# Supplementary material for: Ssl2/TFIIH function in transcription start site scanning by RNA polymerase II in Saccharomyces cerevisiae
Source: eLife. 2021 Oct 15;10:e71013. doi: 10.7554/eLife.71013 (PMC8589449; doi:10.7554/eLife.71013)
Supplement: Figure 1—source data 4. [file elife-71013-fig1-data4.zip]

Archive with 2 entries (2 files):
- Figure 1-source data 4.tif
- __MACOSX/._Figure 1-source data 4.tif
