# Supplementary material for: Ssl2/TFIIH function in transcription start site scanning by RNA polymerase II in Saccharomyces cerevisiae
Source: eLife. 2021 Oct 15;10:e71013. doi: 10.7554/eLife.71013 (PMC8589449; doi:10.7554/eLife.71013)
Supplement: Figure 4—source data 2. [file elife-71013-fig4-data2.csv]

	V1	V2	V3	V4	V5	V6	V7	V8	V9	V10	V11	V12	V13	V14	V15	V16	V17	V18	V19	V20	V21	V22	V23	V24	V25	V26	V27	V28	V29	V30	V31	V32	V33	V34	V35	V36	V37	V38	V39	V40	V41	V42	V43	V44	V45	V46	V47	V48	V49
1	0	0	0	0	0	0	0	0	0	0	0	0	-6.05746352195467e-05	0	0	0	0	0	0	0	0	0	0	0	0	0	-6.05746352195467e-05	0	0	0	0	0	0	0	0	-0.000121149270439093	0	0	-6.05746352195467e-05	0	0	0	0	0	0.000145884122086642	0	0	0	0
2	0	0	0	0	0	0	0.00202498835631695	0	0	0	0	0	0	0	0	0	0	0	0	0	0	0	0	0	0	0	0	0	-0.000415498078321388	0	0	0	0	0	0	0	0	0	0	0	0	0	0	0	0	0	0	0	0
3	0	0	0	0	0	0	0	0	0	0	0	0	0	0	0.00577233895174325	-0.0010057854177844	0	0	0	0	-0.00209174388687849	0	0	0	0	0	0	0	0	0	0.0173971899065393	0.0115446779034865	-0.00259463659577071	-0.00418348777375698	0	0	0	0.00577233895174325	0	0	0	0	0	0	0	-0.00418348777375698	-0.00886986825640615	0	0
4	0	0	0	0	0	0	0	0	0	0	0	0	0	0	0	0	0	0	0	0	0	0	0	0	0	0	0	0	0	0	0	0	0	0	0	0	0	0	0	0	0	0	0	0	0	0	0	0	0
5	0	0	0	0	0	0	0	0	0	0	0	0	0	0	0	0	0	0	0	0	0	0	-0.0202101859337106	0	-0.0067367286445702	0	0	0	0	0	0	0	0	0	0	0	0	0	0	0	0	0	0	0	0	0	0	0	0
6	0	0	0	0	0	0	-0.00124500441976569	0	0	0	0	0	0	0	0	0	0	-0.00124500441976569	0	0	0	0	0	-0.00124500441976569	0	-0.00622502209882845	0	0	0	0	0	0	-0.00124500441976569	0	0	0	0	0	-0.00622502209882845	0	0	0	-0.00249000883953138	0	0	0.00398676394370689	0	0	0
7	0	0	0	-0.00287505031338048	0	0	0	0	0	0	0	-0.00287505031338048	0	0	0	0	0	0	0	0	0	0	0	0	0	0	0	0	0	0	0	0	0	0	0	0	0	0	-0.00575010062676097	0	0	0	0	0	0	0.0102585145670907	0	0	0
8	0	0	0	-0.00266418009857466	0	0	0	0	0	0	0	0	0	0	0	0	0	0	0	0	0	0	0.0294594196494329	0	0	0	-0.00532836019714933	0	0	0	-0.00532836019714933	0	0	0	0	-0.00799254029572399	-0.00266418009857466	0	-0.00266418009857466	0	0	0	0	0	0	0	-0.00266418009857466	0	0
9	0.000636703404453104	0	0	0	0	0.00191011021335931	0	0	0	-0.000155240933929459	0	0	0	-0.000155240933929459	0	-0.000931445603576751	-0.000155240933929459	0	-0.00043424346431783	0	0	0	0	0	0	0	-0.000155240933929459	0	0	0	0	0	0	0	-0.000155240933929459	0	0	0	0	0	0	0	0	0	0	0	0	0	0
10	0	0	0	0	0	0	0	0	0	0	0	-0.00883080183680678	0	0	0	0	0	0	0	0	0	0	0	0	0	0	0	0	0	0	0	0	0	0	0	0	0	0	0.0453309156844968	0	0.03650011384769	0	0	0	0	0.0906618313689937	0	0	0
11	-0.0038249694002448	-0.0076499388004896	0	0	0.0107020523905546	0.00142778266839799	-0.0038249694002448	0	0	0.0107020523905546	0.164277135957257	0.0145270217907994	0.102422698695122	-0.0305997552019584	0.0145270217907994	0	0	0.0420353537520387	0	0	0	0	0	0.0183519911910442	0	0	0	0	-0.0229498164014688	-0.0038249694002448	0	0.048873127091695	0	0	0.0397560959721535	0	-0.0038249694002448	-0.0229498164014688	0.0833371613445514	0	-0.0114749082007344	-0.019124847001224	-0.0436203750230523	0.053431642651465	0.0145270217907994	-0.0114749082007344	-0.0038249694002448	-0.110924112607099	-0.072792347556614
12	0	0	0	0	0.00585754451733833	0	0	0	0	-0.0039941685139696	0	-0.00412787676758568	0	0	0	0	-0.0039941685139696	0	0	0	0	0	0	0	0	0	0	0	0	0	0	0	0	0	0	0	0	0	0	0	0	0	0	0	0	0	0.00186337600336873	0	0
13	0	0	0	0	0	0	0	0	0	0	0	0	0	0	0	0	0	0	0	0	0	-0.00341093203717916	0	0	0	0	-0.00154147543775467	0	0	0.0105607772732073	0	0	0	-0.00682186407435832	0	0	-0.00170546601858958	0	0	0	0	0	0	0	0	0	0	0	0
14	0	0	-0.019005986885869	0	0	0	0	0	0	0	0	0	0	0	0	0	0	0	0	-0.00950299344293452	0	0	0	0	0	0	0	0	0	0	0	0	-0.00950299344293452	0	0	0	0	0	0	0	0	0	0	0	0	0	0	0	0
15	0	0	0	0	0	0	0	0	0	0	0	0	0	0	0	0	0	0	0	0	0	0	0	0	0	0	0	0	0	0	0	0	0	0	0	0	0	0	0	0	0	0	0	0	0	0	0	0	0
16	0	0	0	0	0	0	0	0	0	0	0	0	0	0	0	0	0	0	0	0	0	0	0	0	0	0	0	0	0	0	0	0	0	0	0	0	0	0	0	0	0	0	0	0	0	0	0	0	0
17	-0.00852805730854511	0	0	0	0	0	0	0	0	0	0	0	0	0	0.0593380794241627	0	0	0	0.114591291061879	0	0	0	0	0	0	0	0	0	0	0	0	0	0	0	0	0	0	0	0	0	0	0	0	0	0	0	0	0	0
18	0	0	0	0	0	0	0	0	0	0	0	0	0	0	0	0	0	0	0	0	0	0	0	0	0	0	0	0	0	0	0	0	0	0	0	0	0	-0.000620385880017371	0	0	0	0	0	0	0	0	0.000855323936404329	-0.00186115764005211	0
19	0	0	0	0	0	0	0	0	0	0	0	0	0	0	0	0	0	0	0	0	0	0	0	0	0	0	0	0	0	0	0	0	0	0	0	0	0	0	0	0	0	0	0	0	0	0	0	0	0
20	0	0	0	0	0	0	0	0	0	0	0	0	0	0	0	0	0	0	0	0	0	0	0	0	0	0	-0.0211999152003392	0	0	0	0	0	-0.0211999152003392	0	0	-0.0211999152003392	0	0	0	0	0	0	0	0.103305785123967	0	0	0	0	-0.0423998304006784
21	0	0	0	0	0	0	0	0	0	0	0	0	0	0	0	0	0	0	0	0	0	0	0	0	0	0	0	0	0	0	0	0	0	0	0	0	0	0	0	0	0	0	0	0	0	0	0	0	0
22	0.0214454214025306	0	0	0	0	0	0	0	0	-0.00304645849200305	0	-0.00609291698400609	0	0	0	0	-0.00304645849200305	0	0	0	0	0	0	0	0	0	0	0	0	0	0	0	0	0	0	0	0.0214454214025306	0	0	0	-0.00304645849200305	0	0	0	0	-0.00304645849200305	0	0	0
23	0	0	0	0	0	0	0	0	0	0	0	0	0	0	0	0.105708245243129	0	0	0	0	0	0	0.105708245243129	0	0	0	0	0	0	0	0	0	0	0	0	0	0	0	0	0	0	0	0	0	0	0	0	0	0.105708245243129
24	0	0.02040399918384	0	0.0110904188377762	0	0	0	0.0106988595586015	0.038639600596793	0.00419366624594029	-0.00650519331266127	0	0	0.0098104403127454	-0.00433679554177418	0.0408079983676801	0	-0.00216839777088709	0.196713851359063	-0.00216839777088709	0.0282944717090389	0	0	0	-0.0130103866253225	0.0228208269380679	-0.00216839777088709	0.01020199959192	0	0	0.02040399918384	0	0	0.0117304081002916	0	0	-0.00867359108354837	-0.00216839777088709	0	0	-0.0214355477255302	0	0	0.0052252147876304	0	0.0221808376755525	-0.00216839777088709	0	0
25	0	0	0	0	0	0	0	0	0	0	0	0	0	0	0	-0.000570057176734827	0	0	0	0	0	0	0	0	0	0	0	0	0	0	0	0	0	0	0	0	0	0	0	0	0	0	-0.000285028588367413	0	0	0	0	0	0
26	0	0	0	0	0.90702947845805	-0.0663129973474801	0	0	0	0.420358240555285	0	0	0	0	0	0	-0.0331564986737401	0	0	0.680272108843537	-0.0331564986737401	0	0	0	0	0	0	-0.0331564986737401	0	0	0	0	0	0	0	0	0	0	0	0	0	0	0	0	0	0	0	-0.0331564986737401	0
27	0	0	0	0	0	0	0	0	0	0	0	0	0	0	0	0	0	0	0	0	0	0	0	0	0	0	0	0	0	0	0	0	0	0	0	0	0	0	0	0	0	0	0	0	0	0	0	0	0
28	0	0	0	0	0	0	0	0	0	0	0	0	0	-0.00141123341800734	0	-0.00141123341800734	0	0	0	0	0	0	0	0	0	0	0	0	0	0	0	0	0	0	0	0	0	0	0	0	0	0	0	0	0	0	0	0	0
29	0	0	0.00643915003219575	0	0	-0.00125537723528525	0	0	0	0	-0.0038472636337405	0	0.0142148092275615	0	0	0.0109546682475212	0	0	-0.0134654227180918	0	0.002004763744755	0	0	-0.0173126863518323	0	0	-0.02711230845046	-0.0038472636337405	0	0	-0.00192363181687025	-0.0025107544705705	0	0	0	0	-0.00192363181687025	0	0	0	0	0	0	-0.0031790090521555	0	-0.00192363181687025	0	0	0
30	0	0.00938350380031904	0	0	0	0	0	0	0	0	0	0	0	0	0	0.119009133169329	0	0	0	0.0106649213134191	0	0	0	0	0	0	0	0	0	0	0	0.00938350380031904	0	0	0	0	0	0	-0.00405104314360948	0	0	0	0	0	0	0	0	0	0
31	0	0	0	0	0	0	0	0	0	0	0	0	0	0	0	0	0	0	0	0	0	0	0	0	0	0	0	0	0	0	0	0	0	0	0	0	0	0	0	0	0	0	0	0	0	0	0	0	0
32	0	0	0	0	0	0	0	0	0	0	0	0	0	0	0	0	0	0	0	0	0	0	0	0	0	0	0	0	0	-0.00337001027853135	0	0	0	0	0	0	0	0	0	0	0	0	0	0	0	0	0	0	0
33	0	0	0	0	0	0	0	0	0	0	0	0	0	0	0	0	0	0	0	0	0	0	0	0	0	0	0	0	0	0	0	0	0	0	0	0	0	0	0	0	0	0	0	0	0	0	0	0	0
34	0	0	0	0	0	0	0	0	0	0	0	0	0	0	0	0	0	0	0	0	0	0	0	0	0	0	0	0	0	0	0	0	0	0	0	0	0	0	0	0	0	0	0	0	0	0	0	0	0
35	0	0	0	0	0	0	0	0	0	0	0	0	0	0	0	0	0	0	0	0	0	0	0	0	0	0	0	0	0	0	0	0	0	0	0	0	0	0	0	0	0	0	0	0	0	0	0	0	0
36	0	0	0	0	0	0	0	0	0	0	0	0	0	0	0	0	0	0	0	0	0	0	0	0	0	0	0	0	0	0	0	0	0	0	0	0	0	0	0	0	0	0	0	-0.0317662007623888	0	0	0	0	-0.0676087179189057
37	0	0	0	0	0	0	0	0	0	0	0	0	0	0	0	0	0	0	0	0	0	0	0	0	0	-0.00943663300934227	0	0	0	0	0	0	0	0	0	0	0	0	0	0	0	0	0	0	0	0	0	0	0
38	-13.5117912376958	-0.429799426934097	0.00964148731993721	-1.59250253842284	-0.143266475644699	-0.610727962422307	-0.0477554918815664	-0.276891463969461	-0.324195011132905	0.00964148731993721	-0.0477554918815664	-0.0955109837631328	0.210304942166141	-3.95090072582321	-0.878429883789949	0	-0.0477554918815664	-0.143266475644699	-0.238777459407832	0	0	0.144170365080939	0	0	0.163001395002696	0.10515247108307	0	0	0.076679953841379	0	0.201115399564326	0	-0.859146909150078	0	-0.143266475644699	-0.257608489329586	-0.0179271404855099	-0.0477554918815664	-0.0955109837631328	-0.0477554918815664	0	-0.0955109837631328	0	-0.0477554918815664	0	-0.257608489329586	-0.0477554918815664	0	-0.0955109837631328
39	0	-0.0041438561800284	0	-0.00291232179211298	0.0214132762312634	0.02463851057203	0.0161943419376462	0	0	0.265941022466338	-0.0156568028808517	0.00683155146400039	-0.0104378685872345	0.0376076181689096	0.015275720098384	-0.0260946714680862	-0.00521893429361724	0.068540141148145	0	-0.0156568028808517	0	-0.00521893429361724	0	0.0057564733504117	0	0	0	-0.00521893429361724	0	0	0	0	-0.0104378685872345	0	0	0	0.0214132762312634	0	0	0	0	0	0	0	0	0	0	0	0
40	0	0	0	0	0	0	0	0	0	0	0	0	0	0	0	0	0	0	0	0	0	0	0	0	0	0	0	0	0	0	0	0	0	0	0	0	0	0	0	0	0	-0.00708340711882415	0	0	0	0	0	0	0
41	0	0	0	0	0	0	0	0	0	0	0	0	0	0	0	0	0	0	0	0	0	0	0	0	0	0	0	0	0	0	0	0	0	0	0	0	0	0	0	0	0	0	0	0	0	0	0.0638569604086845	0	0
42	0	0	0	-0.00456746140495113	0	0	0	0	0	0	0	0	0	0	0	0	0	0	0	0	0	0	0	0	0	0	0	0	0	0	-0.0274047684297068	0	0	0	0	0	0	0	0	0	0	0	0	0	0	0	0	0	0
43	0	0	0	0	0	0	0	0	-0.00147898364244091	0	0	0.00403035468602584	0	0.00658172572961076	-0.00295796728488183	0.00550933832846675	0	-0.00295796728488183	0	0	0	0	0.00550933832846675	0	0	0	0	0	0	0	0	0	0	0	-0.00147898364244091	0	0	0	0	0	0	0	0	0	0	0	0	0	0
44	0	0	0	0	0	0	0	0	0	0	0	0	0	0	0	0	0	0	0	0	0	0	0	0	0	0	0	0	0	0	0	0	0	0	0	0	0	0	0	0	0	0	0	0	0	0	0	0	0
45	0	0.039494278324292	0	-0.0541858574911948	0	0.044391471379927	0	-0.0135464643727987	0	0	0	0	0	0	0	0	0	0	0	0	0	0	0	0	0	0	0	0	0	0	0	0	0	0	0	0	0	0	0	0	0	0	0	0	0	0	0	0	0
46	0	0	0	0	0	0	0	0	0	0	0	0	0	0	0	0	0	0	0	0	0	0	0	0	0	0	0	0	0	0	0	0	0	0	0	0	0	0	0	0	0	0	0	0	0	0	0	0	0
47	-0.00486641685726799	0	0	0	0	-0.00729962528590199	0	0	0	0	0	0	0.0235183443085607	-0.002433208428634	0	-0.002433208428634	0	0	0	0	0	0	0	-0.002433208428634	-0.00486641685726799	0	-0.002433208428634	0	0.0117591721542803	0	0.00689275529701231	-0.00729962528590199	0	0	0	0	0	0	0	0	0	0	0	0	0	0	0	0	0
48	0	0	0	0	0	0	0	0	0	0	0	0	0	0	0	0	0	0	0	0	0	0	0	0	-0.0786472670074715	0.18130437422098	0.120869582813986	-0.136183376111685	0.102657107213508	0.238840483325193	0	0	-0.0393236335037357	0	0	-0.0786472670074715	0.238840483325193	0	0	-0.0393236335037357	0	0	0	-0.0393236335037357	0	0	0	-0.0393236335037357	-0.0786472670074715
49	0	0	0	0	0	0	0	0	0	0	0	0	0	0	0	0	0	0	0	0	0	0	0	0	0	0	0	0	0	0	0	0	0	0	0	0	0	0	0	0	0	0	0	0	0	0	0	0	0
50	0	0.00454580992160994	0	0	0	0	0	0	0	-0.00277781635856054	0	0	0.00454580992160994	0	0	0	0	-0.00277781635856054	0	0	-0.00138890817928027	0	-0.00277781635856054	0	0	0	0	0	0	0	0	0	0	0	0	0	-0.00138890817928027	0	0	0	0	0	0	0	0	0	0	0	0
51	0	0	0	0	0	0	0	0	0	0	0	0	0	0	0	0	0	0	0	0	0	0	0	0	0	0	0	0	0	0	0	0	0	0	0	0	0	0	0	0	0	0	0	0	0	0	0	0	0
52	0	0	0	0	0	0	0	0	0	0	0	0	0	0	0	0	0	0	0	0	0	0	0	0	0	0	0	0	0	0	0	0	0	0	0	0	0	0	0	0	0	0	0	0	0	0	0	0	0
53	0	-0.00132488937173746	0	0	0	0	0	0	0	0	0	0.017260677714708	0.00663372582921757	-0.00264977874347492	0	0	0	-0.00264977874347492	0	0	0	0.00663372582921757	0	-0.00131561040120719	0.0145923410301726	-0.0066244468586873	0	0	0	0	-0.00132488937173746	0	0.00795861520095503	0	0.00795861520095503	0	0.00663372582921757	0	0	-0.0132488937173746	0	0	0.00795861520095503	0	0	0	0	0	0
54	0	0	0	0	0	0	0	0	0	0	0	0	0	0	0	0	0	0	0	0	0	0	0	0	0	0	0	0	-0.00369658435605501	0	0	0	0	0	0	0	0	-0.00369658435605501	0	0	0	0	0	0	0	0	0	0	0
55	0	0.006457122263381	0	-0.0139324277255312	0	0	0	0	0	-0.00696621386276559	0	0	0	0	0	0	0	0	0	0	0	-0.00696621386276559	-0.0219168247870662	0	-0.00696621386276559	0	0	0	0	0.0959997192805647	0	0	0	0	0.0268466722522931	0	0	0	0	-0.028373947050447	0	0	0.0273557638516777	0	0	0	0	0	-0.0423063747759781
56	0	0	0	0	0	0	0	0	0	0	0	0	0	0	0	0	0	0	0	0	0	0	0	0	0	0	0	0	0	0	0	0	0	0	0	0	0	0	0	0	0	0	0	0	0	0	0	0	0
57	-0.00267265341030575	-0.00801796023091726	0	0	0	0	0	0	-0.00267265341030575	0	0	-0.032071840923669	0	0	0	-0.00968542292412111	0.0125295357049268	0	0	0	-0.00267265341030575	-0.0119412106611259	-0.00267265341030575	0	0	0	-0.000416865673300961	0	0.0022557877370048	0	0	0	0	0	0	0	-0.00801796023091726	-0.00267265341030575	0	-0.00801796023091726	0	0	-0.00267265341030575	0	0	0	-0.00267265341030575	0	0
58	0	0	0	0	0	0	0	0	0	0	0	0	0	0	0	0	0	0	0	0	0	0	0	0	0	0	0	0	0	0	0	0	0	0	0	0	0	0	0	0	0	0	0	0	0	0	0	0	0
59	0	0	0	0	0	0	0	0	-0.00509502216334641	0	0	0	0	0	0	0	0	0	0	0	0	0	0	0	0	0	0	0	0	0	0	0	0	-0.0101900443266928	0	0	0	-0.00254751108167321	0	0	0	0	0	0	0	0	-0.00254751108167321	0	0
60	0	0	0	-0.00214982102739947	-0.00537455256849867	0	0	0	0	0	0	0	0	0.0044907490569427	0	0	-0.0032247315410992	0	0	0.0044907490569427	0	0	0	0	0	0	0	0	0	0	0	0	0	-0.00107491051369973	0	-0.00214982102739947	0	0	0	-0.00107491051369973	0	0	0	0	-0.00107491051369973	0	0	0	0
61	0	0	0	0	0	0	0	0	0	0	0	0	0	0	0	0	0	0	0	0	0	0	0	0	0	0	0	-0.0195160031225605	0	0	0.0409668168783286	0	0	-0.00975800156128025	0	0	0	0	-0.00975800156128025	1.65019759053715	0.0624176306340966	0	-0.00975800156128025	0	-0.00975800156128025	0	0	0	0
62	0	0	-0.046242774566474	0	-0.0115606936416185	0.366117936657951	0.0950570342205323	0	0.81443548209851	-0.0578034682080925	-0.0346820809248555	-0.0115606936416185	0	-0.0346820809248555	0.73093914151959	-0.023121387283237	0	0	-0.0346820809248555	0	-0.562605771555416	-0.0346820809248555	0	0	0	-0.029539110749686	0	0	0.166992681157828	1.06105628695136	0	0	-0.0115606936416185	0.0025714850875843	0	0	-0.0115606936416185	0	0	-0.046242774566474	0	0	0.289039319545485	-0.023121387283237	0	0	0	-0.173410404624277	-0.0115606936416185
63	0	0	-0.0214477211796247	0	0	0	0	0	0	0	0	0	0	0	0	0	0	0	0	0	0	0	0	0	0	0	0	0	0	0	0	0	0	0	0	0	0.020979092566663	0	0	0	0	0	0	0	0	0	0	0	0
64	0	0	0	0	0	0	0	0	0	0	0	0	0	0	0	0	0	0	0	0	0	0	0	0	0	0	0	0	0	0	0	0	0	0	0	0	0	0	0	0	0	0	0	0	0	0	-0.000841149009547041	0	0
65	0	0	0	0	0	-0.0272430076280421	0	0.0188613196091962	0	0	0	0	0	0	0	0	0	0	0	0	0	0	0	0	0	0	0	0	0	0	-0.063567017798765	0	-0.00908100254268071	-0.0181620050853614	-0.00908100254268071	0	0	0	0	-0.0181620050853614	-0.00908100254268071	0.0558846443037537	0	0	0.0558846443037537	-0.00908100254268071	0	0	0
66	0.00917515904583022	-0.0014756227127848	0	0	0	0	-0.0138357891980911	0	0	0	0	0	0	0	0	0	0	-0.0014756227127848	0	0	0	0	-0.0067790984032886	0.00267365303405562	0	0	-0.0014756227127848	-0.00295124542556959	0	-0.00295124542556959	0.0680539662985305	-0.00295124542556959	-0.0014756227127848	0	0	0	0	0	0	0	0	0	0	0	0	0	0	0	0
67	0	0	0	0	0	0	0	0	0	0	0	0	0	0	0	0	0	0	0	0	0	0	0	0	0	0	0	0	0	0	0	0	0	0	0	0	0	0	0	0	0	0	0	0	0	0	0	0	0
68	0	0	0	0	0	0	0	0	0	0	0	0	0	0	0	0	0	0	0	0	0	0	0	0	0	0	0	0	0	0	0	0	0	0	0	0	0	0	0	0	0	0	0	0	0	0	0	0	0
69	0	0	0	0	0	0	-0.0051495957567331	0	0	0	0	0	0	0	0	0	0	0	0	0	0	0	0	0	0	0	0	0	0	0	0	0	0	0	0	0	0	0	0	0	-0.0051495957567331	0	0.0641642605068977	0	-0.0051495957567331	0	0	0	0
70	0	0	0	0	0	0	0	0	0	0	0	0	0	0	0	0	0	0	0	0	0	0	0	0	0	0	0	0	0	0	0	0	0	0	0	0	0	0	0	0	0	0	0	0	0	0	0	0	0
71	0	0	0	0	0	0	0	0	0	0	0	0	0	0	0	0	0	0	0	0	0	0	0	0	0	0	0	0	0	0	0	0	0	0	0	0	0	0	0	0	0	0	0	0	0	0	0	0	0
72	-0.0136944092574207	-0.0163265155594362	-0.00855900578588791	-0.0154062104145982	-0.0291006196720189	-0.00697601376120861	-0.0099394635031448	-0.0175781641441948	-0.0133630658175	-0.0175781641441948	-0.0154062104145982	-0.00684720462871033	-0.0102708069430655	-0.0043439074591932	-0.0376596254579068	-0.0291006196720189	0.00981065437064652	-0.0239652162004862	-0.0265973225025017	-0.0518141872877465	-0.0077675097735483	0.046421165551217	0.0255482082251654	-0.0102708069430655	-0.00855900578588791	-0.00217195372959658	-0.0256770173576637	-0.0427950289294396	0.0042150983266948	0.0079700440809706	-0.0256770173576637	0.0686745805945256	-0.0265973225025017	-0.0239652162004862	-0.0325242219863741	-0.0136944092574207	0	-0.00730735720112928	0.0042150983266948	-0.0102708069430655	0	0.00467525089911377	0.0187010035964551	0.00638705205629136	0.0179095075841154	0.00296344974193619	-0.00171180115717758	-0.00388375488677418	0.019621308741293
73	0	0	0	0	0	0	0	0	0	0	0	0	0	0	0	0	0	0	0	0	0	0	0	-0.000871778777417443	0	0	-0.000871778777417443	0	0	0	0	0	0	0	0	0.00830013280212483	0	0	0	0	0	0	0	0	0	0	0	0	0
74	0	0	0	0	0	0	0	0	0	0	0	0	0	0	0	0	0	0.0838926174496644	0	0	0	0	0	0	0	0	0	-0.0098173964264677	0	0	0	0.0419463087248322	-0.0490869821323385	0	0	0	0	0	0	0	0	-0.0098173964264677	0	0	0	0	-0.0098173964264677	-0.0589043785588062	0
75	0	0	-0.00718132854578097	0.0453514739229025	0	-0.00718132854578097	0	0	0	0	-0.00718132854578097	0	0	-0.0215439856373429	0.0453514739229025	0	0	0	0	0	0	-0.00718132854578097	0	0	0	-0.00718132854578097	0	0	0	0	0	0	0	0	0	0	0	0	0	0	0	0	0	0	0	0	0	0	0
76	0	0	0	0	0	0	0	0	0	0	0	0	0	0	0	0	0	0	0.0259956780369923	0	0	0	0	0	0	0	0	0	0	0	0	-0.00929454410261177	0	0	0	0	0	0.0538793103448276	0	0	0	0	0	0	0	0	0	0	0
77	0	0	0	0	0	0	0	0	0	0	0	0	0	0	0	0	0	0	0	0	0	0	0	0	0	0	0	0	0	0	0	0	0	0	0	0	0	0	0	0	0	0	0	0	0	0	0	0	0
78	0	0	0	0	0	0	0	0	0.008678076450661	0	0	0	0	-0.58743902127551	0	0	0	-0.033348193450868	0	0	0.340302496267556	0	0	-0.0593824228028504	0	-0.0210131349507645	0	0	0	0	-0.0296912114014252	0	0	0	-0.0507043463521895	0	0	0	0	0	0	-0.0593824228028504	0	0	0	0	-1.18126324930401	0	0
79	0	0	0	0	0	-0.00731850117096019	0	0	0	0	0	0	0	-0.0365925058548009	0	0.0126705352682828	0	0	0	0	0	0	0	0	-0.00731850117096019	0	0	0.0346260387811634	0	-0.0219555035128806	0.0273075376102032	0	-0.00731850117096019	0.161878758587582	-0.0146370023419204	0	0	0	0	0	0	0	0	0	0.0746041116596492	0	0	0	0
80	0	0	0	0	0	0	0	0	0	0	0	0	0	0	0	0.0178667143112382	0	0	0	0.0147068571367825	0	0	0	0	0	0	0.0115469999623268	0	0	0	-0.00315985717445571	0.0178667143112382	0	0	0	0	0	0.0357334286224763	0	0.0294137142735649	0	0	0	0	0	0	0	0	0
81	0	0	0	0	0	0	0	0	0	0	0	-0.00223828815721736	0	0	0	0	0	0	0	0	0.0130293159609121	0	0	0	0	0	0	0.0260586319218241	0	0	0	0	-0.00447657631443472	0	0	0	-0.0134297289433042	0	-0.0179063052577389	0	-0.00223828815721736	0	0	-0.00671486447165208	0	0	0	0	0
82	0	-0.0252908447142135	0	0	0	0	0	0	0	0	0	0	0	-0.0252908447142135	0	0	-0.0252908447142135	0	-0.0505816894284269	0	0	0.0893655049151028	0	0	0	0	0	0	0	0	-0.0252908447142135	0	0	0	0	0	0	0	0	0	0	0	0	0	0	-0.0252908447142135	0	0	0
83	0	0	0	0	0	0	0	0	0	0	0	0	0	0	0	0	0	0	0	0	0	0	0	0	0	0	-0.0139742873113471	0	0	0	0	0	0	0	0	0	0	0	0	0	0	0	0	0	0	-0.0139742873113471	0	0	0
84	0	0	0	0	0	0	0	0	0	0	0	0	0	0	0	0	0	0	0	0	-0.0091441111923921	0	0	0	0	0	0	0	0	0	0	0	0	0	0	0	-0.0091441111923921	0	0	0	0	0	0	0	0	0	-0.0091441111923921	0	0
85	0	-0.0115727346371948	0	0	0	0	0	0	0	0	0	0	-0.0462909385487791	0	0	0	0	0	0	0	0	-0.0115727346371948	0	0	0	0.0973364584364535	0	0	0	0	-0.104154611734753	0	0	0	0.229391120784492	0	0	0	-0.0115727346371948	0	-0.0231454692743895	0	0	0	0	0	0	-0.0347182039115843	0
86	0	0	0	0	0	0	0	0	0	0	0	0	0	0	0	0	0	0	0	0	0	0	0	0	0	0	0	0	0	0	0	0	0	0	0	0	0	0	0	0	0	0	0	0	0	0	0	0	0
87	0	0	0	0	0	0	0	0	0	0	0.02004334750698	0	0	0	0	0	0	0	0	0	0	0	0	0	0	0	0	0	0	0	0	0	0	0	0	0	0	0	0	0	0	0	0	0	0	0	0	0	0
88	0	0	0	-0.0133725595078898	-0.0267451190157796	0	-0.0133725595078898	0	-0.0133725595078898	0	-0.0267451190157796	0	0	0	0	0	0	0	0	0	0.12070006035003	0	0	0	0	0	0	0	0	0	0	0	0	0	0	0	-0.0133725595078898	0	0	0	0	0	0	0	0	0	-0.0133725595078898	0	0
89	0	0	0	0	0	0	0	0	-0.00461105731544243	0	0	0	0	0	0	0	0	0	0	0	0	0	0	0	0	0	0	0	0	0	0	0	0	0	0	0	0	0	0	0	0	0	0	0	0	0	0	0	0
90	0	0	0	0	0	0	0	0	0	0	0	0	0	0	0	0	0	0	0	0	0	0	0	0	0	0	0	0	0	0	0	0	0	0	0	0	0	0	0	0	0	0	0	0	0	0	0	0	0
91	0	0	0	0	0	0	0	0	0	0	0	0	0	0	0	0	-0.0572573718866304	0	0	0	0	0	0	0	0	0	0	0	0	0.149700598802395	0	0	0	0	0	0	0	0	0	0	0	-0.0286286859433152	0	0	0	0	0	0	0.149700598802395
92	-0.0144618388228063	0	0	0	0	0	0	0	0	0	0	0	0	0	0	0	0	0	0	0	0	0	0	0	0	0	0	0	0	0	0	0	0	0	0	0	0	0	0	0.0323040805241835	0	0	0	0	0	0	-0.0108463791171047	0	0
93	0	0	0	0	0	0	0	0	0	0	0	0	0	0	0	0	0	0	0	0	-0.0135722041259501	0	0	0	0	0	0	0	0	0	0	-0.00678610206297503	0	0	0	0	0	0	0	0	0	0	0	0	0	0	0	0	0
94	0	0	0	0	0	0	0	0	0	0	0	0	0	0	0	0	0	0	0	0	0	0	0	0	0	0	0	0	0	0	0	0	0	0	0	0	0	0	0	0	0	0	0	0	0	0	0	0	0
95	0	0	0	0	0	0	0	0	0	0	0	0	0	0	0	0	0	0	0	0	0	0	0	0	-0.00893734918223255	0	0	0	-0.0268120475466977	-0.00893734918223255	0	0	0	0	0	0	0	0	0	0	0	0	0	0	-0.0268120475466977	0	0	0	0
96	0.0685871056241427	0	0	0	0	0	0	0	0	0	0	0	0	0	0	0	0	0	0	0	0	0	0	0	0	0	0	0	0	0	0	0	0	0	0	0	0	0	0	0	0	0	0	0	0	0	0	0	0
97	0	0	-0.0146070698217937	0	0	0	0	0	0	0	0	0	0	0	0	0	0	0	0	0	0	0	0	0	0	0	0	0	0	0	-0.0146070698217937	0	0	-0.0146070698217937	0	0	0	0	0	0	0	0	0	0	0	0	0	0	0
98	0	0	0	0	0	0	0	0	0	0	0	0	0	0	0	0	0	0	0	0	0	0	0	0	0	0	0	0	0	0	0	0	0	0	0	0	0	0	0	0	0	0	0	0	0	0	0	0	0
99	0	0	0	0	0	0	0	0	0	0	0	0	0	0	0	0	0	0	0	0	0	0	0	0	0	0	0	0	0	0	0	0	0	0	0	0	0	0	0	0	0	0	0	0	0	0	0	0	0
100	0	0	0	0	0	0	0	0.0171556013038257	0	0	0	0	0	0	0	0	0	0	0	0	0	0	0	0	0	0	0	0	0	0	0	0	0	0	0	0	0	0	0	0	-0.00332115576220525	0	0	0	0	0	0	0	0
101	2.70362942356214	-0.477453580901857	-0.371352785145889	-0.636604774535809	-0.424403183023873	-0.795755968169761	-0.318302387267904	-0.424403183023873	-0.26525198938992	-0.371352785145889	0.901209807854046	-0.106100795755968	1.060361001488	-0.318302387267904	-0.106100795755968	-0.159151193633952	-0.26525198938992	-0.106100795755968	0	0.901209807854046	-0.159151193633952	-0.26525198938992	-0.318302387267904	2.27987319660995	0	-0.424403183023873	-0.212201591511936	-0.371352785145889	0	-0.159151193633952	2.17377240085398	-0.424403183023873	-0.106100795755968	0.742058614220093	-0.371352785145889	-0.106100795755968	-0.212201591511936	0	-0.371352785145889	0	-0.26525198938992	-0.106100795755968	-0.689655172413793	-0.0530503978779841	-0.159151193633952	-0.106100795755968	1.16646179724397	-0.477453580901857	-0.848806366047745
102	0	0	0	0	0	0	0	0	0	0	0	0	0	0	0	0	0	0	0	0	0	0	0	0	0	0	0	0	0	0	0	0	0	0	0	0	0	0	0	0	0	0	0	0	0	0	0	0	0
103	0	0	0	0	0	0	0	0	0	0	0	0	0	0	0	-0.0118483412322275	0	0	0	0	0	0	0	0	0	-0.0118483412322275	0	0	0	0	0	0	0	0.037202380952381	0	-0.0473933649289099	0.0744047619047619	0	0	0	0	0.0744047619047619	0	0	0	0	0	0	0
104	0	0	0	0	0	0	0	0	0	0	0	0	0	0	0	0	0	0	0	0	0	0	0	0	0	0.100806451612903	0	0	0	0	0	0	0	-0.0376860749952892	0	0	0	0	0	0.0254343016223245	0	0	0	0	-0.0188430374976446	0	0	0	0
105	0	0	0	0	0	0	0	0	0	0	0	0	0	0	0	0	0	0	0	0	0	0	0	0	0	0	-0.002389486260454	0	0	0	0	0	-0.002389486260454	0	0	0	0	0	0	0.0535188654000535	0	0	0	0	0	0	0.0511293791395995	0	0
106	0	0	0	0	0	0	0	0	0	0	-0.0994530084535057	0	0	0	0	0	0	0	0	0	0	0	0.380228136882129	0	0	0	-0.0497265042267529	0	0	0	0	0	0	0	0	0	0	0	0	0	0	0	0	0	0	0	0	0	0
107	0	0	0	0	0	0	0	0	0	0	0	0	0	0	0	0	0	0	0	0	0	0	0	0	0	0	0	0	0	0	0	0	0	0	0	0	0	0	0	0	0	0	0	0	0	0	0	0	0
108	0.056703959387294	0	0.0236316761382988	0	-0.096664828393203	0	-0.0546261522703995	0	-0.116080573574599	-0.003681399996901	0	0.0708950284148963	-0.00682826903379993	-0.33464549937931	0	0.0330722832489959	-0.0136565380675999	0	-0.06098020706731	0.0199502761413978	0.192734809103291	0	0	0	-0.00682826903379993	0.0609198903441974	0	-0.00682826903379993	0	0	0	-0.00682826903379993	0	-0.0136565380675999	0	0	0.179492168549467	-0.0204848071013998	0	0.0304599451720987	0	0.025709483255194	-0.00736279999380191	-0.0309944761321007	0.0609198903441974	0	0	0.153308471057385	-0.00682826903379993
109	0	0	-0.0133725595078898	0	0	0	-0.0133725595078898	-0.0267451190157796	0	-0.0133725595078898	0	-0.0133725595078898	0	-0.0267451190157796	0	0	0	0	0	0	0	0	0	0.12070006035003	0	0	0	0	0	0	0	0	0	0	0	0	0	0	0	-0.0133725595078898	0	0	0	0	0	0	0	0	0
110	0	0	0	0	0	0	0	0	0	0	0	0	0	0	0	0	0	0	0	0	0	0	0	0	0	0	0	0	0	0	0	0	0	0	0	0	0	0	0	0	0	0	0	0	0	0	0	0	0
111	0	0	0	0	0	0	0	0	0	0	0	0	0	0	0	0	0	0	0	0	0	0	0	0	0	0	0	0	0	0	0	0	0	0	0	0	0	0	0	0	0	0	0	0	0	0	0	0	0
112	0	0	0	0	0	0	-0.0181587071000545	0	0.069204152249135	-0.0181587071000545	0	0	0	0	0	-0.0181587071000545	0	-0.0181587071000545	0	0	-0.0181587071000545	0	0	0	0	0	0	0	-0.0181587071000545	0	0	0.0328867380490261	0	0	0	0	0	0	0	0	-0.0181587071000545	0	0	0	0	0	0	0	0
113	0.068813576252657	0	-0.20274107412073	0	-0.0678886625933469	-0.339443312966735	0	-0.0678886625933469	0	0	-0.0678886625933469	-0.271554650373388	0.068813576252657	-0.135777325186694	-0.066963748934037	-0.0678886625933469	0.409181802878701	-0.203665987780041	-0.0678886625933469	-0.203665987780041	-1.08621860149355	-0.0678886625933469	0	1.7817536732946	0.342218053944665	1.29543407122945	0.272479564032698	0.341293140285354	-1.01555519792228	-0.135777325186694	0.204590901439351	0	-1.14948269579035	-0.135777325186694	0	0	-0.203665987780041	-0.0678886625933469	-0.339443312966735	0	0.068813576252657	-0.543109300746775	2.11564750430547	0.409181802878701	-0.475220638153428	-0.0678886625933469	-0.271554650373388	0	0.136702238846004
114	0	0	0	0	0	0	0	0	0	0	0	0	0	0	0	0	0	0	0	-0.00118298395873752	0	0	0	0	0	0	0	0	0	0	0	0	0	0	0	0	0	0	0	0	0	0	0	0	0	0	0	0	0
115	0	0	0	0	0	0	0	0	0	0	0	0	0	0	0	0	0	0	0	0	0	0	0	0	0	0	0	0	0	0	0	0	0	0	0	0	0	0	0	0	0	0	0	0	0	0	0	0	0
116	0	0	0	0	0	0	0	0	0	0	0	0	0	0	0	0	0	0	0	0	0	0	0	0	0	0	0	0	0	0	0	0	0	0	0	0	0	0	0	0	0	0	0	0	0	0	0	0	0
117	0	0	0	0	0	0	0	0	-0.00428100518001627	0	-0.00428100518001627	0.025125036970269	-0.00428100518001627	0	0	0	0	0	0	0.0336870473303015	0.0168435236651507	-0.00428100518001627	0	0	0	0	-0.00856201036003254	0.0168435236651507	0.0336870473303015	0	0	0	-0.00428100518001627	0	0	-0.0128430155400488	-0.00856201036003254	0	0	0	0.0168435236651507	-0.00856201036003254	0	0	0	0	0	0	0
118	-0.0274763016897926	0	-0.0412144525346888	0	-0.0274763016897926	0	0	0	0	0	0	0	-0.0274763016897926	0	0	0	0	-0.0137381508448963	0	0.0377551550253406	0	0	0	-0.0137381508448963	0	0	0	-0.0274763016897926	0	0	0	0	0	0	0	0	0	0.0514933058702369	0	0	0	-0.0274763016897926	0	0	0	0	0	0	0
119	0	0	0	0	0	0	0	0	0	-0.0567966679288148	0	0	-0.0189322226429383	0	0	0	-0.0378644452858766	0	-0.0378644452858766	0	0.126582278481013	0	0	0	0	0	0	0	0	0	0	0	0	0.126582278481013	0	0	0	-0.0189322226429383	0	0	0	0	0	0	0	0	0	0	0
120	0	0	0	0	0	0	0	0	0	0	0	0	0	0	0	0.00607620713297449	0	0	0	-0.00834794223223975	0	0.0728597449908925	0	0	0.0364298724954463	0	0.0645118027586527	0	0	0	0	0.00303810356648729	0	0	-0.10548514545263	0	0	0	0	-0.00834794223223975	0	0	-0.0166958844644795	0	0	0	0	0	0
121	0	0	0.036122302596949	0	0	0	0	0	0	0	0	0	0	0	0	0	0	0	0	0	0	0	0	0	0	0	0	-0.0194024058983314	0	-0.0097012029491657	0	0	0	0	0	0	0	0	0	0	0	0	0	0	0	0	0	-0.0097012029491657	0
122	0	0	0	0	0	0	0	0	0	0	0	0	0	0	0	0	0	0	0	0	0	0	0	0	0	0	0	0	0	0	0	0	0	0	0	0	0	0	0	0	0	0.0102727412810108	0	0	0	0	0	-0.00114399460034549	0
123	0	0	0	0	0	0	0	0	0	0	0	0	0	0	0	0	0	0	0	0	0	0	0	0	0	0	0	0	0	0	0	0	0	0	0	0	0	0	0	0	0	0	0	0	0	0	0	0	0
124	0	0	0	0	0	0	0	0	0	0	0	0	0	0	0.278551532033426	0	0	0	0	0	0	0	0	0	0	0	0	0	0	0	0	0	0	0	0	0	0	0	0	0	0	0	0	0	0	0	0	0	0
125	0	0	0	0	0	0	0	0	0	0	0	0	0	0	0	0	0	0	0	0	0	0	0	0	0	0	0	0	0	0	0	0	0	0	0	0	0	0	0	0	0	0	0	0	0	0	0	0	0
126	-0.0384157207612666	-0.00515343609262779	-0.0084093680359921	-0.0213986075653098	-0.0296311652499449	-0.0112124907146561	-1.3968264101804	-0.054859269357921	-0.0392437175012964	-3.41769240584472	-0.0995324218651884	0.0013023727773457	0.010462115763997	-0.092865314399718	0.0069086181346738	-0.00140156133933202	0.0285832246133269	0.0247537280706604	0.24626502704274	0.0027039341166777	0.0233521667313284	0.27756510724427	-0.0127132406159744	-0.060241294648229	-0.0143908008686497	-0.00560624535732806	-0.496269193287706	-0.0141148019553065	-0.0059814328326576	-0.102917754444246	-0.0161675496833113	-0.00140156133933202	0.0114884896279994	-0.897624600618115	-0.0655973840352615	-0.0073829941719897	-0.0217737950406394	-0.0196218587506482	-0.00280312267866403	-0.0084093680359921	-0.112111985675037	0.0069086181346738	-0.26247152706108	0.201022679066829	0.0111133021526698	0.0086853669493354	0.0454795824746822	-0.00280312267866403	-0.014489989430636
127	0	0	0	0	0	0	0	0	0	0	0	0	-0.0228154232261008	0	0	0	0	0	0	0	0	0	0	0	0	0	0	0	0	0	0	0	0	0	0	0	0	0	0	0	0	0	0	0	0	0	0	0	0
128	0	0	0	0	0	0	0	0	0	0	0	0	0	0	0	0	0	0	0	0	0	0	0	0	0	0	0	0	0	0	0	0	0	0	0	0	0	0	0	0	0	0	0	0	0	0	0.00949532355315007	0	0
129	0	-0.542986425339366	-0.0904977375565611	0	0	0	0	0	0	-0.708513721341642	-0.0904977375565611	-0.271493212669683	-0.0904977375565611	0	0	0	-0.0904977375565611	0	0	0	0	0	0	0	0	0.196463654223969	0	0	0	0	-0.0904977375565611	0	0	0	0	0	-0.0904977375565611	0	0	0.392927308447937	-0.180995475113122	0	0	0.196463654223969	-0.180995475113122	0.030936358221693	0.015468179110847	-0.0904977375565611	-0.633484162895928
130	0	0	0	0	-0.00435293605536935	0	0	0	0	0	0	0	0	0	0	0	0	-0.00870587211073869	0	0	-0.00870587211073869	0	0	0	0	0.0859845227858985	-0.00435293605536935	0	0	0	0	0	0	0	0	0	0	0	0	0	0	0	0	-0.00870587211073869	0	0	0	0	0
131	0	0	0	0	0	0	0	0	0	0	0	0	0	0	0	0	0	0	0	0	0	0	0	0	0	0	0	0	0	0	0	0	0	0	0	0	0	0	0	0	0	0	0	0	0	0	0	0	0
132	0	0	0	0	0	0	0	0	0	0	0	0	0	0	0	-0.0038311240517968	0	-0.0019155620258984	0	0	0	0	0	0	0	0	0	0	0	0	-0.0038311240517968	0	0	0	0	0	0	0	0	-0.0019155620258984	0	0	0	0	0	0	0	0	0
133	0	0	0	0	0	0	0	0	0	0	0	0	0	0	0	0	0	0	0	0	0	0	0	0	0	0	0	0	0	0	0	0	0	0	0	0	0	0	0	0	0	0	0	0	0	0	0	0	0
134	0	0	0	0	0	0	0	0	0	0	0	0	0	0	0	0	0	0	0	0	0	0	0	0	0	0	0	0	0	0	0	0	0	0	0	0	0	-0.00969555943377933	0	0	0	0	0	0	0	0	0	0	0
135	0	0.108000443470848	-0.0188857412653447	0	0	0	0	0	0	0	0	0	-0.0377714825306893	0.348201075799108	0	-0.0377714825306893	0	0	0	0	0	0	-0.0188857412653447	0.202429149797571	0	-0.0944287063267233	0	0	0	0	0	0	0	0	0	0	0	0	0	0	-0.0377714825306893	0	-0.0377714825306893	0	-0.0377714825306893	-0.0188857412653447	0	0	0
136	0	0	0	0	0	0	0	0	0	0	0	0	0	0	0	0	0	0	0	0	0	0	0	0	0	0	0	0	0	0	0	0	-0.0540248514316586	0	0	0	0	0	0	0	0	0	0	0	0	0	0	0	0
137	0	0	0	0	0	0	0	0	0	0	0	0	0	0	0	0	0	0	0	0	0	0	0	0	0	0	0	0	0	0	0	0	0	0	0.253164556962025	0	0	0	0	0	0	0	0	0	0	0	0	0	0
138	0	0	0	0	0	0	0	0	0	0	0	0	0	0	0	0	0	0	0	0	0	0	0	0	0	0	0	0	0	0	0	0	0	0.177304964539007	0	0	0	0	0	0	0	0	0	0	0	0	0	0	0
139	0	0	0	0	0	0	0	0	0	0	0	0	0	0	0	0	0	0	0	0	0	0	0	0	0	0	0	0	0	0	0	0	0	0	0	0	0	0	0	0	0	0	0	0	0	0	0	0	0
140	0.043308791684712	0	0	0	0	0	0.043308791684712	0	0	-0.0586510263929619	0	0	0	0	0	0	0	-0.265288574988347	0	0	0	-0.0293255131964809	0	-0.410557184750733	0	-0.0153422347082499	0	0	0	0	0	0	0	0	-0.0293255131964809	0	-0.146627565982405	0	0	0	-0.0153422347082499	0	0	-0.146627565982405	0	0	-0.794506768745023	0	-0.0879765395894428
141	0	0	0	0	-0.00390762377398304	0	0	0	0	0	0	0	0	0	0	0	0	0	0	0	0	0	0	0	0	0	0	0	-0.00390762377398304	0	0	0	0	0	0	0	0	0	0	0	0	0	0	0	0	0	0	0	0
142	0	0	0	0	0	0	0	0	0	0	0	0	0	0	0	0	0	0	0	0	0	0	0	0	0	0	0	0	0	0	0	0	0	0	0	0	0	0	0	0	0	0	0	0	0	0	0	0	0
143	-0.00235949223727054	0	0	0.0133368898372899	-0.00471898447454108	0	0	-0.00235949223727054	0	-0.00235949223727054	0	-0.00707847671181162	0	0	0	-0.00235949223727054	-0.00471898447454108	0	0	0	-0.00707847671181162	-0.00235949223727054	0	0	0	0	-0.00943796894908216	0	0	0	0	-0.00707847671181162	0	0	0.0133368898372899	0	0	0	0	0	0	0	0	-0.00707847671181162	0	0	-0.00471898447454108	0	0
144	0	0	0.0591776660439388	0	0	0	-0.00572836111588475	0	-0.00572836111588475	0	-0.0114567222317695	0	-0.00572836111588475	0	0	0	0	0	-0.0171850833476542	-0.0114567222317695	0	0	-0.00572836111588475	0	0	0	0	0	-0.0114567222317695	0	0	0	0	-0.0114567222317695	0	-0.00572836111588475	0	0.0244379276637341	0.0675854218753177	0.0244379276637341	0	-0.0171850833476542	0.0187095665478493	-0.0114567222317695	0	0.0187095665478493	0	0.0389436162958939	0
145	0	0	0	0	0	0	0	0	0	0	0	-0.0119402985074627	0	0	-0.0119402985074627	-0.143283582089552	0	0	0	0	0	0.0633713561470216	0	0	0	-0.0119402985074627	0	0	0	-0.0119402985074627	0	-0.18008815239393	-0.0119402985074627	-0.13134328358209	0	-0.0358208955223881	0	0.0431606227418042	0	0	0	0	-0.238805970149254	0.0789815182641923	0	-0.109324101923841	-0.0119402985074627	0.142352874411214	0
146	0	0	0	-0.0505050505050505	0	0	0	-0.101010101010101	-0.0505050505050505	0	0	0	0	0	0	-0.0505050505050505	0	0	0	0	-0.101010101010101	0	0	0	0	0	0	0	0	0	0	0	0	0	0	0	0	0	0	0	0	0	0	0	0	0	0	0	0
147	0	0	0	0	0	-0.00235190818150459	0	0	0	0	0	0	0	0	0	0	0	0	0	0	0	0	0	0	0	0	0	0	0	0	0	0	-0.000783969393834865	0	0	0	-0.00156793878766973	0	0	-0.00156793878766973	0	0	0	-0.00156793878766973	0	0	0.00437998619614707	0	0
148	0	0	0	0	0	0	0	0	0	-0.0095565749235474	0	-0.0095565749235474	0	0	-0.0191131498470948	0	0	0	0	0	0	0	0	0	-0.0191131498470948	0	0	0	0	0	0	0	0	-0.0095565749235474	0	0	0	0	0	0	0	0	0	0	0	0	0	0	0
149	-0.117785630153121	0	-0.0294464075382803	0	-0.0588928150765607	-0.147232037691402	0	0	0	0	0	0	0.0914725767422517	0	-0.0294464075382803	0	0	0	0	0	0	0	0	0	0	0	0	0	-0.0294464075382803	0	0	0	0	0	0	0	0	0	0	-0.0588928150765607	0	0	-0.0294464075382803	0	0.120918984280532	0	0	0	0
150	0	0	0	0	0	0	0	0	0	0	-0.126143172500788	0	0	0.0314960254163377	0	-0.0630715862503942	0	0	0	0	0	0	0	0	0	0	-0.0315357931251971	0	0	0	0	0	0	0	0	0	0	-0.0315357931251971	0	0.0314960254163377	0	0	0	0	0	0	0	0	0
151	0	0	0	0	0	0	-0.00259895522000156	0	0	0	0	0	0	0	0	0	0	0	0	0	0	0	0	0.00870019140421089	0	0	0	0	0	0	0	0	0	0	0	0	0	0	0	0	0	0	0	0	0	0	0	0	0
152	0	0	0	0	-0.0256673511293634	0	0	0	0	0	0	0	0	0	0	0.240963855421687	0	0	0	0	0	0	0	0	0	0	0	0	0	0	0	0	0	0	0	0	0	0	0	0	0	0	0	0	0	0	0	0	0
153	0	0	0	0	0	0	0	0	0	0.037202380952381	0	0	0	0	0	0	0	0	0	0	0	0	0	0	0	0	0	0	-0.0123183050012318	0.037202380952381	0.298856377362475	0.0500156178509838	0.037202380952381	0	0	0	0	0.000494931897370904	0	-0.0123183050012318	0.09761156864815	0.088455328546792	4.1232226445641	-0.0159753017984801	1.49111982191251	0.336058758314856	0	0.000494931897370904	0
154	0	0.08110300081103	0	0	0	0	0	0	0	0	0	0	0	0	0	0	0	0	0	0.08110300081103	-0.063626723223754	0	0	0	-0.0212089077412513	0	0	0	0	0	0	0	0	0	0	0	0	0	0	0	0	0	0	0	0	0	0	0	0
155	0	0	0	0	0	0	0	0	0	0	0	0	0	0	0	0	0	0	0	0	0	0	0	0	0	0	0	0	0	0	0	0	0	0	0	0	0	-0.0365363536719035	0	0	0	0	0.100203663040765	-0.0365363536719035	0.141442715700141	-0.182681768359518	0.209812724056476	0	0.03183365468443
156	0	0	0	0	0	0	0	0	0	0	0	-0.0963391136801541	0	0	0	0	-0.0963391136801541	0	0	0	0	0	0	0	0	0	0	0	0	0	0	0	0	0	0	0	0	0	0	0	0	0	0	0	0	0	0	0	0
157	0	0	0	0	0	0	0	0	0	0	0	0	0	0	0	0	0	0	0	0	0	0	0	0	0	0	0	0	0	0	0	0	0	0	0	0	0	0.00924470740501063	0	0	0	0	0	0	0	0	0	0	0
158	0	0	0	0	0	0	0	0	0	0	0	0	0	0	0	0	0	0	0	0	0	0	0	0	0	0	0	0	0	0	0	0	0	0	0	0	0	0	0	0	0	0	0	0	0	0	0	0	0
159	0	0	0	0	0	0	0	0	0	0	0	0	0	0	0	0	0	0	0	0	0	0	0	0	0	0	0	0	0	0	0	0	0	0	0	0	0	0	0	0	0	0	0	0	0	0	0	0	0
160	0	0	0	0	0	0	0	0	0	0	0	0	0	0	0	0	0	0	0	0	0	0	0	0	0	0	0.0813008130081301	0	-0.0510594842992086	0	0	0	0	0	0	0	0	0	0	0	0	0	0	0	0	0	0	0	0
161	0	0	0	0	0	0	0	0	0	0	0	0	0	0	0	0	0	0	0.150955166609777	0	0	0	0	0	0	0	0	0	0	0	0	0	0	0	0	0	0	0	0	0	0	0	0	0	0	0	0	0	0
162	0	0	-0.0687757909215956	0	0	0	0	0	0	0	0	0	0	-0.0515818431911967	0	0	0	0	0	0	0	0	0	0	0	0	0	0	0	0	0	0	0	0	0	0	0	0	0	0	0	0	0	0	0	0	0	0	0
163	0	0	0	0	0	0	0	0	0	0	0	-0.0504286434694907	0	-0.0504286434694907	0	0	0	0	0	0	0	0	0	0	0	0	0	0	0	0	0	0	0	0	0	0	-0.0504286434694907	0	0.18796992481203	0	-0.0504286434694907	0	0	0	0	0	0	0	0
164	0	0	0	0	0	0	0	0	0	0	0	0	0	0	0	0	0	-0.0434216239687364	0	0	0	0	0	0	0	0	0	0.424628450106157	0	0	0	0	0	0	0	-0.0434216239687364	0	0	0	0	0	0	0	0	0	-0.0434216239687364	0	0	0
165	0	0.325075751884406	0	0	0	0	0	-0.042571306939123	0	0	0	0	0	0	0	0	0	0	0	0	0	0	0.183823529411765	0	0	0	0	0	0	0	0	0	0	0	0	0	0	0	0	0	0	0	0	0	0	0	0	0	0
166	0	0	0	0	0	0	0	0	-0.056980056980057	0	0	-0.056980056980057	0	0	0	0	0	0	0	0	-0.0142450142450142	0	0	0	0	-0.0142450142450142	0	0	0	0	-0.142450142450142	0	0.0984251968503937	0	0	0	0	0	0	0	0	0	0	0	0	0	0	0	0
167	0	0	0	0	0	0	0	0	0	-0.0106923282544774	0	0	-0.0106923282544774	0	0	0	0	0	0	0	0	0	0	0	0	0	0	0	0	0	0	0	0	0	0	0	-0.0106923282544774	0	-0.00534616412723871	0	-0.0106923282544774	0	0	0	0	0	0	0	0
168	0	0	-0.0621195179525407	-0.0248478071810163	0	0	0	0	0	0	0	0	0	0	0	0	0	0	0	-0.0124239035905081	0	0	0	0	0	0	0	0	0	0	0	0.0648558491142832	0	0	0.030320469504502	-0.0124239035905081	0	0	0	0	-0.0124239035905081	0	0	-0.0124239035905081	0	-0.0248478071810163	0	-0.0096875724287657	0
169	0	0	0	0	0	0	0	0	0	0	0	0	0	0	0	0	0	0	0	0	0	0	0	0	0	0	0	0	0	0	0	0	0	0	0	0	0	0	0	0	0	0	0	-0.174114915844457	0	0	0	0	0
170	0	0	0	0	0	0	0	0	0	0	0	0	0	0	0	0	0	-0.0173505682311096	0	0	0	0	0	0	0	0	0	-0.00433764205777739	0	0	0	-0.00433764205777739	0	0	0	0	0	0	0	0	0	-0.00867528411555478	0	0	0	0	0	0	0
171	0	0	0	0	0	0	0.127156795453637	0	-0.0212111570686181	0	-0.0424223141372362	0	0	0	0	0	0	0	0	0	0	0	0	0	0	0	0	0	0	0	0	0	0	0	0	0	0	0	0	0	0	0	0	0	0	0	0.0317616621238914	0	0
172	0	0	0	0	0	0	0	0	0	0	0	-0.00797893560998963	0	0	0	0	0	-0.00797893560998963	0	0	0	-0.00797893560998963	0	0	0	0	0	0	0	0	0	0	0	0	0	0	0	0	0	0	0	0	0	0	0	0	0	0	0
173	0	0	0	0	0	0	0	0	0	0	0	0	0	0	0	0	0	0	0	0	0	0	0	0	0	0	0	0	0	0	0	0	0	0	0	0	0	0	0	0	0	0	0	0	0	0	0	0	0
174	0	0	0	0	0	0	0	0	0	0	0	0	-0.0961538461538462	0	0	0	0	0	0	-0.0961538461538462	0	0.72992700729927	0	0	0	0	0	0	0	-0.0961538461538462	0	-0.0961538461538462	0	-0.288461538461538	-0.0961538461538462	0	0	0.441465468837732	3.85948905109489	2.53509264458169	0.537619314991578	0	-0.576923076923077	0	-0.0961538461538462	-0.288461538461538	0	0	0
175	0	0	0	0	0	0	0	0	0	0	0	0	0	0	0	0	0	0	0	0	0	0	0	0	0	0	0	0	0	0	0	0	0	-0.0307787011388119	0	0	0	0	0	0	0	0	0	0	0	0	0	0	0
176	0	0	0	0	0	0	0	0	0	0	0	0	0	0	0	0	-0.00419137833476539	0	0	0	0	0	0	0	0	0	0	0	0	0	0	-0.0125741350042962	0	0	-0.00209568916738269	0	0	-0.00628706750214808	0	0	-0.00209568916738269	0	0	0	0.00725157852528721	0	0	0	0
177	0	0	0	0	0	0	0	0	0	0	0	0	0	0	0	0	0	0	0	0	0	0	0	0	0	0	0	0	0	0	0	0	0	0	0	0	0	0	0	0	0	0	0	0	0	0	0	0	0
178	0	0	0	0	0	0.0301477238468496	0	0.120590895387398	0	0	0	0	0	0	0	0	0	0	0	0	0	0	0	0	0	0	0	0	0	0	0	0	0	0	0	0	0	0	0	0	0	0	0	0	0	0	0	0	0
179	-0.343053173241852	0	0	0	0	0	0	-0.171526586620926	0	0	0	-0.257289879931389	0	0	0	0	0	0	0.354609929078014	0	-0.0857632933104631	0	0	0	0	0	-0.171526586620926	0	0	0	0	0	0	0	0	0	0	0	-0.0857632933104631	0	0.097320049146625	-0.21106285658674	-1.27975864627812	0.280403391603712	0	-0.171526586620926	-0.257289879931389	-0.0857632933104631	-0.257289879931389
180	0.119773519163763	-0.152439024390244	0.696864111498258	0	0	0	0.195993031358885	0	0	0	0	0	0	0	-0.152439024390244	0	0	0	0	0	0	0	0	0	0	0	0	0.272212543554007	0	0	0	0.348432055749129	0	0	-0.0762195121951219	0.860191637630666	-0.0762195121951219	0	0	-0.228658536585366	0	0	0	0	0	1.36106271777003	0	0	0
181	0	0	0	0	0	0	0	0	0	0	0	0	0	0	0	0	0	-0.0255036980362153	0	0	0	0	0	0	0	0	0	0	0	0	0	0	0	0	0	0	0.254777070063694	0	0	0	0	0	0	0	-0.0255036980362153	0	0	0	0
182	0	0	0	0	0	0	0	0	0	0	0	0	0	0	0	0	0	0	0	0	0	0	0	0	0	0	0	-0.0171320884015762	0	0	0	0	0	0	0	0	0.0876897145334338	0	0	0	0	0	0	0	-0.0171320884015762	0	0	0	0
183	0.0726737885121533	0	-0.0735531816070599	0	0.10578727357176	-0.106666666666667	-0.033992878154513	0.018900758631367	0.0928936367858802	-0.0602198482737269	-0.146666666666667	-0.0266666666666667	-0.12	0.0128936367858802	0.159120606905093	-0.0868865149403929	-0.0933333333333333	-0.0133333333333333	-0.0137730298807868	-0.0133333333333333	-0.0666666666666667	-0.0533333333333333	0.159120606905093	0.0928936367858802	0	-0.0533333333333333	-0.173333333333333	-0.266666666666667	0.071794395417248	-0.081758786189812	-0.644396965474528	-0.315311967796872	-0.20131908964236	-0.077510450534138	-0.17260257005729	-0.307985756309027	-0.0933333333333333	0.03868091035764	-0.0271063632141198	-0.08	0	-0.0533333333333333	-0.04	-0.0266666666666667	0.0464468183929401	-0.04	0	-0.0533333333333333	-0.0004396965474531
184	0	0	0	0	0	0	0	0	0	0	0	0	0	0	0	0	0	0	0.0263591218832779	0	0	0	0	0	-0.0967585873246251	0	0	0	0	0	0	0	-0.338655055636188	0	0	0	-0.0725689404934688	0	0	0	-0.0241896468311563	0	0	0	-0.120948234155781	0.0527182437665559	0	0.0747384155455904	0
185	0	0	0	0	0	0	0	0	0	0	0	0	0	0	0	0	0	0	0	0	0	0	0	0	0	0	0	0	0	0	0	0	0	0	0	0	0	0	0	0	0	0	0	0	0	0	0	0	0
186	-0.0209511837418814	0	0	0	0	0	0	0	0	0	0	0	0	0	0	0	0	0	0	0	0	0	0	0	0	0	0	0	0	-0.0209511837418814	-0.0628535512256442	0	0	-0.0838047349675257	0	0	0	0	-0.122466800405287	-0.0209511837418814	0	-0.0209511837418814	-0.101515616663405	0	-0.0209511837418814	0	0.0451426695297643	0	0
187	0	0	0	0	0	0	0	0	0	-0.130293159609121	0	-1.39945936715672	0	0	0	0	0	0	0	-0.195439739413681	0.0989119683481701	-0.0651465798045603	0	-0.130293159609121	0	0	-0.130293159609121	0	0	-0.0651465798045603	0	0	0	0	0	0	0	0	0	0	0	0	0	0	0	0	0	0	0
188	0	0	-0.0683526999316473	0	-0.0683526999316473	0	0	0	0	0	0	0	-0.0683526999316473	0	0	0	0	0	-0.0683526999316473	0	0	0	0	0	0	0	0	0	0	0	0	0	-0.136705399863295	0	0	0	0	0.467289719626168	0	0	0	0	0	0	0	0	0	0	-0.205058099794942
189	0	0	0	-0.020515906666302	0	-0.096561534042728	0	0	-0.0760456273764259	0	0	0	0.283666602839401	0	0	-0.0760456273764259	0.359712230215827	-0.0760456273764259	2.47941570697815	0	0.207620975462975	0	0.906529529228329	0	0	0	0	0	0	0	0	-0.0760456273764259	0	0	0	0	0	0	0	0.359712230215827	-0.0760456273764259	0	0	0	0	0	0	-0.0760456273764259	0
190	0	-0.00871839581517001	0	0	0	-0.01743679163034	0	0	0.01081030975358	0	0.055448245798635	-0.00871839581517001	-0.04359197907585	0	0	0	0.593890609185381	-0.00871839581517001	0	-0.00871839581517001	0	0	0.118568930443235	0	-0.00871839581517001	0.0359195402298851	0	0	0	0	0	0	0	0	0.0282471013839201	0	-0.00871839581517001	0	0	0	0	0	0	0.0184827485995451	0	0.0631206846446001	0	0	0
191	-0.0825082508250825	-0.0412541254125413	0.0789889415481833	-0.0247524752475248	-0.119030860432015	-0.0577557755775578	-0.033003300330033	-0.0825082508250825	-0.0117701343594075	0.149727058013859	-0.0165016501650165	-0.0247524752475248	0	-0.0165016501650165	0	-0.0495049504950495	0.0789889415481833	-0.00825082508250825	-0.033003300330033	-0.0577557755775578	0.0459856412181503	0.100222107518809	-0.0247524752475248	-0.0165016501650165	-0.033003300330033	-0.0495049504950495	-0.033003300330033	-0.0412541254125413	-0.0247524752475248	0.0789889415481833	0	-0.00825082508250825	0	-0.00825082508250825	-0.0165016501650165	-0.00825082508250825	0	0	0	0	-0.0247524752475248	0	0	0.0789889415481833	0	0	0.157977883096367	0	0
192	0	0	0	0	0	0	0	0	0	0	0	0	0	-0.0280112044817927	0	0	0	0	0	-0.0560224089635854	0	0	0	0	0	0	0	0	0	0	0	0	0	0	0	0	0	0	0	0	0	0	0	0	0	0	-0.0280112044817927	0	0
193	0	0.0717875089734386	0	0	0	-0.0214592274678112	0	0	0	0	0	0	0	0	0	0	0	0	0	0	0	0	0	0	0	0	0	0	0	0	0	0	0	0	0	0	0	-0.0214592274678112	0	0	-0.0858369098712446	0	0	0	0	0	0	-0.0214592274678112	0
194	0	0	0	0	0	0	0	0	0	0	0	0	0	0	0	0	0	0	0	0	0	0	0	0	0	0	0	0	0	0	0	0	0	0	0	0	0	0	0	0	0	0	-0.0152183838076396	0	0	0	0	0	0
195	0	0	0	0	0	0	0	0	0	0	0	0	0	0	0	0	0	0	0	0	0	0	0	0	0	0	0	0	0	0	0	0	0	0	0	0	0	0	0	0	0	0	0	0	0	0	0	0	0
196	0	0	0	0	0	0	0	0	0	0	0	0	0	0	0	0	0	0	0	0	0	0	0	0	0	0	0	0	0	0	0	0	0	0	0	0	0	0	0	0	0	0	0	0	0	0	0	0	0
197	0	0	0	0	0	0	0	0	0	0	0	0	0	0	0	0	0	0	0	0	0	0	0	0	0	0	0	0	-0.13271400132714	0	0	0	0	0	0	0	0	0	0	0.352053041177434	0	0	0	0	0	0	0	0	0
198	0	0	0	0	0	0	0	0	0	0	0	0	0	0	0	0	0	0	0	0	0	0	0	0	0	0	0	0	0	0	0	0	0	0	0	0	0	0	0	0	0	0	0	0	0	0	0	0	-0.00483418737310258
199	0	0	0	0	-0.00705218617771509	0	0	0	0	0	0	0	0	0	0	0	0	0	0	0	0	0	0	0	0	0	0	0	0	0	0	0	0	0	0	0	0	0	0	0	0	0	0	0	0	0	0	0	0
200	0	0	0	0	0	0	0	0	0	0	0	0	0	0	0	0	0	0	0	0	0	0	0	0	0	0	0	0	0	0	0	0	0	0	0	0	0	0	0	0	-0.00357692170118396	0	0	0	0	0	0	0	0
201	0	0	0	0	0	0	0	0	0	0	0	0	0	0	0	0	0	0	0	0	0	0	0	-0.0043010752688172	0	0	0	0	0	0	0	0	0	0	0	0	0	0	0	0	0	0	0	0	0	0	-0.0043010752688172	0	0
202	0	0	0	0	0	0	0	0	0	0	0	0	0	0	0	0	0	0	0	0	0	0	0	0	0	0	0	0	0	0	0	0	0	0	0	0	0	0	0	0	0	0	0	0	0	0	0	0	0
203	0	0	0	0	0.0324044069993519	0	0	0	0	0	0	0	0.0648088139987038	0	0	0	0	-0.0135016539526092	0	-0.0405049618578276	0	0	-0.022951936693256	0	0	0	-0.0553563436926079	-0.0067508269763046	0	0	0	0	0	0	0	-0.0540066158104368	0	-0.0067508269763046	0	0	0	0.0324044069993519	0	0	0	0	0	0	-0.0135016539526092
204	0	0	0	0	0	0	0	0	0	0	0	0	0	0	0.192291260332498	0	0	0	0	0	0	0	0	0	0	0	0	0	-0.0216216216216216	0	0	0	0	0	0	0	-0.302702702702703	0	0	0	0	-0.0432432432432432	0	0	0	0	0	0	0.407355809417665
205	0	0	-0.00560852495793606	0	-0.00560852495793606	0	0	0	0	0	0	0	0	-0.00560852495793606	0.0204624514016779	0	0.0148539264437418	0	0	-0.00560852495793606	0	-0.00560852495793606	-0.0112170499158721	0	0.0204624514016779	0	0	0	0	0	0	-0.00560852495793606	0.0204624514016779	0	0	-0.00560852495793606	0	0	0.0204624514016779	-0.00560852495793606	0.0036368765278697	0	0	0	0	0	0.0204624514016779	-0.0112170499158721	0
206	0	0	0	0	0	0	0	0	0	0	0	0	0	0	0	0	0	0	0	0	0	0	0	0	0	0	0	0	0	0	0	0	0	0	0	0	0	0	0	0	0	-0.0125376128385155	0	0	0	0	0	0	0
207	0	0	0	0	0	0	0	0	0	0	0	0	0	0	0	0	0	0	0	0	0	0	0	0	0	0	0	0	0	0	0	0	0	0	0	0	0	0	0	0	0	0	0	0	0	0	0	-0.0255819902788437	0
208	0	-0.0367376928728876	-0.0551065393093314	0.178779548506422	-0.0551065393093314	0	-0.0183688464364438	0	0.160410702069979	-0.091844232182219	0.371019027591274	0	0.0526520813803236	0.050197623451316	0	0.623273961843472	-0.112667536547671	0.286538169196078	0.086935316324203	-0.0551065393093314	-0.183688464364438	-0.0734753857457752	0.320821404139958	0.06856646988776	0.015914388507436	0.082026400466189	0.334281334718387	0.213062783450303	0.107758620689655	-0.0367376928728876	0	0	0	0	0	0	0	0	-0.0183688464364438	0	0	0	0	0	0	0	0	0	0
209	0	0	0	0	-0.186938293239113	0	-0.0857632933104631	-0.171526586620926	-0.0857632933104631	0	0.57979411101566	0	-0.171526586620926	-1.82671533721671	0	-0.00513723553939502	0	0	0	0	0	-0.257289879931389	0.57979411101566	0	0	0	0	-0.257289879931389	0	0	0	-0.171526586620926	0	0	0	0	-0.0857632933104631	0	0	0	0	0.665557404326123	0	0	0	0	1.15445098649193	0	-0.257289879931389
210	0	0	0	0	0	0	0	0	0	0	0	0	0	0	0	0	0	0	0	-0.0151034586920405	0	0	0	0	0	0	0.237529691211401	0	0	0	0	-0.030206917384081	0	0	0	0	0	0	0	0	0	0	0	0	0	0	0	0	0
211	0	0	0	0	0	0	0	0	0	0	0	0	0	0	0	0	0	0	0	0	0	0	0	0	0	0	0	0	0	0	0	0	0	0	0	0	0	0	0	0	0	0	0	0	0	0	0	0	0
212	0	0	0	0	0	0	0	0	0	0	0	0	0	0	0	0	0	0	0	0	0	0	0	0	0	0	0	0	0	0	0	0	0	0	0	0	0	0	0	0	0	0	0	0	0	0	0	0	0
213	0	0	0	0	0	0	-0.0116658889407373	0	0	0.0835073068893528	0	0	-0.0583294447036864	-0.0116658889407373	-0.0349976668222119	0	0	-0.0116658889407373	0.0601755290078782	0.0417536534446764	-0.0233317778814746	0	-0.0116658889407373	-0.0349976668222119	0	0.0417536534446764	-0.0116658889407373	0	0	0	-0.0116658889407373	0	0	-0.0349976668222119	0	0	-0.0116658889407373	0	0	-0.0349976668222119	0	0	-0.0116658889407373	0	0	0	0	0	0
214	-0.191938579654511	0	0	1.43846905793121	-0.0959692898272553	0	-0.0959692898272553	0	0	0	-0.191938579654511	0	0	0	0	0.923303056033219	0	0	0	-0.15661902689281	-0.0959692898272553	0	-0.191938579654511	-1.90832613860962	0.083839342414145	0	0	-0.0959692898272553	0	-0.01212994741311	0.527295949311087	0	0.743494423791822	0	0	0	0	-0.191938579654511	-0.56475608102804	-0.0959692898272553	0	0.539425896724198	0	0	0	0	0	-2.37604264033279	-0.383877159309021
215	0	0	0	0	0	0	0	0.0453720508166969	0	0	0	0	-0.00911244760342628	0	0	0	0	0	0	0	0	0	0	0	0	0	0	0	-0.00911244760342628	0	0	0	0	-0.00911244760342628	0	0	0	0	0	0	0	0	0	0	0	0	0	0	0
216	0	0	0	-0.0312891113892365	0	0	0	0	0	0	0	0	0	0	0	0	0	0	0	0	0	0	0	0	0	0	0	0	0	0	0	0	0	0	0	0	0	0	0	0	0	0	0	0	0	0	0	0	0
217	-0.39840960727036	-0.395569620253165	-0.199204803635183	-0.0791139240506329	1.02564102564103	0.275478740668614	-0.316455696202532	-0.158227848101266	0	0	-0.0791139240506329	0	0	0	0	0	0	0	0	0	0	0	0	0	0	0	0	0	0	0	0	0	0	0	-0.0791139240506329	0	0	0	0	0	0	0	0	0	0	0	0	0	0
218	0	0	0	0	0	0	-0.0900900900900901	0	0	0	0	0	0	0	0	0	0	0	0	0	0	0	0	0	0	0	0	0	-0.0900900900900901	0	0	0	0	0	0	0	0	0	0	0	0	0	0	0	0	0	0	0	0
219	0	0	0	0	0	0	0	0	0	0	0	-0.0342407122068139	-0.0171203561034069	0	0	0	-0.0171203561034069	0	0	-0.0171203561034069	0.0080919637944164	0	0	0	-0.0513610683102209	0	0	0	0.0423326760012304	0	0	0	-0.0342407122068139	0	0	-0.0342407122068139	0	-0.0342407122068139	0	0	0	-0.0171203561034069	0.237812128418549	0	0	0.118906064209275	0	-0.0171203561034069	-0.0342407122068139
220	0	0	0	0	0	0	0	0	0	0	0	0	0	0	0	0	0	0	0	0	0	0	0	0	0	0	0	0	0	0	0	0	0	0	0	0	0	0	0	0	0	0	0	0	0	0	0	0	0
221	0	0	0	0	0	0	0	0	0	0	0	0	0	0	0	0	0	0	0	0	0	0	0	0	0	0	0	0	0	0	0	0	0	0	0	0	0	0	0	0	0	0	0	0	0	0	0	0	0
222	0	0	0	0	0	0	0	0	0	0	0	0	0	0	0	0	0	0	0	0	-0.00589657409045345	0	0	0	0	0	0	0	0	-0.00589657409045345	0	0	0	0	0	0	0	0	0	-0.0176897222713603	0	0	-0.0117931481809069	0	0.0523709970186911	0	0	0	0
223	0	-0.0095739423725841	0	0	0	-0.0111890198418619	0	0	0	-0.00372967328062062	0	0	0	0	0	0	0	0	0	0	0	0	0	0	0	0	0	0	0	0	0	0	0	0	0	0	0	0	0	0	0	0	0	0	0	-0.00745934656124124	0	0	0
224	0	0	0	0	0	-0.0186358553857622	0	0	0	-0.0372717107715244	0	0	0	0	0	0	0	-0.0186358553857622	0	0	0	0	0	0	0	-0.0186358553857622	0	0	0	0	0	0	0	-0.0186358553857622	0	0	0	0	0	0	0	0	0	0	-0.0372717107715244	0	0	0	0
225	-0.0104467736880593	0	0.0129434976887371	-0.0139290315840791	-0.0104467736880593	0	-0.0174112894800989	-0.00696451579203956	0	0	-0.0104467736880593	0.00946123979271734	-0.0174112894800989	0	-0.00696451579203956	-0.00348225789601978	-0.000985533895342002	0.0657030223390276	0.0164257555847569	-0.00348225789601978	-0.0208935473761187	-0.00696451579203956	0	0	0	-0.00348225789601978	0	-0.00696451579203956	0	-0.00348225789601978	0	-0.00348225789601978	0	0	-0.00696451579203956	0.0164257555847569	-0.00348225789601978	-0.0174112894800989	0	-0.00348225789601978	-0.0288435970635002	-0.0417870947522374	-0.00696451579203956	0	0	0	0	0	0
226	0	0	0	0	0	0	0	0	0	0	0	0	0	0	0	0	0	0	0	0	0	0	0	0	0	0	0	0	0	0	0	0	0	-0.0564971751412429	0	0	0	0	0	0	0	0	0	0	0	0	0	0	0
227	0	0	0	0	0	0	0	0	0	0	0	0	0	0	0	0	0	0	0	0	0	0	0	0	0	0	0	0	0	0	0	0	0	0	0	0	0	0	0	0	0	0	0	0	0	0	0	0	0
228	0	0	0	0	0	0	0	0	0	0	-0.0148126203525404	0	0	0	0	0	0	0	0	0	0	0	0.0819672131147541	0	0.330855659513709	0	0.0819672131147541	0.264696669103059	0	0	0	0	0	0	0	0.0227167317045926	0.374297918219766	-0.0148126203525404	0	0	-0.0148126203525404	0	-0.0296252407050807	-0.00491730429735898	0.0819672131147541	0	-0.249823341290058	0	0
229	0	0	0	0	0	-0.00899847026005579	0	0	-0.0359938810402232	0.0443471991307612	0.338070956865014	-0.00899847026005579	0	-0.00899847026005579	0	0	0	0	0	0	-0.00899847026005579	0	0	0	0	0	0	0	0	0	0	0	0	0	0	0	0	0	0	0	0	0	0	-0.00899847026005579	0	0	0	0	0.124688279301746
230	0	0	0	0	0	0	0	0	0	0	0	0	0	0	0	0	0	0	-0.0296120817293456	0	0	0	0	0	0	0	0	0	0	0	0	0	0	0	0	0	0.289815976157365	0	0	0	0	0	0	0	0	0	0	0	0
231	0	0	0	0	0	0	0	0	0	0	0	0	0	0	0	0	0	0	0	0	0	0	0	0	0	0	0	0	0	0	0	0	0	0	0	0	0	-0.0352195351021366	0	0	0	0	0	0	0	0	0	0	0.0157856160174271
232	0	0	0	0	0	0	0	0	0	0	0	0	0	0	0	0	0	0	0	0	0	0	0	0	0	0	0	0	0	0	0	0	0	0	0	0	0	0	0	0	0	0	0	0	0	0	0	0	0
233	0	0	-0.038776366315654	0	0	0	0	0	0	-0.110897180780691	0.027912529983112	0.450526519592552	0	-0.072120814465037	0	0	0	0.345061256978133	-0.0333444481493831	0	0	0.089169508115608	-0.472254192257634	-0.14892060794458	0.901053039185105	0.089169508115608	-0.038776366315654	0.773107164753843	0.161290322580645	-0.233411137045682	0.495487743226241	-0.0333444481493831	0.32258064516129	0.0946014262818787	-0.027159590831352	-0.0333444481493831	0	0	0.255891748862524	-1.31522335402123	-0.0666888962987663	0	0	0	0	0.539696027708161	0	0	2.37589949337951
234	0	0	0	0	0	0	0	0	0	0	0	0	0	0	0	0	0	0	0	0	0	0	0	0	0	0	0	0	0	0	0	0	0	0	0	0	0	0	0	0	0	0	0	0	0	0	0	0	0
235	0	0	0	0	0	0	0	0	0	0	0	0	0	0	0	0	0	0	0	0	0	0	0	0	0	0	0	0	0	0	0	0	0	0	0	0	0	0	0	0	0	0	0	0	0	0	0	0	0
236	0	0	0	0	0	0	0	0	0	0	0	0	0	0	0	0	0	0	0	0	0	0	0	0	0	0	0	0	0	0	0	0	0	0	0	0	0	0	0	0	0	0	0	0	0	0	0	0	0
237	-0.57929036929761	-0.488035544346882	-0.669804489500362	-0.125238358787899	1.04445295102697	-0.795042848288261	-0.431504957981301	0.58743812152536	-1.06658520889652	-0.651701665459812	-0.032502124341217	-0.505397663639456	-1.04626027061203	-0.739252966670661	0.185472468893364	-0.758096495459181	-0.76953297676794	-0.957968264653211	-0.60882967464692	0.0473162193007504	-0.26561672262444	-1.20103793474925	-0.42632002474546	-1.86459087617668	-1.17372074364386	-0.741475080914586	0.313673646673172	-0.285941660908922	0.02402846202437	-0.159962597373046	0.71415788980921	0.239040236267038	0.385344238087396	-0.01365859555269	0.62290306485848	-0.485072725354972	-0.377196485859651	0.00518493323584002	-2.02751629254164	-0.594430374346251	0.130423292023736	-0.0310207148452599	-0.213530364746722	0.60554094556591	-0.0664856581783799	-0.33432449504675	-0.89847485929572	-0.10120989676353	-2.19044170890659
238	0	0.0291970802919708	0	0	0	0	0	0	0	0	0	0	0	0	0	0	0	0	0	0	0	0	0	0	0	0	0	0	0	0	0	0	0	0	0	0	0	0	0	0	0	0	0	0	0	0	0	0	0
239	0	0	0	0	0	0	-0.00906180148613544	0.0113263110205006	-0.00906180148613544	0	0	0	0	0	0	0	0	-0.00604120099075696	0	-0.00302060049537848	0	0	0	0	0	0	0	0	0	0	0	0	0	-0.00604120099075696	0	0	0	0.00830571052512212	-0.00604120099075696	0	0	0	0	-0.00302060049537848	0	0	-0.00302060049537848	0	0
240	0	0	0	0	0	0	0	0	0	0	0	0	0	0	0	0	0	0	0	0	0	0	0	0	0	0	0	0	0	0	0	0	0	0	0	0	0	0	0	0	0	0	0	0	0	0	0	-0.0243546030199708	0
241	0	0	0	0	0	0	0	0	0	0	0	0	0	0	0	0	0	0	0	0	0	0	0	0	0	0	0	0	0	0	0	0	0	0	0	0	0	0	0	0	0	0	0	0	0	0	0	0	0
242	0	0	0	0	0	0	0	0	0	-0.0412371134020619	0	0	0	-0.0824742268041237	0	0	0	-0.0412371134020619	0	-0.0824742268041237	-0.0412371134020619	0	0	0	-0.288659793814433	0	0	0	0	0	0	0	0	0	0	0	-0.0412371134020619	0	0	0	0	0	0	-0.0412371134020619	0	0	0	0	0
243	0	-0.0834028356964137	0	0	0	0	0	0	0	0	0	0	0	0	0	0	0	0	0	0	0	0	0	0	0	0	0	0	0	0	0	0	0	0	-0.166805671392827	0	-0.0834028356964137	0	0.822458021376195	0	0	0	0	0	0	0	0	0	0
244	0	0	0	0	0	0	0	0	0	0	0	-0.0122970978848992	0	0	0	0	0	0	0	0	0.037397157816006	0	0	0	0	0	0	0	0	0	0	0	0	0	0	0	0	0	0	0	0	0	0	0	0	0	0	0	0
245	0	0	0	0	0	0	0	0	0	0	0	0	0	0	0	0	0	0	0	0	0	0	0	0	0	0	0	0	0	0	0	0	0	0	0	0	0	0	0	0	0	0	0	0	0	0	0	0	0
246	0	0	0	0	0	0	0	0	0	0	0	0	0	0	0	0	0	0	0	0	0	0	0	0	0	0	0	0	0	0	0	0	0	0	0	0	0	0	0	0	0	0	0	0	0	0	0	0	0
247	0	0	0	0	0	0	0	0	0	0	0	0	0	0	0	0	0	0	0	0	0	0	0	0	0	0	0	0	0	0	-0.00814929508597506	0	0	0	0	-0.00814929508597506	0	0	0	0	0	0	-0.00814929508597506	0	0	0	0	0.0527704485488127	0
248	-0.0195293428376135	0	0	0	0.109583243128851	0	-0.00976467141880676	0	0	0	0	0	0	0	0	0	0	0	0	0	0	0	0	0	0	-0.00976467141880676	0	0	0	-0.00976467141880676	0	0	0.133451957295374	0	0	0	0	0	0	0	0	0	-0.0336333855853295	0	0	-0.0195293428376135	0	0	0
249	0	0	0	0	0	-0.0433463372345037	0	0	0	0	0	0	0	0	0	-0.0216731686172518	0	0	0	0	0	0	0	0	0	0	0	0	0	0	0	0	0	0	0	0	0	0	0	0	0	0	0	0	0	0	0	0	0
250	0	0	0	0	0	0	0	0	0	0	0	0	0	0	0	0	0	8.57354991263553e-05	0	0	0	0	0	0	0	0	0	0	0	0	0	0	0	0	0	0	0	0	0	0	0	0	0	0	0	0	0	0	0
251	0	-0.0211685012701101	0	0	0	0	0	0	0	-0.0635055038103302	0	0	0	0	0	0	-0.0211685012701101	0	0	0	0	0	0.100704934541793	0	0	0	0	0.201409869083585	0	0	0	0	0	0	0	0	0	0	-0.0211685012701101	0	0	0	0	-0.0846740050804403	0.0795364332716829	0	0	0	-0.0211685012701101
252	0	0	0	0	0	0	0	0	0	0	0	0	0	0	0	0	0	0	0	0	0	0	0	0	0	0	0	0	0	0	0	0	0	0	0	0	0	0	0	0	0	0	0	0	0	0	0	0	0
253	0	0	0	-0.0831946755407654	0	-0.0831946755407654	0	0	0	0	0	0	0	0	0	-0.0831946755407654	0	0	0	0	0	0	0	0	0	0	0	0	0	0	0	0	0	0	0	0	0	0	0	0	0	0	0	0	0	0	0	0	0
254	0	0	0	0	0	0	0	0	0	0	-0.00800704620065658	0	0	0	0	0	0	0	0	0	0	0	0	0	0	0	0	0	0	0	0	0	0	0	0	0	0	0	0	0	0	0	-0.00800704620065658	0	0	0	0	0	0
255	0	-0.0408830744071954	0.579150579150579	0	-0.204415372035977	0	0	-0.122649223221586	0	0	0	-0.0817661488143908	0	0	0	-0.0817661488143908	0	0	0	0	0	0	-0.122649223221586	0	0	0	-0.0408830744071954	0	0	0	0	-0.0408830744071954	0	-0.163532297628782	0	0	0.193050193050193	0	0	-0.0817661488143908	-0.122649223221586	-0.0408830744071954	0	0	-0.0408830744071954	0	0	0	0
256	0	0	0.284090909090909	0	0	0	0	0	0	0	0	0	0	0	0	0	0	0	0	0	0	-0.0493827160493827	0	0	0	0	0	0	0	0	0	0.852272727272727	0	0	0	0	0	0	0	0	0	0	0	-0.0493827160493827	0	0	0	0	0
257	-0.155038759689922	0	-0.193798449612403	0	-0.116279069767442	0.424993182969109	-0.271317829457364	-0.193798449612403	-0.62015503875969	-0.193798449612403	0.269954423279186	-0.155038759689922	0.617428226403334	-0.310077519379845	-0.155038759689922	-0.466479685247945	-0.813953488372093	-0.193798449612403	-0.0387596899224806	-0.62015503875969	-0.348837209302326	-0.387596899224806	0.888746055860698	-0.0387596899224806	-0.155038759689922	-0.387596899224806	-0.232558139534884	-0.155038759689922	0.463752872891589	-0.116279069767442	0	-0.348837209302326	-0.116279069767442	-0.271317829457364	0.153675353511744	-0.155038759689922	0.037396283744303	-0.271317829457364	-0.193798449612403	-0.581395348837209	-0.387596899224806	-0.348837209302326	-0.310077519379845	0	-0.271317829457364	-0.116279069767442	2.01005025125628	-0.040123096100659	-0.310077519379845
258	0	0	0	0	0	0	0	0	0	0	0	0	0	0	0	0	0	0	0	0	0	0	0	0	0	0	0	0	0	0	0	0	0	0	0	0	0	0	0	0	0	0	0	0	0	0	0	0	0
259	0	0	0	0	0	0	0	0	0	0	0	0	0	0	0	0	0	0	0	0	0	0	0	0	0	0	0	0	0	0	0	0	0	0	0	0	0	0	0	0	0	0	0	0	0	0	0	0	0
260	0	0	0	0	0	0	0	0	0	0	0	0	0	0	0	0	0	0	0	0	0	0	0	0	0	0	0	0	0	0	0	0	0	0	0	0	0	0	0	0	0	0	0	0	0	0	0	0	0
261	0	0	0	0	0	0	0	0	0	0	0	0	0	0	0	0	0	0	0	0	0	0	0	0	0	0	0	0	0	0	0	0	0	0	0	0	0	0	0	-0.119904076738609	0	0	0	0	0	0	0	0	0
262	0	0	0	0	0	0	0	0	0	0	-0.014421690222094	0	0	0	0	0	0	0	0	0	0	0	0	0	0	0	0	0	0	0	0	0	0	0	0	0	0	0	0	0	0	0	0	0	0	0	0	0	0
263	0	0	0	0	0	0	-0.0890967813787727	0	0	0	-0.0111370976723466	0	0	0	0	0	0	0	0	0	0	0	0	0	0	0	0	-0.0111370976723466	0	0	0	0	0	0	0	0	0	0	0	0	0	0	0	0	-0.0111370976723466	0	0	0	0
264	0	0	0	0	0	0	0	0	0	0	0	0	0	0	0	0	0	0	0	0	0	0	0	0	0	0	0	0	0	0	0	0	0	-0.0749625187406297	0	0	0	0	0	0	-0.0749625187406297	0	0	0	0	0	0	0	0
265	-0.0831255195344971	-0.0415627597672485	0	-0.0415627597672485	0	-0.0831255195344971	0	0	0	0	-0.0415627597672485	0	0	0	0	0	0	0	0	0	0	-0.0831255195344971	0	0	0	0	-0.0415627597672485	0	0	0	-0.0415627597672485	0	0	0	0	0	0	0	0	0	0	0	0	0	0	0	0	0	0.69373135787981
266	0	0	0	0	0	0	0	0	0	0	0	0	0	0	0	0	0	0	0	0	0	0	0	-0.169491525423729	0	0	0	0	0	0	0	0	0	0	0	0	0	0	0	0	0	0	0	0	0	0	0	0	0
267	0	0.0770997480874077	0	0	0	0	0	0	-0.0240124864929763	0	0	0	-0.0120062432464882	0	0	0	0	0	-0.0120062432464882	0	0	0	0	0	-0.0240124864929763	0	0.029074775101455	0	0	0	-0.0120062432464882	0	0	0	0	0	-0.0120062432464882	0	0	-0.0360187297394645	0.130187009681839	0	-0.0120062432464882	-0.0360187297394645	0	0	0.0530872615944313	0	0
268	0	0	0	-0.00601684717208183	0	0	0	0	0	0	0	0	0	0	0	0	0	0	0	0	0	0	0	0	0	0	0	0	0	0	0	0	0	0	0	0	0	0	0	0	0	0	0	0	0	0	0	0	0
269	0	0	0	0	0	0	0	0	0	0	0	0	0	0	0	0	0	0	0	0	0	0	0	0	0	0	0	0	0	0	0	0	0	0	0	0	0	0	0	0	0	0	0	0	0	0	0	0	0
270	0	0	0	0	0.0807102502017756	0	0	0	0	0	0	0	0	0	0	0	0	0	0	0.161420500403551	0	0	0	0	0	0	0	0	0	0	0	0	0	0	0	0	0	0	0	-0.0179694519317161	0	0	0	-0.0179694519317161	0	0	0	0	0
271	0	-0.148257968865827	0	0	0	0	-0.44477390659748	0	0	0	0	0.061826064747618	0	0	0.271910098361064	0	0	0	0	0	0	0	0	0	0	-0.0741289844329133	0	0	0	0	0	0	0	0	0	0	-0.0741289844329133	0	0	-0.148257968865827	0	-0.0741289844329133	0	0	-0.148257968865827	-0.370644922164566	0.420168067226891	0	-0.22238695329874
272	0	0	0	0	0	0	0	0	0	0	0	0	0	0	0	0	0	0	0	0	0	0	0	0	0	0	0	0	0	0	0	0	0	0	0	0	0	0.162337662337662	0	0	0	0	0	0	-0.0564971751412429	0	0	0	0
273	0	0	0	0	0	0	0	0	0	0	0	0	0	0	0	0	0	0	0	0	0	0	0	0	0	0	0	0	0	0	0	0	0	0	0	0	0	0	0	0	0	0	0	0	0	0	0	0	0
274	0	0	0	0	0	-0.0726216412490922	0	0	0	0	-0.0726216412490922	-0.16050230439488	-0.09593403581349	0	0	0	0	-1.22919898612276	0	-0.145243282498184	0	-1.26508594502796	-0.290486564996369	0	0	0.560345192984241	0	-0.508351488743646	0.049309246684695	0.354065822899271	-0.0726216412490922	0	-0.0726216412490922	0	-0.0726216412490922	0.389105058365759	0	0	0	0	0.124615345489688	0.049309246684695	0	0	-0.86072186476551	0	0	0.391789515921659	0
275	0	0	0	-0.0421762969211303	0	0	0	0	0	0	0	0	-0.126528890763391	0	0	0	0	0	0	0	0	0	0	0	0	0	0	0	0	0	0	0	0	0	0	0	0	0	0	0	0	0	0	0	0	0	0	0	0
276	0	0	0	0	0	0	0	0	0	0	0	0	0	0	0	0	0	0	0	0	0	0	0	0	0	0	0	0	0	0	0	0	0	0	0	0	0	0	0	0	0	0	0	0	0	0	0	0	0
277	0	0	0	0	0	0	0	0	0	0	0	0	0	0	0	0	0	0	0	0	0	0	0	0	0	0	0	0	0	0	0	0	0	0	0	0	0	0	0	0	0	0	0	0	0	0	0	0	0
278	0	0	0	0	0	0	0	0	0	0	0	0	0	0	0	0	0	0	0	0	0	0	0	0	0	0	0	0	0	0	0	0	0	0	0	0	0	0	0	0	0	0	0	0	0	0	0	0	0
279	0.0383934668394721	0	0	-0.0163398692810458	0	0	0	-0.0326797385620915	0	-0.0163398692810458	0	0	0	0	0	0	0	0	0	0	0	0	0	0	0	-0.0163398692810458	0	0	-0.0326797385620915	-0.0163398692810458	0	0	0	-0.0163398692810458	0	0	-0.0816993464052288	-0.0163398692810458	0	0	0	0	0	0	0	0	0	0	-0.0163398692810458
280	0	0	0	0	0	0	0	0	0	0	0	0	0	0	0	0	0	0	0	0	0	0	0	0	0	0	0	0	0	0	0	0	0	0	0	0	0	0	0	0	0	0	0	0	0	0	0	0	0
281	0	0	0	0	0	0	0	0	0	0	0	0	0	0	0	-0.00271983028259037	0	0	0	0	0	0	0	0	0	0	-0.00271983028259037	0	-0.00271983028259037	0	0	0	0	0	0	0	0	0	0	0	0	0	0	0	0	0	0	0	-0.00271983028259037
282	0	0	0	0.0464684014869888	0	0	0	0	0	0	0	0	-0.00700133025274802	0	0	0	-0.00700133025274802	0	0	0	0	0	-0.014002660505496	0.0719328122157336	-0.00700133025274802	0	0	0	0	0	0	0.0859354727212297	0	0	0	0	-0.00700133025274802	0	0	-0.00700133025274802	0	-0.014002660505496	0	-0.0210039907582441	-0.014002660505496	0	0	0	0
283	0	0	0	0	0	0	0	0	0	0	0	0	0	0	0	0	0	0	0	0	0	0	0	0	0	0	0	0	0	0	0	0	0	0	0	0	0	0	0	0	0	0	0	0	0	0	0	0	0
284	0	0	0	0	0	0	0	0.10752688172043	0	0	0	0	0	0	0	0	0	0	0	0	0	0	0.21505376344086	0	0	0	-0.0243546030199708	-0.0487092060399415	-0.042738400138272	-0.0243546030199708	0.0588176756804885	0	0.10752688172043	-0.0243546030199708	0	-0.146127618119825	-0.0974184120798831	0	0	-0.0730638090599123	0.405752923861749	0	-0.0243546030199708	0	0	0	0	-0.219191427179737	0
285	0	0	0	0	0	0	0	0	0	0	0	0	0	0	0	0	0	0	0	0	0	0	0	0	0	0	0	0	0	0	0	0	0	0	0	0	0	0	0	0	0	0	0	0	0	0	0	0	0
286	0	0	0	0	0	0	0	0	0	0	0	0	0	0	0	0	0	0	0	0	0	0	0	0	0	0	0	0	0	0	0.0100291629716794	0	0	0	0	0	0	0	0	0	0	0	0	0	0	0	0	0	0
287	0	0	0	0	0	0	0	0	0	0	0	0	0	0	0	0	0	0	0	0	0	0	0	0	0	0	0	0	0	0	0	-0.0785237534354142	0	0.302641872094188	0	0	0	0	0	0	0	0	0	-0.0196309383588536	0	0	0	0	0
288	0	0	0	0	0	0	0	0	0	0	0	0	0	0	0	0	0	0	0	0	0	0	0	0	0	0	0	0	0	0	0	0.313479623824451	0	0	0.940438871473354	0	0.263678827011702	0.691434887409609	0	0	0	0	0	0	0	0	0	0	0
289	0	0	0	0	0	0	0	0	0	0	0	0	0	0	0	0	0	0	0	0	0	0	0	0	0	0	0	0	0	0	0	0	0	0	0	0	0	0	0	0	0	0	0	0	0	0	0	0	0
290	1.86335403726708	0	0	0	0	0	0	-0.185528756957328	0	0	0	0	0	0	0	0	-0.0927643784786642	0	0	0	0	0	0	0	0	0	0	0	0	0	0	0	0	0	0	0	0	0	0	0	0	0	0	0	0	0	0	0	0
291	0	0	0	0	0	0	0	0	0	0	0	0	0	0	0	0	0	0	0	0	0	0	0	0	0	0	0	0	0.0282725473565168	-0.010120433154539	0.0544563426059335	0	0	0	0	0	0	0	0	0	0	0	0	0	0	0	0	0	0
292	0.0449842555105713	0	-0.0106236056517582	0	0	-0.0106236056517582	0	-0.0106236056517582	0	0	0	0	0	0	0	0	0	0	0	-0.0106236056517582	0	0	0	0	0	0	0	0	0	-0.0106236056517582	0	0	0	0	0	0	0	0	-0.0106236056517582	0	0	0	0	0	0	0	0	0	0
293	0	-0.120409391932571	0	0	0	0	0	0	0	0	0	0	0	0	0	0	0	0	0	0	0	0	0	0	0	0	0	0	0	0	0	0	0	0	0	0	0	0	0	0	0	0	0	0	0	0.546257274734096	0	0	0
294	0	0	0	0	0	0	0	0	-0.0306184935701164	0	0	0	0	0	0	0	0	0	0	0	0	0	0	0	0.91979305500522	0	0	0	0	0	0.122586542271532	0	0	0	0	-0.091855480710349	0	0	0	0.153317603832715	0	0	0	0	0	0	0	0	0
295	0	0	0	0	0	0	0	0	0	0	0	0	0	0	0	0	0	0	0	0	0	0	0	-0.101936799184506	0	0	0	0	0	0	0	0	0	0	0	0	0	0	0	0	0	0	0	0	0	0	0	0	0
296	0	0	0	0	0	0	0	0	0	0	0	0	0	0	0	0	0	0	0	0	0	0	0	0	-0.0819672131147541	0	0	0	0	0	-0.163934426229508	0	0	0	1.97904795301131	-0.163934426229508	0	0	0	0	0	0	0	0	0	0	0	0	0
297	0	0	0	0	0	0	0	0	0	0	0	0	0	0	-0.0881057268722467	0	0	0.354372149233948	0	0	0	1.32743362831858	0	0	0	0	0	0	0	0	0	0	0	0	0	0	0	0	-0.0881057268722467	0	0	0	-0.0881057268722467	0	-0.26431718061674	0	0	0	0
298	0	0	0	0	0	0	0	0	0	0	0	0	1.11111111111111	0	0	0	0	0	0	0	0	0	0	0	0	0	0	0	0	0	0	0	0	0	0	0	0	0	0	0	0	0	0	0	0	0	0	0	0
299	0	-0.00872752661895619	0	0	0	0	0	0	0	0	0	0	0	0	0	0	0	0	0	0	0	0	0.0681663258350375	0	0	0	0	0	0	0	0	0	0	0	0	0	0	0	0	0	0	0	0	0	0	0	0	0	0
300	0	0	0	0	0	-0.0300661455201443	0	0	0	0	0	0	0	0	0	0	0	0	0	0	0	0	0	0	0	0	0	0.131578947368421	0	0	0	0.131578947368421	0	0	0	0	0	0	0	0	0	0	0	0	0	0	-0.0300661455201443	0	0
301	0	0	0	0	0	0	0	0	0	0	0	0.0413223140495868	0	0	0	0	0.0826446280991736	0	0	0	0	0	0	0	0	0	0	0.023481100847089	0	0	0.0413223140495868	0	0	0	-0.00892060660124889	0	0	0	0	0	0	0	0	0	0	0	0	0	-0.00892060660124889
302	0	0	0	0	0	0	0	0	0	0	0	0	0	0	0	0	0	0	0	0	0	0	0	0	0	0	0	0	0	0	0	0	0	0	0	0	0	0	0	0	0	0	0	0	0	0	0	0	0
303	0.0412371134020619	0	0	0	0	0	1.81938144329897	0	0	0	0	0	0	0	0	0.115290287574607	0	0	0	0	0	0	0	0	0.0740531741725447	0	0	0	-0.00842105263157895	0	0.0824742268041237	0	-0.0336842105263158	0	0.0656321215409658	0	0	0	0	0	0	0	0	0	0	0.618556701030928	0	0	0
304	0	0	0	0	0	0	0	0	0	0	0	0	0	0	0	0	0	0	0	0	0	0	0	0	0	0	0	0	0	0	0	0	0	0	0	0	0	0	0	0	0	0	0	0	0	0	0	0	0
305	0	0	0	0.098135426889107	0	0	-0.0335795836131632	0	0	-0.0335795836131632	0	0	0	0	0.098135426889107	0	0	0	0	0	0	0	0	0	0	0	0	0	0	0	0	0	0	0	0	0	0	0	0	0	0	0.157484622264286	0.196270853778214	0	0	0	0	0	0
306	0	0	0	0	0	0	0	0	0	0	0	0	0	0	0	0	-0.0450653447498873	0	-0.0450653447498873	0	0	0	0	0	0	0	0	0	0	0	0	0	0	0	0	0	0	-0.0450653447498873	0	0	0	0	0	0	-0.155713004303524	0	0	0	0
307	0	0	0	0	0	0	0	0	0	0	0	0	0	0	0	0	0	0	0	0	0	0	0	0	0	0	0	0	0	0	0	0	0	0	0	0	0	0	0	0	0	0	0	0	0	0	0	0	0
308	0	-0.229709035222052	0	-0.114854517611026	0	0	0	0	0	0	0	0	-0.0382848392036753	0	0	0	0.48780487804878	0	0	-0.114854517611026	0	0	0	1.34856011653531	-0.0382848392036753	0	0	0.16260162601626	0	0	0	0	0	0	0	0	0	0	0	-0.0382848392036753	0	0	0	0	0	0	0	-0.0765696784073507	-0.0382848392036753
309	0	0	0	0	0	0	0	0	0	0	0	0	0	-0.0069886085680341	0	0	0	0	0	0	0	0	0	0	0	0	0	0	0	0	0	0	0	0	0	0	0	0	0	0	0	0	0	-0.0069886085680341	0	0	0	0	0
310	0	0	-0.129609991752091	0	0.144926543584325	0	0	0	0	0	0	0	0	0	0.0488978187463278	0	0	0	0	0	0	0	0	0	0	0	0	0	0	0	0	-0.0235654530458348	-0.0471309060916696	0.16849199663016	0	0	0	0	0	0	0	0	0	0	0	0	0	0	0
311	0	0	0	0	0	0	0	0	0	0	0	0	0	0	0	0	0	0	0	0	0	0	0	0	0	0	0	0	0	0	0	0	0	0	0	0	0	0	0	0	0	0	0	0	0	0	-0.0626959247648903	0	0
312	0	0	0	0	0	0	0	0	0	0	0	0	0	0	0	0	0	0	0	0	0	0	0	0	0	0	0	0	0	0	0	0	0	0	0	0	0	0	0	0	0	0	0	0	-0.0062293652276833	0	0	0	0
313	0	0	0	-0.0059343659130022	0	0	0	0	0.0314465408805031	0	-0.0118687318260044	0	0	0	0	-0.0059343659130022	0	0	0	0	0	0	-0.0059343659130022	0	0	0	0	0.0314465408805031	0	0	0	0	0	0	0.0314465408805031	0	0	0	-0.0059343659130022	-0.0118687318260044	0	0	0	0	0	0	-0.0059343659130022	0	0
314	0	0	0	0	0	0.674157303370786	0	0	0	0	0	0	0	0	0	0	0	0	0	0	-0.0246913580246914	0	0	0	0	0	0	0	0	0	0	0	0.224719101123595	0	0	0	0	0	0	0	0	0	0	0	0	0	0	0	0
315	0	0	0	0	0	0	0	0	0	0	0	0	0	0	0	0	0	0	0	0	0	0	0	0	0	0	0	0	0	0	0	0	0	-0.0270562770562771	0	0	0	0	0	0	0	0	0	0	0	0	0	0	0
316	0	0	0	0	0	0	0	0	0	0	-0.0713775874375446	0	0	0	0	0	0	0	0	0	-0.48342093309973	0	0	0	0	0	-0.339367983907598	0	0	-1.03562390500292	0	0	-0.214132762312634	0	-0.0713775874375446	0	0	0	0	0	0	0	0.303030303030303	0	0	0	0	0	0
317	0	0	0	0	0	0	0	0	-0.0522739153162572	0	0	0	0	0	0	-0.209095661265029	0	0	-0.0522739153162572	0	-0.104547830632514	0	0	0	0	-0.104547830632514	-0.0522739153162572	0	0	0	-0.0522739153162572	0	0	0	-0.0522739153162572	0	0	0	0	0	0	0	0	0	0	0	0	0	0
318	0	0	0	0	0	0	0	0	0	0	0	0	0	0	0	0	0	0	0	0	0	0	0	0	0	0	0	0	0.540540540540541	0	0	0	0	0	0	0	0	0	0	0	0	0	0	0	0	0	0	0	0
319	0	0	0	0	0	0	0	0	0	0	0	0	0	0	0	0	0	0	0	0	0	0	0	0	0	0	0	0	0	0	0	0	0	0	0	0	0	0	0	0	0	0	0	0	0	0	0	0	0
320	0	0	0	0	0	0	0	0	0	0	0	0	0	0	0	0	0	0	0	0	0	0	0	0	0	0	0	0	0	0	0	0	0	0	0	0	0	0	0	0	0	0	0	0	-0.0686341798215511	0	0	0	0
321	0	0	0	0	0	0	0	0	0	0	0	0	0	0	0	0	0	0	0	0	0	0	0	0	0	0	0	0	0	0	0	0	0	0	0	0	0	0	0	0	0	0	0	0	0	0	0	0	0
322	0	0	0	0	0	0	0	0	0	0	0	0	0	0	0	0	0	0	0	0	0	0	0	0	0	0	0	0	0	0	0	0	0	0	0	0	0	0	0	0	0	0	0	0	0	0	0	0	0
323	0	0	0	0	0	0	0	0	0	0	0	0	-0.00385884350460167	0	0	0	0	0	0.00986627641615276	0	0	0	0	0	0	0	0	0	0	0	0	-0.00192942175230084	0	0	0	0	0	0	0	0	0	0	-0.00578826525690251	0	0	0	0	0	0
324	0	-0.0486381322957198	0	0	1.16663964548206	0	0	0	0	-0.0972762645914397	0	0	0	0	0	0	0	0	0	0	0	0	0	0	0	0	-0.0972762645914397	0	0	0	0	0	0	0	0	0	0	0	0	0	0	0	0	0	0	0	0	0	0
325	0	0	0	0	0	0	0	0	0	0	0	0	0	0	0	0	0	0	0	0	0	0	0	0	0	0	0	0	0	0	0	0	0	0	0	0	0	0	0	-0.0240847784200385	0	0	0	0	0	0	0	0	0
326	0	0	-0.297397769516729	-0.0743494423791822	0	0	0	0.139485553281982	0	0	-0.0743494423791822	-0.148698884758364	0	0	0.790203871741855	0	0.288184438040346	0	0	-0.0743494423791822	0	0	0	0	0	-0.0743494423791822	0.130272221805599	0	0	0	0	0	0	0	-0.0743494423791822	0	0	0	0	-0.148698884758364	0	0	-0.0743494423791822	0	0	0	-0.0743494423791822	0	0
327	0	0	0	0	0.1194743130227	0	0	0	0	0	0	0	0	0	0	0	0	0	0	0	0	0	0	0	0	0	0	0	0	0	0	0	0	0	0	0	0	0	0	0	0	0	0	0	0	0	0	-0.0304599451720987	0
328	0	0	0	0	0	0	0	0	0	0	0	0	0	0	0	0	0	0	0	0	0	0	0	0	-0.103896103896104	0	0	0	0	0	0	0	0	0	0	0	0	0	0	0	0	0	0	0	0	0	0	0	0
329	-0.0453309156844968	-0.13599274705349	0.895183488111863	-0.589301903898459	0.988704025875375	1.70542255764377	-0.407978241160471	2.73945749920364	0.583584491109423	0	-0.0453309156844968	0	0	0	-0.0453309156844968	0	0	0	0	0	0	0	0	0	-0.0906618313689937	-0.271985494106981	0.583584491109423	1.98026675814527	0.49006395334591	-0.453309156844968	-0.407978241160471	-0.453309156844968	0.269126787712463	0	0	0	-0.0453309156844968	0	0	-0.181323662737987	-0.0453309156844968	0	0	0	0.359788619081456	0	0.223795872027966	0.62891540679392	-0.498640072529465
330	0	0	0	0	-0.017611835153223	0	0	-0.0528355054596689	0	-0.0352236703064459	0	-0.017611835153223	0	0	0	0	0	0	0	0	-0.017611835153223	0	0	0	0	0	0	-0.017611835153223	0	0	0	0	0	-0.123282846072561	0	0.0534344201513831	0	-0.017611835153223	0	-0.017611835153223	0	0	0	0	0	0	0	0	0
331	0	0.16965497836625	0.0614628149969269	0	0	0	0	0	0	-0.0457177689728741	0	0	-0.0304785126485827	0	-0.0152392563242914	0	-0.0152392563242914	0	0	0	0	0	0	-0.0152392563242914	0	0	0	0	0	0	0	0	0	0	0	0	-0.0152392563242914	0	0	0	0	0	0	0	0	0	0	0	0
332	0	0	0	0	0	0	0	0	0	0	0	0	0	0	-0.0311915159076731	0	0	0	-0.0311915159076731	0	0	0	0	0	0	0	0	0	0	0	0	0	0	0	0	0	0	0	0	0	0	0	0	0	0	0	0	0	0
333	0	0	0	-0.058173356602676	0	0	-0.29086678301338	-0.174520069808028	-0.116346713205352	0	-0.116346713205352	0	0	-0.407213496218732	-0.116346713205352	0	-0.116346713205352	0	0	-0.058173356602676	0	-0.058173356602676	0	-0.116346713205352	-0.232693426410704	0	-0.29086678301338	0	-0.174520069808028	-0.058173356602676	-0.29086678301338	-0.349040139616056	-0.058173356602676	-0.14863933801285	-0.058173356602676	-0.232693426410704	-0.116346713205352	-0.058173356602676	-0.116346713205352	-0.465386852821408	-0.174520069808028	-0.349040139616056	-0.523560209424084	-0.032292624807498	-0.413625389231051	-0.232693426410704	-0.174520069808028	0	-0.116346713205352
334	0.72052572052572	-0.0965250965250965	-0.28957528957529	0	-0.0965250965250965	0	-0.28957528957529	0	-0.28957528957529	0	0.913575913575913	0	0	-0.0965250965250965	-0.28957528957529	-0.193050193050193	-0.482625482625483	0.334425334425334	0	-0.193050193050193	-0.482625482625483	-0.28957528957529	1.34452634452634	-0.386100386100386	-0.193050193050193	-0.482625482625483	-0.28957528957529	-0.386100386100386	-0.28957528957529	0	-0.579150579150579	-0.0965250965250965	0.57232557232557	-0.386100386100386	0.527475527475527	0	-0.28957528957529	-0.482625482625483	-0.193050193050193	-0.0965250965250965	0	-0.193050193050193	0	-0.28957528957529	0	1.34452634452634	-0.386100386100386	-0.0965250965250965	-0.193050193050193
335	0.0170291012457435	0	0.0104416831993317	0	0	0	0	0	0	0.0208833663986635	0	0	0	0	0.0104416831993317	0	0	0	0	0	0	0	0	0	0	0	0.00522084159966587	0	0	0	0	0	0	0	0	0	0	0	0	0	0	0	0	0	-0.00237515586960394	0	0	0	0
336	0	0	0	0	0	0	0	0	0	0	0	0	0	0	0	0	0	0	0	0	0	0	0	0	0	0	0	0	0	0	0	0	0	0	0	0	0	0	0	0	0	0	0	0	0	0	0	0	0
337	0	0	0	0	0	0	0	0	0	0	0	0	0	0	0	0	0	0	0	0	0	0	0	0	0	0	0	0	0	0	0	0	0	0	0	0	0	0	0	0	0	0	0	0	0	0	0	0	0
338	0	0	0	0	0	0	0	0	0	0	0	0	0	0	0	0	0	0	0	0	0	0	-0.0157405949944908	0	0	0	0	0	0	0	0	0	0	0	0	0	0	0	0	0	0	0	0	0	0	0	0	0	0
339	-0.033311125916056	0	0	0	0	0	0	0	0	0	0	0	0	0	-0.0666222518321119	0	0	0	0	-0.732844770153231	0	0	-0.0999333777481679	0	0	0	0	0	0	0	0.936336052303642	0	0	0	0	0	0	0	0	0.259067357512953	0	0.70315817089125	0.259067357512953	0	0	0	0	0	0.259067357512953
340	0	0	0	-0.0364830353885443	0	0	0	0	0	0.152388916381605	0	0	0	0.46222380355511	0.261838022547238	0	0	0	0.880649903735357	0	0	0	0.362030913051176	0.211041717086704	0	0.0872793408490797	0	0	0.123762376237624	0	-0.0364830353885443	0.101592610921071	-0.0364830353885443	0	0	0	-0.0364830353885443	0	-0.058652800705098	0	0.363430633468309	-0.0364830353885443	-0.0729660707770887	0	0	0	-0.218898212331266	0.0507963054605353	0
341	0	0	0	0	0	0	0	0	0	0	0	0	0	0	0	0	0	0	0	0	0	0	0	0	0	0	0	0	0	0	0	0	0	0	0	0	0	0	0	0	0	0	0	0	0	0	0	0	0
342	0	0	0	0	0	0	0	0	0	0	0	0	0	0	0	0	0	0	0	0	0	0	0	0	0	0	0	0	0	0	0	0	0	0	0	0	0	0	0	0	0	0	0	0	0	0	0	0	0
343	0	-0.143129770992366	0	0	-0.143129770992366	0	0	0	-0.190839694656489	-0.238549618320611	-0.143129770992366	0	0	-0.0477099236641221	-0.0954198473282443	-0.238549618320611	0	0	-0.0477099236641221	0	0.169204737732657	-0.0954198473282443	0	-0.0954198473282443	-0.0477099236641221	0	0.242989628137069	0	-0.286259541984733	-0.572519083969466	0	-0.143129770992366	-0.190839694656489	0	0.50761421319797	0	-0.0477099236641221	-0.0954198473282443	-0.0477099236641221	0	0.169204737732657	0	0	0.121494814068535	0	0	0	-0.143129770992366	-0.190839694656489
344	0	0	0	0	0	0.0940773457075625	0	0	0	0	0	0	0	0	0	0	0	0	0	0	0	0	0	0	0	0	0	0	0	0	0	0	0	0	0	0	0	0	0	0	0	0	0	0	0	0	0	0	0
345	0	0	0	0	0	0	0	0	0	0	0	0	0	0	0	0	0	0	0	0	0	0	0	0	0	0	0	0	0	0	0	0	0	0	0	0	0	0	0	0	0	0	0	0	0	0	0	0	0
346	0	0	0	0	0	0	0	0	0	0	0	0	0	0	0	0	0	0	0	0	0	0	0	0	0	0	0	0	0	0	0	0	0	0	0	0	0	0	0	0	0	0	0	0	0	0	0	0	0
347	0	0	0	0	0	0	0	0	0	0	0	0	0	0	0	0	0	0	0	0	0	0	0	0	0	0	0	0	0	0	0	0	0	0	0.215362526920316	0	0	0	0	0	0	0	0	0	0	0	0	0	0
348	0	0	0	0	-0.0248323814253787	0	0	0	0	0	0	0	0	0	0	0	0	0	0	0	0	0	0	0	0	0	0	0	0	0	0	0	0	0	0	0	0	0	0	0	0	0	0	0	0	0	0	0	0
349	0	0	0	0	0	0	0	0	0	0	0	0	0	0	0	0	0	0	0	0	0	0	0	0	0	0	0	0	0	0	0	0	0	0	0	0	0	0	0	0	0	0	0	0	0	0	0	0	0
350	0	0	0	0	0	0	0	0	0	0	0	0	0	0	-0.0251193167545843	0	0	-0.0753579502637528	0	0	-0.0251193167545843	0	0.108459869848156	0	0	0	-0.0251193167545843	0	0	0	0	0	0	0	-0.0502386335091686	0	0	0	0	0	0	0	0	0	0	0	0	0	0
351	0	0	0	0	0	0	0	0.360160506312596	0	0	0	0	0	0	0	0	0	0	0	0	0	0	0	0	0	0	0	0	0	0	0	0	0	0	0	0	0	0	0	0	0	0	0	0	0	0	0	0	-0.0883002207505519
352	0	0	0	0	0	0	0	0	0	0	-0.0290107339715695	0	0	0	0	0	0	0	-0.0290107339715695	0	0	0	0	0	0	0	0	0	0	0	0	0	0	-0.058021467943139	0	0	0	0.166389351081531	0	0	0	0	0	0	0	0	0	-0.0290107339715695	0
353	-0.076103500761035	0	0	0	0	0	0	0	0	0	0	0	-0.076103500761035	0	0	0	0	0	0	0	0	0	0	0	0	0	0	0	0	0	0	0	0	0	0	0	0	0	0	0	0	0	0	0	0	-0.330321577771301	0	0	0
354	-0.0119853778390364	-0.00599268891951819	0	0	0	0	0	0	0	0	0	0	0	0	0	0	0	-0.00599268891951819	0	0	0	0.0226963231956423	0	-0.00599268891951819	0	0	0	0	0	0	0	0	0	0	0	0	0	0	0	0	0	0	0	0	0	0	0	0	0
355	0	0	0	0	0	0	0	0	0	0	0	0	0	-0.0488997555012225	0	0	0	0	0	0	0	0	0	0	0	0	0	0	0	0	0	0	0	0	0	0	0	0	0	0	0	0	0	0	0	0	0	0	0
356	0	0	0	0	0	0	0	0	0	0	0	0	0	0	0	0	0	0	0	0	0	0	0	0	0	0	0	0	0	0	0	0	0	0	0	0	0	0	0	0	0	0	0	0	0	0	0	0	0
357	0	0	0	0	0	0	0	0	0	0	0	0	0	0	0	0	-0.0146284376828555	0	0	0	0	0	0	0	0	0	0	0	0	0	0	0	0	0	0	0	0	0	0	0	0	0	0	0	0	0	0	0	0
358	0	0	0	0	0	0	0	0	0	0	0	0	-0.0554938956714761	0	0	0	0	0	0	0	0	0	0	-0.0554938956714761	0	-0.0554938956714761	0	0	0	0	0	0	0	0	0.123204246127774	0	0	0	0	0	0.468384074941452	0	0	0	0	0	0	0	0
359	0	0	0	0	0	0	0	0	0	0	0	0	0	0	0	0	0	0	0	0	0	0	0	0	0	0	0	0	0	0	0	0	0	0	0	0	0	0	0	0	0	0	0	0	0	0	0	0	0
360	0	-0.0246426811237063	0	0	0	0	0	0	-0.0246426811237063	0	0	0	0	0	0	0	0	0	0	-0.0492853622474125	0	0	0	0	-0.0739280433711188	0	0	0	0	0	0	0	0	0	0	0	0	0	0	0	0	0	0	0	0	0	0	0	0
361	0	0	0	0	0	0	0	0	0	0	0	0	0	0	0	0	0	0	0	0	0	0	0	0	0	0	0	0	0	0	0	0	0	0	0	0	0	0	0	0	0	0	0	0	0	0	0	0	0
362	0	0	0	0	0	0	0	0.28735632183908	0	-0.0816993464052288	0	0	0	0	0	-0.163398692810458	0	0	0	0	0	0	0	0	0	0	0	0	-0.0816993464052288	-0.163398692810458	0	0	-0.0816993464052288	0	-0.163398692810458	0	0	0	0	0	0	0	-0.326797385620915	0	0	0	0	0	0
363	0	0	0	0	0	0	0	0	0	0	0	0	0	0	0	0	0	0	0	0	0	0	0	0.275482093663912	0	0	0	0	0	0	0	0	0	0	0	0	0	0	0	0	0	0	0	0	0	0	0	0	0
364	0	0	0	0	0	0	0	0	0	0	0	0	0	0	0	0	0	0	0	0	0	0	0	0	0	0	0	0	0	0	0	0	0	0	0	0	0	0	0	0	0	0	0	0	0	0	0	0	0
365	0	0	0	0	0	0	0	0	0	0	0	0	0	0	0	0	0	0	0	0	0	0	0	0	0	0	0	0	0	0	0	0	0	0	0	0	0	0	0	0	0	0	0	0	0	0	0	0	0
366	0	0	0	-0.0886524822695035	0	0	0	0	0	0	0	0	0	0	0	0	0	0	0	0	0	0	0	0	0	0	0	0	0	0	0	0	0	0	0	0	0	0	0	0	0	0	0	0	0	0	0	0	0
367	0	0	0	0	0	0	0	0	0	0	0	0	0	0	0	0	0	0	0	0	0	0	0	0	0	0	0	0	0	0	0	0	0	0	0	0	0	0	0	0	0	0	0	0	0	0	0	0	0
368	0	0	0	0	0	0	0	0	0	-0.000133472500660689	0	0	0	0	0	-0.00027008606413514	0	0	0	0	0	0	0	0	0	0	0	0	0	0	0	0	0	0	-0.000266945001321378	0	0	0	0	0	0	0	0	0	-0.000266945001321378	-0.000133472500660689	0	0	0
369	0	0	0	0	0	0	0	0	0	0	0	0	0	0	0	0	0	0	0	0	0	0	0	0	0	0	0	0	0	0	0	0	0	0	0	0	0	0	0	0	0	0	0	0	0	0	0	0	0
370	0	0.0115963529593571	-0.0123628496368413	-0.00618142481842065	-0.0038572090866945	0	0	0	0	0.0177777777777778	0	0	0	0	0	0	0	0	0	0	0	0	0	-0.00309071240921032	0	0	0	-0.00309071240921032	0	0	0	0	0	0	0	0	0	0	0	0	0	0	0	-0.00309071240921032	0	0	0	0	0
371	0	0	0	0	0	0	0	0	0	0	0	0	0	0	0	0	0	0	0	0	0	0	0	0	0	0	0	0	0	0	0	0	0	0	0	0	0	0	0	0	0	0	0	0	0	0	0	0	0
372	0	0	0	0	0	0	0	0	-0.000708978503771766	0	0	0	0	0	0	0	0	0	0	0	0	0	0	0	0	0	0	0	0	0	0	0	0	0	0	0	0	0	0	0	0	0	0	0	0	0	0	0	0
373	0	0	0	-0.000490277791396605	0	0	-0.00032685186093107	0	0	0	0	0	0	0	0	-0.000163425930465535	0	0	0	0	0	0	0	0	0	0	0	0	0	0	0	0	-0.00032685186093107	0	0	-0.000490277791396605	0	0	0	-0.000163425930465535	0	0	0	0	-0.00032685186093107	0	0	0	-0.000163425930465535
374	0	0	0	0	0	0	0	0	0	0	0	0	0	0	0	0	0	0	0	0	0	0	0	0	0	0	0	0	0	0	0	0	0	0	0	0	0	0	0	0	0	-8.50152177239726e-05	0	0	0	0	-0.000170030435447945	0	0
375	0	0	0	0	-0.000358437070995631	0	0	0	0	0	0	0	0	0	0	0	0	0	0	0	0	-0.000358437070995631	0	0	0	0	0	0	0	0	0	0	0	0	0	0	0	0	0	0	0	0	0	0	0	0	0	0	0
376	0	0	0	0	0	0	0	0	0	0	0	0	0	0	0	0	0	0	0	0	0	0	0	0	0	0	0	0	0	0	0	0	0	0	0	0	0	0	0	0	0	0	0	0	0	0	0	0	0
377	0	0	0	0.00188365895819758	0.00106771445044737	0	-0.000251769942697161	0	0	0	0	0	0	0	0.00106771445044737	0	0.00106771445044737	0	0	0	0	0	0	0	0	0	0	0	0	0	0	0	0	0	0	0	0	0	0	0	0	0	0	0	0	-0.000503539885394322	0.0321764126561483	0.00106771445044737	0
378	0	0	0	0	0	0	0	0	0	0	0	0	0	0	0	0	0	0	0	0	0.000373311952361377	0	0	0	0	0	0	0	0	0	0	-0.000141477534782252	0	0	0	0	0	0	0	0	0.000656267021925881	0	0	0	-0.000141477534782252	0	0	0	0
379	0	0	0	0	0	0	0	0	0	0	0	0	0	0	0	0	0	0	0	0	0	0	0	0	0	0	0	0	0	0	0	0	0	0	0	0	0	0	0.128369704749679	0	0	0	0.0641848523748395	0	0	0	0	0	0
380	0	0	0	0	0	0	0	0	0	0	0	0	0	0	0	0	0	0	0	0	0	0	0	0	0	0	0	-0.000582367089271051	0	0	0	0	0	0	0	0	0	0.00717237622872512	0	0	0	0	0	0	-0.000582367089271051	0	0	0	0
381	0	0	0	0	0	0	0	0	0	0	0	0	0	0	0	0	0	-0.00525306647755627	0	0	0	0	0	0	0	0	0	0	0	0	0	0	0	0	0	0	0	0	0	0	0	0	-0.00262653323877814	0	0	0	0	0	0
382	0	0	0	0	0	0	0	0	0	0	0	0	0	0	0	0	0	0	0	0	0	0	0	0	0	0	0	0	0	0	0	0	0	0	0	0	0	0	0	0	0	0	0	0	0	0	0	0	0
383	0	0	0	0	0	0	0	0	0	0	0	0	0	0	0	0	0	0	0	0	0	0	0	0	0	0	0	0	0	0	0	0	0	0	0	0	0	0	0	0	0	0	0	0	0	0	0	0	0
384	0	0	-0.00277184910053497	0	0	0	0	0	0.0105602991529536	0	0	0	-0.000923949700178322	0	0	0	-0.000923949700178322	0	0	-0.00461974850089161	-0.000923949700178322	0	-0.000923949700178322	-0.00369579880071329	0	-0.00184789940035664	0	0	0	0.00444404941782953	0	0	0	-0.00369579880071329	0	-0.000923949700178322	0	0	0	-0.000923949700178322	0	0	0	0	0	-0.000923949700178322	0	0	-0.000923949700178322
385	0	0	0	0	0	0	0	0	0	0	0	0	0	0	0	0	0	0	0	0	0	0	0	0	0	0	0	0	0	0	0	0	0	0	0	-0.000517408198850319	0	0	0	0	0	0	0	0	0	0	-0.000517408198850319	0	0
386	0	0	0.0341660011502388	0	0	0.00281113608569708	0	0	0	0	0	0.0074871384320438	0	0.00381126610259928	0	0.00562227217139418	0	0.00762253220519857	0	0	0	0	0	0	0.0182993146529583	0	0	-0.00700091011831538	0	0	0	0	0	0.00762253220519857	0	0	-0.0010001300169022	0	0	0	0	0	0	0	-0.0010001300169022	0	-0.0010001300169022	0	0
387	0	0	0	0	0	0	0	0	0	0	0	0	0	0	0	0	0	-0.00354572208630288	0	0	0	0	0	0.0121270308327473	-0.00531858312945431	0	0	0	0	0	0	0	0	0	0	0.00783637645952511	0	0	0	0	0	0	0	0	0	0	0	0	0
388	0	0	0	0	0	0	0	0	0	0	0	0	0	0	0	0	0	0	0	0	0	0	0	0	0	0	0	0	0	0	0	-0.00132340777502068	0	0	0	0	0	0	0	0	0	0	0	0	0	0	0	0	0
389	0	0	0	0	-0.000193490028007682	0	0	0	-0.000290235042011522	0	0	-0.000193490028007682	0	0	0	0	0	0	0	0	0	0	0	0	0	0	0	0	0	0	0	0	0	0	0	0	0	0	0	0	0	0	0	0	0	0	0	0	0
390	0	0	0	0	0	0	0	0	0	0	0	0	0	0	0	0	0	0	0	0	0	0	0	0	0	0	0	0	0	0	0	0	0	0	0	0	0	0	0	0	0	0	0	0	0	0	0	0	0
391	0	0	0	0	0	0	0	0	0	0	0	0	0	0	0	0	0	0	0	0	0	0	0	0	0	0	0	0	0	0	0	0	0	0	0	0	0	0	0	0	0	0	0	0	0	0	0	0	0
392	0	0	0	0	0	0	0	0	0	0	0	0	0	0	0	0	0	0	0	0	0	0	0	0	0	0	0	0	0	0	0	0	0	0	0	0	0	0	0	0	0	0	0	-0.0141823854772373	0	0	0	0	0
393	0	0	0	0	0	0	0	0	0	0	0	0	0	0	0	0	0	0	0	0	0	0	0	0	0	0	0	0	0	0	0	0	0	0	0	0	0	0	0	0	0	0	0	0	0	0	0	0	0
394	0	0	0	0	0	0	0	0	0	0	0	0	0	0	0	0	0	0	0	0	0	0	0	0	0	0	0	0	0	0	0	0	0	0	0	0	0	0	0	0	0	0	0	0	0	0	0	0	0
395	0	0	0	0	0	0	-0.000225622096525645	0	0	0	0	0	0	0	0	0	0	0	0	0	0	0	0	0	0	0	0	0	0	0	0	0	0	0	0	0	0	0	0	0	0	0	0	0	0	0	0	0	0
396	0	0	0	0	0	0	0	0	0	0	0	0	0	0	0	0	0	0	0	0	0	0	0	0	0	0	0	0	0	0	0	0	0	0	0	0	0	0	0	0	0	0	0	0	0	0	0	0	0
397	0	-0.00181054461181924	0	0	0	0	0	0	0	0	0	0	0	0	0	0	0	0	0	0	0	-0.00181054461181924	0	0	0	0	0	-0.00362108922363847	0.00658197854274995	0.0131639570854999	0	0	0	0	0	0	0	0	0	0	0	0	0	0	0	0	0	0	0
398	0	0	0	0	0	0	0	0	0	0	0	0	0	0	0	0	0	0	0	0	0	0	0	0	0	0	0	0	0	0	0	0	0	0	0	0	0	0	0	0	0	0	0	0	0	0	0	0	0
399	0	0	0	0	0	0.00157827376584555	0	0	0	0	0	0	0	0	0	0	0	0	0	0	0	0	0	-0.000624283374709448	0	0	0	0	0	0	0	0	-0.000416188916472965	-0.000208094458236483	0	0	0	0	0	0	0	0	0	0	0	0	0	0	0
400	0	0	0	0	0	0	0	0	0	0	0	0	0	0	0	0	0	0	0	0	0	0	0	0	0	0	0	0	0	0	0	0	0	0	0	0	0	0	0	0	0	0	0	0	0	0	0	0	0
401	0	0	0	0	0	0.0443262411347518	0	0	0	0	0	0	0	0	0	0	0	0	0	-0.0104253544620517	0	0	0	0	0	0	0	0	0	0	0	-0.0104253544620517	0	0	0	0	0	0	0	0	0	0	0	0	0	0	0	0	0
402	0	0	0	0	0	0	0	0	0	0	0	0	0.00894774516821761	0	0	0	0	0	-0.00220541208124738	0	0	0.00894774516821761	0.0313801565103756	0	0	0	-0.00220541208124738	0	0	0	0	0	0	0	-0.00220541208124738	0	0	0	0	0	0	0	0	0	0.00894774516821761	0	0	-0.00220541208124738	-0.00441082416249476
403	0	0	0	0	-0.000161417113119499	0	0	0.00109425951458648	0	0	-0.000161417113119499	0	0	0	0.00054712975729324	0	0	0	0	0	-0.000161417113119499	0	-0.000484251339358496	0.000385712644173741	0.000610008175227984	0	0	-0.00324522653552053	0.00054712975729324	-0.000968502678716992	0	0	0.00115713793252122	0	0	0	0	0	0.00018863525380423	0.00109425951458648	0	-0.000259955808304254	0	0	0	0	0.00054712975729324	0	0
404	0	0	0	0	0	0	0	0	0	0	0	0	0	0	0	0	0	0	0	0	0	0	0	0	0	0	0	0	0	0	0	0	0	0	0	0	0	0	0	0	0	0	0	0	0	0	0	0	0
405	0	-0.00454994881307585	0.00159689563488578	0	-0.000174998031272148	0	0	0	0.00204534738978437	0.00159689563488578	0	0	0	0	0	0	0	0	0	0	0	0	0	0	0	0	-0.000349996062544296	-0.000174998031272148	0	0	0	0	0	0	0	0	0	0	0	0	0	0	0	0	0	0	0	0	0
406	0	0	0	0	0	0	0	0	0	0	0	0	0	0	0	0	0	0	0	0	0	0	0	0	0	0	0	0	0	0	0	0	0	0	0	0	0	0	0	0	0	0	0	0	0	0	0	0	0
407	0	0	0	0	0	0	0	0	0	0	0	0	0	0	0	0	0	0	0	0	0	0	0	0	0	0	0	0	0	0	0	0	0	0	0	0	0	0	0	0	0	0	0	0	0	0	0	0	0
408	0	0	0	0	0	0	0	0	0	0	0	0	0	0	0	0	0	0	0	0	0	0	0	0	0	0	0	0	0	0	0	0	0	0	0	0	0	0	0	0	-0.00231755081230156	0	0	-0.00231755081230156	0	0	0	0	0
409	-0.00839971440971007	-0.0153994764178018	-0.0059871269937888	-0.00839971440971007	0.00101263501430292	0	-0.0153994764178018	0	-0.00559980960647338	-0.00699976200809172	-0.00139995240161835	-0.00318722219055211	-0.00139995240161835	-0.00279990480323669	0	-0.00139995240161835	0	0	0.0066124446207763	-0.00279990480323669	0	0	-0.00139995240161835	0	0	0	0	0	0	0	0	0	0	-0.00139995240161835	0	0	0	0	0	0	-0.00139995240161835	0	-0.00279990480323669	0	0	0	0	0	0.0066124446207763
410	0	0	0	0	0	0	0	0	0	0	0	0	0	0	-0.00109493047191503	0	0	0	0	0	0	0	0	0	0.00219437334965057	0	0	0.0131527028804419	0	0	0	0	0	0	0	0	0	0	0	0	0	0	0	0	0	0	0	0	0.00438423429348064
411	0	0	0	0	0	-0.00760649087221095	0	0	-0.00253549695740365	0	0	0	0	0	0	0	0	0	0	0	0	0	0	0	0	0	0	0	0	0	0	0	0	0	0	0	0	0	0	0	0	0	0	0	0	0	0	0	0
412	0	0	0	0	0	0	0	0	-0.00175183504721195	0	0	0	0	0	0	0	0	0	0	0	0	0	0	0	0	0	0	0	0	0	0	0	0	0	0	0	0	0	0	0	0	0	0	0	0	0	0	0	0
413	0	0	0	0	0	0	0	0	0	0	0	0	0	0	0	0	0	0	-0.00420804578353812	0	0	0	0	0	0	0	0	0	0	0	0	0	0	0	-0.00420804578353812	0	0	0	0	0	0	0	0	0	0	0	0	0	0
414	0	0	0	0	0	0	0	0	0	0	0	0	0	0	0	0	0	0	0	0	0	0	0	0	0	0	0	0	0	0	0	0	0	0	0	0	0	0	0	0	0	0	0	0	0	0	0	0	0
415	0	0	0	0	0	0	0	0	0	0	0	0	0	0	0	0	0	0	0	0	0	0	0	0	-0.00224502166445906	0	0	0	0	0	0	0	0	0	-0.00224502166445906	0	0	0	0	0	-0.00224502166445906	0	0	0	0	0	0	0	0
416	0	0	0	0	0	0	0	0	0	0	0	0	0	0	0	0	0	0	0	0	0	0	0	-0.000853346683468115	0	0	0.00188297497048465	0	0	0	0	0	0	0	0	0	0	0	0	0	0	0	0	0	0	0	0	0	0.00207928306319981
417	0	0	0	0	0	0	0	0	0	0	0	0	0	0	0	0	0	0	0	0	0	0	0	0	0	0	0	0	0	0	0	0	0	0	0	0	0	0	0	0	0	0	0	0	0	0	0	0	0
418	0	0	0	0	0	0	0	0	0	0	0	0	0	0	0	0	0	0	0	0	0	0	0	0	0	0	0	0	0	0	0	0	0	0	0	0	0	0	0	0	0	0	0	0	0	0	0	0	0
419	0	0	0	0	0	0	0	0	0	0	-0.00686577411603158	0	0	0	0	0	0	0	0	0	0	0	0	0	0	0	0	0	0	0	0	0	0	0	0	0	0	0	0	0	0	0	0	0	0	0	0	0	0
420	0.012142368038476	-0.0087530056260757	0.00459093722739715	-0.00163044364371545	-0.01793488008087	0.0857692822556105	0.00459093722739715	-0.0163044364371546	-0.00489133093114637	-0.00326088728743091	0.121038255009852	-0.00652177457486182	0.00622138087111261	-0.00815221821857728	0.00459093722739715	0.154376390416628	-0.00652177457486182	0	0.00948226815854352	0	0.0474113407927176	-0.00163044364371545	0	0.00785182451482807	0	0	-0.00163044364371545	0.00948226815854352	0	0	0	-0.00163044364371545	0.018964536317087	0	-0.00978266186229273	-0.00326088728743091	-0.00163044364371545	0.00948226815854352	0	0	0.00785182451482807	0	0	0	-0.00326088728743091	0	-0.00163044364371545	0.00948226815854352	0
421	0	0	0	0	0	0	0	-0.0619195046439628	-0.123839009287926	0	0	0.0107476860392367	0	0	-0.0309597523219814	0	-0.278637770897833	0	-0.0309597523219814	-0.0619195046439628	0	0	0	0	0	0	0	0	0	0	0	0	0	0	0	-0.0619195046439628	0	0	-0.0309597523219814	0	0	-0.0309597523219814	0	0	-0.226182646497377	-0.0309597523219814	0	-0.0619195046439628	0
422	0	0	0	0	0	0	0	0	0	0	0	0	0	0	0	0	0	0	0	0	0	0	0	0	0	0	0	0	0	-0.0298195914715968	0	0	0	0	0	0	0	0	0	0	0	0	0	0	0	0	0	0	0
423	0.0725163161711385	0	0	0	0	0	0	0	0	0	0	0	0	0	0	0	0	0	0	0	0	0	0	0	0	0	0	0	0	0	0	0	0	0	0	0	0	0	0	0	0	0	0	0	0	0	0	0	0
424	0	0	0	0	0	0	0	0	0	0	0	0	0	0	0	0	0	0	0	0	0	0	0	0	0	0	0	0	0	0	0	0	0	0	0	0	0	0	0	0	0	0	0	0	0	0	0	0	0
425	0	0	0	0	-0.000557485073337161	0	0	0	0	0	0	0	0	0	0	-0.000557485073337161	0	0	0	0	0	0	0	0	0	0	0	0	0	0	0	0	0	0	0	0	0	0	0	0	-0.000557485073337161	0	0	0	0	0	0	-0.000557485073337161	0
426	0	0	0	0	0	0	0	0	0	0	0	0	0	0	0	0	0	0	0	0	0	0	0	0	0	0	0	0	0	0	0	0.00295972206057243	0	0	0	0	0	0	0	-0.00120946771325939	0	0	0	0	0	0	0	0	0
427	0	0	0	0	0	0	-0.0107596298687325	0	-0.0345796755294773	0	0	0	-0.01434617315831	0	0	-0.00358654328957751	0	-0.00358654328957751	0	0	0	-0.0130604157920123	0	0.0228050171037628	-0.01434617315831	0	0	0	0	0	0	-0.0107596298687325	0	-0.0381662188190548	0	0	0.0025715147325956	0.0084588439454528	0	0	-0.0107596298687325	0	0.0348504043387932	0	0.0507530636727169	-0.00717308657915501	-0.211943851662858	-0.00358654328957751	0
428	0	0	0	0	0	0	0	0	0	0	0	0	0	0	0	0	0	0	0	0	0	0	0	0	0	0	0	0	0	0	0	0	0	0	0	0	0	0	0	0	0	0	0	0	0	0	0	0	0
429	0	0	0	0	0	0	0	0	0	0	0	0	0	0	-0.00618008775724615	0	0	0.048049847166832	0	0.0095784657322176	0	-0.0370805265434769	0	-0.0161456468386841	0	-0.00618008775724615	0	0	0	-0.0123601755144923	0	0.0085747041903005	-0.00618008775724615	-0.0113564139725752	0	0	0	0	0	0	0.027114967462039	0	0	0	0	0	0	0	0
430	0	0	0	0	0	0	0	0	-0.00883080183680678	0	0	0	0	0	0	0	0	0	0	0	0	0	0	0	0	0	0	0	0	0	0	0	0	0	0	0.0453309156844968	0	0.03650011384769	0	0	0	0	0.0906618313689937	0	0	0	0	0	0
431	0	0	0	0	0	0	0	0	0	0	0	0	0	0	0	0	0	0	0	0	0	0	0	0	0	0	0	0	0	0	0	0	0	0	0	0	0	0	0	0	0	0	0	0	0	0	0	0	0
432	0	0	0	0	0	0	0	-0.0191314329443275	0	0	0	0	0	0	0	0	0	0	0	0	0	0	0	0	0	0	0.184672206832872	0	0	0	0	0	0	0	0.0923361034164358	0	0	0	0	0	0	0	0	0	-0.0191314329443275	0	0	0	0
433	0	0	0	0	0.00778967867575463	0	0	0	0	0	0	0	0	0	0	0	0	0	0	0	0	0	0	0	0	0	0	0	0	0	0	0	0	0	0	0	0	0	0	0	0	0	0	0	0	0	0	0	0
434	0	0	0	0	0	0	0	0	0	0	0	0	0	0	0	0	0	0	0	0	0	0	0	0	0	0	0	0	0	-0.000571668672270925	0	0	-0.000285834336135463	0	0	0	0	0	0	0	0	0	0	-0.000285834336135463	0	-0.000285834336135463	0	0	0.00119368561171968
435	0	0	0	0.0133759773524493	0	-0.0103939299449122	0	0	0	0	0	0	0	0	0	0	0	0	0	0	0	0	0	0	0	0	0	0	0	-0.00136131575936499	0	0	0	0	0	0	0	0	0	0	0	0	0	0	0	0	0	0	0
436	0	0.0101229518312673	0	0	0	0	0	0	-0.00228498309112513	0	0	0	0	0	0	0	0	0	-0.00228498309112513	0	0	0	0	0	0	0	0	0	0	0	0	0	0	0	0	0	0	-0.00456996618225025	0	0	0	0	0	0	-0.0091399323645005	0	0	0.0146929180135175	0
437	0.00049619431604403	0	0	0	0	0	0	-0.000214633727543946	0	0	0	0	-0.000858534910175785	0.00142165608717595	0	0	0.000777754904544111	0	0	0	0	0	0	0	0	0	0	0	0	0	0	0	0	0.000710828043587976	0	0	0	0	0	0	0.00049619431604403	0	0	-0.000429267455087892	0	0.000710828043587976	0	-0.000643901182631839	0.001207022359632
438	0	0	0	0	0	0	0	0	0	0	0	0	0	0	0	0	0	0	0	0	0	0.00145542356686189	0	0	0	0	0	0	-0.000161626610205104	0	0	0	0	0	0	0	0	0	0	0	0	0	0	0	-0.000323253220410208	0	0	0	0
439	0	0	0	0	0	0	0	0	0	0	0	0	0	0	0	0	0	0	0	0	0	0	0	-0.00526555972899919	0	0	-0.00702074630533226	0	0	0	0	0	0	0	0	0	0	0	0	0	0	0	0	0	0	0	0	0	0
440	0	0	0	0	0	0	0	0	0	0	0	0	0	0	0	0	0	0	0	0	0	0	0	0	0	0	0	0	0	0	0	0	0	0	0	0	0	0	0	0	0	0	-0.00523834468308015	0	0	0	0.0279212620410443	0	0
441	0	0	0	0	0	0	0	0	0	0	0	0	0	0	0	0	0	0	0	0	0	0	0	0	0	0	0	0	0	0	0	0	0	0	0	-0.00930665425779432	0	0	0	-0.00930665425779432	0	-0.00930665425779432	0	-0.00930665425779432	0	0	0	0	0
442	0	-0.00238971466806863	0	0	-0.00238971466806863	0	0	0	-0.00477942933613727	0	0	0	-0.0166775359400297	-0.00477942933613727	0.00960932540872527	0	-0.00477942933613727	0.00244018140451937	0	0	0	0	0.00244018140451937	0	0.0144392214813132	0	0	0.00721961074065663	0	0	0	0	0.0432671977074889	-0.00955885867227453	0	0.0217092989584204	0	0.00960932540872527	0	0	-0.00238971466806863	-0.0023392479316179	0	0.0119990400767939	0	0.00244018140451937	0	0.0119990400767939	0
443	0	0	0	0	0	0	0	0	0	0	0	0	0	0	0	0	0	0	0	0	0	0	0	0	0	0	0	0	0	0	0	-0.00129002296240873	0	0	0	0	0	0	-0.00129002296240873	0	0	0	0	0	0	0	0	0	0
444	0	0	0	0	0	0	0	0	0	0	0	0	0	0	0	0	0	0	0	0	0	0	0	0	0	0	0	0	0	0	0	0	0	0	0	0	0	0	0	0	0	0	0	0	0	0	0	0	0
445	0	0	0	0	0	-0.00310896937665164	0.00922764602749838	0	0	0	0	0	0	0	0	0	0	0	0	0	0	0	0	0	0	0	0	0	0	0	0	0	0	0	0	0	0	0	0	0	0	0	0	0	0	0	0	0	0
446	0	0	0	0	0	0	0	0	0	0	0	0	0	0	0	0	0	0	0	0	0	0	0	0	0	0	0	0	0	0	0	0	0	0	0	0	0	0	0	0	0	0	0	0	0	0	0	0	0
447	0	0	0	0	0	0	0	0	0	0	0	0	-0.00401074880680223	0	0	0	0	0	0	0	0	0	0	0	0.0152183838076396	0	0	0	0	-0.00401074880680223	0	0	0	-0.0160429952272089	-0.00401074880680223	0	0	0	0	0	0	-0.00401074880680223	0	0	0	0	0	0	0
448	0	-0.00427058421592074	0	0	0	0	-0.00427058421592074	0	0	0	0	0	0	-0.00854116843184148	0	0	0	-0.00427058421592074	0	0	0	0	-0.00427058421592074	0	0	0	-0.00854116843184148	-0.00427058421592074	0	0	0	-0.017082336863683	0	-0.0128117526477622	0	0	0	0	0	0	0	-0.00854116843184148	0	0	-0.00427058421592074	0	0	0	0
449	0	0	0	0	0	0	0	0	0	0	0	0	0	0	0	0	0	0	0	0	0	0	0	0	0	0	0	0	0	0	0	0	0	0	0	0	0	0	0	0	0	0	0	0	0	0	0	0	0
450	0.000559737289986567	-0.000925407526339412	0	0	0	0.000656770816803428	0	0	0	-0.00138811128950912	0	-0.000231351881584853	0	0	-0.000231351881584853	0	0	-0.000231351881584853	0	0	0	0	0	0	0	0	0	0	0	0	0	-0.000231351881584853	0	0	-0.000231351881584853	0	0	-0.000231351881584853	0	0	0	0	0	0	0	-0.000231351881584853	0	0	0
451	0	0	0	0	0	0	0	0	0	0	0	0	0	0	0	0	0	0	0	0	0	0	0	0	0	0	0	0	0	0	0	0	0	0	0	0	0	0	0	0	0	0	0	0	0	0	0	0	0
452	0	0	0	0	0	0	0	0	0	0	0	0	0	0	0	0	0	0	0	0	0	0	0	0	0	0	0	0	0	0	0	0	0	0	0	0	0	0	0	0	0	0	0	0	0	0	0	0	0
453	0	0	0	0	0	0	0	0	0	0	0	0	0	0	0	0	0	0	0	0	0	0	0	0	0	0	0	0	0	0	0	0	0	0	0	0	0	0	0	0	0	0	0	0	0	0	0	0	0
454	0	0	0	0	0	0	0	0	0	0	0	0	0	0	0	0	0	0	0	0	0	0	0	0	0	0	0	0	0	0	0	0	0	0	0	0	0	0	0	0	0	0	0	0	0	0	0	0	0
455	0	0	0	0	0	0	0	0	0	0	0	0	0	0	0	0	0	0	0	0	0	0	0	0	0	0	0	0	0	0	0	0	0	0	0	0	0	0	0	0	0	0	0	0	0	0	0	0	0
456	0	0	0	0	0	0	0	0	0	0	0	0	0	0	0	0	0	0	0	0	0	0	0	0	0	0	0	0	0	0	0	0	0	0	0.0180635838150289	0	0	0	0	0	0	0	0	0	0	0	0	0	0
457	0	-0.00912658574427307	0	0	0	0	0	0	0	0	-0.00456329287213653	0	0	0	0	0	0	0	0	0	-0.00228164643606827	0	0	0	0	0	0	0	0	0	0	0	0	-0.00228164643606827	0	0	0	-0.00228164643606827	0	0.0369446205997704	0	-0.0066258004968658	-0.0114082321803413	-0.0135437860755169	0	-0.0068449393082048	0	0.0184723102998851	0
458	0	0	0	0	0	-6.4075865825137e-05	0	0	0	0	0	0	-6.4075865825137e-05	0	0	0	0	0	0	0	0	0	0	0.000288483729517655	0	0	0	0	0	0	0	0	0	0	0	0	0	0	0	0	0	0	0	0	0	0	0	0	0
459	0	0	0	0	0	0	0	0	0	0	0	0	0	0	0	0	0	0	0	0	0	0	0	0	0	0	0	0	0	0	0	-0.0106786267286027	0	0	-0.0106786267286027	0	0	0	0	0	0	0	0	0	0	0	0	0	0
460	0	0	0	0	0	0	0	0	0	0	0	0	0	0	0	0	0	0	0	0	0	0	0	0	0	0	0	0	0	0	0	0	0	0	0	0	0	0	0	0	0	0	0	0	0	0	0	0	0
461	0	0	0	0	0	0	0	0	0	0	0	0	0	0	0	0	0	0	0	0	0	0	0	0	0	0	0	0	0	0	0	0	0	0	0	0	0	0.066662793385889	0	0	0	0	0	0	0	0	0	0	0
462	0	0	0	0	0	0	0	0	0	0	0	0	0	0	0	0	0	0	0	0	0	0	0	0	0	0	0	0	0	0	0	0	0	0	0	0	0	0	0	0	0	0	0	0	0	0	0	0	0
463	0	0	0	0	0	0	0	0	0	0	0.00135991514129518	0	0	0	0	0	0	0	0	0	0	0	0	0	0	0	0	0	0	0	0	0	0	0	0	0	0	0	0	0	0	0	0	0	-0.00103406218955015	0.00271983028259037	0	0	0
464	0	0	-0.00366059008712204	0	0	0	0	0	0	0	0	0	-0.00732118017424409	0	0	0.0593002569677802	0	0	0	0	-0.00366059008712204	0	0	0	0	-0.00366059008712204	0	0	0	0	-0.0109817702613661	0	0	0	0	0	0	0	0	0	0	0	0	0	0	0	0	0	0
465	0	0	0	0	0	0	0	0	0	0	0	0	0	0	0	0	0	0	0	0	0	0	0	0	0	0	0	0	0	0	0	0	0	0	0	0	0	0	0	0	0	0	0	0	0	0	0	0	0
466	0	0	0	0	0	0	0	0	0	0	0	0	0	0	0	0	0	0	0	0	0	0	0	0	0	0	-0.00170633904956915	0	0	0	0	0	0	0	0	0	0	0	0	0	0	0	0	0	0	0	0	0	0
467	0	0	0	0	0	0	0	0	0	0	0	0	0	0	0	0	0	0	0	0	0	0	0	0	0	0	0	0	0	0	0	0	0	0	0	0	0	0	0	0	0	0	0	0	0	0	0	0	0
468	0	0	0	0.00639774799270657	0	0	0	-0.00046990935448552	0	-0.00046990935448552	0	0	0	0	0	0	0	0	0	0	0	0	0	0	0	0	0	0	0	0	0	-0.00046990935448552	0	0	0	0	0	0	0	-0.00046990935448552	0	0.00319887399635328	0	0	-0.00140972806345656	0	-0.00046990935448552	0.00865680328008881	0
469	0	0	0	0	0	0	0	0	0	0	0	0	0	0	0	0	0	0	0	0	0	0	0	0	0	0	0	0	0	0	0	0	0	0	0	0	0	0	0	0	0	0	0	0	0	0	0	0	0
470	0	-0.087197887589102	-0.01557753719137	0	-0.00778876859568502	-0.00389438429784251	-0.0241399939776849	-0.00389438429784251	-0.01557753719137	0	0	-0.00389438429784251	-0.190747000560203	-0.0233663057870551	-0.0202456096798424	-0.00778876859568502	-0.01557753719137	-0.06764813606581	-0.0116831528935275	0	0	0	0	0	0.0062413922144253	0	0	0.0109094647028977	0	0	0.0101357765122678	0	0	0	0	0	0	0	0	0	-0.00778876859568502	0	0	-0.00389438429784251	0	0	0	0	0
471	0	0	0	0	0	0	0	0	0	0	0	0	0.0423549343498518	0	0	0	0.0847098686997035	0	0	0	0	0	0.0423549343498518	-0.0181290790427846	0	0	0	-0.00906453952139231	0	0	0	0	0	0	0	0	0	0	0	0	0	0	-0.00906453952139231	0	0	0	0	0	0
472	0	0	0	0	0	0	0	0	0.0038857538361341	0	0	0	0	0	0	0	0	0	0	0	0	-0.00368582064796727	0	0	0	0	0	0	0	0	0	0	0	0	0	0	0	-0.00368582064796727	0	-0.00737164129593454	0	0	0.015742948532703	0	0	0	0	0	0
473	0	0	0	0	0	0	0	0	0	0	0	0	0	0	0	0	0	0	0	0	0	0	0	0	0	0	0	0	0	0	0	0	0	0	0	0	0	0	0	0	0	0	0	0	0	0	0	0	0
474	0	-0.00785854616895874	0	0	0	0	0	0	0	0	0	0	0	0	0	0	0	0	0	-0.0235756385068762	0	0	0	0	0	0	0	0	0	0	0	-0.0235756385068762	0	-0.0550098231827112	0	0	0	0	0	0	0	0	0	0	0	0	0	0	0
475	0	0	0	0	0	0	0	0	0	0	0	0	0	0	0	0	0	0	0	0	0	0	0	0	0	0	0	0	0	0	0	0	0	0	0	0	0	0	0	0	0	0	0	0	0	0	0	0	0
476	0	0	0	0	0	0	0	0	0	0	0	-0.00336496399488525	0	0	0	0	0	0	0	0	0	0	-0.00336496399488525	0	0	0	0	0	0	0	-0.00336496399488525	0	0	0	0	0	0	0	0	0	0	-0.0100948919846558	0	-0.00672992798977051	0	0	0	0	0
477	0	0	0	0	0	0	0	0	0	0	0	0	0	0	0	0	0	0	0	0	0	0	0	0	0	0	0	0	0	0	0	0	0	0	0	0	0	0	0	0	0	0	0	0	0	0	0	0	0
478	0	0	0	0	0	0	0	0	0	0	0	0	0	-0.00050979312594949	0	0	0	0	0	0	0	0	0	0	0	0	0	0	0	0	0	0	0	0	0	0	0	0	0	0	0	0	0	0	0	0	0	0	0
479	0.0386398763523957	0	0	0	0.111700831885529	-0.0107146683810136	0	0	0	0	0.100986163504515	0	0	0	0	0.0344210791807369	0	0	-0.053237991001335	0	0	0	0	0	-0.0685068074577403	0	0	0.0344210791807369	0	0	-0.0321440051430408	0	0	0	-0.053573341905068	0	-0.0321440051430408	0.0172105395903685	0	0	0	0	0	0.0279252079713821	0	-0.0214293367620272	0	0	0
480	0	0	0	-0.00264634275431354	0	0	0	0	0	-0.00529268550862708	0	0	0	0	0	-0.00264634275431354	0	-0.00793902826294062	0	-0.00264634275431354	-0.00793902826294062	0.0141924496168039	-0.00529268550862708	0	0	0	0	0	0	0	0	-0.00264634275431354	-0.00529268550862708	0	0	-0.00264634275431354	0	-0.00793902826294062	-0.00264634275431354	-0.0132317137715677	0.00889976410817682	0	-0.00264634275431354	0	0	-0.00264634275431354	0	0	-0.00529268550862708
481	0	0	0	0	0	0	0	0	0	0	0	0	0	0	0	0	0	0	0	0	0	0	0	0	0	0	0	0	0	0	0	0	0	0	0	0	0	0	0	0	0	0	0	0	0	0	0	-0.00115791667631597	0
482	0	0	0	0	0	0	0	0	0	0	0	0	0	0	0	-0.000167963061563501	0	0	0	0	0	0	0	0	0	0	0	-0.000167963061563501	0	0	0	0	0	0	0	0	0	0	0	0	0	0	0	0	0	0	0	0	0
483	0	0	0	0	0	0	0	0	0	0	0	0	0	0	0	0	0	0	0	0	0	0	-0.00751766651631334	0	-0.00751766651631334	0	0	0	0	0	0	0	0	0	0	0	0	0	0	0.0236933197508527	0	0	0	0	0	0	0	0	0
484	0	0	0	0	0	0	0	0	0	0	0	0	0	0	0	0	0	0	0	0	0	0	0	0	0	0	0	0	0	0	0	0	0	0	0	0	0	0	0	0	0	0	-0.00607561097862904	0	0	0	0	0	0
485	0	0	0	0	0	0	0	0	0	0	0	0	0	0	0	-0.0087404947120007	0	0	0	0	0	0	0	0	0	0	0	0	0	0	0	0	0	0	0	0	0	0	0	0	0	0	0	0	0	0	0	0	0
486	0	0	0	0	0	0	0	0	0	0	0	0	0	0	0	0	0	0	0	0	0	0	0	0	0	-0.00106614354556698	0	0	0	0	0	0	0.0062007812984436	0	0	0	0	0	0	0	0	0	-0.00106614354556698	0	0	0	0	0	0
487	0	0	0	0	0	0	0	0	0	0	-0.0552791597567717	0	0	0	0	0	0	0	0	0	0	0	-0.110558319513543	0	0	0	0	0	0	0	0.021779781517677	-0.0552791597567717	0	0.375234521575985	-0.110558319513543	0	0	-0.365174336779725	0	0	-0.221116639027087	0	0	0.252956605341025	0	-0.0552791597567717	0	0.120618504309803	0
488	0	0	0	0	0	0	0	0	0	0	0	0	0	0	0	0	0	0	0	0	0	0	0	0	0	0	0	0	0	0	0	0	0	0	0	0	0.0806454258819975	0	0	0	0	0	0	0	0	0	0	0	0
489	0	0	0.153139356814701	0	0	-0.00985221674876847	-0.0197044334975369	0	0	0	0	-0.00985221674876847	0	-0.0197044334975369	-0.00985221674876847	0	0	0	0.296426496880635	0.133434923317164	0	-0.00985221674876847	0	-0.00985221674876847	0	0	-0.00985221674876847	-0.0394088669950739	-0.0295566502463054	0.143287140065933	-0.0197044334975369	0.153139356814701	0	0	0	-0.00985221674876847	0	0	0	0	0	-0.0295566502463054	0	0	-0.00985221674876847	0	0	-0.00985221674876847	0
490	0	0	0	0	0	0	0	0	0	0	0	0	0	0	0	0	0	0	0	0	0	0	0	0	0	0	0	0	0	0	0	0	0	0	0	0	0	0	0	0	0	0	0	0	0	0	0	0	0.00164397974616953
491	0	0	0	0	0	0	0	0	0	0	0	0	0	0	0	0	0	0	0	0	0	0	0	0	0	0	0	0	0	0	0	0	0	0	0	0	0	0	0	0	0	0	0	0	0	0	0	0	0
492	0	0.63546508438637	-0.108446800819376	0	-0.060248222677431	0	0	0.300336520245896	0	0	0	0	0	0	0	0	0	0	0	0	0	0	0	0	0	0	0	0	0	0	0	0	0	0	0.0962463907603465	0	0	0	0	0	0	0	0	0.0721471016893741	0	0	0	0	0
493	0	-0.0134934556739981	0	0	0	0	0	0	0	0	0	0	0	0	0	0	0	0	0	0	0	0	0	0	0	0	0	0	0	0	0	0	0	0	0	0	0	0	0	0	0	0	0	0	0	0	0	0	0
494	-0.399673944154392	-0.044193305973003	0.052365746030733	-0.00958878049935297	-0.849864082115921	0.158600220890217	-0.111032796390455	-0.03477395598909	-0.0223389278318274	0.0067463870387907	-0.0306552065346035	0.0022573263030616	-0.078508304141835	-0.0406300234403799	-0.102830756097088	0.012037120823005	-0.017286537611643	-0.339033236416458	-0.0991709644628593	-0.111015067082652	-5.06266119361394	-1.52664032384446	-0.12709215756634	-0.0481879502728684	-0.0945322067021151	-0.0811359417261397	-0.0656320474721176	-0.0699182232594224	-0.10438291845327	-0.035620954398394	-0.007197482296457	-0.154396833261957	-0.077379640990305	0.01863381083678	-0.033769397992181	-0.0881561309445664	-0.00232038097168302	-0.0295797313064823	-0.0293768463580579	-0.404023174610317	-0.151708145191653	-0.158188592613398	-0.029571868743891	-0.0555252628491289	-0.0842579957463076	0.0597838425834187	-0.0578535063834026	-0.037896010009258	-0.0300997396127397
495	0	0	0	0	0	0	0	0	0	0	0	0	0	0	0	0	0	0	0	-0.00430098277456399	0	0	0	0	0	0	0.0212984711037533	0	0	0	0	0	0	0	0	0	0	0	0	0	0	0	0	0	0	0	0	0	0
496	0	0	0	0	0	0	0	0	0	0	0	0	0	0	0	0	0	0	0	0	0	0	0	0	0	0	0	0	0	0	0	0	0	0	0	0	0	0	0	0	0	0	0	0	0	0	-0.010527423939362	0	0
497	0	0	0	0	0	0	0	0	0	0	0	0	0	0	0	0	0	0	0	0	0	0	0	0	0	0	0	0	0	0	0	0	0	0	0	0	0	0	0	0	0	0	0	0	0	0	0	0	0
498	0	0.0254712175241977	0	0	0	0	0.0127356087620988	0	0	0	-0.00315030085373153	0	0	0	-0.00315030085373153	0	0	0	0.0254712175241977	0	-0.00945090256119459	0	0	0	0	0	0	0	0	0	0	0	0	-0.00315030085373153	0	0	0	0	0	0	0	0	0	0	0	0	0	0	0
499	0	0	0	0	0	0	0	0	0	0	0	0	0	0	0	0	0	0	0	0	0	0	0	0	0	0	0	0	0	0	0	0	0	0	0	0	0	0	0	0	0	0	0	0	0	0	0	0	0
500	0	0	0	0	0	0	0	0	0	0	0	0	0	0	0	0	0	0	0	0	0	0	0	0	0	0	0	0	0	0	0	0	0	0	0	0	0	0	0	0	0	0	0	0	0	0	0	0	0
501	0	0	0.251052680043865	-0.0587659157688541	-0.023188260210788	0	0	-0.019588638589618	0	-0.137120470127326	0	0	-0.039177277179236	-0.0999522840854903	-0.039177277179236	0	0	-0.0587659157688541	-1.36241492754715	-0.176297747306562	0	0	0	-0.039177277179236	0	-0.117531831537708	0.04796705090534	-0.0587659157688541	-1.37120470127326	-0.019588638589618	-0.0979431929480901	-1.28046075156751	-0.333006856023506	0.0639560678738	-0.352595494613124	-0.137120470127326	0.388173150171191	-7.99660128749257	-0.430950048971596	-0.254652301665034	-7.9398444628611	0.031978033936898	-0.137120470127326	8.54617142570125	-0.0979431929480901	0	7.7606167909792	-0.39177277179236	1.75016951706472
502	0	0	0	0	0	0	0	0	0.0972762645914397	0	0	0	0	0.0486381322957198	0	0	0	0	0	0	0	0	0	0	0	0	0	0	0	0	0	0	0	0	0	0	0	0	0	0	0	0	0	0	0	0	0	0	0
503	0	0	0	0	0	0	0	0	0	0	0	0	0	0	0	0	0	0	0	0	0	0	0	0	0	0	0	0	0	0	0	0	0	0	0	0	0	0	0	0	0	0	0	0	0	0	0	0	0
504	0	0.0169555175223221	0	0	0	-0.00167246454375167	0	0	-0.00167246454375167	0	0	0	-0.00167246454375167	0	0	0	0	0	0	0	0	0	0	0	0	0	0	0	0	0	0	0	0	0	0	0	0	0	0	0	0	0	0	0	0	0	0	0	0
505	0	0	0	0	0.000628991946831814	0	0	0	-0.000409467712447204	-0.000204733856223602	-0.000614201568670806	0.000424258090608211	0	0	0	0	0.00209170969671905	0	0	0	0	0.000628991946831814	-0.000409467712447204	-0.00102366928111801	0	0	0	0	0	0	0	0	-0.000204733856223602	0	0.000424258090608211	0	0	0	0	0	0	0	0.00124319351550262	0	0	0	0	0	0
506	-0.136109976861304	-0.0952769838029128	-0.142915475704369	-0.251803457193412	-0.129304478018239	0.024367515039108	-0.18374846876276	0.178039508096455	-0.0068054988430652	-1.91695759739086	-0.07771496760687	-0.210970464135021	0.065200508097499	-0.1565264733905	-0.0068054988430652	0	0	-0.0068054988430652	0.255754475703325	0	0	0	-0.0136109976861304	0	0	0	0	0	0	0.49789795372052	0	-0.0272219953722608	2.1560203252924	-0.306247447937934	0.089568023136608	-0.2478524386835	-0.387913434054716	-0.489995916700694	0.641909967601649	-0.455968422485368	0.648715466444714	-0.251803457193412	-0.142915475704369	0.167282990743477	-0.034027494215326	-0.0136109976861304	0	-0.0136109976861304	-0.0272219953722608
507	0	0	0	0	0	0	0	0	0	0	0	0	0	0	0	0	0	0	0	0	0	0	0	0	0	0	0	0	0	0	0	0	0	0	0	0	0	0	0	0	0	0	0	0	0	0	0	0	0
508	0	0	0	0	0	0	0	0	0	0	0	0	0	0	0	0	0	0	0	0	0	0	0	0	0	0	0	0	0	0	0	0	0	0	0	0	0	0	0	0	0	0	0	0	0	0	0	-0.000266628272195471	0
509	0	0	0	0	0	0	0	0	0	0	0	0	0	0	-0.000289724066798781	0	0	0	0	0	0	0	0	-0.000289724066798781	0	0	0	0	0	-0.000579448133597562	0	0	0	-0.0014486203339939	0	0	0	0	0	0	0	0	-0.000289724066798781	0	0	0	0	-0.000492249950871925	0
510	0	-0.00589448865310934	0	0	0	0	0.0465164128143959	0	0	0	0	0	0	0	0	0	0	0	0	0	0	0	0	0	0	0	0	0	0	0	0	0	0	0	0	0	0	0	0	0	0	-0.0117889773062187	0	0	0	0	0	0	0
511	0	0	0	0	0	0	0	0	0	0	0	0	0	0	0	0	0	0	0	0	0	0	0	0	0	0	0	0	0	0	0	0	0	0	0	0	0	0	0	0	0	-0.00202404566247015	0	0	0	0	0	-0.00404809132494029	0
512	0	0	0	0	0	0	0	0	0	0	0	0	0	0	0	0	0	0	0	0	0	0	0.00136057417604178	0	0	0	0	0	0	0	0	0	-0.000414941202831559	0	0	0	0	0	0	0	0	0	0	0	0	0	0	0	-0.000207470601415779
513	0	0	0	0	0	0	0	0	0	0	0	0	0	0	0	0	0	0	0	0	0	0	0	0	0	0	0	0	0	0	0	0	0	0	0	0	0	0	0	0	-0.0115707260630605	0	0	0	0	0	0	0	0
514	-0.0149432157800359	0	0	0	0	0	0	0	0	0	0	0	0	0	0	0	0	0	0	0	0	0	0	0	0	0	0	0	0	0	0	0	0	0	0	0	0	0	0	0	0	0	0	0	0	0	-0.0149432157800359	0	0
515	0	0	0	0	0.0273897562311695	0	0	0	0	0	0	0	0	0	0	0	0	0	0	0	0	0	0	-0.00392618767177071	0	0	0	0	-0.00392618767177071	0	0	0	0	0.0273897562311695	0	0	0	0	0	0	0	0	0	0	0	0	0	0	0
516	0	0	0	0	0	0	0	0	0	0	0	0	0	0	-0.00598038523826733	0	0	0.00761498629302467	-0.0166165652049125	0	0	0.00761498629302467	0	0	0	0	-0.0102021652038303	0.00761498629302467	0	-0.00151059683681022	-0.00302119367362045	0	0	-0.0105741778576716	0.0152299725860493	0	0	0	0	0	0	-0.00453179051043067	0	0	0.00767698840199818	0	0	0	0
517	-0.00397408894011048	0.0132984141380545	-0.00397408894011048	0.009324325197944	0.0464672729766613	0.0252206809583859	0	0.0252206809583859	-0.00397408894011048	0.0252206809583859	-0.00794817788022096	-0.0238445336406629	-0.0065720305624979	-0.00794817788022096	0	-0.00397408894011048	0	0	0	0	0	0	0	-0.0238445336406629	0.0385190950964404	0	0.001376147317723	0.0424931840365508	0.0252206809583859	0	-0.00794817788022096	0	-0.00397408894011048	0	0	-0.0158963557604419	-0.0278186225807734	-0.00397408894011048	0.0252206809583859	0	0.0252206809583859	-0.0198704447005524	0.0252206809583859	0.0226227393359984	-0.0158963557604419	-0.00397408894011048	0	0	0
518	0	0	0	0	0	0	0	0	-0.00272329300590274	-0.000680823251475684	0	-0.00136164650295137	0	0	0	0	0.0063785828771519	0	0	0.0127571657543038	0	-0.00136164650295137	0	0	0	0	0	0	0	0	0	0.00144537104090828	0	-0.000345925099647999	-0.00136164650295137	0.0156479078361204	0	-0.00816987901770821	0	0	0	0	0	0	-0.000680823251475684	0	-0.000680823251475684	0	0.00357156533329225
519	0	0	0	0	0	0	0	0	0	0	0	0	0	0	0	0	0	0	0	0	0	0	0	0	0	0	0	0	0	0	0	0	0	0	0	0	0	0	0	0	0	0	0	0	0	0	0	0	0
520	-0.0100080064051241	0	0	0	0	0.0477783086478739	0	0	0	0	0.148819485593252	0	0	0.192074347485633	0	0	-0.0200160128102482	0	0	0	-0.0100080064051241	0	0	0	0	0	0	0	0	0	0	0	0	0	0	0	0	0.133326919538498	0	0	0	0	0	0	0	0.0377703022427498	0	-0.0100080064051241	0
521	0	0	-0.00297176820208024	0	0	0	-0.00297176820208024	0	-0.0120985417048875	0	0	0	0	0	0	0	0	0	0	0	0	0	0	0	0	0	0	-0.00297176820208024	0	0	0	0	0	0	0	0	0	0	0	0	0	0	0	0	0	0	0	0	0
522	0	0	-0.00764292265362275	0	0.0753579502637528	0	0	0	0	0	0	0	0	-0.00764292265362275	0	0	0	0	0	0	0.0677150276101301	0	0	0	0	0	0	-0.00764292265362275	0	-0.00764292265362275	0	0	0	0	0	0	0	-0.0152858453072455	0	0	0	0	0	0	0	-0.00764292265362275	0	0	0
523	-0.0111650756433875	0	-0.00558253782169374	0	0.0251111392808232	0	0	0	-0.0111650756433875	0	-0.00558253782169374	-0.022330151286775	0	0	0	0	0	0	-0.0390777647518562	0.0920810313075506	-0.0111650756433875	-0.022330151286775	-0.0167476134650812	-0.00558253782169374	0	-0.0111650756433875	0	0	0	-0.0111650756433875	0	0	0	-0.0111650756433875	-0.00558253782169374	-0.0111650756433875	-0.00558253782169374	-0.0167476134650812	0	0	0	-0.00558253782169374	0	0	0	-0.00558253782169374	0	0	0
524	0	0	0	0	0	0	0.0611995104039168	0	0	0	-0.0168067226890756	0	0	0	0	0	0	0	0	0	0	0	0	0	0	0	0	0	0	0	0	0	0	0	0	0	0	0	0.0611995104039168	0	0	0	0	0	0	0	0	0	0
525	0	0	0	-0.00936504963476306	-0.0374601985390523	0	0	0	0	0	-0.00936504963476306	0	0	0	-0.0187300992695261	0	-0.0280951489042892	-0.00936504963476306	0	0	0	0	0	-0.00936504963476306	0	0	0	0	0	0	0	0	0	-0.00936504963476306	0	0	0	0	0	0	0	0	0	0	0.031055900621118	0	0	0	0
526	0	0	0	0	0	0	0	0	0	0	0	0	0	0	0	0	0	0	0	0	0	0	-0.000731587764926219	0	0	0	0	0.00317460317460317	0	0	0	0	0	0.00634920634920635	0	0	0	0	0	0	0	0	0	0	0	0	0	0	0
527	0.0412043561819346	0	-0.00380952380952381	0	0.0160153747597694	0	0	0	0	0	0	-0.00761904761904762	0	0	0	0	0	0	-0.00380952380952381	0.000777279521674199	0	0	0	0	0	0	0	0	0	0	0	0	0	0	0	0	0	0	0	0	0	0	0	0	0	-0.00761904761904762	0	0	0
528	0	0	0	0	0	0	0	0	0	0	0	0	0	0	-0.00221906621693591	0	0	0	0	0	0	0	0	0	0	0	0	0	0	0	0	0	0	0	0	0	0	0	0	0	0	0	0	0	0	0	0	0	0
529	0	0.00269708984006257	0	0	0	0	0	0	-0.000836540070269366	0	0	0	0	0	-0.00167308014053873	0	0.00455763960985578	0	0	0	0	0	0	0	0	0	0	0	0	-0.000836540070269366	0	-0.000836540070269366	0	0	-0.000836540070269366	0	0	-0.000836540070269366	0	-0.000836540070269366	0	0	-0.0050192404216162	0	0	0	0	0	-0.00836540070269366
530	0	0	0	0	0	0	0	0	0	0	0	0	0	0	0	0	0	0	0	0	0	0	0	0	0	0	0	0	0	0	0	0	0	-0.00552333609500138	0	0	0	0	0	0	0	0	0	0	0	0	0	0	0
531	0	0.0110101750850226	0	0	0	0	0	0	0	0	0	0	0	0	0	0	0	0	0	0	0	0	0	0	0	0.0437727211784852	0	0	0	0	0	0	-0.00870094840337597	0	0	0	-0.00435047420168798	-0.0174018968067519	0	0	-0.0107421959234173	0	-0.0348037936135039	0	0	0	-0.00870094840337597	0	0.0394222469767972
532	0	0.00148966914448301	0	0	0	0	0	0	0	0	0.0010703221516203	-0.000209673496431357	0	0	0	0	0	0	0	-0.000209673496431357	0	0	0	0	0	-0.000419346992862714	0	0	0	0	0	0	0	0	0	0	0	0	0	0	0	0	0	0	0	0	0	0	0
533	-0.010465724751439	0.0133455550521706	0	0	0	0	-0.010465724751439	0.0894854586129754	0	0	0.0266911101043412	-0.010465724751439	0	0	0	0	0	0	0	0	-0.0209314495028781	0.0028798303007316	0	0	0.184730577827414	0	-0.0075858944507075	0	0	0	0	0.152560766175339	0.0238112798036096	0	0.290722380847022	-0.0313971742543171	0	0	0	0	0	0	0.0028798303007316	0	0	0	0	0	-0.010465724751439
534	0	0	0	0	0	0	0	0	0	0	0	0	0	-0.00102692599971246	0	0	0	0	0	-0.00102692599971246	0	0	0	0	0	0	-0.00308077799913738	0	0	0	0	0	0	0	0	0	0	0	0	0	0	0	0	0	0	0	0	0	0
535	0	0	0	0	0	0	0	0	0	0	0	0	0	0	0	0	0	0	0	0	0	0	0	0	0	0	0	0	0	0	0	0	0	0	0	0	0	0	0	0	0	0	0	0	0	0	0	0	0
536	0	0	0	0	0	0	0	0	0	0	0	0	0	0	0	0	-0.00412643393579269	0	0	0	0	0	0	0	0	0	0	0	0	0	-0.00206321696789634	0	0	0	0	0	0	0	0	0	0	0	0	0	0	0	0	0	0
537	0	0	0	-0.159235668789809	0	-0.0796178343949045	0	-0.0796178343949045	0	0	0	0	0	-0.0398089171974522	-0.278662420382166	-0.119426751592357	-0.0398089171974522	-0.194555600280981	-0.0398089171974522	0	0.3454052518173	0	-0.0398089171974522	0.0442979029037325	0	-0.0398089171974522	0	0	0	0	0	0	0.00448898570628001	0	0	0.296618363207287	0	-0.0398089171974522	0	0	0.371747211895911	0	0	-0.101470808767235	0	0	-0.398089171974522	0	0
538	0	0	0	0	0	0	0	0	0	0	0	0	0	0	0	0	0	0	0	0	0	0	0	0	0	0	0	0	0	0	0	0	0	0	0	0	0	0	0	0	0	0	0	0	0	0	0	0	0
539	0	0	0	0	0	0	0	0	0	0	0	-0.010058844238797	0	0	0	0	0	0	0	0.0223264121455682	0	0	0	0	0	0	-0.00502942211939848	0	0	0	0	0	0	0	0	0	0	0	0	0	0	0	0	0	0	0	0	0	0
540	0	0	0	0	0	0	0	0	0	0	0	0	0	0	0	0	0.0495540138751239	0	0	0	0	0	0	0	0	0	0	0	0	0	0	0	0	0	0	0	0	0	0	0	0	-0.00846023688663283	0	0	0	0	0	0	0
541	0.0257433389110568	0.0128716694555284	0	0	0	0	0	0	0	0	0	0	0	0	0	0	0	0	0	0	0	0	0	0	0	0	0	0	0	0	0	0	0	0	-0.00283342305839685	0	0	0	0	-0.00283342305839685	0	0	0	0	-0.00283342305839685	0	0.0257433389110568	0	0
542	0	0	0	0	0	0	0	0	0	0	0	0	0	0	0	0	0	0	0	0	0	0	0	0	0	0	0	0	0	0	0	0	0.0106986198780357	0	0	0	0	0	0	0	0	0	0	0	0	0	0	0	0
543	0	0	0	0	0	0	0	0	0	0	0	0	0	0	0	0	0	0	0	0	0	0	0	0	0	0	0	0	0	0	0	0	0	0.00647836227001814	0	0	0	0	0	0	0	0	0	0	0	0	0	0	0
544	0	0	0	0	-0.000291303144617446	0	0	0	-0.000291303144617446	0	0	0	0	0	0	0	0	0.00248385494287134	0	0	0	0	0	0	0	0	0	0	0	0	0	0	0	0	0	0	0	0	0	0	0	0	0	0	0.001609945509019	0	0	0	0
545	-0.00604448742746615	0	-0.00604448742746615	-0.00302224371373308	0	0	0	0	0	0	0	0	0	0	0	0	0	0	0	0	0	0	-0.0120889748549323	0	0	0	0	0	0	0	0	0	0	0	0	0	0	0	0	0	0	0	0	0	0	0	0	0	0
546	0	0	0	0	0	0	0	0	0	0	0	0	0	0	0	0.00855724798904672	0	0	0	0	-0.000965605144744211	0	0	0	0	0	0	0	0	0	0	0	0	-0.000965605144744211	0	0	0	0	0	0	0	0	0	0	0	0	0	0	0
547	0	0	0	0	0	0	0	0	0	0	0	0	0	0	0	0	0	0	0	0	0	0	0	0	0	0	0	0	0	0	0	0	0	0	0	0	0	0	0	0	0	0	0	0	0	0	0	0	0
548	0	0	0	0	0	0	0	0	0	0	0	0	0	0	0	0	0	0	0	0	0	0	0	0	0	0	0	0	0	0	0	0	0	0	0	0	0	0	0	0	0	0	0	0	0	0	0	0	0
549	0	0	0	0	0	0	0	0	0	0	0	0	0	0	0	0	0	0	0	0	0	0	0	0	0	0	-0.000213882011988087	0	0	0	0	0	0	0	0	0	0	0	0	0	-0.000106941005994043	0	0	0	0	0	0	0	0
550	0	0	0	0	0	0	0	0	0	0	0	0	0	0	0	0	0	0	0	0	0	0	0	0	0	0	0	0	0	0	0	0	0	0	0	0	0	0	0	0	0	0	0	0	0	0	0	0	0
551	0	0	0	0	0	0	-0.00585240241118979	0	0	0	0	0	0	0	0	0	0	0	0	0	0	0	0	0	0	0	0	0	0	0	0	0	0	0	0	0	0	0	0	0	0	0	0	0	0	0.0201897839693115	0	0	0
552	0	0	0	-0.00146993973247097	0	0.00411218027798339	0	0.0067544208234958	0	0	0	0	0	0	0	0	0.0328974422238671	0	0.00264224054551242	0	0	0	0	0	0.00411218027798339	0	0	0	0.0378842843954625	0	0	0.0108666011014792	0.00411218027798339	0	0.00528448109102483	0	0.00264224054551242	0	0	0	0	0	0	0	0	0	0	0	0
553	0	0	0	0	-0.0055755345543754	0	0	-0.0027877672771877	0	0	0	0	0	0	0	0	0	-0.0027877672771877	0	0	0	0	0	0	0	0	0	0	-0.0027877672771877	0	0	0	0	0	0	0	0	0	0	0	0	0	0	-0.0027877672771877	0	0	0	0	-0.0027877672771877
554	0	0	0	0	-0.0276701715550636	-0.00922339051835455	0	0	-0.0645637336284818	-0.016390436539454	0	-0.0461169525917727	-0.0184467810367091	-0.0276701715550636	-0.0368935620734182	0	0.0297265160523187	-0.0184467810367091	-0.00922339051835455	0	0.0205031255339641	0	0	0	0	-0.00922339051835455	0	-0.0184467810367091	0	0	0	-0.00922339051835455	0	-0.0184467810367091	-0.0276701715550636	0	-0.00922339051835455	0	0	-0.0184467810367091	0.0297265160523187	-0.00922339051835455	0	0.0205031255339641	0	-0.0184467810367091	0	0	0
555	0	0	0	0	0	0	0	0	0	0	0	0	0	0	0	0	0	0	0	0	0	0	0	0	0	0	0	0	0	0	0	0	0	0	0	0	0	0	0	0	0	0	0	0	0	0	0	0	0
556	0	0	0	0	0	0	0	0	0	0	0	0	0	0	0	0	0	0	0	0	0	0	0	0	0	0	0	0	0	0	0	0	0	0	0	0	0	0	0	0	0	0	0	0	0	0	0	0	0
557	0	0	0	0	0	0	0	0	0	0	0	0	0	0	0	0	0	0	0	0	0	0	0	0	0	0	0	0	0	0	0	0	0	0	0	0	0	0	0	0	0	0	0	0	0	0	0	0	0
558	0	0	0	0	0	0	0	0	0	0	0	0	0	-0.00909090909090909	0	0	0	0	0	0	0	0	-0.00909090909090909	0	0	-0.0890756302521006	0	-0.00909090909090909	0	0	0	0	0	0	0.0200152788388082	0	-0.0454545454545455	0	0	0	-0.00909090909090909	-0.0326967150496561	0	0	0.072803666921314	0	0	0	0
559	0	0	-0.0106674252391281	0	0	0	0	0	0	0	0	0	0	0	0	0	0	0	0	0	0	0	0	0	0	0	0	0	0	0	0	0	0	0	0	0	0	0	0	0	0	0	0	0	0	0	0	0	0
560	0	0	0	0	0	0	0	0	0	0	0	0	0	0	0	0	0	0	0	0	0	0	0	0	0	0	0	0	0	0	0	0	0	0	0	0	0	0	0	0	-0.000184552239356872	0	0	0	0	0	0	-0.000184552239356872	0
561	0	0	0	0	0	0	0	0	0	0	0	0	0	0	0	0	0	0	0	0	0	-0.0190367409099562	0	0	0	0	0	0	0	0	0	0	-0.0190367409099562	0	0	0	0	0	0	0	0	0	0	0	0.0025680061051554	-0.0380734818199124	0	-0.0571102227298686	0
562	0	0.0132413993430968	-0.00288500375050488	0.0252991792767658	-0.00577000750100975	0.165850419027598	0.0207127911851836	0.0045863880915821	-0.00577000750100975	-0.00288500375050488	0	-0.0144250187525244	0	0.0264827986861934	0	0	-0.00288500375050488	0	-0.00577000750100975	0	-0.00288500375050488	0	-0.00288500375050488	0	0	0	0	0	0	-0.00288500375050488	0	-0.00288500375050488	0	0	-0.00288500375050488	0	0	0	0	0	0	0	0	0	0	0	0	0	0
563	0	0	0	0	0	0	0	0	0	0	0	0	0	0	0	0	0	0	0	0	0	0	0	0	0	0	0	0	0	0	0	0	0	0	0	0	0	0	0	0	0	0	0	0	0	0	0	0	0
564	0	0	0	0	0	0	0	0	0	0	0	0	0	0	-0.00308908933646361	0	0	0	0	0	0	0	0	0	0	0	0	0	0	0	0	0	0	0	0	0	0	0	0	0	0	0	0	0	0	0	0	0	0
565	0	0	0	0	0	0	0	0	0	0	0	0	0	0	0	0	0	0	0	0	0	0	0	0	0	0	0	0	0	0	0	0	0	0	0	0	0	0	0	0	0	0	0	0	0	0	0	0	0
566	-0.036892530939418	0	-0.00111795548301267	0	-0.00223591096602533	-0.00111795548301267	0	0	-0.00111795548301267	0	-0.00260650824939918	-0.00111795548301267	-0.00260650824939918	-0.020123198694228	0.0089498074969925	0.00633713561470215	0	0	0	0.0130510321456693	-0.00111795548301267	0	0	0	0	0	0	0	0	0.00633713561470215	0	0	0.00633713561470215	0	0	0	0	0	0	0	0	0	0	0	0	0	0	0	0
567	-0.0203873598369011	0	0	0	-0.0203873598369011	0	0	0	0	0	0	0	0	0	-0.0203873598369011	0	0.030756038552235	0	0	0	0	0	0	0	0	0	0	0	0	0	0	0	0	0	0	0	0	0.0715307582260372	0	0	0	0	0	0	0	0	0	0	0
568	0	0	0	0	0	0	0	0	0	0	0	0	0	0	0	0	0	0	0	0	0	0	0	0	0	0	0	0	-0.0211920529801325	0	0	0	0	0	0	-0.00529801324503311	0	0	0	-0.0105960264900662	0	0	0	0	0	0	0	0	0
569	0	0	0	0	0	0	0	0	0	-0.0195026816187226	0	0	0	0	-0.0292540224280839	0	-0.0195026816187226	0	0	0	-0.0195026816187226	0	0	0	0	0	0	0	0	0	0	0	0	0	-0.0195026816187226	0	0	0	-0.0195026816187226	0	0	0	0	-0.00975134080936129	0	0	0	0	0
570	0	0	0	0	0	0	0	0	0	0	0	0	0	0	0	0	0	0	0	0	0	0	0	0	0	0	0	0	0	0	0	0	0	0	0	0	0	0	0	0	0	0	0	0	0	0	0	0	0
571	0	0	0	0	0	0	0	0	0	0	0	0	0	0	0	0	0	0	0	0	0	0	0	0	0	0	0	0	0	0	0	0	0	0	0	0	0	0	0	0	0	0	0	0	0	0	0	0	0
572	-0.194552529182879	-0.0648508430609598	-0.12970168612192	0	-0.0648508430609598	0	-0.0648508430609598	0	0	-0.0648508430609598	0	0	0.212764067302738	-0.0648508430609598	0	-0.194552529182879	0	-0.194552529182879	0	0	0	0	0	0	-0.259403372243839	0	-0.0648508430609598	0	0	0	0	0	0	0	0	0	0	0	0	0	-0.194552529182879	0	0	0	0	0	0	0	0
573	0	0	-0.00789265982636148	0	0	-0.015785319652723	0	0	0	0	0	0	0	0	0	-0.00789265982636148	0	0	0	0	0	0	0	0	0	0	0	0	0	0	0	0	0	0	0	0	0	0	0	0	0	0	0	0	0	-0.00789265982636148	0	-0.0473559589581689	0
574	0	0	0	0.00940379913485048	-0.00204056646124964	0	0	0	0	0	0	0	-0.00204056646124964	0	-0.00204056646124964	0	0	-0.00408113292249929	0	0	0	-0.00204056646124964	0	0	0	0.00940379913485048	-0.00204056646124964	0	0	0	0	0	0	0	0.00532266621235119	0	0	0	0	0	0	0	0	0	0	0	0	0	0
575	0	0	0	0	0	0	0	0	0	0.00849112677252271	0	0	0	0	0	0	0	0	0	0	0	0	0	0	0	0	0	0	0	0	0	0	0	0	0	-0.0012480343459052	0	0	0	0	0	0	-0.0024960686918104	0	0	0	0.00225095504299671	0	0
576	0	0	0	0	0	0	0	0	0	0	0	-0.000587236991232552	0	0	0	0.00269629609036325	0	-0.000587236991232552	-0.0011744739824651	0	0	0	0	0	0	-0.000587236991232552	0	0	0	0	0	0	0.00597982917195904	-0.00352342194739531	0.010785184361453	0.0032835330815958	0	0	0	0.005020273708761	-0.000587236991232552	0	0	0.0453572558045761	0	0	-0.0033085034281282	0	-0.00669949576935758
577	0	0	0	0	0	0	0	0	0	0	0	0	0	0	0	0.00519899139566924	0	0	0	0	0	-0.00209948405179427	0	0	0	0	0	0	0	0	0	0	0.00259949569783462	0	0	0	0	0	0	-0.000524871012948568	0	0	0	0	0.00154975367193748	0	0	-0.0015746130388457	0
578	-0.142799051825699	-0.00343088482519642	0.0050628609217851	0	0	-0.0205853089511785	-0.0429695266309647	-0.00343088482519642	0	0.0153555153973744	0	-0.036942420140667	-0.0651868116787319	-0.0361077569805719	-0.00686176965039284	0	-0.00343088482519642	-0.0137235393007857	-0.00343088482519642	0	-0.00343088482519642	-0.0171544241259821	0	0.0151885827653552	0	-0.00343088482519642	0	0	0.0802084618120682	0	0	-0.00343088482519642	0	0	0	0	-0.00343088482519642	-0.0102926544755893	0	0	-0.00686176965039284	-0.00343088482519642	0.0444345700955343	-0.00686176965039284	0	0	0	-0.00686176965039284	0
579	0	0	0	0	0	0	0	0	0	0	0	0	0	0	0	0	0	0	0	0	0	0	0	0	0	0	0	0	-0.00227722997745542	0	0	0	0	0	0	0	0.00112679357838759	0	0	0	0	-0.00341584496618313	0	0	0	0	0	0	0
580	0	0	0	0	0	0	0	0	0	0	0	0	0	0	0	0	0	0	0	0	0	0	0	0	0	0	0	0	0	0	0	0	0	0	0	0	0	0	0	0	0	0	0	0.0259134490800726	-0.093841642228739	0	0	0	0
581	0.0671243308017911	0	0	0	0.196703081664436	-0.0106860440265014	0	0	0.0495912314406475	0	0	0	0	0	0	0	0	0	0	-0.0320581320795042	0	0	0	0	0	0	0	0	0.0495912314406475	0	0	-0.0320581320795042	0	0	0	0	-0.0320581320795042	0	-0.0320581320795042	0	0	0	0	0	0	0	0	0.0671243308017911	0
582	0	0	0	0	0	0	0	0	0	0	0	0	0	0	0	0	0	0	0	0	0	0	0	0	0	-0.000579119275405963	0	0	0	0	0	0	0	0	0	0	0	0	0	0	0	0	0	0	0	0	0	0	0
583	0	0	0	0	0	0	0	0	0	0	0	0	0	0	0	0	0	0	0	0	0	0	0	0	0	0	0	0	0	0	0	0	0	0	0	0	0	0	0	0	0	0	0	0	0	0	0	0	0
584	0	0	0	0	0	0	0	0	0	0	0	0	0	0	0	0	0	0	0	0	0	0	0	0	0	0	0	0	0	0	0	0	0	0	0	0	0	0	0	0	0	0	0	0	0.0156128024980484	0	0	0	0
585	0	0	0	0	0	0	0	0	0	0	0	0.0120918984280532	0	0	0	0	0	0	0	0	0	0	0	0	0	0	0	0	0	0	0	0	0	0	0	0	0	0	0	0	0	0	0	0	0	0	0	0	0
586	0	0	0	0	0	0	0	0	0	0	0	0	0	-0.0241390408754425	0	0	0	0	0	0	0	-0.00804634695848085	0	0	0	0	0	0	0	0	-0.00804634695848085	0	0	0	0	0	0	0	0	0	0	0	0	0	0	0	0	0	0
587	0	0	0	0	0	0	0	0	0	0	0	0	0	0	0	0	0	0	0	0	0	0	0	0	0	0	0	0	0	0	0	0	0	0	0	0	0	0	0	0	0	0	0	0	0	0	0	0	0
588	0	0	0	0	0	0	0	0	0	0	0	0	-0.0153539075694764	0	0	0	0	0	0	0	0	0	0	0	0	0	0	0	0	0	0	0	0	0	0	0	0	0	0	0	0	0	0	0	0	0	0	0	0
589	0	0	0	0	0	0	0	0	0	0	0	0	0	0	0	0	0	0	0	0	0	0	0	0	0	0	0	0	0	0	0	0	0	0	0	0	0	0	0	0	0	0	0	0	0	0	0	0	0
590	0	0	0	0	0	0	0	0	0	-0.00244045294806716	0	0	0	0	0	0	0	0	0	0	0.00848253995198744	0	0	0	0	0	0	0	0	0	0	0	0	0	0	0	0	0	0	0	0	0	0	0	0	0	0	0	0
591	0	0	-0.0220105021538849	0	0	-0.0628871490110996	-0.083767795068474	-0.0660315064616546	0	0	0	-0.00314435745055498	0	-0.0125774298022199	0.01370728589873	0	-0.320873472697216	-0.00943307235166494	0	0	0	0.0105629284481751	0	0	0	0	0	-0.00314435745055498	0	0	-0.00943307235166494	0	0	0	0.01999600079984	-0.059252369882594	-0.00943307235166494	-0.0503097192088797	0	0	-0.00628871490110996	0	0	0	-0.0583677246250589	0	-0.58234556277123	-0.0282992170549948	-0.00314435745055498
592	0	-0.0115101289134438	-0.00460405156537753	-0.0345303867403315	0	0	0	-0.00230202578268877	0	-0.00230202578268877	0	0	-0.00460405156537753	0	0.0444707781660802	0	-0.00230202578268877	-0.0115101289134438	-0.0238922489202969	-0.00230202578268877	0	0	-0.00230202578268877	-0.0621546961325967	0.00603408625465701	-0.0115101289134438	-1.43629061129646	0.0163582765771525	0	0	0	0	-0.0708746070666892	-0.00230202578268877	-0.0069060773480663	0.000558043595870198	0.0250083361120373	0	0	0	0	0	-0.0284963004856745	0	0	0.0120681725093141	0	0.374705933285313	-0.0138121546961326
593	0	0	0	0	0	0	0	0	0	0	0	0	0	0	0	0	0	0	0	0	0	0	0	0	0	0	0	0	0	0	0	0	0	0	0	0	0	0	0	0	0	0	0	0	0	0	-0.00281040975774268	0	0
594	0	0	0	0	0	0	0	0	0	0	0	0	0	0	0	-0.000470871866347729	0	0	0	0	0	0	0	0	0	-0.000470871866347729	0	0	0	0	0	0	0	0	0	0	0	0	-0.000470871866347729	0	0	0	0	0	0	0	0	0	0
595	0	0	0	0	0	0	0	0	0	0	0	0	0	0	0	0	0	0	0	0	0.0149857584698823	0	0	0	0	0	0.0107497984412792	0	0	0	0	-0.0091115135362923	0	0	-0.00341681757610961	0	0	0	0	0	0.0089712657701566	0.0173029380612269	0	-0.00113893919203654	0	0	0.0219989425955089	0	0
596	0	0	-0.0360880548538434	0	0	0	-0.0721761097076868	-0.0360880548538434	0	0	0	0	0	0	0	0	0	0	0	0	0	0	0	-0.0360880548538434	0	0	0	0	0	0	0	0	0	0	0	0	0	0	0	0	0	0	0	0	0	0	-0.0360880548538434	0	0
597	0	0	0	0	0	0	0	0	0	0	0	0	0	0	0	0	0	0	0	0	0	0	0	0	0	0	0	0	0	0	0	0	0	0	0	0	0	0	0	0	0	0	0	0	0	0	0	0	0
598	0	0	0	0	0	0	0	0	0	0	0	0	0	0	0	0	0	0	0	0	0	0	0	0	0	0	0	0	0	0	0	0	0	0	0	0	0	0	0	0	0	0	0	0	0	0	0	0	0
599	0	0	0	0	0	0	0	0	0	0	0	0	0	0	0	0	0	0	0	0	0	0	0	0	0	0	0	0	0	0	0	0	0	0	0	0	0	0	0	0	0	0	0	0	0	0	0	0	0
600	0	0	0	0	0	0	0	0	0	0	0	0	0	0	0	0	0	0	0	0	0	0	0	0	0	0	0	0	0	0	0	0	0	0	0	0	0	0	0.0683994528043776	0	0	0	0	0	0	0	0	0	0
601	0	0	-0.0023146540749485	0	0	0	0	-0.0023146540749485	0	0	0	0	0	0	0	0	0	0	0	0	0	0	0	0	0	0	0	0	0	0	0	0	0	0	0	0	0	0	0	0	0	0	0	0	0	0	0	0	0
602	0.16177017413817	1.05136673493633	0.104687118291914	1.73639825433184	-1.01798116259157	-0.646941299590905	-0.447150604129008	0.547098225720622	-0.494719817334221	-0.599372086385691	0.014288188581785	0.608955627507625	0.076145590368786	-0.608885929026734	-0.023767181982385	-0.199790695461897	-0.442376258188265	-0.00951384264104272	0	0	-0.0285415279231282	-0.247359908667111	0.699319707977306	-0.166474821598026	-0.294929121872324	-0.342498335077538	-0.147447136315941	-0.352012177718581	-0.494719817334221	-0.0190276852820854	0	-0.0190276852820854	-0.0475692132052136	1.46520146520147	-0.447150604129008	0.299738317053512	-0.375779359700966	-0.399581390923794	-0.0285415279231282	-0.0190276852820854	0	0	-0.00951384264104272	0	-0.0285415279231282	-0.161735324897726	0.608920778267178	-0.161735324897726	-0.199790695461897
603	0	0	0	0	0	0	0	0	0	0	0	0	0	0	0	0	0	0	0	0	0	0	0	0	0	0	0	0	0	0	0	0	0	0	0	0	0	0	0	0	0	0	0.165289256198347	0	0	0	0	0	0
604	0	0	0	0	0	0	0	0	0	0	0	0	0	0	0	0	0	0	0	0	0	0	0	0	0	0	0	0	0	0	0	0	0	0	0	0	0	0	0	0	0	0	0	0	0	0	0	0	0
605	0	0	0	0	0	0	0	0	0	0	0	0	0	0	0	0	0	0	0	0	0	0	0	0	0	0	0	0	0	0	0	0	0	0	0	0	0	0	0	0	0	0	0	0	0	0	0	0	0
606	0	0	0	0	0	0	0	0	0	0	0	0	0	0	0	0	0	0	0	0	0	0	0	0	0	0	0	0	0	0	0	0	0	0	0	0	0	0	0	0	0	0	0	0	0	0	0	0	0
607	-0.144914251470211	-0.0389206019719772	-0.0908147379346134	-0.0259470679813181	-0.0281524455542791	-0.103788271925272	-0.0908147379346134	-0.220550077841204	-0.145172982917317	-0.0129735339906591	-0.116761805915931	-0.0908147379346134	-0.0411259795449382	-0.0259470679813181	0	-0.123377938634815	-0.0648676699532953	-0.0800465815169149	-0.043590088565006	-0.24896125484259	-0.227683673454302	-0.175272074597451	-0.322391703640623	-0.60832691432934	-0.060974377701587	-0.569665043804467	-0.054875707876919	-5.0080305312964	-1.68421851521661	-1.94264194869627	-0.372339193477405	-0.311364815775817	-0.577451628307882	-0.175530806044558	-0.387259373593918	-0.402697016604645	-0.27244421380384	-0.011026887864806	-0.207576543850545	-0.14270887389725	-0.194603009859886	-0.0585102686815198	-0.103788271925272	-0.0195896667095422	0	-0.0173842891365811	0.185522768120935	-0.0540995135355972	0
608	0	0	0	0	0	0	0	0	0	0	0	0	0	0	0	0	0	0	0	0	0	0	0	0	0	0	0	0	0	0	0	0	0	0	0	0	0	0	0	0	0	0	0	0	0	0	0	0	0
609	0	-0.0138121546961326	-0.0276243093922652	-0.0138121546961326	-0.0276243093922652	-0.0138121546961326	0	-0.0276243093922652	0	0	0	0.0456829602558246	-0.0276243093922652	0	-0.0138121546961326	0	-0.0138121546961326	0	0	0	0	0	0	-0.0828729281767956	-0.0138121546961326	0	0	0	0	0	0	0	0	-0.0138121546961326	0	0	0	0	0	0	0	-0.0138121546961326	0	0	0	0	0	0	0
610	0	0	0	0	0	0	0	0	0	-0.00181633246149375	0	0	0	-0.00181633246149375	0	0	0	0	0	0	0	0	0	0	0	0	0	0	0	0	0	0	0	0	0	-0.021182314635901	-0.00181633246149375	0	0	-0.00181633246149375	0	-0.00544899738448126	0	0	0	-0.00181633246149375	0	0	0.000613674902023999
611	0	0	0	0	0	0	0	0	0	0	0	0	0	0	0	0	0	0	0	0	0	0	0	0	0	0	0	0	0	0	0	0	0	0	0	0	0	0	0	0	0	0	0	0	0	0	0	0	0
612	-0.0545851528384279	-0.300218340611354	-0.163755458515284	-0.13646288209607	0.610254154754799	-0.027292576419214	-0.327510917030568	0	-0.027292576419214	0	-0.0545851528384279	-0.245633187772926	-0.218340611353712	-0.27292576419214	-0.13646288209607	-0.382096069868996	-0.0545851528384279	0	-0.163755458515284	-0.13646288209607	-0.682314410480349	0.565486475448463	-0.0545851528384279	0.637546731174013	-0.0545851528384279	-0.109170305676856	-0.13646288209607	-0.109170305676856	-0.245633187772926	-0.191048034934498	-0.027292576419214	-0.327510917030568	-0.163755458515284	-0.354803493449782	-0.54585152838428	2.60477207753448	-0.300218340611354	-0.846069868995633	-0.354803493449782	-0.13646288209607	-0.354803493449782	-0.191048034934498	-0.027292576419214	-0.13646288209607	-0.163755458515284	-0.0818777292576419	-0.13646288209607	-0.0545851528384279	-0.27292576419214
613	-0.0290951411114344	0	0	0	0	0	0	0	0	0	-0.0872854233343032	-0.0581902822228688	-0.0290951411114344	0	0	0	0	0	0	-0.0581902822228688	0	0	0	0	0	-0.0290951411114344	0	0	0	0	0	-0.0290951411114344	0	0	0	0	0	0	0	-0.0290951411114344	0	0	0	0	0	0	-0.0290951411114344	0	0
614	0	0	0	0	0	0	0	0	0	0	0	0	0	0	0	0	0	0	0	0	0	0	0	0	0	0	0	0	0	0	0.0570125427594071	0	0	0	0	0	0	0	0	0	0	0	0	0.084563496066063	0	0	0	0	0
615	0	0	0	0	0	0	0	0	0	0	0	0	0	0.0084481020205064	0	0	0	0	0	0	0	-0.00575274693666226	0	0	0	0	0	0	0	0	0	0	0	-0.0115054938733245	0	0	0	0	0	0	0	0	0	0	0	0	0.0243586652885711	0	0
616	0	0	0	0	0	0	0	0	0	0	0	0	0	0	0	0	0	0	0	0	0	0	0	0	0	0	0	0	0	0	0	0	0	0	0	0	0	0	0	0	0	0	0	0	0	0	0	0	0
617	0	0	0	0	0	0	0	0	0	0	0	0	0	0	0	0	0	0	0	0	0	0	0	0	0	0	0	0	0	0	0	0	0	0	0	0	0	0	-0.109529025191676	0	0	0	0	0	0	0	0	0	0
618	0	0	0	0	0	0	0	0	0	0	0	0	0	0	0	0	0	0	0	-0.000224082605811806	0	0	0	0	0	0	0	0	0	0	0	0	0	0	0	0	0	0	0	0	0	0	0	0	0	0	0	0	0
619	0	0	0	0	0	0	0	0	0	0	0	0	0	0	0	0	0	0	0	0	0	0	0	0	0	0	0	0	0	0	0	0	0	0	0	0	0	0	0	0	0	0	0	0	0	0	0	0	0
620	0	0	0	0	0	0	0	0	0	-0.0568343279340722	-0.0284171639670361	-0.284171639670361	-0.0568343279340722	-0.113668655868144	0	-0.121759653942092	0	0.089395661646301	-0.0933424899750565	-0.255754475703325	0	-0.113668655868144	0.231481481481481	0	-0.0284171639670361	0	0	0	-0.0284171639670361	0	0	-0.0284171639670361	0	0	0	-0.0284171639670361	0	-0.0284171639670361	0	-0.0284171639670361	0	0	0	-0.0852514919011083	0	0	0	0	0
621	0	0	0	0	0	0	0	0	0	0	0	0	0	0	0	0	0	0	0	0	0	0	0	0	0	0	0	0	0	0	0	0	0	0	0	0	0	0	0	0	0	0	0	0	0	0	0	0	0
622	0	0	0	0	0	0	0	0	0	0	0	0	0	0	0	0	0	0	0	0	0	0	0	0	0	0	0	0	0	0	0	0	0	0	0	0	0	0	0	0	0	0	0	0	0	0	0	0	0
623	0	0	0	0	0	0	0	0	0	0	0	0	0	0	0	0	0	0	0	0	-0.00809978940547546	0	0	-0.00809978940547546	0	0	0	0	0	0	0	-0.0161995788109509	0	0	0	0	0	-0.0323991576219018	0	0	0	0	0	0	-0.0161995788109509	0	0	0	0
624	0	0	0	0	0	0	0	0	0	0	0	0	0	0	0	0	0	0	0	0	0	0	0	0	0	0	0	0	0	0	0	0	0	0	0	0	0	0	0	0	0	0	0	0	0	0	0	0	0
625	0	0	0	0	0	0	0	0	-0.0101739749720216	0	-0.0101739749720216	0	0	0	0	0	0	0	0	0	0	0	0	0	0	0	-0.00508698748601078	0	0	0	0	0	0	0	0	0	0	0	0	0	0	0	0	0	0	0	0	0	0
626	0	0	0	0	0	0	0	0	0	0	-0.0149186931224825	0	-0.00994579541498831	0	0	0	-0.00497289770749416	0	0.0115088280563698	-0.00497289770749416	0	0	0	0	0	0	0	0	0	0	0	0	0	0	0	0	0	0	0	0	0	0	0	0	0	0	0	0	0
627	0	0	0	0	0	0	0	0	0	0	0	0	0	0	0	0	0	0	0	0	0	0	0	0	0	0	0	0	0	0	0	0	0	0	0	0	0	0	0	0	0	0	0	0	0	0	0	0	0
628	0	0	0	0	0	0	0	0	0	0	0	0	0	0	0	0	0	0	0	0	0	0	0	0	0	0	0	0	0	0	0	0	0	0	0	0	0	0	0	0	0	0	0	0	0	0	0	0	0
629	0	-0.0188982330152131	0	0	0	0	0	0	0	0	0	0	0	0	0	0	0	0	0	0	0	0	0	0	0	0	0	0	0	0	0	0	0	0	0	0	0	0	-0.00944911650760654	0	0	0	0	0	0	-0.0283473495228196	0	0	0
630	0	0	0	0	0	0	0	0	0	0	0	0	0	0	0	0	0	0	0	0	0	0	0	0	0	0	0	0	0	0	0	0	0	0	0	0	0	0	0	0	0	0	0	0	0	0	0	0	0
631	-0.00305029943772814	-0.0005276068028149	0	-0.00203353295848542	-0.00101676647924271	-0.00203353295848542	0	0	0	-0.00101676647924271	0	0	0	-0.00101676647924271	0	0	0	-0.000283026964601	0	-0.00305029943772814	0	0	0	-0.00203353295848542	0	0	0	-0.00101676647924271	0	-0.00101676647924271	0	0	-0.00101676647924271	-0.00203353295848542	-0.00406706591697085	0	0.00431164575518475	0	0	0.00862329151036951	0	-0.00101676647924271	0	0	0	0	0	0	-0.00305029943772814
632	0	0	0	0	0	0	0	0	0	0	0	0	0	0	0	0	0	0	0	0	0	0	0	0	0	0	0	0	-0.0508130081300813	0	0	0	0	0	0	0	0	0	0	0	0	0	0	0	0	0	0	0	0
633	-0.0186462800671266	-0.0466157001678165	-0.0186462800671266	-0.0652619802349431	-0.0279694201006899	-0.0093231400335633	-0.0466157001678165	0	-0.0186462800671266	-0.0466157001678165	0	0	-0.0372925601342532	-0.0186462800671266	-0.0093231400335633	0	-0.0093231400335633	-0.0559388402013798	0	0	-0.0093231400335633	0	-0.0186462800671266	-0.0652619802349431	-0.0279694201006899	-0.0093231400335633	-0.0414983429119393	0	0.155199172271081	-0.0186462800671266	-0.0093231400335633	-0.0279694201006899	0	-0.0093231400335633	0	-0.0093231400335633	0	0	0.0330867773565671	-0.0466157001678165	-0.0186462800671266	0	-0.0186462800671266	0	-0.0186462800671266	0	0	0	0
634	0	0	0	0	0	0	0.00410660753151821	0	0	0	0	0	0	0	0	0	0	-0.00101166449158801	0	0	0	0	0	0	0	0	0	0	0	0	0	0	0	0	0	0.00315489260509638	0	0	0	0	0	0	-0.00202332898317602	0	0	0.00410660753151821	-0.00392675883601967	0.00928482911979057	0.00821321506303643
635	0	0	0	0	0	0	0	0	0	0	0	0	0	0	0	0	0	0	0	0	0	0	0	0	0	0	0	0	0	0	0	0	0	0	0	0	0	0	0	0	0	0	0	0	0	0	0	0	0
636	0	0	0	0	0	0	0	0	0	0	0	0	0	0	0	0	0	0	0	0	0	0	0	0	0	0	0	0	0	0	0	0	0	0	0	0	0	0	0	0	0	0	0	0	0	0	0	0	0
637	0	0	0	0	0	0	0	0	0	0	0	0	0	0	0	0	0	0	0	0	0	0	0	0	0	0	0	-0.00265005962634159	0	0	0	0	0	0	0	0	0	0	0	0	0	0	0	0	0	0	0	0	0
638	0	0	0	0	0	0	0	0	0	0	0	0	0	0	0	0	0	0	0	0	0	0	0	0	0	0	0	0	0	0	0	0	0	0	0	0	0	0	0	0	0	0	0	0	0	0	0	0	0
639	0	0	0	0	0	0	-0.00954608371915422	0	-0.00477304185957711	0	0	0	0	-0.00954608371915422	0	-0.0190921674383084	-0.00477304185957711	-0.0059352110814508	0	0	0	-0.00954608371915422	0	0.0128353228083686	0	0	0	0	0	0	0	0	0	0	0	0	0.00806228094879149	-0.0238652092978855	-0.0745632334343817	-0.00954608371915422	0	0	-0.0190921674383084	0	0	0.0128353228083686	-0.075403769107766	0	0
640	-0.00982994200334218	-0.0196598840066844	-0.00982994200334218	-0.0196598840066844	-0.0294898260100265	0.0587544065804935	-0.00982994200334218	0	0	0	0	-0.00982994200334218	0.029264580570467	0	0	0	0	0	0	-0.0196598840066844	0	-0.00982994200334218	0	0	0	-0.0196598840066844	0	0	0	0	-0.00982994200334218	0	0	0	-0.0196598840066844	0	0	0	0	0	0	0	0	0	0	0	0	0	0
641	0	0	0	0	0	0.0305374592833876	0	0	0	0	0	0	0	0	0	0	0	0	0	0	0	0	0	0	0	0	0	0	0	0	0	0	0	0	0	0	0	0	0	0	0	0	0	0	0	0	0	0	0
642	0	0	0	0	0	0	0	-0.00888967908258512	0	0	-0.0266690372477554	0	0	-0.00888967908258512	0	0	0	0	0	-0.00888967908258512	0	0	0	0	0	0	0	0	0	0	0	0	0	-0.00888967908258512	0	0	0	0	0	0	0	-0.0177793581651702	-0.0444483954129256	0	0	-0.0177793581651702	-0.00888967908258512	0	0
643	0	0	0	0	0	0	0	0	0	0	0	0	0	0	0	0	0	0	0	0	0	0	0	0	0	0	0	0	0	0	0	0	0	0	-0.00602954476936991	0	0	0	0	0	0	0	0	0	0	0	0	-0.00602954476936991	0
644	0	0	0	0	0	0	0	0	0	0	0	0	0	0	0	0	0	0	0	0	0	0	0	0	0	0	0	0	0	0	0	0	0	0	0	0	0	0	0	0	0	0	0	0	0	0	0	0	0
645	0	0	0	0	0	0	0	0	0	0	0	0	0	0	0	0	0	0	0	0	0	0	0	0	0	0	0	0	0	0	0	0	0	0	0	0	0	0	0	0	0	0	0	0	0	0	0	0	0
646	0	0	0	0	0	0	0	0	0	0	0	0	0	-0.00435938794193295	0	0	0	0	0	0	0	0	0	0	0	0	-0.00435938794193295	0	0	0	0	0	0.015660632078087	0	0	0.02002002002002	0	0	0	0	0	0	0	0	0	0	0	0	0
647	0	0	0	0	0	0	0	0	0	0	0	0	0	0	0	0	0	0	0	0	0	0	0	0	0	0	0	0	0	0	0	0	0	0	0	0	0	0	0	0	0	0	0	0	0	0	0	0	0
648	0	0	0	0	0	-0.00174425703371649	0	0	0	0	0	0	0	0	0	0	0	0	0	-0.00174425703371649	0	0	0	0	0	0.00870246279697154	0	0	0	0	0	0	0	0	0	0	0	0	0	0	0	0	0	0	0	0	0	0	0
649	0	0	0	0	0	0	0	0	0	0	0	0	0	0	0	0	0	0	0	0	0	-0.0149009089554463	-0.00745045447772314	0	0	0	0	0	0	0	0	0	0	0	0	0	0	0	0	0	0	0	0	0	0	0	0	0	0
650	0	0	0	0	0	0	0	0	0	0	0	0	0	0	0	0	0	0	0	0	0	0	0	0	0	0	0	0	0	0	0	0	0	0	0	0	0	0	0	0	0	0	0	0	0	0	0	0	0
651	0	-0.00717154331612163	0	0	0	0.0313577924114142	0	-0.0286861732644865	0	0	-0.00717154331612163	0	-0.0143430866322433	0	0	-0.00717154331612163	0	-0.00717154331612163	-0.0143430866322433	0	0.0313577924114142	0	0.118259626329535	-0.0502008032128514	0	0	-0.0143430866322433	0	0	-0.0143430866322433	0	0	0	-0.00717154331612163	0	-0.0143430866322433	0	-0.0143430866322433	-0.0215146299483649	0	0	0	0	-0.0143430866322433	0.0313577924114142	-0.00717154331612163	-0.0143430866322433	-0.00717154331612163	0
652	-0.20804349564244	0.061725433757096	-0.169984808507236	-0.747581354441513	-0.0879507475813544	1.04693371711841	-0.0879507475813544	0.181818181818182	-0.615655233069481	2.24690173502838	0.231710242264332	-0.082034060925881	0.319660989845687	-0.301910929879267	0.83633165427361	0	4.4642200367794	2.76277284720557	-0.263852242744063	0	4.64859678579995	0.0938674342368276	0	0	-0.131926121372032	0	0	0.363636363636364	0.181818181818182	-0.0439753737906772	0	1.6042216358839	0	0	0.137842808027505	0	0	0	0	0.369553050291836	0	0	0.143759494682978	0	0	-0.0439753737906772	0	0	0
653	0	0	0	0	0	0	0	0	0	0	0	0	0	0	0	0	0	0	0.00122594128184325	0	0	0	0	0	0	0	0	0	0	0	0	0	0	0	0	-0.000679620228216473	0	0	0	0	0	0	0	0	0	0	0	0	0
654	-0.172884947855669	-0.195192683062852	0.027980522558697	0.251345435279683	-0.183942961909542	0.228941846522782	-0.022211881657465	-0.156154146450282	-0.139423345044894	-0.262115888684401	0.122884250738944	-0.011058014053873	-0.18403881545926	0.150768919747923	-0.022211881657465	-0.161731080252077	-0.0223077352071831	-0.139423345044894	-0.234231219675422	0.00576864090123302	-0.161635226702359	-0.379039791422676	-0.016443240756232	0.072979407171937	-0.518654843567007	-0.17817432100831	0.636633135352183	-0.490578467458591	-0.42375111538676	0.095191288829402	-0.100097247783169	-0.769616864647817	0.279421811388099	-0.496347108359824	-0.183751254810105	0.251441288829402	-0.451635784395739	-0.490770174558028	0.547306340973733	0.708941567676092	-0.066731498522113	1.17221048742401	0.145383693045564	-0.077981219675422	-0.267692822486197	-0.111346968936479	0.17874944230662	0.005672787351514	0
655	0	0	0	0	0	0	0	0	0	0	0	0	0	0	0	0	0	0	0	0	0	0	0	0	0	0	0	0	0	0	0	0	0	0	0	0	0	0	0	0	0	0	0	0	0	0	0	0.0239234449760766	0
656	0	0	0	0	0	0	0	0	0	0	0	0	0	0	0	0	0	-0.00087038262019984	0	0	0	0	0	0	0	0	0	0	0	0	0	0	0	0	0	0	0	0	0	0	0	0	0	0	0	0	0	0	0
657	0	0	0	0	0	0	0	0	0	0	0	0	0	0	0	0	0	0	0	0	0	0	0	0	0	0	0	0	0	0	0	0	0	0	0	0	0.0774893452150329	0	0	0	0	0	0	0	0	0	0	0	0
658	0	0	0	0	0	0	0	0	0	0	0	0	0	0	0	0	0	0	0	0	0	0	0	0	0	0	0	0	0	0	0	0	0	0	0	0	0	0	0.037202380952381	0.0744047619047619	0	-0.0115673799884326	0	0	0	0	0	0	0
659	0	0	0	0	0	0	0	0	0	0	0	0	0	0	0	0	0	0	0	0	0	0	0	0	0	0	0	0	0	-0.0286615075952995	0	0	0	0	0	0	0	0	0	0	0	0	0	0	0	0	0	0	0
660	0	0	0	0	0	0	0.34965034965035	0	-0.256904303147078	0	0	-0.642260757867694	-0.0642260757867694	0.092746046503272	-0.192678227360308	-0.0642260757867694	0	0	0	-0.128452151573539	0	-0.328316513287611	0	0	0	0	-0.00718613435376492	-0.192678227360308	-0.321130378933847	-0.549514711364422	-0.513808606294155	-0.192678227360308	-0.0642260757867694	0	-1.08510628741843	-0.192678227360308	0	-0.192678227360308	0	0	0	0.156972122290042	0	-1.01346951057934	0	-0.706486833654464	-0.0642260757867694	0	-0.321130378933847
661	0	0	0	0	0	0	0	0	0	0	0	0	0	0	0	0	0	0	0	0	0	0	0	0	0	0	0	0	0	0	0	0	0	0	0	0	0	0	0	0	0	0	0	0	0	0	0	0	0
662	-0.018450184501845	0.10351966873706	0	0	0	-0.018450184501845	0	0	0	0	0	-0.018450184501845	0	0.10351966873706	-0.03690036900369	0	0	0	-0.0553505535055351	0.06661929973337	0	0.114788414964895	-0.0553505535055351	0.10351966873706	0	0.06661929973337	0	-0.0553505535055351	-0.018450184501845	0	0	0.499148159183455	0	0.10351966873706	0	-0.018450184501845	0.151688783968585	0.06661929973337	0	-0.0553505535055351	0.06661929973337	-0.018450184501845	0	0.10351966873706	-0.03690036900369	-0.0738007380073801	0	0.085069484235215	0
663	0	0	0	-0.00202190736631401	0	0	0	0	0	0	0	0	-0.000505476841578503	0	0	0	0	0	0	0	0	0	0	0	0	-0.00151643052473551	0	0	0	0	0	0	0	0	0	0	0	0.00450572226727945	0	0	0	0	0.00400024542570095	0	0	0	0	0	0
664	0	0.0270929287455974	-0.0172361787391735	0	0	0	0	0	0	0	0	0	0	0	0	0	0	0	0	0	0	0	0	0	0	0	0	0	0	0	0	0	0	0	0	0	0	0	0	0	0	0	0	0	0	0	0	0	0
665	-0.265392781316348	-0.318471337579618	-0.106157112526539	0	-0.0530785562632696	-0.212314225053079	-0.106157112526539	-0.0530785562632696	0.239234449760766	0	-0.0530785562632696	0	0	-0.0530785562632696	0	-0.079236887818852	0	0	0	0	-0.0530785562632696	0.239234449760766	0	-0.0530785562632696	0	0	0	-0.424628450106157	-0.106157112526539	0	-0.0530785562632696	0.080760674123061	0	0.026920224707687	0	-0.079236887818852	-0.106157112526539	-0.159235668789809	-0.026158331555582	-0.0530785562632696	0.239234449760766	0	0	-0.106157112526539	-0.0530785562632696	0	-0.0530785562632696	0	0.079998780970957
666	-0.033311125916056	0	0	0	0	-0.016655562958028	-0.0666222518321119	0	0.336701327501336	0	0	0	-0.016655562958028	0	-0.033311125916056	-0.016655562958028	-0.033311125916056	0	-0.033311125916056	0	0	-0.0499666888740839	0	-0.033311125916056	0	-0.033311125916056	0	0	0	-0.016655562958028	0	0	0	0	0	0	0	-0.016655562958028	-0.033311125916056	0	0	-0.016655562958028	0	-0.033311125916056	0	0	0	-0.033311125916056	0
667	0	0	0	0	0	0	0	0	0	0	0	0	0	0	0	0	0	0	0	0	0	0	0	0	0	0	0	0	0	-0.00254013411908149	0	0	0	0	0	0	0	0	0	0	0	0	0	0	0	0	0	0	0
668	0	0	0	0	0	0	0	0	0	0	0	0	0	0	0	0	0	0	0	0	0	0	0	0	0	0	0	0	0	0	0	0	0	0	0	0	0	0	0	0	0	0	0	0	0	0	0	0	0
669	0	0	-0.0125502008032129	0	0	0	0	0	0	0	0	0	0	0	0	0	0	0	0	0	0	0	0	0	0	0	0	0	0	0	0	0	0	0	0	0	0	0	0	0	0	0	0	0	0	0	0	0	0
670	0	0	0	0	0	0	-0.00292252389163281	0	0	0	0	0	0	0	0	0	0	0	0	0	0	0	0	0	0	0	0	0	0	0	0	0	0	0	0	0	0	0	0	0	0	0	0	0	0	0	0	0	0
671	0	-0.00692185228767218	0	0	0	0	0	0	0	0	-0.00230728409589073	0	0	-0.00230728409589073	0	0	0.00327806611298062	0	0	0	0.0101999184006528	0	0	-0.00230728409589073	0	0	-0.00230728409589073	0	-0.00461456819178145	-0.00230728409589073	0	-0.0049802882534924	0	0.0282924711060677	0	0	0	0	-0.00692185228767218	0	0	0	0	0	0	0	0	0	0
672	0	0	0	-0.0158579130986362	0	0	0.103305785123967	0	0	0	0	0	0	0	0	0	0	0	0	0	0	-0.0158579130986362	0	0	0	0	0	0	0	0	0	0	0	0	0	0	0	0	0	-0.0317158261972724	0	0	-0.0158579130986362	0	0	0	0	0	0
673	0	0	0	0	0	0	0	0	0	0	0	0	0	0	0	0	0	0	0	0	0	0	0	0	0	0	0	0	0	0	0	0	0	0	0	0	0	0	0	0	0	0	0	0	0	0	0	0	0
674	0	0	0.075291173078508	0	0	0	0.189214758751183	0	-0.00965810314854163	0	0	0	0	0	0	0	-0.00965810314854163	0	0	0	0	-0.0193162062970833	-0.00965810314854163	-0.0193162062970833	-0.00965810314854163	0	-0.00965810314854163	0	0	0	-0.0193162062970833	0	0	0	0	0	0	0	0	0	0	0	-0.0193162062970833	0	0	0	0	0	0
675	0	0	0	0	0	0	0	0	0	0	0	0	0	0	0	0	0	0	0	0	0	0	0	0	0	0	0	0	0	0	0	0	0	0	0	0	0	0	0	0	0	0	0	0	0	0	0	0	0
676	0	0	0	0	0	0	0	0	0	0	0	0	0	0	0	0	0	0	0	0	0	0	0.00029329497817474	0	0	0.00108857782832249	0	0	-0.000104346446899137	-0.000417385787596547	-0.000104346446899137	0	0	0.0024901949973424	-0.000104346446899137	0	0	0	0	-0.000104346446899137	0	-0.000104346446899137	0	0	0	0	0	0	0
677	0	-0.00483769532194862	0	0.0122709445411823	0	0	-0.0145130859658459	0	0	-0.00483769532194862	0	0.0416505289454954	0	0	0	0	0	-0.00483769532194862	0	0	0	0	0	0	0	0	0	0	-0.00483769532194862	0	0	0	0	0	-0.00483769532194862	0	0	0	0	0	0	0	0	0	0	0	0	0	0
678	0	0	0	0	0	0	0	0	0	0	0	0	0	0	0	0	0	0	0	0	0	0	0	0	0	0	0	0	0	0	0	0	0	0	0	0	0	0	0	0	0	0	0	0	0	0	0	0	0
679	0	0	0	0	0	0	0	0	0	0	0	0	0	0	0	0	0	0	0	0	0	0	0	0	-0.00699349604867473	0	0	-0.0139869920973495	0	0	0	-0.00699349604867473	0	0	-0.0209804881460242	0	0	-0.0139869920973495	0	0	0	0	-0.00699349604867473	0	0	0	-0.00699349604867473	-0.0279739841946989	-0.0174248508741218
680	0	0	0	0.00673318581992686	0	0	0	0	0	0	0	0	0	0	-0.00173235166738848	0	0	-0.00086617583369424	0	0	0	0	0.00500083415253838	0	0	0	0	0	-0.00259852750108272	0	0	0	0	0	0	0	0	0	0	0	0	0	0	0	0	0	0	0	-0.00086617583369424
681	0	0	0	0	0	0	0	-0.0244021473889702	0	0	-0.0244021473889702	0	0	0	0	0	-0.0488042947779405	0	0	0	0	0	0	0	0	0	0	0	0	0	0	0	0	0	0	0	0	0	0	0	0	0	-0.0244021473889702	0	0	0	0	-0.0244021473889702	0
682	0	0	0	0	0.0440237728373322	0	0	0	0	0	0	0	0	0	0	0	0	0	0	0	0	0	0	0	0	0	0	0	0	0	0	0	0	0	0	0	0	0	0	0	0	0	0	0	0	0	0	0	0
683	0	0	0	0	0	0	0	0	0	0	0	0	0	0	0	0	0	0	0	0	0.166475203956463	0	0	0	0	0	0	0	0	0	0	0	0	0	0	0	0	0	0	0	0	0	0	0	0	0	0	0	0
684	0	0	0	0	0	0	0	0	0	0	0	0	0	0	0	0	0	0	0	0	0	0	0	0	0	0	0	0	0	0	0	0	0	0	0	0	0	0	0	0	0	0	0	0	0	0	0	0	0
685	0.0447605237705816	-0.0149378585086042	0.0417729520688608	0	0	0.0507356671740233	0	-0.00298757170172084	-0.0119502868068834	0	-0.00298757170172084	0	0	0	0	-0.0119502868068834	0	-0.00896271510516252	-0.00298757170172084	-0.00597514340344168	0	-0.0149378585086042	-0.00298757170172084	0	0	0	0	0	0	-0.00298757170172084	0	-0.00597514340344168	0.026782041805026	-0.0478011472275335	-0.0956022944550669	-0.047907250737995	0.149113326309888	-0.140468921736111	-0.161328871892925	0.050629563663561	0.0059220916482107	0.0625798504704448	0.23858132209582	-0.179307353858482	0.259494324007866	0.137163039503004	-0.131453154875717	0.032704133453236	0.059539227013493
686	0	-0.000805743338516949	0	0	0	0	0	0	0	0	0	0	-0.000805743338516949	0	0	0	-0.000268581112838983	0	0	0	0	0	0	0	0	0	0	0	-0.000268581112838983	0	0	-0.000268581112838983	0	0	0	0	-0.000537162225677966	0	0	0	0	0	0	0	-0.000537162225677966	0	0	0.00011973391421698	0
687	0	0	0.0832497200773604	0	0	0	0	0	0	0	0	0	0	0	0	0	0	0	0	0	0	0	0	0	0	0	0	0	0	0	0	0	0	0	0	0	0	0	0	0	0	0	0	0	0	0	0	0	0
688	0	0	0	0	0	0	0	0	0	0	0	0	0	0	0	0	0	0	0	0	0	0	0	0	0	0	0	0	0	0	0	0	0	0	0	0	0	0	0	0	0	0	0	0	0	0	0	0	0
689	-0.0743731406714832	0.171302851132267	0.0429346378685685	-0.138121546961326	-0.031220652631912	-0.138121546961326	-0.0849978750531237	0.0214673189342842	-0.0531236719082023	-0.0318742031449214	0.0427167876975651	0.0854335753951303	0.117743478882059	-0.0956226094347641	-0.0424989375265618	-0.0318742031449214	-0.0531236719082023	0	0.0641841066318494	-0.0637484062898428	0	-0.0424989375265618	0.128150363092695	-0.0637484062898428	0.0214673189342842	0	0.0429346378685685	0	-0.0106247343816405	0.0427167876975651	-0.0212494687632809	0.0854335753951303	-0.0106247343816405	0	-0.0106247343816405	0	0	0.0002178501710033	0	0.0854335753951303	-0.0106247343816405	0	0	0	-0.0212494687632809	-0.0106247343816405	0	-0.0531236719082023	-0.0106247343816405
690	0	0	0	0	0	0	0	0	0.038109756097561	0	0	0	0	0	0	-0.085879645356342	-0.130571030640669	0.0762195121951219	-0.042355968476119	0.0207002853454719	-0.0435236768802228	0.105624532916638	-0.0174094707520891	0	-0.00870473537604457	-0.0522284122562674	-0.0174094707520891	0.038109756097561	0	0	-0.00870473537604457	0	0	0	0	0	0	0	0	0	0	0	0	0	0	0	0	0	0
691	0	0	0.0300480769230769	-0.0117178345441762	0	0	0	0	-0.0175767518162644	-0.0117178345441762	0	0	0	-0.0117178345441762	0.0300480769230769	0	0	-0.00585891727208812	0	0	-0.00585891727208812	0	0	0	-0.00585891727208812	0	0	0	0	0	0	-0.00585891727208812	0	0	0	0	0	0	0	0	0	0	0	0	0	0	0	0	0
692	0	0	0	0	0	0	0	0	0	0	0	0	0	0	0	0	0	0	0	0	0	0	0	0	0	0	0	0	0	0	0	0	0	0	0	0	0	0	0	0	0	0	0	0	0	0	0	0	0
693	0	0	0	0	0	0	0	0	0	0	0	0	0	0	0	0	-0.00730994152046784	0	0	-0.0146198830409357	0	0	0	-0.00730994152046784	0	0	0	0	0.0218054949847362	0	0	0.174195300724555	0	0	-0.00730994152046784	0.0218054949847362	0	0	0	0	0	0	0	0	0	0	0	-0.00730994152046784	0
694	0	0	0	0	0	0	0	0	0	0	0	0	0	0	0	0	0	0	0	0	0	0	0	0	0	0	0	0	0	0	0	0	0	0	0	0	0	0	0	0	0	0	0	0	0	0	0	0	0
695	0	-0.0534188034188034	-0.213675213675214	-0.106837606837607	-0.0534188034188034	0.239234449760766	0	-0.0534188034188034	0	0	-0.0534188034188034	0	-0.081278370752055	0	0	0	0	-0.0534188034188034	0.239234449760766	0	-0.0534188034188034	0	0	0	-0.427350427350427	-0.106837606837607	0	-0.0534188034188034	0.076677708256656	0	0.025559236085552	0	-0.081278370752055	-0.106837606837607	-0.16025641025641	-0.027859567333251	-0.0534188034188034	0.239234449760766	0	0	-0.106837606837607	-0.0534188034188034	0	-0.0534188034188034	0	0.078978039504356	0	0	0
696	0	0	0	0	0	0	0	0	0	0	0	0	0	0	0	0	0	0	0	0	0	0	0	0	0	0	-0.0037969396666287	0	0	0	0	0	0	0	0	0	0	0	0	0	0	0	0	0	0	0	0	0	0
697	0	-0.000962862397334797	0	0	0	0	0	0	0	0	0	0	0	0	0	0	0	0	0	0	0	0	0	0	0	0	0	0	0	0	0	0	0	0	0	0	0	0	0	0	0	0	0	0	0	0	0	0	0
698	0	0	-0.00601793344165613	0.0183962694526585	-0.00601793344165613	0	0	0	0	0	0	0	0	0	0	0	0	0	0	0	0	0	0	0	0	0	0	0	0	0	0	0	0	0	0	0	0	0	0	0	0	0	0	0	0	0	0	0	0
699	0	0	0	0	0	0	0	0	0	0	0	0	0	0	0	0	0	0	0	-0.00294637595757219	0	0.00980222169668581	0	-0.00294637595757219	0	0	0	0	0	0	0	0	0	0	0	0	0.0323530410476297	0.012748597654258	0	0	0	0	0.012748597654258	0	0	0	0	0	0
700	0	0	0	0	0	0	0	0	0	0	0	0	0	0	0	0	0	0	0	0	0	0	0	0	0	0	0	0	0	0	0	0	0	0	0	0	0	0	0	0	0	0	0	0	0	0	0	0	0
701	-0.00015582707557769	0	0	0	0	0	0	0	0	-0.00023978525390692	0	0	0	0	0	0	0	-0.00015582707557769	0	0	0	-0.00015582707557769	0	0.00145013401528612	-0.00015582707557769	0	-0.00077913537788845	0	0	0	0	0	0	0	0	0.000503415675357299	0	0	0	0	0	0	0	0	0	0	0	0	0
702	0	0	0	0	0	0	0	0	0	0	0	0	0	0	0	0	0	0	0	0	0	0	0	0	0	0	0	0	0	0	0	0	0	0	0	0	0	0	0	0	0	0	0	0	-0.395843641761504	0	0	-0.049480455220188	0
703	0	0	0	0	0	0	0	0	0	0	0	0	0	0	0	0	0	0	0	0	0	0	0	0	0	0	0	0	0	0	0	0	0	0	0	0	0	0	0	0	0	0	0	0	0	0	0	0	0
704	0	0	0	0	0	0	0	0	0	0	0	0	-0.0154475940372287	0	0	0	0	0	0	0	0	0	0	0	0	0	0	0	0	0	0	0	0	0	0	0	0	0	0	0	0	0	0	0	0	0	0	0	0
705	0	0	0	0	0	0	0	0	0	0	0	0	0	0	0	0	0	0	0	0	0	0	0	0	0	0	0	0	0	0	0	0	0	0	0	0	0	0	0	0	-0.00072668609340823	0	0	0	0	0	0	0	0
706	0	0	0	-0.0128998968008256	0	0	0	0	0	0	0	0	0	0	0	0	0	0	0	0	0	0	0	0	0	0	0	-0.0128998968008256	0	0	0	0	0	0	-0.0128998968008256	0	0	-0.0257997936016512	0	0	0	0	0	0	0	-0.0257997936016512	-0.0128998968008256	0	0
707	0	0	0	0	0	0	0	0	0	0	0	-0.000966669244451319	0	0	0	0	0	0	0	0	0	0	0	0	0	0	0	0	0	0	0	-0.000966669244451319	0	0	0	0	0	0	0	0	0	0	0	0	0	-0.000966669244451319	0	0	0
708	0	0	0	0	0	0	0	0	0	0	0	0	0	0	0	0	0	0	0	0	0	0	0	0	0	0	0	0	0	0	0	0	0	0	0	0	0	0	0	0	0	0	0	0	0	0	0	0	0
709	0	0	0	0	0	0	0	0	0	0	0	0	0	0	0	0	0	0	0	0	0	0	0	0	0	0	-0.0216262975778547	0	0	0	0	0	0	0	0	0	0.0896057347670251	0	0.0463531396113158	0	0	0	0	0	0	0	0	0	0
710	0	0	0	0	0	0	0	0	0	0	0	0	0	0	0	0	0	0	0	0	0	0	0	0	0	0	0	0	0	0	0	0	0	0	0	0	0	0	0	0	0	0.0231026914635555	0	0	0	0	0	0	0
711	0	0	0	0	0	0	0	0	0	0	0	0	0	0	0	0	0	0	0	0	0	0	0	0	0	0	0	0	0	0	0	0	0	0	0	0	0	0	0	0	0	0	0	0	0	0	0	0	0
712	-0.00354710556186152	0	0	0	0	0	0	0	0	0	0	0	0	0	0	0	0	0	0	0	0	0	0	0	0	0	0	0	0	0	0	0	0	0	0	0	0	0	0	0	0	0	0	0	0	0	0	0	0
713	0	0	0	0	0	0	0	0	0	0.144300144300144	0	0	0	0	0	0	0	0	0	0	0	0.144300144300144	0	0	0	0	0.144300144300144	0	0	0	0	-0.0336247478143914	0	0	0	0	0	0	-0.0336247478143914	0	0.288600288600289	-0.100874243443174	-0.0336247478143914	0	0	0	0	-0.0336247478143914	0.0770506486713612
714	0	0	0	0	0	0	0	0	-0.0905797101449275	0	0	0	0	0	0	0	0	0	0	0	0	0	0	0	0	0	0	0	0	0	0	0	0	0	0	0	0	0	0	0	0	0	0	0	0	0	0	0	0
715	0	0	0	0	0	0	0	0	0	-0.012298610257041	0	0	0	0	0	0	0	0	0	0	0	0	0	0	0	-0.012298610257041	0	0	0	0	0	0	0	0	0	0	-0.0368958307711229	0	-0.0491944410281638	0	0	0	0	0	0	-0.012298610257041	0	0	0
716	0	0	0	0	0	0	0	0	0	0	0	0	0	0	0	0	0	0	0	0	0	0	-0.0134408602150538	0	0	0	0	0	0	0	0	0	0	0	0	0	0	0	0	0	0	0	0	0	0	0	0	0	0
717	0	0	0	0	0	0	0.0310077519379845	0	0	0	0	0	0	0	0	0	0	0	0	0	0	0	0	0	0	0	0	0	0	0	0	0	0	0	0	0	0	0	0	0	0	0	0	0	0	0	0	0	0
718	0	-0.00660894851629106	0	0	0	0	0	0	-0.0132178970325821	0	0	0	0	0	0	0	0	0	0	0	0	0	0	0	0	0	0	0	0	0	0	0	0	0	0	-0.00660894851629106	0	0	0	0	0	-0.00660894851629106	0	0	0	0	0	0	0
719	-0.59292000688492	-0.0119189511323004	0	0	0.0152771326316376	0	0	0	-0.144114932789368	0.00763856631581882	0	0.013598041881969	0	0	0	0	-0.00595947556615018	0	0	-0.057158777479309	0	0	0	0	-0.00595947556615018	0.0229156989474565	-0.0357568533969011	0.027196083763938	0	0.013598041881969	0.0441523071452443	-0.0476758045292014	-0.0042803848164815	-0.177435808004076	-0.0119189511323004	-0.0400372382133826	0.798817699691	0.422818065330888	-0.038523463348334	-0.00595947556615018	0	0	-0.00595947556615018	0	0	-0.0238379022646007	0.00763856631581882	-0.0178784266984505	-0.011162063699776
720	0	0	0	0	0	0	0	0	0	0	0	0	0	0	0	0	0	0	0	0	0	0	0	0	0	0	0	0	0	0	0	0	0	0	0	0	0	0	0	0	0	0	0	0	0	0	0	0	0
721	0	0.0885739592559787	0	0	0	0	0	0	0	0	0	0	0	0	0	0	0	0	0	0	0	0	0	0	0	0	0	0	0	0	0	0	0	0	0	0	0	0	0	0	0	0	0	0	0	0	0	0	0
722	0	0	0	0	0	0	0	0	0	0	0	-0.00875171387730097	0	0	0	0	0	0	0	0	0	0	0	0	0	0	0	0	0	0	0	0	0	0	0	0	0	0	0	0	0	0	0	0	0	0	0	0	0
723	0	0	0	0	0	0	0	0	0	0	0	0	0	0	0	0	0	0	0	0	0	0	0	0	0	0	0	0	0	0	0	0	0	0	0	0	0	0	0	0	0	0	0	0	0	0	0	0	0
724	0	0	0	0	0	0	0	0	0	0	0	0	0	0	0	0	0	0	0	0	0	0	0	0	0	0	0	0	0	0	0	0	0	0	0	0	0	0	0	0	0	0	0	0	0	0	0	0	0
725	0	-0.00903587241348152	0	0	0	0	0	0	0	-0.00451793620674076	-0.00903587241348152	-0.0271076172404446	0	0	0	0	0	-0.00451793620674076	0	-0.00451793620674076	0	-0.0135538086202223	0	0	-0.0225896810337038	-0.00451793620674076	0	0	0	0	0	0	0	0	0	0	0	0	0	0	0	0	0	0	0	0	0	0	0
726	0	0	0	0	0	0	0	0	0	0	0	0	0	0	0	0	0	-0.00261516534382886	0	0	0	0	0	0	0	0	0	0	0	0	0	0	0	0	0	0	0	0	0	0	0	0	0	0	0	0	0	0	0
727	0	0	0	0	0	0	0	0	0	0	0	0	0	0	0	0	0	0	0	0	0	0	0	0	0	0	0	0	0	0	0	0	0	-0.0155884645362432	0	-0.0155884645362432	0	0	0	0	0	0	0	0	0	0	0	0	0
728	0	0	0	0	0	0	0	0	0	0	0	0	0	0	0	0	0	0	0	0	0	0	0	0	0	0	0	0	0	0	0	0	0	0	0	0	0	0	0	0	0	0	0	0	0	0	0	0	0
729	0	0	0	0	0	0	0	0	0	0	0	0	0	0	0	0	0	0	0	0	0	0	0	0	0	0	0	0	0	0	0	0	-0.00452243125904486	0	0	0	0	0	0	0	0	0	0	0	0	0	0	0	0
730	0	0	0	0	0	0	0	0	0	0	0	0	0	0	0	0	0	0	0	0	0	0	0	0	0	0	0	0	0	0	0	0	0	0	0	0	0	0	0	0	0	0	0	0	0	0	0	0	0
731	0	0	0	0	0	0	0	0	0	0	0	0	0	0	0	0	0	0	0	0	0	0	0	0	0	0	0	0	0	0	0	0	0	0	0	0	0	0	0	0	0	0	0	0	0	0	0	0	0.0233100233100233
732	-0.0143802128271498	-0.213310970086469	0	0	-0.0838890546421211	0	0	0	0	0	-0.069522281266211	0	-0.0143802128271498	0	-0.00719010641357492	0	-0.00719010641357492	0	-0.00719010641357492	0	0	-0.00719010641357492	0	0	0	0	0	0	0	0	-0.00719010641357492	0	0	0	-0.00719010641357492	0	0.0311526479750779	0	0	0	0	-0.00719010641357492	-0.0335583097470964	-0.00728418257225794	0.18211800375767	0.0311526479750779	-0.0143802128271498	0	0
733	0	0	0	0	0	0	0	0	0	0	0	0	0	0	0	0	0	0	0	0	0	0	0	0	0	0	0	0	0	0	0	0	0	0	0	0	0	0	0	0	0	0	0	0	0	0	0	0	0
734	0	0	0	0	0	0	0	0	0	0	0	0	0	0	0	0	0	0	0	0	0	0	0	0	0	0	0	0	0	0	0	0	0	0	0	0	0	0	0	0	0	0	0	0	0	0	0	0	0
735	0	0	0	0	0	0	0	0	0	0	0	0	0	0	0	0	0	0	0	0	0	0	0	0	0	0	0	0	0	0	0	0	0	0	0	0	0	0	0	0	0	0	0	0	0	0	0	0	0
736	0	0	0	0	0	0	0	0	0	0	0	0	0	0	0	0	0	0	0	0	0	-0.00263928844783446	0	-0.00263928844783446	0	0	0	0	0	0	-0.00263928844783446	0	-0.00527857689566893	0	0	0	0	0	0	0	0	0	0	0	0	0	0	0	0
737	0	0	0	0	0	0	0	0	0	0	0	0	0	0	0	0	0	0	0	0	0	0	0	0	0	0	0	0	0	0	0	0	0	0	0	0	0	0	0	0	0	0	0	0	0	0	0	0	0
738	0	0	0	0	0	0	0	0	0	0	0	0	0	0	0	0	0	0	0	0	0	0	0	0	0	0	0	0	0	0	0	0	0	0	0	0	0	0	0	0	0	0	0	0	0	0	0	0	0
739	0	0	0	0	0	0	0	0	0	0	0	0	0	0	0	0	0	0	0	-0.00163153429485088	0	0.00404340222023071	0	-0.00695173751156444	0.00567493651508159	0.0124849399590602	0	0.00446900255239168	-0.00326306858970176	0	-0.0640554378313451	-0.00163153429485088	0	-0.000851200664321901	-0.261611627187678	-0.0090088721385763	0	0.00120593396268993	-0.00163153429485088	-0.121868206618459	-0.00326306858970176	0.000283866264575106	0	-0.0073773378437254	-1.58875489233355	-0.0168118103144627	0	-0.0216355461652223	-0.00489460288455263
740	0	0	0.0181686046511628	0	0	0	0	0.0222271895979399	0	-0.00231943220299671	-0.0071517230953955	0	0.0177817516783519	-0.0071517230953955	0.0181686046511628	-0.00463886440599341	0.0647489895636338	0	0	0	-0.00927772881198683	0	0	0	-0.00231943220299671	0.0090843023255814	0	0	0.0384632150189169	0	0	0	0	0	0	0.0340177770993289	0	0	0	0	-0.0115971610149835	0.0013522997709696	-0.00927772881198683	-0.00463886440599341	-0.0094711552983923	0.005991164176963	-0.00231943220299671	-0.0115971610149835	-0.00231943220299671
741	0	0	0	0	0	0	0	0	0	0	0	0	0	0	0	0	0	0	0	0	0	0	0	0	0	0	0	0	0	0	0	0	0	0	0	0	0	0	0	0	0	0	0	0	0	0	0	0	0
742	0	0	0	0	0	0	0	0	0	0	0	0	0	0	0	0	0	0	0	0	0	0	0	0	0	0	0	0	0	0	0	0	0	0	0	0	0	0	-0.000334226833067066	0	0	0	0	0	0	0	0	0	0
743	0	0	0	0	0	0	0	0	0	0	0	0	0	0.0600961538461538	0	0	0	0	0	0	0	0	0	0	0	0	0	0	0	0	0	0	0	0	0	0	0	0	0	0	0	0	0	0	0	0	0	0	0
744	0	0	0	0	0	0	0	0	0	0	0	0	0	0	0	0	0	0	0	0	0	0	0	0	0	0	0	0	0	0	0	0	0	0	0	0	0	0	0	0	0	0	0	0	0	0	0	0	0
745	0	0	0	0	0	0	0	0	0	0	0	0	0	0	0	0	0	0	0	0	0	0	0	0	0	0	0	0	0	0	0	0	0	0	0	0	0	0	0	0	0	0	0	0	0	0	0	0	0
746	0	0	0	0	0	0	0	0	0	0	0	0	0	0	-0.00510099979596001	0	0	0	0	0	0	0	0	0	0	0	0	0	0	0	0	0	0	0	0	0	0	0	0	0	0	0	0	0	0	0	0	0	0
747	0	0	0	0	0	0	0	0	0	-0.00337906332364669	0	0	-0.0101371899709401	0	0	0	0	0	0	0	0	0	0	0	0	0	0	0.0859106529209622	0	0	0	0	0	0	0	0	0	0	0	0	0	-0.00337906332364669	0	0	-0.00337906332364669	-0.00675812664729337	0	0	0
748	0	0	0	-0.0182415176942722	0	0	0	0	-0.0182415176942722	0	0	0	0	0	0	0	0	0	0	0	0	0	0	0	0	0.0833333333333333	0	0	0	0	0.0833333333333333	0	0.0833333333333333	0	-0.0364830353885443	0	0	-0.0182415176942722	0	0	0	-0.0182415176942722	0	0	0	-0.109449106165633	0	0	0
749	0	0	0	0	0	0	0	0	0	0	0	0	0	0	0	0	0	0	0	0	0	-0.00415869583298678	0	-0.00623804374948016	0	0	-0.00207934791649339	0	-0.00207934791649339	0	0	0	0	0	0	0.0182748538011696	0	0	0	0	0	0	0	0	-0.00623804374948016	-0.00207934791649339	0	0	0
750	0	0	0	0	0	0	0	0	0	-0.0202142712755205	0	0	0	0	0	0	0	0	0	0	0	0	0	0	0	0	0	0	0	0	0	0	0	0	0	0	0	0	0	-0.040428542551041	0	0	0	0	0	0	0	0	0
751	0	0	0	0	0	0	0	0	0	0	0	0	0	0	0	0	0	0	0	0	0	0	0	0	0	0	0	0	0	0	0	0	0	0	0	0	0	0	0	0	0	0	0	0	0	0	0	0	0
752	0	0	0	0	0	0	0	0	0	0	0	0	0	0	0	0	0	0	0	0	0	0	0	0	0	0	0	0	0	0	0	0	0	0	0	0	0	0	0	0	0	0	0	0	0	0	0	0	0
753	0	0	0	0	0	0	0	0	0	0	0	0	0	0	0	0	0	0	0	0	0	0	0	0	0	0	0	0	0	0	0	0	0	0	0	0	0	0	0	0	0	0	0	0	0	0	0	0	0
754	0	-0.0120322464204067	0	0	-0.0601612321020334	0	0.0805213365405289	0	0	0	0	0	0	-0.0120322464204067	0	0	0	-0.0120322464204067	0	-0.0120322464204067	-0.0360967392612201	-0.0120322464204067	0	0	0	0	0	0	-0.0620134263031924	-0.0240644928408134	-0.0120322464204067	0	0	0	0	0.0203601044384955	0	0	0	0	0	-0.0481289856816268	0	-0.20642844689657	0.279512943083966	0.0583090379008746	0	0	0
755	0	0	0	0	0	0	0	0	0	0	0	0	0	0	0	0	0	0	0	0	0	0	0	0	0	0	0	0	0	0	0	0	0	0	0	0	0	0	0	0	0	0	0	0	0	0	0	0	0
756	0	-0.0124703828407532	0	0	0	0	0	-0.00623519142037661	0	0	-0.0124703828407532	0	0	0	-0.00623519142037661	0	0	0	0	0	0	0	0	-0.00623519142037661	0	0	-0.00623519142037661	0	0	0	0	0	-0.00623519142037661	0	-0.00623519142037661	0	-0.0124703828407532	0	0	0	-0.0187055742611298	-0.00623519142037661	0	-0.0124703828407532	0	0	-0.0187055742611298	0	0
757	0	0	0	0	0	0	0	0	0	0	0	0	0	0	0	0	0	0	0	0	0	0	0	0	0	0	0	0	0	0	0	0	0	0	0	0	-0.031095908666874	0	0	-0.00444227266669628	0	0	0	0	0	0	0	0.0371018254694019	0
758	-0.218136491118729	-0.02727707500034	0	0.171352902865575	0	-0.186974135244625	0	-0.124649423496416	0	0.00777056174752699	-0.0311623558741041	0	0	0.556957015976115	0	0	-0.0623247117482082	-0.0934870676223123	0.0662099926219718	0.077865835243263	-0.0311623558741041	0	0	-0.0311623558741041	0	0	-0.00396538975775806	0	0.225907052866256	0	0	0	0	-0.311623558741041	0	0	-0.335015352867618	0	-0.0311623558741041	0	-0.0311623558741041	-0.054554150000681	0	-0.186974135244625	-0.33914096039337	-0.151926498496757	-0.0311623558741041	-0.30781838675127	-0.089601786748549
759	0	0	0	0	0	0	0	0	0	0	0	0	0	0	0	0	0	0	0	0	0	0	0	0	0	0	0	0	0	0	0	0	0	0	0	0	0	0	0	0	0	0	0	0	0	0	0	0	0
760	0	0	-7.53383709651313e-05	0	0	0	0	0	0	0.0380047505938242	0	0	0	0	0	0	0	-0.00191530520388424	0	0	0	0	0	0	0	-0.00191530520388424	0	0	0	0	0	0	0	0	0	0	0	0	0	0	0	0	0	0	-0.00191530520388424	0	0	0	0
761	0	0	0	0	0	0	0	0	0	0	0	0	0	-0.00585137507314219	0	0	0	-0.0409596255119953	0	0	0	0	0.0510587561298662	0.0209205020920502	0.0418410041841004	-0.00585137507314219	0	0	-0.00585137507314219	0	0	-0.0234055002925688	0	0	0	0	0	0	0	0	0	0	0	0	0	0	0	0	0
762	0	0	0.0593410418061901	0	-0.00881639850121226	0	0.0300661455201443	-0.00440819925060613	0	0	-0.00881639850121226	0.0601322910402886	-0.00440819925060613	0	-0.00440819925060613	0	0	0	0	0	0	0.0857902373098269	0	0	0	0	0	0	0	0	0	0	0	0	0	0	0	0	-0.00440819925060613	0	0	0	0	-0.00440819925060613	0	0.0469076932884702	0	-0.00440819925060613	0
763	0	0	0	-0.0218197687104517	0	0	0	0	0	0	0	0	0	0	0	0	0	0	0	0	0	0	0	0	0	0	0	0	0	0	0	0	0	0	0	0	0	0	0	0	0	0	0	0	0	0	0	0	0
764	-0.00434933890048713	0	0	0	0	-0.0130480167014614	0	0	0	-0.00434933890048713	0	0	-0.00434933890048713	0	0	0	0	-0.00434933890048713	0.0147424848806947	0	0	0	0	0	-0.00434933890048713	0	0	0	0	-0.00869867780097425	0	0	0	0	0	0	0	0	-0.0130480167014614	0.0016944681792334	-0.0260960334029228	0.046882325363338	0	0	0	0	0	0	0
765	0	0	0	0	0	0	0	0	0	0	0	0	0	0	0	0	0	0	0	0	0	0	0	0	0	0	0	0	0	0	0.104275286757039	0	0	0	0	0	0	0	0	0	0	0	0	0	0.208550573514077	0	0	-0.0219756070761455	0
766	0	0	0	0	0	0	0	0	0	0	0	0	0	0	0	0	0	0	0	0	0.0244200244200244	0	0	0	0	0	0	0	0	0	0	0	0	0	0	0	0	0	0	0	0	0	0	0	0	0	0	0	0
767	0	0	0	0	0	0	0	0	0	0	0	0	0	0	0	0	0	0	0	0	0	0	0	0	0	0	0	0	0	0	0	0	0	0	0	0	0	0	0	0	0	0	0	0	0	0	0	0	0
768	0	0	0	0	0	0	0	0	0	0.00329826181602296	0	0	0	0	0	0	0	0	0	0	0	0	0	0	0	0	0	0	0	0	0	0	0	0	0.00659652363204591	0	0	0	0	0	0	0	0	0	0	0	0	0	0
769	0	0	0	0	0	0	0	0	0	0	0	0	0	0	0	0	0	0	0	0	0	0	0	0	0	0	0	0	0	0	0	0	0	0	0	0	0	0	0	0	0	0	0	0	0	0	0	0	0
770	0	0	0	0	0	0	0	0	0	0	0	0	0	0	0	0	0	0	0	0	0	0	0	0	0	0	0	0	0	0	0	0	0	0	0	0	0	0	0	0	-0.00551267916207277	0	0	0	0.014172335600907	0	0	0	0
771	0	0	0	0	0	0	0	0	-0.0018216263480035	0	0	0	0	0	0	0	0	0	0	0	0	0	0	0	0	0	0	0	0	0	0	0	0	0	0	0	0	0	0	0	0	0	0	0	0	0	0	0	0
772	0	0	0	0	0	0	-0.0361532899493854	0	0	0	0	0	0	0	0	0	0	0	0	0	0	0	0	0	0	0	0	0	0	0	0	0	0	0	0	0	0	0	0	0	0	0	0	0	0	0	0	0	0
773	0	0	0	0	0	0	0	0	0	0	0	0	0	0	0	0	0	0	0	0	0	0	0	0	0	0	0	0	0	0	0	0	0	0	0	0	0	0	0	0	0	0	0	0	0	0	0	0	0
774	-0.0100664384940608	0	-0.00589339489966539	0	-0.0100664384940608	0	0	0	0.0064242337784955	0	-0.0173508479251913	0	0	0	0	0	0	0	0	0	0	0	0	0	0.0215238915195867	0	0	0	-0.0050332192470304	0	0	0	-0.050332192470304	-0.0100664384940608	0	0	0	0	-0.0100664384940608	0	0	-0.0050332192470304	0	0	0	0.0078152483099607	0	-0.0150996577410912	0
775	0	-0.000245120268259622	0	0	0	0	0	0	0	0	0	0	0	0	0	0	0	0	0	0	0	0	0	0	0	0	0	0	0	0	0	0	0	0	0	0	0	0	0	0	0	0	0	0	0	0	0.00132429282763005	0	0
776	0	0	0	0	0	0	0	0	0	0	0	0	0.00707864373186098	0	-0.0016476907613979	0	0	0	0	0	0	0	0	0	0	0	0	0	0	0	0	0	0	0	0	0	0	0	0	0	-0.0016476907613979	0	0	0	0	0	0	0	0
777	0	0	0	0	0	0	0	0.0827814569536424	0	0	0	0	0	0	0	0	0	0	0	0	0	0	0	0	0	0	0	0	0	-0.0220994475138122	0	0	0.0827814569536424	0	0	0	0	0	0	0	0	0	0.154513190150379	0	-0.0110497237569061	0	0	0.0827814569536424	0
778	0	0	0	0	0	0	0	0	0	0	0	0	0	0	0	0	0	0	0	0	0	0	0	0	0	0	0	0	0	0	0	0	0	0	0	0	0	0	0	0	0	0	0	0	0	0	0	0	0
779	0	0	0	0	0	0	0	-0.00150963904530427	-0.00754819522652134	0	0	-0.00150963904530427	0	0	0	0	0	0	0	0	0	0	0	0	0	0	0	0	0	0	0	0	0	0	0	0	0	0	0	0	0	0	0	0	0	0	0	0	0
780	0	0	0	0	0	0	0	0	0	0	0	0	0	0	0	0	0	0	0	0	0	0	0	0	0	0	0	0	0	0	0	0	0	0	0	0	0	0	0	0	0	0	0	0	0	0	0	0	0
781	0	0	0	-0.00395022713806044	0	0	0	-0.00395022713806044	0	0	0	0	0	0.0632653668797517	0	0	0	0	0	0	0	0	0	0	0	0	0	0	0	0	0	0	0	0	0	0	0	0	0	0	0	0	0	0	0	0	0	0	0
782	-0.12565445026178	-0.0209424083769634	0	0	-0.0209424083769634	-0.06282722513089	0	0	0	-0.0209424083769634	0	-0.0418848167539267	-0.0209424083769634	0	0	0	0	0	-0.0175882966448488	-0.0209424083769634	0	-0.0209424083769634	0	0	0	0	0.198544010589014	0	0	0	0	0	-0.0209424083769634	0	0	-0.0209424083769634	0	0	0	0	0	0	-0.0209424083769634	0	0	0	0	0.0661813368630046	0
783	0	0	0	0	0	0	0	0	0	0	0	0	0	0	0	0	0	0	0	0	-0.114744693057946	0	0	0	0	0	0	0	0.00725591441395901	0	-0.057372346528973	0	0	0	0	0	0	0	0	0	-0.172117039586919	0	0	0	0	1.06172589517734	0	0.660119469474533	0
784	0	0	0	0	0	0	0	0	0	0	0	0	0	0	0	0	0	0	0	0	-0.00148495738172314	0	0	0	0	0	0	0	0	0	0	0	0	0	0	0	0	0	0	0	0	0	0	-0.00148495738172314	0	0	0.0154369480248257	0	0
785	0	0	0	0	0	-0.00962927298988926	0	-0.0288878189696678	0	0	0	0	-0.00962927298988926	0	0	0	-0.00962927298988926	0	0	0	0	0	-0.00962927298988926	0.0434027777777778	-0.00962927298988926	0	0	0	0	0	0	0	0	0	0	0	0	0	0	0	0	0	0	0	0	0	0	0	0
786	0	0	0	0	0	0	0	0	0	0	0	0	0	0	0	0	0	0	0	0	0	0	0	0	0	0	-0.00408939415625575	0	0	0	0	0	-0.00204469707812788	0	-0.00204469707812788	0	0	-0.00613409123438363	0	-0.00204469707812788	0	0.0012188246937849	-0.00204469707812788	0	0	0	0	0	0
787	0	0	0	0	0	0	-0.00275277341921986	0	0	0	0	0	0	0	0	0	0	0	0	0	0	0	-0.00137638670960993	0	0	0	0	0	-0.00137638670960993	0	0.00738497895280998	0	0	0	-0.00275277341921986	0	0	0	0	0	0	0	0	0	-0.0041291601288298	0	0	0	-0.00550554683843973
788	0	0	0	0	0	0	0	0	0	0	0	0	0	0	0	0	0	0	0	0	0	0	0	0	0	0	0	0	0	0	0	0	0	0	0	0	0	0	0	0	0	0	0	0	0	0	0	0	0
789	0.0831695448430382	-0.0585137507314219	0	-0.0292568753657109	0	-0.0877706260971328	-0.004601081254095	-0.0585137507314219	0	-0.175541252194266	-0.117027501462844	-0.0292568753657109	0	0	0	0.170940170940171	0	0	0.312623466514631	-0.117027501462844	0	0	0	-0.0585137507314219	-0.0292568753657109	0	-0.0292568753657109	0	0	-0.0292568753657109	-0.175541252194266	-0.117027501462844	0	-0.0292568753657109	-0.0877706260971328	0	-0.0292568753657109	-0.0877706260971328	0	0	0	0	0	0	-0.0585137507314219	0	-0.0877706260971328	0	0
790	-0.0449585859417567	0	0	0	-0.144897536741875	-0.0827985924239288	0	0.32697898969315	0	0	0	0	0	-0.0413992962119644	0	-0.144897536741875	0	0	0	0	-0.103498240529911	0	0	0.113520019446516	0	0	0	-0.0413992962119644	0	0	0	0	0.0792393026941363	0	0	0	0	0	0	0	0	-0.0206996481059822	0	0	0	0	0	0	0
791	0	0	0	0.0408243782617105	0	0	0	0	0	0	0	0	0	0	0	0	0	0	0	0	0	0	0	0	0	0	0	0	0	0	0	0	0	0	0	0	0	0	0	0	0	0	0	0	0	0	0	0	0
792	0	0	0	0	0	0	0	0	0	0	0	0	0	0	0	0	0	0	0	0	0	0	-0.0031358120185222	0	0	-0.0031358120185222	0	0	0	0	0	0	0	0	0	0	0	0	0	0	0	0	0	0	0	0	0	0	0
793	0	0	0	0	0	0	0	0	0	0	0	0	0	0	0	0	0	0	0	0	0	0	0	0	0	0	0	0.0844030450071599	0	0	0	-0.114876507754164	0	0	0	-0.0287191269385411	0	0	0	0	0	0	0	-0.0574382538770821	0	0	0	0	0
794	0	0	0	0	0	0	0	0	0	0	0	0	0	0	0	0	0	0	0	0	0	0	0	0	0	0	0	0	0	0	0	0	0	0	0	-0.00336728441214442	-0.000691512718647678	0	-0.00025547717822987	-0.00103726907797152	-0.000691512718647678	0	-0.00258549251240276	0	0	0.00165386298057727	0	0	0
795	0	0	0	0	0.0272553829381303	0	0	0	0	0	0	0	0	0	0	-0.00310154456919546	0	0	0	0	0	0	-0.00310154456919546	0	0	0	0	0	0	0	0	0	0	0	0	0	0	0	0	0	0	0	0	0	0	0	0	0	0
796	-0.117984156413282	-0.0168548794876117	-0.0014564572644309	-0.0168548794876117	0	0	0	0	0	0	0	0	0	0	0	0	0	0	0	0	0	0	0	-0.0168548794876117	0	0	0	-0.0168548794876117	0	0	0	0	0	0	0	0	0	0	0	0	0	0	0	0	0	0	0	0	-0.0168548794876117
797	0	0	0	0	0	0	0	0	0	0	0	0	0	0	0	-0.00482404303046383	0	0	0	0	0	0	0	0	0	0	0	0	0	0	0	-0.00241202151523192	0	0	-0.00241202151523192	0	0	0	0	0	0	0	0	0	-0.00241202151523192	0	0	0	0
798	0	0	0	0	0	0	0	0	0	0	0	0	0	0	0	0	0	0	0	0	0	0	0	0	0	0	0	0	0	0	0	0	0	0	0	0	0	0	0	0	0	0	0	0	0	0	0	0	0
799	0	0	0	0	0	0	0	0	0	0	0	0	0	0	0	0	0	0	0	0	0	0	0	0	0	0	0	0	0	0	0	0	0	0	0	0	0	0	0	0	0	0	0	0	-0.00815793767335618	0	0	0	0
800	0	0	0	0	0	0	0	0	-0.0129282482223659	-0.00646412411118293	0	0	0	0	0	0	0	0	0	0	0	0	0	0	0	0	0	0	0	0	0	0	0	0	0	0	0	0	0	0	0	0	0	0	0	0	0	0	0
801	0	0	0	0	0	0	0	0	0	0	0	0	0	0	0	0	0	0	0	0	0	0	0	0	0	0	0	0	0	0	0	0	0	0	0	0	0	0	0	0	0	0	0	0	0	0	0	0	0
802	0	0	0	0	0	0	0	0	0	0	0	0	0	0	0	0	0	0	0	0	0	0	0	0	0	0	0	0	0	0	0	0	0	0	0	0	0	0	0	0	0	0	0	0	0	0	0	0	0
803	0	0	0	0	0	0	-0.0200682319887618	0	0	0	0	0	0	0	0	0	0	0	0	0	0	0	0	0	0	0	0	0	0	0	0	0	0	0	0	0	0	0	0	0	0	0	0.0516795865633075	0	0	0	0	0	0
804	0	0	0	0	0	0	0	0	0	0	0	0	0	0	0	0	0	0	0	0	0	0	0	0	0	0	0	0	0	0	0	0	0	0	0	0	0	0	0	0	0	0	0	0	0	0	0	0	0
805	0	0	0	0	0	0	0	0	0	0	0	0	0	0	0	0	0	0	0	0	0	0	0	0	0	0	0	0	-0.0103181427343078	0.0222617987533393	0	-0.00687876182287188	0	0	0	0	0	0	0	0	-0.00687876182287188	0	0	0	0	0	0	0	0
806	0	0	-0.0123031496062992	0	-0.00615157480314961	0	0	0	0	0	0	0	0	0	-0.00615157480314961	0	0	0	0	0	0	-0.00615157480314961	0	0	0	0	0	0	0.0363112071378402	0	0	0	0	0	0.0726224142756799	0	0	0	0	0	0.0150798161673453	0.0670690811535882	0	0	0	-0.00615157480314961	0	0	-0.0246062992125984
807	0	0	0	0	0	0	0	0	0	0	0	0	0	0	0	-0.0144843568945539	0	0	-0.0144843568945539	0	0	0	-0.0144843568945539	0	0	0	0	0	0	0	-0.0144843568945539	0	0	0	0	0	-0.0289687137891078	0	0	0	0	0	0	0	0	0	0	0	0
808	0	0	0	0	0	0	0	0	0	0	0	0	0	0	0	0	0	0	0	0	0	0	0	0	0	0	0	0	0	0	0	0	0	-0.0269832703723691	0	0	0	0	0	0	0	0	0	0	0	0	0	0	0
809	0	0	0	0	0	0	0	0	0	0	0	0	0	0.180831826401447	0	0	0	0	0	0	0	0	0	0	-0.0588581518540318	0	0	0	0	-0.235432607416127	0	-0.113458932868712	0	0	0	0	0	0	0	-0.0588581518540318	0	0	0	0	-0.117716303708064	0	0.121973674547415	0	0
810	0	0	0.376140060438039	0	0.62111801242236	0	0	0	0	0	0.114576644623723	0	0	0	0	-0.522366030535513	0	0	0.229153289247446	0	0	1.48797477792216	0	1.66813247677274	0	-0.081405716963734	-0.0979911807937286	0	0.261563415814316	0	-0.0489955903968643	0	0	0.163572235020587	0	0.196743162680576	-0.0979911807937286	0.163572235020587	0	0.31055900621118	0	0.425135650834903	0	-0.146986771190593	0	0	0	0	0
811	0	0	0	0	0	0	-0.00481486831335163	0	0	0	0	0	0	0	0	0	0	0	0	-0.00481486831335163	0	0	0	0	0	0	0	0	0	0	0	-0.00481486831335163	0	0	0	0	0.0195694716242661	0	0	0	0	0	0	0	0	0	0	0	0
812	0	0	0	0	0	0	0	0	0	0	0	0	0	0	0	0	0	0	0	0	0	0	0	0	0	0	0	0	0	0	0	0	0	0	0	0	0	0	0	0	0	0	0	0	0	0	0	0	0
813	0	0	0	0	0	0	0	0	0	0	0	0	0	0	0	0	0	0	0	0	0	0	0	0	0	0	0	0	0	0	0	0	0	0	0	0	0	0	0	0	0	0	0	0	0	0	0	0	0
814	0	0	0	0	0	0	0	0	0	0	0	0	0	0	0	0	0	0	0	0	0	0	0	0	-0.00956205775482884	0	0	0	-0.00956205775482884	0	0	0	0	0	0	0.030793067346059	0	0	0.0212310095912301	0	-0.00956205775482884	0	0	0	0	0	0	0	0
815	0.105682374404842	-0.0367107195301028	0	0	-0.0734214390602056	0.105682374404842	-0.0367107195301028	-0.110132158590308	0.358207626930094	0.179103813465047	-0.110132158590308	0.284786187869888	-0.367107195301028	-0.330396475770925	-0.146842878120411	-0.0734214390602056	0	-0.0367107195301028	-0.146842878120411	0.142393093934945	-0.146842878120411	0	0.252525252525253	-0.0734214390602056	-0.110132158590308	-0.0367107195301028	-0.110132158590308	-0.0367107195301028	0	0	0.610732879455347	-0.0367107195301028	0	0	-0.0367107195301028	0	0	-0.0367107195301028	0	-0.0734214390602056	-0.110132158590308	-0.0734214390602056	0	0.394918346460197	-0.0734214390602056	0	-0.146842878120411	-0.114581942775775	0.427179281804833
816	0	0	-0.0178491744756805	0	0	-0.00892458723784025	0	0	0	0	0	0	0	0	0.0352221593255092	-0.0267737617135207	0	0.0621546509143139	-0.00892458723784025	0	0.151083063542148	0	0.0800038253899944	0	0	-0.00892458723784025	-0.0178491744756805	0	0.0176904446003966	0	0	0	0.0621546509143139	0	0	0.0443054764386334	0	0	0.0266150318382368	0	0	0	0	0.0266150318382368	0	0	0	0	0.0444642063139173
817	0	0	0	0	0	0	0	0	0	0	0	0	0	0	0	0	0	0	0	0	0	0	0	0	0	0	0	0	0	-0.0292312189418299	0	0	0	0	0	0	-0.0292312189418299	0	0	0	0	0	0	0	0	0	-0.0292312189418299	0	0
818	0	0	0	0	0	0	0	0	0	0	0	0	0	0	0	0	0	0	0	0	0	0	0	0	0	0	0	0.0085397096498719	-0.00785761992692413	0	0	0	0	0	0	0	0	0	0	0	0	0	0	0	0	0	0	0	0
819	0	0	0	0	0	0	0	0	0	0	0	0	0	0	0	0	0	0	0	0	0	0	0	0	0	0	0	0	0	0	0	0	0	0	0	0	0	0	0	0	0	0	0	0	0	0	0	0	0
820	0	0	0	0	0	0	0	0	0	0	0	0	0	0	0	-0.036941263391208	0	0	0	-0.036941263391208	0	0	0	0	0	0	0	0	0	0	0	0	0	0	0	0	0	0	0	0	0	0	0	0	0	0	0	0	0
821	0	0	0	0	0	0	0	0	0	0	0	0	0	0	0	0	0	0	0	0	0	0	0	0	0	0	0	0	0	0	0	0	0	0	0	0	0	0	0	0	0	0	0	0	0	0	0	0	0
822	0	0	0	0	0	0	-0.0995421063109695	0	0	0	0	0	0	-0.0398168425243878	0	0	0	0	0	-0.0199084212621939	0	0	0	0	-0.0398168425243878	0	0	0	0	0	0.035664403781591	-0.0199084212621939	0	-0.0199084212621939	0	-0.0398168425243878	0	-0.0398168425243878	0	0	0	-0.0597252637865817	0	0	0	0	-0.056426597495575	-0.0398168425243878	0
823	0	0	0	0	0	0	0	0	0	0	0	0	0	0	0	0	0	0	0	0	0	0	0	0	0	0	0	0	0	0	0	0	0	0	0	0	0	0	0	0	0	0	0	0	0	0	0	0	0
824	0	0	0	0	0	0	0	0	0	-0.00455684666210982	0	0	0	0	0	-0.0182273866484393	0	0	0.0174794616325817	0	0	-0.00455684666210982	0	0	0	0	0	0.0258452299409438	0	0	0.0129226149704719	0	-0.0227842333105491	0	0	0	0	0	0	0	0	0	0	0	0	0	0	0	0
825	-0.0665631240292878	0	-0.949589487023823	0	0.0932327894350166	0	0	0.0909918107370337	-0.0221877080097626	-0.199689372087863	0.0688041027272711	0	0	0	-0.244064788107389	0	-0.0221877080097626	0	-1.46192567097628	-0.0665631240292878	0.166518849558254	0	-0.0221877080097626	0	-0.155313956068338	0	-0.0221877080097626	0	0	0	0	-0.133126248058576	-0.0221877080097626	0	0	0	-0.0221877080097626	0	0.228600016191576	0	0	0	0	0.277457389607067	0	-0.0443754160195252	0	0	-0.0221877080097626
826	0	0	0	0	0	0	0	0	0	0	0	0	0	0	0	0	0	0	0	0	0	0	-0.00163644694639	0	0	0	0	0	0	0	0	0	0	0	0	0	0	0	0	0	0	0	0	0	0	0	0	0.011329697809742	0
827	0	0	0	0	0	0	0	0	0	0	0	0	0	0	0	0	0	0	0	0	0	0	-0.0140893263289254	-0.0020127609041322	0	0	0	0	-0.00805104361652879	0	-0.0020127609041322	0	-0.00805104361652879	0	0	0	0	0	-0.010063804520661	-0.0020127609041322	0	0	0	0	0	0	0	-0.00805104361652879	0
828	0	0	0	0	0	0.0366032210834553	0	0	0	0	0	-0.0120612712579906	0	0	0	0	0	0	0	-0.0120612712579906	0	-0.0361838137739718	0	-0.0120612712579906	0	0	0	0	-0.0120612712579906	0	0	0	-0.0241225425159812	0	0	0	0	0	-0.0120612712579906	0	0	-0.0241225425159812	0	0	-0.0120612712579906	0	0	0	0
829	0	0	0	0	0	0	0	0	0	0	0	0	0	0	0	0	0	0	0	0	0	0	0	0	0	0	0	0	0	0	0	0	0	0	0	0	0	0	0	0	0	0	0	0	0	0	0	0	0
830	0	0	0	0	0	0	0	0	0	0	0	0	0	0	0	0	0	0	0	0	0	0	0	0	0	0	0	0	0	0	0	0	0	0	0	0	0	0	0	0	0	0	0	0	0	0	0	0	0.0321778245923761
831	0	0	0	0	0	0	0	0	0	0	0	0	0	0	0	0	0	0	0	0	0	0	0	0	0	0	0	0	0	0	0	0	0	0	0	0	0	0	0	0	0	0	0	0	0	0	0	0	0
832	-0.134108180599017	0	0	0	0	0	0	0	0	-0.0447027268663388	0	0	0	0	0	0	-0.0447027268663388	0	-0.0447027268663388	0	0	0	0	0	0	-0.0447027268663388	0	0	0	0	0	0	0	-0.0447027268663388	0	-0.0894054537326777	0	0	0	0	0	0	-0.0447027268663388	0	0	0	0	0	0
833	0	0	0	0	0	-0.0278009452321379	0	0	0	0	0	0	0	0	0.167084377610693	0	0	0	0	0	0	0	-0.0278009452321379	0	0	0	0	0	0	0	0	0	0	0	0	0	0	0	0	0	0	0	0	0	0	0	0	0	0
834	0	0	0	0	-0.0371195248700817	0	0	0	0	0	0.904977375565611	0	0	0.189124819021321	0	0	0.641613506804126	0	0	0	0	0	0	0	-0.0371195248700817	0	0	0	0.189124819021321	0	0	0	0	0	0	0	0	0	0	-0.0742390497401633	0	0	0	0	0	0	0	0	0
835	0	0	-0.039032006245121	-0.0195160031225605	-0.039032006245121	0	0	0	0	0	-0.0195160031225605	0	0	0	0	0	0	-0.039032006245121	0	0	0	0	0	0	0	0	0	-0.039032006245121	0	-0.0195160031225605	0.111982082866741	0	-0.0195160031225605	-0.039032006245121	0	0	0	0	0	0	0	0	-0.0195160031225605	0	0	0	0	0	0
836	0	0	0	0	0	0	0	0	0	0	0	0	0	0	0	0	0	0	0	0	0	0	0	0	0	0	0	0	0	0	0	0	0	0	0	0	0	0	0	0	0	0	0	0	0	0	0	0	0
837	0	0	0	0	0	0	0	0	0	0	0	0	0	0	0	0	0	0	0	0	0	0	0	0	0	0	0	0	0	0	0.218340611353712	0	0	0	0	0	0	0	0	0	0	0	0	0	0	0	0	0	0
838	0	0	0	0	0	0	0	0	0	0	0	0	0	0	0	0	0	0	0	0	0	0	0	0	0	0	0	0	0	0	0	0	0	0	0	0	0	0	0	0	0	0	0	0	0	0	0	0	0
839	0	0	0	0	0	0	0	0	0	0	0	0	0	0	0	0	0	0	0	0	0	0	0	0	0	0	0	0	0	0	0	0	0	0	0	0	0	0	0	0	0	0	0	0	0	0	0	0	0
840	0	0	0	0	0	0	0	0	0	0	0	0	0	0	0	0	0	0	0	0	0	0	0	0	0	0	0	0	0	0	0	0	0	0	0	0	0	0	0	0	0	0	0	0	0.0043018665578844	0	0	0	0
841	0	0	0	0	0	0	0	-0.000808074278187651	0	0	0	0	0	0	0	0	0	0	0	0	0	0	0	0	0	0	0	0	0	0	0	0	0	0	0	-0.000808074278187651	-0.0016161485563753	0	0	0	0	0	0	0	0	0	0	0	0
842	0	0	0	0	0	0	0	0	0	-0.00109870791948668	0	0	0	0	0	0	0	0	0	0	0	0	0	0	0	0	0	0	0	0	0	0	0	0	0	0	0	0	0	0	0	0	0	0	0	0	0	0	0
843	0.0436720142602495	0	-0.0227272727272727	0.132798573975044	-0.0227272727272727	0	-0.0454545454545455	-0.0227272727272727	0	-0.0227272727272727	-0.0681818181818182	0.089126559714795	-0.0454545454545455	-0.0681818181818182	-0.0454545454545455	0.089126559714795	-0.0227272727272727	0	-0.0909090909090909	0.244652406417112	-0.113636363636364	-0.0227272727272727	-0.024509803921569	-0.0454545454545455	0	0	0	-0.0227272727272727	0	-0.204545454545455	-0.0454545454545455	-0.0227272727272727	0	0.089126559714795	0.333778966131907	0.089126559714795	-0.0227272727272727	0	-0.0454545454545455	0	-0.113636363636364	0	-0.0227272727272727	0.089126559714795	0	-0.0227272727272727	0	0	-0.0681818181818182
844	0	0	0	0	0	0	0	0	0	0	0	-0.0421940928270042	0	0	0	0	0	-0.0421940928270042	-0.0843881856540084	0	-0.0843881856540084	0	0	0	0	0	0	0	0	0	0	0	0	0	0	0	0	0	0	0	0	0	0	0	0	0	0	0	-0.0843881856540084
845	0	0	0	0	0	0	0	0	0	0	0	0	0	0	0	0	0	0	0	0	0	0	0	0	0	0	0	0	0	0	0	0	0	0	0	0	0	0	0	0	0	0	0	0	0	0	0	0	0
846	0	0	0	0	0	0	0	0	0	0	0	0	0	0	0	0	0	0	0	0	0	0	0	0	0	0	0	0	0	0	0	0	0	0	0	0	0	0	0	0	0	0	0	0	0	0	0	0	0
847	0	0	0	0	0	0	0	0	0	-0.00227966990379793	0	0	0	0	0.0114038088721633	0	-0.00683900971139379	0	0	0	0	0	-0.00227966990379793	0	-0.00455933980759586	0	0	0	0	0	0	0.0114038088721633	0	0	0	-0.00227966990379793	0	0.0228076177443266	0	0	0	0	0	0	0	-0.00227966990379793	0	0	0
848	0	0	0	-0.00138238018219771	0	0	0	0	0	-0.00138238018219771	0	0	0	0	0	-0.00138238018219771	0	0	0	0	0	0	0	0	0	0	-0.00138238018219771	0	0	0	0	0	0	0	0	0.00735186002058521	-0.00138238018219771	0	0	0	0	0	0	0	0.00735186002058521	0	0	0	0
849	0	0	0	0	0	0	0	0	0	0	0	0	0	0	0	0	0	0	0	0	0	0	0	0	0	0	0	0	0	0	0	0	0	0	0	0	0	0	0	0	0	0	0	0	0	0	0	0	0
850	0	0	0	0	0	0	0	0	0	0	0	0	0	0	0	0	0	0	0	0	0	0	0	0	0	0	0	0	0	0	0	0	0	0	0	0	0	0	0	0	0	0	0	0	0	0	0	0	0
851	0	0	0	0	0	-0.0212493917089664	0	0	-0.042571306939123	-0.0212856534695615	0	-0.042571306939123	0	0	0.042752615742101	0	-0.106428267347808	0	0	0	0	0	0	0	0	0	0	0	-0.0212856534695615	0	0	-0.0212856534695615	0	0	0	0	0	0	0	0	0	0	0	0	0	0	0	0	0
852	0	-0.0180212650928095	0	0	0	0	0	0	-0.00901063254640476	0	0	-0.0180212650928095	0	0	0	0	0	0	0	0	0	0	0	0	0	0	0	0	0	0	0	0	0	0	0	0	0	0	0	0	0	0	0	0	0	0	0	0	0
853	0	0	0	0	0	0	0	0	0	0	0	0	0	0	0	0	0	0	0	0	0	0	0	0	0	0	0	0	0	0	0	0	0	0	0	0	0	0	0	0	0	0	0	0	0	0	0	0	0
854	0	0	0	0	0	0	0	0	0	0	0	0	0	0	0	0	0	0	0	0	0	0	0	0	0	0	0	0	0	0	0	0	0	0	0	0	0	0	0	0	0	0	0	0	0	0	0	0	0
855	0.0585987245559222	0	0	0	0	0	0	0	0	0	0	0	0	0	0	0	0	0	0	0	0	0	0	0	0	0	0	0	0	0	0	0	0	0	0	0	0	0	0	0	0	0	0	0	0	0	0	0	0
856	0	0	0	0	0	0	0	0	0	0	0	0	0	0	0	0	0	0	0	0	0	0	0	0	0	0	-0.00908347715505495	0	0	0	0	0	0	0	0	0	0	0	0	0	0	0	0	0	0	0	-0.00908347715505495	0	0
857	0	0	0	0	0	0	0	0	0	0	0	0	0	0	0	0	0	0	0	0	0	0	-0.013197835554969	0	0	-0.026395671109938	0	0	0	0	0	0.0648088139987038	0	0	0	0	0	0	0	0	0	0	0	0	0	0	0	0	0
858	0	0	0	0	0	0	0	0	0	0	0	0	0	0	0	0	0	0	0	0	0	0	0	0	0	0	0.00407830342577488	-0.00184870221104784	0	0	0	0	0	0	0	0	0	0	0	0	0	0	-0.00184870221104784	0	0	0	0	0	0
859	0	0	0	0	0	0	0	0	0	0	0	0	0	0	0	0	0	0	0	0	0	-0.00438404208680403	0	0	-0.0131521262604121	-0.00438404208680403	0	0	0	0	0	0	0.0209248796819418	0	0	0.0330816751902756	0	0	0	0	0	0	0	0	0	0	0	0	0
860	0	0	0	0	0	0	0	-0.0265710110269696	0	0	0	0	0	0	-0.0132855055134848	0	0	0	0	-0.0132855055134848	0.0447556651499206	0	0	0	0.1874090175037	0	0	-0.0132855055134848	0	0	0.11608234132681	0	0	0.14265335235378	0	0	0	0	-0.0132855055134848	0.0447556651499206	0	0	0.14265335235378	0	0	0	-0.0398565165404544	0	0
861	0	0	0	0	0	-0.0228362639872117	0	-0.0456725279744234	0	0	0	0	0	0	0	0	0	0	0	0	0	0	0	0	0	0	0	0	0	0	0	0	0	0	-0.0228362639872117	0	0	0	0	0	0	0	0	-0.0456725279744234	0	0	0	0	0
862	0	0	0	0	0	0	0	0	0	0	0	0	0	0	0	0	0	0	0	0	0	0	0	0	0	0	0	0	0	0	0	0	0	0	0	0	0	0	0	0	0	0	0	0	0	0	0	0	0
863	0	0	0	0	0	0	0	0	0	0	0	0	0	0	0	0	0	0	0	0	0	0	0	0	0	0	0	0	0	0	0	0	0	0	0	0	0	0	0	-0.00780457348005931	0	0	0	0	0	0	0	0	0
864	0	0	0	0	0	0	0	0	0	0	0	0	0	0	0	0	0	0	0	0	0	0	0	0	0	0	0	0	0	0	0	0	0	0	0	0	0	0	0	0	0	0	0	0	0	0	0	0	0
865	0	0	0	0	0	0	0	0	0	0	0	0	0	0	0	0	0	0	0	0	0	0	0	0	0	0	0	0	0	0	0	0	0	0	0	0	0	0	0	0	0	0	0	0	0	0	-0.259163272861903	0	0
866	0	0.00359958244843598	0	0	-0.00100194377091558	0	0	0	0	0	0	0	0	0	0	0	0	0	0	0	0	0	0	0	0	0	0	0	0	0	0	0	0	0	0	0	0	0	0	0	0	0	0	0	0	0	0	0	0
867	0	0	0	0	0	0	0	0	0	0	0	0	0	0	0	0	0	0	0	0	0	0	0	0	0	0	0	0	0	0	0	0	0	0	0	0	0	0	0	0	0	0	0	0	0	0	0	0	0
868	0	0	0	0	0	0	0	0	0	0	0	0	0	0	0	0	0	0	0	0	0	0	0	0	0	0	0	0	0	0	0	0	0	0	0	0	0	0	0	0	0	0	0	0	0	0	0	0	0
869	0	-0.0195102916788606	0	0	0	0	0	0	0	0	0	0	0	0	0	-0.0097551458394303	0	0.1596832682938	-0.0097551458394303	-0.14054938095601	0	0.153905461658356	0	0.257234726688103	0	0	0	0	0	0.0643086816720257	0	0	0	0	0	0	0	0	0	0	0	0	0	0.192926045016077	0	0	0	0	0.321543408360129
870	0.084530853761623	0.237069097966958	0	0.0680073904437116	0	0.0514839271258001	0	-0.0165234633179114	0.0349604638078887	-0.0330469266358229	0	0	0.084530853761623	-0.0165234633179114	0	-0.0330469266358229	0.0680073904437116	-0.0660938532716457	0	-0.0330469266358229	0	0	0.084530853761623	0	-0.0165234633179114	-0.0330469266358229	0	-0.0165234633179114	0.766518295370808	0	0.0349604638078887	0	0.292380099436889	0.084530853761623	0	0	0	0.0184370004899773	0	-0.0165234633179114	0	0	0.084530853761623	0	-0.0165234633179114	0	0	0.0514839271258001	-0.0991407799074686
871	0	0	0	0	0	0	0	0	0	0	0	0	0	0	0	0	0	0	0	0	0	-0.00176472664384287	0	0	0	0	0	0	0	-0.00176472664384287	-0.00529417993152861	0	0	0	0	0	0	0	0	0	0	0	0	0	0	0	0	0	0
872	0	0	0	0	0	0	0	0	0	0	0	0.0104536901526239	0	0	0	0	0	0	0	-0.00210181176173862	0	0	0	0	0	0	0	0	0	0	0	-0.00420362352347724	0	0	0	0	0	0	0	0	0	0	0	-0.00840724704695447	0	0	0	0	0
873	0	0	0	0	0	0.0385416839069383	0	0	0	0	0	0	0	-0.0108166576527853	0	0	0	0	0	0	0	0	0	0.0493583415597236	0	0.0987166831194472	0	0	0	0	-0.0216333153055706	0	0	0	0	0	-0.0108166576527853	0	-0.0108166576527853	0	0	0	0	0	0	0	0	0	0
874	0	-0.0674308833445718	0	0	0	0	0	0	0	0	0	0	0	0	0	0	-0.00842886041807148	0	0	0	0	0	0	0	0.142857069990401	0	0	0	0	0	0	0	0	0	0	0	0	0	0	0	0	0	0	0	0	0	0	0	0
875	0	0	0	0	0	0	0	0	0	0	0	0	0	0	0	0	0	0	0	0	0	0	0	0	0	0	0	0	0	0	0	0	0	0	0	0	0	0	0	0	0	0	0	0	0	0	0	0	0
876	0	0	0	0	0	0	0	0	0	0	0	0	0	0	0	0	0	0	0	0	0	0	0	0	0	0	0	0	0	0	0	0	0	0	0	0	0	0	0	0	0	0	0	0	0	0	0	0	0
877	0	0	0	0	0	0	0	0	0	0	0	0	0	0	0	0	0	0	0	0	0	0	0	0	0	0	0	0	0	0	0	0	0	0	0	0	0	0	0	0	0	0	0	0	0	0	0	0	0
878	0	0	0	0	-0.00961446014806269	0	0	-0.0128192801974169	0	-0.00961446014806269	0	-0.00320482004935423	0.0147754137115839	-0.00320482004935423	0	0	0	0	0	0	0	-0.00320482004935423	0	0	-0.00320482004935423	0	0	0	0	0	0	0	0	0	0	0	0	0	0	0	0	0	0	0	0	0	0	0	0
879	0	0	0	0	0	0	0	0	0	0	0	0	0	0	0	0	0	0	0	0	0	0	0	0	0	0	0	0	0	0	0	0	0	0	0	0	0	0	-0.0276258064307639	0	-0.0046621133359752	-0.0139863400079256	0	0	-0.0046621133359752	0	0	0.0363533443601633	0
880	0	0	0	0	0	0	0	0	0	0	0	0	0	0	0	0	0	0	0	0	0	0	0	0	0	0	0	0	0	0	0	0	0	0	0	0	0	0.0332005312084993	0	0	0	0	0	0	0	0	0	0	0
881	0	0	0	0	0	0	0	0	0	0	0	0	0	0	0	0	0	0	0	0	0	0	0	0	0	0	0	0	0	0	0	0	0	0	0	0	0	0	0	0	0	0	0	0	0	0	0	0	0
882	0	0	0	0	0	0	0	0	0	0	0	0	0	0	0	0	0	0	0	0	0	0	0	0	0	0	0	0	0	0	0	0	0	0	0	0	0	0	0	0	0	0	0	0	0	0	0	0	0
883	0	0	0	0	-0.00652237718907284	0	-0.00108706286484547	0	0	0	0	0	0	0	0	0	0	0	0	0	0	0	0	0	0	0	0	0	0.0324911113219331	0	0	0	0.00202314604365637	0	0	0	0	-0.00108706286484547	0	0	0	0	0	0	0	0	0	0	0
884	0	0	0	0	0	0	0	0	0	0	0	0	0	0	0	0	0	0	0	0	0	0	0	0	0	0	0	0	0	0	0	0	0	0	0	0	0	0	0	0	0	0	0	0	0	0	0	0	0
885	0	0	0	0	0	0	0	0	0	0	0	0	0	0	0	0	0	0	0	0	0	0	0	0	0	0	0	0	0	0	0	0	0	0	0	0	0	0	0	0	0	0	0	0	0	0	0	0	0
886	0	0	0	0	0	0	-0.0082223318533136	0	-0.0082223318533136	0	0	0	0	0	0	0	0	0	0	0	0	0	0	0	0	0	0	0	0	0	0	0	0	0	0	0	0	0	0	0	0	0	0	0	0	0	0	-0.0232855410026636	0
887	0	0	0	0	0	0	0	0	0	0	0	0	0	0	0	0	0	0	0	0	0	0	0	0	0	0	0	0	0	0	-0.00029085832291091	0	0	0	0	0	0	0	0	0.00113726828158763	-0.00029085832291091	0	0	0	0	0	0	0	0
888	0	0	0	-0.0201045436268597	0.179533213644524	0	0	0	0	0	0	0	-0.0201045436268597	0	0	0	0	0	0	0	0	0	0	0	0	0	0	0	0	0	0	-0.0201045436268597	0	0	0	0	0	0	0	0	0	0	0	0	0	0	0	0	0
889	0	0	0	0	0	0	0	0	0	0	0	0	0	0	0	0	0	0	0	0	0	0	0	0	0	0	0	0	0	0	0	0	0	0	0	0	0	0	0	0	0	0	0	0	0	0	0	0	0
890	0	0.00735213027974856	0	0	-0.00122803354987658	0	0	0	0	0	0	0	0.00367606513987428	0	0	-0.00122803354987658	0	0	0	0	0	0.00367606513987428	0	0	0	0	0	0	0.00367606513987428	-0.00122803354987658	0	0	0	0	0	0	-0.00245606709975317	0	0	0	-0.00245606709975317	-0.00368410064962975	0	0	0.00367606513987428	-0.00122803354987658	0	0	-0.00368410064962975
891	0	0	0	0	0	0	0	0	0	0	0	0	0	0	0	0	0	0	0	0	0	0	0	0	0	0	0	0	0	0	0	0	0	0	0	0	0	0	0	0	0	0	0	0	0	0	0	0	0
892	0	0	0	0	0	0	0	0	0	0	0	0	0	0	0	0	0	0	0	0	0	0	0	0	0	0	0	0.13550135501355	0	0	0	0	0	0	0	0	0.13550135501355	0	0	0	0	0	0	0	0	0	0	0	0
893	0.0137510035254108	0	0	0	0	0	0.0240847784200385	0	0	0	0	0	0	0	0	0	0	0	0	0	0	0	0	0	0	0	0	0	0	0	0	0	0	0	0	0	0	0	0	0	0	0	0	0	0	0	0	0	0
894	0	0	0	0	0	0	0	0	0	0	0	0	0	0	0	0.122358195651012	0	0	-0.00807297973682086	0	0	0	0	0	0	0	0	0	0.011554871551289	0	0	0.0669565336011505	-0.0242189392104626	0	0	0.0473286823130406	0	0	0	0	0	0	0	0	0	-0.00807297973682086	0	0	0
895	0	0	0	0	0	0	0	0	0	0	0	0	-0.00658457891617831	0	0	0	0	0	0	0	0	0	0	0	0	0	0	0	0	0	0	0	0	0	0	0	0	0	0	0	0	0	0	0	0	0	0	0	0
896	0	0	0	0	0	0	0.0359324469996407	0	0	0	0	0	0	0	0	0	0	0	0	0	0	0	0	-0.0167028561884082	0	0	0	0	0	0	0	0	0	0	0	0	0	0	0	0	0	0	-0.0167028561884082	0	0	0	0	-0.0167028561884082	0
897	0	0	0	0	0	0	0	0	0	0	0	0	0	0	0	0	0	0	0	0	0	0	0	0	0	0	0	0	0	0	0	0	0	0	0	0	0	0	0	0	0	0	0	0	0	0	0	0	0
898	0	0	0	0	0	0	0	0	0	0	0	0	0	0	0	0.0375516334960571	0	0	0	0	0	0	0	0	0	0	0	0	0	0	0	0	0	0	0	0	0	0	0	0	0	0	0	0	0	0	0	0	0
899	0	0	0	0	0	0	0	0	0	0	0	0	0	0	0	0	0	0	0	0	0	0	0	0	0	0	0	0	0	0	0	0	0	0	0	0	0	0	0	0	0	0	0	0	0	0	0	0	0
900	0	0	0	0	0	0	0	0	0	0	0	0	0	0	0	0	0	0	0	0	0	0	0	0	0	0	0	0	0	0	0	0	0	0	0	0	0	0	0	0	0	0	0	0	0	0	0	0	0
901	0	0	0	0	0	0	0	0	0	0	0	0	0	0	0	0	-0.00381854284405071	0	0	0	0	0	0	0	0	0	0	0	-0.00381854284405071	0	0	0	0	0	0	0	0	0	0	0	0	0	0	0	0	0	0	0	0
902	0	0	0	0	0	0	0	0	0	0	0	0	0	0	0	0	0	0	0	0	0	0	0	0	0	-0.00608902149424587	0	0	0	0	0	0	0	0	0	0	0	0	0	0	0	0	0	0	0	0	0	0	0
903	0	0	0	0	0	0	0	0	0	0	-0.0158152775581211	0	0	0	0.0273373428102788	0	0	0	0	0	0	0	0	0	0	0	0	0	0	0	0	0	0	0	0	0	-0.00790763877906057	0	0	0	0	0	0	0	0	0	0	0	0
904	-0.155957579538366	-0.0935745477230193	-0.0623830318153462	-0.124766063630692	0	0	0.132169497367533	-0.0935745477230193	0	0.069786465552187	-0.0623830318153462	-0.0311915159076731	0.10097798145986	-0.0623830318153462	0	-0.0311915159076731	0	-0.0935745477230193	0.00740343373683999	-0.0623830318153462	0	-0.187149095446039	-0.124766063630692	-0.0311915159076731	0	0	0	0.194552529182879	0	0	0.357913542458086	-0.124766063630692	0	0	0	-0.0623830318153462	-0.0311915159076731	0	-0.0311915159076731	0	0	-0.0311915159076731	-0.187149095446039	-0.124766063630692	0	-0.0311915159076731	-0.0935745477230193	0	-0.0311915159076731
905	0	0	0	0	0	0	0	0	0	0	0	0	0	0	0	0	0	0	0	0	0	0	0	0	0	0	0	0	0	0	0	-0.00115924556298761	0	0	0	0	0	-0.00231849112597522	0	0	0	0	0	0	0	0	0	0	0
906	0	0	0	0	0	0	0	0	0	0	0	0	0	0	0	0	0	0.272759221916275	0	0	0	0	0	0	0	0	0	0	0	0	0	0	0	0	0	0	0.315955766192733	0	0	-0.0431965442764579	0	0	0	0	0	0	0	0	0
907	0	-0.0283205890682526	0	0	0	0	0.206159047933524	0	0	0	0	0	-0.0849617672047579	0	0	0	-0.0566411781365052	0	0	0.117239818500888	0	0	0	0	0	0	0	0	0	0	0	0	0	0	0	0	0	0	0	0	0	0	0	0	0	0	0	0	0
908	0	0	0	0	0	0	0	0	0	0	0	0	0	0	0	0	0	0	0	0	0	0	0	0	0	0	0	0	0	0	0	0	0	0	0	0	0	0	0	0	0	0	0	0	0	0	0	0	0
909	0	0	0	0	-0.0252365930599369	0	0	0	0	0	0	0	-0.0126182965299685	0	0	0	0	-0.0126182965299685	0	0	-0.0126182965299685	0	-0.0126182965299685	0	-0.0126182965299685	0	0	0	0.321829864005149	0	0	0	0	0	0	0	-0.0252365930599369	0	0.111482720178372	-0.0126182965299685	0	0	0	0	-0.0378548895899054	0	0	0	0
910	0	0	0	0	0	0	0	0	0	0	0	0	0	0	0	0	0	0	0	0	0	0	0	0	0	0	0	0	0	0	0	0	0	0	0	0	0	0	0	0	0	0	0	0	0	0	0	0	0
911	0	0.0122774708410068	-0.00463596115064556	0	0	0	0	0	0	-0.00231798057532278	-0.120790266598929	0	-0.00231798057532278	0	0	0	0	-0.0139078834519367	0	0.008329077654754	0	0	-0.00231798057532278	0	-0.0039483931862527	0	-0.00463596115064556	-0.0364001212407716	-0.0273834756216247	0	0	0	0	0.0106470582300768	0	0	0	0	-0.00463596115064556	0	0	0	-0.00927192230129112	0	0	0	0	0	0
912	0	0	0	0	0	0	0	0	0	0	0	0	0	0	0	0	0	-0.00276755320621039	0	0	0	0	0	-0.00553510641242078	0	-0.00553510641242078	0	0	-0.00276755320621039	0	0	0	-0.00276755320621039	0.0112536574386676	0	0	0	0	0	0	0	0	0	0	0	0	0	0	0
913	0	0	0	0	0	0	0	0	0	0	0	0	0	0	0	0	0	0	0	0	0	0	0	-0.00447587503356906	0	0	0	-0.00447587503356906	0	-0.00447587503356906	0	0	0	0	0	0	-0.00447587503356906	0	-0.00447587503356906	0	0	0	-0.00447587503356906	0	0	0	0	0	0
914	0	0	0	0	0	0	0	0	0	0	0	0	0	0	0	0	0	0	0	0	0	0	0	0	0	0	0	0	0	0	0	0	0	0	0	0	0	0	0	0	0	0	0	0	0	0	-0.00688420762770205	0	-0.00688420762770205
915	0	0	0	0	0	0	0	0	0	0	0	0	0	0	0	0	0	0	0	-0.00524631446408898	0	0	0	0	0	0	0	0	0	0	0	0	0	0	0	0	0	0	0	0	0	0	0	0	0	0	0	0	0
916	-0.000423407669606527	0	0	0	0	0	0	0	0	0	0	0	-0.000635111504409791	0	-0.00105851917401632	0	0	0	-0.00101139030237848	0	0	0	0	0	0	0	0	0	0	0	-0.000211703834803264	0	0	0	0	0	0	0	0	0	0	0	0	0	0	0	0	0	0
917	0	0	0	0	0	0	0	0	0	0	0	0	0	0	0	0	0	0	0	0	0	0	0.0116955032462453	0	0	0	0	0	0	0	0	0	0	0	0	0	0	0	0	0	0	0	0	0	0	0	0	0	0
918	0	0	0	0	0	0	0	0	0	0	0	0	0	0	0	0	0	0	0	0	0	0	0	0	0	0	0	0	0	0	0	0	0	0	0	0	0	0	0	0	0	0	0	0	0	0	0	0	0
919	0	0	0	0	0	0	0	0	0	0	0	0	0	0	0	0	0	0	0	0	0	0	0	0	0	0	0	0	0	0	0	0	0	0	0	0	0	0	0	0	0	0	0	0	0	0	0	0	0
920	0	-0.0357142857142857	0	0	0	0	-0.0357142857142857	0	0	0	-0.0357142857142857	0	0	0	0	0	0	0	0	0	0	0	0	0	0	0	0	0	0	0	0	0	-0.0357142857142857	0	0	0	0	0	0	0	0	0	0	-0.0357142857142857	0.187617260787992	-0.0178571428571429	0.0938086303939962	0	0
921	0	0	0	0	0	0	0	0	0	0	-0.00860215053763441	0	0	0	0	0	0	0	0	0.0419639110365086	0	0	0	0	0	0	0	0	0	0	0	0	0	0	0	0	0	0	0	0	0	0	0	0	0	0	0	0	0
922	0	0	0	0	0	0	0	0	0	0	0	0	0	0	0	0	0	0	0	0	0	0	0	0	0	0	0	0	0	0	0	0	0	0	0	0	0	0	0	0	0	0.0741289844329133	0	0	0	0	0	0	0
923	0	0	0	0	0	0	0	0	0	0	-0.0558035714285714	0	-0.111607142857143	0	0	0	0	-0.0558035714285714	0	0	0	0	-0.0558035714285714	0	0	0	0	-0.111607142857143	0	-0.0558035714285714	0	0	0.276243093922652	0	0	0.220439522494081	0	0	0	0	0	0	0	0	0	0	0.276243093922652	0	0
924	0	-0.0014445230907016	0	0.0139777889920223	0	0	0.00754830917874396	0.0287487136242742	0	0	0	0	0	0	0	0	0	0	0	0.00754830917874396	0	0	0.0212004044455303	0	0.0150966183574879	0	0	0.00754830917874396	0	0	0	0	0	0	0.00032569372523594	0	0	-0.00288904618140321	0	0	0	0	0	0	0	-0.00288904618140321	0	0	0
925	0	0	0	0	0	0	0	0	0	0	0	0	0	0	0	0	0	0	0	0	0	0	0	0	0	0	0	0	0	0	0	0	0	0	0	0	0	0	0	0	0	0	0	0	0	0	0	0	0
926	0	0	0	0	0	0	0	0	0	0	0	0	0	0	0	0	0	0.170357751277683	0	0	0	0	0	0	0	0	0	0	0	0	0	0	0	0	0	0	0	0	0	0	0	0	0	0	0	0	0	0	0
927	0	0	0	0	0	0	0	0	0	0	0	0	0	0	0	0	0	0	0	0	0	0	0	0	0	0	0	0	0	0	0	0	0	0	0	0	0	0	0	0	0	0	0	0	0	0	0	0	0
928	0	0	0	0	0	0	0	0	0	0	0	0	0	0	0	0	0	0	0	0	0	0	0	0	0	0	0	0	0	0	0	0	0	0	0	0	0	0	0	0	0	0	0	0	0	0	0	0	0
929	0	0	0	0	0	0	0	0	0	0	0	0	0	0	0	0	0	0	0	0	0	0	0	0	0	0	0	-0.00216370599562931	0	0	0	0	0	0	0	0	0	0	0	0	0	0	0	0	0	0	0	0	0
930	0	0	0	0.154447709304414	0.0204540561849916	0	-0.00793084304861607	0	-0.0158616860972321	0	0.0204540561849916	0	0	0.0204540561849916	0	-0.0158616860972321	-0.00793084304861607	0	0.0283848992336077	0	-0.0237925291458482	0	-0.00793084304861607	0	0	-0.0158616860972321	0	0	0	0.0567697984672154	-0.0158616860972321	-0.0317233721944643	-0.0158616860972321	0	0.0283848992336077	0	-0.00793084304861607	0	0	0	0.0283848992336077	0	0	0	0	0	0	0	0
931	0	0	0	0	0	0	0	0	0	0	0	0	0	0	0	0	0	0	0	0	0	0	0	0	0	0	0	0	0	0	0	0	0	0	0	0	0	0	0	0	0	0	0	0	0	0	0	0	0
932	0	0	0	0.116822429906542	0	0	0	0	0	0	0	0	0	0	0	0	0	0	0	0	0	0	0	0	0	0	0	0	0	0	0	0	0	0	0	0	0	0	0	0	0	0	0	0	0	0	0	0	0
933	0.568512071040195	-1.86406642133849	-0.16008537886873	-0.266808964781217	0.364298724954463	-0.32017075773746	-0.0533617929562433	-0.106723585912487	0.182149362477231	0.204213346085733	0.075425776564744	0	0	-0.0533617929562433	0	-0.106723585912487	0	0.182149362477231	0	0	0	-0.0533617929562433	0	0	-0.0533617929562433	0.182149362477231	0	0	0	0	0	0	-0.0533617929562433	0	-0.106723585912487	0	0	0	0	0	0	-0.106723585912487	0	0	0	0	0	0	0
934	0	0	0	0	0	0	0	0	0	0	0	-0.00330371006640457	-0.00660742013280914	0	-0.00330371006640457	0	0	0	0	-0.0198222603984274	0	0	-0.00330371006640457	0	0.0037810657251317	0.0134535180949818	0	-0.0165185503320229	0	-0.0091950967111231	0	0.0240806817822862	-0.0091950967111231	-0.00330371006640457	-0.0821153960013873	-0.00660742013280914	-0.0165185503320229	0	-0.0096724523698502	-0.00330371006640457	0.0269070361899637	0	0	-0.00991113019921372	0	0	0	0	0
935	0	0	0	0	0	0	0	0	0	0	0	0	0	0	0	0	0	0	0	0	0	0	0	0	0	0	0	0	0	0	0	0	0	0	0	0	0	0	0	0	0	0	0	0	0	0	0	0	0
936	0	0	0	0	0	0	0	0	0	0	0	0	0	0	0	0	0	0	0	0	0	0	0	0	0	0	0	0	0	0	0	0	0	0	0	0	0	0	0	0	0	0	0	0	0	0	0	0	0
937	0	0	0	0	0	0	0	0	0	0	-0.0273822562979189	0	0	0	0	0	0	0	0	0	0	0	0	0	0	0	0	0	0	0	0	0	0	0	0	0	0	0	0	0	0	0	0	0	0	0	0	0	0
938	0	0.314439713490088	0	0	0.0874249575309514	0	0.323617409675187	0	0	-0.0782472613458529	-0.0260824204486176	0	0	0	0	0	0	0	0	0	0	0	0	0	0	0	0	0	0	0	0	0	0	0	0	0	0	0	0	-0.0521648408972353	0	0	0	0	0	0	0	0	0
939	0	-0.0149644594089039	0.1194743130227	0	0	0	0	0	0	0	0	0	0	0.17921146953405	-0.0149644594089039	0	0	0	0	0	0	0	0	0	0	0	0	0	0	-0.00748222970445193	0	-0.022929413610417	0	0	-0.00748222970445193	-0.045376102723773	0	-0.0224466891133558	0	0	-0.0149644594089039	0	0	0	0.0073615485801866	0	0	0	-0.0149644594089039
940	0	0	0	0	0	0	0	0	0	0	0	0	0	-0.088809946714032	0	0	0	0	0	-0.088809946714032	0	0	0	0	0	0	0	0	0	0	0	0	0	0	0	0	0	0	0	0	0	0	0	0	0	0	0	0	0
941	0	0	0	0	0	0	0	0	0	0	0	0	0	0	0	0	0	0	0	0	0	0	0	0	0	0	0	0	0	0	0	0	0	0	0	0	0	0	0	0	0	0	0	0	0	0	0	0	0
942	0	0	0	0	0.00430374854478765	0	0	0	0	0	0	0	0	0	0	0	0	0	0	-0.00098641703739507	-0.00295925111218521	0	-0.00098641703739507	0	0	0	0	0	0	0.0211606623287309	0	0	0	0	-0.00098641703739507	-0.00197283407479014	0	0	0	0	0	0.0105803311643654	0	-0.00098641703739507	0	0	0	0	0
943	0	0	0	0	0	0	0	0	0	0	0	0	0	0	0	0	0	0	0	0	0	0	0	0	0	0	0	0	0	0	0	0	0	0	0	0	0	0	0	0	0	0	0	0	0	0	0	0	0
944	0	-0.117508813160987	-0.176263219741481	0	-0.0587544065804935	0	0	-0.293772032902468	0	-0.0587544065804935	-0.176263219741481	-0.117508813160987	0	0	0	-0.117508813160987	0	-0.0587544065804935	0	0	-0.293772032902468	0	0	-0.176263219741481	-0.0587544065804935	-0.293772032902468	-0.235017626321974	0	0.252772073170285	0	-0.117508813160987	-0.0587544065804935	0	0	0	0	-0.176263219741481	0	0	0	-0.176263219741481	-0.0587544065804935	0	-0.176263219741481	0	-0.176263219741481	-0.0587544065804935	0	0
945	0	0	0	0	0	-0.00537316640696362	0	0	0	0	0	0	0	0	0	0	0	0	0	0	0	0	0	0	0	0	0	0	0	0	0	0	0	-0.00268658320348181	0	0	0	0	0	0	0	0	0	0	0	0	0	0	0
946	0	0	0	0	0	0	0	0	0	0	0	0	0	0	0	0	0	0	0	0	0	0	0	0	0	0	0	0	0	0	0	0	0	0	0	0	0	0	0	0	0	0	0	0	0	0	0	0	0
947	0	0	0	0	0	0	0	0	0	0	0	0	0	0	-0.0554938956714761	0	0	0	0	0	0	0	0	0	0	0	0	0	0	0	0	0	0	0	-0.0554938956714761	0	0	0	0	0	0	0.289855072463768	0	0	0	0	0	0	0
948	0	0	0	0	0	0	0	0	0	0	0	0	0	0	0	0	0	0	0	-0.00195641115936925	0	0	0	0	0	0	-0.00782564463747701	0	0	0	0	0	-0.00195641115936925	0	0	0.00896419602639025	0	-0.00391282231873851	0	0.0109206071857595	-0.00195641115936925	0	0	0	0	-0.00586923347810776	0	0	0
949	0	0	0	0	0	0	0	0	0	0	0	0	0	0	0	0	0	0	0	0	0	0	0	0	0	0	0	0	0	0	0	0	0	0	0	0	0	0	0	0	0	0	0	0	0	0	0	0	0
950	0	0	0	0	0	-0.00258819266506199	0	0	0	0	0	0	-0.00258819266506199	0	0	0	0	0	0	0	0.0333546634653882	0	0	0.0162946064852534	0	0	0.0162946064852534	0	0	-0.00258819266506199	0	0	0	-0.00258819266506199	0	0	0	0	0	0	0	0	0	0	0	0	-0.00776457799518596	0	0
951	0	0	0	0	0	0	0	0	0	0	0	0	0	0	0	0	0	0	0	0	0	0	0	0	0	0	0	0	0	0	0	0	0	0	0	0	0	0	0	0	0	0	0	0	0	0	0	0	0
952	0	0	0	0	0	0	0	0	0	0	0	0	0	0	0	0	0	0	0	0	0	0	0	0	0	0	0	0	0	0	0	0	0	0	0	0	0	0	0	0	0	0	0	0	0	0	0	0	0
953	0	0	0	0	0	0	0	0	0	0	0	0	0	0	0	0	0	0	0	0	0	0	0	0	0	0	0	0	0	0	0	0	0	0	0	0	0	0	0	0	0	0	0	0	0	0	0	0	0
954	0	0	0	0	0	0	0	0	0	0	0	0	0	0	0	0	0	0	0	0	0	0	0	0	0	0	0	0	0	0	0	0	0	0	0	0	0	0	0	0	0	0	0	0	0	0	0	0	0
955	0	0	0	0	0	0	0	0	0	0	0	0	-0.012134449702706	0	0	0	0	0	0	0	0	0	0	0	0	0	0	0	0	0	0	0	0	0	0	0	0	0	0	0	0	0	0	0	0	0	0	0	0
956	0	0	0	0	0	0	0	0	0	0	0	0	0	0	0	0	0	0	0	0	0	0	0	0	0	0	0	0	0	0	0	0	0	0	0	0	0	0	0	0	0	-0.0546896363139185	0	0	0	0	0	0	0
957	0	0	0	0	0	0	0	0	0	0	0	0	0	0	0	0	0	0	0	0	0	0	0	0	0	0	0	0	0	0	0	0	0	0	0	0	0	0	0	0	0	0	0	0	0	0	0	0	0
958	0	0	0	0	0	0.021374162039238	0	0	0.0234249625852637	0	-0.0759054435046628	0	-0.0108436347863804	0	0	0.0233205934074229	0.0144233899892269	0	0	-0.0650618087182824	0	0.0234249625852637	-0.0108436347863804	0	0.0198452073824171	0	0	0	0	0	-0.0108436347863804	0	0	0	0	-0.0054218173931902	0	0	0	-0.0054218173931902	0	0	0	0	0	0	0.034059859015962	0	0
959	0	0	0	0	0	0.0417710944026733	0	0	0	0	0	0	0	0	0	0	0	0	0	0	0	0	0	0	0	0	0	0	0	0	0	0	0	0	0	0	0	0	0	-0.0080948718986522	0	0	0	0	0	0	0	0	0
960	0	0	0.00385385557683234	0	0	-0.00140307554158716	0.119095743183744	-0.00841845324952295	0.0052569311184195	0.0301201025188005	0	0.00666000666000666	0.00593085591401901	0.00666000666000666	0	0	0	0	0	0	0	-0.00280615108317432	0.0133200133200133	0	-0.00420922662476148	0	0	0	0	0	-0.00140307554158716	0	0	0	0	0	0	0	0	0	0.0140123467657422	-0.00140307554158716	0	0	0	0.00666000666000666	-0.00140307554158716	0	0
961	0.00791702953052015	0	0	0	0	0	0	0	0	-0.00168438073742189	0	0	0	0	0	0	0	0	0	0	0	0	0	-0.00336876147484377	0	0	0	0	0	0	0	0	0	0	0	0	0	0	0	0	0	0	0	0	0	0	0	0	0
962	0	0	0	0	0	0	0	0	0	0	0	0	0	0	0	0	0	0	0	0	0	0	0	0	0	0	0	0	0	0	0	0	0	0	0	0	0	0	0	0	0	0	0	0	0	0	0	0	0
963	-0.0050945030312293	0	0	0	0	0	0	0	0	0	0	0	0	0	0	0	-0.0101890060624586	0	0	0	0	0	0	0	0	0	0	0	0	0	0	0	0.0209863588667366	0	0	0	0	0	0	0	0	0	0	0	0	0	0	0	0
964	0	0	0	0	0	0	0	0	0	0	0	0	0	0	0	0	0	0	0	0	0	0	0	0	0	0	0	0	-0.00791514959632737	0	0	0	0	-0.0158302991926547	0	0	0	0	-0.0158302991926547	0	0	0	0	0	-0.00791514959632737	0	0	0	0
965	0	0	0	0	0	0	0	0	0	0	0	0	0	0	0	0	0	0	0	0	0	0	0	0	0	0	0	0	0	0	0	0	0	0	0	0	0	0	0	0	0	0	0	0	0	0	0	0	0
966	0	0	0	0	0	0	0	0	0	0	0	0	0	0	0	0	0	0	0	0	0	0	0	0	0	0	0	0	0	0	0	0	0	0	0	0	0	0	0	0	0	0	0	0	0	0	0	0	0
967	0	0	0	0	0	0	0	0	0	0	0	0	0	0	0	0	0	0	0	0	0	0	0	0	0	0	0	0	0	0	0	0	0	0	0	0	0	0	0	0	0	0	0	0	0	0	0	0	0
968	0	0	0	0	0.0208073241781107	0	0	-0.00562208354416147	0	0	0	0	0	0.024748397723737	0	0	0	-0.0427166048062006	0	0	0	0	0	0	0	0	0	0	0	0	0	0.0208073241781107	0	0	0	0	0	-0.0112441670883229	0	0	0	0	0	0	0	0	0	0	0
969	0	0	0	0	0	0	0	0	0	0	0	0	0	0	-0.00111691909038109	0	0.00629762579507526	-0.00111691909038109	0	0	0	0	0	0	0	0	0	0	-0.00223383818076219	0	0	0	0	0	0	0	-0.00111691909038109	0	0	-0.00111691909038109	0	0	0	-0.00335075727114328	0.00518070670469417	0	0	0	0
970	0	0	0	0	0	0	0	-0.00170584422230562	0	0	0	0	0	0	0	0	0	0	0	0	-0.00170584422230562	0	0	0	0	0	0	0	0	0.0120633966683569	0	0	0	0	0	0	0	0	0	0	-0.00170584422230562	0	0	0	0	0	0	0	0
971	0	0	0.00784498313328626	0	0	0	0	0	-0.00176853423882286	0	0	0	0	0	0	0	0	0	0	0	0	0	0	0.0156899662665725	0	0	0	0	0	0	0	0	0	0	0	0	0	0	0	0	0	0	-0.00176853423882286	0	0	0	0	-0.00353706847764573	0
972	-0.0258531540847983	-0.0517063081695967	0	0	0	-0.0258531540847983	0	0	0	0	0	0	-0.0517063081695967	0	0	-0.0258531540847983	0	-0.0517063081695967	0	0	0	0	0	0	0	0	0	0	0	-0.0258531540847983	0	0	0	0	0	0	0	0	0	0	0	-0.077559462254395	0	0	0	0	-0.0258531540847983	0	0
973	0	0	0	-0.00639488409272582	0	-0.00319744204636291	0	-0.00319744204636291	0	0	0	0	0	0	0	0	0	-0.00319744204636291	0	0	0	-0.00959232613908873	0	-0.00639488409272582	0	0	0	-0.00319744204636291	0	0	0	0	0	0	0	0	0	0	0	-0.00319744204636291	0	-0.00959232613908873	-0.00319744204636291	0	0	0	0	-0.00319744204636291	0
974	0	0	0	0	0	0	0	0	0	-0.00910912734560029	0	0	0	0	0	0	0	0	0	0	0	0	0.098135426889107	0	0	-0.00910912734560029	0	0	0	-0.0182182546912006	0	0	-0.00910912734560029	0	-0.0182182546912006	0	0	0	0	0	-0.00910912734560029	-0.0182182546912006	0	0	0	0	-0.00910912734560029	0	0
975	0	0	0	0	0	0	0	0	0	0	-0.0477099236641221	0	0	0	0	0	0	0	0	0	0	0	0	0	0	0	0	0	0	0	0	0	0	0	0	0	0	0	0	0	0	0	0	0	0	0	0	0	0
976	0	0	0	0	0	0	0	-0.00695216907675195	0	0	0	0	0	0	0	0	0	0	0	0	0	0	0	0	0	0	0	0	0	0	0	0	0	0	0	0	0	0	-0.00695216907675195	0	0	0	0	0	0	0	0	0	0
977	0	0	0	0	0	0	0	0	0	0	0	0	0	0	0	0	0	0	0	0	0	0	0	0	0	0	0	0	0	0	0	0	0	0	0	0	0	0	0	0	0	0	0	0	0	0	0	0	0
978	0	0	-0.0080006400512041	0	0	0.0382116927779901	0	-0.0595874953144899	-0.0080006400512041	0	0	0	0	0	0	-0.618797688759694	0	-0.0080006400512041	0	0	0	0	0	-0.0160012801024082	-0.0080006400512041	0	0	0	0	0	0	0	0	0	-0.0080006400512041	0	0	0.0382116927779901	0	0	0	0	0	0	-0.080006400512041	0	0	-0.0835894154681019	0
979	0	0.155820756863784	-0.139211136890951	0.0315066661349084	-0.0232018561484919	0.233731135295677	-0.038098902310567	-0.162412993039443	0	-0.0232018561484919	0.132618900715292	0.576879315158155	1.5332931386786	-0.0232018561484919	0	0.101112234580384	0	-0.0232018561484919	0	0	1.08903272423574	0	0	0	0	0	0	0	0.0779103784318921	0	0	0	0	0.101112234580384	0	0	0	0	-0.0232018561484919	0	0	-0.0232018561484919	0	0	0	0	0	-0.0232018561484919	0
980	0	0	0	0	0	0	0	0	0	0	0	0	0	0	0	0	0	0	0	0	0	0	0	0	0	0	0	0	0	0	0	0	0	0	0	0	0	0	0	0	0	0	0	0	0	0	0	0	0
981	0	0	0	0	0	0	0	0	0	0	0	0	0.116414435389988	0	0	0	0	-0.0203334688897926	0	-0.0203334688897926	0	0.0582072176949942	0	0	0	0	0	0	0	0	0	0	0	-0.0406669377795852	0	0	0	0	0	-0.0101667344448963	0	0	0	0	0.0582072176949942	0	0	0	0
982	-0.045045045045045	0	0	-0.893567986591246	0	0	1.26021370207416	0	0	0	0	0	0	0	0	0	0	0	0	0.329981143934632	0	0	0	-0.045045045045045	0	-0.135135135135135	0	0.420071234024722	0	0	0	0	0	-0.0900900900900901	0	0	0	0	0	0	0	0	0	0	0	0	0	0	0
983	0.0537056928034372	0	0	0	0	0	-0.0489596083231334	0	0	0	0	0	0	0	0	0	0	0	0	0	0	0	0	0	0	0	0.0537056928034372	0	0	0	0	0	0	0	0	0	0	0	0	0	0	0	0	0	0	0	0	0	0
984	0	0	0	0	0	0	0	0	0	0	0	0	0	0	0	0	0	0	0	0	0	0	0	0	0	0	0	0	0	0	0	0	0	0	0	0	0	0	0	0	0	0	0	0	0	0	0	0	0
985	0	0	0	0	-0.0133014099494546	0	0	0	0	0	0	0	0	0	0	0	0	0	0	0	0	0	0	0	0	0	0	0	0	0	0	0	0	0	0	0	0	0	0	0	0	0	0	0	0	0	0	0	0
986	0	0	0	0	0	0	0.0248567598891834	0	-0.00520969002344361	-0.0104193800468872	0	0	0	-0.00520969002344361	0	-0.00520969002344361	0	0	0	0	0	0	0	0	0	0	0	0	0	0	0	0	0	0	0	0	0	0	0	0	0	0	0	0	0	0	0	0	0
987	0	0	0	-0.0107480653482373	0	0	0	0	0	0	0	-0.0107480653482373	0	0	0	0	0	0	-0.0107480653482373	0	0	0	-0.0107480653482373	0	-0.0214961306964746	0	0	0	-0.0214961306964746	0	0	0	-0.0214961306964746	-0.0107480653482373	0	0	0	-0.0107480653482373	-0.032244196044712	0	0	0	0	0	0	-0.0107480653482373	0	0	0
988	0	0	0	0.00757002271006813	0	0	0	0	0	0	0	0	0	0	0	0	0	0	0	0	0	0	0	0	0	0	0	0	0	0	0	0	0	0	0	0	0	0	0	0	0	0	0	0	0	0	0	0	0
989	0	0	0	0	0	0	0	0	0	0	0	0	0	0	0	0	0	0	0	0	0	0	0	0	-0.00169339406973397	0	0	0	0	0	0	0	0	0	0	0	0	0	0	0	0	0	0	0	0	0	0	0	0
990	0	0	0	0	0	0	0	0	0	0	0	0	0	0	0	0	0	0	0	0	0	0	0	0	0	0	0	0	0	0	0	0	0	0	0	0	0	0	0	0	0	0	0	0	0	-0.0230733733271804	0	0	0
991	0	-0.00458358161067058	0	0	0	0.0206910821435961	0	-0.00458358161067058	0.999054822414859	0.11733608534115	0	0	0	-0.00458358161067058	0	0	0	0	0	0	0	0	0	0	0	0	0	0	0	0	0	0	0	0	0	0	0	0	0	0	0	-0.00458358161067058	0	0	-0.00458358161067058	0	0	0	0
992	0.248714069591528	-0.680786686838124	-0.075642965204236	0	-0.151285930408472	0	0	-0.075642965204236	0	0	0	0	0	0	-0.075642965204236	0	0	0	0	0	0	0	0	0	0	0	0	0	0	0	0	0	0	0	0	0	0	0	0	0	0	0	0	0	0	0	0	0	0
993	0.0101730738607276	-0.00788643533123028	0	-0.18148013618495	0.0338323798544184	0	0.0518918890463763	0.0180595091919578	0.98664668901321	-0.0157728706624606	-0.027765384964644	-0.0157728706624606	0.431934502776209	0	0	0.0417188151856487	0.056698765149392	0	1.01212543544836	0.0778378335695643	0	0.018293108235979	0	-0.0630914826498423	-0.00788643533123028	0	0	0.102757258350014	0.0417188151856487	0	0	0.0101730738607276	0.0834376303712974	-0.00788643533123028	-0.0157728706624606	0	0.277518954423839	0	-0.0236593059936909	0.0417188151856487	0	0.0338323798544184	0	0.0417188151856487	-0.0157728706624606	0	0.075784794084088	0.0417188151856487	0.834609902756999
994	0	0	0	0	0	0	0	0	0	0	0	0	0	0	0	0	0	0	0	0	0	0	0	0	0	0	0	0	0	0	0	0	0	0	0	0	0	0	0	0	0	0	0	0	0	0	0	0	0
995	0	0	0	0	0	0	0	0	0	0	0	0	0	0	0	0	0	0	0	0	0	0	0	0	0	0	0	0	0	0	0	0	0	0	0	0	0	0	0	0	0	0	0	0	0	0	0	0	0
996	0	0	0	0	-0.0403958796202787	0	0	0	0	0	0	0	0	0	0	0	0	0	0	0	0	0	0	0	-0.0201979398101394	0	0	0	0	0	0	0	0	0	0	0	0	0	0	0	0	0	0	0	-0.0201979398101394	0	0	0	0
997	0	0	0	0	0	0	0.690517853899023	0	0	0	0	0	0	0	0	0	0	0	0	0	0	0	0	0	0	0	0	0	0	0	0	0	0	0	0	0	0	0	0	0	0	0	0	0	0	0	0	0	0
998	0	-0.00603791812583021	0	0.06617680597102	-0.0120758362516604	0.144573624241568	0	0	-0.00603791812583021	0	-0.0181137543774906	0	0	0	0	0	0	0	0	0	0	0.0723589001447178	0	0	0	-0.00603791812583021	0	0	0	0	-0.0120758362516604	0	0	0	0	0	0	0	0	0	0	0	0	0	0	-0.0302376493117734	-0.00603791812583021	0	0
999	0	-0.0018772292096865	0	0	0	0	0	0	0	0	0	0	0	0	0	0	0	0	0	0.0096064639460324	0	-0.0018772292096865	0	0	0	0	0	0	0	0	0	0	0	0	0	0	0	0	0	0	0	0	0	0	0	0	0	0	0
1000	0	0	0	0	0	0	0	0	0	0	0	0	0	0	0	0	0	0	0	0	0	0	0	0	0	0	0	0	0	0	0	0	0	0	0	0	0	0	0	0	0	0	0	0	0.0554631170271769	0	0	0	0
1001	0.0132901964845521	-0.00392349190779794	0	0	-0.00588523786169691	0.0062030730495353	0.010568590150074	-0.00392349190779794	0	0.010568590150074	0	-0.0051253774811178	0	0.00664509824227606	0	-0.00196174595389897	0	0	0	0	0	0	0	0	0	-0.00392349190779794	0	0	0	0	0	0	0	0	0	0	0	0	0.079423343719474	0.0317057704502219	-0.00196174595389897	0	0.010568590150074	0	0	0.010568590150074	0	0	0
1002	0	-0.0144791138782307	0	-0.00723955693911533	0	0	0	-0.00723955693911533	0.0396039603960396	-0.0144791138782307	-0.00723955693911533	0	0	-0.00723955693911533	0	0	0	0	0	0	-0.00723955693911533	0	0	0	0	0	0	-0.021718670817346	0	0	0	0	0	0	0	0	0	0	0	0	0	0	0	0	0	0	0	0	0
1003	0	0	0	0	0	0	0	0	0	0	0	0	0	0	0	0	0	0	0	0	0	0	0	0	0	0	0	0	0	0	0	0	0	0	0	0	0	0	0	0	0	0	0	0	0	0	0	0	0
1004	0	0	0	0	0	0	0	0	0	0	0	0	0	0	0	0	0	0	0	0	0	0	0	0	0	0	0	0	0	0	0	0	0	0	-0.00634276290752252	0	0	0	0	0	0	0	0	0	0	0	0	0	0
1005	0	0.0686371058162486	0	0	0	0	-0.0285632676378178	0	-0.0142816338189089	0	-0.0285632676378178	-0.0313343309161135	0	0	0	0	0	0	0	0	0	0	0	0	0	0	0	0	0	0	0	0	0	0	0	0	0	0	0	0	0	0	0	0	0	0	0	0	0
1006	0	0	0	0	0	0	0	0	0	0	0	0	0	0	0	0	0	0	0	0	0	0	0	0	-0.0089541547277937	0	0	0	0	0	0	-0.0089541547277937	0	0	0	0	0	0	0	0	-0.051856235206179	-0.0268624641833811	0	0	0	0	0.0281082596237697	0	0
1007	-0.0188412623645784	-0.0653793234670639	0.015197950684867	0.150477356090679	0	-0.0565237870937353	-0.00942063118228921	-0.0188412623645784	-0.0376825247291569	0	0	-0.00942063118228921	0	0	0	0	0	-0.00942063118228921	0.0317788338136043	-0.00942063118228921	-0.209640636659179	-0.0029518454577762	0	0	0.001130189617921	-0.0123724766400655	0	0	0	0	0	-0.0753650494583137	-0.0406343701869331	-0.0471031559114461	0	0	0	0	0	0	0	0	0	0	0	0	0	0	0
1008	0	0	0	0	0	0	0	0	-0.00886210563629919	0	0	0	0	0	0	0	0	0	0	0	0	0	0	0	0	0	0	0	0	0	0	0	0	0	0	0	0	0	0	0	0	0	0	0	0	0	0	0	0
1009	-0.042037780500555	-0.106312791232252	-0.126113341501667	-0.0221927800162502	-0.089878334508637	0.184630028940727	-0.0841200112160015	0.0864677907479464	0	-0.112160014954669	0.029236118612085	-0.075925007961639	-0.19628002617067	-0.334132265332062	0.019889450699196	-0.528064511970786	0.208018923830395	-0.422903385397062	-0.019800550269415	-0.407709493761756	-0.393622816570089	-0.077076672620167	-0.238273356456335	-0.47419893338073	0.024585009763086	-0.133156680097501	1.01325073028673	-0.037342221436665	-0.29909337321245	-0.115659459145141	0	-0.094618343787417	-0.154197795455224	-0.112160014954669	-0.139003903819918	0.0292805688269759	-0.296701143465614	-0.148306121517916	-0.126157791716557	-0.089922784723528	-0.0630788958582786	-0.057231672135861	-0.0782727874935848	-0.0560800074773343	-0.0443855600325006	-0.121506682867558	-0.0443855600325006	0.239558371759534	0.093511129343782
1010	0	0	0	0	0	0	0	0	0	0	0	0	0	0	0	0	0	0	0	0	0	0	0	0	0	0	0	0	0	0	0	0	0	0	0	0	0	0	0	0	0	0	0.0430477830391735	0	0	0	0	0	0
1011	0	0	0	0	0	0	0	0	0	0	0	0	0	-0.00413450937155458	0	0	-0.00865664665466939	0	0	0	0	0	-0.00275633958103638	-0.0204572608019355	0.00374688145999432	0	0	-0.0169256653977786	0	-0.0234288864388093	-0.00137816979051819	0	0.00374688145999432	0	0	0	0	0.00572796521791016	-0.00551267916207277	-0.00137816979051819	0	0	-0.00413450937155458	0	0.00473742333895223	0	-0.00137816979051819	0	0
1012	0	0	0	0	0	0	0	0	0	0	0	0	0	0	0	0	0	0	-0.0255885363357216	0	0	0	0	0	0	0	0	0	0	0	0	0	0	0	-0.0511770726714432	0	0	0	-0.0255885363357216	-0.0511770726714432	0	0	0	0	0	0	0	0	0
1013	0	0	0	-0.011953143676787	0	0.0371454635216755	0	0	0	0	0	0	0	0	0	0	0	0	0	-0.0179297155151805	0	0	0	0	-0.0059765718383935	0	0	0	0	0	0	0	0	0	0	-0.023906287353574	0	0	0	0	0.11317601367452	0	0	0	0	-0.0059765718383935	0	0	0
1014	0	0	0	0	0	-0.00427222625710258	0	0	0	0	0	0	0	-0.00427222625710258	0	0	0	0	0	0	0	0	0	0	0	0	0	0	0	0	0	0	0	0	0	0	0	0	0	0	0	0	0	0	0	0	0	0	0
1015	0	0	0	0	0	0	0	0	0	0	0	0	0	0	0	0	0	0	0	0	0	0	0	0	0	0	0	0	0	0	0	0	0	0	0	0	0	-0.0065483596359112	0	0	0	0	0	0	0	0	0	0	0
1016	0	0	0	0	0	0	0	0	-0.0459558823529412	0	0	0	0	0	0	0	0	0	0	0	0	0	0	0	-0.0459558823529412	0	0	0	0	0	0	0	0	0	0	0	0	0	0	0	0	0	-0.0459558823529412	0	0	0	0	0	0
1017	0	0	0	0	0	0	0	0.0185160074441345	0	0	0	-0.00375586854460094	0	0	0	0	0	0	0	0	0	0	0	0	0	0	-0.0112676056338028	0	0	0	0	0	0	0	0.0139528394028185	0	0	0	0	0	0	0	0	-0.00938967136150235	0	0.0230791754854507	-0.00187793427230047	0	0.0279056788056369
1018	0	0	0	0	0	0	0	0	0	0	0	0	0	0	0	0	0	0	0	0	0	0	0	0	0	0	0	0	0	0	0	0	0	0	0	0	0	0	0	0	0	0	0	0	0	0	0	0	0
1019	0	0	0	0	0	0.121506682867558	0	0	0	0	-0.0611620795107034	0	0	0	0	0	0	0	0	0	0	0	0	-0.0203873598369011	0	0	0	0	0.0603446033568546	0	0	0	0	0	-0.0203873598369011	0.161463926387511	-0.0407747196738022	1.98564957769925	-0.142711518858308	0.119054254406011	1.44254814748756	-0.101936799184506	-0.0203873598369011	-0.0407747196738022	0	0	0	0	-0.105206703799902
1020	0	0	0	0	0	0	0	0	0	0	0	0	0	0	0	0	0	0	0	0	0	0	0	0.146442455016272	0	0	0	0	0	0	0	0	0	0	0	0	0	0	0	0	0	0	0	0	0	0	0	0	0
1021	0	0	0	0	0	0	0	0	0	0	0	0	0	0	0	0	0.0457038391224863	0	-0.00750694392312889	-0.00375347196156445	0	0	0	0	0	0	0	0	0	0	0	0	0	0	-0.00375347196156445	0	0	0	0	0	0	0	0	0	0	0	0	0	0
1022	0	0	0	0	0	0	0	0	0	0	0	0	0	0	0	0	0	0	0	0	0	0	0	0	0	0	0	0	0	0	0	0	0	0	0	0	0	0	0	0	0	0	0	0	0	0	0	0	0
1023	-0.105615208590037	0.111482720178372	0	0	-0.0176025347650062	0	0	0	0	-0.0176025347650062	0	0	0	-0.0176025347650062	0	0	0	0	-0.0176025347650062	0	0	0	0	0	0	0	0	0	0	0	0	0	-0.0176025347650062	0	0	0	0	0	0	0	0	0	0	0	0	0	0.111482720178372	0	0
1024	0	0	0	0	0	0	0	0	0	0	0	0	0	0	0	0	-0.0195503421309873	0	0	0	0	0	0	-0.00977517106549365	0	0	0	0	0	0	0	0	0	0	0	0	0	0	0	0	0	0	0	0	0	0	0	0	0
1025	0	0	0	0	0	0	0	0	0	0	0	0	0	0	0	0	0	0	0	0	0	0	0	0	0	0	0	0	0	0	0	0	0	0	0	0	0	0	0	0	0	0	0	0	0	0	0	0	0
1026	0	0	0	0	0	0	-0.00830771786990114	0	0	0	0	0	0	0	0	0	0	0	0	0	0	0	0	0	0	0	0	0	0	0	0	0	0	0	0	0	0	0	0	0	0	0	0	0	0	0	0	0	0
1027	0	0	0	0	0	0	0	0	0	0	0	0	0	0	0	0	0	0.00383108957949571	0	0	0	0	0	0	0	0	0	0	0	-0.00238706212329176	0	0.00502462064114159	0	0.0100492412822832	0	0	0	0	0	-0.0059676553082294	0	0	0	-0.00238706212329176	0	-0.00238706212329176	0.00502462064114159	-0.00119353106164588	0
1028	0	0	0	0	0	0	0	0	0	0	0	0	0	0	0	0	0	0	0	0	0	0	0	0	0	0	0	0	0	0	0	0	0	0	0	0	0	0	0	0	0	0	-0.0194704049844237	0	0	0	-0.058411214953271	0	-0.058411214953271
1029	0	0	0	0.455580865603645	0	0	0	0	0	0	0.227790432801822	0	0	0.331151168382575	0	0	0	0	0	0	0	0	0	0	0.186313867061465	0	0	0	0	0	0	0	0	0	0	0	0	0	0	0	0	0	0	0	0	0	0	0	0
1030	0	0	0	0	0	0	0	0	0	0	0	0	0	0	0	0	0	0	0	0	0	0	0	0	0	0	0	0	0.0944287063267233	0	0	0.188857412653447	0	0	-0.144639305731332	0	0	-0.0180799132164166	0	0.062298020138531	-0.0180799132164166	0	-0.0361598264328331	0	-0.0180799132164166	0	0	-0.954103824456507	-0.0361598264328331
1031	0	0	0	0	0	0	0	0	0	-0.00850593288818951	0	-0.0127588993322843	0	0	0	0	0	0	0	0	0	0	0	0	0	0	0	0	0	0	0	0	-0.00425296644409476	0	0	0	0	0	0	0	0	-0.00425296644409476	0	-0.00425296644409476	0	0	0	0	0
1032	0	0	0	-0.016608536787909	0	0	0	0	0	0	-0.033217073575818	0	0	0	0.166129510169556	0	0	0	0	0	0	0	0	0	0	0	0	0	-0.016608536787909	0	0.099673291872687	0	0	0	0	-0.016608536787909	0	0	1.10355726165995e-05	0	0	0	0	0	0.049869752654193	-0.016608536787909	-0.033217073575818	0	0
1033	0	0	0	0	0	0	0	0	0	0	0	0	0	-0.0578034682080925	-0.115606936416185	0	-0.0578034682080925	0	-0.115606936416185	-0.0578034682080925	0	0	0	-0.0578034682080925	0	0.216450216450216	0	0	0	-0.0578034682080925	0	0	0	0	-0.0578034682080925	0	0	0	0	0	0	0	0	0	0	0	0	0	0
1034	0	0	0	0	0	0	0	0	0	0	0	0	0	0	0	0	-0.000867806965018701	0	0	0	0	0	0	0	0	0.002475962377303	0	-0.000867806965018701	0	0	0	-0.0026034208950561	0	0	0	0	0	0	0	0	-0.0063295657906373	-0.000867806965018701	0.0067512679435199	0	-0.000867806965018701	0	0.0128896459575274	0	0
1035	-0.00374027528426092	0	0	0	0	0	0	0	0	0	0	0	0	0	0	0	0	0	0	0	0	0	0	0	0	0	0	0	0	0	0	0	0	0	0	0	0	0	0	0	0	0	0	0	0	0	0	0	0
1036	0	0	0	0	0	0	0	0	0	0	0	0	0	0	0	0	0	0	0	0	0	0	0	0	0	0	0	0	0	0	0	0	0	0	0	0	0	0	0	0	0	0	0	0	0	0	0	0	0
1037	0	0	0	0	-0.0120641814452889	0	0	0	0	-0.0120641814452889	0	0	0	0	0	0	0	0	-0.0120641814452889	0	0	0	0	0	-0.0241283628905779	0	0	0	0	0	0	0	0	0	0	0	0	0	0	0	0	0	0	0	0	0	0	0	0
1038	0	0	0	0	0	0	0	0	0	0	0	0	0	0	0	0	0	0	0	0	0	0	0	0	0	0	0	0	0	0	0	0	0	0	0	0	0	0	0	0	0	0	0	0	0	0	0	0	0
1039	0	0	0	0	0	0	0	0	0.336700336700337	0	0	0	0	0	0	0	0	0	0	0	0	0	0	0	0	0	0	0	0	0	0	0	0	0	0	0	0	0	0	0	0	0	0	0	0	0	0	0	0
1040	0	0	0	0	0	0	0	0	0	0	0	0	0	0	0	0	0	0	0	0	0	0	0	0	0	0	0	0	0	0	0	0	0	0	0	0	0	0	0	0	0	0	0	0	0	0	0	0	0
1041	0	0	-0.00419392719342392	-0.00209696359671196	0	0.00853315129277242	0	0	0	0	0	0	0	0	-0.00209696359671196	0	0	0	0	-0.00209696359671196	0	-0.00209696359671196	0	0	0	-0.00209696359671196	0	0	0	0	0	0	0	0	0	0	0	0	0	0	0	0	-0.00209696359671196	0	-0.00209696359671196	0	0	0	0
1042	0	0	0	0	0	0	0	0	0	0	0	0	0	0	0	0	0	0	0	0	-0.0482625482625483	0	0	0	0	0	0	0.209643605870021	0	0	0	0	0	0	0	0	0	0	0	0	0	0	0	0	0	0	0	0	0
1043	0	0	0.015591976388236	0	0.0242762237297657	-0.00357980275286832	0.0063772099654241	0	0.0046006916706006	-0.0125293096350391	0.000755629377091296	0	0	0.00639059304703476	0	-0.00613871658800434	0	0	0.000503752918060901	-0.00715960550573663	0.00639059304703476	-0.0399083493628334	0	0	0	0	0	0	0	-0.00357980275286832	0	0	0	0	0	0.00102088891773228	-0.00178990137643416	0.00639059304703476	0	-0.00715960550573663	0	0	-0.00178990137643416	0	-0.00178990137643416	0.0390858045776897	-0.00178990137643416	0	0
1044	0	0	0	0	0	0	0	0	0	0	0	0	0	0	0	0	0	0	0	0	0	0	0	0	0	0	0	0	0	0	0	0	0	0	0	0	0	0	0	0	0	0	0	0	0	0	0	0	0
1045	-0.318268618714195	0	0	0	0	0	0	0	0	-0.063653723742839	0.28328611898017	0	0.28328611898017	0	0	0	0	0	0	0	0	0	0	0	0	0	0	0	0	0	-0.063653723742839	0	0	0	0	0	-0.063653723742839	0	0	0	0	0	0	0	0	0	0	0	0
1046	0	0	0	0	0	0	0	0	0	0	0	0	0	-0.00333222259246918	0	0	0	0	0	0	0	0	0	0	0	0	0	0	0	0	0	0	0	0	0	0	0	0	0	0	0	-0.00999666777740753	0	0	0	0	0	0	0
1047	-0.00375699740767179	0	0	0	0	0	0	-0.00751399481534358	0	0	0	0	0	0	0	0	0	0	0	0	0	0	0	0	0	0	0	0	0	0	0	0	0	0	0	0	0	0	0	0	0	0	0	0	0.0155545185876497	0	0	0	0
1048	-0.0243427458617332	0	0	0	-0.0365141187925998	0	0	0	0	0.188857412653447	0	-0.0121713729308666	0	-0.0121713729308666	0	0	0.0228716073016285	0	0	0	-0.0121713729308666	0	-0.0121713729308666	0	0	0.0472143531633617	0	0	0	-0.0121713729308666	0	0	0	-0.028756161542047	0.0472143531633617	0	0	0	0	0.0944287063267233	0	-0.0365141187925998	0	0	0	-0.0365141187925998	-0.0121713729308666	0	0
1049	0	0	0	0	0	0	0	0	0	0	0	0	0	0	0	0	0	0	0	0	0	0	0	0	0	0	0	0	0	0	0	0	0.0251445813427206	0	0	0	0	-0.0103019756160349	0	0	0	0	-0.0053584824777623	0	0	0	0	0	0
1050	0	0	0	0	0	-0.0542740841248304	0	0	0	0	0	0.298595856960386	0	0	0	0	0	0	0	0	0	0	0	0	0	-0.0542740841248304	0	0	0	0	0.217155266015201	0	0	0.1085776330076	0	0	0	0	0	0	0	0	0	0	0	0	0	0	0
1051	0	0	0	0	0	0	0	0	0	0	0	0	0	0	0	0	0	0	0	0	0	0	0	0	0	0	0	0	0	0	0	0	0	0	0	0	0	0	0	0	0	0	0	0	0	0	0	0	0
1052	0	0	0	0	0	0	0	0	0	0	0	0	0	0	0	0	0	0	0	0	0	-0.0352733686067019	0	0	0	0	0	0	0	0	0	0	0	0	-0.0352733686067019	0	0	0	0	1.5342333578507	0	0	0	0	0	0	0	0	0
1053	0	0	0	-0.011768859597505	0	0	0	0	0	0	0	0	0	-0.011768859597505	0	0	0	0	0	0	0	0	0	0	0	0	0	0	0	0	0	0	0	0	0	0	0	0	0	0	0	0	0	-0.035306578792515	0	0	0	-0.011768859597505	0
1054	0	0	0	0	0	0	0	0	0	0	0	-0.0262398320650748	0	0	0	0	0	0	0	0	0	0	0	0	0	0	0	0.588829664325969	0	0	0	0	-0.0262398320650748	0	0	0	0	0	0	0	0	0	0	0	0	0	-0.0787194961952244	0	0
1055	0	0	0	0	0	0	0	0	0	0	0	0	0	0	0	0	0	0	0	0	0	0	0	0	0	0	0	0	0	0	0	0	0	0	0	0	0	0	0	0	0	0	0	0	0	0	0	0	0
1056	0	0	0	0	0	0	0	0	0	0	0	0	0	0	0	0	0	0	0	0	0	0	0	0	0	0	0	0	0	0	0	0	0	0	0	0	0	0	0	0	0	0	0	0	0	0	0	0	0
1057	0	0	0	0	0	0	0	0	0	0	0	0	0	0	0	0	0	0	0	0	0	0	0	0	0	0	0	0	0	0	0	0	0	0	0	0	0	0	0	0	0	0	0	0	0	0	0	0	0
1058	0	0	0	0	0	0	0	0	0	0	0	0	0	0	0	0	0	0	0	0	0	0	0	0	0	0	0	0	0	0	0	0	0	0	0	0	0	0	0	0	0	0	0	0	0	0	0	0	-0.0143051283885273
1059	0	0	-0.0172176308539945	0	0	0	0	0	0	0	0	0	0	0	0	0	0	0	0	0	0	0	0	0	0	0	0	0	0	0	0	-0.0172176308539945	0	0	0	0	0	0	0	0	0.161812297734628	0	-0.0172176308539945	0	0	0	0	0	0
1060	0	0	0	0	-0.00830771786990114	0	0	0	0	0	0	0	0	0	0	0	0	0	0	0	0	0	-0.00830771786990114	0	0	0	0	0	0	0	0	0	0	0	0	0	0	0	0	0	0	0	0	0	0	0	0	0	0
1061	0	0	0	0	0	0	0	0	0	0	0.00935875955918838	0	0	0	0	0	0	0	0	0	0	0	0	0	0	0	0	0	0	0	0	0	0	0	0	0	0	0	0	0	-0.00229489386115892	0	0	0	0	0	0	0	0
1062	0	0	0	0	0	0	0	0	0	0	0	0	0	0	0	0	0	0	0	0	0	0	0	0	0	0.10183299389002	0	0	0	0	0	0	0	0	0	0	0	0	0	0	0	0	0	0	0	0	0	0	0
1063	0	0	0	0	0	0	0	0	-0.000613071919466873	0	0	0	0	0	0	0	0	0	0	0	0	0	0	0	0	0	0	0	0	0	0	0	0	0	0	0	0	-0.000306535959733436	0	0	0	0	0	0	0	0	0	0	0
1064	0	0	0	0	0	0	0	0	0	0	0	0	0	0	0	0	0	0	0	0	0	-0.00949036727721363	0	-0.00949036727721363	0	0	0	0	0	0	0	0	0	-0.00949036727721363	-0.0189807345544273	0	0	0	0	0	0	0	0.0959232613908873	0	0	0	0	0	0
1065	0	0	0	0	0	0.00660414740457007	0	0	0	0.0132082948091401	0	0	0	0.00660414740457007	0	0	0	0	0	0	0	0	0.0132082948091401	0	0	0	0	0	0	0	0	0	0	0.00660414740457007	0	0	0	0	0	0	0	0	0	0	0	0	0	0	0
1066	0	0	0	0	0	0	0	0	0	0	0	0	0	0	0	0	0	0	0	0	0	0	0	0	0	0	0	0	0	0	0	0	0	0	0	0	0	0	0	0	0	0	0	0	-0.0225250591282802	0	0	0	0
1067	0	0	0	0	0	0	0	0	0	0	0	0	0	0	0	0	0	0	0	0	0	0	0	0	0	0	0	0	0	0	0	0	0	0	0	0	0	0	0	0	0	0	0	0	0	0	0	0	0
1068	0	0	0	-0.0204750204750205	0	-0.00682500682500682	0	0	0	0.00330237079353687	0	0	-0.00917396677113999	-0.0204750204750205	-0.00227500227500228	0	0	-0.0113750113750114	0	0	0	-0.0664155964509321	-0.00682500682500682	0	-0.0901929877194897	-0.00455000455000455	-0.0118155418508775	0	0	0.0245844945491589	0	0	0.00887974386207598	0	0.00785237534354142	0.0071915796297421	0	0.00785237534354142	0	0.00785237534354142	-0.00682500682500682	-0.00227500227500228	0	0	0	0	0	0	0
1069	0	0	0	0	0	0	0	0	0	0	0	0	0	0	0	0	0	0	0	0	0	0	0	0	0	0	0	0	0	0	0	0	0	0	0	0	0	0	0	0	0	0	0	0	0	0	0	0	0
1070	0	0	0	0	0	0	0	0	0	0	0	0	0	0	0	0	0	0	0	0	0	0	0	0	0	0	0	0	0	0	0	0	0	0	0	0	0	0	0	0	0	0	0	0	0	0	0	0	0
1071	0	0	0	0.030750307503075	0	-0.00791389680278569	0	0	-0.0158277936055714	0	0	0	0	-0.00791389680278569	0	0	0	0	0	-0.0237416904083571	0	0	0	0	-0.0158277936055714	0	0	0	0.030750307503075	0	-0.00791389680278569	0	0	0	0	0	0	-0.0237416904083571	-0.0158277936055714	0	0	0	0	0	-0.0158277936055714	0	0	0	0
1072	0	0	0	0	0	0	0	0	0	0	0	0	0	0	0	0	0	0	0	0	0	0	0	0	0	0	0	0	0	0	0	0	0	0	0	0	0	0	0	0	0	0	0	0	0	0	0	0	0
1073	0	0	0	0	0	0	0	0	0	0	0	0	0	0	0	0	0	0	0	0	0	0	0	0	0	0	0	0	0	0	0	0	0	-0.00485271994953171	0	0	0	0	0	0	0	0	0	0	0	-0.00970543989906343	0	0	0
1074	0	0	0	0	0	0	0	0	0	0	0	0	0	0	0	0	0	0	0	0	0	0	0	0	0	0	0.0355635392087761	0	0	0	0	0	0	0	0	0	0	0	0	0	0	0.024740227610094	0	0	0	0	0	0	0
1075	0.0246936362181652	0	-0.0581125058112506	0	0	0	-0.138021380053337	0	0	0	0	0	-0.749701469984525	-0.0697350069735007	0.416894547921478	-0.0116225011622501	-0.0087252333749202	0	0	-0.0813575081357508	0	-0.0232450023245002	-0.074114338667426	0.0479386385426654	0	0	0	0	0	0	0	0	-0.0116225011622501	0	0	0	0	0	0	0	0	0	0	0	0	0	0	-0.0116225011622501	0
1076	0.0018939562131947	0	0	0	0	0	0	0	0	0	0	0	0	0	0	0	0	0	0	0	0	0	0	0	0	0	0	0	0	0	0	0	0	0	0	0	0	0	0.00111058050042757	0	0	0	0	0	0	0	0	0	0
1077	0	0	0	0	0	0	0	0	0	0	0	0	0	0	0	0	0	0	0	0	0.0157604412923562	0	0	0	0	-0.00376095377787807	0	0	0	0	0	0	0	-0.00752190755575614	0	0	0	0	-0.00376095377787807	0	0	0	0	-0.00752190755575614	0	0	0	0	-0.00376095377787807
1078	0	-0.0154886674583097	0.0512557662737058	0	0	-0.00516288915276989	0	0	-0.00516288915276989	0	0	0	0	0	0.0306042096626262	0	0	0	0	0	0	0	0	0	0	-0.0053494517797664	0	0	0	0.0508826410197131	0	0	0.0101392156785432	0	0	-0.00516288915276989	-0.0106989035595329	0	0	-0.016421480593293	0	0.020464993984083	0	0.020464993984083	0	0	0	-0.0154886674583097	-0.0103257783055398
1079	0	-0.0367782272894446	0	0	0	0	-0.0183891136447223	0	0	0	-0.0735564545788893	-0.0183891136447223	0	-0.0183891136447223	0	-0.147112909157779	0	-0.0183891136447223	0	0	0	-0.0183891136447223	0	0	0	0.0931966449207828	-0.0183891136447223	0	0	-0.0183891136447223	0	0	0	-0.0367782272894446	0.095698798315126	-0.0183891136447223	-0.055167340934167	0.0931966449207828	0	-0.0367782272894446	0	0.0748075312760605	0	0	-0.055167340934167	0	0	0	0
1080	0	0	0	0	0	0	0	0	0	0	0	0	0	0	0	0	0	0	0	0	0	0	0	0	0	0	0	0	0	0	0	0	0	0	0	0	0	0	0	0	0	0	0	0	0	0	0	0	0
1081	0	0	0	0	0	0	0	0	0	0	0	0	0	0	0	0	0	0	0	0	0	0	0	0	0	0	0	0	0	0	0	0	0	0	0	0	0	0	0	0	0	0	0	0	0	0	0	0	0
1082	0	0	0	0	0	0	0	0	0	0	0	0	0	0	0	0	0	0	0	0	0	0	0	0	0	0	0	0	0	0	0	0	0	0	0	0	0	0	0	0	0	0	0	0	0	0	0	0	0
1083	0	0	-0.000495670319756923	0	0	0	0	0	0	0	0	0	0	0	0	0	0	0	0	-0.000495670319756923	0	0	-0.000495670319756923	0	0	-0.000495670319756923	0	0	0	0	0	0	-0.000495670319756923	0	-0.000991340639513846	0	0.00232083178611214	0	0	0	-0.000495670319756923	0	0	0	0	-0.000495670319756923	0	0	0
1084	0	0	0	0	0	0	0	0	0	0	0	0	0	0	0	0	0	0	0	0	0	0	0	0	0	0	0	0	0	0	0	0	0	0	0	0	0	0	0	0	0	0	0	0	0	0	0	0	0
1085	0	0	0	0	0	0	0	0	0	0	0	0	-0.0125219133483596	0	0	-0.0187828700225394	0	0	0	0	0	0.0615737566727047	0	0	-0.00626095667417982	0	0	0	0	0	-0.0125219133483596	0.0370478350105322	0	0	0	0	0	0	0	-0.0313047833708991	0	0	0	0	0	0	0	0	0
1086	0	0	0	0	0	0	0	0	0	0	0	0	0	0	0	0	0	0	0	0	0	0	0	0	0	0	0	0	0	0	0	0	0	0	0	0	0	0	0	0	0	0	0	0	0	0	0	0	0
1087	-0.00302288322602098	0	0	0	0	0	0	0	0	0	0	0	0	0	0	0	0	0	0	0	0	0	0	0	0	0	0	0	0	0	0	0	0	0	0	0	0	0	0	0	0	0	-0.00302288322602098	0	0	0	0	0	0
1088	0	0	0	0	0	0	0	0	0	0	0	0	0	0	0	0	0	0	0	0	0	0	0	0	0	0	0	0	0	0	0	0	0	0	0	0	0	0	0	0	0	0	0	0	0	0	0	0	0
1089	0	0	0	0	0	0	0	0	0	0	0	0	0	0	0	0	0	0	0	0	0	0	0	0	0	0	0	0	0	0	0	0	0	0	0	0	0	0	0	0	0	0	0	0	0	0	0	0	0
1090	0	0	0	0	0	0	0	0	0	0	0	0	0	0	0	0	0	0	0	0.00769053295393371	0	0	0	0	0	0	0	0	0	0	0	0	0	0	0	0	0	0	0	0	0	0	0	0	0	0	0	0	0
1091	0	0	0	0	0	0	0	0	0	0	0	0	0	0	0	0	0	0	0	0	0	0	0	0	0	0	0	0	0	0	0	0	0	-0.00337091908108746	0	0.0741559247075841	-0.00168545954054373	0.0485386577218552	0	0	0	0	0	0	0	0	0	0	0
1092	0	0	0	-0.00400256163944925	0	0	0	-0.00400256163944925	0	0	0.0180603009358806	0	0	0	0	0	0	0	0	0	-0.00400256163944925	0	-0.0080051232788985	0	0	0	0	0.0130327121073895	0	0	0	-0.0080051232788985	0	0	0	0.0130327121073895	0	0	0	0	0	0	0	0	0	0	0	0	0
1093	0	0	0	0	0	0	0	0	-0.00805152979066022	0	0	0	0	0	0	0	0	0	0	0	0	0	0	0	0	0	0	0	0	0	0	0	0	0	0	0	0	0	0	0	0	0	0	0	0	0	0	0	0
1094	0	0	0	0	0	0	0	0	0	0	0	0	0	0	0	0	0	0	0	0	0	0	0	0	0	0	0	0	0	0	0	0	0	0	0	0	0	0	0	0	0	0	0	0	0	0	0	0	0
1095	0	0	0	0	0	0	0	0	0	0	0	0	0	0	0	0	0	0	0	0	0	0	0	0	0	0	0	0	0	0	0	0	0	0	0	0	0	0	-0.00455933980759586	0	0	0	0	0	0	0	0.0200712020643253	0	0
1096	0	0	0	0	0	0	0	0.0255357966753408	0	0	0	0	-0.00329511005667589	0	0	-0.0329511005667589	0	0	0	0	-0.00329511005667589	0	-0.00329511005667589	0.018945576561989	0	0	0	-0.00659022011335179	0	0	0	0	-0.00988533017002768	0	0	0	0	0	0	-0.0230657703967313	0	-0.00659022011335179	-0.00329511005667589	-0.083208060250553	-0.00329511005667589	-0.00988533017002768	-0.00329511005667589	0	0
1097	-0.0592417061611374	0	0	0	0	0	0	0	0	0	0	0	0	0	0	0	0	0	0	0	0	0	0	0	0	0	0	0	0	0	0	0	0	0	0	0	0	0	0	0	0	0	0	0	0	0	0	0	0
1098	0	0	0	0	0	0	0	0	0	0	-0.00157304431265829	0	0	0	0	0	0	0	0	0	0	0	0	0	0	0	0	0	0	0	0	0	0	0	0	0	0	0	0	0	0	0	0	0	0	0	0	0	0
1099	-0.00640204865556978	-0.0128040973111396	0	0	0	0	0	0	0.0173641257162702	0	0	0	0	0	0	0	0	-0.00640204865556978	0	0	0	0	0	0	0	0	-0.0128040973111396	0	0	0	0	-0.00640204865556978	0	0	0	0	0	0	0	0	0	0	0.0173641257162702	0	0	0	0	0	0
1100	0	0	0	0	0	0	0	0	0	0	0	0	0	0	0	0	0	0	0	0	0	0	0	0	-0.069856793573175	0	0	0	0	0.212954915291869	0	0	0	-0.069856793573175	0	0	0	0	-0.0349283967865875	1.79827090897768	0	0	0	0	0	0	0	0	0
1101	0	0	0	0	0	0	0	0	0	0	0	0	0	0	0	0	0	0	0	0	0	-0.008911067545892	0	0	0	0	0	0	0	0	0	0	0	0	0	0	0	0	0	0	0	0	0	0	0	0	0	0	0
1102	0	0	0	0.125944584382872	0	0	0	0	0	0	0	0	0	0	0	0	0	0	0	0	0	0	0	0	0	0	0	0	0	0	0	0	0	0	0	0	0	0	0	0	0	0	0	0	0	0	0	0	0
1103	0	0	0	0	0	0	0	0	0	0	0	0	0	0	0	0	0	0	0	0	0	0	0	0	0	0	0	0	0	0	0	0	0	0	0	0	0	0	0	0	0	0	0	0	0	0	0	0	0
1104	0	0	0	0	0	0	0	0	0	0	0	0	0	0	0	0	0	0	-0.24896265560166	0	0.02906062285603	0	0	0	0	0	0	-0.0829875518672199	0	0	0	0	0	0	0	-0.57671854636967	0	0	0	0	-0.24896265560166	0	0	0	0	0	0	0	0
1105	0	0	0	0	0	0	0	0	0	0	0	0	0	0	0	0	0	0	0	0	0	0	0	0	0	0	0	0	0	-0.0033526670466356	0	0	0	0	-0.0033526670466356	0	0	0	0	0	-0.0067053340932712	0	0	0	0	0	0	0	0
1106	0	0	0	0	0	0	0	0	0	0	0	0	0	0	0	0	0	-0.00236694793898008	0	0	0	0	0	0	0	0	0	0	0	0	0	0	0	0	0	0	0	0	0	0	0	0	0	0	0	0	0	0	0
1107	0	0	0	0	0	0	0	0	0	0	0	0	0	0	0	0	0	0	0	0	0	0	0	0	0	0	0	0	0	0	0	0	0	0	0	0.185873605947955	0	0	0	0	0	0	0	0	0	0	0	0	0
1108	0	0	0	0	0	0	0	0	0	0	0	0	0	0	0	0	0	0	0	0	0	0	0	0	0	0	0	0	0	0	0	0	0	0	0	0	0	0	0	0	0	0	0	0	0	0	0	0	0
1109	0	0	0	0	0	0	0	0	0	0	0	0	0	0	0	0	0	0	0	0	0	-0.0310800310800311	0	0	0	0	0	0	0	0	0	0	0	0	0	0	0	0	0	0	0	0	0	0	0	0	0	0	0
1110	0	0	0	0	0	0	0	0	0	0	0	0	0	0	0	0	0	-0.00537880214076325	0	0	-0.00268940107038163	0	0	0	0.0040462447192137	0	0	0	0	0	0	0	0	0	0	0	0	0	0	0.0148038490007402	0	0	0	0	0	0.0296076980014804	0	0	0
1111	0	0	0	0	0	0	0	0	0	0	0	0	0	0	0	0	0	0	0	0	0	0	0	0	0	0	0	0	0	0	0	0	0	0	0	0	0	0	0	0	0	0	0	0	0	0	0	0	0
1112	0	0	0	0	0	0	0	0	0	0	0	0	0	0	0	0	0	0	0	-0.00587924040214004	0	0	0	0	0	0	0	0	0	0	0	0	0	0	0	0	0	0	0	-0.00881886060321006	0	0	0	0	-0.00293962020107002	0	-0.00293962020107002	0	0
1113	0	0	0	0	0	0	0	0	0	0	0	0	0	0	-0.0156298843388559	0	0	-0.0312597686777118	0	0	0	0	0	0	0	0	0	0	0	0	0	0	0	0	0	0	0	0	0	0	0	0	0	0	0	0	0	0	0
1114	0	0	0	0	0	0	0	0	0	0	0	0	0	0	-0.00456808734182998	0	0	0	0	0	0	0	0	0	0	0	0	0	0	0	0	0	0	0	0	0	-0.00913617468365995	0	0	0	-0.00456808734182998	0	0	0	0	0	0	0	0
1115	0	0	0	0	0	0	0	0	0	0	0	0	0	0	0	-0.0346981263011797	0	0	0	0	0	0	0	0	0	0	0	0	0	0	0	-0.00867453157529493	0	-0.00867453157529493	0	0	0	0.0255325835046417	-0.0617037434695509	-0.0260235947258848	-0.0346981263011797	-0.0173490631505899	-0.0346981263011797	-0.00867453157529493	-0.0173490631505899	0	0.0428816466552316	-0.00867453157529493	0.0428816466552316
1116	0	0	0	0	0	0	0	0	0	0	0	0	0	0	0	0	0	0	0	0	0	0	0	0	0	0	0	0	0	0	0	0	0	0	0	0	0	0	0	0	0	0	0	0	0	0	0	0	0
1117	0	0	0	0	0	0	0	0	0	0	0	0	0	0	0	0	0	0	0	0	0	0	0	0	0	0	0	0	0	0	0	0	0	0	0	0	0	0	0	0	-0.0957854406130268	0	0	0	0	0	0	0	-0.0957854406130268
1118	0	0	0	0.0487685930260912	-0.00374868795921427	0.0243842965130456	-0.00749737591842855	0	-0.00374868795921427	-0.00749737591842855	0.0243842965130456	0	0	0	-0.00749737591842855	-0.00374868795921427	-0.00749737591842855	0	0	0	0	0	-0.0112460638776428	0	-0.0149947518368571	0	0.0731528895391368	-0.00749737591842855	0	0.0412712171076626	0	0.0412712171076626	0	-0.0149947518368571	0	-0.00374868795921427	0	0.0206356085538313	0	-0.00374868795921427	-0.0337381916329285	-0.00374868795921427	-0.0262408157144999	0	0	0	-0.00374868795921427	0.061906825661494	0.0243842965130456
1119	0	0	0	0	0	0	0	0	0	0	0	0	0	0	0	0	-0.00924385283786282	0	0	-0.00924385283786282	0	0	0	0	0	0	0	0	0	0	0	-0.0184877056757256	0	0	0	0	-0.00924385283786282	0	0	0	-0.00924385283786282	-0.0184877056757256	-0.00924385283786282	0	0	0	0	-0.0184877056757256	0
1120	0	0	0	0	0	0	0	0	0	0	0	0	0	0	0	0	0	0	0	0	0	0	0	0	0	0	0	0	0	0	0	0	0	0	0	0	0	0	0	0	0	0	0	0	0	0	0	0	0
1121	0	-0.00110348480501424	0	0	0	0	0	0	0	0	0	0	0	0	0	-0.00110348480501424	0	0	0	0	0	0	0	0	0	0	0	0	0	0	0	0	0	0	0	0	0	0	0	0	0	0	0	0	0	0	0	0	0.00563285078578268
1122	0	0	0	0	0	0	0	0	0	0	0	0	0	0	0	0	0	0	0	0	0	0	0	0	0	0	0	0	0	0	0	0	0	0	0	0	0	0	0	0	0	0	0	0	0	0	0	0	0
1123	0	0	0	0	0	0	0	0	-0.00349027957139367	0	0	0	0	0	0	0	0	0	0	0	0	0	0	0	0	0	0	0	0	0	-0.00349027957139367	0	0	0	0	0	0	0	0	0	0	0	0	0	0	0	0	0	0
1124	0	0	0	0	0	0	0	0	0	0	0	0	0	0	0	0	0	0	0	0	0	0	0	0	0	0	0	0	0	0	0	0	0	0	0	0	0	0	0	0	0	0	0	0	0	0	0	0	0
1125	-0.0156445556946183	0	-0.0156445556946183	-0.0469336670838548	0	0	0	0	-0.0156445556946183	0	0	0	0	0	0	0	0	-0.0156445556946183	0	0	0	-0.0469336670838548	0	0	-0.0625782227784731	0	0	-0.0156445556946183	0.0893655049151028	0	0	-0.0469336670838548	0	0	0.0737209492204845	-0.0312891113892365	0.0737209492204845	0	0.0580763935258663	0	0.131797342746351	-0.0938673341677096	-0.0782227784730914	0	0.0893655049151028	-0.0156445556946183	0	-0.0156445556946183	-0.0625782227784731
1126	0	0.1	0	0	0.1	0	0	0	-0.01404099971918	0	0	0	0	-0.04212299915754	0	0	0	0	0	-0.01404099971918	0	0	0	0	-0.01404099971918	0	0	0	0	0	0	0	1.45206402695872	0.1	0.21746700365066	0	0.13150800336984	-0.02808199943836	0	0.03150800336984	0	0	0.16644201067116	0	0	0.17534400449312	0	0.1	0
1127	0	0	0	0	0	0	0	0	0	0	0	0	-0.0269396551724138	0	0	0	0	0	0	0	0	0	0	0	0	0	0	0	0	0	0	0	-0.0269396551724138	0	-0.0538793103448276	0.129032258064516	0	0	0	0	0	0	-0.0269396551724138	0	0	0	0	0	0
1128	-0.040551500405515	0	-0.040551500405515	-0.08110300081103	-0.985050226385935	-0.040551500405515	-0.382684828629998	-0.121654501216545	0.538185464043272	0	0	-0.370870611976423	-0.08110300081103	0	0	0	0.70629857399212	0	0	-0.040551500405515	0	0	0	0	0	-0.040551500405515	0	0	0	0	0	0.196850393700787	-0.040551500405515	-0.05236571705909	0	0.445268246578665	0	-0.040551500405515	0	-2.2429449968389	-0.364963503649635	-1.3278221609161	-0.527169505271695	-0.040551500405515	0.196850393700787	-0.040551500405515	0.196850393700787	0	0
1129	0	0	0	0	0	0	0	0	0	0	0	0	-0.00516288915276989	0	0	0	0	0	0	0	0	0	0	0	0	0	0	0	0	0	0	0	-0.00516288915276989	0	0	0	0	0	0	0	0	0	0	0	0	0	0	0	0
1130	0	0	0	-0.0582920431361119	0	0	-0.0582920431361119	0	0	0.443911563351092	0	0.125101786517936	0	0	-0.116584086272224	0	0	0	0	0	0	0	0	-0.060088503551572	0	0	0	0.106269925611052	0	0	0.212539851222104	0	0	0	0	0	0	0	0.212539851222104	0	0	0	0	0	0	0	0	0	-0.029146021568056
1131	0	0	0	0	0	0	0	0	0	0	0	0	0	0	0	0	0	0	0	0	0	0	0	0	0	0	0	0	0	0	0	0	0	0	-0.0117439812096301	0	0	0	0	0	0	0	0	0	0	0	0	0.0305997552019584	0
1132	0	0	0	0	0	0	0	0	0	0	0	0	0	0	0	0	0	0	0	0	0	0	0	0	0	0	0	0	0	0	0	0	0	0	0	0	0	0	0	0	0	0	0	0	0	0	0	0	0
1133	0	0	0	0	0	0	0	0	0	0	0	0	0	0	0	0	0	0	0	0	0	0	0	0	0	0	0	0	0	0	0	0	0	0	0	0	0	0	0	0	0	0	0	0	0	0	0	0	0
1134	0	0	0	0	0	0	0	0	0	0	0	0	0	0	0	0	0	0	0	0	0	0	0	0	0	0	0	0	0	0	0	0	0	0	0	0	0	0	0	0	0	0	0	0	0	0	0	0	0
1135	0	0	0	0	0	0	-0.00165880118438405	0	0	0	-0.00165880118438405	0	0	0	0	0	-0.000829400592192023	0	0	0	0	0.00369904564622327	0	0.00286964505403125	-0.00165880118438405	0	0	0	0	0	0	-0.00165880118438405	0	0	0	0	0	0	0	0	0	0	0	0	0	0	-0.00248820177657607	0	0
1136	0	0	0	0	0	0	0	0	0	0	0	0	0	0	0	0	0	0	0	0	0	0	0	0	0	0	0	0	0	0	0	0	0	0	0	0	0	0	0	0	0	0	0	0	0	0	0	0	-0.0705218617771509
1137	0	0	0	0	0	0	0	0	0	0	0	0	0	0	0	0	0	0	0	0	0	0	0	0	0	0	0	0	0	0	0	0	0	0	0	0	0	0	0	0	0	0	0	0	0	0	0	0	0
1138	0	0	0	0	0	0	0	0	0	0	0	0	0.0454124787885425	0	0	0	0	0	0	-0.028587764436821	0	0	0	0	0	-0.0171526586620926	0	0	0	0	-0.00571755288736421	0	-0.00571755288736421	0	0	-0.00571755288736421	0	0	0	0	0	0	0	-0.00571755288736421	0	0	0	0	0
1139	0	0	0	0	0	-0.0625	0	0	0	0	0	0	0	0	0	0	0	0	0	0	0	0	0	0	0	0	0	0	0	0	0	0	0.346020761245675	0	0	0	0	0	-0.0625	0	0	0	0	0	0	0	0	0	-0.0625
1140	0	-0.010612331529237	0	0	-0.0212246630584739	0	0	0	0	0	0	-0.010612331529237	0	0	0	0	0	0	0	-0.0424493261169479	0	0	-0.0318369945877109	0	0	0	0	0	0	0	0	0	0	0	0	0	0	0	0	0	0	0	0	0	0	0	0	0	0
1141	0.0988142292490119	0	0	0	0	0	0	0	0	0	0	0	0	0	0	0	-0.0386922035209905	0	0	0	0	0	0	0	0	0	0	0	0	0	0	0	0	0	0	0	0	0	0	0	0	0	0	-0.0386922035209905	0	0	0	0	0
1142	0	0	0	0	0	0	0	0	0	0	0	0	0	0	0	0	0	0	0	0	0	0	0	0	0	0	0	0	0	0	0	0	0	0	0	0	0	0	0	0	0	0	0	0	0	0	0	0	0
1143	0	0	0	0	0	0	0	0	0	0	0	0	0	0	0	0	0	0	0	-0.00539316147125445	0	0	0	0	0	0	0	0	0	0	0	0	0	0	0	0	0	0	0	0	0	0	0	0	0	0	0	0	0
1144	0	0	0	0	0	0	0	0	0	0	0	-0.0274047684297068	0	0	0	0	0	0	0	0	0	0	0	0	0	0	0	0	0	0	0	0	0	0	0	0	-0.0274047684297068	0	0	0	0	0	0	0	0	0	0	0	0
1145	0.0740740740740741	0	0	0	0	0	0	0	0	0	0	0	0	-0.0121921482565228	0	0	0	0	0	0	0	0	0	0	0	0	0.0740740740740741	0	0	0.0618819258175513	0	0	0	0	0	0	0	-0.0121921482565228	0	-0.0365764447695684	0	0	0.284104148039773	0	0	0	0	0	0
1146	0	0	0	0	0	0	0	0	0	0	0	0	0	0	0	0	0	0	0	0	0	0	0	0	0	0	0	0	0	0	0	0	0	0	0	0	0	0	0	0	0	0	0	0	0	0	0	0	0
1147	0	-0.00490340296165539	0	0	-0.00490340296165539	0	0	0	0	-0.00490340296165539	0	0	0	0	0	0	0	0	0	0	0	0	0.0250501002004008	0	0	0	0	0	0	0	0	0	0	-0.00490340296165539	0	0	-0.00490340296165539	0	0	0	0	0	0	0	0	0	0	0	0
1148	0	0	0	0	0	0	0	0	0	0	0	0	0	0	0	0	0	0	0	0	0	0	0	0	-0.00296340198547933	0	0	0	0	0	0	0	0	0	0	0	0	-0.00296340198547933	0	0	-0.00889020595643799	0	0	-0.00889020595643799	0	0	0	0	0
1149	0	0	0	0	0	0	0	0.0134535180949818	0	0	0	0	0	0	0	0	0	0	0	0	0	0	0	0	0	0	0	0	0	0	0	0	0	0	0	0	0	0	0	0	0	0	0	0	0	0	0	0	0
1150	0	0	0	0	0	0	0	0	-0.0162311313098523	0	0	0	0	0	0	0	0	0	0	0	0	0	0	0	0	-0.0486933939295569	0	0	-0.0324622626197046	0	-0.0324622626197046	0	-0.0324622626197046	0	0	-0.0811556565492615	-0.0162311313098523	0	0	0	-0.0162311313098523	0	-0.0324622626197046	-0.0162311313098523	0	0	0	0	0
1151	-0.031001343391547	0	0	0	0	-0.031001343391547	0	-0.0103337811305157	0	0	0	0	0.0512032770097286	0	0	0.0512032770097286	0.0817389917584257	-0.113671592435672	0	0	0	0	0	0.0512032770097286	0	0	0	0	0	-0.0103337811305157	0	0	-0.0103337811305157	0	0	-0.0728020965564594	-0.0103337811305157	-0.021133190903881	-0.0103337811305157	0	0	0	-0.0206675622610313	0	0.009868152487666	0	0	0	0
1152	0.0287108814240597	0	0	-0.0113895216400911	0	0	0	-0.0113895216400911	0	0	0	0	0	0	0	0	-0.0113895216400911	0	0	0	0	0	0	0	0	0	0	0	0	-0.0113895216400911	0	0	0	0	0	0	-0.0113895216400911	0	0	0	0	-0.0113895216400911	0.0287108814240597	0	0	0	0	0	0
1153	0	0	0	0	0	0	0	0	0	0	0	0	0	0	0	0	0	0	0	0	0	0	0	0	0	0	0	0	0	0	0	0	0	0	0	0	0	0	0	0	0	0	0	0	0	0	0	0	0
1154	0	0	0	0	0	0	-0.0171614896172988	0	0	-0.0171614896172988	0	0	0	0	0	0	0	0	0	-0.0171614896172988	0	0	0	-0.0171614896172988	0	0	0	0	0	0	0	0	0	0	0	0	0	0	0	0	0	0	0	0	0	0	0	0	0
1155	0	0	-0.00615991129727732	0	0	0	0	0	0	0	0	0	0	0	0	0	0	0	0	0	0	0	0	0	0	0	0	0	-0.00615991129727732	-0.0123198225945546	0	0	0	0	0	0	0	0	0.0273747604708459	0	0	0	0	0	0	0	0	0	0
1156	0	0	0	0	0	0	0	0	0	0	0	0	0	0	0	0	0	0	0	0	0	0	0	0	0	0	0	0	0	0	0	0	0	0	0	0	0	0	0	0	0	0	-0.0211685012701101	0	0	0	0	0	0
1157	0	0	0	0	0	0	0	0	0	0	0	0	0	0	0	0	0	0	0	0	0	0	0	0	0	-0.0132257637878587	0	0	0	0	0	0	0	0	0	0	0	0	0	0	0	0	0	0	0	0	0	0	0
1158	0	0	0	0	0	0	0	-0.03725782414307	0	0	0	0	0	0	0	0	0	0	0	0	0	0	0	0	0	0	0	0	0	0	-0.0745156482861401	0	0	0	0	-0.03725782414307	0	0	0	0	0.266666666666667	0	0	0	0	0	0	0	0
1159	0	0	0.0713266761768902	-0.0176242509693338	0	0	0	0	0	0	0	0	0	0	0	0	0	-0.0352485019386676	0	0	-0.0352485019386676	-0.0528727529080014	0	0	0	0	0	0	0	0	0	0	0	0	0	0	0	0	0	0	0	0	0	0	0	0	0	0	0
1160	0	0	0	0	0	0	0	0	0	0	-0.218007412252017	0	0	0	0	0	0	0	0	0	0	0	0	0	0	-0.0218007412252017	0	0	0	0	0	0	0	0	0	0	0	0	0	0	0	0	0	0	0	0	0	0	0
1161	0	0	0	0	0	0	0	0	0	0	0	0	0	0	0.409836065573771	0	0	0	0	0	0	0	0	0	0	0.204918032786885	0	0	-0.270758122743682	-0.0902527075812274	0	0	0	0	0	0	0	0	0	0	0	0	-0.0902527075812274	0	0	0	0	0	0.114665325205658
1162	0	0	0	0	0	0	0	0	0	0	0	0	0	0	0	0	0	0	0	0	0	0	0	0	0	0	0	0	0	0	0	0	0	0	0	0	0	0	0	0	0	0	0	0	0	0	-0.0108119796734782	0	0
1163	0	0	0	0	0	0	0	0	0	0	0	0	0	0	0	0	0	0	0	0	0	0	0	0	0	0	0	0	0	0	0	0	0	0	0	0	0	0	0	0	0	0	0	0	0	0	0	0	0
1164	0.0333068386826282	-0.146670577882077	-0.00183259231304621	0.011918169318639	-0.00183259231304621	-0.0977803852547179	-0.0586682311528307	-0.10755842378019	0.00611285389938002	-0.117028923825541	0.3015941404567	-0.176004693458492	0.0137507616316846	0	-0.0684462696783025	0.0137507616316846	-0.0782243082037743	0.0568356388397845	-0.0586682311528307	0	0	0	0	0	0	0	0	0	0	0.0430848772081	0	0	0	0	0	0	0	0	0	0	0	0	0	0	0	0	0	0	0
1165	0	0	0	0	0	0	0	0	0	0	0	0	0	0	0	0	0	0	0	0	0	0	0	0	0	0	0	0	0	0	0	0	0	0	0	0	-0.014421690222094	0	0	0	0	0	0	0	0	0	0	0	0
1166	0	0	0	0	0	0	0	0	0	0	0	0	0	0	0	0	0	0	0	0	0	0	0	0	0	0	0	0	0	0	0	0	0	0	0	0	0	0	0	0	0	0	0	0	0	0	0	0	0
1167	0	0	0	0	0	0	0	0	0	0	0	0	0	0	0	0	0	0	0	0	0	0	0	0	0	0	0	0	0	0	0	0	0	0	0	0	0	0	0	0	0	0	0	0	0	0	0	0	0
1168	0	0	0	0	0	0	0	0	0	0	0	0	0	0	0	0	0	0	0	0	0	0	0	0	0	0	0	0	0	0	0	0	0	0	0	0	0	0	0	0	0	0	0	0	0	0	0	0	0
1169	0	0	0	0	0	0	0	0	0	0	-0.0628535512256442	0	-0.125707102451288	0	0	0	0	0	0	0	0	0	0	0	0	0	0	0	0	0	0	0	0	0	0	0	0	0	0	0	0	0	0	0	0	-0.251414204902577	0	0	0
1170	0	0	0	0	0	0	0	0	0	0	0	0	0	0	0	0	0	0	-0.0203873598369011	0	0	0	0	0	0	0	0	0	-0.0407747196738022	0	0	0	0	0	0	0	0	0	0	0	0	0	0	0	0	0	0	0	0
1171	0	0	0	0	0	0	0	0	0	0	0	0	0	0	0	0	0.276243093922652	0	0	0	0	0	0	0	0	0	0	0	0	0	0	0	0	0	0	0	0	0	0	0	0	0	0	0	0	0	0	0	0
1172	0	0.410677618069815	-0.0490196078431373	0.205338809034908	0	-0.343137254901961	-0.245098039215686	0.205338809034908	0.566996819261586	0	-0.0980392156862745	0	-0.0980392156862745	0	0	0	-0.0490196078431373	0	-0.0490196078431373	0	0	0	-0.0490196078431373	0	0	0	0	0	0	0	0	0	0	0	0	0	0	0	-0.196078431372549	0	0	0	0	0	0	0	-0.0490196078431373	0	-0.0490196078431373
1173	0	0	0	0	0	0	0	0	0	0	0	0	0	0	0	0	0	0	0	0	0	0	0	0	0	0	0	0	0	0	0	0	0	0	0	0	0	0	0	0	0	0	0	0	0	0	0	0	0
1174	0	0	0	0	0	0	0	0	0	0	0	0	0	0	0	0	0	0	0	0	0	0	0	0	0	0	0	0	0	0	0	0	0	0	0	0	0	0	0	0	0	0	0	0	0	0	0	0	0
1175	0	0	0	0	0	-0.0222172850477672	0	0	0	0	0	0	0	0	0	0	0	0	0	0	0	0	0	0	0	0	0	0	0	0	0	0	0	0	0	0	0	0	0	0	0	0	0	0	0	0	0	0	0
1176	0	0	0	0	0	0	0	0	0	0	0	0	0	0	0	0	0	0	0	0	0	0	0	0	0	0	0	0	0	0	0	0	0	0	0	0	0	0	0	0.204498977505112	0	0	0	0	0	0	0	0.204498977505112	0
1177	0	0	0	0	0	0	0	0	0	0	0	0	0	-0.0154726907009129	0	0	0	0	0	0.17825311942959	0	0	0	0	0	0	0	0	0	0	0	0.089126559714795	0	0	0	0	0	0	0	0	0	0	0	0	0	0	0	0	0
1178	0	0	0	0	0	0	0	0	0	0	0	0	-0.00700304632515144	0	0	0	0	0	0	0	-0.00350152316257572	0	0	0	0	0	0	0	0	0	0	0	0	0	0	0	0	0	0	0	0	0.0160926939169617	0	0	0	0	0	0	-0.00350152316257572
1179	0	0	0	0	0	0	0	0	0	0	0	0	0	0	0	0	0	0	0	0	0	0	0	0	0	0	0	0	0	0	0	0	0	0	0	0	0	0	0	0	0	0	0	0	0	0	0	0	0
1180	0	0	0	0	0	0	0	0	0	0	0	0	0	0	0	0	0	0	0	0	0	0	0	0	0	0	0	0	0	0	0	0	0	0	0	0	0	0	0	0	0	0	0	0	0	0	0	0	0
1181	0	0	0	0	0	0	0	0	0	0	0	0	0	0	0	0	0	0	0	0	0	0	0	0	0	0	0	0	0	0	0	0	0	0	0	0	0	0	0	0	0	0	0	0	0	0	0	0	0
1182	0	0	0	0	0	0	0	0	0	0	0	0	0	0	0	0	0.276243093922652	0	0	0	0	0	0	2.09479841281855	0	0	0	0	0	0	0	0	0	0	0	-0.684931506849315	0	-0.195694716242661	0.276243093922652	-0.489236790606654	0	-0.0978473581213307	0	0	-5.38809181433871	-0.0978473581213307	-0.293542074363992	-1.54933993577749	-0.195694716242661
1183	0	0	0	0	0	0	0	0	0	0	0	0	0	0.0162548764629389	0	0	0	0	0	0	0	0	0	0	0	0	0	0	0	0	0	0	0	0	0	0	0	0	0	0	0	0	-0.00278963372109242	0	0	0	0	0	-0.00278963372109242
1184	0	0	0	0	-0.00949036727721363	0	0	0	0	-0.00949036727721363	0	0	0	0	0	-0.00949036727721363	0	0	0	0	0	0	0	0	0	0	0	0	0	0	0	0	0	0	0	0	0	0	0	0	0	0	0	0	0	0	0	0	0
1185	0	0	0	0	-0.00691706439786954	0	0	0	0	0	0	-0.00691706439786954	0	0	0	0	0	0	0	0	0	0	0	0	0	0	0	0	0	0	-0.00691706439786954	0	0	-0.0138341287957391	0	0	0.0302114803625378	0	0	0	0	0	0	0	0	0	0	0	0
1186	0	0	0	0	0	0	0	0	0	0	0	0	0	0	0	0	0	0	0	0	0	0	0	0	0	0	0	0	0	0	0	0	0	0	0	0	0	0	0	0	0	0	0	0	0	0	0	0	0
1187	0	0	0	0	0	0	0	0	0	0	0	0	0	0	0	0	0	0	0	0	0	0	0	0	0	0	0	0	0	0	0	0	0	0	0	0	0	0	0	0	0	0	0	0	0	0	0	0	0
1188	0	0	0	0	0	0	0	0	0	0	0	0	0	0	0	0	0	0	0	0	0	0	0	0	0	0	0	0	0	0	0	0	0	0	0	0	0	0	0	0	0	0	0	0	0	0	0	0	0
1189	0	0	0	0	0	0	0	0	-0.0115326951908661	0	0	0	0	0	0	0	0	0	-0.0115326951908661	0	0	0	0	0	0	0	0	0	0	0	0	0	0	0	0	0	0	0	0	0	0	0	0	0	0	0	0	0	0
1190	0	0	0	0	0	0	-0.103788271925272	0	0	0	0	0	0	0	0	-0.0259470679813181	0	0	0	0	0	-0.0259470679813181	0	0	0	0	-0.0259470679813181	0	0	0	0	0	0	0	0	0	0	0	-0.0518941359626362	0	0	0	0	0	0	0	0	0	-0.0259470679813181
1191	0	0	0	0	0	0	0	0	0	0	0	0	0	0	0	0	0	0	0	0	0	0	0	0	0	0	-0.0019257062527682	0	0	0	0	0	0	0	0	0	0	0	0	0	0	0	-0.00577711875830461	0	0	0	0	-0.0019257062527682	0
1192	0	-0.0233644859813084	0	0	0	0	0	0	0	0	0	0	0	0	0	0	0	0	0	0	0	0	0.133988174709136	0	-0.0233644859813084	0	0	0	0	0	0	0	-0.0233644859813084	0	0	0	0.212664505054358	0	0	0	-0.0467289719626168	0	0	0	0	0	0	0	0
1193	0	0	0	0	0	0	0	0	0	0	0	0	0	0	0	0	0	0	0	0	0	0	0	0	0	0	0	0	0	0	0	0	0	0	0	0	0	0	0	-0.0223313979455114	0	0	0	0	0	0	0	0	0
1194	0	0	0	-0.00591856060606061	0	0	0	0	0.0672494956287828	0	0	0	0	0	0	0	0	0	0	0	0	0	0	0	0	0	0	0	0	0	0	0	-0.00591856060606061	0	0	-0.00591856060606061	0	0	0	0	0	0	0	0	0	0	0	0	0
1195	0	0	0	0	0	0	0	0	0	0	0	0	0	0	0	0	0	0	0	0	0	0	0	0	0	0	0	0	0	0	0	0	0	0	0	0	0	0	0	0	0	0	0	0	0	0	0	0	0
1196	0	0	0	0	0	0	0	0	0	0	0	0	0	0	0	0	0	0	0	0	0	0	0	0	0	0	0	0	0	0	0	0	0	0	0	0	0	0	0	0	0	0	0	0	0	0	0	0	0
1197	0	0	0	0	0	0	0	0	-0.00912575287461216	0	0	0	0	0	0	0	0	0	0	0	0	0	0	0	-0.00912575287461216	0	0	0	0	0	0	0	0	0	0	0	0.0578519950118107	0	0	0	0	0	0	0	0	0	0	0	0
1198	0	0	0	0	0	0	0	0	0	0	0	0	0	0	0	0	0	0	0	0	0	0	0	0	0	0	0	0	0	0	0	0	0	0	0	0	0	0	0	0	0	0	0	0	0	0	-0.0170096955264501	0	-0.0170096955264501
1199	0	0	0	0	0	0	0	0	0	0	0	0	0	0	0	0	0	0	0	0	0	0	0	0.0909918107370337	0	0	0	0	0	0	0	0	0	0	0	0	0	0	0	0	0	0	0	0	0	0	0	0	0
1200	0	0	0	0	0	0	0	0	0	0	0	0	0	0	0	0	0	0	-0.029146021568056	0	0	0	0	0	0	0	0	0	0	0	0	0	0	0	0	0	0	0	0	0	0	0	0	0	0	0	0	0	0
1201	0	0	0	0	0	0	0	0	0	0	0	0	0	-0.00159015376786935	0	0	0	0	0	0	0	0	0	0	0	0	0	0	0	0	0	0	0	0	0	0	0	0	-0.00159015376786935	0	0	0	0	0	0	0	0	0	0
1202	0	0	0	0	0	0	0	0	0	0	0	0	0	0	0	0	0	0	0	-0.00612444879960804	0	0	0	0	0	0	0	0	0	0	0	0	0	0	0	0	0	0	0	0	0	0	0	0	0	0	0	0	0
1203	0	0	0	0	0	0	0	0	0	0	0	0	0	0	0	0	0	0	0	0	0	0	0	0	0	0	0	0	0	0	0	0	0	0	0	0	0	0	0	0	0	0	0	0	0	0	0	0	0
1204	0	0	0	0	0	0	0	0	0	0	0	0	0	0	0	0	0	0	0	0	0	0	0	0	0	0	0	0	0	0	0	0	-0.00902608538676776	0	0	0	0	0	0	0	0	0	0	0	0	0	0	0	0
1205	0	0	0	0	0	0	0	0	0	0	0	0	0	0	0	0	0	0	0	0	0	0	0	0	0	0	0	0	0	0	0	0	0	0	0	0	0	0	0	0	0	0	0	0	0	0	0	0	0
1206	0	0	0	0	0	0	0	0	0	0	0	0	0	0	0	0	0	0	0	0	0	0	0	0	0	0	0	0	0	0	0	0	0	0	0	0	0	0	0	0	0	0	0	0	0	0	0	0	0
1207	0	0	0	0	0	0	0	0	0	0	0	0	0	0	0	0	0	0	0	0	0	0	0	0	0	0	0	0	0	0	0	0	0	0	0	0	0	0	0	0	0	-0.00699839037021485	0	0	0	0	0	0	0
1208	0	0	-0.00899280575539568	-0.026978417266187	0	0	0	0	-0.00899280575539568	0	0	0	0	0	0	0	0	0	0	0	-0.00899280575539568	0	0	0	0	0	0	0	0	0	0	0	0	0	0	0	0	0	0	0	0	0	0	0	0	0	0	0	0
1209	0	0	0	0	0	0	0	0	0	0	0	0	0	0	0	0	0	0	0	0	0	-0.0146198830409357	0	0	0	0	0	0	0	0	-0.043859649122807	0	0	0	0	0.139791569318777	0	-0.0146198830409357	-0.0292397660818713	0	-0.112852753352308	0	0	0.338062670801297	-0.0146198830409357	0	0.0479659600979846	0	0
1210	0	0	0	0	0	0	0	0	0	0	0	0	0	0	0	0	0	0	0	0	0	0	0	0	0	0	0	0	0	0	0	0	0	0	0	0	0	0	0	0	0	0	0	0	0	0	0	0	0
1211	0	0	0	0	0	0	0	0	0	-0.0416319733555371	0	0	0	-0.0416319733555371	0	0	0	0	0	0	0	0	0	0	0	0	0	0	0	-0.0832639467110741	0	0	0	0	-0.0416319733555371	0	0	0	0	0	0	0	0	0	0	0	0	0	0
1212	0	0	0	0	0	0	0	0	0	0	0	0	0	0	0	0	0	0	0	0	0	0	0	0	0	0	0	0	0	0	0	0	0	0	0	0	0	0	0	0	0	0	0	0	0	0	0	0	0
1213	0	0	0	0	0	0	0	0	0	0	0	0	0	0	0	0	0	0	0	0	0	0	0	0	0	0	0	0	0	0	0	0	0	0	0	0	0	0	0	0	0	0	-0.0902527075812274	-0.0128932439401753	0	-0.0257864878803507	0	0	0
1214	0	0	0	0	0	0	0	0	0	0	0	0	0	0	0	0	0	0	0	0	0	0	0	0	0	0	0	0	0	0	0	0	0	0	0	0	0	0	0	0	0	0	0	0	0	0	0	0	0
1215	0	0	0	0	0	0	0	0	0	0	0	0	0	0	0	0	-0.0428449014567266	0	0	0.210526315789474	0	0	0	0	0	0	0	0	0	0.210526315789474	0	0	0	0	0	0	0	0	0	0	0	0	0	0	0	0	-0.0428449014567266	0	-0.0428449014567266
1216	0	0	0	0	0	0	0	0	0	0	0	0	0	0	0	0	0	0	0	0	0	0	0	0	0	0	0	0	0	0	0	0	0	0	0	0	0	0	0	0	-0.0178316690442225	0	0	-0.0178316690442225	0.102774922918808	0	0	0	0
1217	0	0	0	0	0	0	0	0	0	0	0	0	0	0	0	0	0	0	0	0	0	0	0	0	0	0	0	0	0	0	0	0	0	0	0	0	0	0	0	0	0	0	0	0	0	0	0	0	0
1218	0	0	0	0	0	0	0	0	0	0	0	0	0	0	0	0	0	0	0	0	0	0	0	0	0	0	0	0	0	0	0	0	0	0	0	0	0	0	0	0	0	0	0	0	0	0	0	0	0
1219	0	0	0	0	0	0	0	0	0	0	0	0	-0.0966183574879227	0	0	0	0	0	-0.0966183574879227	0	0	0	-0.0966183574879227	0	0	0	0	-0.0966183574879227	0	-0.0483091787439614	0	0	-0.144927536231884	0	0	-0.014372978799856	-0.0966183574879227	0.261109114864056	0	0	0	0	0	0	0	0	0	0	0
1220	0	0	0	0	0	0	0	0	0	0	0	0	0	0	0	0	0	0	0	0	0	0	0	0	0	0	0	0	0	0	0	0	0	0	0	0	0	0	0	0	0	0	0	0	0	0	0	-0.0070482097547223	0
1221	0	0	0	0	-0.0275633958103638	0	0	0	0	0.0577608362715475	0	0	0	0	-0.0275633958103638	0	0	0	0	0	0	0	0	0	0	0	0	-0.0551267916207277	0	0	0	0	0	0	0	0	0	0	0	0	0	0	0	0	0	0	0	0	0
1222	0	0	0	0	0	0	0	0	0	0	0	0	0	0	0	0	0	0	0	0	0	0	0	0	0	0	0	0	0	0	0	0	0	0	0	0	0	0	0	0	0	0	0	0	0	0	0	0	0
1223	0	0	0	-0.0181818181818182	0	0	-0.0363636363636364	0	0	0.0625483319845337	0	0	0	-0.0181818181818182	0	0	0	-0.0181818181818182	0	0	0	0	0	0	0	-0.0363636363636364	0.29673590504451	0	0	0	0	0	0	-0.0363636363636364	0	0	0	0	0.0807301501663519	0.19782393669634	0	0	0	0	-0.0181818181818182	0	0.29673590504451	0	0
1224	0	0	0	0	0	0	0	0	0	0	0	0	0	0	0	0	0	0	0	0	0	0	0	0	0	0	0	0	-0.00403697872512212	0	0	0	0	0	-0.00807395745024424	0	0	0	-0.0282588510758548	0	0	-0.0121109361753664	0.0725163161711385	0	-0.00403697872512212	0	0.0240725714696731	0	-0.0121109361753664
1225	0	-0.00432395036104985	0	0	-0.00432395036104985	-0.0216197518052493	-0.00432395036104985	0	0.0114092151518514	0	0	0	0.0228184303037027	-0.0129718510831496	0.0385515958166039	0	0	0	0	0	0	0	0	0	-0.0518874043325983	0	0	0	0	0	-0.0172958014441994	0	0	0	0	-0.00864790072209971	0	0.00708526479080149	-0.00432395036104985	0	0	0	0	0	0	0	0.0314663310258024	0	0
1226	0	0	0	0	0	0	0	0	0	0	0	0	0	0	0	0	0	0	0	0	0	0	0	0	0	0	0	0	0	0	0	0	0	0	0	0	0	0	0	0	0	0	0	0	0	0	0	0	0
1227	0	0	0	0	0	0	0.0144237703735757	0	0	0	0	0	0	0	0	0	0	0	0	0	0	0	0	0	0	0	0	0	0	-0.0038627935723115	0	0	0	0	0	0	0	0	0	0	0	0	0	0	0	0	0	0	0
1228	0	-0.00431015904486876	0	-0.00862031808973751	0	-0.00862031808973751	0	0	0	0	0	-0.00431015904486876	0	0	0	0.0235183443085607	0	0	0	-0.00431015904486876	0	0	0	0	0	0	0	0	0	0	-0.00862031808973751	0	0	0	0	0	0	0	0	0	0	0	0	0	0	0	0	0	0
1229	0	0.123250174256506	0	0	0	0	0	0	-0.019361833952912	0	0	0	0	-0.00774473358116481	0	0	0	0	0	0	-0.0116171003717472	0	0.0620183743804213	-0.0038723667905824	0	0.00853130808550189	0	0	0	0	0	0	0	0	0	0.0248073497521685	0	0	0	0	0	0	0	0	0	0	0	0	0
1230	0	0	0	0	0	0	0	0	0	0	0	0	0	0	0	0	0	0	0	0	0	0	0	0	0	0	0	0	0	0	0	0	0	0	0	0	0	0	0	0	0	0	0	0	0	0	0	0	0
1231	0	0	0	0	0	0	0	0	0	0	0	-0.042185192997258	0	0	0	0	0	0	0	0	0	0	0	0	0	0	0	0	0	0	0	0	0	0	0	0	0	0	-0.021092596498629	0	0	0	0	0	0	0	0	0	0
1232	0	-0.0848536274925753	-0.0212134068731438	0	0	0	0	0	0	0	0	0	0.112107623318386	0	0	-0.0424268137462877	0	0	-0.0212134068731438	0	0	0	0	0	0	0	0.112107623318386	0	0	0	0	0	0	0	0	0	0	0	0	0	0	0	0	0	0	0	0	-0.0636402206194315	0
1233	0	0	0	0	0	0	0	0	0	0	0	0	0	0	0	0	0	0	0	0	0	0	0	0	0	0	0	0	0	0	0	0	0	0	0	0	0	0	0	0	0	0	0	0	0	0	0	0	0
1234	-0.0490196078431373	0	0	0	0	0	-0.0490196078431373	0	0	0	0.136054421768707	0	0	0	0	0	0	0	0	0	0	0	0	0	-0.0245098039215686	0	0	0	0	0	0	0	0	0	0	0	0	0	0	0	0	0	0	0	0	0	0	0	0
1235	0	0	0	0	0	0	0	0	0	0	0	0	0	0	0	0	0	0	0	0	0	0	0	0	0	0	0	0	0	0	0	0	0	0	0	0	0	0	0	0	0	0	0	0	0	0	0	0	0
1236	0	0	0	0	0	0	0	0	0	0	0	0	0	0	0	0	0	0	0	0	0	0	0	0	0	0	0	0	0	0	0	0	0	0	0	0	0	0	0	0	0	0	0	0	0	0	0	0	0
1237	0	0	0	0	0	0	0	0	-0.0106826193782716	0	-0.0534130968913578	0	-0.0106826193782716	0	0	0	0	0.0472548081999439	0	0	0	0	0.0152069500651293	0	0	0	0	0	0.0472548081999439	0	0	0.0152069500651293	0	0	0	0	0	0	0	0	0	-0.0106826193782716	0.0579374275782155	0	-0.0106826193782716	0	0	0.352148896156151	0
1238	0	0	0.159667767041556	-0.00414439056736707	0.0152532031726663	0	0	-0.00414439056736707	0.0028200314705651	-0.00414439056736707	0	0	0	0.0152532031726663	-0.0192262804630723	0.028371627982611	0.0222176252105984	0	-0.0124331717021012	-0.0207219528368353	0.0084600944116952	-0.050885732628246	-0.0124331717021012	-0.00828878113473414	-0.003973077290406	-0.00828878113473414	-0.0510570459052068	-0.00414439056736707	-0.0207219528368353	-0.291899491524494	-0.0165775622694683	0	0.0237132975843614	0	-0.0179019213662702	0	-0.001324359096802	0	0	0.0139288440758642	0	0	-0.00414439056736707	0	-0.00909920040065301	0	0	0	0.0472552818917618
1239	0	0	0	0	0	0	0	0	0	0	0	0	0	0	0	0	0	0	0	0	0	0	0	0	0	0	0	0	0	0	0	0	0	0	0	0	0	0	0	0	0	0	0	0.025025025025025	0	0	0	0	0
1240	0	0	0.109289617486339	0	0	0	0	0	0	0	0	0	-0.0454029511918275	0	0	0	0	0	-0.113507377979569	0	0	0	0	0	-0.0454029511918275	0	0	0.109289617486339	0	0	0	0	0	0	0	0	0	0	0	0	-0.0227014755959137	-0.0454029511918275	0	0	0	0	0	0	0
1241	0	0	-0.0313087038196619	0	0	0	0	-0.0313087038196619	0	-0.0313087038196619	0	0	0	0	0	0	0	0	0	0	0	0	0	0	0	0	0	0	0	0	0	0	0	0	0	0	0	0	0	0	0	0	0	0	0	0	0	0	0
1242	-0.02406511032893	0.111843433118383	0	0	0	-0.0366535324841932	-0.0274901493631449	0	-0.00916338312104829	0.034340227431575	0	0	0	0	0	0	0	0	0	0.0725359632841805	0	0	0	0	0	0	0	0	0	0	0	0	0	0	0	0	0	0	0	0	0	0	0	0	0	0	0	0	0
1243	0	0	0	0	0	0	0	0	0	0	0	0	0	0	0	0	0	0	0	0	0	0	0	0	0	0	0	0	0	0	0	0	0	0	0	0	0	0	0	0	0	0	0	0	0	0	0	0	0
1244	0	0	0	0	0	0	-0.0694927032661571	0	0	0	0	0	0	0	0	0	0	0	0	0	0	0	0	0	0	0	0	0	0	0	0	0	0	0	0	0	0	0	0	0	0	0	0	0	0	0	0	0	0
1245	0	0	0	0	0	0	0	0	0	0	0	0	0	0	0	0	-0.0176087339320303	0	0	0	0	0	0	-0.0176087339320303	0	0	0	0	0	0	-0.0176087339320303	0	0	-0.0176087339320303	0	0	0	0	0	0	0	0	0	0	0	0	-0.0176087339320303	0	0
1246	0	0	0	0	0	0	0	0	0	0	0	0	0	0	0	0.36697247706422	0	0	0	0	0	0	0	0	0	0	0	0	0	0	0	0	0	0	0	0	0	0	0	0	0	0	0	0	0	0	0	0	0
1247	-0.00548095368594135	0	0	0	0	0	0	0	0	0	0	0	0	0	0	0	0	0	0	0	0	0	0	0	0	0	0	0	0	0.0180440274269217	0	0	0	0	0	0	0	0	-0.00274047684297068	0	0	0	0	0	0	0	0	0	0
1248	0	0	0	0	0	0	0	0	0	0	0	0	0	0	0	0	0	0	0	0	0	0	0	0	0	0	0	0	0	-0.0289771080846132	0	0	0	0	0	0	0	0	0	0	0	0	0	0	0	0	0	0	0
1249	0	0	0	0	0	0	0	0	0	0	0	0	0	0	0	0	0	0	0	0	0	0	0	0	0	0	0	0	0	0	0	0	0	0	0	0	0	0	0	0	0	0	0	0	0	0	0	0	0
1250	0	0	0	0	0	0	0	0	0	0	0	0	0	0	0	0	0	0	0	0	0	0	0	0	0	0	0	0	0	0	0	0	0	0	0	0	0	0	0	0	0	0	0	0	0	0	0	0	0
1251	0	0	0	0	0	0	0	0	0	0	0	0	0	0	0	0	0	0	0	0	0	0	0	0	0	0	0	0	0	0	0	0	0	0	0	0	0	0	0	0	0	0	0	0	0	0	0	0	0
1252	0.208814334144693	0	0.00441028064256699	-0.0126374320738026	0.0427255094808213	-0.0063187160369013	0	0	-0.063187160369013	0	0	0	0	-0.0189561481107039	0.0289855072463768	-0.0252748641476052	-0.0063187160369013	0	0	0	0	0	0	-0.0126374320738026	0	0	0	0	0	0	0	0	0.0100293591356729	0	0	0	0	0	0	0	0	0	0	0	-0.0063187160369013	0	0	0	0
1253	0	0	0	0	0	0	0	0	0	0	0	0	0	0	0	0	0	0	0	0	0	0	0	0.0269832703723691	0	0	0	0	0	0	0	0	0	0	0	0	0	0	0	0	0	0	0	0	0	0	0	0	0
1254	0	0	0	0	-0.0145348837209302	-0.00726744186046512	-0.00363372093023256	0	0	0	0	0	0	0	0.0779317169717962	-0.0109011627906977	-0.00726744186046512	0	-0.0109011627906977	-0.00363372093023256	0	0	-0.00363372093023256	0	0	-0.0109011627906977	0	0	-0.0218023255813953	0	0	0.104063582384958	-0.0181686046511628	0	0	0	0	-0.00726744186046512	0	0	0.15222971301336	0.0332446808510638	0	-0.00726744186046512	0.0296109599208312	0	0	0	0
1255	-0.0542299349240781	0	0	0	-0.162689804772234	0	0	0	0	0	0	-0.0542299349240781	0	0	-0.0542299349240781	0	0	0	0	-0.0542299349240781	0	0	0.222222222222222	0	0	0	0	0	0	-0.162689804772234	0	0	0	0	0	0	0	0	0	0	0	0	0	0	0	0	0	0	0
1256	0	0	0	0	0	0	0	0	0	0	0	0	0	0	0	0	0	0	0	0	0	0	-0.00276717029165975	0	0	0	0	0	0	0	-0.00276717029165975	-0.00830151087497925	0	-0.00276717029165975	0	0.0222203083203719	0	0	0	0	0	0	-0.00276717029165975	0	0	0	0	-0.00276717029165975	0
1257	0	0	0	-0.00257489732596913	-0.0091789649746872	-0.00128744866298456	0	-0.00257489732596913	0	0	-0.00386234598895369	0	0	0	-0.00128744866298456	0	0	0	0	0	-0.00128744866298456	0	-0.00257489732596913	0	0.0165700082850041	-0.00257489732596913	0	0	0	0	0	0	0	0	0	0	-0.00128744866298456	0	0	0	0	0	0	0	0	0	0.00828500414250207	0	0
1258	0	0	0	-0.0658761528326746	0	0	0	0	0	0	0	0	0	0	0	0	0	0	0	0	0	0	0	0	0	0	0	0	0	0	0	0	0	0	0	0	0	0	0	0	0	0	0	0	0	0	0	0	0
1259	0	0	0	0	0	0	0	0	0	0	0	0	0	0	0	0	0	0	0	0	0	0	0	0	0	0	0	0	0	0	0	0	0	0	0	0	0	0	0	0	0	0	0	0	0	0	0	0	0
1260	0	0	0	0	0	0	0	0	0	-0.000135223212957629	0	0	0	0	0	0	0	0	0	0	0	0	0	-0.000811339277745775	-0.000135223212957629	0	0	0	0	0	0	0	0	0	0	0	0	0	0	0	0	0	0	-8.87376521195681e-05	0	0	0	-0.000270446425915258	0
1261	0	0	0	0	0	0	0	0	0	0	-0.0677506775067751	0	0	0	0.195694716242661	0	0	0	0.391389432485323	0	-0.0677506775067751	0	-0.0677506775067751	0	0	0	0	0	0	0	0	0	0	0	0.127944038735886	0	0	-0.0677506775067751	0	0	0	0	0	0	0	0	0	0	0
1262	0	0	0	0	0	0	0	0	0	0	0	0	0	0	0	0	0	0	0	-0.0150285542530809	0	0	0	0	0	0	0	0	0.229357798165138	0	0	0	0	0	0	0	0	0	0	0	0	0	0	0	0	0	0	-0.0150285542530809	0
1263	0	0	0	0	-0.000952507953441411	0	0	0	0	0	0	0	0	0	0	0	0	0	0	0	0	0	0	0	0	0	0	0	0	0	-0.00256330777751693	-0.000952507953441411	0	0	0	0	0	0	0	0	0	0	0	-0.00476253976720706	0	0	0	0.00154094011905603	0.00315173994313154
1264	0	0	0	0	0	0	0	0	0	0	0	0	0	0	0	0	0	0	0	0	0	0	0	0	0	0	0	0	0	0	0	0	0	0	0	0	0	0	0	0	0	0	0	0	0	0	0	0	0
1265	0	0	0	0	0	0	0	0	0	0	0	0	0	0	0	0	0	0	0	0	0	0	0	0	0	0	0	0	0	0	0	0	0	0	0	0	0	0	0	0	0	0	0	0	0	0	0	0	0
1266	0	0	0	0	0	0	0	0	0	0	0	0	0	0	0	0	0	0	0	0	0	0	0	0	0	0	0	0	0	0	0	0	0	0	0	0	0	0	0	0	0	0	0	0	0	0	0	0	0
1267	0	0	0	0	0.0246501129331437	0	0	-0.00455539358600583	0	0	0	0	0	0	0	0	0	0	0	0	-0.00455539358600583	0	0	0	0	0	0	0	0	0	0	0	0	0	0	0	0	0	0	0.0237135404315864	0	0	0	0	0	0	0	0	0
1268	0	0	0	0	0	0	0	0	0	0	0	0	0	0	0	0	0	0	0	0	0	0	0	0	0	0	0	0	-0.0188182160331201	0	0	0	0	0	0	0	0	0	0	0	0	0	0	0	0	0	0	0	0
1269	0.016159641223736	-0.258256766823938	-0.208592003973181	-0.110497899577189	0.085690309214797	0.072026301665092	-0.228457909113484	0.310441954411714	-0.216029322869301	-0.23342438539856	0.124186698189881	-0.067035034317029	0.505394741898178	0.124186698189881	0.415998168766814	0.227247278870949	-0.23342438539856	-0.265694085720058	-0.224726854133931	0.262012612866479	-0.150229709857795	-0.218524956543333	0.012428586244183	-0.12043085214734	-0.178793146262727	-0.243357337968711	-0.00247084261104399	0.065824404074494	0.0918922068053949	0.155220977205857	0.0086975312646293	0.032294491384486	-0.0310342790159766	0.065824404074494	-0.01487463779224	0.120455643210327	0.052160396524789	-0.223491432828408	2.4791062986973e-05	0.065824404074494	-0.140296757287643	0.21854974760632	0	-0.0794636205612118	-0.0546312391358331	-0.119195430841818	-0.0161348501607494	-0.0446982865656817	-0.0955984707219616
1270	0	0	0	0	0	0.0385800901219978	0.0090352069387344	0	0	0	0	0	0	0	-0.0048785247341204	0	0	0	0	0	0	0	0	0	0	0	-0.0073177871011806	-0.0024392623670602	0	0	0	0	0	0	0	-0.0024392623670602	0	0	0	-0.0073177871011806	0	0	0	0	0	0	0	0	-0.0048785247341204
1271	0	0	0	0	0	0	-0.00817661488143908	0	0	0	0	0	0	0	-0.00817661488143908	0	0	0	0	0.044762757385855	0	0.0649956701273926	0	0	0.044762757385855	0	0	0	0	-0.0408830744071954	0	0	0	0	0	0	0	0	0	0	0	0	0	0	0	0	0	0	0
1272	-0.00419334097453244	0	0.00975795372245615	-0.00279556064968829	0	0	-0.00141103460057058	-0.00139778032484415	-0.0153755835732856	-0.015388837849012	-0.0140043117998944	-0.0111954968744796	-0.0014375431520234	-0.0153755835732856	-1.32542757264294e-05	-0.0111822425987532	0.00276905209823541	-0.00559112129937659	-0.00419334097453244	-0.00698890162422074	0.0111557340473003	-0.00419334097453244	-0.00280881492541473	-0.00139778032484415	-0.0153755835732856	-0.00279556064968829	0	0	-0.00419334097453244	0	0	-0.00139778032484415	0	-0.00139778032484415	0	0	0	0	0	0	-0.00139778032484415	0	0	0	0	0	-0.00139778032484415	0	0
1273	0	0	0	0	-0.0264924055104203	0	-0.0353232073472271	0	0	0	0	0	0	0	0	0	0	0	0	0	0	0	0	0	0	0	0	0	0	0	0	0	0	0	0	0	0	0	0	0	0	-0.00883080183680678	0	0	0	-0.00883080183680678	0	0	0
1274	0	0	0	0	0	0	0	0	0	0	0	0	0	0	0	0	0	-0.0145327713995059	0	0	0	0	0.0386100386100386	-0.0145327713995059	0	0	-0.0145327713995059	0	0	0	0	0	0	0	0	0	0	0	0	0	0	0	0	0	0	0	0	0	0
1275	0	0	0	0	0	0	0	0	0	0	0	0	0	0	0	0	0	0	0	0	0	0	0	0	0	0	0	0	0	0	0	0	0	0	0	0	0	0	0	0	0	0	0	0	0	0	0	0	0
1276	0	0	0	0	0	0	0	0	0	0	0	0	0	-0.0403551251008878	0	0	0	0	0	0	0	0	0	0	0	0	0	0	0	0	0	0	0	0	0	0	0	0	0	0	0	0	0	0	0	0	0.191126356380593	0	0
1277	0	0	0	0	0	0	0	0	0	0	0	0	0	0	0	-0.01998001998002	0	0	0	0	0	0	0	0	-0.03996003996004	0	0	0	0	0	0	0	0	0	0	0	-0.01998001998002	0	0	0	0	0	0	0	0	0	-0.0076602983579728	-0.310361473152171	0
1278	0	0	0	0	0	0	0	0	0	0	0	0	0	0	0	0	0	0	0	0	0	0	0	0	0	0	0	0	0	0	0	0	0	0	0	0	0	0	0	0	0	0	0	0	0.079428117553614	0	0	0	0
1279	0	0	0	-0.00286221306314042	0	0	0	0	0	0	0	0	0	0	0	0	0	-0.0143110653157021	-0.00572442612628084	0	0	0	0	-0.00286221306314042	0	0	0	-0.00572442612628084	0	0	0	0	0	0	0	0	0	-0.00286221306314042	0	0	0	0	0	0	0	0	0	0	0
1280	0	0	0	0	0	0	0	0	0	0	0	0	0	0	0	0	0	0	0	0	0	0	0	0	0	0	0	0	0	0	0	0	0	0	0	0	0	0	0	0	0	0	0	0	0	0	0	0	0
1281	0	0	0	0	0	0	0	0	0	0	0	0	0	0	0	0	0	0	0	0	0	0	0	0	0	0	0	0	0	0	0	0	0	0	0	0	0	0	0	0	0	0	0	0	0	0	0	-0.00746602956547708	0
1282	-0.251267573415761	-0.292591370951807	-0.190013397244893	-0.10792632843222	-0.192625849989694	-0.106216389694404	-0.25900984237401	-0.039271871050667	-0.07092492237879	-0.123752854096282	0.0313110635805599	-0.03700140605343	-0.0814030933175461	-0.0067163057155594	-0.117036548380723	-0.0740028121068601	0.00102596324268971	-0.0662605431486108	-0.11100421816029	-0.0807191178224194	-0.11100421816029	-0.0874354235379789	0.136966927015544	0.00205192648538	-0.070240946883664	-0.0655765676534842	-0.147663636466157	-0.500359771110432	0.002393914232943	-0.0581762864427982	-0.205497935161392	-0.108610303927347	0	0	-0.044401687264116	0	-0.029601124842744	0	-0.00740028121068601	0	0	0	-0.00740028121068601	0	-0.022200843632058	0	0	0	0
1283	0	0	0	-0.00816060062020565	0	0	0	0	0	0	0	0	0	0	0	0	0	0	0	0	0	0	0	0	0	0	0	0	0	0	0	0	0	0	0	0	0	0	0	0	0	0	0	0	0	0	0	0	0
1284	0	0	0	0.123609394313968	0	0	0	0	0	0	0	0	0	0.123609394313968	0	0	0	0	0	0	0	0	0	0	0	0	0	0	0	0	0	0	0	0	0	0	0	0	0	0	0	0	0	0	0	0	0	0	0
1285	0	0	0	0	0	0	0	0	0	0	0	0	0	0	0	0	0	0	0	0	0	0	0	0	0	0	0	0	0	0	0	0	0	0	0	0	0	0	0	0	0	0	0	0	0	0	0	0	0
1286	0	0.11058752640646	-0.0640102416386622	0	-0.28886345678038	0	-0.049846762393395	0	-0.70819950505728	-0.0160025604096655	-0.0960153624579933	-4.5257360890432	0.078991090290328	-0.112017922867659	0.0638058992870624	0.78561971351969	0.0157982180580657	-0.90125194173126	-0.0160025604096655	-0.0320051208193311	-2.4280469072977	-0.384674476886772	-0.0480076812289966	-0.0160025604096655	1.28925975322852	0.0638058992870624	0.653857210928688	0	-0.0480076812289966	0	0	-0.0160025604096655	0.207215915919252	0.606462556754492	0	10.6340653770365	-0.066258007506261	-0.272043526964314	0.414431831838505	-0.0482120235805961	-0.0960153624579933	0.779834270690009	0	0	0	0	0.143614358983791	0	0
1287	0	0	0	0	0	0	0	0	0	0	0	0	0	0	0	0	0	0	0	0	0	0	0	0	0	0	0	0	0	0	0	0	0	0	0	0	0	0	0	0	0	0	0	0	0	0	0	0	0
1288	0	0	0	0	-0.00622006593269889	0	0	0	0	0	0	0	0	0	0	0	-0.00622006593269889	-0.0124401318653978	0	0	0	0	0	0	0	0	0	0	0.0241370987207338	0	0	0	0	-0.0186601977980967	0	0	-0.00622006593269889	0	0	0	0	0.0179170327880349	0	0	0	0	0	-0.0124401318653978	0
1289	0	0	0	0	0	0.0555249993452244	0	0	0	0	0	0	0	0	0.102145045965271	0	0	0	0.102145045965271	0	0	0	0.102145045965271	0	0	0	0	0	0	0	0	0	0.204290091930541	0	0	0	0	0	0.283125114585789	0.102145045965271	0	0	0.0788350226552477	0	0	0	0	0	0
1290	0	0	0	0	0	0	0	0	0	0	0	0	0	0	0	0	0	0	0	0	0	0	0	0	0	0	0.429184549356223	0	0	0	0	0	0	0	0	0	0	0	0	0	0	0.429184549356223	0	0	0	-0.0917431192660551	0	0	0
1291	0	0	0	0	0	0	0	0	0	0	0.0560852495793606	0	0	0	0	0	0	0	0	0	0	0	0	0	0	0	0	0	0	0	0	0	0	0	0	0	0	0	0	-0.0636638548464109	0	0	0	0	0	0	0	0	0
1292	0	0	0	-0.010924186148132	0	0	0	0	0	0	0	0	0.14411457354179	0	0	0	0	0	0	0	0	0	0	0	0	0	0	0	0	0	0	0	0	0	0	0	0	0	0	0	0	0	-0.0218483722962639	0	0	0	0	0	0
1293	0	0	0	0	0	0	0	0	0	0	0	0	0	0	0	0	0	0	0	0	0	0	0	0	0	0	0	0	0	0	0	0	0	0	0	0	0	0	0	0	0	0	0	0	0	0	0	0	0
1294	0	0	0	0	0	0	0	0	0	0	0	0	0	0	0	0	0	0	0	0	0	0	0	0	0	0	0	0	0	0	0	0	-0.00386428626632661	0	0	0	0	0	0	0	0	0	0	0	0	0	0	0	0
1295	0	0	0	0	0	0.0224191479121817	0	0	0	-0.012278978388998	0	-0.0368369351669941	0	0	0	0	0	0	0	0	0	0	0	0	0	0	0	0	0	0	0	0	0	0	0	0	0	0	0	0	0	0	0	0	0	0	0	0	0
1296	0	0	0	0.460182540856122	0	-0.135043889264011	0	0	0	0	0	0	0	0	-0.0675219446320054	0	0	0	0	0	0	0	0	0	0	0	0	0	0	0	0	0	0	0	-0.0675219446320054	0	-0.202565833896016	0	0	0	0	0	0	0	0	0	0	0	0
1297	0	0	0	0	0	0	0	0	0	0	0	0	0	0	0	0	0	0	0	0	0	0	0	0	0	0	0	-0.00449337227589306	0	0	0.0192307692307692	0	0	0	0	0	0	0	0	0	0	0	0	0	0	-0.00898674455178611	0	0	0
1298	0	-0.0061751265900951	0	0	0	0	0	0	0	0	0	0	0	0	0	0	0	0	0	0	-0.0185253797702853	0	0	0	0	-0.0061751265900951	0	0	0	0	0	0	0	0	0	0	0	0	0	0	0	0	0	0	0	0	0	0	0.029596055544642
1299	0	0.151891500118317	0.0796812749003984	0	0	-0.00747104968248039	0	0	0	0	0	0	-0.00747104968248039	0	0	0	0	-0.00747104968248039	0	0.0647391755354376	0	-0.00747104968248039	0	0.0796812749003984	0	0.0796812749003984	-0.00747104968248039	0	-0.00747104968248039	0	0	0	0	0	0.0796812749003984	0	0	0	0	0	0	0	0	0	0.0796812749003984	0	0	0	0
1300	0	0	0	0	0.00188843621633527	0	0	0	0	0	0	0	-0.000459810282277532	0	0	0	0	0	0	0	0	0	0	0	0	0	0	0	0	0	0	0.00980360118950361	0	0	0	0	0	0	0	0	-0.000459810282277532	0	0	-0.000459810282277532	0	0	-0.00500871801782771	0	0
1301	-0.0267287225058668	0	0	0	0	0	0	0	0.0803212851405622	0	0	0	-0.0152928582352042	0	0	0	0	0	0	0	0	0	0	0	0	0	0	0	0	0	0	0.130056853810716	0	0	0	0.0803212851405622	0	0	0	0	0	0	0	0	-0.0152928582352042	0	0	0	-0.0305857164704083
1302	0	0	-0.0733137829912024	-0.0366568914956012	-0.0733137829912024	0	0	0	0	0	0	0	-0.0366568914956012	0	0	0.192176060449479	-0.146627565982405	0	-0.0366568914956012	0	0	0	0	0	-0.0366568914956012	0	0	0.22883295194508	-0.0366568914956012	0	0	0	-0.0733137829912024	0	-0.0366568914956012	0	0	-0.0366568914956012	0	0	-0.0366568914956012	-0.109970674486804	0	0	0	0	-0.219941348973607	-0.109970674486804	0
1303	0	0	0	0	0	0	0	0	0	0	0	0	0	0	0	0	0	0	0	0	0	0	0	0	0	0	0	0	0	0	0	0	0	0	0	0	0	0	0	0	0	0	0	0	0	-0.0414336026517506	0	0	0
1304	0	0	0	0	0	0	0	0	0	0	0	0	0	0	0	0	0	0	0	0	0	0	0	0	0	0	0	0	0	0	0	0	0	0	0	0	0	0	0	0	0	0	0	0	0	0	0	0	0
1305	-0.0445831475702185	0	-0.0445831475702185	0	0	0	-0.0445831475702185	-0.0891662951404369	0	0	0	0	0	0	0	0	0	0	0	0	0	0	0	0	0	0	0	0	0	0	0	0	0	0	0	0	0	0	0	0	0	0	0	0	0	0	-0.0445831475702185	0	0
1306	-0.028328611898017	0	0	0	0	0	0.192022474555256	0.184672206832872	0	-0.141643059490085	0	0	0	0	-0.028328611898017	0	-0.056657223796034	0	0	0	0.0356788796204018	0	0	-0.028328611898017	0	0	-0.028328611898017	0	0.071357759240804	0	0	0	0.0640074915184188	0	0	0	-0.113314447592068	0.0640074915184188	-0.084985835694051	-0.056657223796034	0	0	0	0	-0.041956688351264	0	-0.056657223796034	-0.028328611898017	0.0923361034164358
1307	0	0	0	0	-0.0264900662251656	0	0	-0.0264900662251656	0	-0.0264900662251656	0	0	0	0	0	0	0	0	0	0	0	0	0	0	0	0	0	0	0	0	0	0	0	0	-0.0529801324503311	0	0	0	0	0	-0.0264900662251656	0	0	0	0	0	-0.0264900662251656	0	0
1308	-0.0662251655629139	0	0	0	0	0	-0.0662251655629139	0	0	0	0	0	0	0	0	0	0	0	0	0	0	0	0	0	0	-0.0662251655629139	0	-0.0662251655629139	0	0	0	0	0	0	0	0	0	0	0	0	0	0	0	0	0	0	0	0	0
1309	0	0	0	0.0374812593703148	0	0	0	0	0	0	0	0	0	0	0	0	0	0	0	0	0	0	0	0	0	0	0	0	0	0	0	0	0	0	0	0	0	0	0	0	0	0	0	-0.00667824228663016	0	0	-0.00667824228663016	0	0
1310	0	0	0	0	0	0	0	0	0	0	0	-0.00963020030816641	0	0	0	0	0	0	0	0	0	0	0	0	0	0	0	0	0	0	0	0	0	-0.00963020030816641	0	0	0	0	0	0	0	0	0	0	0	0	0	0	0
1311	0	0	0	0	0	0	0	0	0	0	0	0	0	0	0	0	0	0	0	0	0	0	0	0	0	0	0	0	0	0	0	0	0	0	0	0	0	0	0	0	0	0	0	0	0	0	0	0	0
1312	0	0	0	0	0	0	0	0	0	-0.0338180588434224	0	0	0	0	0	0	0	0	0	0	0	0	0	0	0	0	0	0	0	0	0	0	0	0	0	0	0	0	0	0	0	0	0	0	0	0	0	0	0
1313	0	0	0	0	0	0	0	0	0	0	0	0	0	0	0	0	0	0	0	0	0	0	0	0	0	0	0	0	0	0	0	0	0	0	0	0	0	0	0	0	0	0	0	0	0	0	0	0	0
1314	0	0	0	0	0	0	0	0	0	0	-0.0125849484017116	0	0	-0.0125849484017116	0	0	0	0	0	0	-0.0125849484017116	0	0	0	0	-0.0125849484017116	0	0	0	0	0	0	0	0	0	0	0	0	0	0	0	0	-0.0125849484017116	0	0	0	0	-0.0125849484017116	0
1315	0	0	0	0	0	0	0	0	0	0	0	0	0	0	0	0	0	0	0	0	0	0	0	0	0	0	0	-0.0102901831652603	0	0	0	0	0	0	0	-0.0205803663305207	0	0	0	0	0	0	0	-0.0102901831652603	0	0	0	0	-0.0102901831652603
1316	0	0	0	0	0.0276516498420757	-0.0219474723827639	0	0	0	0	0	0	0	-0.0219474723827639	-0.00731582412758797	0	0.0276516498420757	0	0.0845665961945032	-0.00731582412758797	0	0	0	0	0	0	0	0	0	0.0422832980972516	0	0	0	0	0	0	0	0	-0.00731582412758797	0	0	0	0	0	0	0	0	0	0
1317	0	0	0	0	0	0	0	0	0	0	0	0	0	-0.00395491398062092	0	0	0	0	-0.0237294838837255	0	0	0	0	0	0	0	0.0198767640628106	-0.00395491398062092	0	0	0	0	0	0	0	0	0	0	0	0	0	0	0.0239338722031374	0	0	0	0	0	0
1318	0	0	0	0	0.005146989899059	0	0	0.115677082062637	-0.0184621065263547	0.154559505409583	0.0109467165628637	0	0.0034313265993727	0	0.0588176461784366	0	0	-0.027693159789532	0.0311244863889047	-0.00923105326317733	0	0	0	0.161422158608328	0	-0.0998259225952643	0	0	-0.0461552663158866	0	0.020177769826041	0	0	0.0294088230892184	0	0	0	0	-0.027693159789532	0	0	0	0	0.0294088230892184	0	0	0	0	0
1319	0	0	0	0	0	0	0	0	0	0	0	0	0	0	0	0	0	0	0	0	0	0	0	0	0	0	0	0	0	0	0	0	0	0	0	0	0	0	0	0	0	0	0	0	0	0	0	0	0
1320	0	0	0	0	0	0	0	0	0	0	0	0	0	0	0	0	0	0	0	0	0	0	0	0	0	0	0	-0.0209907640638119	0	0	0	-0.0629722921914358	0	0	0	0	0	0	0	0	0	0	0	0	0	0	0	0	0
1321	0	0	0	0	0	0	0	0	0	0	0	0	0	0	0	0	0	0	0	0	0	0	0	0	0	0	0	0	0	0	0	0	0	0	0	0	0	0	0	0	0	0	0	0	0	0	0	0	0
1322	0.355270868602682	0	0	0	0	0	0	0	0	0	0	-0.0911577028258888	0	-0.182315405651778	0	0	0	0	0	0	0	0	0	0	0	-0.0911577028258888	0	0	0	0	0	0	0	0	0	0	-0.0911577028258888	0	0	0	0	0	0	-0.273473108477666	0	0	-0.273473108477666	0	0
1323	0	0	0	0	0	0	0	-0.0062445360309729	0	0	0	0	0	0	0	0.0166230094518824	0	0	0	0	0	0	0	-0.0062445360309729	0	0	0	-0.0124890720619458	0	0	0	0	0	0	0	0	0	0	0	0	0	0	0	0	0	0	0	0	0
1324	0	0	0	0	0	0	0	0	0	0	0	0	0	0	0	0	0	0	0	0	0	0	0	0	0	0	0	0	0	0	0	0	0	0	0	0	0	0	0	0	0	0	0	0	0	0	0	0	0
1325	0	0	-0.0200561572402728	0	0	-0.0200561572402728	0	0	0	0.384615384615385	-0.0200561572402728	0	0	0	0	0	-0.0200561572402728	0	0	0	0	0	-0.0200561572402728	0	0	0	0	0	0	0	-0.0401123144805455	0	0	0	0	0	0	0	0	0	0	0	0	0	0	0	0	-0.0200561572402728	-0.0802246289610911
1326	0	0	0	0	0	0	0	0	0	0	0	0	0	0	0	0	0	0	0	0	0	0	0	0	0	0	0	0	0	0	0	0	0	0	0	0	0	0	0	0	0	0	0	0	0	0	0	0	0
1327	0	0	0	0	0	0	0	0	0	0	0	0	0	0	0	0	0	0	0	0	0	0	0	0	0	0	0	0	0	0	0	0	0	0	0	0	0	0	0	0	0	0	0	0	0	0	0	0	0
1328	0	0	-0.00181475029036005	0	0	0	0	0	0	0	0	0	0	0	0	0	0	0	0	0	0	0	0	0	0	0	0	0	0	0	0	0	0	0	0	0	0	0	0	0	0	0	-0.00362950058072009	0	0	0	0	0	0
1329	0	0	0	0	0	0	0	0	0	0	0	0	0	0	0	0	0	0	0	0	0	0	0	0	0	0	0	0	0	0	0	0	0	0	0	0	0	-0.0181603559429765	0	0.111878655760535	0	0	0	0	0	0	0	0	0
1330	0	0	0	0	-0.0460935699469924	0	-0.0230467849734962	0	-0.0230467849734962	0	0	0	0	0	0.0780654496068878	0	-0.0460935699469924	0	0	0.0550186646333916	0	-0.0230467849734962	0.133084114240279	0	0	-0.0230467849734962	-0.115233924867481	-0.0230467849734962	0.101112234580384	-0.0921871398939848	0.156130899213776	0.101112234580384	-0.0230467849734962	0	0	0.202224469160768	0	0	-0.0230467849734962	0	0	-0.0691403549204886	0	0.0550186646333916	0	0	0	0	0
1331	0	0	0	0	0	0	0	0	0	0	0	0	0	0	0	0	0	0	0	0	0	0	0	0	0	0	0	0	0	0	0	0	0	0	0	0	0	0	0	0	0	0	0	0	0	0	0	0	0
1332	0	0	0	0	0	0	0	0	0	0	0	0	0	0	0	0	0	0	0	0	0	0	0	0	0	0	0	0	0	0	0	0	0	0	0	0	0	0	0	0	0	0	0	0	0	0	0	0	0
1333	0	0	0	0	-0.066711140760507	0	0	0	0	0	0	0	0	0	0	0	0	0	0	0	0	0	0	0	0	0	0	0	0	0	0	0	-0.066711140760507	0	0	0	0	0	0	0	0	0	0	0	0	0	0	0	0
1334	0	0	0	0	0	0	0	0	0	0	0	0	0	0	0	0	0	0	0	0.287081339712919	0	0.261525500203591	0	0	0	0	0	0	0	0	0.0701379403949783	0	0	0	0	0	0	0	0	0	0	-0.0255558395093279	0	0	0	-0.0255558395093279	0	0	0
1335	0	0	0	0	-0.00171080544720454	0	0	-0.00171080544720454	0	0	0	0	0	0	0	0	0	0	0	0	-0.00171080544720454	0	0	0	0	0	0	0	0	0	0	0	0	0	0	0	0	-0.00171080544720454	0	0	0	0	0	-0.00342161089440909	0	0	0	0	0.0185048112509252
1336	0	0	0	0	0	0	0	0	0	0	0	0	0	0	0	0	0	0	0	0	0	0	0	0	0	0	0	0	0	0	0	0	0	0	0	0	0	0	0	0	0	0	0	0	0	0	0	0	0
1337	0	0	0	0	0	0	0	0	0	-0.00173034330011074	0	0	0	0	-0.00173034330011074	0	0	0	-0.00173034330011074	0	0	0	0	0	0	0	0	0	0	0	0	0	0	0	0	0	0	0	0	0	0	0	-0.00173034330011074	0	0	0	0	0	0
1338	0	0	0	0	0	0	0	0	0	0	0	0	0	0	0	0	0	0	0	0	0	0	0	0	0	0	0	0	0	0	0	0	0	0	0	0	0	0	0	0	0	0	0	0	0	0	0	0	0
1339	0	0	0	0	0	0	0	0	0	0	0	0	0	0	0	0	-0.0893921334922527	0	0	0	0	0	0	0	0	0	0	0	0	0	0	0	0	0	0	0	-0.119189511323004	-0.0595947556615018	-0.0297973778307509	0	-0.238379022646007	0	0	0	0	0	0	0	0
1340	0	0	0	0	0	0	0	0	0	0	-0.0200120072043226	0	0	0	0	0	0	-0.0200120072043226	0	0	-0.0400240144086452	0	0	0	0.0635733727010002	0	-0.0400240144086452	0	0.123609394313968	-0.0200120072043226	0	0	0	0	0	0	-0.0200120072043226	0	0	0	0	-0.0200120072043226	0	0	0	0	0	-0.0200120072043226	0
1341	0	0	0	0	0	0	0.0968054211035818	0	0	0	0	0	0	0	0	0	0	0	0	0	0	0	0	0	0	0	0	0	0.193610842207164	-0.0224719101123595	0	0	0	0	-0.0224719101123595	0	0	0	0	0	0	0	0	0	0	0	0	-0.0224719101123595	0
1342	0	0	0	0	0	0	0	0	0	-0.0099009900990099	0	0	0	0	0	0	0	0	0	0	0	-0.0099009900990099	0	0	0	0	0	0	0	0	0	0	0	0	0	0	0	0	0	0	0	0	0	0	-0.0099009900990099	0	0	0	0
1343	-0.0541976044658826	-0.179720421948748	-0.233049699203295	-0.476938919299767	0.540449187414734	0.022757166176266	-0.159778034585065	-0.200531136523766	-0.168012573844236	0.0606954893023839	-0.103843775696512	-0.487778440192943	-0.00173665442267001	0.046172862385289	-0.238469459649883	-0.228498265968042	-0.292667064115766	-0.243889220096472	0.372436613570498	-0.309794672666866	0.00910286647050598	0.744663429962416	0.13657213555462	-0.105580430119183	0.0381481203046959	0.470860628820421	0.217868542253444	-0.131810905140789	1.49735160200543	0.732087254646569	-0.111868517777106	0.239547584039797	-0.29895515177369	-0.083033061121494	-0.168012573844236	0.901836482913476	0.747478208774999	-0.319765866348707	-0.26643658909416	0.201609260913679	0.057012383278465	0.195321173255755	0.437473738929557	0.0444362079626189	-0.357704189474825	0.33623494486705	-0.100160669672594	0.012785972494424	-0.147201859269218
1344	0	0	0	0	0	0	0	0	0	0	0	0	0	0	0	0	0	0	0	0	0	0	0	0	0	0	0	0	0	0	0	0	0	0	0	0	0	0	0	0	0	0	0	0	0	0	0	0	0
1345	0	0	0	0	0	0	0	0	0	0	0	0	0	0	0	0	0	0	0	0	0	0	0	0	0	0	0	0	0	0	0	0	0	0.00562682871933378	0	0	0	0	0	0	0	0	0	0	0	0	0	0	0
1346	0	0	0	0	0	0	0	0	0	0	0	0	0	0	0	0	0	0	0	0	0	0	0	0	0	0	0	0	0	0	0	0	0	0	0	0	0	0	0	0	0	0	0	0	0	0	0	0	0
1347	0	0	-0.00854408749145591	0	0	-0.00854408749145591	0	0	0	0	0	0	0	0	0.0868619289671922	0	0	0	0	0	0	0	0	-0.00854408749145591	0	0	0	-0.00854408749145591	0	0	-0.0256322624743677	-0.00854408749145591	0.0346500346500346	0	0	0.0954060164586481	0	0	0	0	-0.008070402807245	0	0	0	0	0	-0.07547573337047	-0.0170881749829118	0
1348	0	0	0	0	0	0	0	0	0	0	0	0	0	0	0	0	0	0	0	0	0	0	0	0	0	0	0	0	0	0	0	0	0	0	0	0	0	0	0	0	0	0	0	0	0	0	0	0	0
1349	0	0	0	0	0	0	0	0	0	0	0	0	0	0	0	0	0	0	0	0	0	0	0	0	0	0	0	0	0	0	0.0606321980143697	0	0	0	0	0	-0.0255004462578095	0	0	0	0	0	0	0	0	0	0	0	0
1350	0	0	0	0	0	0	0	0	0	0	0	0	0	0	0	0	0	0	0	0	0	0	0	0	0	0	0	0	0	0	0	0	0	0	0	0	0	0	0	0	0	0	0	0	0	0	0	0	0
1351	-0.177462289263531	-0.354924578527063	-0.41407867494824	-0.354924578527063	-0.266193433895297	-0.384501626737652	-0.0591540964211772	-0.147885241052943	-0.325347530316474	-0.0591540964211772	-0.20703933747412	-0.147885241052943	0.474652469683526	-0.236616385684709	-0.0887311446317657	-0.0295770482105886	-0.0591540964211772	-0.325347530316474	-0.177462289263531	-0.147885241052943	0.681691807157646	-0.0295770482105886	-0.354924578527063	0	-0.0295770482105886	0	-0.0591540964211772	-0.266193433895297	-0.236616385684709	-0.295770482105886	-0.147885241052943	-0.41407867494824	-0.0591540964211772	0	-0.177462289263531	-0.147885241052943	-0.739426205264715	0.653534457261165	-0.0591540964211772	0.711268855368234	-0.0591540964211772	-0.118308192842354	-0.147885241052943	-0.118308192842354	-0.266193433895297	-0.20703933747412	-0.0295770482105886	-0.354924578527063	-0.177462289263531
1352	0	0.136425648021828	0	0	0	0	0	0	0	0	0	0	0	0	0	0	0	0	0	0	0	-0.0341296928327645	0	-0.136518771331058	-0.0341296928327645	0	-0.068259385665529	0	0	-0.0341296928327645	0.136425648021828	0	0	0	0	0	0	0	0	0	0	0	0	0	0	0	0	0	0
1353	0	0	0	0	0	0	0	0	0	0	0	0	0	0	0	0	0	0	0	0	0	0	0	0	0	0	0	0	0	0	0	0	0	0	0	0	0	0	0	0	0	0	0	0	0	0	0	0	0
1354	-0.0133244503664224	-0.00444148345547413	0.0388726919339164	-0.00444148345547413	0	-0.00444148345547413	0.0583090379008746	0	0.0194363459669582	0	0	0	-0.00888296691094826	0	0	0	0	0	0	0	0	-0.00444148345547413	-0.00888296691094826	0	0	-0.00444148345547413	0	-0.0177659338218965	0	0	0	0	0	0	0.0194363459669582	-0.00444148345547413	0	0.0388726919339164	0	0	0	0	0.0194363459669582	0	0	0	0	0	0
1355	0	0	0	0	0	0	0	0	-0.0129794276072425	0	0	-0.0129794276072425	0	0	0	0	0	0	-0.00648971380362126	0	0	0	0	0	0	0	0.076086386102718	0	0	0.0320905331099589	0	0	0	0	0	-0.138790241233077	0	-0.0915720650669925	0	-0.0198271773190111	-0.00648971380362126	0.102403277225351	0	0	-0.0587654601407387	0	0.0191111055027164	0	0
1356	0	0	0	0	0	0	0	0	0	0	0	0	0	0	0	0	0	0	0	0	0	0	0	0	0	0	0	0	0	0	0	0	0	0	0	0	0	0	0	0	0	0	0	0	0	0	0	0	0
1357	0	0	-0.0991080277502478	0	0	0	0	0	0	0	0	0	0	0	0	0	0	0	-0.0991080277502478	0	0	0	0	0	0	0	0	0	0	0	0	0	-0.0991080277502478	0	0	0	0	0	0	0.21330657824436	0	0	0	-0.0991080277502478	0	0	0	0	0
1358	0	0	0	0	0	0	0	0	0	0	0	0	0	0	0	0	0	0	0	0	0	0	0	0	0	0	0	0	0	0	0	-0.00745323097562794	0	0	0	0	0	0	0	0	0	0	0	0	0	0	0	0	0
1359	0	0	0	0	0	0	0	0	0	0	0	0	0	0	0	0	0	0.0395100750691426	0	-0.0161459594736417	0	0	-0.00807297973682086	0	0	0	0	0	0	0	0	0	0	0	0	0	0	0	0	0	0	0	0	0	-0.00807297973682086	0	0	0	0
1360	0	0	0	0	0	0	0	0	0	0	0	0.131061598951507	0	0	0	0	0	0	0	0	0	0	0	0	0	0	0	0	0	0	0	0	0	0	0	0	0	0	0	0	0	0	0	0	0	0	0	0	0
1361	0	0	0	0	0	0	0	0	0	0	0	0	0	0	0	0	0	0	0	0	0	0	0	0	0	0	0	0	0	0	0	0	0	0	0	0	0	0	0	0	0	0	0	0	0	0	0	0	0
1362	0	0	0	0	0	0	0	0	0	0	-0.01478633742422	0	0	0	0	0	0	0	0	0	0	0	0	0	0	0	0	0	0	0	0	0	0	0	0	0	0	0	0	0	0	0	0	0	0	0	0	0	0
1363	0	0	0	0	0	0	0	0	0	0	0	0	0	0	0	0	0	0	0	0	0	0	0	0	0	0	0	0	0	0	0	0	0	0	0	0	0	0	0	0	0	0	0	0	0	0	0	0	0
1364	0	0	0	0	0	0	0	0	0	0	0	0	0	0	0	0	0	0	0	0	0	0	0	0	0	0	0	0	0	0	0	0	0	0	0	0	0	0	0	0	0	0	0	0	0	0	0	0	0
1365	0	0	0	0.0728862973760933	0	0	0	0	0	0	0	0	0	0	0	0	0	-0.0118680275338239	0	0	0	0	0	0	0	0	-0.0118680275338239	0	0	0	0	0	0	0	0	0	0	0	0	0	0	0	0	0	0	0	0	0	0
1366	0	0	0	-0.00702148574638393	-0.0140429714927679	0	0	0	0	0	0	0	0	0	0	0	0	0	0	0	0	0	0	0	-0.0210644572391518	0	0	0	0	0	0	0	0	0	0	0	0	0	0	0	0	0	0	0	-0.00702148574638393	0	0	-0.0280859429855357	0
1367	0	-0.0251004016064257	0	-0.0376506024096386	0	0	0	0	0	0	0	0	0	0	0	0	0	0	0	0	0	0	0	0	0	0	0	0	0	0	0	0	0	0	0	0	0	0	0	0	0	0	0	0	0	0	0	0	0
1368	0	0	0	0	0	-0.0210084033613445	0	0	0	0	0	0	0.125487380882001	0	0	0	0	0	0	0	0	0	0	0	0	0	0	0	0	0	0	0	0	0	0	0	0	0	0	0	0	0	0	0	0	0	0	0	0
1369	0	0	0	0	0	0	0	0	0	0	0	0	0	0	0	-0.00470101541933058	0	0	0	0	0	0	0	0	0	0	0	0	0	0	0	0	0	0	0	0	0	0	0	0	0	0	0	0	0	0	0	0	0
1370	0	0	0	0	0	0	0	0	0	0	0	0	0	0	0	0	0	0	-0.00763475339746526	0	0	0	0	0	0	0	0	0	0	0	0	0	0	0	0	0	0	-0.030539013589861	0	0	0	0	0.0203515716518693	0	0	0	0	0	0
1371	0	0	-0.00795102170628926	0	0	-0.00795102170628926	0	-0.00795102170628926	0	0	0	0	0	0	0	-0.00795102170628926	0	0	0	0	0	-0.00795102170628926	0	0	0.0079839294688431	0	-0.00795102170628926	-0.0159020434125785	0	0	0	0.0238859728814216	0	0	0	0	0	0	0	0	0	0	0	0	0	0	0	0	0
1372	0	0	0	0	0	0	0	0	0	0	0	0	0	0	0	0	0	0	0	0	0	0	0	0	0	0	0	0	0	0	0	0	0	0	0	0	0	0	0	0	0	0	0	0	0	0	0	0	0
1373	0	0	0.0252602972004622	0	0	0	0.0370919881305638	0	0	0	0	0	0	0	-0.0236633818602031	0	0	0	0	0	0	-0.00815394651011089	0	0	0	0	0	0	0	0	0	0.0370919881305638	0	0	0	-0.0163078930202218	0	0	-0.00815394651011089	0	0	0	0	0	0	0	0	-0.00815394651011089	0
1374	0	0	0	0	0	0	0	0	0	0	0	-0.0043917435221783	0	0	0	0	0	0	0	0	0	0	0	0	0	0	0	0	0	0	0	0	0	0	0	0	0	0	0	0	0	0	0	0	0	0	0	0	0
1375	0	0	0	0	0	0	0	0	0	0	0	0	0	0	0	0	0	0	0	0	0	0	0	0	0	0	0	0	0	0	0	0	0	0	0	0	0	0	0	0	0	0	0	0	0	0	0	0	0
1376	0	0	0	0	0	0	0	0	0	0	0	-0.00173840483971907	0	0	0.0066200037192913	0	-0.00173840483971907	0	0	0	0	0	0	0	0	0	0	0	0	0.0132400074385826	0.00835840855901037	0	0	0	0	0	0	0	0	-0.00173840483971907	0	0	0	0	0	0	0	0	0
1377	0	0	0	0	0	0	0	0	0	0	0	0	0	0	0	-0.00992555831265509	0	0	0	0	0	-0.0198511166253102	0	0	0	0	0	0	0	-0.00992555831265509	0	0	0	0	0	0	0	0	0	0	0	0	0	0	0	0	0	0	0
1378	0	0	0	0	0	-0.00541565123206066	0	0	0	0	0	0	0	0	0	0	0	0	0	0	0	0	0	0	0	0	0	0	0	0	0	0	0	0	0	0	0	-0.00541565123206066	0	0	0	0	0	0	0	0	0	0	0
1379	0	-0.0044907490569427	0	0	0	0	0	0	0	0	0	0	0	0	0	0	0	0	0	0	0	0	0	0	0	0	0	0	0	0	0	-0.0044907490569427	0	0	0	0	0	0	0	0	0	0	0	0	0	0	0	0	0
1380	0	0	0	0	0	0	0	0	0	0	0	0	0	0	0	0	0	0	0	0	0	0	0	0	0	0	0	0	0	0	0	0	0	0	0	0	0	0	0	0	0	0	0	0	0	0	0	0	0
1381	0	0	0	0	0	0	0	0	0	0	0	0	0	0	0	0	0	0	0	0	0	0	0	0	0	0	0	0	0	0	0	0	0	0	0	0	0	0	0	0	0	0	0	0	0	0	0	0	0
1382	0	0	0	0	0	0	0	0	0	0	0	0	0	0	0	0	0	0	0	0	0	0	0	0	0	0	0	0	0	0	0	0	0	0	0	0	0	0	0	0	0	0	0	0	0	0	0	0	0
1383	0	0	0	0	0	0	0	0	0	0	0	0	0	0	0	0	0.00904782153882938	-0.00286270468338486	-0.00858811405015459	0	0	0	-0.00286270468338486	0	0	0	0	0.0238210524444284	0	-0.00286270468338486	0	0	0	0	0	-0.00286270468338486	-0.00572540936676972	0	0	0	0	0	-0.00286270468338486	0	0	0.0443196927167972	0	0	0
1384	0	0	0	0	0	0	0	0	0	0	0	0	0	0	0	0	-0.0433463372345037	0	0	-0.0433463372345037	0	0	0	0	0	0	0	0	0	0	-0.0866926744690074	0	0	0	0	0	0	0	0	0	0	0	0	0	-0.0866926744690074	0	0	0	0
1385	0	0	0	0	0	0	0	0	0	0	0	0	0	0	0	0	0	0	0	0	0	0	0	0	0	0	0	0	0	0	0	0	0	0	0	0	0	0	0	0	0	0	0	0	0	0	0	0	0
1386	0	0	0	0	0	0	0	0	0	0	0	0	0	0	0	0	0	0	0	0	-0.0142694063926941	-0.0062904239455858	-0.0142694063926941	0	0	0	0	0	0	0	0	0	0	0	0	0	0	0	0	0	0	0	0	0	0	0	0	0	0
1387	0	0	0	0	0	0	0	0	0	0	0	0	0	0	0	0	0.198707673945133	0	0	0	0.233740078919734	0	0	0	0	0	0	0	0	0	0	0	0	0	0	0	0	0.0837520938023451	0	-0.0175162024873008	0.0837520938023451	0	0	0	0	0	0	0	0
1388	0	0	0	0	0	0	0	0	0	0	0	0	0	0	0	0	0	0	0	0	0	0	0	0	0	0	0	0	0	0	0	0	0	0	0	0	0	0	0	0	0	0	0	0	0	0	0	0	0
1389	0	0	0	0	0	-0.00320965464116061	0.0109601052170101	0	0	0	0	0	0	-0.00962896392348183	0	0	0	0	0	-0.00320965464116061	0	0	0	0	-0.00962896392348183	0	0	0	0	0	0	0	0	-0.00109474410820831	0	-0.0256772371292849	0	0	0	0	0	0	0	0	0	0	0	0	0
1390	0	0	0	0	0	0	0	0	0	0	0	0	0	0	0	0	0	0	0	0	0	0	0	0	0	0	0	0	0	0	0	0	0	0	0	0	0	0	0	0	0	0	0	0	0	0	0	0	0
1391	0	0	0	0	0	0	0.0103766732385597	0	0	0	0	0	0	0	0	0	-0.00296142740801066	0	0	0	0	0	0	0	0	0	0	0	0	0	0.00518833661927986	0	0	0	0	0	0	-0.00148071370400533	0	-0.00148071370400533	0	0	0	0	0	0	0	0	0
1392	0	-0.0171880371261602	0	-0.0171880371261602	0	0	0	0	0	0	0	0	0	0	0	0	-0.0171880371261602	0	0	0	-0.0171880371261602	0	0	0	0	0	-0.0171880371261602	0	0	0	0	0	0	0	0	0	0	0	0	0	0.0849617672047579	-0.0171880371261602	0	0	0	0	0	0	0
1393	0	0	-0.0653310104529617	0	0	0.12624425170266	0.238663484486873	0	0	-0.239547038327526	0	0	0	-0.130662020905923	-0.304878048780488	0	-0.0217770034843206	0	0.25513916492727	-0.0871080139372822	0	-0.0653310104529617	-0.108885017421603	-0.1865857816437	-0.261324041811847	-0.0217770034843206	-0.0435540069686411	0	0	-3.78155846423789	-0.370209059233449	-0.0871080139372822	-0.48912501143422	-0.130662020905923	-0.174216027874564	-0.263091149493152	-0.2622075956525	0	0	-0.0653310104529617	0	2.96577840053886	-0.0217770034843206	0	0.474676307451792	0	0	-0.152439024390244	0
1394	0	0	0	0	0	0	0	0	0	0	0	0	0	0	0	0	0	0	0	0	0	0	0	0	0	0	0	0	0	0	0	0	0	0	0	0	0	0	0	0	0	0	0.0115194102061974	0	0	0	0	0	0
1395	0	0	0	0	0	0	0	0	0	0	0	0	0	0	0	0	0	0	0	0	0	0	0	0	0	0	0	0	0	0	0	0	0	0	-0.0382116927779901	0	0	0	0	0	-0.11463507833397	0	0	-0.0382116927779901	-0.0764233855559801	0	0	0	0
1396	0	0	0	0	0	0	0	0	0	0	0	0	0	0	0	0	0	0	0	0	0	0.650759219088937	0	0	0	0	0	0	0	0	0	0	0	0	0	0	0	0	0	0	0	0	0	0	0	0	0	0	0
1397	-0.0116904372223521	0.0729394602479942	0	0	0	0	0	0	-0.0116904372223521	0	0	0	0	0	0	0	0	0	0	0	0	0	0	0	0	0	0	0	0	0	0	0	0	0.145878920495988	0	0	0	-0.0116904372223521	0	0	0	0	0	0	0	-0.0116904372223521	0	0	0
1398	0	0	0	-0.0123107226394189	0	0	0.0447343429624065	0	-0.0123107226394189	0	-0.0738643358365136	-0.0123107226394189	0	0	0.0894686859248131	0	0	0	0	0	0	0	0.0078021750441497	0	0	0	0	0	0	-0.0123107226394189	0	-0.0246214452788379	0	0	0	0	0.228180262407302	0	0	0.206852444577345	0.114090131203651	-0.0246214452788379	0	0.0078021750441497	0	0	-0.0123107226394189	0.0570450656018254	0.178937371849626
1399	-0.0153350713080816	0	0	-0.0766753565404079	-0.0613402852323263	-0.0306701426161632	0	-0.0613402852323263	-0.0306701426161632	-0.0460052139242447	-0.0766753565404079	-0.0306701426161632	0	-0.0460052139242447	0	0	0	0	0	0	0	0	-0.0306701426161632	0	-0.0613402852323263	-0.0153350713080816	0	0	0	0	0	0	0	0	0	0	0	0	0	0	0	0	0	0	0	0	0	0	0
1400	0	0.0249687890137328	0	0	0	0	0	0	0	0	0	0	0	0	0	0	0	0	0	0	0	0	0	0	0	0	0	0	0	0	0	0	0	0	0	0	0	0	0	0	0	0	0	0	0	0	0	0	0
1401	0	-0.0674763832658569	0	0	0	0	0	0	0	0	0	0	0	0	0	0	0	0	0	0.593471810089021	0	0	0	0	0	0	0	0	0	0	0	0	0	0	0	0	0	0	0	0	-0.0674763832658569	0	0	0	0	0	0	0	0
1402	0	0	0	0	0	0	0	0	0	0	0	0	0	0	0	0	0	0	0	0	0	0	0	0	0	0	0	0	0	0	0	0	0	0	0	0	0	0	0	0	0	0	0	0	0	0	0	0	0
1403	0	0	0	0	0	0	0	0	0	0	0	0	0	0	0	0	0	0	0	0	0	0	0	0	0	0	0	0	0	0	0	0	0	0	0	0	0	0	0	0	0	0	0	0	0	0	0	0	0
1404	0	-0.024433643199274	-0.0128024580719498	0	0	0	0	0.251112023583804	0	0	0.0194965053440811	0	0	0	0	0.309601539616046	0.0579038795599305	-0.050624195815487	0.0579038795599305	0.0261905526162123	0	-0.0384073742158494	0	0	0	0.0451014214879807	-0.0256049161438996	0	0	-0.0256049161438996	0.115807759119861	0	0.122501806391993	-0.0256049161438996	0.115807759119861	0.419886524408402	-0.0128024580719498	0	0.167603227879973	0	0	0	0	0	0	0	0	0	0
1405	0	0	0	0	0	0	0	0	0	0	0	0	0	0	0	0	0	0	0	0	0	0.254241480492497	0	0.0703249499604521	0	0	0	-0.0216333153055706	0	0	0	0	0	0	0	0	0	-0.0108166576527853	0	0	0	0	0	0	0	0	0	0	0
1406	0	0	0	0	0	0	0	0	0	0	0.123456790123457	0	0	0	0	0	0	0	0	0	0	0	0	0	0	0	0	0	0	0	0	0	0	0	0	0	0	0	0	0	0	0	0	0	0	0	0	0	0
1407	0	0	0	0	0	0	0	0	0	0	0	0	0	0	0	0	0	0	-0.00629207827345372	0	-0.0251683130938149	0	0	0	0	0	0	0	0	0	0	0	0	0	-0.00629207827345372	0	0	0	0	0	0	0	0	0	0	0	0	0	0
1408	0	0	0	0	0	0	0	0	0	0	0	0	0	0	0	0	0	0	0	0	0	0	0	0	0	0	0	0	0	0	0	0	0	0	0	0	0	0	0	0	0	0	0	0	0	0	0	0	0
1409	-0.0797766254487435	-0.0398883127243718	0	0.858330171851335	0	0	-0.0398883127243718	0.454278143447735	0	-0.119664938173115	-0.0797766254487435	0	0	1.06810953779295	-0.159553250897487	-0.478659752692461	0	0	-0.119664938173115	0	-0.199441563621859	1.22766278869044	-0.518548065416833	0.93440079269488	3.58399903253774	-0.199441563621859	0	-0.0398883127243718	0	0.289555991390366	0	1.2727200025747	0	0	0	3.36905076543624	0	0.733496332518337	0	0	0	0	0	0.993501813504098	0	-0.0398883127243718	0	3.02926865900174	0
1410	0	0	0	0	0	0	0	0	0	0	0	0	0	0	0	0	0	0	0	0	0	0	0	0	0	0	0	0	0	0	0	0	0	0	0	0	0	0	0	0	0	0	0	0	0	0	0	0	0
1411	0	0	0	0	0	0	0	0	-0.0934288383681096	0	0	0	-0.0311429461227032	0	0	0	0	0	0	0	0	0	0	0	0	0	0	0	0	0	0	0	0	0	0	0	0	0	0	0	0	0	0	0	0	0	0	0	0
1412	0	0	0	0	0	0	0	0	0	0	0	0	0	0	0	0	0	0	0	0	0	0	0	0	0	0	0	0	0	0	0	0	0	0	0	0	0	0	0	0	0	0	0	0	0	0	0	0	0
1413	-0.00171839021204935	0	0	-0.0034367804240987	-0.00171839021204935	0	0	0	0	-0.00171839021204935	0	-0.00171839021204935	0	0	0	0	0	-0.00171839021204935	0	0	-0.00171839021204935	0	0	0	0	-0.00171839021204935	0	0	0	0.00686247598133407	-0.00171839021204935	0	0	0.00686247598133407	0	-0.00171839021204935	-0.00515517063614806	-0.00171839021204935	-0.0034367804240987	0	0	0	0	-0.00171839021204935	0	0	0	0	0
1414	-0.36724082999478	-0.163978877297162	-0.0873785749632199	-0.12012012012012	7.443312386879	-0.53749008602282	-0.43018187487713	0.00271151512686996	0.77135826571493	-0.014506605928728	0	0.0452145147404741	0.0904290294809479	0.36093655732482	-0.349514299852901	-0.1065625444858	-0.029521620943743	-0.0749056053796459	0.331177678807476	-0.0600600600600601	-0.0750750750750751	0.271795497529132	-0.165165165165165	-1.13870077752696	0.19875405879921	0.121136938292695	-0.134626726048848	-0.103410408150815	-1.78255004440106	-0.394050935811659	-0.210040740514781	-0.045045045045045	0.0602295297554891	0.091276377958094	-0.015015015015015	0.0301994997254591	-4.2567398097873	-0.149811210759292	-0.149980680454721	1.40334465390899	0.0904290294809479	0.0452145147404741	0.96790921847355	-0.015015015015015	0	0	0	-0.015015015015015	0.030538439116317
1415	0	0	0	0	0	0	0	0	0	0	0	-0.02211900022119	0	0	0	0	0	-0.044335763979269	0	0	0	0	0	0	0	0	0	0	0	0	0	0	0	0	0	0	0	0	0	0	0	0	0	0	0	0	0	0	0
1416	0	0	0	-0.0041576584067853	0	0	0	0	0	0	0	0	0	0	0	0	0	0	0	0	0	0	0	0	0	-0.0332612672542824	0	0	0	0	-0.0041576584067853	0	-0.0041576584067853	0	0	0.0111935177362422	0	0	-0.0124729752203559	0	0	0	0	0	0.0834724540901502	0	0	0	0
1417	0	0	0	0	0	0	0	0	0	0	0	0	0	0	0	0	0	0	0	0	0	0	0	0	0	0	0	0	0	0	0	0	0	0	0	0	0	0	0	0	0	0	0	0	0	0	0	0	0
1418	0	0	0	0	0	0	0	0	0	0	0	0	0	0	0	0	0	0	0	0	0	0	0	0	0	0	0	-0.00446647907454554	0	0	0	0	0	0	0	0	-0.00446647907454554	0	0	0	0	0	0	0	0	0	0	0	0
1419	0	0	0	0	0	0	0	0	0	0	0	0	0	0	0	0	0	0	-0.000572301740369592	0	0	0	0	0	0	0	0	0	0	0	0	0	0	0	0	0	0	0	0	0	0	0	0	0	0	0	0	0	0
1420	0	0	0	0	0	0	0	0	0	0	0	0	0	0	0	0	0	0	0	0	0	0	0	0	0	0	0	0	0	0	0	0	0	0	0	0	0	0	0	-0.00198878326240006	-0.00795513304960025	0	0	-0.00397756652480013	0	0	0	0	-0.00596634978720019
1421	0	0	0	0	0	0	0	0	0	0	0	0	0	0	0	0	0	0	0	0	0	0	0	0	0	0	0	0	0	0	0	0	0	0	0	0	0	0	0	0	0	0	0	0	0	0	0	0	0
1422	0	0	0	0	0	0	0	0	0	0	0	0	-0.0424929178470255	0	0	0	0	0	0	0	0	0	0	0	0	0	0	0	0	0	0	0	0	0	0	0	0	0	0	0	0	0	0	0	0	0	0	0	0
1423	0	0	0	0	0	0	0	0	0	0	0	0	0	0	0	0	0	0	0	0	0	0	0	0	0	0	0	0	0	0	0	0	0	0	0	0	0	0	0	0	0	0	0	0	0	0	0	0	0
1424	-0.0237699072973615	0	0	0	-0.0713097218920846	-0.0950796291894462	0.075187969924812	-0.0713097218920846	0	-0.0237699072973615	0.0276481553300889	0	-0.0237699072973615	-0.0950796291894462	-0.0475398145947231	0	-0.0713097218920846	0.0276481553300889	-0.0237699072973615	-0.356548609460423	-0.016013411231907	-0.237699072973615	0.007756496065455	-0.118849536486808	-0.0237699072973615	-0.0713097218920846	0	-0.043661566561996	0	-0.0237699072973615	-0.0475398145947231	0.0790662179575394	0	0.0514180626274505	0	-0.0237699072973615	0	0	-0.0237699072973615	0	0	-0.0237699072973615	0	-0.0237699072973615	0	0	-0.0475398145947231	0.0038782480327274	-0.522937960541954
1425	0.3169096182722	-0.0960614793467819	-0.192122958693564	0	0	0	0	-0.048030739673391	-1.18845770030684	0.388349514563107	-0.048030739673391	0.0430877703477801	-0.144092219020173	0	0	0	-0.144092219020173	0	1.26931721738806	-0.240153698366955	0	0	0.056237934025349	0.194174757281553	0	-0.0960614793467819	0	0	0	0	0	0	0.00205179858798901	0	0	-0.144092219020173	0	0	0	0	-0.288184438040346	0	0	0.194174757281553	0	0	0	0	0
1426	0	0	0	0	0	0	0	-0.0249045326249377	0	0	0	0	0	0	0	0	0	0	0	0	0	0	0	0	0	0	0	0	0	0.0338753387533875	0	0	0	0	0	0	0	0	0	0	0	0.0338753387533875	-0.00830151087497925	0	0	0	0	0	0
1427	0	0.0318246037072944	0	0	0.10632369635651	0	0	0.048293641915463	0	0	-0.00823451910408432	0	0	0	0	0	0	0	0.0415610162328785	0	0	0	0	0	0	0	0	0	0	0	0.0220881911817104	0	0	0.048293641915463	0	0	0	0	0	0	0	0	0	0	0	0	0	0	0
1428	0	0	0	0	0	0	0	0	0	0	0	0	0	-0.0373831775700935	0	0	0	0	0	0	0	0	0	0	0	0	0	-0.0373831775700935	0	0	0	0	0	0	0	0	0	0	0	0	0	0	0	0	0	0	0	0	0
1429	0	0	0	0	0	0	0	0	0	0	0	0	0	0	0	0	0	0	0	0	0	0	0	0	0	0	0	0	0	0	0	0	0	0	0	0	0	0	0	0	0	0	0	0	0	0	0	0	0
1430	0	0	0	0	0	0	0	0	0	0	0	0	0	0	0	0	0	0	0	0	0	0	0	0	0	0	0	0	0	0	0	0	0	0	0	0	0	0	0	0	0	0	0	0	0	0	0	0	0
1431	0	0	0	0	0	0	0	0	0	0	0	0	0	0	0	0	0	0	0	0	0	0	0	0	0	0	0	0	0	0	0	0	0	0	0	0	0	0	0	0	0	0	0	0	0	0	0	0	0
1432	0	0	0	0	0	0	0	0.133958472873409	0	0	0	0	0	0	0	0.0346010593280758	0	0	0	0	0	-0.0161890885543144	0	0	0	-0.0161890885543144	0	0	0	0	0.0669792364367046	0	0	0	0	0	0	0	0	0	-0.183154651554538	0	-0.0323781771086288	0	0	0	0	0	0
1433	0	0	0	0	0	0	0	0	0	0	0	0	0	0	0	0	0	0	0	0	0	0	0	0	0	0	0	0	0	0	0	0	0	0	0	0	0	0	0	0	0	0	0	0	0	0	0	0	0
1434	0	0	0	0	0	0	0	0	0	0	0	0	0	0	0	0	0	0	0	0	0	0	-0.00397180021844901	0	0	0	-0.00198590010922451	0	0	0	0	0	0	0	0	0	0	0	0	0	0	0	0	0	0	0	0	0	0
1435	0	0	0	0	0	0	0	0	0	0	0	0	0	0	0	-0.0619578686493185	0	0	0	0	0	0	0	0	-0.0619578686493185	0	0	0	0	0	0	0	0	0	-0.0619578686493185	0	-0.0619578686493185	0	0	0	0	-0.123915737298637	0	0	0	0	-0.185873605947955	0	0
1436	-0.0337495781302734	0	0	0.100851012089621	0	-0.0337495781302734	0	0	0	-0.0337495781302734	0	0.168350168350168	-0.134998312521093	0.168350168350168	0	-0.0337495781302734	0	-0.0337495781302734	0	0	0.336700336700337	0	0	0	0	-0.0337495781302734	0	0.505050505050505	0	0	0.168350168350168	0	-0.0337495781302734	-0.134998312521093	0	0.067101433959348	-0.0674991562605467	-0.0337495781302734	0.168350168350168	0	0	-0.0337495781302734	0	0	0	0	0.471300926920232	0.336700336700337	0
1437	0	0	0	0	0	0	0	0	0	0	0	0	0	0	0	0	0	0	0	0	0	0	0	0	0	0	0	0	0	0	0	0	0	0	0	0	0	0	0	0	0	0	0	0	0	0	0	0	0
1438	0	0	0	0	0	0	0	0	0	0	0	0	0	0	0	0	0	0	0	0	0	0	0	0	0	0	0	0	0	0	0	0	0	0	0	0	0	0	0	0	0	0	0	0	0	0	0	0	0
1439	0	0	0	0	0	0	0	0	0	0	0	0	0	0	0	0	0	0	0	0	0	0	0	0	0	0	0	0	0	0	0	0	0	0	0	0	0	0	0	0	0	0	0	0	0	0	0	0	0
1440	-0.0193600132754377	0	-0.0138285809110269	0	-0.0075522437630986	-0.0165942970932323	-0.0040416227973756	-0.0462722703139739	-0.0110628647288215	-0.0462722703139739	0.0459551714341863	-0.03595431036867	-0.032443689402947	-0.0165942970932323	-0.0414857427330807	-0.0663771883729292	-0.0281881636537064	-0.0867992053116723	-0.00563462829233399	0.0072351448833109	-0.0586110416579656	-0.157645822385707	-0.0525486074619023	-0.0302089750523942	0.0180841066602674	-0.0110628647288215	0	-0.00829714854661615	-0.00276571618220538	-0.00829714854661615	-0.0165942970932323	-0.0075522437630986	-0.0040416227973756	0.00351062096572295	-0.0165942970932323	-0.010317959945304	-0.0012759066151702	0.0077661467149636	-0.0130836761275093	-0.0138285809110269	-0.00829714854661615	0.0125526742958567	0	0.0050004305327582	-0.0248914456398484	-0.00829714854661615	-0.0138285809110269	-0.0213808246741255	-0.0304228780042592
1441	0	0	0	0	0	0	0	0	0	0	0	0	0	0	0	0	0	0	0	0	0	0	0	0	0	0	0	0	0	0	0	0	0	0	0	0	0	0	0	0	0	0	0	0	0	0	0	0	0
1442	0	0	0	0	0	0	-0.014801657785672	0	0	0	0	0	0	0	0	0	0	0	0	0	0	0	0	0	0	0	0	0	0	0	0	0	0	0	0	0	0	0	0	0	0	0	0	0	0	0	0	0	0
1443	0.0146250532310817	0	0	0	0	0.0292501064621633	0	0	0	-0.00112985413583106	0	0	0	0.00731252661554083	0.0168847615027438	-0.0017893570058298	0	0	0	0	0	0	0	0	0	0	0	0	0	0	0	0	0	0	0	0	0	0	0	0	0	0	0	0	0	0	0	0	0
1444	0	0	0	0	0	0	0	0	0	0	0	0	0	0	0	0	0	0	0	0	0	0	0	0	0	0	0	0	0	0	0	0	0	0	0	0	0	0	0	0	0	0	0	0	0	0	0	0	0
1445	0	0	0	0	-0.0125667609173735	0	-0.0290249630767084	0	-0.0242410846432572	0	0	0.12984442277344	0	-0.0227415826180216	0	-0.0038914412419613	0	0.0472680396190223	-0.00628338045868677	0	0	0	0.140911681665579	0	0	0	0	0.0212420805927858	0	0	0	0	0.0550509221029452	0	0	0	0	0	-0.078114197196969	-0.00628338045868677	-0.0125667609173735	-0.0792920067462024	0	0	-0.010174821700648	-0.00628338045868677	0	-0.0415917239940819	-0.0879673264216148
1446	0.025234063027598	0	0	-0.0077435341489856	0	0	0	0	-0.059944812611244	-0.0077435341489856	0	0	0	0	-0.0077435341489856	0	0	0	0	0	0	0	-0.0077435341489856	-0.0154870682979712	0	0	0	0	0	0	-0.0309741365959424	0	0	-0.0154870682979712	-0.0077435341489856	0	-0.09665902277553	0	0	-0.0077435341489856	0.0484646654745548	3.50759836275929	0.025234063027598	0	0	0	0	0	-0.0154870682979712
1447	0	0	0	-0.539245056920312	0	0	-0.179748352306771	0	0	0	0	0	0	-0.0599161174355902	0	0.30109471288932	0	-0.179748352306771	0	0	0	-0.0599161174355902	0	0	0	0	0	0	0	0	0	0	0	0	0	-0.179748352306771	0	0	0	0	0	0	0	0	0	0	0	0	-0.11983223487118
1448	0	-0.00517794884186544	0	0	0	0	0	0	0	0	0	0	-0.00172598294728848	0	0	0	0	0	0	0	0	0	-0.00517794884186544	-0.00345196589457696	0	-0.00172598294728848	0	-0.00172598294728848	0.019047619047619	0	-0.00172598294728848	0	0	-0.00690393178915392	0	0	-0.00172598294728848	0	0	0	0	-0.00172598294728848	0	0	0	0	0	0	0
1449	0.0130648099658872	0	0	0	0	0	0	-0.00294031167303734	0	0	0	0	0	0	0	0	0	-0.00588062334607468	0	0	0	0	0	0	0	0	-0.00882093501911203	0	0	-0.00588062334607468	0	0	-0.117641644150003	-0.00294031167303734	-0.0016367483992996	0	0	0	0	-0.0999705968832696	-0.0133979950914489	0	0	0.159022483784049	0	0	-0.00882093501911203	0	0
1450	0	0	0	0	0	0	-0.00522739153162572	0	0	0	0	0	0	0	0	0	0	0	0	0	0	0	0	0	0	0	0	0	0	0	0	0	0	0	0	0	0	0	0	0	0	0	0	0	0	0	0	0	0
1451	0	0	0	0	0	0	0	0	0	0	0	0	0	0	0	0	0	0	0	0	0	-0.0150738619234248	0	0	0	0	0	0	0	0	0	0	0	0	0	0	-0.0150738619234248	0	0	-0.0301477238468496	0.0600240096038415	0	0	0	0	0	0	0	0
1452	0	0	0	0	0	0	0	0	0	0	0	0	0	0	0	0	0	0	0	0	0	0	-0.0769230769230769	0	0	-0.0769230769230769	0	0	0	0	0	0	0	0	0	0	0	0	0	0	0	0	0	0	0	0	0	0	0
1453	-0.0294117647058824	-0.00735294117647059	0	0	0	0	0	0	0	0	0	0	0	0	0	0	0	0	0	0	0	0	0	0	0	0	0	0	0	0.030902348578492	0	0	0	0	0	0	0.0235494074020214	0	0	0	-0.00735294117647059	0	0	0	0	0	0	0	0
1454	0	0	0	0	0	0	0	0	0	0	0	0	0	0	0	0	0	0	0	0	0	0	0	0	0	0	0	0	0	0	0	0	0	0	0	0	0	0	0	0	0	0	0	0	0	0	0	0	0
1455	0	0	0.00555123792605751	0	0.00186803058910849	0.0101816740178777	0	-0.000920801834237254	0	0	0	0	0	0	0	0	0	0	0	0	-0.00184160366847451	0	0	0	0	0	0	0	0	0	0	0	0	0	0	0	0	0	0	0	0	0	0	0	0	0	0	0	0
1456	0	0	0	0	0	0	0	0	0	0	0	0	0	0	0	0	0	0	0	0	0	0	0	0	0	0	-0.00410399523936552	0	0	0	0	0	0	0	0	0.0257824363207062	0	0	0	0	0	0.00996214385335724	0	0	0	0	0	0	0
1457	0	0	0	0	0	0	0	0	0	0	0	0	0	0	0	0	0	0	0	0	0	0	0	0	0	0	0	0	0	0	0	0	0	0	0	0	0	0	0	0	0	0	0	0	0	0	0	0	0
1458	0	0	0	0	0	0	0	0	0	0	0	0	0	-0.00717257208434945	0	0	-0.12910629751829	-0.00717257208434945	0	0	-0.00717257208434945	0	0	0	0	0	0	0.0432525951557093	0	0	0.0360800230713599	0	0.0291246136366231	0	0	0.043904083104547	0	0	0	0	0	-0.00717257208434945	0	0	0	0	0	0	0
1459	0	0	0	0	0	0	0	0	0	0	0	0	0	0	0	0	0	0	0	0	0	0	0	0	0	0	0	0	0	0	0	0	0	0	0	0	0	0	0	0	0	0	0	0	0	0	0	0	0
1460	0	0	0	0	0	0	0	0	0	0	0	0	0	0	0	0	0	0	0	0	0	0	0	0	0	0	0	0	0	0	0	0	0	0	0	0	0	0	0	0	0	0	0	-0.0163786749651953	0	0	0	0	0
1461	0	-0.00871915598570058	0	0	0.0261156949972399	0	0	0	0	0	0	0	0	0	-0.017480084931263	0	-0.0261574679571018	0	-0.0174383119714012	0	-0.00871915598570058	0	0	0	0	-0.00871915598570058	0	0	0	0	0	0.130662020905923	0	0	0	0	0	0	0	0	0	0	0	0	0	0	0	0	0
1462	0	0	0	0	0	0	0	0	0	0	0	0	0	0	0	0	0	0	0	0	0	0	0	0	0	0	0	0	0	0	0	0	0	0	0	0	0	0	0	0	0	0	0	0	0.105596620908131	0	-0.114600045840018	0	-0.114600045840018
1463	-0.00599304806424548	-0.0239721922569819	0.0447837023387244	0	-0.0479443845139638	0.0163988031051167	-0.0419513364497183	-0.011986096128491	0.0611825054438413	0.0163988031051167	0	0.0223918511693622	0	0	-0.00599304806424548	0	0.0283848992336077	0	0	-0.00599304806424548	0	0	0.0044127069766258	0.0567697984672154	0	0.0223918511693622	0	0	-0.0239721922569819	0	0.0163988031051167	0	-0.00599304806424548	-0.011986096128491	0.0044127069766258	0	-0.00599304806424548	0.0283848992336077	0	-0.00599304806424548	0.0283848992336077	0	0.0104057550408713	0	-0.0239721922569819	0	-0.011986096128491	0	0.0507767504029699
1464	0.081366965012205	0	0	0	0.081366965012205	0	0	0	0	0	0	-0.0154918667699458	0	0	0	0	0	0	-0.0154918667699458	0	0	-0.0154918667699458	0	0	0	0	0	0	0	0	0	0	0	0	0	0	0	0	0	0	0	0	0	0	0	0	-0.0154918667699458	0	0
1465	0	0	0	0	0	0	0	-0.0101317122593718	0	0	0	0	0	0	0	0	0	0	0	0	0	0	0	0	0	0	0	0	0	0	0	0	0	0	0	0	0	0	0	0	0	0	0	0	0	0	0	0	0
1466	0.170940343150046	0.104712041884817	-0.0384837406195882	0	-0.0192418703097941	-0.0384837406195882	-0.0577256109293823	0	-0.0962093515489706	0	0	-0.0384837406195882	-0.0962093515489706	-0.0192418703097941	0.31413612565445	0	0	0	-0.0384837406195882	0	0	-0.0962093515489706	-0.0577256109293823	-0.0192418703097941	-0.0769674812391764	-0.0577256109293823	-0.0384837406195882	0	0.0854701715750229	-0.0384837406195882	0.217926774105479	-0.0384837406195882	0.209424083769634	0.104712041884817	-0.0577256109293823	-0.0192418703097941	0	0	0	0.170940343150046	-0.0192418703097941	0	-0.0384837406195882	0	0	-0.0192418703097941	0	0	0
1467	0	0	0	0	0	0	0	0.106044538706257	0	0	0	0	0	0	0	0	0	0	0	0	0	0	0	0	0	0	0	0	0	0	0	0	0	0	0	0	0	0	0	0	0	0	0	0	0	0	0	0	0
1468	-0.011213276519399	0	0	0	0	0.0575178732676919	0.718048346087711	1.31129915979134	0	0	0	0	0.15988885261298	0	1.16407507436845	-0.0448531060775959	0.182315405651778	0	0	0	0	0	0	0	0	0	0	0	0	0	0	0	0	0	0	0	0	0	0	0	0	0	0	0	0	0	0	0	0
1469	0	0	0	0	0	0	0.235849056603774	0	0	0	0	0	0	0	0	0.235849056603774	0	0	0	0	0	0	0	-0.0870322019147084	0	0	0	0	0	0	0	0	0	0	0	0	0	0	0	0	0	0	0	0	0	0	0	0	0
1470	0	0	0	0	0	0	0	0	0	0	0	0	0	0	0	0	0	0	0	0	0	0	0	0	0	0	0	0	0	0	0	0	0	0	0	0	0	0	0	0	0	0	0	0	0	0	0	0	0
1471	0	0	0	0	0	0	0	0	0	0	0	0	0	0	0	0	0	0	0	0	0	0	0	0	0	0	0	0	0	0	0	0	0	0	0	0	0	0	0	0	0	0	0	0	0	0	0	0	0
1472	0	0	0	0	0	0	0	0	0	0	0	0	0	0	0	0	0	0	0	0	0	0	0	0	0	0	0	0	0	0	0	0	0	0	0	0	0	0	0	0	0	0	0	0	0	0	0	0	0
1473	0	0	0	0	0	0	0	0	0	0	0	0	0	0	0	0	0	0	0	0	0	0	0	0	0	0	0	0	0	0	0	0	0	0	0	0	0	0	0	0	0	0	0	0	0	0	0	0	0
1474	0	0	0	0	0	0	0	0	0	0	0	0	0	0	0	0	0	0	0	0	0	0	0	0	0	0	0	0	0	0	0	0	0	0	0	0	0	0	0	0	0	0	0	0	0	0	0	0	0
1475	0	0	0	0	0	0	0	0	0	0	0	0	-0.0142247510668563	0	0	0	-0.00711237553342817	0	0	0	0	0	0	0	0	0	0	0	0	0	0	0	0	0	0	0	0	0	0	0	0	0	0	0	0	0	0	0	0
1476	0	0	0	0	0	0	0	0	0	0	0	0	0	0	0	0	0	0	0	0	0	0	0	0	0	0	0	0	0	0	0	0	0	0	0	0	0	0	0	0	0	0	0	0	0	0	0	0	0
1477	0	0	0	0	0	0	-0.0212426978226235	0	0	0	0.246305418719212	0	-0.0106213489113117	0	-0.0106213489113117	0	0	0	0.0700459648030473	-0.0212426978226235	0	0	-0.0212426978226235	0	0	0	-0.0106213489113117	0	0	0	0	0	0	0	0	0	0	0	0.61576354679803	0	0	0	0	0	0	0	0	0	0
1478	0	0	0	0	0	0	0	0	0	0	0	0	0	0	0	0	0	0	0	0	0	0	0	0	0	0	0	0	0	0	0	0	0	0	0	0	0	0	0	0	0	0	0	0	0	0	0	0	0
1479	0	0	0	0	0	0	0	0	0	0	0	0	0	0	0	0	0	0	0	0	0	0	0	0	0	0	0	0	0	0	0	0	0	0	0	0	0	0	0	-0.0267952840300107	0	0	0	0	0	0	0	0	0
1480	0	0	0	0	0	0	0	0	0	0	0	0	0	0	0	0	0	0	0	0	0	0	0	0	0	0	0	0	0	-0.0356760613628255	0	0	0	-0.0713521227256511	0	0	0	0	0	0	0	0	0	0	0	0	0	0	0
1481	0	0	0	0	0	0	0	0	0	0	0	0	0	0	0	0	0	0	0	0	0	0	0	0	0	0	0	0	0	0	0	0	0	0	0	0	0	0	0	0	0	0	0	0	0	0	0	0	-0.0326370757180157
1482	0	0	0	0	0	0	0	0	0	0	0	0	0	0	0	0	0	0	0	0	0	0	0	0	0	0	0	0	0	0	0	0	0	0	0	0	0	0	0	0	0	0	0	0	0	0	0	0	0
1483	0	0	0	0	0	-0.0171732783788425	0	0	0	0	0	0	0	0	0	0	0	0	0	0	0	0	0	0	0	0	0	0	0	0	0	0	0	0	0	0	0	0	0	0	0	0	0	0	0	0	0	0	0
1484	0	0	0	0	0	0	0	0	0	0	0	0	0	0	0	0	0	0	0	0	0	0	0	0	0	0	0	0	0	0	0	0	0	0	0	0	-0.00728544368352033	0	0	0	0	0	0	0	0	0	0	0	0
1485	-0.0170125893160939	0.0768639508070715	0	0	0	0	0	0	0	0	0	0	0	0	0	0	0	0	0	0	0	0	0	0	0	0	0.128516316524651	0	0	0	-0.204151071793127	0	0	-0.0170125893160939	-0.0510377679482817	0	0	-0.0170125893160939	0.0768639508070715	0	0	0	0	0.367921762488561	-0.0340251786321878	0	0	0	0
1486	0	0	0	0	0	0	0	0	0	0	0	0	0	0	0	0	0	0	0	0	0	0	0	0	0	0	0	0	0	0	0	0	0	-0.0560538116591928	0	0	0	0	0	0	0	0	0	0	0	0	0	0	0.101567590356828
1487	0	-0.00301340967304505	0	0	0	-0.00301340967304505	0	0	0	0	0	0	0	0	0	0	0	0	0.0126871352448617	-0.00301340967304505	0	0	-0.0060268193460901	0	0	0	0	0	0	0	0	0	0	0	0	0.0380614057345851	0	0	0	-0.00301340967304505	0	0	0	0	0	0	0	0	0
1488	0	0	0	0	0	0	0	0	0	0	0	0	0	0	0	0	0	0	0	0	0	-0.0211954217888936	0.106044538706257	-0.0635862653666808	0	-0.0423908435777872	0.106044538706257	0	0	0	-0.0423908435777872	0	0	0	0	0	0	0	-0.0211954217888936	0	0	0	0	0	0.106044538706257	0	0	0	0
1489	0	0.0814546763492379	0.29554930775797	-0.382457929627741	-0.101988781234064	3.65231642701119	0.53475935828877	0.13741215738996	0.106951871657754	0.67645286291235	0	0.188406548006992	1.91676188346555	0	0.218866833739198	1.2403090205532	0	-0.010607924037447	7.04227080475693	0.565219644020976	0.213903743315508	0.106951871657754	-0.0764915859255482	-0.0254971953085161	3.16203399444243	0.13741215738996	1.03633145808507	0.0814546763492379	0	1.36351364986215	0	-0.0254971953085161	0.014889271271069	-0.0509943906170321	0	-0.0254971953085161	0	0	-0.101988781234064	0.086417766772928	0	0.106951871657754	0	0.295358419664746	0.213903743315508	0	0	0	-0.046031300193342
1490	-0.0183016105417277	0	0	-0.0183016105417277	0	0	0	0	0	0	0	0	0	0	0.110132158590308	0	0	0	0.0369257164233973	0	0.110132158590308	0	0	-0.054904831625183	0	0	-0.0183016105417277	0	0	0	0	0	0	0	0	0	0.092798034068407	0.110132158590308	-0.0366032210834553	-0.327494017711444	-0.0732064421669107	0	0	0.441496120381061	0	0	0	0	0
1491	0	0	0	0	0	0	0	0	0	0	0	0	0	0	0	0	0	0	0	0	0	0	0	0	0	0	0	0	0	0	0	0	0	0	0	0	0	0	0	0	0	0	0	0	0	0	0	0	0
1492	0	0	0	0	0	0	0	0.0713775874375446	0	0	0	0	0	0	0	0	0	0	0	0	0	0	-0.0351679268507121	0	0	0	0	0	0	0	0	0	0	0	0	0	0	0	0	0	0	0	0	0	0	0	0	0	0
1493	0	0	0	0	0	0	0	0	0	0	0	0	0	0	0	0	0	0	0	0	0	0	0	0	0	0	0.196078431372549	-0.0344115622849277	0	0	0	0	0	-0.0688231245698555	0.196078431372549	-0.0344115622849277	0	0	-0.0344115622849277	0	0	0	0	0	0	0.196078431372549	-0.447350309704061	-0.0688231245698555	0
1494	0.0652315720808871	-0.030362835888872	0	0	0	0	0	0	0	0	0	0	0	0	0	0	0	0	0	0	0	0	0	-0.015181417944436	0	0	0	0	0	0	0	0	0	-0.015181417944436	0	0	0	0	0	0	0	0	-0.015181417944436	0	0	0	0	0	0
1495	0	0	0	0	0	0	0	0	0	0	0	0	0	0	0	0	0	0	0	0	0.0109829763866008	0	0	0	0	0	0	0	0	0	0	0.0109829763866008	0	0	0	0	0	0	0	0	0	0	0	0	0	0	0	0	0
1496	0	0.0143020608064565	0	0	0	0	0	0	0	0	0	0	0	0	0	0	0	0	0	0.0113211819313936	0	0	0	0	0	0	0	0	0	0	0	0	0	0	0	0	0	0	0	0	0	0	0	0	0	0	0	0	0.0169817728970905
1497	0	0	0	0	0	0	0	0	0	0	0	0	0	0	0	0	0	0	0	0	0	0	0	0	0	0	0.00982028871648826	0	0	0	0	0	0.00982028871648826	0	0	0	0	0	0	0	0	0	0	0	0	0	0	0	0
1498	0	0	0	0	0	0	0	0	0	0	0	0	0	0	0	0.0621120301971366	0	0	0	0	0	0	0	-0.0215641173087982	-0.0143760782058654	0	0.207900207900208	0	0	0	0.0189837955795403	0	0	0	0	-0.00718803910293272	0	0	-0.0287521564117309	-0.0215641173087982	0	-0.0143760782058654	0	0	0	0	0	0	0
1499	0	0	0	0	0	0	0	0	0	0	0	0	0	0	0	0	0	0	0	-0.0228284442415249	0	0	0	0	0	0	-0.0114142221207625	0	0	0	0	0	0	0	0	0	0	0	0	0	0	0	0	0	0	0	0	0	0
1500	0	0	0	0	0	0	0	0	0	0	0	0	0	0	0	0	0	0	0	0	0	0	0	0	0	0	0	0	0	0	0	-0.00587941323455919	0	0	0	0	0	0	0	0	0	0	0	0	0	0	0	0	-0.0029397066172796
1501	0	0.174063748022003	-0.216637781629116	-0.0433275563258232	0	-0.12998266897747	0.000753522718709987	-0.0433275563258232	-0.042574033607113	0.044834601763243	-0.259965337954939	0.218144827066536	0.262225906111069	-0.085148067214227	-0.736568457538995	0.305553462436892	0.434782608695652	-0.172556702584583	-0.346620450606586	-0.216637781629116	0.478863687740185	-0.475849596865346	-0.041820510888403	-0.12998266897747	-0.215884258910406	0.174817270740713	0.522191244066008	-0.953206239168111	-0.303292894280763	-0.0410669881696939	0.826991183784191	-0.474342551427922	-0.823223570190641	-0.0866551126516465	-0.042574033607113	0.871072262828728	0.218144827066536	1.0010549318062	0.174817270740713	1.00256197724361	-0.302539371562053	0.392208575088539	-0.693240901213172	0.000753522718709987	0	-0.173310225303293	-0.12922914625876	0	0.478863687740185
1502	0	0	0	0	0	0	0	0	0	0	0	0	0	0	0	0	0	0	0	0	0	0	0	0	0	0	0	0	0	0	0	0	0	0	0	0	0	0	0	0	0	0	0	0	0	0	0	0	0
1503	0	0	0	0	0	0	0	0	-0.00608902149424587	0	0	0	0	0	0	0	0	0	0	0	0	0	0	0	0	0	0	0	0	0	0	0	0	0	0	0	0	0	0	0	0	0	0	0	0	0	0	0	0
1504	0	0	0	0	0	0	0	0	0	0	0	0	0	0	0	0	0	0	0	0	0	0	0	0	0	0	0	0	0	0	0	0	0	0	0	0	0	0	0	0	0	0	0	0	0	0	0	0	0
1505	0	0	0	0	0	0	0	0	0	0	0	0	0	0	0	0	0	0	0	0	0	0	0	0	0	0	0	0	0	0	0	0	0	0	0	0	0	0	0	0	0	0	0	0	0	0	0	0	0
1506	0	0	0	0	0	0	-0.0136948781155848	0	-0.0136948781155848	0	0	0	0	0	0	0	0	0	0	0	0	0	0	0	0	0	0	0	0	0	0	0	0	0	0.0670690811535882	0	0	0	0	0	0	0	0	0	0	0	0	0	0
1507	0	0	0	0	0	0	0	0	0	0	0	0	0	0	0	0	0	0	0	0	0	0	0	0	0	0	0	0	0	0	0	0	0	0	0	0	0	0	0	0	0	0.0269687162891046	0	0	0	0	0	0	0
1508	0	0	0	0	0	0	0	0	0	0	0	0	0	-0.0135593220338983	-0.0271186440677966	0	0	0	0	0	0	0	0	0	0	0	-0.0271186440677966	0	0	0	0	0	0	0	0	0	0	0	0	-0.0135593220338983	0	0	0	-0.0135593220338983	0	0	0	0	-0.0135593220338983
1509	0	0	0	0	0	0	0	0	0	0	0	0	0	0	0	0	0	0	0	0	0	0	0	0	0	0	0	0	0	0	0	0	0	0	0	0	0	0	-0.0148536911422488	0	0	0	0	0	0	0	0	-0.00495123038074962	0
1510	0	0	0	0	0	0	0	0	0	0	0	0	0	0	0	0	0	0	0	0	0	0	0	0	0	0	0	0	0	0	0	0	0	0	0	0	0	0	0	0	0	0	0	0	0	0	0	0	0
1511	0	0	0	0	0	0	0	0	0	0	0	0	0	0	0	0	0	0	0	0	0	-0.0101214574898785	0	0	0	0	0	0	0	0	0	0	0	0	0	0	0	0	0	0	0	0	0	0	0	0	0	0	0
1512	0	0	0	0.235849056603774	0	0.42636719752305	0	0.235849056603774	0	0	0	0	0	0	0.626079816623616	0	0	0	-0.0453309156844968	0	0	0	0	0	0	0	0	0	0	0	0	0	0	0	0	0	0	-0.0453309156844968	0	0	0	0	0	0	0	0	0.235849056603774	0	0
1513	0	0	0	0	0	0	0	0	0.0528441425504009	0	0	0	0	0.485543546029228	0	0	0	-0.0125580811252041	0	0	0	0	0	0	0	0	0	0	0	0	0	0	0	0	0	0	0	0	0	0	0	0	0	0	0	0.065402223675605	0	0	0
1514	0	0	0	0	0	0	0	0	0	0	0	0	0	0	0	0	0	0	0	0	0	0	0	0	0	0	0	0	-0.0585994726047466	0	0	0	0	0	0	0	0	0	0	0	0	0	0	0	0	0	0	0	0
1515	0	0	-0.0931223348292995	0	0	-0.00860659264996988	0	0	-0.0602461485497891	0	0.0445831475702185	-0.0774593338497289	0	0	0	-0.0172131852999398	0	0	0	0	0	0	0	0	-0.0344263705998795	-0.00860659264996988	0	0	0	0	0	0	0	0	-0.0172131852999398	0	0	-0.0172131852999398	0	0	0	0	-0.0172131852999398	0	0	0	0	0	0
1516	0	0	0	0	0	0	0	0	0	0	0	0	0	0	0	0	0	0	0	0	0	0	0	0	0	0	0	0	0	0	0	0	0	0	0	0	0	0	0	0	0	0	0	0	0	0	0	0	0
1517	0	0	0	0	0	0	0	0.0500125031257814	0	0	0	0	0	0	0	0	0	0	0	0	0	0	0	0	0	0	0	0	0	0	0	-0.00505996053230785	0	0	0	0	0	0	0	0	0	0	0	0	0	0	0	0	0
1518	0	0	0	0	0	0	0	0	0	0	0	0	0	0	0	0	0	0	0	0	0	0	0	0	0	0	0	0	0	0	0	0	0	0	0	0	0	0	0	0	0	0	0	0	0	0	0	0	0
1519	0	-0.0487745396902817	-0.0121936349225704	0	0	-0.0121936349225704	0	0	0	-0.0243872698451408	0	0	0	-0.0121936349225704	0	0	0	0	-0.0243872698451408	0	-0.0121936349225704	0	0	-0.0243872698451408	0	0	0	-0.0121936349225704	0	-0.0121936349225704	-0.0243872698451408	-0.0365809047677113	0	-0.0487745396902817	0	0	-0.0243872698451408	0	0	-0.0609681746128521	0	0	0.0550660792951542	0	0	0	0	0	0
1520	0	0	0	0	0	0	0	0	0	0	0	0	0	0	0	0	0	0	0	0	0	0	0	0	0	0	0	0	0	0	0	0	0	0	0	0	0	0	0	0	0	0	0	0	0	0	0	0	0
1521	0	0	0	0	0	0	0	0	0	0	0	0	0	0	0	0	0	0	0	0	0	0	0	0	0	0	0	0	0	0	0	0	0	0	0	0	0	0	0	0	0	0	0	0	0	0	0	0	0
1522	0.04510599909788	0	0	0	0	0	0	0	0	0	0	0	0	0	0	0	0	0	0	0	0	0	0	0	0	0	0	0	0	0	0	0	0	0	0	0	0	0	0	0	0	0	0	0	0	0	0	0	0
1523	0	0	0	0	0	0	0	0	0	0	0	0	0	0	0	0	0	0	0	0	0	0	0	0	0	0	0	0	0	0	0	0	0	0	0	0	-0.00567134552672622	0	0	0	0	0	0	0	0	0	0	0	0
1524	-0.0345901072293324	0	0	0	0	0	0	0	-0.0345901072293324	0	0	0	-0.0345901072293324	0	-0.0691802144586648	0	-0.0345901072293324	0	0	-0.0345901072293324	0	0	0	0	0	0	0	0	0	0	0	0	0	0	0	0	0	0	0	0	0	0	0	0	0	0	0	0	0
1525	0	0	0	0	0	0	0	0	0.0145581598485951	0	-0.0104249921812559	0.688472412747452	0.0110831624548431	-0.00694999478750391	0.666595966059727	0.0262994925770256	-0.00347499739375195	0	0	0	0	0	0	0	0	0	0	0	0	0	0	0	0	0	0	0	0	0	0	0	0	0	0	0	0	0	0	0	0
1526	0	0	-0.00770534751117275	0	0	0	0	0	0	0	0.0225885028372065	-0.0154106950223455	0	0	-0.00770534751117275	0	0	0	0	0	-0.00770534751117275	0	0	0	0	0	0	0	0	0	0	0	0	0	0	0	0	-0.00770534751117275	0	0	0	0	0	0	0	0	-0.00770534751117275	0	0
1527	0	0	0	0	0	0	0	0	0	0	0	0	0	0	0	0	0	0	0	0	0	0	0	0	0	0	0	0	0	0	0.201612903225806	0	0	0	0	0.165485735595748	0	0	0	0	-0.19578594070483	-0.0722543352601156	-0.108381502890173	0	0.201612903225806	0	0	0	0
1528	0	0	0	0	0	0	0	0	0	0	0	0	0	0	0	0	0	0	0	0	0	0	0	0	0	0	0	0	0	0	0	0	0	0	0	0	0	0	0	0	0	0	0	0	0	0	0	0	0
1529	0	0	0	0	0	0	0	0	0	0	0	0	0	0	0	0	0	0	0	0	0	0	0	0	0	0	0	0	0	0	0	0	0	0	0	0	0	0	0	0	0	0	0	0	0	0	0	0	0
1530	0	0	0	0	0	0	0	0	0	0	0	0	0	0	0.0570776255707763	0	0.014604846206741	1.1885872722506	0.0714141199262802	-0.0284940874768486	0	0	0	0	0	0	0	0	0	0	0	0	0	0	0	0	0	0	0	0	0	0	0	0	0	0	0	0	0
1531	0	0	0	0	0	0	0	0	0	0	0	0	0	0	0	0	0	0	0	0	0	0	0	0	0	0	0	0	0	0	0	0	0	0	0	0	0	0	0	0	0	0	0	0	0	0	0	0	0
1532	0	0	0	0	0	0	0	0	0	0	0	0	0	0	0	0	0	0	0	0	0	0	0	0	0	0	0	0	0	0	0	0	0	0	0	0	0	0	0	0	0	0	0	0	0	0	-0.00492174426616793	0	0
1533	0	0	0	0	0	0	0	0	0	0	0	0	0	0	0	0	0	0	0	0	0	0	0	0	0	0	0	0	0	0	0	0	0	0	0	0	0	-0.00718236012353659	0	0	0	0	-0.00718236012353659	0	0	0	-0.0574588809882928	0	0
1534	0	0	0	0	-0.0771604938271605	0	0	0	0	0	0	0	0	0	0	0	0	0	0	0	0	0	0	0	0	0	0	0	0	0	0	0	0	0	0	0	0	0	0	0	0	0	0	0	0	0	0	0	0
1535	0	0	0	0	0	0	0	0	0	0	0	0	0	0	0	0	0	0	0	0	0	0	0	0	0	0	0	0	0	0	0	0	0	0	0	0	0	0	0	0	0	0	0	0	0	0	0	0	0
1536	-0.0370644922164566	0	0	-0.0123548307388189	0	0.0178250385555924	-0.0123548307388189	0	0	0	0	0	0	-0.0123548307388189	0	-0.0123548307388189	-0.0617741536940944	0	0	0	0.0089125192777963	0	-0.0123548307388189	0	0	0	0	0	0	0	0	0	0	0	0	0	0	0	0	0	0	0	0	0	0	0	0	0	-0.0123548307388189
1537	0	0	-0.00576767793286423	0	0	0	0	0	0	0	0	0	0	0	0	0	0	0	0	0	-0.00576767793286423	0	0	0	0	0	0	0	0	0	0	0	0	0	0	0	0	0	0	0	0	0	0	0	0	0	0	0	0
1538	0	-0.00157212929191297	0	-0.00314425858382593	0	0	0.0128344991336713	0	0	0	0	0	0	0	0	0	0	-0.00157212929191297	0	0.00641724956683565	0	0	-0.00773191406038105	0	0	0.00484512027492268	0	0	0	0	0	-0.00314425858382593	0	-0.00157212929191297	0	0	-0.00314425858382593	-0.00157212929191297	0	0.0145353608247681	0	0	0	-0.00157212929191297	0	0	0	0	0
1539	0	-0.026638252530634	0	0	0	0	0	0.118203309692671	0	0	-0.053276505061268	0	0	-0.053276505061268	0	0	0	0	0	0	-0.026638252530634	0	0	0	0	0	0	-0.026638252530634	0	-0.053276505061268	0.118203309692671	0	0	0	0	-0.053276505061268	0	0	0	0	0	0	0	-0.026638252530634	0	0.118203309692671	0	-0.026638252530634	0
1540	0	0	0	0	0	0	0	0	0	0	0	0	0	0	0	0	0	0	0	0	0	0	0	0	0	0	0	0	0	0	0	0	0	0	0	0	0	0	0	0	0	0	0	0	0	0	0	0	0
1541	0	0	0	0	0	0	0	0	0	0	0	0	0	0	0	0	0.0786163522012579	0.235849056603774	0.254704452629732	0	0.313400486105891	2.8572502443058	13.8679245283019	0.0974717482272172	0.371031596882909	2.35103610714375	0.0586960334761583	0	0.0786163522012579	0	-0.0199203187250996	0.0786163522012579	12.5036332656795	0.0586960334761583	-0.0398406374501992	0	-0.0199203187250996	0	0	0	0	0	0.0387757147510587	-0.0199203187250996	0	0	0	0	0
1542	0	0	0	0	0	0	0	0	0.0662251655629139	0	0	0	-0.00997904400758407	0	0	0	0	-0.0299371320227522	0	0	0.0662251655629139	0	-0.0299371320227522	0	0	0	0	0	0	0	0	0	0	0.0462670775477458	0	0	0	0	0	0	0	-0.00997904400758407	0	0.0462670775477458	0	0	0	0	0
1543	0	0	0	0	0	0	0	0	0	0	0	0	0	0	0	0	0	0	0	0	0	0	0	0	0	0	0	0	0	0	0	0	0	0	0	0	0	0	0	0	0	0	0	0	0	0	0	0	0
1544	0	0	0	0	0	0	0	0	0	0	0	0	0	0	0	0	0	0	0	0	0	0	-0.00555524693072607	0	0	0	0	0	0	0	0	0	0	0	0	0	0	0	0	0	0	0	0	0	0	0	0	0	-0.00555524693072607
1545	0	0	0	0	0	0	0	0	0	0	-0.0118884860013077	0	0	0	-0.0118884860013077	0	0	0	-0.00594424300065387	0	0	0	-0.0118884860013077	0	0	0	0	0	0.0339460175943538	0	0	-0.00594424300065387	0	0	0	0	0	0	0	0	0	0	0	0	0	0	0	0	0
1546	0	0	0	0	0	0	0	0	0	0	0	0	0	0	0	0	0	0	0	0	0	0	0	0	0	0	0	0	0	0	0	0	0	0	0	0	0	0	0	0	0	0	0	0	0	0	0	0	0
1547	0	0	0	0	0	0	0	0	0	0	0	0	0	0	0	0	0	0	0	0	0	0	0	0	0	0	0	0	0	0	0	0	0	0	0	0	0	0	0	0	0	0	0	0	0	0	0	0	0
1548	0	0	0	0	0	0	0	0	0	0	0	0	0	0	0	0	0	0	0	0	0	0	0	0	0	0	0	0	0	-0.00436338249410943	0	0	0	0	0	-0.00872676498821887	0	0	0	0	0	0	0	0	0	0	0	0	0
1549	0	0	0	0	0	-0.00386637797711104	0	0	0	0	0	0	0	0	0	0	0	0	0	0	0	0	0	0	0	0	0	0	0	0	0	0	0	0	0	0	0	0	0	0	0	-0.00773275595422209	0	0	0	0	-0.00386637797711104	0	0
1550	0	0	0	0	0	0	0	0	0	-0.0473260766682442	0	0	0	0	0	0	0	0	-0.141978230004733	0	0	0	0	-0.0473260766682442	0	0	0	0	0	0	0	0	0	-0.0473260766682442	0	0	-0.0473260766682442	0	0	0	0	0	0	0	-0.0473260766682442	0	0	0	0
1551	0	0	0	0	0	0	0	0	0	0	0	0	0	0	0	0	0	0	0	0	0	0	0	0	0	0	0	0	0	0	0	0	0	0	0	0	0	0	0	0	0	0	0	0	0	0	0	0	0
1552	0	0	0	-0.0213310580204778	0	0	0	0	0	0	-0.0426621160409556	0	0	0	0	0	0	0	0	0	0	0	0	0	0	0	0	0	0	0	0	0	0	0	0	0	0	0	0	-0.0213310580204778	0	-0.0213310580204778	0	0	0	0	0	0	-0.0213310580204778
1553	0	0	0	0	0	0	0	0	0	0	0	0	0	0	0	0	0	0	0	0	0	0	0	0	0	0	0	0	0	0	0	0	0	0	0	0	0	0	0	0	0	0	0	0	0	0	0	0	0
1554	0	0	0	0	0	0	0	0	0	0	0	0	0	0	-0.00432994154578913	0	0	0	0	0	0	0	-0.00865988309157826	0	0	0	0	-0.00432994154578913	0	0	0	0	0	0	0	0.0132257637878587	0	0	0	0	0	0	0	0	0	0	0	0	0
1555	0	0	0	0	0	0	0	0	0	0	0	0	0	0	0	0	0	0	0	0	0	0	0	0	0	0	0	0	0	0	0	0	0	0	0	0	0	0	0	0	0	0	0	0	0	0	0	0	0
1556	0	0	-0.0292654375182909	0	0	-0.0292654375182909	0	0	0	0	-0.0292654375182909	0	0	0	0	0.246347173743906	0	-0.0877963125548727	0	0	-0.117061750073164	0	0.40650406504065	0	0	0	0	0	0	0	0.0723605787418721	0	-0.0292654375182909	0	0	-0.0877963125548727	0	0	0	0.056924844928871	0.217081736225615	0	0	0	0	0	0	0	0
1557	0	0	0	0	0	0	0	0	0	0	-0.00416927246195539	0	0	0	0	0	-0.00416927246195539	0	0	0	0	0	0	0	0	0	0	0	0	0	0	0	0	0	0	0	0	0	0	0	0	0	-0.00416927246195539	0	0	0	0	0	0
1558	0	0	-0.0167954316425932	0	0	0	0	0	0	0	0	0	0	0	-0.0167954316425932	0	0	0	0	0	0	0	0	0	0	0	0	0	0	0	0	0	0	0	0	0	0	0	0	0	0	0	0	0	0	0	0	0	0
1559	0	-0.0424268137462877	0	0	0	0	0	0	0	0	0	0	0	0.192492781520693	-0.0424268137462877	0	-0.0424268137462877	0	0	0	0	0	0	0	0	0	0	0	0	0	0	0	-0.0212134068731438	0	0	0	0	0	0	0	0	0	0.288739172281039	0	0	0	0	0	0
1560	0	0	0	-0.0030029041874404	0	0	0	-0.00311788731955227	0	0	0	0	0	0	0	0	-0.00311788731955227	0	0	0	0	0	0	0	0	0	0	-0.00311788731955227	0	0	0	0	0	0	0	0	-0.00623577463910454	0	-0.0404175520220676	0	0	0	-0.00311788731955227	0	0	0	0	0.012586532410321	-0.0155894365977614
1561	0	0	0	0	0	0	0	0	0	0	0	0	-0.000556783572657472	0	0	0	0	0	0.0022162629374349	0	0	0	0	0	0	0	0	0	0	0	0	0	0	0	0	0	0	0	0	0	0	0	0	0	0	0	0	0	0
1562	0	0	0	0	0	0	0	0	0	0	0.476190476190476	0	0	2.73425499231951	0	-0.293255131964809	0	0	0	-0.403574919703952	0	0	0	-0.403574919703952	0	0	0	0	0	0	0	-0.0977517106549365	0	0	0	0	0	0	0	0	0	0	0	0	0	0	0	0	0
1563	0	0	0	-0.0768836494105587	0	0	0	0	-0.0256278831368529	-0.0512557662737058	0	0	-0.0256278831368529	-0.0512557662737058	0	0	-0.102511532547412	0	0	-0.0768836494105587	-0.0256278831368529	0	0	-0.0768836494105587	-0.0256278831368529	0	0	0	0.127226463104326	0	0	0	-0.0256278831368529	-0.128139415684264	-0.0256278831368529	0	-0.0512557662737058	0	-0.0256278831368529	-0.0768836494105587	0	0	0	0	0	-0.0512557662737058	0.127226463104326	0	0
1564	0.0633312222925903	-0.0168152009416513	0	0	0	0	0	0	0	-0.00840760047082563	0	0	0	0	0	0	0	0	0	-0.00840760047082563	0	0	0	0	0.10984724364353	0	0	0	0	0	0	0	0	-0.0168152009416513	0	0	-0.00840760047082563	0	0	0	0	0	0	0	0	0	-0.00840760047082563	0	0
1565	-0.00769645193565766	0	-0.0307858077426306	-0.00769645193565766	0	-0.0769645193565766	0	-0.023089355806973	0	0	-0.0153929038713153	0	-0.00769645193565766	0	-0.0153929038713153	0	-0.0307858077426306	0	0	0	0	0	0	-0.023089355806973	-0.00769645193565766	-0.0153929038713153	0	-0.0384822596782883	0	0	0	-0.95436004002155	-0.0153929038713153	-0.554144539367352	-0.00769645193565766	0	0	-0.00769645193565766	0	-0.0538751635496036	0	0	-0.0153929038713153	-0.046178711613946	-0.069268067420919	0	0	-0.00769645193565766	-0.023089355806973
1566	0	0	0	0	0	0	0	0	0	0	0	0	0	0	0	0	0	-0.00987947046038332	0	0	0	0	0	0	0	0	0	0	0	0	0	0	0	0	0	0	0	0	0	0	0	0	0	0	0	0	0	0	0
1567	0	0	0	-0.0359259924555416	0	-0.0179629962277708	0	0	0	0	-0.0269444943416562	0	0	0	0	0	0	-0.0089814981138854	0	0	0	0	0	0	0.0357398141529664	0	0	0	-0.0089814981138854	-0.0179629962277708	0.0624981301920474	0.107219442458899	-0.0089814981138854	0	0	0	0	0	0	0	0	-0.0089814981138854	0	0	0	-0.0089814981138854	0	-0.0089814981138854	0
1568	0	0	0	0	0	0	0	0	-0.0133333333333333	0	0	0	0	0	0	0.0711743772241993	0	0	0	-0.0266666666666667	0	0.057841043890866	0	0	0.302918149466192	-0.0133333333333333	0	0	0	0.542728351126927	0	0	0	0	0	0	0	-0.0533333333333333	0	-0.0666666666666667	0	0	0.0756820877817323	-0.0133333333333333	0.0711743772241993	0.0490154211150657	0.186856465005931	0	-0.0133333333333333
1569	0.314465408805031	0	-0.156246919421935	-0.0223914017017465	0	0.134841302700769	-0.0447828034034931	-0.156739811912226	0	0	0	0.180116998594552	-0.0671742051052396	-0.134348410210479	-0.424450847352604	0.046261480874363	0	0	0	0	0	0	-0.291088222122705	0	0	0	0	0	-0.0223914017017465	0	0	-0.0447828034034931	0	0	0	0	0	0	-0.0895656068069861	0	0	0	0	0	0	0	0	0	-0.0671742051052396
1570	-0.0760456273764259	0	0	0	-0.0760456273764259	0	0	0	0	0	-0.152091254752852	0	0	0	-0.0760456273764259	0	0	-0.228136882129278	0	0	-0.152091254752852	0	0	0	0	0	0	0	0	0	-0.0760456273764259	0	-0.152091254752852	0	0	0	0	0	0	0	0	0	0	0	0	0	0	0	0
1571	0	0	0	0	0	0	0	0	0	0	0	0	0	-0.0012605412764241	0	0	0.00598793654323377	0	0	0	-0.00787801749743133	-0.0012605412764241	0	0	0	0	0	0	0	0	0	0	0	0	0	0	0	0	0	0	0	0	0	0	0	0	0	0	0
1572	0	-0.14695077149155	0	0	0	0	0	0	0	-0.0734753857457752	0	0	0	0.092481018858682	-0.514327700220426	-0.99064413421503	0.432623071271124	-0.220426157237326	0	0	0	0	0	0	0	-0.39461180504531	-0.0734753857457752	0.82155277981876	-0.0734753857457752	0	0.266666666666667	0.726524614254225	0	0	0	-0.0734753857457752	0	0	0	0	-0.0734753857457752	0	-0.0734753857457752	0	0	-0.0734753857457752	-0.514327700220426	0	0
1573	0	0	0	0	0	0	0	0	0	0	0	0	0	0	0	0	0	0	0	0	0	0	0	0	0	0	0	0	0	0	0	0	0	0	0	0	0	0	0	0	0	0	0	0	0	0	0	0	0
1574	0.467289719626168	0	0	0	0.116822429906542	0	0	0	0.217552165896122	0	0	0	0	0	0	-0.0160926939169617	0	0	0	0	0	0	0	0.0846370420726186	0	0	0	0	0	0	0	0	0	0	0	0.253911126217856	0	0	0.467289719626168	0	-0.0321853878339234	0	0	0	0.302189207968741	0	-0.0321853878339234	0	-0.128741551335694
1575	0	0	0	-0.0263782643102084	0	-0.0263782643102084	0	0	0	0	0	0	0	0	0	0	0	0	0	0	0	0	0	0	0	0	0	0	0	0	0	0	0	0	0	0	0	0	0	0	0	0	0	0	0	0	0	0	0
1576	0	0	0	0	0	0	0	0	0	0	0	0	0	0	0	0	0	0	0	0	0	0	0	0	0	0	0	0	0	0	0	0	0	0	0	0	0	0	0	0	0	0	-0.0754432289701999	0	0	0	0	0	0
1577	0	0	0	0	0	0	0	0	0	0	0	0	0	0	0	0	0	0	0	0	0	0	0	0.248756218905473	0	0	0	0	-0.0478468899521531	0	0	0	0	0.449665547858792	0	0	0	-0.0478468899521531	0	0	0	0	0	0	0	0	0	0	0
1578	0	0	0	0	0	0	0	0	0	0	0	0	0	0	0	0	0	0	0	0	0	0	0	0	0	0	0	0	0	0	0	0	0	0	0	0	0	0	0	0	0	-0.00612932883849219	-0.00306466441924609	0	0	0	0	0	0
1579	0	0	0	0	0	0	0	0	0	0	0	0	0	0	0	-0.0564174894217207	0	-0.0282087447108604	0	-0.0564174894217207	-0.0282087447108604	0	0	0	-0.0564174894217207	0	0	0	0	0	0	-0.0564174894217207	0	0	0	0	0	0	0	0	0	0.12399825681121	0	0	0	0	0	-0.0564174894217207	0
1580	0	0	0	0	0	0	0	0	0	0	0	0	0	0	0	0	0	-0.159172304019101	0	0	0	0	0	0	0	0	0	0	0	0	0	0	0	0	0	0	0	0	0	0	0	0	0	0	0	0	0	0	0
1581	0	0	0	0	0	0	0	0	0	0	0	0	0	0	0	0	0	0	0	0	0	0	0	0	0	0	0	0	0	0	0	0	0	0	0	0	0	0	0	0	0	0	0	0	0	0	0	0	0
1582	0	0	0	0	0	0	0	0	0	0	0	0	0	0	0	0	0.0419531820383491	0	0	0	0	0	0	0	0	0	0	0	0	0	0	0	0	0	0	0	0	0	0	0	0	0	0	0	0	0	0	0	0
1583	0	0	0	-0.0960153624579933	0	-0.0480076812289966	-0.0960153624579933	0	0	0	-0.0960153624579933	-0.0480076812289966	0	0	0	0	0	0	-0.0960153624579933	0	0	-0.0480076812289966	0	0.193814794150848	-0.0480076812289966	0	-0.0480076812289966	-0.240038406144983	0	-0.0480076812289966	0.435637269530693	0	1.20911237689922	0.289830156608841	-0.384061449831973	0.627667994446679	0	0	0.337837837837838	0	0	0	0	0	0	0	0	-0.0960153624579933	-0.0480076812289966
1584	-0.0792393026941363	0	0	0	0	0	0.325732899022801	0	0	0	0	0	0	0	0	0.176029981880785	0	0	0	0.246493596328665	0	0	0	0	0	0	-0.0792393026941363	0	0	0	-0.158478605388273	-0.0792393026941363	0.176029981880785	-0.0792393026941363	0	-0.0792393026941363	0	-0.0792393026941363	0	0	0	-0.0792393026941363	0	0	0	0	0	0	0
1585	0	0	0	0	-0.0143256213738271	0	0	0	0	0	0	0	0	0	0	0	0	0	0	0	0	0	0	0	0	0	0	0	0	0	0	0	0	0	0	0	0	0	0	0	0	0	0	0	0	0	0	0	0
1586	0	0	0	0	0	0	0	0	0	0	0	0	0	0	0	0	0	0	-0.0448833034111311	0	0	0	0	0	-0.0448833034111311	0	0	0	0	0	0	0	0	-0.0448833034111311	0	0.347273559333967	0	0	0	0	0	0	0	0	0	0	0	0	0
1587	0	0	0	0	0	0	-0.114744693057946	0	0	0	0	0	0	0	0	0	0	0	0	0	0	0	0	0	0	0	0	0	-0.229489386115892	0	-0.172117039586919	0	0	0	-0.057372346528973	0	0	0	0	0	0	-0.057372346528973	0	0	-0.172117039586919	0	0	0	0
1588	0	0	0	0	0	0	0	0	0	0	0	0	0	0	0	0	0	0	0	0	0	0	0	0	0	0	0	0	0	0	0	0	0	0	0	0	0	0	0	0	0	0	0	0	0	0	-0.05941770647653	0	0
1589	0	0	-0.00417553968850474	0	0	0	0	0	0	0	0	0	0	0	0	0	0	0	0	0	0	0	0	0	0	0	0	0	0	0	0	0	0	0	0	0	0	0	0	0	0	0	0	0	0	0	0	0	0
1590	0	0	0	0	0	0	0	0	0	0	0	0	0	0	0	0	0	0	0	0	0	0	0	0	0	0	0	0	0	0	0	0	0	0	0	0	0	0	0	0	0	0	0	0	0	0	0	0	0
1591	0.0164699658484908	0	0	0	0	0	-0.0233489447641	0	0	-0.0690358490550898	0	0	0	0	0	0	-0.0382409177820268	0	-0.205529554334706	0	0	0	0	0	0	0	0	-0.0127469725940089	0	-0.0382409177820268	0	0	0	0	-0.0127469725940089	0.0419639110365086	0	0	0	0	0	0	-0.0127469725940089	0	0	0	0	0	0
1592	0	-0.0356379187455453	0	0	0	0	0	0	0	0	0.0783699059561129	0	0	0	0	0	0	0	-0.0712758374910905	0	0	0.156739811912226	0	0	0	0	0	0	0	0	0	0	0	0.0783699059561129	0	0	0	0	0	0	0	-0.0712758374910905	0	0	-0.0356379187455453	0	0	0	0
1593	0	0	0	0	0	0	0	0	0	0	0	0	0	0	0	0	0	0	0	0	0	0	0	0	0	0	0	0	0	0	0	0	0	0	0	0	0	0	0	0	0	0	0	0	0	0	0	0	0
1594	0	0	0	0	0	0	0	0	0	0	0	0	0	0	0	0	0	0	0	0	0	0	0	0	0	0	0	0	0	0	0	0	0	0	0	0	0	0	0	0	0	0	0	0	0	0	0	0	0
1595	0	0	0	0	-0.0331895121141719	0	0	0	0	0	0	0	-0.016594756057086	0.0786163522012579	0	0	0	0	0	0	0	0	-0.016594756057086	0	0	0	-0.016594756057086	0	0	0	0	0	0	0	0	0	0	0	0	0	0	0	0	0	0	0	0	0	0
1596	0	0	0	-0.0298953662182362	0.0773884203073177	0	0	0	0	0.0923361034164358	0	0	0	0	0	0.0923361034164358	0	0.0923361034164358	0	0	0	0	0	0	0	0	0	0	0	0	0	0	0	0	0	0	0	0	0	0	0	0	0	0	0	0	0	0	0
1597	0	0	0	-0.0289687137891078	0	-0.0289687137891078	0	0	0	0	0	0	0	0	0	0	0	0	0	0	0	0	0	0	0	0	0	0	0	0	0	0	0	0	0	0	0	0	0	0	0	0	0	0	0	0	0	0	0
1598	0	0	0	0	0	0	0	0	0	0	0	0.192307692307692	0	0	-0.0430663221360896	0	0	0	0	0	0	0	0	0	0	0	0	0	0	0	0	0	0	0	0	0	0	0	0	0	0	0	0	0	0	0	0	0	0
1599	0	0	0	0	0	0	0	0	0	0	0	0	0	0	0	0	0	0	0	0	0	0	0	0	0	0	0	0	0	0	0	0	0	0	0	0	0	0	0	0	0	0	0	0	0	0	0	0	0
1600	0	0	0	0	0	0	0	0	0	0	0	0	0	0	0	0	0	0	0	0	0	0	0	0	0	0	0	0	0	0	0	0	0	0	0	0	0	0	0	0	0	0	0	0	0	0	0	0	0
1601	0	0	0	0	0	0	0	0	-0.128949065119278	0	0	0	0	0	0	0	0	0	0	0	0	0	0	0	0	0	0	0	0	0	0	0	0	0	0	0	0	0	0	0	0	-0.0644745325596389	0	0	0	0	0	0	0
1602	0	0	0	0	0	0	0	0	0	0	-0.0311259824138199	0	0	0	0	0	0	0	0	0.0471698113207547	0	0	0	0	0	0	0.0238253245103897	0	0	0	0.033530170913944	0	0	0.079738306834649	-0.00778149560345498	0	0	-0.091935434141386	-0.01556299120691	0	0	0	0	0	0	0	0	-0.121618903455131	0
1603	-0.0159863583075775	-0.12789086646062	-0.0746030054353618	-0.0532878610252584	-0.0426302888202068	-0.069274219332836	0	-0.0319727166151551	0.107066381156317	-0.0479590749227326	-0.111904508153043	0.235938565828538	-0.0746030054353618	-0.069274219332836	-0.159863583075775	-0.0586166471277843	-0.0426302888202068	-0.0532878610252584	-0.101246935947991	-0.0159863583075775	0	-0.0319727166151551	-0.0479590749227326	0.15551611518485	-0.042139629714407	-0.122562080358094	-0.010166913099252	0.242248670142664	-0.052797201919458	-0.12789086646062	0.316361016472225	-0.229137802408611	-0.041648970608607	0.333328692991402	-0.068292901121236	0	1.01450045996438	-0.12740020735482	-0.12789086646062	-0.101246935947991	0.241758011036863	-0.245124160716189	-0.019843167092703	-0.229137802408611	0.359481964398232	0.503849848272229	-0.015495699201777	0.075584323646962	0.0164770174133776
1604	0	0	0	-0.0240963855421687	0	0	0	0	0	0	0	0	0	0	0	0	0	0	0	0	0	0	0	0	0	0	0	0	0	0	0	0	0	0	0.209643605870021	0	0	0	0	0	0	0	0	0	0	0	0	0	0
1605	0	0	0	-0.0352609308885755	0	0	0	0	0	0	0	0	0	0	0	0	0	-0.0352609308885755	0	0.151515151515152	0	0	-0.0352609308885755	0	0	0	0	0	0	0	0	0	0	0	0	0	0	0	0	0	0	0	0	0	0	0	0	0	0
1606	-0.0228728270814273	0	0	0	0	0	-0.0114364135407136	0.0234663758842817	0	0	0	0	0	-0.0114364135407136	0	-0.0228728270814273	0	0	0	0	0	0	0	-0.0228728270814273	0	0.0349027894249954	0	0	0	0	0	0	0	0	0	0	0	-0.0228728270814273	-0.0457456541628545	0	0	-0.0114364135407136	0	-0.0114364135407136	0	0	0	0	0
1607	0	0	-0.0435729847494553	0	0	0	0	0	0	0	0	0	0	0	0	0	-0.0871459694989107	0	0	0	0	0	0	0	0	0	0	0	0	0	0	0	0	0	0	0	0	0	0	0	-0.0871459694989107	0	0	0	0	0	0	0	0
1608	0	-0.00432021428262842	0	0	0	0	0	0	0	0	0	0	0	-0.00864042856525684	0	0	0	0	0	0	0	0	0	0	0	0	0	0	0	0	0	0	0	0	0	0	0	0	0	0	0	0	0	0	0	0	0	0	0
1609	0	0	-0.00547016027569608	0	0	0	-0.0109403205513922	0	0	-0.0109403205513922	0	0	0	0	-0.00547016027569608	0	0	0	-0.00547016027569608	0	-0.00547016027569608	0	0	-0.0164104808270882	0	0	-0.00547016027569608	0	-0.0109403205513922	0.014203260932252	0	-0.0164104808270882	-0.00547016027569608	0	-0.0382911219298725	0	0	-0.0109403205513922	0	0	-0.0164104808270882	-0.0131475404462284	-0.0601717630326569	-0.0044144397896725	-0.00547016027569608	-0.0164104808270882	0	-0.0109403205513922	-0.00547016027569608
1610	0	0	0	0	-0.0190985485103132	0	-0.00636618283677107	-0.0254647313470843	0.051150895140665	0	0	0	0	0	-0.00614475039027459	0	0	-0.0253540151238361	0	0	0	0	0	0	-0.00636618283677107	0.0384185294671229	0	0.102633938951074	0.0128430818967904	0	0	0	0	0	0.0064768990600193	0	0	0	0	0	0	-0.00636618283677107	0	0	0	0	0.0128430818967904	0	0
1611	0	0	0	0	-0.0273560388455752	0	0	0	0	0	0	0	0.0527486067019311	0	0	0	0	0	0	0	0	-0.0214987646287909	0	0	0	-0.0136780194227876	0	0	0	0	0	0	0	0	0	0	0	-0.0410340582683627	0	0	0	0	0	0	0	0	0	-0.0410340582683627	0
1612	0	0	0	0	0	0	0	0	0	0	0	0	0	0	0	0	0	0	0	0	0	0	0.131406044678055	0	0	0	0	0	0	0	0	0	0	0	0	0	0	0	0	0	0	0	0	0	0	0	0	0	0
1613	0.9957260267431	5.22327699139466	0.278969966935022	-0.13531799729364	0.0697424917337555	-0.0082765758439696	0.111877265153021	0.48894933633571	0.139484983467511	0.0400512803323304	18.2155208870469	0.372905085008814	-0.0669645009511748	0.041440275723621	7.04074876264616	0.033163699879651	-0.326545928911904	-0.182951355774295	4.30701642412435	-0.105626785892215	-0.0179421470792296	-0.0572989297159148	3.22551706214388	0.0890736342042755	-0.0572989297159148	0.043523768810556	-0.002026096583163	0.276943870351859	-0.06765899864682	0.63399030136838	-0.0476333584806548	-0.0483278561763	0.179536263799841	-0.11459785943183	-0.0283022160101348	-0.084212150334759	-0.10632128358786	-0.202282498244815	-0.11517756411993	-0.11459785943183	-0.411452576942309	-0.0365787918541045	-0.206392087914913	-0.0662700032555296	-0.15464913976416	-0.113151467536767	-0.12565242605838	-0.335517002451519	0.0296912114014252
1614	0.0576036866359447	0	0	0	0	-0.0095831336847149	0	0	0	0	0	0	0	0	0	0	0	0	0	0	-0.0479156684235745	0	0	0	0	0	0	0	0	0	0	0	0	0	0	0	0	0	0	0	0	0	0	0	0	0	0	0	0
1615	0	0	0	0	-0.0141843971631206	0	-0.0283687943262411	-0.0141843971631206	0	0	0	0	0	0	0	0	0	0	0	0	0	0	0	0	0	0	0	-0.0141843971631206	0	0	0	0.058856037579442	0	0	0	0	0	0	0	0	0	0	0	0	0	0.0541125541125541	0	0	0
1616	0	0	0	0	0	0	0	0	0	0	0	0	0	0	0	0	0	0	0	-0.00650914534921565	0	0	0	0	0	0	0	0	0	0	0	0	0	0	0	0	0	0	0	0	0	0	0	0	-0.0195274360476469	0	0	0	0
1617	0	0	0	-0.00120248674258366	0	0	0	0	0	0	0	0.0080141048244911	0	0	0	0	-0.00240497348516733	-0.00120248674258366	0	0	0	-0.00240497348516733	0	0	0	0	0	0	0	0	0	-0.00120248674258366	0	0	0	0	0	0	0	0	0	0.0080141048244911	0	0.00560913133932377	0	0	0	0	0
1618	0	0	0	0	0	0	0	0	0	0	0	0	0	0	-0.00698015309802462	0	0	0	0	0	0	0	0	0	0	0	0	0	0	0	0	0	0	0	0	0	0	0	0	0	0	0	0	0	0	0	0	0	0
1619	-0.0928074245939675	0.392156862745098	0	0	0.103271006778581	-0.139211136890951	-0.0928074245939675	-0.0464037122969838	-0.232018561484919	-0.0464037122969838	-0.139211136890951	-0.0464037122969838	0	0.149674719075565	0	0	0	0	0	0	-0.185614849187935	-0.0464037122969838	-0.0928074245939675	0	-0.0928074245939675	0	0	-0.0464037122969838	0	-0.0928074245939675	-0.185614849187935	0	-0.0464037122969838	0	-0.139211136890951	-0.0928074245939675	0.196078431372549	0	0	0	0.196078431372549	0.345753150448114	0	-0.185614849187935	0.196078431372549	0	0	0	0
1620	0	0	0	0	0	0	0	0	0	0	0	0	0	0	-0.00248712910687194	0	0	0	0.00920490245778325	0	0	0	0	0	0	0	0.038306837770542	0	0	0	0	0	0	0	0	0	-0.00248712910687194	0	0	0	0	0	0	0	0	0	0	0	0
1621	0	0	0	0	0	0	0	0	0	0	0	0	0	0	0	0	0	0	0	0	0	0	0	0	0	0	0	0	0	0	0	0	0	0	0	0	0	0	0	0	0	-0.0138007176373171	0	0	0	0	0	0	0
1622	0	0	0	0	0	0	0	0	0	0	0	0	0	0	0	0	0	0	0	0	0	0	0	0	0	0	0	0	0	0	0	0	0	0	0	0	0	0	0	0	0	0	0	0	0	0	0	0	0
1623	0	0	0	0	0	0	0	0	0.0614817091915155	0	0	0	0	0	0	0	0	0	0	0	0	0	0	0	0	0	0	0	0	0	0	0	-0.00668292845925084	0	0	0	0	0	0	0	0	0	0	0	0	0	0	0	0
1624	0	0	0	0	0	0	0	0	0	0	0	0	0	0	0	0	0	0	0	0	0	0	0	0	0	0	0	0	0	0	0	0	0	0	0	0	0	0	0	0	0	0	0	0	0	0	0	0	0
1625	0	0	0	0	0	0	0	0	0	0	0	0	0	0	0	0	0	0	0	0	0	0	0	0	0	0	0	0	0	0	0	0	0	0	0	0	0	0	0	0	0	0	0	0	0	0	0	0	0
1626	0	0	0	0	0	0	0	0	0	0	0	0	0	0	0	0	0	0	0	0	0	0	0	0	0	0	0	0	0	0	0	0	0	0	0	0	0	0	0	0	0	0	0	0	0	0	0	0	0
1627	0	0	0	0	0	0	-0.0103551827689759	0	-0.0103551827689759	0	0	0	0	0	0	0	0	0	0	0	0	0	0	0	0	0	0	0	0	0	0	0	0	0	0	-0.0103551827689759	0	0	0	0	0	0	-0.0207103655379517	-0.0103551827689759	0	0	0	0	0
1628	0	0	0	0	0	0	0	0	0	0	0	0	0	0	0	0	0	0	0	0	0	0	-0.0420875420875421	0	0	0	0	0	0	0	0	0	0.540540540540541	0	0	0	0	0	0	0	0	0	0	0	0	0	0	0	0
1629	0	0	0	0	0	0	0	0	0	0	0	0	0	-0.0319713536671143	0	0	0	0	0	0	0	0.0279463886072365	0	-0.00639427073342285	0	-0.0191828122002686	0	-0.0127885414668457	0	-0.00639427073342285	0	0	0	0	-0.00639427073342285	0	0.0151578471403907	0	0	0	0	0	0	0	-0.0319713536671143	0.0343406593406593	0	-0.00639427073342285	0
1630	0	-0.019657951641439	0	-0.019657951641439	0.283561845613347	0.0106640280840396	-0.019657951641439	0	0	-0.117947709848634	1.63469009704677	-0.019657951641439	0.60875309996041	0	-0.0393159032828779	-0.019657951641439	0	0	0	-0.019657951641439	0	0.119617814375274	0	0.540785321478695	-0.019657951641439	0	-0.0679677784817165	0	0.687384906526166	0	0	0	0	0	0.139275766016713	0	-0.019657951641439	0	0.278551532033426	0	0.139275766016713	-0.0393159032828779	0.219577677109109	0	-0.019657951641439	0	0	0	0
1631	-0.0279329608938547	0	0	0	0	0	0	0	0	-0.111731843575419	0	0	-0.0279329608938547	0	0	-0.0558659217877095	0	-0.0558659217877095	0	0	0	0	0	-0.0279329608938547	0	0	0	0	-0.0279329608938547	0	0	0	0	0	-0.0279329608938547	0.171821305841924	0	0	-0.0558659217877095	0	0	-0.0558659217877095	0	-0.0558659217877095	0	0	0	-0.0837988826815642	0
1632	0	0	0	-0.218388115834729	-0.0141242937853107	0	0	-0.0141242937853107	0	-0.0847457627118644	0	0	-0.0706214689265537	-0.0430977379176063	0	0	0	-0.354557057756117	-8.28377434136467	-0.172390951670426	-0.0282485875706215	0	-0.0713463254882278	-0.127118644067797	-0.211864406779661	-0.0564971751412429	-0.0861954758352128	-0.0586717448262653	0	0	0	-0.0282485875706215	-0.425903383244344	-8.09185389919836	-0.338983050847458	-0.0572220317029171	0	0	-0.0141242937853107	-0.274160434414297	-0.114444063405834	-0.144867220661478	0.0126745806619625	-3.1591822860954	-0.0028994262466965	0.0267988744472732	0.0253491613239249	-16.9401874104339	-0.221287542081425
1633	0	0	0	0	0	0	0	0	0	0	0	0	0	0	0	0	0	0	0	0	0	0	0	0	0	0	0	0	0	0	0	0	0	0	0	0	0	0	0	0	0	0	0	0	0	0	0	0	0
1634	0	0	0	0	0	0	0	0	0	0	0	0	0	0	0	0	0	0	0	0	0	0	0	0	0	0	0	0	0	0	0	0	0	0	0	0	0	0	0	0	0	0	0	0	0	0	0	0	0
1635	0	0	0	0	-0.0205044084478163	0	0	0	0	0	0	0	-0.0410088168956326	0	0	0	0	0	0	0	0	0	0	0	0	0	0	0	0	0	0	0	0	0	0	0	0	0	0	0	0	0	0	0	0	0	0	0	0
1636	0.0020200537593757	-0.0150114086705896	-0.0180136904047076	-0.0069867914429781	-0.00600456346823586	0.0390852603534242	0.00802461722761154	-0.0209603743289344	-0.00600456346823586	0.0190515161893409	-0.000982227974742201	-0.00600456346823586	0	0.0140291806958474	-0.00300228173411793	-0.00900684520235379	-0.00600456346823586	0.0250560796575768	-0.00900684520235379	0	-0.00900684520235379	-0.00300228173411793	-0.00600456346823586	-0.00300228173411793	0	-0.0180136904047076	-0.0390296625435331	0	-0.00900684520235379	0	-0.00600456346823586	0	-0.00900684520235379	0	0	-0.00300228173411793	0	0	-0.00300228173411793	0	0	0	-0.00600456346823586	-0.00300228173411793	0.0020200537593757	-0.0150114086705896	-0.0180136904047076	0.0390852603534242	0.00502233549349361
1637	-0.00149956512611343	0	0	0	0	-0.00149956512611343	0	0	0	0	0	0	0	0	0	0	0	0	0	0	0	0	0	-0.00149956512611343	0	0	0	0	0	0	0	0	0	0	0	0.00911670962307707	0	0	0	0	0	0	0	0	0	0	-0.00149956512611343	0	0
1638	0	0	0	0	0	0	0	0	0	0	0	0	0	0	0	0	0	0	0	0	0	0	0	0	-0.0367917586460633	0	0	-0.441501103752759	0	0	0	0	0	0	0	0.354682007333141	0	0	0	0	0	0	-0.0367917586460633	0	0	0	-0.116993065501936	0	0
1639	0	0	0	0	-0.047438330170778	0	0	0	0	0	0	0	0	-0.047438330170778	0	0	0	-0.047438330170778	0	-0.047438330170778	0	0	-0.094876660341556	0	0	0	-0.094876660341556	-0.142314990512334	0	0	0	0	-0.047438330170778	-7.12330153181083	0.0489780595889949	-0.34123336725626	-0.462138786810531	0	0	0	0	0	0	-0.047438330170778	0	0	0.488167546023245	0	0
1640	0	0	0	0	0	0	0	-0.00623247117482082	0	0	0	0	0	0	0	0	0	0	0	0	0	0	0	0	0	0	-0.00623247117482082	0	0	0	-0.00623247117482082	0	0	0	0	0	0	0	0	0	0	0	0	0	0	0	0	0	-0.00623247117482082
1641	0	0	0	0	0	0	0	0	0	0	0	0	0	0	0.0590318772136954	0	0	0	0	0	0	0	0	0	0	0	0	0	0	0	0	0	-0.00764409111756612	0	0	0	0	0	0	0	0	0	0	0	0	0	0	0	0
1642	-0.0632111251580278	0	0	0	0	0	0	0	0	0	0	0	0	0	0	-0.0632111251580278	0	0	0	0	0	0	0	0	0	0	0	0	0	0	0	0	0	0	0	0	0	0	0	0	0	0	0	0	0	0	0	0	0
1643	0	0	-0.00332502078137988	0	0	0	0	0.0020699792862208	0	0	0	0.0153700624117403	0	0.0020699792862208	0	0.0174400416979611	0	0	0.0340651456048605	0	0.0236499795566234	0	0	-0.00997506234413965	-0.0332502078137988	0	0	0.0643651667242433	0	0	0.0174400416979611	0	0	0	0	0.0581552288655814	0	0	0.0153700624117403	0	0	0	-0.00665004156275977	0	0.0976153745380422	0	0	0.068130291209721	0
1644	0	0	0	0	0	0	0	0	0	0	0	0	0	0	0	0	0	0	0	0	0	0	0	0	0	0	0	0	0	0	0	0	0	0	0	0	0	0	0	0	0	0	0	0	0	0	0	0	0
1645	-0.0658183413777973	0	0	-0.0219394471259324	0	-0.0877577885037297	-0.197455024133392	0	0.154533804160833	-0.0877577885037297	0	-0.0658183413777973	-0.153576129881527	-0.0877577885037297	0	0	-0.0438788942518649	0	-0.109697235629662	-0.0219394471259324	0	-0.329091706888986	0	0	-0.0219394471259324	-0.240376244105951	0	-0.0658183413777973	-0.0219394471259324	0	-0.0658183413777973	0	-0.0219394471259324	0.198412698412698	-0.0658183413777973	0	-0.0219394471259324	0	-0.658183413777973	0	-0.0658183413777973	-0.0877577885037297	-0.372970601140851	0	-0.0658183413777973	-0.789820096533567	-0.131636682755595	-1.13989357626918	-0.0877577885037297
1646	0	0	0	0	0	0	0	0	0	0	0	0	0	0	0	0	0	0	0	0	0	0	0	0	0	0	0	0	0	0	0	0	0	0	0	0	0	0	0	0	0	0	0	0	0	0	0	0	0
1647	0	0	0	0	0	0	0	0	0	0	0	0	0	0	0	0	0	0	0	0	0	0	0	0	0	0	0	0	0	0	0	0	0	0	0	0	0	0	0	0	0	0	0	0	0	0	0	0	0
1648	0	0	0	0	0	0	0	0	0	0	0	0	0	0	0	0	0	0	0	0	0	0	0	0	0	0	0	0	0	0	0	0	0	0	0	0	0	0	0	0	0	0	0	0	0	0	0	0	0
1649	0	0	0	0	0.114810562571757	0	0	0	0	0	0	0	0	0	0	0	0	0	0	0	0	0	0	0	0	0	0	0	0	0	0	0	0	0	0	0	0	0	0	0	0	0	0	0	0	0	0	0	0
1650	0	-0.0382165605095541	0	0	0	0	0	0	0	0	0	0	0	0	0	0	0	0	0	0	0	0	0	0	0	0	0	0	0	0	0	0	0	0	0	0	0	0	0	0	0	0	0	0	0	0	0	0	0
1651	0	0	0	0	0	0	0	0	0	0	0	0	0	0	0	0	0	-0.0286532951289398	0	0	-0.0859598853868195	0	0	0	0	-0.0573065902578797	0	0	0	-0.0859598853868195	0	0	0	0	0	0	0	0	0	0	0	0	0	0	0	0	0	0	0
1652	0	0	-0.00294550810014728	0	0	0	-0.00883652430044183	0	0	0	0	0	-0.00294550810014728	0	0	0	0	0	0	0	0	0	0	0	-0.00294550810014728	0	0	0	0	0	0.0122744568552842	0	0	-0.00589101620029455	0	0	0	0	-0.0147275405007364	-0.00589101620029455	0	0	0	0	0	-0.00883652430044183	0	-0.00589101620029455	-0.0373067563925245
1653	0	0	0	0	0	0	0	0	0	0	0	0	0	0	0	0	0	0	0	0	0	0	0	0	0	0	0	0	0	0	0	0	0	0	0	0	0	0	0	0	0	0	0	0	0	0	0	0	0
1654	0	0	0	0	0	0	0	0	0	0	0	0	0	0	0.0763941940412529	0	0	0	0	0	0	0	0	-0.00621890547263682	0	0	0	0	0	0	-0.00621890547263682	0	0	0	0	0	0	0.0763941940412529	0	0	0	0	0	0	0	0	0	0	0
1655	0.0393854257084028	0	0	0	0.0035263066463014	-0.0107776041386	0	-0.00538880206929999	0	0	0	0	0	0	-0.0161664062079	0	-0.00538880206929999	0.0250815149235014	0	-0.00538880206929999	0.0250815149235014	0	0	0	0	0	0	0	0	0	0	0	0	0	0	0	0	0	-0.0161664062079	0	0	0	0	0	0	0	0	0	0
1656	0	0	0	0	0	0	0	0	0	0	0	0	0	0	0	0	0	0	0	0	0	0	0	0	0	0	0	0	0	0	0	0	0	0	0	0	0	0	0	0	0	0	0	0	0	0	0	0	0
1657	0	0	0	0	0	0	0	-0.0445037828215398	0	0	0	0	0	0	0	0	0	-0.0445037828215398	0	0	-0.0445037828215398	0	0	-0.0445037828215398	0	0	0	0	0	0	0	0	0	0	0	0	0	0	0	0	0	0	0	-0.0445037828215398	0	0	0	0	0
1658	0	0	0	-0.018964536317087	0.158692346130176	-0.018964536317087	0	0	0	0	0	0	0	0	0	0	0	0	0	0	0	0	0	0	-0.018964536317087	0	0	0	0	0	0	0	-0.0568936089512611	0	0	0	0	0	0	0	0	0	0	0	0	0	0	0	0
1659	-0.0469263256687001	0	0	0	-0.187705302674801	-0.0938526513374003	0.431965442764579	-0.281557954012201	-0.187705302674801	0.075203744376189	0	0.338112791427179	-0.328484279680901	0.601021838478168	-0.0938526513374003	-0.300206860973413	-0.469263256687001	0.385039117095879	-0.422336931018301	0.131758581791166	-0.422336931018301	0	0.37662683841228	-0.759841605914132	0.253888651836056	-0.647340047615521	-0.665988954576732	-0.084224139591123	0.225611233128567	-0.187705302674801	0	-0.469263256687001	-0.065575232629912	-0.0938526513374003	-0.1407789770061	0	0	-0.0469263256687001	-0.0938526513374003	0.075203744376189	0	-0.0469263256687001	0	0	0	0	0	0	0.215982721382289
1660	0	0	0	0	0	0	-0.0702493853178785	0	0	0	-0.0702493853178785	0	0	0	0	0	0	0	0	0	0	0	0	0	0	0	0	0	0	-0.0702493853178785	0	0	0	0	0	0	0	0	0	0	0	0	0	0	0	0	0	0	0
1661	0	0	0	-0.00732225232481511	0	0	-0.0146445046496302	0	-0.0146445046496302	0	0	0	0	0	0	0	0.0256016385048643	0	0	-0.0146445046496302	-0.00732225232481511	0	0	0	0	0	0	0	0	0	-0.00732225232481511	0	0	0	0	0	0	0	0	0	0	0	0	0	0	0	0	0	0
1662	0	0	0	0	0	0	0	0	0	0	0	0	0	0.15552099533437	0	0	0	0	0	0	0	0	0	0	0	0	0	0	0	0	0	0	0	0	0	0	0	0	0	0	0	0	0	0	0	0	0	0	0
1663	0	0	0	0	0	0	0	0	-0.0200662185211197	0	0	0.102827763496144	0	0	0	0	0	0	0	0	0	0	0	0	0	0	0	0	0	0.051413881748072	0	0	0	0	0	0	0	0	0	0	0	0	0	0	0	0	0	0	-0.0200662185211197
1664	0	0	0	0	0	0	0	0	0	0	0	0	0	0	0	0	0	0	0	0	0	0	0	0	0	0	0	0	0	0	0	0	0	0	0	0	0	0	0	0	0	0	0	0	0	0	0	0	0
1665	0	0	0	0	0	0	0	0	0	0	0	0	0	0	0	0	0	0	0	0	0	0	0	0	0	0	0	0	0	-0.0059509640561771	0	0	0	0	0	0	0	0	0	0	0	0	0	0	0	0.0280269058295964	-0.0059509640561771	0	0
1666	0	0	0	0	0	0	0	0	0	0	0	0	0	0	0	0	0	0	0	0	0	0	0	0	0	0	0	0	0	0	0	0	0	0	0	0	0	0	0	0	0	0	0	0	0	0	0	0	0
1667	0	0	0	0	0	-0.0112044817927171	0	0	0	0	0	0	0	0	-0.0112044817927171	0	0	0	0	0	0	0	0	0	0	0	0	-0.0112044817927171	0	0	0	0	0	0	0	0	0	0	0	0	-0.0112044817927171	0	0	0	0	0	0	0	0
1668	0	0	0	0	0	0	0	0	-0.00330731578251091	0.0114751276607952	0	0	0	0	0	0	0	0	0	0	0	0	-0.00496097367376637	0	0	-0.00165365789125546	0.00573756383039761	0	0	0	0	0	-0.00165365789125546	0	0	0	0	0	0	0	0	0	0	0	0	0	0	0	0
1669	0	0	0	0	0	0	0	0	0	0	0	0	0	0	-0.0112485939257593	0	0	0	0	0	0	0	0	0	0	-0.0112485939257593	0	0	0	0	0	0	0	0	0	0	0	0	0	0	0	0	0	0	0	0	0	0	0
1670	0	0	0	0	0	0	0	0	0	0	0	0	0	0	0	0	0	0	0	0	0	0	0	0	0	0	0	0	0	0	0	0	0	0	0	0	0.0523473933883987	0	0	0	0	0	0	0	0	-0.0130548302872063	0	0	0
1671	0	0	0	0	0	0	0	0	0	0	0	0	0	0	0	0	0	0	0	0	0	0	0	0	0	0	0	0	0	0	0	0	0	0	0	0	0	0	0	0	0	0	0	0	0	0	0	-0.0784313725490196	0
1672	0	0	0	0	-0.0212607632614011	0	0	0	0	0	0	0	0	0	0	0	0	0	0	0	0	0	0	0	0	0	0	0	0	0	0	0	0	0	0	0	0	0	0	0	0	0	0	0	-0.0212607632614011	0	0	0	0
1673	0	0	0	-0.0117240166481036	0	-0.00293100416202591	0	-0.00293100416202591	0.0115137203853574	0.0160153747597694	0	-0.00586200832405182	0	0	-0.0117240166481036	-0.00879301248607773	0	0	0	-0.00586200832405182	0	-0.00293100416202591	-0.00586200832405182	-0.00879301248607773	0	0	0.0101533664357176	0	0	0	0	-0.00293100416202591	0	-0.00293100416202591	0	0	0	0	0	0.0160153747597694	0	0	0	-0.0074326585364379	0	0	-0.00586200832405182	0	0
1674	0	0	0	0	0	0	0	0	0	0	0	0	0	0	0	0	0	0	0	0	0	0	0	0	0	0	0	0	0	0	0	0	0	0	0	0	0	0	0	0	0	0	0	0	0	0	0	0	0
1675	0	0	0	0	0	0	0	0	0	0	0	0	0	0	0	0	0	0	0	0	0	0	0	0	0	0	0	0	0	0	0	0	0	0	0	0	0	0	0	0	0	0	0	0	0	-0.0872817955112219	0	0	-0.124688279301746
1676	0	0	0	0	0	0	0	0	0	0	0	0	0	0	0	0	0	0.137362637362637	0	0	0	0	0	0	0	-0.108616944243302	0.274725274725275	0	0	-0.043665603042866	0	0	0	-0.108616944243302	0	0.238519626644174	0	0	0.137362637362637	0	0	-0.0362056480811007	0	0	0	0	0	0.274725274725275	0
1677	0	0	0	0	0	0	0	0	0	0	0	0	0	-0.0487092060399415	0	0	-0.0487092060399415	0	0	0	0	0	0	0	0	0	0	0	0	0	0	0	0	0	-0.0487092060399415	0	0	0	0	0	0	0	0	0	0	0	0	0	0
1678	-0.00810668396092578	0	0	0	0	0	0	0	0	0	0	0	0	0	0	0	0	0	-0.0171036805927423	-0.00810668396092578	0	0	0	0	0	0	-0.0285959720309629	0	0.0153230552509609	0	0	-0.0164359460895742	0.023874895547332	0	-0.0085518402963711	-0.00810668396092578	0	0.00383076381274022	0.0198215535668691	0	0.163387374941492	-0.0243200518827773	0.00788410579320311	-0.0121600259413887	0.149844945032314	0.00788410579320311	-0.00810668396092578	0	0
1679	0	0	0	0	0	0	0	0	0	0	0	0	0	0	0	0	0	0	0	0	0	0	0	0	0	0	0	0	0	0	0	0	0	0	0	0	0	0	0	0	0	0	0	0	0	0	0	0	-0.0133413381362151
1680	0	0	0	0	0	0	0	0	0	0	0	0	0	0	0	0	0	0	0	0	0	0	0	0	0	0	0	0	0	0	0	0	0	0	0	0	0	0	0	0	0	0	0	0	0	0	0	0	0
1681	0	0	0	0	0	0	0	0	0	0	0	0	0	0	0	0	0	0	0	0	0	0	0	0	0	0	0	0	0	0	0	0	0	0	0	0	0	0	0	0	0	0	0	0	0	0	0	0	0
1682	0	0	0	0	0	0	0	0	0	0	0	0	0	0	0	0	0	0	0	0	-0.0258064516129032	0	0	0.0850340136054422	0	0	0	0	0	0	0	0	-0.0516129032258065	0	0	0	0	0	0	0	0	0	0	0	0	0	0	0	0
1683	0	0	0	0	0	0	0	0	0	0	0	0	0	0	0	0	0	0	0	0	0	0	0	0	0	0	0	0	0	0	0	0	0	0	0	0	0	0	0	0	0	0	0	0	0	0	0	0	0
1684	0	0	0	0	0	0	0	0	0	0	0	0	0	0	0	0	0	0	0	0	0	0	0	0	0	0	0	0	0	0	0	0	0	0	0	0	0	0	0	0	0	0	0	0	0	0	0	0	0
1685	0	0	0	0	0	0	0	0	0	0	0	0	0	0	0	0	0	0	0	0	0	0	0	0	0	0	0	0	0	0	0	0	0	0	0	0	0	0	0	0	-0.00942329438371655	0	0	0	0	0	0	0	0
1686	-0.0371195248700817	0	0	0	0	0	0	0	0	0	0	0	0	0	0	0	0	0	0	0	0	0	0	0	0	0	0	-0.0371195248700817	0	0	0	0	0	0	-0.0371195248700817	0	0	-0.0371195248700817	0	0	0	0	0	-0.0371195248700817	0	0	0	0	0
1687	0	0	0	0	0	0	0	0	0	0	0	0	0	-0.087260034904014	0	-0.043630017452007	0	0	0	0	0	0	0	0	0	0	0	0	0	0	0	0	0	0	0	0	0	0	0	0	0	-0.043630017452007	0	0	0	0	0	0	0
1688	0	-0.00682920166632521	0	0	0	0.0481579581025764	0	0	0	0	0	0	0	0	-0.0034146008331626	0	0	0	0	0	0	0	0	0	0	0	0	0	0	0	-0.0034146008331626	0	0	0	0	0	-0.0034146008331626	0	0	0	0	0	0	0	0	0	0	0	0
1689	0	0	-0.0928576424935843	-0.0049862877088008	0	0	-0.0529673408231775	0	-0.0049862877088008	0	0.059931181168257	-0.00997257541760159	0	0	0	0	0	-0.0180633268615719	0	0	0	0	0	0	0	0	0	0	0	0	0	0	0	0	0	0	0	0	0	0	0	-0.0049862877088008	0	0	0	0	0	0	0
1690	0	0	0	0	0	0	0	0	0	0	0	0	0	0	0	0	0	0	0	0	0	0	0	0	0	0	0	0	0	0	0	0	0	0	0	0	0	0	0	0	0	0	0	0	0	0	0	0	0
1691	0	0	0	0	0	0	0	0	0	0	0	0	0	0	0	0	0	0	0	0	0	0	0	0	0	0	0	0	0	0	0	0	0	0	0	0	0	0	0	0	0	0	0	0	0	0	0	0	0
1692	0	0	0	0	0	0	0	0	0	0	0	0	0	0	0	0	0	0	0	0	0	0	0	0	0	0	0	0	0	0	0	0	0	0	0	0	0.0446243062088615	0	0	0	0	0	0	0	0	0	0	0	0
1693	0	0	0	0	0	0	0	0	0	0	0	0	0	0	0	0	0	0	0	0	0	0	0	0	0	0	0	0	0	0	0	0	0	0	0	0	0	0	0	0	0	0	0	0	0	0	0	0	0
1694	0	0	0	0	0	0	0	0	0	0	0	0	0	0	0	0	0	0	0	0	0	0	0	0	0	0	0	0	0	0	0	0	0	0	0	0	0	0	0	0	0	0	0	0	0	0	0	0	0
1695	0	0	0	0	0	0	0	0	0	0	0	0	0	0	0	0	0	0	0	0	0	0	0	0	0	0	0	0	0	0	0	0	0	0	0	0	0	0	0	0	0	0	0	0	0	0	0	0	0
1696	0	0	0	0	0	0	0	0	0	0	0	0	0	0	0	0	0	0	0	0	0	0	0	0	0	0	0	0	0	0	0	0	0	0	0	0	0	0	0	0	0	0	0	0	0	0	0	0	0
1697	0	0	0	0	0	0	0	0	0	0	0	0	0	0	0	0	0	0	0	0	0	0	0	0	0	0	0	0	0	0	0	0	0	0	0	0	0	0	0	0	0	0	0	0	0	0	0	0	0
1698	0	0	0	0	0	0	0	0	0	0	-0.0023470872647045	-0.004694174529409	-0.0023470872647045	0	0	0	0	0	0	0	0	0	0	0	0	0	0	0	0	0	0	0	0	0	0	0	0	0	0	0	0	0	0	0	0	0	0	0	0
1699	0	0	0	0	0	0	0	0	-0.0199004975124378	0	0	0	0	0	0	0	-0.00995024875621891	0	0	0	0	-0.0199004975124378	0	0	0	0	0	0	0	0	0	0	0	-0.00995024875621891	0	-0.00995024875621891	0	0	0	0	0	0	0	0	0	0	0	0	0
1700	0	0	0	0	0	0	0	0	0	0	0	0	0	0	0	0	0	0	0	0	0	0	0	0	0	0	0	0	0	0	0	0	0	0	0	0	0	0	0	0	0	0	0	0	0	0	0	0	0
1701	0	0	0	0	0	0	0	0	0	-0.0450755014649538	0	0	0	0	0	0	0	0	0	0	0	0	0	0	0	0	0	0	0	0.0776626500691261	0	0	0	0	0	0	0	0	0	0	0	0	0	0	0	0	0	0	0
1702	0	0	0	0	0	0	0	0	0	0	-0.016597510373444	0	0	0	0	0	0	0	0	0	-0.0033195020746888	0	0	0	0	0	0	0	0	0	0	0	0	0	0	0	0	0	0	0	0	0	0	0	0	0	0	0	0
1703	0	0	0	0	0	0.595238095238095	-0.068073519400953	0	0	0	0	0	0	0	0	0	0	0	0	0	0	0	0	0	0	0	0	0	0	0	0	0	0	0	0	0	0	0	0	0	0	0	0	0	0	0	0	0	0
1704	0	0	0	0	0	0	0	0	0	0	0	0	-0.00638131550819201	-0.001595328877048	-0.00319065775409601	0	0	-0.00319065775409601	0	0	0	0.00657030223390276	-0.001595328877048	0	0.00657030223390276	-0.001595328877048	-0.00319065775409601	0	0	0	0	-0.001595328877048	0	0	0	0	0	0	0	0	0	0	0	0	0	-0.001595328877048	0	0	-0.00319065775409601
1705	0	0.0577259551505107	0	-0.012647021626407	0	0	0	0	0	0	0	-0.025294043252814	0	0	0	0	0	0	0	0	-0.012647021626407	0	0	0	0	0	0	0	0	0	0	0	0	0	0	0	0	0	0	0	0	0	-0.0758821297584419	0	0	0	0	0	0
1706	0	0	0	0	0	0	0	0	0	0	0	0	0	0.19782393669634	0	0	0	0	0	0	0	0	0	0	0	0	0	0	-0.0165289256198347	0	0	0	0	0	0	0	0	0	-0.0165289256198347	0	0	0	0	-0.0165289256198347	0	0	0.0989119683481701	0	0
1707	0	0	0	0	0	0	0	0	0	0	0	0	0	0	0	0	0	0	0	0	0	0	0	0	0	0	0	0	0	0	0	0	0	0	0	0	0	0	0	0	0	0	0	0	0	0	0	0	0
1708	0	0	0	0	0	0	0	0	0	0	0	0	0	0	0	0	0	0	0.0616558810623676	0	0	0	0	0	0	0	0	0	0	0	0	0	0	0	0	0	0	0	0	0	0	0	0	0	0	0	0	0	0
1709	0	0	0	0	0	0	0	0	0	0	0	0	0	0	0	0	0	0	0	0	0	0	0	0	0	0	0	0	0	0	0	0	0	0	0	0	0	0	0	0	0	0	0	0	0	0	0	0	0
1710	0	0	0	0	0	0	0	0	0	0	0	0	0	0	0	0	0	0	0	0	0	0	0	0	0	0	0	0	0	0	0	0	0	0	0	0	0	0	0	0	0	0	0	0	0	0	0	0	0
1711	0	0	0.031405716294346	0	0	0	0	0	0	0	-0.0165864985901476	0	-0.0331729971802952	0	0	0	0	0	0	0	0	0	0	0	0	0	0	0	0	0	0	0	0	0	0	0	0	0	0.031405716294346	0	0	0	-0.0165864985901476	0	0	0	0	0	0
1712	0	0	0	0	0	0	0	0	0	0	0	0	0	0	0	0	0	0	0	0	-0.0246244767298695	0	0	0	0	0	0	0	0	0	0	0	0	0	0	0	0	0	0	0	0	0	0	0	0	0	0	0	0
1713	-0.0217485863418878	0	0	0	-0.0259779124421614	0	-0.141365811222271	-0.0108742931709439	0	-0.0108742931709439	0	0	0.562437830469847	-0.0108742931709439	-0.034436564642708	0	-0.193321636106594	0	0	-0.0652457590256633	0	-0.0108742931709439	-0.0761200521966072	0	0	0.150426419263338	0	-0.0761200521966072	0	0	0	-0.0326228795128317	0.0718907260963336	0	0	0	0	0	0	0	-0.0108742931709439	-0.0326228795128317	0	0	0	0	0	0	0
1714	0	0	0	0	0	0	0	0	0	0	0	0	0	0	0	0	0	0	0	0	0	0	0	0	0	0	0	0	0	0	0	0	0	0	0	0	0	0	0	0	0	0.0814616917472444	0	0.0333393367245562	0.434703219827228	0	0	-0.0037733001282922	0
1715	0	0	0	0	0	0	0	0	0	0	0	0	0	0	0	0	0	0	0	0	0	0	0	0	0	0	0	0	0	0	0	0	0	0	-0.16273393002441	0	0	0	0	0	0	0	0	0	0	0	0	0	0
1716	0	0	0	0	0	0	0	0	0	0	0	0.0569638279692395	0	-0.00858516483516484	0.0569638279692395	0	0	0	0	0	0	0	0	0	0	0	0.0284819139846198	0	0	0.0284819139846198	0	0	0	0	-0.00858516483516484	0	0	0	0	0	0	0	0	0	0	0	-0.00858516483516484	0	0
1717	0	0	0	0	0	0	0	0	0	0	0	0	0	0	0	0	0	0	0	0	0	0	0	0	0	0	0	0	0	0	0	0	0	0	0	0	0	0	0	0	0	0	0	0	0	0	0	0	0
1718	0	0	0	0	0	0	0	0	0	0	-0.0248241621845263	0	0	0	0	0	0	0.0975796154420319	0	0	0	0	0	-0.00827472072817542	0	0	-0.132395531650807	-0.00827472072817542	0.0926354793886058	0	0	0.0297682982379521	0	0	0	0	0	-0.0165494414563508	0	0	0	0	0	0	0	0	0	0	0
1719	0	-0.00514986095375425	0	0	0	0	0	0	-0.00257493047687712	0	-0.00772479143063137	0	0	-0.00257493047687712	0	0	0	0	0	-0.00257493047687712	0	0	0	-0.00257493047687712	0	-0.00514986095375425	0	0	0	0	0	-0.00514986095375425	0	0	0	0	-0.00257493047687712	0	0	0	0	0	0	-0.00257493047687712	0	-0.00257493047687712	0	0	-0.0102997219075085
1720	0	0	0	0	0	0	0	0	0	0	0	-0.078740157480315	0	0	0	0	0	0	0	0	0	0	0	0	0	0	0	0	0	0	0	0	0	0	0	0	0	0	0	0	0	0	0	0	0	0	0	0	0
1721	0	0	0	0	-0.0220264317180617	0	-0.110132158590308	-0.0220264317180617	0	-0.066079295154185	0	0	0	0	-0.0220264317180617	0	0	0	0	0	-0.0440528634361234	0	-0.0440528634361234	0	0	0	-0.0440528634361234	0	-0.0440528634361234	0	0	0	0	0	0	0	0.0508067802265851	0	0	0	0	-0.0220264317180617	0	0	0	0	0	0	0
1722	0	0	0	0	0	0	0	0	0	0	0	0	0	0	0	0	0	0	0	0	0	0	0	0	0	0	0	0	0	0	0	0	0	0	0	0	0	0	0	0	0	0	0	0	0	0	0	0	0
1723	0	0	0	0	0	0	0	0	0	0	0	0	0	0	0	0	0	0	0	0	0	0	0	0	0	0	0	0	0	0	0	0	0	0	0	0	0	0	0	0	0	0	-0.00732225232481511	0	0	0	0	0	0
1724	0	0	0	0	0	0	0	0	0	0	0	0	0	0	0	0.0634517766497462	0	0	0	0	0	0	0	0	0	0	0	0	0.535180822383601	0	0	0	0	0	0	0	0	0	0	0	0	0	0	-0.0119617224880383	0	0	0	0	0
1725	0	-0.0904159132007233	-0.180831826401447	0	0	0	0	0	0	0	0	0	0	0	0	0	-0.180831826401447	0	-0.0904159132007233	0	0	0	0	-0.0904159132007233	0	0	-0.27124773960217	0	0	0	0	-0.0904159132007233	0	0	0	0	0	0	0	0	0	0	0	0	0	-0.0904159132007233	0	-0.0904159132007233	0
1726	0	0	0	0	0	0.0106917566556185	-0.00415489446568057	0	0	0	0	0	0	0	0	0	0.0320752699668556	0	0	0	0	0	0.0106917566556185	0	0	0	0	0	0	0	0	0	0	0	0	0	0	0	0	-0.0350120824668678	0	0	0	0	0	0	0	0	-0.0118556424142076
1727	0	0	0	0	0	-0.0746825989544436	0	0	0	0	0	0	0	0	0	0	0	0	0	0	0	0	0	0	0	0	0	0	-0.0746825989544436	0	0	0	0.293255131964809	0	0	0	0	0	0	0	0	0	0	0	0	0	0	0	0
1728	0	0	0	0	0	0	0	0	0	0	0	0	0	0	0	0	0	0	0	0	0	0	0	0	0	0	0	0	0	0	0	0	0	0	0	0	0	0	0	0	0	0	0	0	0	0	0	0	-0.0694444444444444
1729	0	0	0	0	0	0	0	0	0	0	0	0	0	0	0	0	0	0	0	0	0	0	0	0	0	0	0	0	0	0	0	0	0	0	0	0	0	0	0	0	0	0	0	0	0	0	0	0	0
1730	0	0	0	0	0	0	0	0	0	0	0	0	0	0	0	0	0	0	0	0	0	0	0	0	0	0	0	0	0	0	0	0	0	0	0	0	0	0	0	0	0	0	0	0	0	0	0	0	0
1731	0	0	0	0	0	0	0	0	0	0	0	0	0	0	0	0	0	0	0	0	0	0	0	0	0	0	0	0	0	0	0	0	0	0	0	0	0	0	0	0	0	0	0	0	0	0	0	0	0
1732	0	0	0	0	0	0	0	0	0	0	-0.171086398631309	0	0	0	-0.0855431993156544	0	0	0	0	1.16968692620736	0	0	0	0	0.418410041841004	0	0	0	-0.0855431993156544	0	0	0	0	0	0	-0.0855431993156544	0	0	0	0	0	0	0	0	0	0	0	0	0
1733	0	0	0	0	0	0	0	0	0	0	0	0	0	0	0	0	0	0	0	0	0	0	0	0	0	0	0	0	0	0	0	0	0	0	0	0	0	0	0	0	0	0	0	0	0	0	0	0	0
1734	0	0	0	0	0	0	0	0	0	0	-0.00394773202794994	0	0	0	0	0	0	0	0	0	0	0	0	0	0	0	0	0	0	0	0	0	0	0	0	0	0	0	0	0	0	0	0	0	0	0	0	0	0
1735	0	-1.72904355438827	-0.0437732545414752	0	0.052766832585784	0	0	0	0	0	0	0	0	0	0	0.102986611740474	-0.0218866272707376	0	0	0	0	0	0	0.0810999844697364	0	-0.0218866272707376	0	0	0	0	0	0	0	-0.131319763624425	0	0	0.0592133571989988	0	0	0.0592133571989988	0	0	0	0	0	0	0.205973223480947	0	0
1736	-0.0291630212890055	0	0	0	0	0	-0.0291630212890055	-0.0874890638670166	0	-0.0291630212890055	0	0	-0.0583260425780111	0	0	0	0	0	0	0	-0.0291630212890055	0	0	0	0	-0.0583260425780111	0	-0.0583260425780111	-0.0874890638670166	-0.0291630212890055	0	0	0	0	0	0	0	0	0	0	0	0	0	0	0	-0.0291630212890055	0	0	0
1737	0	0	0	0	0	0	0	0	0	0	0	0	0	-0.0335908632851864	0	0	0	0	0	0	0	0	0	0	-0.0335908632851864	0	0	0	0	0	0	0	0	0	0	0	0	0	0	0	0	0	0	0	0	0	0	0	0
1738	0	0	0	0	0	0	0	0	0	0	0	0	0	0	0	0	0	0	0	0	0	0	0	0	0	0	0	0	0	0	0	0	0	0	0	0	0	0	0	0	0	0	0	0	-0.109210047324354	0	0	0	0
1739	0	0	0	-0.052276672592401	0	0	0.0190217509202349	0	0	0	-0.0237661411708786	0	0	0	0	0	0	-0.00792204705695952	0	0	0	0	0	0	0	0	0	0	0	0	0	0	0	0	0	0	0	0	0	0	0	0	0	0	0	0	0	0	0
1740	0	0	0	0	0	0	0	0	0	0	0	0	0	0	0	0	0	0	0	0	0	0	0	0	0	0	0	0	0	0	0	0	0	0	0	0	0	0	0	0	0	0	0	0	0	0	0	0	0
1741	0	0	0	0	0	0	0	0	0	0	0	0	0	0	0	0	0	0	-0.0309789343246592	-0.0619578686493185	0	0	0	0	0	0	0	0	0	0	0	0	0	0	0	0	0	0	0	0	0	0	0	0	0	-0.0309789343246592	0	0	0
1742	2.60198283918352	-1.77458110730702	1.90342616710076	-0.82813297512164	-0.42646106056596	0.62345799080681	0.49519792560916	-0.292570422380724	-0.379515244227935	-0.182152692364504	-0.25388765471279	-0.190415741034592	-0.25388765471279	-0.222151697873691	0.230414746543779	-0.190415741034592	-0.158679784195494	-0.349095525230086	-0.476039352586481	-0.571247223103777	-0.761662964138369	-0.332569427889909	-0.499512260755491	-0.476039352586481	-0.158679784195494	-0.380831482069184	-0.182152692364504	-0.0317359568390987	0.532564455435842	-0.476039352586481	0.747769342480696	-0.594720131272787	0.6525614719634	-0.713400909959092	0.91734465102878	-0.24993894118903	-0.54514183925226	-0.808608780476392	-1.13423139753746	0.93123827268646	0.477355590427733	-0.72992700729927	0.04131524335044	-0.332569427889909	2.01984009172715	-0.26778127637046	-0.0786817731771201	0.3434649522425	0.430409774089709
1743	0	0	0	0	0	0	0	0	0	0	0	0	0	0	0	0	0	0	0	0	0	0	0	0	0	0	0	0	0	0	0	0	0	0	0	0	0	0	0	0	0	0	0	0	0	0	0	0	0
1744	0	0	0	0	0	0	0	0	-0.0124347177319075	0	0	0	0	0	0	0	0	0	0	0	0	0	0	0	0	0	0	0	0	0	0	0	0	0	0	0	0	0	0	0	-0.0186520765978612	0	-0.0124347177319075	0	0	0	0	-0.00621735886595374	0
1745	0	0	0	0	0	0	0	0	0	0	0	0	0	0	0	0	0	0	0	0	0	0	0	0	0	0	0	0	0	0	0	0	0	0	0	0	0	0	0	0	0	0	0	0	0	0	0	0	0
1746	0	0	0	0	0	0	0	0	0	0	0	0	0	0	0	0	0	0	0	0	0	0	0	0	0	0	0	0	0	0	0	0	0	0	0	0	0	0	0	0	0	0	0	0	0	0	0	0	0
1747	0	0	0	0	0	0	0	0	0	0	0	0	0	0	0.132316609654124	0	0	0	-0.228050171037628	0	0	0	0	0	0	0	0	0	0	0	0	0	0	0	0	0	0	0	0	0	0	0	0	0	0	0	0	0	0
1748	0	0	0	0.0587199060481503	0	0	0.0587199060481503	0	0	0	0	0	0	0	0	0	0	0	0	0	0	0	0	0	0	0	0	0	0	0	0	0	0	0	0	0	0	0	0	0	0	0	0	0	-0.011832919181162	0	0	0	0
1749	0	0	0	0	0	0	0	0	0	0	0	0	0	0	0	0	0	0	0	0	0	0	-0.0168548794876117	0	0	0	0	0	0	0	0.223463687150838	0	0	0	0.111731843575419	0	-0.0337097589752233	0	0	0	0.446927374301676	0	0	0	0	0	0	0	0
1750	-0.0469704086425552	-0.853776831955275	0	-0.612277207631073	0	0.37243947858473	-0.72948455880617	0	-0.234852043212776	0	0	0	0	0.186219739292365	0	-0.0469704086425552	0	0	0.37243947858473	0	-0.0939408172851104	0	0	0.417747991949429	0	0	0	0	-0.0469704086425552	0	0	0	0	0	-0.0469704086425552	0	0	0	0	0	0	0	0	0	0	0	0	0	0.37243947858473
1751	-0.00808211428109593	0.265829863672982	-0.0484926856865756	0.19353078894471	0	0	0	0	-0.00808211428109593	-0.0484926856865756	-0.00808211428109593	-0.0323284571243837	0.96765394472355	0	-0.0161642285621919	0	0.354733120765037	0.959131876640866	-0.00808211428109593	-0.0161642285621919	0.491689109742076	-0.0242463428432878	-0.00808211428109593	0	0	-0.00808211428109593	0	-0.0565747999676715	0	1.7651435357425	0.19353078894471	0	0	0	-0.00808211428109593	-0.0161642285621919	-0.00808211428109593	-0.0161642285621919	0.298158320797366	-0.0161642285621919	-0.129313828497535	-0.00808211428109593	0	0	0	0.830258001944919	-0.0161642285621919	1.33046917976969	0
1752	-0.0105887335874629	0	0	0	0	0	0	-0.0105887335874629	0	-0.0105887335874629	0	0	0	0	0	-0.0105887335874629	0	0	0	0	-0.0105887335874629	0	0	0	0	0	0	0	0	0	0	0	0.0372810605724222	0	0	0	0	0	0	0	-0.0105887335874629	0	0	0	0	0	0	0	0
1753	0	0	0	0	0	0	0	0	0	0	0	0	0	0	0	0	0	0	0	0	0	0	0	0	0	0	0	0	0	0	0	0	-0.0695410292072323	0	0	0	0	0	0	0	0	0	0	0	0	0	-0.0231803430690774	0	0
1754	-0.00299204117048651	0	0	0	0	0	0	0	-0.00598408234097301	0	0	0	-0.011968164681946	0	0	0	0	0	0.00308870768470472	0	0	0	-0.011968164681946	-0.00299204117048651	0	0	0	0	0	0	0	0	0.00308870768470472	0	-0.0058874158267548	0	0	0	0	0	0	0	0	0	0	-0.00598408234097301	0	0	0
1755	0	0	0	0	0	0	0	0	0	0	0	0	0	0	0	0	0	0	0	0	0	0	0	0	0	0	0	0	0	0	0	0	0	0	0	0	0	0	0	0	0	-0.038109756097561	0	0	0	0	0	0	0
1756	0	0	0	0	0	0.595238095238095	0	0	0	0	0	0	0	0	0	0	0	0	0	0	0	0	0	0	0	0	0	0	0	0	0	0	0	0	0	0	0	0	0	-0.0602409638554217	0	0	0	0	0	0	0	0	0
1757	0	0.10989010989011	0	0	0	0	0	0	0	0	0	0	0	0	-0.0332834082210018	0	0	0	0	0	-0.0166417041105009	0	0	0	0	0	0	0	0	0	-0.0166417041105009	0	0	0	0	0	0	-0.0249625561657514	0	0	-0.0166417041105009	-0.00832085205525046	0	-0.0832085205525046	-0.00832085205525046	-1.15144133616425	0.21145936772497	0	-0.091529372607755
1758	0	0	0	0	0	0	0	0	0	0	0	0	0	0	0	0	0	0	-0.00679578661230037	0	0	0	0	0	0	0	0	0	0	0	0	0	0	0	0	0	0	0	0	0	0	0	0	0	0	0	0	0	0
1759	0	0	0	0	0	0	0	-0.0469851213782302	-0.0156617071260767	0	0	0	0	0	0	0	0	0	0	0	0	0	0	0	0	0	0	0	0	0	0	0	0	0	0	0	0	0	0	0	0	0	0	0.0681663258350375	0	0	-0.0313234142521535	-0.471783571648578	0.036842911582884
1760	0	0.0065363985396146	0	0	-0.00263234094079865	0	0	-0.0105293637631946	0	-0.0131617047039933	0.0401209724409885	0	0	0.0374886315001898	0	0	0	0	0	0	0	0	0	-0.00263234094079865	0	0	0	0	0	0	0	0	0	0	0	0	0	0	0	0	0	0	0	-0.00263234094079865	0	0	0	0	0
1761	0	0	0	0	0	0	0.0236532341881654	0	-0.156291486167165	0	0	0	0.0236532341881654	0	0	0	-0.010730109548936	0	-0.085331783602669	-0.0116699731590617	0	0	0.159111076997543	-0.00583498657953087	-0.264649928217916	0	0	0	0	0	-0.122534718170148	0	0	0	-0.00583498657953087	0	0	0	0.112117896491255	0	0	0	0	0.024906385668333	0	0	-0.0810632363733487	-0.00583498657953087	0
1762	0	0	0	0	0	0	0	0	0	0	0	0	0	0	-0.0683526999316473	0	0	0	0	0	0	0	0	0	0	0	0	0	0	0	0	0	0	0	0	0	0	0	0	0	0	0	0	0	0	0	0	0	0
1763	0	0	0	0	0	0	-0.0395413206801107	0	0	0	0	0	0	0	0	0	0	0	0	0.187265917602996	0	0	0	0	0	0	0	0	0	0	0	0	0	0	0	0	0	0	0	0	0	0	0	0.187265917602996	0	0	-0.0395413206801107	0	0
1764	0	0	0	0	0	0	0	0	0	0	0	0	0	0	0	0	0	0	0	0	0	0	0	0	0	0	0	0	0	0	0	0	0	0	0	0	0	0	0	0	0	0	0	0	0	0	0	0	0
1765	0	0	0	0	0	0	0	0	0	0	0	0	0	0	0	0	0	0	0	0	0	0	0	0	0	0	0	0	0	0	0	0	0	0	0	0	0	0	0	0	0	0	0	0	0	0	0	0	0
1766	0	0	0	0	0	0	0.591569421290783	0	0	0.721441613082484	0	0	0	0	0	0.0787489084702711	0	0	-0.0714455822814956	0	0	0	0	-0.0952607763753275	0	-0.0238151940938319	0	0	0	0	0	0	0	0	0	-0.0238151940938319	0	0	0	0	0	0	0	0	0	0	0	0	0
1767	0	0	0	0	0	0	0	0	0	0	0	0	0	0	0	0	0	0	0	0	0	0	0	0	0	0	0	0	0	0	0	0	0	0	0	0	0	0	0	0	0	0	0	0	0	0	0	0	0
1768	0	0	0	0	0	0	0	0	0.0781555295037124	0	0	0	0	0	0	0	0	0	0	0	0	0	0	0	0	0	0	0	0	0	0	0	0	0	0	0	0	0	0	0	0	0	0	0	0	0	0	0	0
1769	0	0	0	0	0	0	0	0	0	0	0	0	0	0	0	0	0	0	0	0	0	0	0	0	0	0	0	0	0	0	0	0	0	0	0	0	0	0	0	0	0	0	0	0	0	0	0	0	0
1770	0	0	0	0	0	0	0	0	0	-0.0021421074052653	0	0.0192987159223505	0	0	0	0	-0.0021421074052653	0	0	0	0	0	0	-0.0021421074052653	0	0	0	0	0	0	0	0	0	-0.0021421074052653	0	-0.0042842148105306	0	0	0	0	-0.0021421074052653	-0.0064263222157959	0	0	0	0	-0.0021421074052653	0	0
1771	0	0	0	0	0	0	0	0	0	0	0	0	0	0	0	0	-0.0124626121635095	0	0	0	0	0	0	0	0.377358490566038	0	0	0	0	0	0	0	0	0	0	0	0	0	0	0	0	0	0	0	0	0	0	0	0
1772	0	0	0	0	0	0.0088391375022172	-0.0458347656697605	0.0062195835869943	-0.091669531339521	0	-0.0114586914174401	-0.0229173828348803	0.0088391375022172	-0.0572934570872006	0	-0.0114586914174401	0	-0.0229173828348803	-0.0114586914174401	-0.0343760742523204	-0.0114586914174401	0	-0.0229173828348803	0	0	-0.0572934570872006	0	0	0	0	0	0	0	0	0	0	0	0	0	0	0	0	0	0.0432152117545376	0	0	0	0	0
1773	0	0	0	0	0	0	0	0	0	0	0	0	0	0	0	0	0	0	0	0	0	0	0	0	0	0	0	0	0	-0.0123839009287926	0	0	0	0	0	0	0	0	0	0	0	0	0	0	0	0	0	0	0
1774	0	0	0	0.095749232896349	0	0	0	0	0	0	0	0	0	0	0	0	0	0	0	0	0	0	0	0	0	0	0	0	0	0	0	0	0	0	0	-0.00452652543907297	0	-0.00905305087814593	0	0	0	0	0	0.0456113537286382	0	0	0	0	0.0114893632666367
1775	0	0	0	0	0	0	0	0	0	0	0	0	0	0	0	0	0	0	0	0	0	0	0	0	0	0	0	0	0	0	0	0	0	0	0	0	0	0	0	0	0	0	0	0	0	0	0	0	0
1776	0	0	0	0	0	0	0	0	0	0	0	0	0	0	0	0	0	0	0	0	0	0	0	0	0	0	0	0	0	0	0	0	0	0	0	0	0	0	0	0	0	0	0	0	0	0	0	-0.181983621474067	0
1777	0	0	0	0	0	0	0	0	0	0	0	0	0	0	0	0	0	0	0	0	0	0	0	0	0	0	0	0	0	0	0	0	0	0	0	0	0	0	0	0	0	0	0	0	0	0	0	0	0
1778	0	0	-0.0209424083769634	0	-0.0418848167539267	-0.12565445026178	-0.0209424083769634	0	0	0	-0.06282722513089	0	0	0	-0.12565445026178	-0.0209424083769634	0	-0.0209424083769634	0	0	0.20360848982663	0	0	0	0	0	0.0748502994011976	0	0	0	0.224550898203593	0	0	0	-0.017838668213312	0	0	-0.0418848167539267	0.149700598802395	-0.06282722513089	0	0	0	0	0	0	0	0.044988556917578	-0.0209424083769634
1779	0	0	0	0	0	0	0	0	0	0	0	0	0	0	0	0	0	0	0	0	0	0	0	0	0	0	0	0	0	0	0	0	0	0	0	0	0	0	0	0	0	0	0	0	0	0	0	0	0
1780	0	0	0	0	0	0	0	0	0	0	0	0	0	0	0	0	0	0	0	0	0	0	0	0	0	0	0	0	0	0	0	0	0	0	0	0	0	0	0	0	0	0	0	0	0	0	0	0	0
1781	0	0	0	0	0	0	0	0	0	0	0	0	0	0	0	0	0	0	0	0	0	0	0	0	0	0	0	0	0	0	0	0	0	0	0	0	0	0	0	0	0	0	0	0	0	0	0	0	0
1782	0	0	0	0	0	0	0	0	0	0	0	0	0	0	0	0	0	0	0	0	0	0	0	0	0	0	0	0	0	0	0	0	0	0	0	0	0	0	0	0	0	0	0	0	0	0	0	0	0
1783	0	0	0	0	0	0	0	0	0	0	0	0	0	0	0	0	0	0	0	0	0	0	0	0	0	0	0	0	0	0	0	0	0	0	0	0	0	0	0	0	0	0	0	0	0	0	0	0	0
1784	0	0	0	0	0	0	0	0	0	0	0	0	0	0	0	0	0	0	0	0	0	0	0	0	0	0	0	0	0	0	0	0	0	0	0	0	0	0	0	0	0	0	0	0	0	0	0	0	0
1785	0	2.41742217334919	-0.178094390026714	0	0	0	0	0	0	0	-0.0890471950133571	0	0	0	0	0	0	0	0	0	0	0	0	0	0	0	0	0	0	0	0	0	0	0	0	0	0	0	0	0	0	0	0	0	0	0	0	0	0
1786	0	0	0	0	0	0	0	0	0	0	0	0	0	0	0	0	0	0	0	0	0	0	0	0	0	0	0	0	0	0	0	0	0	0	0	0	0	-0.178306092124814	0	0	0	0	0	0	-0.0297176820208024	0	0	-0.0594353640416048	0
1787	0	0	0	0	0	0	0	0	0	0	0	0	0	0	0	0	0	0	0	0	0	0	0	0	0	0	0	0	0	0	0	0	0	0	0	0	0	0	0	0	0	0	0	0	0	0	0	0	0
1788	0	0	0	0	0	0	0	0	0	0	0	0	0	0	0	0	0	0	0	0	0	0	0	0	0	0	0	0	0	0	0	0	0	0	0	0	0	0	0	0	0	0	0	0	0	0	0	0	0
1789	0	0	0	0	0	0	-0.0089814981138854	0	0	0	0	0	0	0	0	0	0	0	0	0	-0.0089814981138854	0	0	0	0	0	0	0	-0.0179629962277708	0	0	0	0	0	0	0	0	0	0	0	0	0	0	-0.0089814981138854	0	0	0	0	0
1790	0	0	0	0	0	0	0	0	0	0	0	0	0	0	0	0	0	0	0	0	0	0	0	0	0	0	0	0	0	0	0	0	0	0	0	0	0	0	0	0	0	0	0	0	0	0	0	0	0
1791	0	0	0	0	0	0	0	0	0	0	0	0	0	0	0	0	0	0	0	0	-0.00496130184560429	0	0	0	0	0	0	0	0	0	0	0	0	0	0	0	0	0	0	0	0	0	0	0	0	0	0	0	0
1792	0	0	0	0	0	0	0	0	0	0	0	0	0	0	0	0	0	0	0	0	0.8	0	0	0	0	0	0	0	0	0	0	0	0	0	0	0	0	0	0	0	0	0	0	0	0	0	0	-0.0720980533525595	0
1793	0	0	0	0	0	0	0	0	0	0	0	0	0	-0.0273261374504714	0	0	0	0	0	0	0	0	0	0	0	0	0	0	0	0	0	0	0	0	0	0	0	0	0	0	0	0	0	0	0	0	0	0	0
1794	0	0	0	0.602409638554217	0	0	0	0	0	0	0	0	0	0	0	0	0	0.602409638554217	0	0	0	0.566177754496246	0.182687270822421	0	0	0	0	0	0	0	0.200803212851406	0	0	0	0	0	0	0	0	0	0	0	0	0	0	0	0	0	0
1795	0	0	0	0	0	0	0	0	0	0	0	0	0	0	0	0	0	0	0	0	0	0	0	0	0	0	0	0	0	0	0	0	0	0	0	0	0	0	0	0	0	0	0	0	0	0	0	0	0
1796	0	0	-0.0133689839572193	0	0	0	0	0	0	0	0	0	0	0	0	0	0	0	0	0	0	0	0	0	0	0	0	0	0	0	0	0	0	0	0	-0.0133689839572193	0	0	0	0	0	0	0	0	0	0	0	0	0
1797	0	0	0	0	0	0	0	0	0	0	0	0	0	0	0	0	0	0	0	0	0	0	0	0	0	0	0	0	0	0	0	0	0	0	0	0	0	0	0	0	0	0	0	0	0	0	0	0	0
1798	0	0.401902849537047	0	0	0	0	0	0	0	0	0	0	0	-0.0505816894284269	0	0	0	0	0	0	0	0	0	0	0	-0.202326757713708	0	0	1.15787752507308	0	0	0.150369735340097	0	0	0	0	0	0	0	-0.101163378856854	0	0	0	-0.0505816894284269	-0.151745068285281	0	0	0	0
1799	0	0	0	0	0	0	0	0	0	0	0	0	0	0	0	0	0	0	0	0	0	0	0	0	0	0	0	0	0	0	0	0	0.0995621793704608	0	0	0	0	0	0	-0.0162232316677482	0	0	0	0	0	0	0	0.0385951370127364	0
1800	0	0	0	0	0	0	0	0	0	0	0	0	0	0	0	0	0	0	0	0	0	0	0	0	0	0	0	0	0	0	0	0	0	0	0	0	0	0	0	0	0	0	0	0	0	0	0	0	0
1801	-0.0978792822185971	0	-0.065252854812398	-0.032626427406199	0	0	0	0	0	0	0	-0.032626427406199	0	0	0	0	0	0	0	0	0	0	0	0	0	0	0	0	0	0	0	0	-0.065252854812398	0	0	0	0	-0.032626427406199	0	0	0	-0.032626427406199	0	0	0	0	0	0	0
1802	0	0	0	0	0	0	0	0	0	0	0	0	0	0	0	0	0	0	0	0	0	0	0	0	0	0	0	0	0	0	0	0	0	0	0	0	0	0	0	0	0	0	0	0	0	0	0	0	0
1803	0	0	0	0	0	0	0	0	0	0	0	0	0	0	0.155642023346304	0	0	0	0	0	0	0.0135330013870701	0	0	0	0	0	0	0	0	0	0	0.0617490091016314	0	0	0	0.0778210116731518	0	0	0	0	0	0	0	0	0	0	0	0
1804	0	0	0	0	0	-0.087260034904014	0	0	0	0	0	0	0	0	0	0	0	0	0	0	0	0	0	0	0	0	0	0	0	0	0	0	0	0	0	0	0	0	0	0	0	0	0	0	0	0	0	0	0
1805	0	0	0	0	0.12438769849851	0	0	0	0	-0.0441891294741494	-0.0883782589482987	0	0	0	-0.0883782589482987	0	0	-0.0883782589482987	0	0	0.87400456934402	0	0	-0.0441891294741494	-0.0883782589482987	0.212765957446809	-0.253664407066496	-0.132567388422448	0	0	0	0.212765957446809	0	0	-0.0441891294741494	-0.273314466768834	-0.016359379847877	0	0	0	0	0	-1.37804270362257	0	-0.132567388422448	0	0	-0.024539069771814	-0.0441891294741494
1806	0	0	0	0	0	0	0	0	0	0	0	0	0	0	0	0	0	0	0	0	0	0	0	0	0	0	0	0	0	0	0	0	0	0	0	0	0	0	0	0	0	0	0	0	0	0	0	0	0
1807	-0.051063829787234	0	0.0564541091500305	0	0	-0.0170212765957447	0	0	0	0	0	0	0	0	0	0	0	-0.0170212765957447	0	0	0	-0.0170212765957447	0	0	0.0734753857457752	0	0	0	0	0	0	0	0	0	0	0	0	0	0	0	0	0	0	0	0	0	-0.051063829787234	0	0
1808	0	0	0	0	0	0	0	0	0	0	0	-0.0250501002004008	0	0.2002002002002	0	-0.0250501002004008	0	0	0	0	0	0	0	0	0.1001001001001	0	0	0	-0.0250501002004008	0	0	0	0	0	0	0	-0.100200400801603	0	-0.0501002004008016	-0.0250501002004008	0	-0.0250501002004008	0	0	0	-0.0250501002004008	0	-0.0250501002004008	0
1809	0	-0.0452079566003617	0.26525198938992	0	0	0	0	0.530503978779841	0	0	0	0	0	0	0.26525198938992	0	0	0	0	0	0	0	0	0	0	0	0	0	0	0	0	0	0	0	0	0	0	-0.0904159132007233	0	0	0	0	0	0	0.26525198938992	0	0	0	0
1810	0	0	0	0	0	0	0	0	0	0	0	0	0	0	0	0	0	0	0	0	0	0	0	0	0	0	0	0	0	0	0	0	0	0	0	0	0	0	0	0	0	0	0	0	0	0	0	0	0
1811	-0.00371650499869922	0	0	0	0	0	0	0	0	0	0	0	0	0	0	0	0	0	0	0	0	0	0	0	0	0	0	0	0	0	0	0	0	0	0	0	0	0	0	0	0	0	0	0	0	0	0	0	0
1812	0	0	0	0	0	0	0	0	0	0	0	0	0	0	0	0	0	0	0	0.0624235941264539	0	0	0	0.0523571556323931	0	0	0	0	0	0	0	0	0	0	-0.0100664384940608	0	0	0	0	-0.0201328769881216	0	0	0	-0.0181079138260325	0	0	0	0	0
1813	0	0	0	0	0	0	-0.0679809653297077	0	0	0	0	0	0	0	0	0	0	0	0	0	0	0	0	0	0	0	0	0	0	0	0	-0.135961930659415	0	-0.747790618626785	-0.135961930659415	0	0	0	0	0	0	-0.407885791978246	0	0	0	0	0	0	-0.0679809653297077
1814	0	-0.0291403593977659	0	0	-0.0485672656629432	0	0	0	0	0	-0.0194269062651773	0	0	-0.00971345313258863	0	0	0	0	0	0.0589429996909356	0	0	0	0	0	-0.00971345313258863	0	0	0.0783699059561129	0	0	0.0589429996909356	0	-0.00971345313258863	0	0	0	0	0	0	0	0	0	0	0	0	0	0	0
1815	0	0	0	0	0	0	0	0	0	0	0	0	0	0	0	0	0	0	0	0	0	0	0	0	0	0	0	0	0	0	0	0	0	0	0	0	0	0	0	0	0	0	0	0	0	0	0	0	0
1816	0	0.0629855133319337	0.0209951711106446	0	0	0.0209951711106446	0	0.0209951711106446	0	0	0	0	0	0	0	-0.00466657333519996	0	0	0	0	0	0	0	0	0	0	0	0	0.0793052933118674	0	-0.00933314667039993	0.0209951711106446	0	0	0	-0.0139997200055999	0	0	0	-0.0279994400111998	0	0	0	-0.00466657333519996	0	0	0	0	0
1817	0	0	0	0	0	0	0	0	0	0	0	0	0	0	0.0454132606721163	0	-0.00844166807361135	0	0	0	0.0285299245248936	0	0	0	0	-0.0168833361472227	0	0	0.329309394878843	0.0369715925985049	0	0.0285299245248936	0	0	-0.025325004220834	0	0	0	0.0823848532706211	0	0	0	0	0.0655015171233985	0.0454132606721163	0	0	0	0
1818	0	0	0	0	0	0	0	0	0	0	0	0	0	0	0	0	0	0	0	0	0	0	0	0	0	0	0	0	0	0	0	0	0	0	0	0	0	0	0	0	0	0	0	0	0	0	0	0	0
1819	0	0	0	0	0	0	0	0	0	0	0	0	0	0	0	0	0	0	0	0	0	0	0	0	0	0	0	0	0	0	0	0	0	0	0	0	0	0	0	0	0	0	0	0	0	0	0	0	0
1820	0	0	0	0	0	0	0	0	0	0	0	0	0	-0.0465766185374942	0	0	0	0	0	0	0	0	0	0	0	0	0	0	0	0	0	0	0	0	0	0	0	0	0	0	0	0	0	0	0	0	0	0	0
1821	0	0	0	0	0	0	0	0	0	0	0	0	0	0	0	0	0	0	0	0	0	0	0	0	0	0	0	0	0	0	0	0	0	0	0	0	0	0	0	0	0	0	0	0	0	0	0	0	0
1822	-0.00659297189196317	0	0	-0.016904245869111	-0.0088856694885257	0.02274862578191	-0.0966969210821264	-0.110072945464535	-0.0967919613813682	-0.221856616315418	-1.53509474368733	-4.6022407869203	4.1703362516211	0.117865053021238	0.0015323752026309	-0.0288546657628981	0.058873275946229	0.59397170633534	-0.013756185579375	-0.00879062918928422	-0.00439531459464211	-0.006973133088929	-0.13477169285255	0.0214063311777619	0	0.00430027429540063	1.17524679475992	0.0609641625295409	0.0957465180897117	0.00430027429540063	0.106544723977834	0.0906859214003796	-0.00439531459464211	0	-0.00659297189196317	0.03258469826285	0.772196685827461	0.047873259044856	0.0739600257149844	0.149832587829566	0.104252026381272	0	-0.00219765729732106	-0.004585395193125	0.0105130849903981	0.00430027429540063	-0.0175812583785684	-0.00219765729732106	0.0172010971816026
1823	0	0	0	0	-0.0578034682080925	0	-0.0192678227360308	0.332225913621262	0	0	0	0.166112956810631	0	-0.0192678227360308	0	0	0	0	-0.0192678227360308	0	0	0	0	0	0	0	0	0	0	0	0	0.1468451340746	0	0	0	0	0	0	0	0	0	0	0	0	0	0	0	0	0
1824	0	0	0	0	0	0	0	0	0	0	0	0	0	0	0	0	0	0	0	0	0	0	0	0	0	0	0	0	0	0	0	0	0	0	0	0	0	0	0	0	-0.0496894409937888	0	0	0	0	0	0	0	0
1825	0	0	0	0	0	0	0	0	0	0	0	0	0	0	0	0	0	0	0	0	0	0	0	0	0	0	0	0	0	0	0	0	0	0	0.176678445229682	0	0	0	0	0	0	0	0	0	0	0	0	0	0
1826	0	0	0	0	0	0	0	0	0	0	0	0	0	0	0	0	0	0	0	0	0	0	0	0	0	0	0	0	0	0	0	0	-0.0121094696052313	0	0	-0.0242189392104626	0	0	0	0	0	0	0	0	0	0	0	0	0
1827	0	0	0	0	0	0	0	0	0	0	0	0	0	0	0	0	0	0	0	0	0	0	0	0	0	0	0	0	0	-0.0157331655129012	0	0	0	0	0	0	0	0	0	0	0	0	0	-0.0471994965387036	0	0	0	0	0
1828	0	0	0	0	0	0	0	0	0	0	0	0	0	0	0	0	0	0.0923361034164358	0	0	0	0	0	0	0	0	0	0	0	0	0	0	0	0	0	0	0	0	0	0	0	0	0	0	0	0	0	0	0
1829	0	0	-0.0334840113845639	0	0	-0.0167420056922819	0	0	0	0	-0.0334840113845639	0	0	0	-0.0167420056922819	0	0	0	0	-0.0334840113845639	0	0	-0.0334840113845639	0	-0.0334840113845639	0.205973223480947	0	-0.0167420056922819	0	0	0	0.205973223480947	0	0	0	-0.0334840113845639	0	0	0	0	0	0	0	-0.0334840113845639	0	0	0	0	0
1830	0	0	0	0	0	0	0	0	0	0	0	0	0	0	0	0	0	0	0	0	0	0	0	0	0	0	0	0	0	0	0	0	0	0	0	0	0	0	0	0	0	0	0	0	0	0	0	0	0
1831	0	0	0	0.354609929078014	0	0	0.728741228114844	0	0	0	0	0	0	0	0	0	0	0	0	0	0	0	0	0	0	0	0	0	0	0	0	0	0	0	0	0	0	0	0	0	0	0	0	0	0	0	0	0	0
1832	0	0	0	0	0	0	-0.0213401621852326	0	0	0	0	0	0	0	0	0	0	0	0	0	0	0	0.0754716981132075	0	0	0	0	0	0	0	0	0	0	0	0	0	0	0	0	0	0	0	0	0	0	0	0	0	0
1833	0	0	0	0	0	0	0	0	0	0	0	0	0	0	0	0	0	0	0	0	0	0	0	0	0	0	0	0	0	0	0	0	0	0	0	0	0	0	0	0	0	0	0	0	0	0	0	0	0
1834	0	0	0	0	0	0	0	0	0	0	0	0	0	0	0	0	0	0	0	0	0	0	0	0	0	0	0	0	0	0	0	0	0	0	0	0	0	0	0	0	0	0	0	0	0	0	0	0	0
1835	-0.0105462982493145	-0.021092596498629	0.055005500550055	0	-0.021092596498629	0	-0.0105462982493145	-0.021092596498629	0	0	0	0	0	0	0	0	0	0	0	0	0	0	0	0	0	0	0	0	0	0	0	0.15447020340085	0	0	0	0	0	-0.0105462982493145	0	0	0	0	-0.0105462982493145	0	0	0	0	0	0
1836	0	0	0	0	0	0	0.165363616510155	0	0	0.081153090194366	-0.0421052631578947	0	0	0	0	0	-0.0421052631578947	0	0	0	0	-0.0842105263157895	-0.0421052631578947	0	0	0.33072723302031	0	0	0	0	-0.0842105263157895	-0.210526315789474	0.165363616510155	-0.126315789473684	0	-0.0842105263157895	0	0	-0.252631578947368	0	0	0	0	0	0	0	0	-0.0842105263157895	0.159248744267307
1837	0	0	0	0	0	0	0	0	0	0	0	0	0	0	0	0	0	0	0	0	0	0	0	0	0	0	0	0	0	0	0	0	0	0.0132065504490227	0	0	0	0	0	0	0	0	0	0	0	0	0	0	0
1838	0	0	0	0	0	-0.00797130330809087	0	0	0	0	0	0	0	0	0	0	0	0	0	0	0	0	0	0	0	0	0	0	0	0	0	0	0	0	0	0	0	0	0	0	0	0	0	0	0	0	0	0	0
1839	0	0	0	0	0	0	0	0	0	0	0	0	0	0	0	0	0	0	0	0	0	0	-0.0285469597487868	0	0	0	0	0	0	0	0	0	0	0	0	0	0	0	0	0	0	0	0	0	0	0	0	0	0
1840	0	0	0	0	0	0	0	0	0	0	0	0	0	0	0	0	0	0	0	0	0	0	0	0	0	0	0	0	0	0	0	0	0	0	0	0	0	0	0	0	0	0	0	0	0	0	0	0	0
1841	0	0	0	0	0	0	0	0	0	0	0	0	0	0	0	0	0	0	0	0	0	0	0	0	0	0	0	0	0	0	0	0	0	0	0	0	0	0	0	0	0	0	0	0	0	0	0	0	0
1842	0	0	0	0	0	0.071061937619293	0	0	0	0	0	0	0	0	0	0.154681956363791	-0.0125580811252041	0.219615636555777	0	-0.0251161622504081	-0.0376742433756122	0.288534299609106	-0.0376742433756122	0	0.0857632933104631	2.49081892259418	0.0857632933104631	0	0	0	0	0.30537892986624	0	0	-0.0125580811252041	0.855489658538666	0.0857632933104631	0	0	0	0	0	0	0	0	0	0	0	0.158968505495722
1843	0	0	0	0	0	0	0	0	0	0	0	0	0	0	0	0	0	0	0	0	0	0	0	0	0	0	0	0	0	0	0	0	0	0	0	0	0	0	0	0	0	0	0	0	0	0	0	0	0
1844	0	0	0	0	0	0	-0.00954653937947494	0	0	0	0	0	0	0	0	0	0	0	0	0	0	0	0	0	0	0	0	0	0	0	0	0	0	0	0	0	0	0	0	0	0	0	0	0	0	-0.0190930787589499	0	0	0
1845	0	0	-0.0140904607580668	0	0	0	0	0.0215855781344841	0	0	0	0	0	0	0	0	0.0356760388925509	0	0	0	0	0	0	-0.0140904607580668	0	0	0	0	0	0	0	0	0	0	0	0	0	0	0	0	0	0	0	0	-0.0281809215161336	0	0	0	0
1846	0	0	0	0	0	0	0	0	0	0	0	0	0	0	0	0	0	0	0	0	0	0	0	0	0	0	0	0	0	0	0	0	0	0	0	0	0	0	0	0	0	0	0	0	0	0	0	0	0
1847	0	0	0	0	0	0.057257059502547	0	0	0	0	0	0	0	0.072992700729927	0	0	0	0	0	0	0	0	0	0	0	0	0	-0.03147128245476	0	0	0	0	0	0	0	0	0	0	0	0	0	0	0	0	0	0	0	0	0
1848	0	0	0	0	0	0	0	0	0	0	0	0	0	0	0	0	0	0	0	0	0	0	0	0	0	0	0	0	0	0	0	0	0	0	0	0	0	0	0	0	0	0	0	0	0	0	0	0	0
1849	0	0	0	0	0	0	0	0	0	0	0	0	0	0	0	0	0	0	0	0	0	0	0	0	0	0	0	0	0	0	0	0	0	0	0	0	0	0	0	0	0	0	0	0	0	0	0	0	0
1850	-0.0140904607580668	0	0	0	0	0	0	0	0	0	0	0	0	0	-0.00469682025268893	0	0	0	0	0	-0.00469682025268893	0	-0.00939364050537786	-0.0187872810107557	0	0	-0.00469682025268893	0	0	0	-0.00469682025268893	0	-0.00939364050537786	0	-0.00469682025268893	0	0.02154243860405	0	0	0	0	0.0383880569554111	0	0	0	0.0364463942960163	0	0	0
1851	0	0	0	0	0	0	0	0	0	0	0	0	0	0	0	0	0	0	0	0	0	0	0	0	0	0	0	0	0	0	0	0	0	0	0	0	0	0	0	0	0	0	0	0	0	0	0	0	0
1852	0	0	0	0	-0.0694444444444444	0	0	-0.347222222222222	-0.0694444444444444	0.69676570721139	0	0	1.46297585886723	-0.138888888888889	0	-0.0694444444444444	0	0	0.139662643144537	0	0	1.39275766016713	0	0	0	0	0	0	0	0	0	0	0	0	0	0	0	0	0	0	0	0	0	-0.0694444444444444	0	0	0	0	0
1853	0	0	0	0	0	0	0	0	0	0	0	0	0	0	0	0	0	0	0	0	0	0	0	0	0	0	0	0	0	0	0	0	0	0	0	0	0	0	0	0	0	0	0	0	0	0	0	0	0
1854	0	0.0806177702750228	0	0.0312891113892365	0	0	0.0228638017591076	0	0	0	0	0	0	0	-0.00842530963012891	0.0517407860170651	0	0	0	-0.0252759288903867	0	0.0457276035182153	0	0.398298867771251	-0.0252759288903867	0	0.30772415304285	-0.0337012385205156	0.178086159810302	-0.117954334821805	-0.04216081880934	-0.013352375868774	0.0746045877761726	0.0264648571266783	0.0625782227784731	-0.0252759288903867	0	0.060131824988498	0.0011889282362916	-0.0192627463915369	2.4673371624379	0.02765378536297	0.101069444902851	0	-0.237166139197293	0.0541529131483442	0.309221517207403	-0.0168506192602578	-0.14584801479565
1855	-0.0234852043212776	0	0	0	0	0	0	0	0	0	-0.0117426021606388	0	0	0	0	-0.0234852043212776	0	-0.0352278064819164	0	0	0	0	0	0	0	0	0.0461254612546125	0	0	-0.0117426021606388	0	0	0.0461254612546125	0	0	0	0	0	0	0	0	-0.0117426021606388	-0.0352278064819164	0	0	-0.0117426021606388	0	0	0
1856	0	0	0	0	0	0	0	0	0	0	0	0	0	0	0	0	0	0	0	0	0	0	0	0	0	0	0	0	0	0	0	0	0	0	0	0	0	0	0	0	0	0	0	0	0	0	0	0	0
1857	-0.0143647202470732	0	0	0	0	0	-0.042809038694727	0	0	0	-0.058898068461062	0	0.0270051309748852	0	-0.0502765208647562	0	0	0	0	0.012640410727812	0	0	0	0	0	0	0	0	0	0	0	0	0	0.0270051309748852	0	0	0	0	0	0	0	0	0	0	0.0270051309748852	-0.0143647202470732	0	0	0
1858	-0.0152578577967653	0	0	0	0	0	0	0	0	-0.0305157155935307	0	0	0	0	0	0	0	-0.0305157155935307	0	0	0	0	0	0	-0.0152578577967653	0	-0.0305157155935307	0	0	0	-0.0305157155935307	0	0	0	-0.0152578577967653	0	0	0	0	0	0	0	0	0	0	0	0	0	0
1859	0	0	0	0	0	0	0	0	0	0	0	0	0	0	0	0	0	0	0	0	0	0	0	0	0	0	0	0	0	0	0	0	0	0	0	0	0	0	0	0	0	0	0	0	0	0	0	0	0
1860	0	0	0	0	0	0	0	0	0	0	0	0	0	0	0	0	0	0	0	-0.0312891113892365	-0.0156445556946183	0	0	0	0	0	0	0	0	0	0	0	0	0	0	0	0	0	0	0	0	0	0	0	0	0	0	0	0
1861	0	0	0	0	0	0	0	0	0	0	0	0	0.199929176380323	0	0	-0.0346740638002774	0	-0.13869625520111	0	0	0	0.303951367781155	0	0	0	0	0	0	0	0	0	0	0	0	0	0	0	0	0	0	-0.0346740638002774	0	-0.0346740638002774	0	0	0	0	0	0.303951367781155
1862	0	0	0	0	0	0	0	0	0	0	0	0	0	0	0	0	0	0	0	0	0	0	0	0	0	0	0	0	0	0	0	0	0	0	0	0	0	0	0	0	0	0	0	0	0	0	0	0	0
1863	-0.197842064700464	0	-0.194552529182879	0	-0.0972762645914397	0	0	-0.389105058365759	0.483091787439614	0	-2.34120942122972	0	0	0	-0.0972762645914397	0	0	-0.0972762645914397	0	0	0	0	0	0	0	0	0	0	0	0	0	0	0	0	0	0	0	-0.0972762645914397	0	0	0	0	0	-1.55970976898062	0	0	-0.389105058365759	0	-0.194552529182879
1864	0	0	0	0	0	0	0	0	0	0	0	0	0	0	0	0	0	0	0	0	0	0	0	0	0	0	0	0	0	0	0	0	0	0	0	0	0	0	0	0	0	0	0	0	0	0	0	0	0
1865	0	0	0	0	0	-0.104123281965848	0	0	0	0.0735149662483399	0	0	0	0	0	0	0	0	0	0.0735149662483399	0	0	0	-0.041649312786339	0	0.214533252654161	-0.0208246563931695	-0.080783950083691	-0.041649312786339	0	0	-0.195948229118371	-0.041649312786339	0.0735149662483399	0.042906650530832	-0.0208246563931695	0	0	0	0	0.556254076524718	-0.0208246563931695	0	0	0	-0.041649312786339	0	0	-0.592874038333085
1866	0	0	0	0	0	0	0	0	0	0	0	0	0	0	0	0	0	0	0	0	0	0	0	0	0	0	0	0	0	0	0	0	0	0	0	0	0	0	0	0	0	0	0	0	0	0	0	0	0
1867	0	0	0	0	0	0	0	0	0	0	0	0	0	0	0	0	0	0	0	0	0	0	0	0	0	0	0	0	0	0	0	0	0	0	0	0	0	0	0	0	0	0	0	0	0	0	0	0	0
1868	0	0	0	0	0	0	0	0	0	0	0	0	0	0	0	0	0	0	0	0	0	0	0	0	0	0	0	0	0	0	0	0	0	0	0	0	0	0	0	0	0	0	0	0	0	0	0	0	0
1869	0	0	0	0	0	0	0	0	0	0	0	0	0	0	0	0	0	0	0	0	0	0	0	0	0	0	0	0	0	0	0	0	0	0	0	0	0	0	0	0	0	0	0	0	0	0	0	0	0
1870	0	0	-0.00652954619653934	0	0	0	0	0	0	0	0	0	0	0	0	0	-0.00652954619653934	0	0	0	0	0	0	0	0	0	0	0	0	0	0	0	0	0	0	0	0	0	0	0	0	0	0	0	-0.0130590923930787	0	0	0	0
1871	0	0	0	0	0	0	0	0	0	0	0	0	0	-0.0206440957886045	0	0	0	0	0	0	0	0	0	0	0	0	0	0	0	0	0	0	0	0	0	0	0	0	0	0	-0.0206440957886045	0	0	0	0	0	0	0	0
1872	0	0	0	0	0	0	0	0	0	0	0	0	0	0	0	0	0	0	0	0	0	0	0	0	0	0	0	0	0	0	0	0	0	0	0	-0.117096018735363	0	0	0	0	0	0	0	0	0	0	0	-0.0585480093676815	0
1873	0	0	0	0	0	0	0	0	0	0	0	0	0	0	0	0	0	0	0	0	0	0	0	0	0	0	0	0	0	0	0	0	0	0	0	0	0	0	0	0	0	0	0	0	0	0	0	0	0
1874	0	0	0	0	0	0	0	0	0	0	0	0	0	0	0	0	0	0	0	0	0	0	0	0	0	0	0	0	0	0	0	0	0	0	0	0	0	0	0	0	0	0	0	0	0	0	0	0	0
1875	0	0	0	0	0	0	0	0	0	0	0	0	0	0	0	0	0	0	0	0	0	0	0	0	0	0	0	0	0	0	0	0	0	0	0	0	0	0	0	0	0	0	0	0	0	0	0	0	0
1876	0	0	0	0	0	0	0	0	0	0	0	0	0	0	0	0	0	0	0	0	0	0	0	0	0	0	0	0	0	0	0	0	0	0	0	0	0	0	0	0	0	0	0	0	0	0	0	0	0
1877	0	0	0	0	0	0	0	0	0	0	0	0	0	0	0	0	0	0	0	0	0	0	0	0	0	0	0	0	0	0	0	0	0	0	0	0	0	0	0	0	0	0	0	0	0	0	0	0	0
1878	0	0	0	0	0	0	0	0	0	0	0	0	0	0	0	0	0	0	0	0	0	0	0	0	0	0	0	0	0	0	0	0	0	0	0	0	0	0	0	0	-0.00826787928896238	0	0	0	0	0	0	0	0
1879	0	0	0	0	0	0	0	0	0	0	0.043122035360069	0	0	0	0	0	0	0	-0.0323676970383557	0	0	0	0	0	0	0	0	0	0	0	0	0	0	0	0	0	0	0	0	0	-0.0161838485191779	0	0	-0.0161838485191779	0	-0.0323676970383557	-0.0161838485191779	0	0
1880	0	0	0	0	0	0	0	0	0.0877616039566637	0	0	0	0	-0.0270489586150933	0	0	0	0	0	0	0	0	0	0	0	0	0	0	0	0	0	0	0	0	0	0	0	0	0	0	0	0	0	0	0	0	0	0	0
1881	0	0	0	0	0	0	0	0	0	0	0	0	0	0	0	0	0	0	0	0	0	0	0	0	0	0	0	0	0	0	0	0	0	0	0	0	0	0	0	0	0	0	0	0	0	0	0	0	0
1882	0	-0.0145496871817256	0	-0.0145496871817256	0	0	0	0	0	0	0	0	0	0	0	0	0	0	0	0	0	0	0	0	0	0	0	0	0	0	0	0	0	0	0	0	0	0	0	0	0	0	0	0	0	-0.0145496871817256	0	0	-0.0145496871817256
1883	0	0	0	0	0	0	0	0	0	0	0	0	0	0	0	0	0	0	0	0	0	0	0	0	0	0	0	0	0	0	0	0	0	0	0	0	0	0	0	0	0	0	0	0	0	0	0	0	0
1884	0	0	0	0	0	0	0	0	0	0	0	0	0	0	0	0	0	0	0	0	0	-0.1906941266209	0	0	2.13966924712336	0	0	0	0	0	0	0	0	0	0	0	0	0	0	0	0	0	0	0	0	0	0	0	0
1885	0	0	0	0	0	0	0	0	0	0	0	0	0	0	0	0	0	0	0	0	0	0	0	0	0	0	0	0	0	0	0	0	0	0	0	0	0	0	0	0	0	0	0	0	0	0	0	0	0
1886	0	0	0	0	0	0	0	0	0	0	0	0	0	0	0	0	0	0	0	0	0	0	0	0	0	0	0	0	0	0	0	0	0	0	0	0	0	0	0	0	0	0	0	0	0	0	0	0	0
1887	0	0	0	0	0	0	0	0	0	0	0	0	0	0	0	0	0	0	0	0	0	0	0	0	0	0	0	0	0	0	0	0	0	0	0	0	0	0	0	0	0	0	0	0	0	0	0	0	0
1888	0	0.0488865524700098	-0.0166444740346205	0	-0.011462845918866	0	-0.00832223701731025	0	0	0	0	-0.0416111850865513	0	0	0	0	0	0	0	-0.0166444740346205	-0.0582556591211718	0	0	0	0	-0.0166444740346205	0	-0.0166444740346205	0	0	0	0	0	0	0	0	0.081128630905399	0	0	0	0	0	0	0	-0.173223032939489	0	0	0	-0.148256321887558
1889	0	0	0	0	0	0	0	0	0	0	0	0	0	-0.0818598559266536	0	0	0	0	0	0	0	0	0	0	0	0	0	0	0	0	0	0	0	0	0	0	0	0	0	0	0	0	0	0	0	0	0	0	0
1890	0	0	0	0	0	0	0	0	0	0	0	0	0	0	0	0	0	0	0	0	0	0	0	0	0	0	0	0	0	0	0	0	0	0	0	0	0	0	0	0	0	0	0	0	0	0	0	0	0
1891	0	0	0	0	0	0	-0.001530678626369	0	-0.0007653393131845	0	0	0	0	0	0	0	0	0	0	-0.0007653393131845	0	0	0	-0.0007653393131845	0	0	0	0	0	0	0	0	0	0	0	-0.001530678626369	0	0	0	0	0	0	0	0	0	0	0	0	0
1892	0	0	0	0	0	0	0	0	0	0	0	0	0	-0.0287935502447452	0	0	-0.0143967751223726	0	0	0	0	0	0	0	0	0	0	0	0	0	0	-0.0287935502447452	0	0	0	0	0	0	0	0	0	0	0	0	0	0	0	0	0
1893	0	0	0	0	0	0	0	0	0	0	0	0	0	0	0	0	0	0	0	0	-0.06765899864682	0	0	0	0	0	0	0	0	0	0	0	0	0	0	0	0	0	0	0	0	0	0	0	0	0	0	0	0
1894	0	0	0	0	0	0	0	0	0	0	0	0	0	0	0	0	0	0	0	0	0	0	0	0	0	0	0	0	0	0	0	0	0	0	0	0	0	0	0	0	0	0	0	0	0	0	0	0	0
1895	0	0	0	0	0	0	0	0	0	0	0	0	0	0	0	0	0	0	0	0	0	0	0	0	0	0	0	-0.0279694201006899	0	0	0	-0.0186462800671266	0.0097095550311865	0	0.0376789751318764	0	0	0.10410020035969	-0.0093231400335633	0	0	0.0753579502637528	0	0.000386414997623201	0	0.000386414997623201	0	0	0
1896	0	0	0	0	0	0	0	0	0	0	0	0	0	0	0	0	0	0	0	0	0	0	0	0	0	0	0	0	0	0	0	0	0	0	0	0	0	0	0	0	0	0	0	0	0	0	0	0	0.130890052356021
1897	0	0	0	0	0	0	0	0	0	0	0	0	0	0	0	0	0	0	0	0	0	0	0	0	0	0	0	0	0	0	0	0	0	0	0	0	0	0	0	0	0	0	0	-0.0238773623293887	0	-0.00625586487331874	0	0	0
1898	0	0	0	0	0	0	0	0	0	0	0	0.0393236335037357	0	0	0	0	0	0	0	0	0	0	0	0	0	0	0	0	0	0	0	0	0	-0.0225292880744968	0	0	0	0	0	0	0	0	0	0	0	0	0	0	0
1899	0	0	0	0	0	0	0	0	0	0	0	0	0	0	0	0	0	0	0	0	0	0	0	0	0	0	0	0	0	0	0	0	0	0	0	0	0	0	0	0	0	0	0	0	0	0	0	0	0
1900	0	0	0	0	0	0	0	0	0	0	0	0	0	0	0	0	0	0	0	0	0	0	0	0	0	0	0	0	0	0	0	-0.037243947858473	0	0	0	0	0	0	0	0	0	0	0	0	0	0	0	0	0
1901	0	0	0	0	0	0	0	0	0	0	0	0	0	0	0	0	-0.0288350634371396	0	0	0	0	0	0	0	0	0	0	0	0	0	0	0	0	0	0	0	0	0	0	0	0	0	0	0	0	0	0	0	0
1902	0	0	0	0	0	0	0	0	0	0	0	0	0	0	0	0	0	0	0	0	0	0	0	0	0	0	0	0	0	0	0	0	0	0	0	0	0	0	0	0	0	0	0	0	0	0	0	0	0
1903	0	0	0	0	0	0	0	0	0	0	0	0	0	0	0	0	0	0	0	0	0	0	0	0	0	0	0	0	0	0	0	0	0	0	0	0	0	0	0	0	0	0	0	0	0	0	0	0	0
1904	0	0	0	0	0	0	0	0	0	0	0	0	0	0	0	0	0	0	0	0	0	0	0	0	0	0	0	0	0	0	0	0	0	0	0	0	0	0	0	0	0	0	0	0	0	0	0	0	0
1905	0	0	0	0	0	0	0	0	0	0	0	0	0	-0.0088944231966557	0	0	0	0	0	0	0	0	-0.0549768406622092	0	0	0	0	0	-0.0088944231966557	0	0	0	0	-0.0088944231966557	0	0	0	0	0	0	0	0	0.0679347826086956	0	0	0	0	0	0
1906	-0.0096237128284092	0	0	0	0	0	0	0	0	0	0	0	0	0	-0.0096237128284092	0	0	0	0	0	-0.0096237128284092	0	0	-0.0096237128284092	0.0834724540901502	0	0.0834724540901502	0	0	0	0.073848741261741	0	0	0	0	0	0	0	0	0	0	0	0	0	0	0	0	0	0
1907	0	0	0	0	0	0	0	0	0	0	0	0	0	0	0	-0.0186081131373279	0	0	0	0	0	0	0	0	0	0	0	0	0	0	0	0	0	0	0	0	0	0	0	0	0	0	0	0	0	0	0	0	0
1908	0	0	0	0	-0.0075993616536211	0	0	0	0	0	0	0	0	0	0	0	0	0	0	0	0	0	0	0	0	0	0	0	0	0	0	0	0	0	0	0	0	0	0.0548783614860304	0	0	-0.0075993616536211	0	0	0	0	0	0	0
1909	0	0	0	0	0	0	-0.0212404418011895	0	0	0	0	0	0	0	0	0	0	0	0	0	0	0	0	0	0	0	0	0	0	0	0	0	0	0	0	0	0	0	0	0	0	0	0	0	0	0	0	0	0
1910	0	0	0	0	0	0	0	0	0	0	0	0	0	0	0	0	0	0	0	-0.0228050171037628	0	0	0	0	0	0	0	0	0	0	0	0	0	0	0	0	0	0	0	0	0	0	0	0	0	0	0	0	0
1911	0	0	0	0	0	0	-0.0212224108658744	0	0	0	0	0	0	0	0	0	0	-0.00707413695529145	0	0	0	0	0	0	0	0	0	0	0	0	0	0	0	0	0	0	0	0	0	0	0	0	0	0	0	0	0	0	0
1912	0	0	0	0	0	0	0	-0.00906453952139231	0.0906314282809168	-0.0271936185641769	0	0	0	0	0	0	0.0113271826684887	0	0	-0.00906453952139231	0	-0.0181290790427846	0	0	0	-0.0181290790427846	0	-0.0543872371283539	0	-0.00906453952139231	0	0	0	0	0	0	0	-0.00906453952139231	0	0	0	-0.0271936185641769	-0.00906453952139231	0	0	0	0	0	0
1913	0	-0.0350508236943568	0	0	0	0	0	0	0	0	0	0	0	0	0	0	0	0	0	0	0	0	0	0	0	0	0	0	0	-0.0350508236943568	0	0	0	0	0	0	0	0	0	0.149700598802395	0	0	0	0	0	0	0	0	0
1914	0	0	0	0	0	0	0	0	0	0	0	0	0	0	0	0	0	0	0	0	0	0	0	0	0	0	0	0	0	0	0	0	0	0	0	0	0	0	0	0	0	0	0	0	0	0	0	0	0
1915	0	0	0	0	0	0	0	0	0	0	0	0	0	0	0	0	0	0	0	0	0	0	0	0	0	0	0	0	0	0	0	0	0	0	0	0	0	0	0	0	0	0	-0.134680134680135	0	0	0	-0.269360269360269	0	0
1916	0	0	0	0	0	-0.0114744693057946	-0.0229489386115892	-0.0114744693057946	0	0	0	0	0	0	0	0	0	0	0	0	0	0	0	0	-0.0229489386115892	0	-0.0114744693057946	0	0	0	0	0.075642965204236	0	0	-0.0114744693057946	0	0	0	0	0	0	0	0	0.139811461102677	0	0	-0.0229489386115892	0	0
1917	0	0	0	0	0	0	0	0	0	0	-0.00497561946462335	0	0	0	-0.00497561946462335	0.0371057513914657	0	0	-0.00497561946462335	0	0	0	0	0	0	0	0	0	0	0.0371057513914657	0	-0.00497561946462335	0	0	0	0	0	0	0	0	0	0	0	0	0	0	0	0	0
1918	0	0	0	0	0	0	0	0	0	0	0	0	0	-0.0678886625933469	0	0	0	0	0	-0.209906873803196	0	0	0.224215246636771	0	-0.135777325186694	0	0	0	0	0	0	0	0.156326584043424	0	0	0	0	0	0	0	0	0	0	-0.0678886625933469	0	0	0	0	0
1919	0.0359712230215827	0	0	0	0	0	0	0	0	0	0	0	0	0	0	0	0	0	0	0	0	0	0	0	0	0	0	0	0	0	0	0	0	0	0	0	0	0	0	0	0	0	0	0	-0.00447547440028643	0	-0.00447547440028643	0	0
1920	0	0	0	0	0	0	0	0	0	0	0	0	0	0	0	0	0	0	0	0	0	0	0	0	0	0	0	0	0	0	0	0	0	0	0	-0.0834202294056309	0.168918918918919	0	-0.125130344108446	0	0	0	0	0	-0.0208550573514077	0	0	0.127208804216104	0
1921	0	0	0	0	0	0	0	0	0	-0.0614628149969269	0	0	0	0	0	0	0	0	0	0	0	0	0	0	0	0	-0.0614628149969269	0	0	0	0	0	0	0	0	0	0	0	0	0	0	0	0	0	0	0	0	0	0
1922	0	0	0	0	0	0	0	0	0	0	0	0	0	0	0	0	0	0	0	0	0	0	0	0	0	0	0	0	0	0	0	0	0	0	0	0	0	0	0	0	0	0	0	0	0	0	0	0	0
1923	0	0	0	0	0	0	0	0	0	0	0	0	0	0	0	0	0	0	0	0	0	0	0	0	0	0	0	0	0	0	0	0	0	0	0	0	0	0	0	0	0	0	0	0	0	0	0	0	0
1924	0	0	0	0	0	0	0	0	0	0	0	0	0	0	0	0	0	0	0	0	0	0	0	0	0	0	0	0	0	0	0	0	0	0	0	0	0	0	0	0	0	0	0	0	0	0	0	0	0
1925	0	0	0	0	0	0	0	0	0	0	0	0	0	0	0	0	0	0	0	0	0	0	0	0	0	0	0	0	0	0	0	0	0	0	0	0	0	0	0	0	0	0	0	0	0	0	0	0	0
1926	0	0	0	0	0	0	0	0	0	0	0	0	0	0	0	0	0	0	0	0	0	0	0	0	0	0	0	0	0	0	0	0	0	0	0	0	0	0	0	0	0	0	0	0	0	0	0	0	0
1927	0	0	0	0	0	0	0	0	0	0	0	0	0	0	0	0	0	0	0	0	0	0	0	0	0	0	0	0	0	0	0	0	0	0	0	0	0	0.0754716981132075	0	0	0	0	0	0	0.0510337704494734	0	-0.0122189638318671	0	0
1928	0	0	0	0	0	0	0	-0.0685714285714286	0	0	0	0	0	0	0	0	0	0	0	0	0	0	0.0469020125371164	0	0	0	0	0	-0.0457142857142857	-0.0228571428571429	0.835922137908286	0	0	0	-0.0228571428571429	0	0	0	0.0926162982514021	0	0	0	0.348795776971296	0	0	0	0	0	-0.0685714285714286
1929	0	0	0	0	0	0	0	0	0	0	0	0	0	0	0	0	0	0	0	0	0	0	0	-0.0786782061369001	0	0	0	0	-0.0786782061369001	0	0	0	0	0	0	0	0	0	0	0	0	0	0	0	0	0	0	0	0
1930	0	0	0	-0.00616218880946512	0	0	0	0	0	0	0	0	-0.0308109440473256	-0.0123243776189302	0	0	0	0	0	0	0	0	0	0	0	0	0	0	0	0	0	0	0	0	0	0	0	0	0	0	0	0	0	0	0	0	0	0	0
1931	0	0	0	0	0	0	0	0	0	0	0	0	0	0	0	0	0	0	0	0	0	0	0	0	0	0	0	0	0	0	0	0	0	0	0	0	0	0	0	0	0	0	0	0	0	0	0	0	0
1932	0	-0.103573278094252	0	-0.0517866390471258	0	0	0	0	0	0	0	0.210892130710779	-0.0517866390471258	0	-0.103573278094252	0	0	0	-0.0517866390471258	0	0	0	0	0	0	0	0	0	0	0	0	0	0	0	0	0	0	-0.0517866390471258	0	0	0	0	0	0	0	0	-0.103573278094252	0	0
1933	0	0	0	0	0	0	0	0	0	0	0	0	0	0	0	0	0	0	0	0	0	0	0	0	0	0	0	0	0	0	0	0	0	0	0	0	0	0	0	0	0	0	0	0	0	0	0	0	0
1934	0	0	0	0	0	0	0	0	0	0	0	0	0	0	0	0	0	0	0	0	0	0	0	0	0	0	0	0	0	0	0	0	0	0	0	0	0	0	0	0	0	0	0	0	0	0	0	0	0
1935	0	0	0	0	0	0	0	0	0	0	0	0	0	0	0	0	0	0	-0.0135943447525829	0	0	0	0	0	0	0	0	0	0	0	0	-0.0135943447525829	0.150829562594268	0	0	0	0	0	0	0	0	0	0	-0.0271886895051659	0	0	0	0	0
1936	0	0	0	0	0.0199715908436875	0	0	0	0	0	0	0	0	0	0	0	0	0	0	0	0	0	0	0	0	0	0	0	0	0	0	0	0	0	0	0	0	0	0	0	0	0.0865051903114187	0	0	0	0	0	0	0
1937	0	0	0	0	0	0	0	0	0	0	0	0	0	0	0	0	0	0	0	0	0	0	0	0	0	0	0	0	0	0	0	0	0	0	0	0	0	0	0	0	0	0	0	0	0	0	0	0	0
1938	0	0	0	0	0	0	0	0	0	0	0	0	-0.0131856540084388	0	0	0	0	0	0	0	0	0	0	0	0	0	0	0	0	0	0	0	0	0	0	0	0	0	0	0	0	0	0	0	0	0	0	0	0
1939	0	0	0	0	0.085928015295477	0	0	-0.199335548172757	0	0	0	0	0	0.218818380743982	0	0	-0.0664451827242525	0	0	0	0	0	0	0.218818380743982	0	0	0	0	0	0	0	0	0	0	0	0	0	0	0.019482832571225	0	0	0	0	0	0	0	0	0	0
1940	0	0.0646963933066051	0	0.414308487877258	0	0.024872274462701	0	0	-0.0522602560752548	0.0646963933066051	0	0.220219307957443	0	-0.0261301280376274	0	0	0	0	0	0	0	0	0	0	0	0	-0.0261301280376274	0	0.0908265213442325	-0.0261301280376274	0	0	0	0	-0.10452051215051	-0.0522602560752548	0	-0.0261301280376274	0	0	0	0	0	0	0	0	-0.0783903841128822	0	0.0385662652689777
1941	0	0	0	0	0	0	0	-0.222882615156018	0	0	0	0	0	0	0	0	0	0	0	0	0	0	0	0	0	0	0	0	0	0	0	0	0	0	0	0	0	0	0	0	0	0	0	0	0	0	0	0	-0.0742942050520059
1942	0	0	0	0	0	0	0	0	0	-0.00344530577088717	0	-0.00344530577088717	0	-0.00344530577088717	0	0	0	0	0	-0.00344530577088717	0	-0.00344530577088717	0	0	0	0.0125376128385155	0	0.00909230706762833	0	-0.00344530577088717	0	0	0	0.0125376128385155	0	0	0	0	0	0	0	0	0	0	0	0	0	0	0
1943	0	0	0	0	0	0	0	0	0	0	0	0	0	0	0	0	0	0	0	0	0	0	0	0	0	0	0	0	0	0	0	0	0	0	0	0	0	0	0	0	0	0	0	0	0	0	0	0	0
1944	0	0	0	0	0	0	0	0	0	0	0	0	0	0	0	0	0	0	0	0	0	0	0	0	0	0	0	0	0	0	0	0	0	0	0	0	0	0	0	0	0	0	0	0	0	0	0	0	0
1945	0	0	0	0	-0.0140429714927679	0	0	0	0	0	0	0	0	0	0	0	0	0	0	0	0	0	0	0	0	0	0	0	0	0	0	0	0	0	0	0	0	0	0	0	0	0	0	0	0	0	0	0	0
1946	0	0	-0.0383025514233271	0	0	-0.0844951415293621	0	0	-0.168990283058724	0	0	0	-0.253485424588086	0	0	-0.63055754599713	0.127531716162314	-0.70479563723898	0	0	-0.0844951415293621	-0.083706137661091	-0.042247570764681	0	0	0.169779286926995	0	0.807437867738565	0	0	0	-1.37917876173733	-0.0844951415293621	0	0	0	-1.24454601076058	-0.211237853823405	-0.0375135475550601	0.000789003868271021	0	0.212815861559947	0.169779286926995	0	0.977217154665555	0	0	-0.042247570764681	-0.58515395975937
1947	0	0	-0.099304865938431	0	0	0	0	0	0	0	0	0	-0.099304865938431	0	0	0.506780406010387	0	0	0	0	0	0.327868852459016	0	0	0	-0.099304865938431	0	0	0	0	-0.099304865938431	0	0	0.2782164194898	0	0.228563986520585	0	-0.297914597815293	-0.0496524329692155	0	-0.198609731876862	-0.218307910202354	0.914255946082346	0.884301691438618	0.655737704918033	0	-0.099304865938431	0	0
1948	0	0	0.0410172272354389	0	0	0	0	0	0	0	0	0	-0.0302053966975433	0	0	0	0	0	0	0	-0.0100684655658478	0	0	0	0	0	0	0	0	0	0	0	0	0	0	0	-0.0100684655658478	0.0410172272354389	0	0	0	0	0	0	0	0	0	0	0
1949	0	0	0	0	0	0	0	0	0	0	0	0	0	0	0	0	0	0	0	0	0	0	0	0	0	0	0	0	0	0	0	0	0	0	0	0	0	0	0.0647249190938511	0	0	0	0	0	0	0	0	0	0
1950	0	0	0	0	0.0574712643678161	0	0	0	0	0	0	0	0	0	0	0	-0.013550135501355	0	-0.013550135501355	0	0	0	-0.02710027100271	0	0	0	0	0	0	-0.013550135501355	-0.02710027100271	0.101392393234277	-0.0542005420054201	0	-0.013550135501355	-0.0542005420054201	-0.0915802261470889	-0.02710027100271	0	0	0	0	0	0	0	0	0	0	0
1951	0.0866245085288	0.0727272727272727	0	0	0	0	0	0	0	0	0	0	0	0	0	0	0	0	0	0	0	0	0	0	0	0	0	0	0	0	0	0	0	0	0	0	0	0	0	0	0	0	0	0	0	0	0	0	0
1952	0	0	0	0	0	0	0	0	0	0	0	0	0	0	0	0	0	0	0	0	0	0	0	0	0	0	0	0	0	0	0	0	0	0	0	0	0	0	0	-0.0338983050847458	0	0	-0.0338983050847458	0	0	0	0	0	0
1953	0	0.226757369614512	0	2.8929130337581	-0.112676056338028	0.569001309443965	0	0	0	0.11548657021494	0	0	0	0.569001309443965	0	0	-0.0563380281690141	0	0.226757369614512	0.453514739229025	0	0	0	0	0	0	0	0	0	0	0	0	0	0	0	0	0	0	0.226757369614512	0	0	0	0	0	0	0	-0.0563380281690141	0	0
1954	0	0	0	0	0	0	0	0	0	0	0	0	0	0	0	0	0	0	0	0	0	0	0	0	0	0	0	0	0	0	0	0	0	0	0	0	0	0	0	0	0	0	0	0	0	0	0	0	0
1955	0	0	0	0	0	0	0	0	0	-0.0111569786901707	0	0	0	0	0	0	0	0	0	0	0	0	0	0	0	0	0	0	0	0	0	0	0	0	0	0	0	0	0	0	0	0	0	0	0	0	0	0	0
1956	0	0	0	0	0	0	0	0	0	0	0	0	0	0	0	0	0.208333333333333	0	0	0	0	0	0	0	0	0	0	0	0	-0.0132538104705103	0	0.0909128561961567	0	0	0	0	0	0	0	0	0	0	0	0	0	0	0	0	0
1957	-0.031201248049922	-0.093603744149766	0	-0.041850989108057	0	-0.416265965707121	-0.031201248049922	0.06165452097536	0	0	0.009901765933651	0	-0.062402496099844	0	0	-0.041850989108057	0	0	0	0	0	0	0	0	-0.062402496099844	0	0	0	0	0	0	0	0.175809772116912	0	0	0	-0.062402496099844	0	-0.062402496099844	0	0	0	0	-0.093603744149766	0	0	0	0	0
1958	0	0	0	0	0	0	0	0	0	0	0	0	0	0	0	0	0	0	0	0	0	0	0	0	0	0	0	0	0	0	0	0	0	0	0	0	0	0	0	0	0	0	0	0	0	0	0	0	0
1959	0	0	0	0	0	0	0	0	0	0	0	0	0	0	0	0	0	0	0	0	0	0	0	0	0	0	0	0	0	0	0	0	0	0	0	0	0	0	0	0	0	0	0	0	0	-0.0440140845070423	0	0	0
1960	0	0	0	0	0	0	0	0	0	0	0.164203612479475	0	0	0	0	0	0	0	0	-0.0196001568012544	0	0	-0.0588004704037632	0	0	0	0	0	0	0	0	0	0	0	0	0	0	0	0	0	0	0	0	0	0	-0.0196001568012544	0	0	0
1961	0	0	0	0	0	0	0	0.194174757281553	0	0	0	0	0	0	0	0	0	0	0	-0.0366300366300366	0	0	0	0	0	0	0	0	0	0	0	0	0	0	0	0	0	0	0	0	0	0	0	0	0	-0.10989010989011	0	0	0
1962	0	0	0	0	0	0	0	0	0	0	0	0	0	0	0	0	0	0	0	0	0	0	0	0	0	0	0	0	0	0	0	0	0	0	0	0	0	0	0	0	0	0	-0.0574712643678161	0	0	0	0	0	0
1963	0	0	0	0	0	0	0	0	0	0	0	0	0	0	0	0	0	0	0	0	0	0	0	0	0	0	0	0	0	0	0	0	0	0	0	0	0	0	0	0	0	0	0	0	0	0	0	0	0
1964	-0.0103702167375298	0.0084691829999307	-0.0103702167375298	0	-0.0103702167375298	0	0	-0.0103702167375298	-0.0207404334750596	0	0	0	0	0	0	0	0	-0.0207404334750596	0.04995004995005	0	0.14985014985015	0.0292096164749904	0	0	0	0	0	0	0	0	0	0	-0.0103702167375298	0	0.04995004995005	0	0	0	0	0	0	0	0	0	0	0	0	0	0
1965	0	0	0	0	0	0	0	-0.0108920596884871	0	0	0	0	0	-0.0108920596884871	0	0	0	0	0.100806451612903	0	0	0	0	0	0	0	0	0	0	0	0	0	0	0	0	0	0	0	0	0	0	0	0	0	0	0	0	0	0
1966	0	0	0	0	0	0	0	0	0	0	0	0	0	0	0	0	0	0	0	0	0	0	0	0	0	0	0	0	0	0	0	0	0	0	0	0	0	0	0	0	0	0	0	0	0	0	0	0	0
1967	0	0	0	0	0	0	0	0	0	0	0	0	0	0	0	0	0	0	0	0	0	0	0	0	0	0	0	0	0	0	0	0	0	0	0	0	0	0	0	0	0	0	0	0	0	0	0	0	0
1968	0	0	0	0	0	0	0	0	0	0	0	0	0	0	0	0	0	0	0	0	0	0	0	0	0	0	0	0	0	0	0	0	0	0	0	0	0	0	0	0	0	0	0	0	0	0	0	0	0
1969	0	0	0	0	0	0	0	0	0	0	0	0	0	-0.0180212650928095	0	0	0	0	0	0	0	0	0	0	0	-0.036042530185619	0	0	0	0	0	0	0	0	0	0	0	0	0	0	0	0	0	0	0	0	0	0	0
1970	0	0	-0.277200277200277	0	0	0	0	0	0	0	0	0	0	0	0	0	0	0	0	0	0	0	0	0	0	0	0	0	0	-0.0346500346500346	0	0	-0.138600138600139	0	0	0	0	0	0	0	0	0	0	0	0	0	0	0	0
1971	0	0	0	0	0	0	0	0	0	0	0	0	0	0	0	0	0	0	0	0	0	0	0	0	0	0	0	0	0	0	0	0	0	0	0	0	0	0	0	0	0	0	0	0	0	0	0	0	0
1972	0	0	-0.0444247001332741	0	0	0	0	0	0	0	0	-0.0666370501999111	0	0.0918415551883619	-0.0444247001332741	0.0570269526274993	-0.359023388794979	0.00299215492181398	0	0	0.458574143134838	0	0	1.01025710707198	-0.022212350066637	0	0.0792393026941363	0	0	-0.0888494002665482	0	0	0	0	0	0	0	0	0	0	0.0126022524942252	0	-0.0444247001332741	0	0	0	0	-0.0444247001332741	0
1973	0	0	0	0	0	0	0	0	0	0	0	0	0	0	0	0	0	0	0	0	0	0	0	0	0	0	0	0	0	0	0	0	0	0	0	0	0	0	0	0	0	0	0	0	0	0	0	0	0
1974	0	0	0	0	0	0	0	0	0	0	0	0	0	0	0	0	0	0	0	0	0	0	-0.0827300930713547	0	0	0	0	0	0	0	0	0	0	0	0	0	0	0	0	0	0	0.108108108108108	0	0	0	0	0	0	0
1975	0	0	0	0	0	0	0	-0.0115101289134438	0	0	0	0	0	0	0	0	0	0	0	0	0	0	0	0	0	0	0	0	0	-0.0115101289134438	-0.0230202578268877	0	0	0	0	0	0	0	0	-0.0460405156537753	0	0	0	0	0	0	0	0	-0.0115101289134438
1976	0	0	0	0	0	0	0	0	0	0	0	0	0	0	0	0	0	0	0	0	0	0	0	0	0	0	0	0	0	0	0	0	0	0	0	0	0	0	0	0	0	0	0	0	0	0	0	0	0
1977	0	0	0	0	0	0	0	0	0	0	0	0	0	0	0	0	0	0	0	0	0	0	0	-0.0193535900909619	0	0	0	0	0	0	0	0	0	0	0	-0.0193535900909619	0	0	0	0	0	0	0	0	0	0	0	0	0
1978	0	0	0	0	0	0	0	0	0	0	0	0	0	0	0	0	0	0	0	-0.0207210940737671	0	0	0	0	0	0	0	0	0	0	0	0	0	0	0	0	0	0	0	0	0	-0.0207210940737671	0	0	0	0	0	0	0
1979	0	0	0	0	0	0	0	0	0	0	0	0	0	0	0	0	0	0	0	0	0	0	0	0	0	0	0	0	0	0	0	0	0	0	0	0	0	0	0	0	0	0	0	0	0	0	0	-0.0714285714285714	0
1980	0	0	0	0	0	0	0	0	0	0	0	0	0	0	0	0	0	0	0	0	0	0	0	0	0	0	0	-0.0249875062468766	0	0	0	0	0	0	-0.0249875062468766	-0.0749625187406297	-0.0249875062468766	0	-0.124937531234383	0	0	0	0	0	0	0	0	0	0
1981	0	0	0	0	0	0	-0.0294985250737463	0	0	0	0	0	0	0	0	1.12994350282486	0	0	0.141242937853107	0	0	0	0	0	0	0	0	0	0	0	0	-0.0294985250737463	0	0	0	0	0	0	0	-0.0294985250737463	0	0	0	0	0	0	0	0	0
1982	0	0	0	0	0	0	0	0	0	0	0	0	0	0	0	0	0	0	0	0	0	0	0	0	0	0	0	0	0	0	0	0	0	0	0	0	0	0	-0.00441871768812691	0	0	0	0	0	0	0	0	0	0
1983	0	0	0	0	0	0.182149362477231	0	0	0	0	0	0	0	0	0	0	0	0	0	0	-0.0780234070221066	0	0	0	0	0	0	0	0	0	0	0	0	0	0	0	0	0	0	-0.0260078023407022	0	0	0	0	0	0	0	0	0
1984	0	0	0	0	0	0	0	0	0	0	0	0	0	0	0	0	0	0	0	0	0	0	0	0	0	0	0	0	0	0	0	0	0	0	0	0	0	0	0	0	0	0	0	0	0	0	0	0	0
1985	0	0	0	0	0	0	0	0	0	0	0	0	0	0	0	0	0	0	0	0	0	0	0	0	0	0	0	0	0	0	0	-0.147783251231527	0	0	0	0	-0.0985221674876847	0	0	0	-0.197044334975369	0	0	0	0	0	0	0	0
1986	0	0	0	0	0	0	0	0	0	0	0	0	0	0	0	0	0	0	0	0	0	0	0	0	0	0	0	0	0	0	0	0	0	0	0	0	0	0	0	0	0	0	0	0	0	0	0	0	0
1987	0	0	0	0	0	0	0	0	0	0	0	0	0	0	0	0	0	0	0	0	0	0	0	0	0	0	0	0	0	0	0	0	0	0	0	0	0	0	0	0	0	0	0	0	0	0	0	0	0
1988	-0.000478459742397275	0.00210031084600521	-0.00143537922719182	0	-0.000478459742397275	0	0	0	0	0	0	0	-0.000478459742397275	0	0	0	0	0	0	0	-0.000956919484794549	0	0	0	0	0	0	0	0	0	0	0	0	0	0	0	0	0	0	0	0	0	-0.000956919484794549	0	0	0	0	0	0
1989	0	0	0	0	0	0	0	0	0	0	0	0	0	0	0	0	0	0	0	0	0	0	0	0	0.263504611330698	0	0	0	0	0	0	0	0	0	0	0	0	0	0	0	0	0	0	0	0	0	0	0	0
1990	0	0	0	0	-0.130832969908417	0	0	-0.0436109899694723	0	0	0	0	0	0	0	0	0	0	0	-0.386249359760778	0	0	0	-0.218054949847362	0	0	0	0	-0.174443959877889	0	-0.0436109899694723	0	0	0	0	0	0	0	0	0	0	-0.0872219799389446	0	0	0.186943059806835	-0.0436109899694723	0	0	0
1991	0	0	0	0	0	0	0	0	0	0	0	0	0	0	0	0	0	0	0	0	0	0	0	0	0	0	0	0	0	0	0	0	0	0	0	0	0	0	0	0	0	0	0	0	0	0	0	0	0
1992	0	-0.0318674314850223	0	0	0	0	0	0	0	0	0	0	0	0	0	0	0	0	0	0	0	0	0	-0.0318674314850223	0	0	0	0	0	0	0	0	0	0	0	0	0	0	0	0	0.696904157393761	0	0	0	0.063996071424839	0	0.12302918220857	0	0.0410097274028571
1993	0	0	0	0	0	0	0.0614628149969269	0	-0.0230202578268877	0	0	0	0	0	0	0.0614628149969269	0	0	0	0	0	0	0	0	0	0	0	0	0	0	0	0	0	0	0	0	0	0	0	0	0	0	-0.0230202578268877	0	0	-0.0460405156537753	0	0	0
1994	-0.0395726157499011	0	0	0.362536221708771	-0.118717847249703	-0.0791452314998021	0	-0.0791452314998021	-0.0395726157499011	0	-0.0395726157499011	0	0	0	0	0	0.051061439677292	0	0	0	0	0	0	0	0	-0.0395726157499011	0	0	0	0	0	-0.0791452314998021	0	-0.0395726157499011	-0.316580925999209	0	0	0	-0.277008310249307	-0.0791452314998021	-0.819536106820532	0	0	0	0	0	-0.41232112539413	0	0
1995	-0.208333333333333	-0.125	-0.625	-0.291666666666667	-0.125	-0.583333333333333	0	-0.166666666666667	-0.0833333333333333	-0.125	-0.0833333333333333	-0.125	-0.0833333333333333	0	-0.25	0	-0.0416666666666667	-0.125	-0.375	-0.5	-0.0833333333333333	-0.291666666666667	-0.458333333333333	-0.0416666666666667	-0.458333333333333	-0.416666666666667	-0.166666666666667	-0.416666666666667	-1.08333333333333	-0.625	-0.708333333333333	-0.958333333333333	-0.333333333333333	-0.666666666666667	0.78582554517134	-1	-1.04166666666667	-0.666666666666667	0.351246105919003	-0.541666666666667	-0.5	-0.375	1.41082554517134	-0.708333333333333	-1.20833333333333	0	0.434579439252336	-0.75	-0.333333333333333
1996	0	0	0	0	0	0	0	0	0	0	0	0	0	0	0	0	0	0	0	0	-0.0114995400183993	0	0	0	0	0	0	0.0378738097229359	-0.0344986200551978	0	0	0	0	-0.0114995400183993	0	0	0	0	0	0	0	0	0	0	0	0	0	0.12987012987013	0
1997	0	0	0	0	0	0	0	0	0	0	0	0	0	0	0	0	0	0	0	0	0	0	0	0	0	0	0	0	0	0	0	0	-0.0646412411118294	0	-0.0646412411118294	0	0	0	0	0	0	0	0	0	0	0	0	0	0
1998	0	0	0	0	0	0	0	0	0	0	0	0	0	0	0	0	0	0	0	0	0	0	0	0	0	0	0	0	0	0	0	0	0	0	0	0	0	0	0	0	0	0	0	0	0	0	0	0	0
1999	0	0	0	0	0	0	0	0	0	0	0	0	0	0	0	0	0	0	0	0	0	0	0	0	0	0	0	0	0	0	0	0	0	0	0	0	0	0	0	0	0	0	0	0	0	0	0	0	0
[truncated: 2,393 more rows]
[truncated: 352 more columns]
