# Supplementary material for: Ssl2/TFIIH function in transcription start site scanning by RNA polymerase II in Saccharomyces cerevisiae
Source: eLife. 2021 Oct 15;10:e71013. doi: 10.7554/eLife.71013 (PMC8589449; doi:10.7554/eLife.71013)
Supplement: Figure 4—source data 4. [file elife-71013-fig4-data4.csv]

	ssl2 L225P	ssl2 N230D	ssl2 N230I	ssl2 D522V	ssl2 R636C	ssl2 Y750	rpb1 E1103G	rpb1 H1085Y
1	-1	-1	3	-1	3	-1	-1	17
3	0	0	0	0	0	0	-10	0
7	44	-9	0	-7	3	-13	-11	0
12	0	-5	0	-2	0	-5	-5	2
16	0	-4	0	-4	0	0	-4	0
18	0	0	0	0	0	0	-3	0
21	0	0	6	0	0	0	0	18
31	0	-2	0	0	0	0	-2	0
35	9	0	9	0	9	0	0	9
40	0	0	0	0	0	0	-4	0
41	0	-9	0	-7	0	-7	-12	0
49	6	-29	6	0	6	-29	-29	6
60	3	-17	3	-15	3	-15	-16	13
81	0	0	0	0	0	0	0	0
83	3	-12	7	-2	3	-8	-12	3
87	3	-10	9	-12	3	0	-14	12
95	0	-7	0	0	0	-3	-10	0
101	1	-15	3	-15	0	-8	-15	0
104	0	0	0	0	0	0	0	0
108	0	0	0	0	0	0	-6	14
109	0	-3	0	0	0	-3	-28	0
112	0	0	0	0	0	0	0	0
120	1	-34	12	-34	1	-31	-31	12
121	0	0	0	0	7	0	0	11
131	0	0	0	0	0	0	-9	0
133	6	-86	0	-72	-41	-84	-86	11
134	0	-92	0	-91	0	-92	-92	0
137	-12	-4	5	5	-4	-4	-7	-28
138	0	0	-2	0	0	-7	0	0
140	0	-2	1	-1	1	-1	-7	-1
141	3	0	0	0	4	0	-3	4
143	0	-10	4	-9	-1	0	-10	9
148	0	-8	0	0	0	0	-10	2
153	3	-17	6	-15	6	-10	-17	3
157	0	0	0	0	0	0	0	0
158	3	-6	3	-6	1	0	0	9
161	1	-3	1	-3	0	-1	-4	1
173	-3	-10	0	-3	0	-10	-10	0
175	4	-2	4	-2	4	-2	-4	4
182	0	-9	4	-5	23	0	-15	64
189	0	-8	0	-7	0	-4	-27	13
190	5	-23	5	-23	0	-23	-23	0
191	0	0	0	0	0	0	0	0
193	-1	-2	11	-2	11	-2	-2	11
198	3	-12	2	-12	2	-8	-12	7
199	0	0	0	0	0	0	0	10
206	8	-13	8	-4	0	-5	-15	5
208	11	0	11	0	2	0	-1	11
211	0	-3	0	-3	0	-3	-5	0
213	-3	-6	6	-6	3	-5	-8	9
214	0	-6	0	-6	0	0	-6	0
219	-109	-21	-77	-106	0	-85	-33	-115
220	4	0	4	0	4	4	-7	4
222	2	2	0	2	2	2	-6	6
223	4	-9	4	-7	2	-7	-12	9
229	0	0	7	-6	0	0	-6	0
233	29	-12	29	-13	0	-12	18	29
234	0	0	0	0	0	0	-5	0
239	19	5	-41	21	-14	-4	13	12
240	4	-30	6	-26	4	-26	-30	6
244	0	-12	3	-12	3	-12	-12	3
248	0	-8	0	-7	0	0	-18	0
250	2	-4	2	-1	2	-1	-4	2
254	7	-4	-4	-4	11	-4	-10	-4
256	-26	-62	-23	-58	-40	-54	-70	-45
260	0	-7	0	-7	0	-3	-10	0
262	-2	-10	41	-14	2	-10	-14	29
264	0	0	0	-8	0	0	-8	0
268	0	-10	0	-11	0	-1	-11	0
271	2	-10	2	-11	2	-8	-9	2
280	12	-9	7	0	7	0	-6	0
283	6	-24	8	-3	6	0	-31	8
287	-4	-4	-4	-4	-4	-4	-4	-4
289	0	-7	1	-7	0	-1	-1	1
292	8	-4	8	0	2	2	-4	16
297	-9	-9	0	-4	0	12	-12	14
300	5	5	0	3	0	19	11	0
306	4	-6	4	-3	4	-1	-3	29
309	0	-5	0	-3	0	-3	-5	2
313	0	0	0	0	0	0	0	0
325	0	-9	0	-3	0	-9	-9	0
326	21	-8	10	-8	1	0	-8	14
327	0	-18	3	-11	0	-8	-28	3
328	-7	1	2	1	3	-14	-18	6
349	0	-6	0	-3	0	-6	-6	1
350	0	0	0	0	0	0	-6	0
352	0	-13	0	-16	0	-9	-9	0
353	0	0	1	0	4	0	0	0
362	0	0	0	0	0	0	-3	0
365	0	0	0	2	0	19	-11	19
371	-59	3	3	12	5	22	-3	5
376	0	0	0	0	0	0	-8	5
385	0	-1	10	-1	0	-1	-1	10
388	0	-3	0	0	0	0	-3	3
392	5	0	5	0	0	0	0	12
396	0	0	0	0	0	0	0	0
416	-5	-8	-5	-8	4	-8	-8	8
419	25	-1	33	-1	25	-1	-1	39
428	0	-3	0	-3	0	-3	-3	3
430	0	0	0	0	0	0	0	0
431	0	0	0	0	0	0	-10	1
434	12	0	4	0	0	2	-4	0
435	0	0	3	0	0	0	-3	8
440	0	-3	4	0	0	0	-8	38
462	7	-3	7	0	15	0	-3	15
468	6	-1	8	0	4	-1	-6	8
474	7	-2	7	-2	7	-2	-2	12
477	4	-6	4	-12	3	-6	39	3
478	10	-4	18	-4	14	0	-8	0
484	0	-15	5	-11	5	-1	-15	5
489	0	0	0	0	0	0	0	0
493	3	0	0	0	0	0	0	13
503	1	-11	4	-9	2	-9	-10	6
513	19	19	19	7	7	-5	112	19
518	6	-5	17	18	-3	5	-5	1
522	0	-9	0	-5	0	-5	-9	0
533	0	0	0	0	0	0	0	0
535	0	0	10	0	0	0	0	1
538	0	-3	48	-2	44	0	-8	66
559	-60	0	0	-60	0	-51	0	0
562	0	-10	0	0	0	0	0	0
568	-10	-10	0	-13	-1	-10	-10	-20
569	-11	-11	41	-3	-11	-11	-22	4
574	-3	-13	5	-11	3	5	-15	5
575	1	0	4	0	0	0	-15	9
577	0	0	12	0	1	0	0	32
580	117	-7	24	-7	10	-4	-7	7
582	0	0	0	0	0	0	0	0
584	0	-26	0	-29	0	-1	-31	0
586	0	-4	0	-4	0	-4	-12	1
587	0	-6	0	0	0	0	-12	2
591	9	-5	9	-5	13	-5	-24	32
597	0	0	0	0	0	0	-1	4
598	3	-22	3	-12	3	-17	-23	3
599	-9	-9	5	-9	-9	-9	-12	22
601	2	-53	5	-53	5	-50	-57	5
607	6	-24	9	-19	6	-24	-21	0
608	0	-50	0	-26	0	-25	-115	-107
610	0	-4	0	-4	0	-4	-13	0
611	-17	-19	-17	-31	-2	-17	-2	14
614	-18	-5	-11	14	-4	-18	-10	-4
615	0	0	0	0	0	0	0	0
619	0	-5	0	0	0	0	-8	0
628	-1	-1	3	-10	3	-1	-8	3
629	1	-8	1	-8	0	-5	-17	-31
630	1	-8	1	-7	1	-7	-30	1
632	0	-13	0	-13	0	-11	-16	0
635	0	-6	0	-6	0	-6	-12	0
636	0	0	0	0	0	0	-8	0
637	0	-5	0	-5	3	-3	-5	21
640	0	0	0	0	0	0	-4	0
641	0	-26	0	0	0	-19	-44	0
642	13	-19	13	-11	0	-4	-19	25
643	0	-1	4	0	4	0	-5	8
646	0	0	0	0	0	0	-10	0
659	14	-6	14	-6	10	12	-6	23
667	0	-7	2	-5	0	0	-13	9
675	0	-5	0	-5	0	0	-5	13
677	0	-15	0	-15	0	-15	-15	0
683	7	-12	7	-13	0	0	-13	9
684	5	-1	4	-1	4	1	-1	29
685	8	0	34	0	0	0	0	48
693	6	-35	22	6	6	6	-60	19
694	0	-26	0	-26	0	-26	-26	10
696	0	0	0	0	0	0	-2	0
700	-6	-13	-6	-13	6	72	-16	14
703	0	-3	15	0	0	0	-5	25
707	-4	-5	2	-5	2	-4	-11	7
709	0	0	0	0	1	0	0	1
721	0	-7	0	-7	0	-7	-7	0
729	0	-11	0	-7	0	-2	-11	-4
738	13	-3	7	-1	0	1	-11	29
740	0	0	0	0	0	0	-10	0
745	0	-4	0	0	0	-4	-8	0
746	0	0	0	0	0	0	-3	0
747	9	3	7	6	-6	5	2	6
748	3	-14	14	-14	13	-14	-14	23
749	0	-8	0	-5	0	-5	-8	0
754	1	15	8	8	-8	-35	15	15
755	-4	-12	0	-7	4	-12	-12	4
763	-3	-79	0	-79	-6	-74	-84	-3
771	4	-5	4	0	4	-3	-5	4
775	0	-2	9	-2	5	-1	-2	5
778	0	0	0	0	0	0	0	2
781	0	-2	5	-2	5	0	-2	28
783	0	-14	0	-6	0	-14	-38	22
784	0	0	0	0	0	0	0	28
793	0	-4	0	0	0	0	0	62
795	0	-9	0	0	0	-4	-14	4
797	6	-16	6	-8	0	-16	-22	6
805	0	0	0	-3	0	0	-3	11
806	0	0	0	0	0	0	-4	0
835	0	0	0	0	0	0	-5	0
837	11	0	22	0	11	4	-5	22
846	22	-17	22	-82	-4	-25	-66	22
847	0	0	0	0	0	0	0	13
848	0	-1	0	0	0	0	-1	2
855	-2	-2	9	-2	6	-2	-2	9
859	0	0	0	0	0	-3	-39	0
862	10	0	10	0	9	1	-15	13
864	0	-14	0	-3	0	-10	-14	0
865	0	0	0	0	0	0	-3	0
866	-2	-2	-8	-1	8	-1	-8	-12
867	6	-1	7	-2	7	0	-6	8
876	0	-11	0	-7	0	-6	-11	0
879	0	-9	0	-5	0	-7	-10	4
881	31	-5	31	-5	0	-5	0	61
885	0	-10	8	-9	8	-12	-20	8
905	0	-8	0	-8	0	-8	-13	0
911	0	-3	0	-3	0	-3	-8	0
914	0	-9	4	-5	0	-9	-9	4
916	0	-1	0	-1	0	-1	-18	5
919	0	-6	0	-6	0	-5	-7	0
923	0	-5	0	-5	0	-5	-12	-15
929	1	-17	16	-17	2	-17	-37	10
931	0	0	0	0	0	0	0	0
938	-4	-12	-4	-12	2	-12	-12	10
943	11	-15	13	-10	5	-8	-10	13
947	0	0	0	0	0	0	0	0
952	0	0	0	0	0	0	0	0
956	4	0	4	0	4	0	0	4
961	0	-3	0	0	8	-3	-3	18
962	0	-6	0	-8	0	0	-14	39
965	0	-11	0	-11	0	-8	-11	10
966	0	0	4	0	0	0	0	4
967	0	-10	0	-4	0	-4	-7	0
972	0	0	0	0	3	0	0	3
974	-9	-9	0	-9	-3	0	-9	-40
975	0	0	0	0	3	0	0	25
979	0	-15	0	0	0	-20	-27	0
980	3	-7	3	-3	0	-3	-7	-3
981	1	-5	1	-5	1	-5	-10	1
986	-5	-8	0	-11	0	-5	-8	0
988	-40	0	-33	0	13	0	0	22
989	10	-6	4	-6	6	6	10	10
991	0	0	0	0	0	0	0	0
1003	0	-9	0	-9	0	-9	-9	10
1005	1	-12	0	-11	2	-11	-12	21
1006	12	-13	22	-12	0	-10	-20	45
1007	0	-5	0	-5	0	-5	-9	0
1017	0	0	0	0	0	0	-1	0
1024	5	-2	5	-1	0	-2	-3	5
1031	27	-4	34	-4	20	0	0	27
1035	3	-2	6	0	0	0	-2	8
1040	5	-1	5	0	5	-1	-3	15
1043	0	0	6	0	0	0	0	0
1046	0	0	0	0	0	0	-3	0
1053	0	-11	0	0	0	0	-13	0
1054	5	0	7	0	5	0	-10	15
1058	0	-9	2	-4	0	-4	-44	-29
1064	1	-6	3	-2	1	-5	-14	1
1069	-4	-16	0	-16	0	-16	-19	0
1075	22	-4	22	-4	22	-4	-4	22
1079	15	0	15	0	0	0	-3	0
1083	-4	-7	0	-9	0	-4	-12	10
1084	0	0	0	0	0	0	0	8
1085	5	-29	5	-21	1	-13	-32	7
1086	0	-4	0	0	0	-3	-4	0
1090	0	-30	0	-30	0	-8	-30	0
1097	18	-8	17	-8	12	-8	-8	18
1099	18	22	-1	12	-3	24	18	119
1100	0	-4	0	0	0	0	-9	0
1102	-13	0	-13	0	0	0	-1	11
1103	-3	-3	-3	-3	1	-3	-20	5
1105	1	-97	-8	-2	2	-1	-81	-126
1108	-1	-1	-1	-1	-1	-1	-6	8
1109	0	-2	6	-2	0	0	-4	0
1111	0	0	3	0	0	0	0	26
1112	0	-4	0	0	0	0	-10	1
1120	0	0	0	0	0	0	0	0
1128	0	0	0	0	0	0	0	0
1135	13	-30	15	-36	4	0	-69	18
1144	3	-1	3	-1	-1	-1	-17	3
1147	0	-29	6	-29	0	-7	-29	4
1155	1	-8	10	4	-15	9	-21	-17
1160	-8	-5	-21	0	0	-5	-21	0
1164	2	-1	2	-1	2	-1	-2	-1
1171	0	-6	0	-6	0	-6	-10	0
1173	0	0	3	0	1	0	-5	3
1199	0	0	0	0	0	0	0	0
1212	2	0	3	0	0	0	-2	3
1218	42	-8	8	-2	16	-9	-16	50
1219	4	-2	3	-2	2	0	-2	8
1221	0	0	0	0	0	0	0	10
1225	4	-7	4	-5	0	-5	-9	4
1228	3	-183	3	-200	3	3	-228	-222
1229	53	-7	42	0	0	0	101	53
1242	1	-11	9	-11	0	-13	-13	9
1243	12	-42	15	-38	10	0	-27	12
1258	0	-3	0	-3	0	-3	-3	0
1272	7	-8	7	-8	7	-8	-11	7
1275	0	-29	0	-27	0	-22	-22	0
1281	0	0	0	0	0	0	-9	2
1296	0	-22	6	-12	6	-1	-19	14
1299	136	-4	136	-4	5	48	-10	142
1306	0	0	0	0	0	0	0	0
1312	0	0	0	0	0	-4	-34	0
1313	0	-21	6	-21	0	-5	-20	9
1318	3	0	3	0	0	0	0	3
1320	0	0	0	0	0	0	-3	19
1327	6	-51	9	-45	9	9	-46	29
1328	0	-10	0	-8	0	-8	-45	0
1331	0	-10	7	-3	0	0	-13	8
1334	-4	-66	2	-66	6	-66	-66	-104
1336	4	4	0	0	0	4	2	1
1338	0	-4	0	0	0	0	-4	1
1347	3	-4	-1	-6	8	-4	-12	16
1350	0	0	3	0	0	0	-5	3
1362	0	0	0	0	0	0	-4	0
1364	2	-8	0	0	0	0	-8	2
1371	31	-10	30	29	-7	30	-8	4
1377	-3	-3	-3	-7	0	-3	-7	18
1378	0	-5	0	-1	0	-5	-6	0
1383	6	-7	6	-7	6	-7	-7	6
1400	0	0	0	0	0	0	0	0
1406	0	-9	1	-3	0	-1	-11	2
1407	9	23	3	23	-1	25	-2	27
1410	0	-2	4	0	-9	0	-10	-15
1416	0	-4	5	-4	0	-4	-4	5
1424	0	-3	1	-3	-3	-3	-3	39
1425	0	-2	0	0	0	0	-10	0
1432	0	-4	0	-1	0	-1	-8	4
1433	17	-21	20	-17	0	-16	-33	0
1434	-23	-6	-20	-6	0	0	-29	-99
1435	1	-11	1	-11	0	-11	-15	1
1438	0	0	0	0	0	-8	-24	0
1439	0	0	0	0	0	0	0	23
1443	0	-15	0	0	0	-5	-18	-5
1451	0	-13	0	-6	0	-6	-13	3
1458	11	0	14	21	-1	6	-3	0
1461	0	0	0	0	0	0	0	0
1470	3	-24	3	-22	3	-6	-23	10
1474	0	-1	6	-1	10	-1	-1	19
1477	2	0	2	0	4	2	-5	2
1483	10	-6	-6	-6	10	-6	-9	10
1491	11	-16	14	-14	9	-16	-2	11
1494	4	-6	4	-6	0	-5	-14	4
1497	0	-3	0	0	-3	-3	-14	2
1498	0	0	0	0	0	0	0	-61
1500	0	-2	0	0	0	0	-5	5
1501	0	-9	0	-7	0	-7	-29	0
1504	0	-10	0	-2	0	-10	-10	0
1505	0	0	6	0	10	0	-5	3
1507	2	-26	2	-26	0	-10	-35	2
1511	66	36	75	57	0	32	75	32
1512	4	0	4	0	0	0	-12	14
1514	0	-18	0	0	0	-12	-18	3
1524	0	-7	0	-3	0	0	-9	0
1525	0	-14	0	-14	0	-14	-14	13
1527	0	0	0	0	0	0	0	14
1529	2	-10	2	-2	0	-3	-16	2
1540	1	-23	1	-33	1	-3	-47	1
1555	-9	-19	-5	-19	-9	-19	-19	16
1560	0	-1	0	-1	0	0	-1	0
1563	0	-4	-2	-2	0	-4	-7	6
1565	10	-6	12	-4	8	-10	-8	14
1570	1	-14	1	-14	1	-14	-14	1
1573	76	18	0	-12	84	111	80	-12
1576	0	-6	1	-6	0	-6	-6	5
1577	4	-12	4	-11	0	-10	-10	4
1597	0	-4	0	-3	0	-4	-15	0
1602	17	-13	17	-5	-9	3	-13	18
1604	0	-2	5	-2	6	-2	-38	16
1607	8	17	17	17	-5	21	-5	5
1608	0	0	0	0	0	0	0	0
1609	5	-1	5	-1	0	0	-12	10
1611	0	0	0	0	0	0	-7	14
1612	0	0	0	0	0	0	-15	19
1613	4	-5	4	-5	4	0	-5	75
1618	3	-62	0	-62	0	-58	-13	8
1620	0	-4	8	-4	0	0	-4	8
1622	0	0	0	0	0	0	0	0
1624	0	-2	2	-4	2	-2	-11	2
1629	37	-7	37	-7	13	-7	-7	37
1633	0	-4	0	0	0	0	-4	24
1641	0	-2	0	-2	0	0	-6	0
1644	9	-15	9	-3	9	-3	-20	9
1645	0	0	1	0	0	0	-3	1
1646	0	0	-23	0	0	2	-35	0
1648	19	-11	19	0	19	-11	-16	19
1652	0	-7	19	-11	0	-7	-7	0
1659	0	0	0	0	0	0	0	0
1660	0	-10	0	-2	0	-1	-10	6
1663	0	-8	0	-1	0	-8	-31	0
1673	0	-2	0	-2	0	0	-6	0
1683	0	0	0	0	0	0	-4	0
1693	0	-9	0	-3	0	-9	-9	-42
1698	0	-26	0	-26	0	-22	-34	0
1700	0	0	0	0	0	0	-8	0
1704	0	0	0	0	0	0	0	8
1716	5	-5	5	-5	5	-5	-5	5
1720	1	-2	9	3	0	-1	-2	9
1724	4	-5	4	-5	0	4	-5	4
1725	0	0	4	0	2	0	-4	4
1727	0	-3	4	-3	0	-3	-14	7
1728	28	0	26	23	0	0	20	5
1735	0	-2	0	-2	0	0	-2	0
1737	23	21	29	23	23	23	13	32
1746	0	-20	0	-20	-4	-15	-16	-8
1749	3	-10	10	-5	3	-9	-10	27
1750	8	0	4	0	0	0	0	0
1751	0	0	16	0	0	0	-2	30
1755	0	-9	0	-9	0	-9	-13	0
1757	3	0	3	0	3	0	0	3
1761	2	-5	2	-5	2	-4	-5	3
1765	3	-13	3	-13	3	-10	-19	3
1772	0	0	0	0	0	0	-5	0
1773	0	-5	0	-5	0	0	-5	0
1790	0	-7	0	-6	0	-7	-7	0
1792	0	-110	10	-110	0	-51	-104	14
1798	0	-24	4	-19	17	-10	-24	30
1808	3	-3	8	-3	3	3	-5	13
1810	0	0	0	0	0	0	-13	0
1816	0	-1	4	-1	3	-1	0	4
1823	0	0	0	0	0	0	0	0
1827	0	-8	0	0	0	-1	-10	0
1829	0	0	0	0	0	0	-10	0
1832	5	-4	5	-4	0	5	-6	5
1841	3	3	3	3	-2	-2	-69	3
1842	0	-3	0	-3	0	-2	-3	7
1851	0	0	0	0	0	0	0	0
1854	13	0	0	9	9	0	0	0
1855	0	-15	0	-7	0	-6	-16	0
1857	0	-1	0	-1	0	0	-1	0
1858	25	-28	25	-21	16	-11	-28	35
1878	3	-6	6	-1	5	-1	-6	6
1879	0	-47	0	-47	95	-47	-47	155
1887	0	-10	0	-9	0	-10	-10	0
1888	-4	-7	0	-4	0	-7	-7	22
1894	13	6	17	-14	-9	-4	-6	-7
1895	0	-3	0	0	0	0	-5	7
1897	4	-2	6	-2	4	-2	-2	15
1903	0	0	16	0	1	0	0	27
1911	0	-5	0	0	0	0	-10	0
1912	5	0	5	0	5	1	-11	5
1913	0	0	1	0	0	0	0	0
1914	7	-12	9	-8	0	-8	-15	9
1915	80	0	91	0	4	0	-4	91
1916	3	0	0	0	3	-5	-5	3
1917	0	-7	0	-6	0	-8	-15	3
1932	8	0	8	0	6	8	-3	8
1933	0	-14	0	-6	0	-6	-14	0
1950	7	0	10	10	10	10	-21	10
1962	0	-5	0	-5	0	-5	-8	0
1963	16	0	17	10	-3	19	-4	-1
1965	0	-4	0	-4	2	-4	-4	0
1977	5	0	5	0	5	0	-3	5
1981	0	0	0	0	0	0	0	8
1990	0	0	0	0	0	0	-54	0
1995	0	-15	0	-15	0	-15	-20	5
2002	5	0	12	12	5	15	-9	15
2011	2	-1	2	-1	2	-1	-10	5
2021	3	-3	9	0	7	-3	-7	9
2026	2	-30	10	-30	7	-30	3	10
2029	0	-2	0	-2	0	-2	-7	0
2030	0	-4	0	0	0	0	-10	0
2031	5	0	5	5	5	5	-100	10
2041	0	0	0	0	0	0	0	0
2050	0	0	0	0	0	0	-3	0
2060	0	-8	0	-3	0	-5	-11	0
2061	0	-6	0	-6	0	-6	-16	4
2063	0	0	0	0	0	0	0	0
2068	3	0	0	0	3	0	0	0
2069	0	-5	0	-5	0	-3	-5	5
2073	0	-19	0	-8	0	-1	-20	0
2077	0	-5	7	10	7	15	-12	15
2081	14	-5	17	0	14	0	-5	0
2084	2	-15	2	-15	2	-4	-10	3
2089	9	-25	35	-24	0	-12	-25	38
2092	0	0	0	0	0	0	-3	0
2093	4	-6	4	-5	0	-5	-5	4
2094	2	-3	2	-4	2	0	0	2
2095	2	-4	0	0	0	0	-4	12
2106	0	0	0	0	0	0	0	0
2110	0	-14	-6	-6	0	-6	-6	2
2112	-1	3	-3	-1	1	3	1	-5
2113	0	0	0	0	0	0	0	0
2117	13	-27	21	-27	0	-15	-27	21
2125	0	-11	0	-3	0	-3	-19	3
2149	0	0	0	0	0	0	0	0
2159	0	0	0	0	0	0	-9	0
2163	0	-4	4	-4	0	0	-8	6
2177	4	-10	6	-3	0	-3	-10	0
2187	0	0	0	0	0	0	0	0
2188	24	-107	29	-107	12	15	-96	24
2190	0	-8	0	0	0	0	-11	0
2196	0	-3	0	0	0	0	-9	6
2199	0	-7	4	-10	0	-4	-65	0
2201	5	-18	-4	-5	0	5	-21	-18
2210	21	7	28	7	16	16	7	31
2213	15	-3	15	0	0	0	-5	0
2215	7	-13	0	-23	0	-4	-13	42
2234	0	0	3	0	2	0	-10	2
2253	4	8	0	4	0	19	0	0
2254	0	0	3	0	0	0	0	8
2258	-47	-47	2	-47	0	-47	-47	-47
2259	6	27	24	35	6	35	24	23
2264	0	0	0	0	0	0	0	0
2270	18	0	9	-3	9	-3	2	29
2273	0	-23	0	-23	0	-23	-23	2
2274	0	0	0	0	0	0	0	0
2281	3	-1	8	1	1	3	-8	2
2292	0	-25	0	-14	0	-20	-25	6
2297	9	-6	9	-6	1	-3	-2	12
2307	10	10	8	-76	10	8	3	108
2315	3	0	7	0	0	0	-7	3
2316	0	-21	0	0	0	-13	-13	11
2319	0	0	0	0	0	0	-2	19
2322	9	0	12	0	0	0	0	0
2337	0	-3	0	-3	0	0	-6	0
2341	-12	0	-16	0	-12	0	-4	8
2345	1	-20	0	-12	1	-20	-12	18
2346	0	-1	0	-1	0	-1	-1	0
2348	0	-12	0	-12	9	-12	-16	9
2351	5	0	1	0	5	0	-3	10
2360	16	-8	18	-5	6	-5	-6	17
2362	0	-3	5	-3	5	-3	-3	8
2371	18	-22	18	-22	10	-13	-13	18
2376	-3	0	4	0	4	4	-10	4
2380	0	-13	2	0	0	0	-9	3
2383	0	-68	1	-68	7	-68	-68	7
2385	0	-13	2	-10	2	-8	-10	5
2387	4	-7	0	-3	4	0	-4	14
2391	6	0	6	0	6	0	0	10
2392	0	-5	2	0	0	0	-5	0
2397	-3	-6	-3	-6	0	-3	-10	2
2400	0	-3	0	-3	0	-3	-12	0
2403	-1	-3	2	-3	2	0	-3	7
2406	0	-3	0	-9	0	0	-9	0
2408	0	0	0	0	4	0	0	4
2410	12	-32	15	-4	12	-4	-14	23
2415	0	0	0	0	0	0	-8	2
2420	6	-4	6	-4	0	-4	-4	9
2422	13	-2	25	0	6	-2	-2	35
2424	2	0	6	0	0	0	-3	2
2431	60	0	0	4	0	0	-5	0
2435	11	-23	6	-18	0	-18	-14	11
2437	0	-6	0	-1	0	-1	-40	0
2441	3	-7	3	-7	3	-7	-9	0
2452	0	-10	0	-8	0	0	-10	0
2457	31	-7	31	-7	19	-7	-13	55
2462	14	-14	104	-14	0	-14	0	0
2468	0	0	0	0	0	0	-9	0
2470	0	0	0	0	4	4	-4	16
2477	5	-5	5	-5	5	-5	-12	5
2485	4	0	4	0	4	0	-41	4
2487	30	-11	16	0	9	0	-2	24
2497	-1	-1	0	-1	0	-1	-9	0
2505	0	0	0	0	0	0	0	16
2510	3	-22	-22	-12	3	-22	-90	-84
2511	0	-2	0	-6	0	0	-8	1
2515	0	0	0	0	0	0	-10	0
2521	0	0	0	0	0	0	-10	0
2525	0	-13	9	-6	0	0	-17	0
2528	0	-13	0	-83	0	-9	-13	0
2529	3	-36	3	-23	3	-17	-33	3
2532	0	-3	0	-5	0	-3	-11	-11
2540	0	-12	0	-2	0	-2	-12	0
2542	0	-2	0	-11	0	-2	-12	0
2549	0	0	0	-9	0	9	-18	-4
2555	0	-13	0	-5	0	-6	-13	0
2556	0	0	0	0	0	0	0	0
2566	7	-6	7	-6	0	-5	-3	22
2567	10	0	0	0	10	-2	-6	10
2569	0	-3	3	0	3	-3	-3	0
2570	0	-5	0	0	0	0	-5	0
2591	0	-16	3	-16	0	0	-16	3
2601	-2	-2	0	-2	7	-2	-2	26
2602	2	-6	0	-6	0	-1	-6	65
2604	0	-2	0	-2	0	-2	-2	0
2605	0	0	0	0	0	0	0	0
2606	5	-2	5	-2	1	0	-2	10
2607	0	-1	0	-1	0	-1	-2	0
2610	-12	-2	6	-8	0	-12	0	36
2617	0	0	0	0	0	0	0	0
2618	0	0	10	0	4	0	-10	48
2626	10	-2	10	-5	0	-2	-11	10
2628	0	-3	5	-2	5	-3	-19	5
2633	1	0	0	0	0	0	0	43
2643	-7	-12	0	-9	0	-9	-12	0
2645	5	-56	20	-56	5	-47	-56	20
2646	14	-4	4	0	0	0	-37	21
2650	-9	6	-76	10	-9	10	-9	-83
2667	0	-5	4	-5	4	-5	-5	16
2671	0	-5	0	0	0	-5	-5	0
2672	0	0	0	0	0	0	-2	0
2679	15	-19	-1	0	0	0	-16	36
2682	0	-3	2	-17	0	-3	-2	0
2693	9	0	9	0	6	0	0	1
2700	13	-20	14	-4	13	-9	-20	-4
2701	12	0	6	0	6	0	6	0
2711	-3	-3	0	-3	0	-3	-14	0
2715	5	-8	7	-8	7	-8	-19	7
2717	12	-8	10	0	2	10	-24	13
2724	0	-6	2	-4	0	0	-24	56
2742	22	0	4	0	0	0	-4	22
2752	0	-24	3	-14	3	-24	-24	3
2758	0	-4	0	-4	4	-4	-4	10
2766	0	0	0	0	0	0	0	0
2774	0	-15	0	-15	0	-15	-15	0
2775	0	-3	0	-3	0	-3	-14	0
2776	0	-12	0	0	0	0	-12	0
2784	0	-8	0	-8	0	0	-14	12
2790	0	0	0	0	0	0	-3	0
2798	8	-49	8	-49	0	-40	-49	-13
2800	2	0	0	0	6	0	45	2
2802	0	-6	2	-6	0	-6	-15	4
2804	0	0	0	0	0	0	-10	0
2807	5	-2	9	-3	5	-2	-13	10
2812	0	-6	0	0	0	0	-5	9
2817	5	5	5	2	3	0	2	5
2818	55	-45	42	-25	3	-45	-46	-5
2821	0	-15	0	-15	19	-15	-15	33
2823	94	-1	94	-1	73	-1	-1	5
2829	0	-6	0	0	0	-2	0	31
2832	-18	29	-54	19	37	27	15	-49
2833	0	-3	0	-3	0	-3	-3	0
2834	0	62	-12	-10	6	62	62	62
2835	-1	-17	1	-15	1	-7	-17	1
2839	0	0	0	2	0	-3	21	8
2840	0	0	0	0	0	0	-4	0
2843	0	-19	0	-19	0	-5	-20	-18
2848	0	-9	0	-5	0	-4	-14	0
2860	0	0	0	0	0	0	-4	0
2865	0	-6	0	-6	0	-6	-6	9
2867	0	-10	0	-10	0	-1	-10	0
2870	0	0	0	0	0	0	-4	5
2873	0	-3	0	-3	0	-3	-6	0
2880	0	-8	0	-8	-3	-5	-11	0
2881	1	-11	5	-11	1	-11	-19	1
2893	0	-9	0	-9	0	-8	-20	3
2894	10	-3	-3	-3	12	12	-11	-3
2895	8	8	8	8	0	8	0	8
2897	0	-12	1	-12	0	-12	-12	0
2898	0	-12	0	-4	-2	-1	-15	1
2900	0	-5	0	-5	0	-5	-15	0
2905	3	0	3	1	0	0	0	35
2910	11	-14	20	-52	20	-11	-30	20
2917	4	-1	6	-1	0	-1	-1	6
2919	-7	2	-3	-4	0	5	0	-4
2923	6	-2	6	-2	6	-2	-2	6
2927	0	-7	0	0	0	-3	-10	0
2933	11	-18	11	-13	4	2	-25	3
2938	3	3	-23	0	3	3	-25	3
2942	0	-14	0	-10	0	-6	-17	38
2950	0	-11	0	-10	0	-9	-15	0
2951	9	0	10	5	5	0	0	15
2953	0	0	0	0	0	0	-1	36
2964	0	0	0	-1	0	0	-4	1
2969	12	-13	-3	-3	0	0	-8	12
2975	2	0	9	0	0	0	0	9
2978	0	-1	0	-1	0	-1	-1	9
2979	2	-1	7	-1	2	-1	-9	10
2981	2	-38	2	-38	1	-38	-40	2
2985	0	-9	0	-9	0	-9	-9	0
2992	17	-13	21	-13	3	-9	-13	3
2998	0	-4	0	0	0	-4	-10	0
3000	0	-11	-5	0	3	-11	-15	3
3007	0	-5	0	-5	0	-5	-5	0
3015	0	-13	0	-8	0	-5	-40	0
3020	0	-3	0	0	0	-3	-3	0
3025	-6	-16	16	-18	0	-16	-18	21
3031	0	0	0	0	0	0	-7	0
3035	0	-1	0	0	0	0	-1	0
3041	0	0	0	0	0	-7	-17	6
3043	3	-28	3	-32	3	-15	-28	15
3047	0	-6	0	-6	0	-5	-10	0
3049	18	-9	18	-5	7	-9	-13	13
3054	3	16	-5	3	-1	18	16	43
3066	0	-4	0	0	0	0	-4	0
3074	10	-19	10	-11	10	-11	-11	16
3077	0	-2	2	-2	1	0	-2	2
3080	5	-12	12	-12	0	-11	-5	50
3085	12	-22	15	-24	12	-22	-28	18
3088	2	-5	11	-5	9	-5	-8	11
3094	0	-8	0	-4	0	-4	-11	0
3095	0	0	0	0	0	-6	-6	0
3098	2	-5	5	-5	5	0	-5	0
3102	5	0	5	0	5	0	0	3
3105	0	-5	1	-7	0	-5	-7	0
3106	3	0	4	0	0	0	-12	0
3118	8	-6	-2	-21	8	-4	-6	-21
3120	7	-42	25	-39	2	-30	-42	25
3122	0	0	0	-1	0	-9	-35	3
3127	6	-6	6	-6	2	-6	-6	11
3132	0	-5	0	-5	0	-3	-11	4
3142	6	-6	6	-6	6	-6	-6	16
3144	5	0	20	0	5	0	0	20
3146	8	0	8	0	8	0	0	0
3147	0	-2	0	-9	0	0	-15	65
3149	0	-3	-3	-3	0	0	-15	3
3153	-1	0	-48	-1	0	-1	0	0
3157	1	-5	6	-5	0	-2	-2	6
3158	5	-1	5	-1	0	0	-32	5
3159	9	-3	10	0	9	-5	-3	21
3164	211	1	211	100	1	97	4	223
3165	0	0	0	0	0	0	0	24
3166	0	0	0	0	0	0	-4	0
3167	0	0	0	0	0	0	-5	4
3169	14	0	12	0	11	0	-4	15
3175	3	0	9	0	3	0	0	9
3184	0	-4	0	-4	0	0	0	4
3198	4	-8	0	-4	4	-8	-8	12
3199	0	0	0	-1	0	0	-6	0
3202	-5	-39	17	-34	14	-39	-38	-5
3203	11	-19	0	11	11	0	-123	11
3204	0	0	0	0	0	0	-3	0
3205	0	0	0	-2	0	0	0	0
3211	0	-5	0	0	0	-5	-12	0
3212	0	-4	0	-4	0	0	-4	51
3220	0	-3	0	-3	0	-3	-9	0
3225	0	0	0	0	2	0	-3	1
3229	0	-5	0	0	0	0	-5	0
3232	0	0	0	0	0	0	0	12
3235	0	-3	0	-3	0	-3	-9	8
3240	5	-13	5	-7	5	0	-15	5
3245	9	0	22	0	8	0	0	26
3247	31	-3	31	0	10	28	0	0
3250	3	-17	5	-17	5	-17	-17	5
3251	7	-29	8	-27	-16	-27	-29	34
3259	4	-39	4	-39	3	-39	-30	4
3261	0	0	0	0	0	0	-1	0
3267	0	-6	4	0	5	-6	-23	9
3284	0	-5	0	-5	0	-2	-8	0
3292	10	0	7	0	4	0	0	10
3293	5	0	5	0	0	0	0	0
3298	48	-6	32	-6	1	-5	-18	40
3333	0	-7	0	-14	0	0	-77	0
3339	-2	-18	2	-18	2	-2	-41	15
3342	0	0	0	0	0	0	-6	2
3347	0	-4	0	-4	0	-4	0	0
3348	0	-4	0	-4	0	-4	0	0
3357	0	0	0	0	0	0	0	0
3358	0	-4	3	-1	4	0	-7	5
3367	0	-37	5	-8	0	-4	-4	18
3378	9	-12	17	-8	9	-8	-12	17
3380	3	-5	7	-5	0	-5	-7	10
3388	49	-64	30	-62	20	46	-85	-45
3389	49	-64	30	-62	20	46	-85	-45
3394	2	-12	3	-8	3	-8	-12	3
3403	-9	-9	-9	-3	6	-9	-12	6
3406	-2	-6	1	-6	-2	-9	-30	10
3413	0	0	0	0	0	0	0	0
3414	8	-4	8	0	7	6	-4	8
3416	0	0	0	0	0	0	-3	8
3422	0	-7	2	-7	0	-5	-7	4
3429	2	0	2	0	0	0	-5	11
3430	9	-1	9	-6	3	-6	-6	29
3432	4	-4	4	-4	4	-4	-4	8
3433	8	-10	8	-3	8	-3	-12	34
3434	10	55	10	53	10	56	33	12
3440	10	-20	10	-24	0	-9	-51	18
3442	-16	-17	4	-28	10	0	-17	40
3447	9	-13	15	-13	0	-9	-13	5
3449	10	0	18	9	10	13	-15	85
3460	5	-1	7	-1	7	0	-8	7
3465	6	-39	9	-39	6	-39	0	6
3466	3	0	0	0	0	0	0	12
3485	9	-15	9	-12	9	-7	-15	9
3489	0	0	0	0	0	0	0	0
3490	0	-3	0	-3	0	0	-3	14
3493	3	-5	3	-5	3	-5	-5	3
3494	74	74	74	10	18	27	74	74
3495	-3	-3	4	-3	-3	-3	-7	-2
3498	0	0	0	0	0	0	0	0
3506	3	0	3	0	3	0	-9	25
3507	5	-10	5	-10	5	0	-47	14
3514	0	-14	22	-29	14	-14	-14	18
3516	0	-10	0	0	0	-3	-9	0
3518	0	-9	0	0	0	-9	-9	0
3521	0	-28	0	-19	0	-22	-22	0
3530	7	0	7	0	5	0	-3	5
3532	-2	-12	-2	0	2	5	-12	6
3533	9	-20	9	-19	0	-3	-6	9
3541	0	0	-3	11	0	0	-3	23
3544	0	-1	0	-2	0	0	-1	0
3559	0	-3	0	0	0	0	-3	0
3561	0	0	0	0	4	0	0	12
3563	5	-11	8	-11	5	-11	-11	8
3568	0	0	0	0	0	0	0	5
3570	0	0	0	0	0	0	-4	0
3577	-47	0	-13	0	0	0	0	-42
3583	3	-5	3	-5	0	-3	-10	3
3589	0	-12	0	-15	0	-9	-14	0
3593	2	-30	6	-24	2	0	-32	7
3595	0	-6	0	-6	0	0	-5	0
3601	-5	-5	2	4	-1	-14	-5	-5
3602	0	-9	0	-4	0	-4	-11	0
3603	3	-9	5	-6	3	-8	-10	5
3606	8	-6	8	-6	4	-6	-10	30
3609	3	-31	-17	-23	0	-23	-32	23
3612	7	-8	6	-2	6	0	-8	8
3615	20	-7	1	-7	1	-7	-12	17
3618	0	-42	4	-33	0	-14	-42	0
3621	7	0	9	0	0	0	0	6
3622	3	-20	12	0	15	-20	-3	30
3623	0	-9	0	-6	0	0	-12	0
3631	8	-15	8	-15	8	-15	-10	8
3636	5	0	10	0	10	0	0	10
3639	71	-13	7	-13	7	35	-13	93
3655	0	-3	0	-3	0	-3	-7	5
3661	-1	1	-14	93	-14	93	-1	-70
3676	1	0	1	0	0	0	-1	1
3682	0	0	0	0	0	0	0	0
3683	0	0	0	0	5	0	-5	17
3685	0	0	6	0	0	0	-8	0
3689	0	-10	0	-9	0	-9	-9	0
3690	0	-7	0	-14	6	-2	-14	15
3694	27	-5	35	0	35	0	-9	35
3716	-15	-18	1	-15	1	-3	-23	1
3717	5	-21	15	-21	0	-21	0	21
3719	0	0	0	-8	0	0	0	11
3721	12	-25	15	-40	3	-4	-25	15
3723	0	-5	4	-3	0	-5	-5	6
3726	0	0	0	0	1	0	-41	9
3728	0	-22	53	-22	47	-22	-22	-13
3738	3	-1	3	-1	3	-1	-1	21
3742	1	-3	1	-3	0	-3	-3	9
3745	3	-29	3	-7	3	-7	-32	7
3749	17	-51	5	-23	17	-51	-51	41
3750	6	0	1	1	0	27	-8	1
3752	0	-25	0	-6	0	0	-28	5
3776	0	-13	0	-13	0	-8	-9	0
3777	22	-5	13	-5	2	-2	-5	66
3788	-3	-6	0	-6	0	-6	-7	0
3789	0	0	0	-4	0	0	-4	12
3790	-1	-1	2	-1	2	-1	-5	2
3795	0	-8	0	-8	0	-3	-16	0
3796	4	0	8	0	0	0	0	8
3797	0	0	13	0	7	0	0	0
3802	16	0	6	0	0	0	-9	0
3811	14	-1	14	-1	14	-1	-1	0
3829	8	-102	10	-6	0	-6	-85	-75
3837	0	0	0	4	4	0	0	-25
3840	19	0	22	0	0	0	-9	26
3847	79	-10	146	-10	0	0	-12	72
3849	0	-3	0	-3	0	0	-9	0
3861	0	-6	0	-6	0	-6	-6	0
3865	3	-7	3	-7	3	0	-20	7
3867	-6	33	-4	-8	31	-8	28	34
3871	15	-82	15	0	4	-65	0	15
3874	-1	-13	3	-17	2	-13	-26	3
3876	13	0	0	0	0	-1	-19	39
3884	8	-7	8	-7	8	-2	-13	16
3896	3	-2	3	-2	3	-2	-2	15
3901	0	-2	0	-2	0	0	-9	8
3903	5	-2	14	-2	5	-2	-9	11
3904	0	0	0	0	39	0	31	0
3907	0	0	0	0	0	0	0	0
3908	0	0	0	0	0	0	0	0
3924	1	-7	1	-5	0	-7	-15	11
3927	4	-5	4	-8	0	0	-10	0
3942	0	0	-6	0	0	0	0	15
3946	0	-22	4	-3	3	0	-38	11
3949	0	0	2	0	0	0	0	0
3958	0	0	-2	0	0	0	-9	0
3965	3	-7	3	-3	0	-3	-17	3
3969	6	-13	6	-9	6	-6	-9	6
3970	11	0	11	0	7	0	0	16
3976	0	-4	-53	-4	0	0	-6	4
3977	-70	0	-22	-3	11	-36	0	-107
3979	0	-6	0	0	0	-6	-9	0
3980	0	-4	0	0	0	0	-17	0
3984	0	0	0	0	0	0	0	0
3985	0	-9	8	-9	8	0	-16	17
3986	0	-3	0	0	4	0	-8	9
3988	0	5	0	5	5	5	-4	5
3991	0	-3	0	-3	0	0	-6	0
3996	0	0	0	0	0	0	0	0
3999	3	-5	3	-5	3	-1	-12	3
4008	6	0	16	0	0	0	0	2
4009	0	-10	0	-10	0	-5	-10	0
4012	2	0	0	0	0	0	-4	4
4017	0	-12	0	-12	0	-12	-12	0
4022	0	-11	14	0	14	-2	-11	14
4023	3	-2	3	-2	3	-2	-10	3
4024	0	0	0	0	0	0	-8	0
4050	79	-4	37	-8	3	0	-19	17
4051	0	0	0	0	0	0	-6	23
4054	17	-23	38	-9	17	-23	-36	38
4056	0	-5	0	-5	0	-5	-5	3
4059	0	0	0	-1	0	0	0	2
4060	25	-23	42	-23	16	-23	-23	29
4063	0	-9	0	-6	0	-5	-13	0
4067	0	0	0	0	0	0	0	0
4071	0	-5	0	-5	0	-2	-4	10
4074	3	-3	3	-3	0	-1	-3	3
4075	15	-15	15	-15	8	-2	-2	18
4077	0	-38	0	-37	0	-38	-38	0
4082	19	-18	3	-18	19	-18	-18	53
4084	3	-2	6	-2	3	-2	-2	9
4086	6	0	6	0	6	0	-14	6
4087	9	0	9	0	0	0	0	0
4088	-10	-1	-6	0	0	4	-28	10
4098	8	-10	8	-10	1	-10	-10	8
4099	10	-3	10	-3	5	-3	-15	19
4100	0	-3	0	0	0	-3	-3	6
4105	-2	-2	0	-54	14	0	-8	0
4106	0	-4	0	-4	12	0	-4	30
4117	2	-12	0	-7	0	0	-12	2
4118	4	-10	12	-10	4	-4	-10	22
4121	0	0	-20	0	-14	-30	-27	-41
4122	45	0	4	0	0	0	-9	57
4124	2	-23	2	-23	2	0	-39	11
4126	0	-3	0	0	0	-3	-3	9
4132	-34	-29	0	-14	0	-21	-60	-112
4138	0	0	0	0	0	0	0	3
4141	0	-3	0	0	0	0	-7	0
4143	0	-3	0	-3	0	-3	-3	0
4146	3	0	3	0	0	0	-3	0
4148	4	-4	4	-2	3	-2	-2	6
4150	3	-3	1	-2	1	-3	-3	3
4167	0	-15	0	0	0	0	-15	3
4168	-9	-8	-5	-8	0	-8	-8	14
4172	1	-10	1	-9	1	-8	-15	1
4178	0	-5	0	0	0	0	-5	0
4185	0	-17	8	-13	8	8	-28	8
4187	2	-4	31	-4	2	-4	-3	40
4195	6	-18	9	-26	0	-7	-26	14
4211	0	27	0	27	0	0	-32	27
4219	0	-3	0	-2	0	-3	-9	0
4222	0	0	0	0	0	0	0	0
4229	-5	-6	0	0	0	-5	-19	3
4236	14	-2	0	0	0	0	-3	24
4240	7	-34	10	-21	0	-34	-43	10
4246	0	-9	0	-4	0	0	-6	0
4249	0	0	0	0	0	0	-3	0
4258	0	0	0	0	0	0	-5	0
4263	2	-4	2	-4	2	-4	-4	2
4273	4	-4	4	0	0	0	-5	7
4279	6	-6	6	-6	1	-6	-11	6
4281	0	0	4	0	0	0	0	0
4283	0	-24	4	-12	0	-24	-24	2
4284	83	67	-4	65	32	90	74	114
4290	3	17	13	17	3	35	0	17
4292	4	-2	8	-5	4	-2	-5	19
4293	0	0	0	0	0	-5	-5	0
4299	2	-8	2	-8	2	-8	-8	4
4302	1	-5	4	0	0	0	-5	1
4304	0	-5	0	-5	0	0	0	0
4305	-1	-16	7	-4	11	-1	-16	11
4306	1	0	5	0	5	0	0	8
4308	-4	3	-3	4	-8	-8	-22	-10
4316	0	0	0	0	0	0	-28	0
4319	1	-16	4	-15	4	-15	-15	8
4335	0	-3	0	-2	0	0	-5	0
4356	0	-8	1	-4	1	-4	-11	5
4384	4	0	13	0	4	3	-3	15
4389	124	124	78	124	124	124	124	-26
