# Supplementary material for: Ssl2/TFIIH function in transcription start site scanning by RNA polymerase II in Saccharomyces cerevisiae
Source: eLife. 2021 Oct 15;10:e71013. doi: 10.7554/eLife.71013 (PMC8589449; doi:10.7554/eLife.71013)
Supplement: Figure 4—figure supplement 1—source data 3. [file elife-71013-fig4-figsupp1-data3.csv]

	V1	V2	V3	V4	V5	V6	V7	V8	V9	V10	V11	V12	V13	V14	V15	V16	V17	V18	V19	V20	V21	V22	V23	V24	V25	V26	V27	V28	V29	V30	V31	V32	V33	V34	V35	V36	V37	V38	V39	V40	V41	V42	V43	V44	V45	V46	V47	V48	V49
1	0	0	0	0	0	0	0	0	0	0	0	0	-6.05746352195467e-05	0	0.000295507400982858	0	0	0	0	0	0	0	0	0	0	0	-6.05746352195467e-05	0	0	0	0	0	0	0	0	-0.000121149270439093	0	0	-6.05746352195467e-05	0	0	0	0	0	-0.000121149270439093	0	0	0	0
2	0	0	0	0	0	0	0	0	0	0	0	0	0	0	0	0	0	0	0	0	0	0	0	0	0	0	0	0	-0.000415498078321388	0	0	0	0	0	0	0	0	0	0	0	0	0	0	0	0	0	0	0	0
3	0	0	0	0	0	0	0	0	0	0	0	0	0	0	0	0.0025347682370335	0.0100568210388696	0.00502841051943481	0	0	-0.00209174388687849	0	0.00502841051943481	0	0	0	0	0	0	0	0.0172181013998151	0.0201136420777392	-0.00836697554751396	0.00587333326511262	0	0	0	0	0	0	0	0	0	0	0	-0.00418348777375698	0.0054714348695898	0	0
4	0	0	0	0	0	0	0	0	0	0	0	0	0	0	0	0	0	0	0	0	0	0	0	0	0	0	0	0	0	0	0	0	0	0	0	0	0	0	0	0	0	0	0	0	0	0	0	0	0
5	0	0	0	0	0	0	0	0	0	0	0	0	0	0	0	0	0	0	0	0	0	0	-0.0202101859337106	0	-0.0067367286445702	0	0	0	0	0	0	0	0	0	0	0	0	0	0	0	0	0	0	0	0	0	0	0	0
6	0	0	0	0	0	0	-0.00124500441976569	0	0	0	0	0	0	0	0	0	0	-0.00124500441976569	0	0	0	0	0	0.00464029116920527	0	-0.00622502209882845	0	0	0	0	0	0	-0.00124500441976569	0	0	0	0	0	-0.00622502209882845	0	0	0	-0.00249000883953138	0	0	0	0	0	0
7	0	0	0	-0.00287505031338048	0	0	0	0	0	0	0	-0.00287505031338048	0	0	0	0	0	0	0	0	0	0	0	0	0	0	0	0	0	0	0	0	0	0	0	0	0	0	-0.00575010062676097	0	0	0	0	0	0	0	0	0	0
8	0	0	0	-0.00266418009857466	0	0	0	0	0	0	0	0	0	0	0	0	0	0	0	0	0	0	0	0	0	0	-0.00532836019714933	0	0	0	0.0100586224155603	0	0	0	0	-0.00799254029572399	-0.00266418009857466	0	-0.00266418009857466	0	0	0	0	0	0	0	-0.00266418009857466	0	0
9	0	0	0	0	0	0	0	0	0	-0.000155240933929459	0	0	0	-0.000155240933929459	0	0.000721692879834009	-0.000155240933929459	0	-0.00170765027322404	0	0	0	0	0	0	0	-0.000155240933929459	0	0	0	0	0	0	0	-0.000155240933929459	0	0	0	0	0	0	0	0	0	0	0	0	0	0
10	0	0	0	0.0347584289190129	0	0	0	0	0	0	0	-0.00883080183680678	0	0	0	0	0	0	0	0	0	0	0	0	0	0	0	0	0	0	0	0	0	0	0	0	0	0	0	0	-0.00883080183680678	0	0	0	0	0	0	0	0
11	-0.0038249694002448	-0.0076499388004896	0	0	-0.0076499388004896	0.398227998844999	0.0371670371584762	0	0	-0.0076499388004896	-0.00757859790780202	-0.0038249694002448	0.0030308119904383	-0.0101037519225979	-0.0038249694002448	0	0	0.0732514174729806	0	0	0	0	0	0	0	0	0	0	-0.0024538131221083	-0.0038249694002448	0.0204960032793605	0.133945269901255	0	0	0.0256921289577418	0	0.0371670371584762	-0.0229498164014688	0.034713224036368	0	0.0295170983579866	0.0423631628368576	-0.0393323508464198	0.188071840373013	0.0166710338791157	0.0295170983579866	-0.0038249694002448	-0.008444096210296	0.164327866561736
12	0	0	0	0	0	0	0	0	0	-0.0039941685139696	0	-0.00492161735541216	0	0	0	0	-0.0039941685139696	0	0	0	0	0	0	0	0	0	0	0	0	0	0	0	0	0	0	0	0	0	0	0	0	0	0	0	0	0	-0.0039941685139696	0	0
13	0	0	0	0	0	0	0	0	0	0	0	0	0	0	0	0	0	0	0	0	0	-0.00341093203717916	0	0	0	0	-0.00682186407435832	0	0	0	0	0	0	0.00235918623779739	0	0	0.00288505913748828	0	0	0	0	0	0	0	0	0	0	0	0
14	0	0	-0.019005986885869	0	0	0	0	0	0	0	0	0	0	0	0	0	0	0	0	-0.00950299344293452	0	0	0	0	0	0	0	0	0	0	0	0	-0.00950299344293452	0	0	0	0	0	0	0	0	0	0	0	0	0	0	0	0
15	0	0	0	0	0	0	0	0	0	0	0	0	0	0	0	0	0	0	0	0	0	0	0	0	0	0	0	0	0	0	0	0	0	0	0	0	0	0	0	0	0	0	0	0	0	0	0	0	0
16	0	0	0	0	0	0	0	0	0	0	0	0	0	0	0	0	0	0	0	0	0	0	0	0	0	0	0	0	0	0	0	0	0	0	0	0	0	0	0	0	0	0	0	0	0	0	0	0	0
17	-0.00852805730854511	0	0	0	0	0	0	0	0	0	0	0	0	0	-0.0170561146170902	0	0	0	0	0	0	0	0	0	0	0	0	0	0	0	0	0	0	0	0	0	0	0	0	0	0	0	0	0	0	0	0	0	0
18	0	0	0	0	0	0	0	0	0	0	0	0	0	0	0	0	0	0	0	0	0	0	0	0	0	0	0	0	0	0	0	0	0	0	0	0	0	-0.000620385880017371	0	0	0	0	0	0	0	0	-0.000620385880017371	-0.00186115764005211	0
19	0	0	0	0	0	0	0	0	0	0	0	0	0	0	0	0	0	0	0	0	0	0	0	0	0	0	0	0	0	0	0	0	0	0	0	0	0	0	0	0	0	0	0	0	0	0	0	0	0
20	0	0	0	0	0	0	0	0	0	0	0	0	0	0	0	0	0	0	0	0	0	0	0	0	0	0	-0.0211999152003392	0	0	0	0	0	-0.0211999152003392	0	0	-0.0211999152003392	0	0	0	0	0	0	0	0.355871886120996	0	0	0	0	-0.0423998304006784
21	0	0	0	0	0	0	0	0	0	0	0	0	0	0	0	0	0	0	0	0	0	0	0	0	0	0	0	0	0	0	0	0	0	0	0	0	0	0	0	0	0	0	0	0	0	0	0	0	0
22	0	0	0	0	0	0	0	0	0.00767754318618042	-0.00304645849200305	0	-0.00609291698400609	0	0	0	0	-0.00304645849200305	0	0	0.00767754318618042	0	0	0	0	0	0	0	0	0	0	0	0	0	0	0	0	0	0	0.00767754318618042	0	-0.00304645849200305	0.0153550863723608	0	0	0	-0.00304645849200305	0	0	0
23	0	0	0	0	0	0	0	0	0	0	0	0	0	0	0	0	0	0	0	0	0	0	0	0	0	0	0	0	0	0	0	0	0	0	0	0	0	0	0	0	0	0	0	0	0	0	0	0	0
24	0	0	0	0.0023391588978871	0	0	0	-0.0315754858036774	0.00511651517440321	-0.023510853225758	-0.00650519331266127	0.0072849129452903	0	-0.0047749929204032	-0.00433679554177418	0.0072849129452903	0	-0.00216839777088709	-0.211381739660306	-0.00216839777088709	-0.0373009594837096	0	0	0	-0.0130103866253225	-0.0136193451309516	-0.00216839777088709	0	0	0	0	0	0	-0.00867359108354837	0	0.0072849129452903	0.00589623480703223	-0.00216839777088709	0	0	-0.0520415465012902	0	0	-0.0078938714509193	0	-0.0026065951495161	-0.00216839777088709	0	0
25	0	0	0	0	0	0	0	0	0	0	0	0	0	0	0	-0.000570057176734827	0	0	0	0	0	0	0	0	0	0	0	0	0	0	0	0	0	0	0	0	0	0	0	0	0	0	-0.000285028588367413	0	0	0	0	0	0
26	0	0	0	0	0	-0.0663129973474801	0	0	0	0.162921932698809	0	0	0	0.392156862745098	0	0	-0.0331564986737401	0	0	0	-0.0331564986737401	0	0	0	0	0	0	-0.0331564986737401	0	0	0	0	0	0	0	0	0	0	0	0	0	0	0	0	0	0	0.392156862745098	-0.0331564986737401	0
27	0	0	0	0	0	0	0	0	0	0	0	0	0	0	0	0	0	0	0	0	0	0	0	0	0	0	0	0	0	0	0	0	0	0	0	0	0	0	0	0	0	0	0	0	0	0	0	0	0
28	0	0	0	0	0	0	0	0	0	0	0	0	0	-0.00141123341800734	0	-0.00141123341800734	0.0134129166387231	0	0	0	0	0	0	0	0	0	0	0	0	0	0	0	0	0	0	0	0	0	0	0	0	0	0	0	0	0	0	0	0
29	0	0	0.00935453695042095	0	0	0.00166000968293995	0	0	0	0	-0.0038472636337405	0	0.0071672829996204	0	0	0.0074309051335507	0	0	-0.0134654227180918	0	-0.00795814940141135	0	0	-0.00795814940141135	0	0	0.013094732208947	-0.0038472636337405	0	0	-0.00192363181687025	-0.015389054534962	0	0	0	0	-0.00192363181687025	0	0	0	0	0	0	-0.000263622133930299	0	-0.00192363181687025	0	0	0
30	0	0	0	0	0	0	0	0	0	0	0	0	0	0	0	-0.0116753679989552	0	0	0	-0.00810208628721896	0	0	0	0	0	0	0	0	0	0	0	0	0	0	0	0	0	0	-0.00405104314360948	0	0	0	0	0	0	0	0	0	0
31	0	0	0	0	0	0	0	0	0	0	0	0	0	0	0	0	0	0	0	0	0	0	0	0	0	0	0	0	0	0	0	0	0	0	0	0	0	0	0	0	0	0	0	0	0	0	0	0	0
32	0	0	0	0	0	0	0	0	0	0	0	0	0	0	0	0	0	0	0	0	0	0	0	0	0	0	0	0	0	-0.00337001027853135	0	0	0	0	0	0	0	0	0	0	0	0	0	0	0	0	0	0	0
33	0	0	0	0	0	0	0	0	0	0	0	0	0	0	0	0	0	0	0	0	0	0	0	0	0	0	0	0	0	0	0	0	0	0	0	0	0	0	0	0	0	0	0	0	0	0	0	0	0
34	0	0	0	0	0	0	0	0	0	0	0	0	0	0	0	0	0	0	0	0	0	0	0	0	0	0	0	0	0	0	0	0	0	0	0	0	0	0	0	0	0	0	0	0	0	0	0	0	0
35	0	0	0	0	0	0	0	0	0	0	0	0	0	0	0	0	0	0	0	0	0	0	0	0	0	0	0	0	0	0	0	0	0	0	0	0	0	0	0	0	0	0	0	0	0	0	0	0	0
36	0	0	0	0	0	0	0	0	0	0	0	0	0	0	0	0	0	0	0	0	0	0	0	0	0	0	0	0	0	0	0	0	0	0	0	0	0	0	0	0	0	0	0	-0.0317662007623888	0	0	0	0	-0.111181702668361
37	0	0	0	0	0	0	0	0	0	0	0	0	0	0	0	0	0	0	0	0	0	0	0	0	0	-0.00943663300934227	0	0	0	0	0	0	0	0	0	0	0	0	0	0	0	0	0	0	0	0	0	0	0
38	-0.277107525260099	-0.429799426934097	0.123787261850902	0.28778967475996	-0.143266475644699	-0.14515156085055	-0.0477554918815664	-0.162745689438496	0.141381390438852	-0.0955109837631328	-0.0477554918815664	-0.0955109837631328	0	-1.59603880762077	0.77979691348716	0	-0.0477554918815664	0.076031769969336	0.857713768662348	0	0	-0.688056100135726	0	0	0.523425325491383	0	0	0	0.199819031820238	0	0.00879706429397298	0	0.15017845473282	0	0.295330015583371	-0.573065902578797	-0.727014527723325	-0.0477554918815664	-0.0955109837631328	-0.0477554918815664	0	-0.0955109837631328	0	0.171542753732469	0	-0.353767656964762	-0.0477554918815664	0	0.343085507464937
39	0	-0.0469704086425552	0	-0.127054160926756	0	-0.008158404311451	-0.00521893429361724	0	0	-0.0530892118761438	-0.0156568028808517	0.0011397321378918	-0.0104378685872345	-0.00521893429361724	-0.031073742563782	-0.0260946714680862	-0.00521893429361724	-0.0791838833442298	0	-0.0156568028808517	0	-0.00521893429361724	0	-0.0156568028808517	0	0	0	-0.00521893429361724	0	0	0	0	-0.0104378685872345	0	0	0	0	0	0	0	0	0	0	0	0	0	0	0	0
40	0	0	0	0	0	0	0	0	0	0	0	0	0	0	0	0	0	0	0	0	0	0	0	0	0	0	0	0	0	0	0	0	0	0	0	0	0	0	0	0	0	-0.00708340711882415	0	0	0	0	0	0	0
41	0	0	0	0	0	0	0	0	0	0	0	0	0	0	0	0	0	0	0	0	0	0	0	0	0	0	0	0	0	0	0	0	0	0	0	0	0	0	0	0	0	0	0	0	0	0	0	0	0
42	0	0	0	-0.00456746140495113	0	0	0	0	0	0	0	0	0	0	0	0	0	0	0	0	0	0	0	0	0	0	0	0	0	0	-0.0274047684297068	0	0	0	0	0	0	0	0	0	0	0	0	0	0	0	0	0	0
43	0	0	0	0	0	0	0	0	-0.00147898364244091	0	0	-0.00147898364244091	0	-0.00443695092732274	-0.00295796728488183	0.00229252636405319	0	-0.00295796728488183	0	0	0	0	0	0	0	0	0	0	0	0	0	0	0	0	-0.00147898364244091	0	0	0	0	0	0	0	0	0	0	0	0	0	0
44	0	0	0	0	0	0	0	0	0	0	0	0	0	0	0	0	0	0	0	0	0	0	0	0	0	0	0	0	0	0	0	0	0	0	0	0	0	0	0	0	0	0	0	0	0	0	0	0	0
45	0	-0.12897277174386	0	-0.0541858574911948	0	-0.034147521134269	0	-0.0135464643727987	0	0	0	0	0	0	0	0	0	0	0	0	0	0	0	0	0	0	0	0	0	0	0	0	0	0	0	0	0	0	0	0	0	0	0	0	0	0	0	0	0
46	0	0	0	0	0	0	0	0	0	0	0	0	0	0	0	0	0	0	0	0	0	0	0	0	0	0	0	0	0	0	0	0	0	0	0	0	0	0	0	0	0	0	0	0	0	0	0	0	0
47	-0.00486641685726799	0	0	0	0	0.0011878980547872	0	0	0	0	0	0	0.0169750466813784	-0.002433208428634	0	-0.002433208428634	0	0	0	0	0	0	0	-0.002433208428634	-0.00486641685726799	0	-0.002433208428634	0	0.00848752334068919	0	-0.00486641685726799	-0.00729962528590199	0	0	0	0	0	0	0	0	0	0	0	0	0	0	0	0	0
48	0	0	0	0	0	0	0	0	0	0	0	0	0	0	0	0	0	0	0	0	0	0	0	0	-0.0786472670074715	-0.093491658572272	-0.157294534014943	-0.27526543452615	-0.314589068029886	-0.0393236335037357	0	0	-0.0393236335037357	0	0.142450142450142	-0.0786472670074715	-0.0393236335037357	0	0.142450142450142	-0.0393236335037357	0	0	0	-0.0393236335037357	0	0	0	-0.0393236335037357	-0.0786472670074715
49	0	0	0	0	0	0	0	0	0	0	0	0	0	0	0	0	0	0	0	0	0	0	0	0	0	0	0	0	0	0	0	0	0	0	0	0	0	0	0	0	0	0	0	0	0	0	0	0	0
50	0	-0.00138890817928027	0	0	0	0	0	0	0	-0.00277781635856054	0	0	-0.00138890817928027	0	0	0	0	-0.00277781635856054	0	0	-0.00138890817928027	0	-0.00277781635856054	0	0	0	0	0	0	0	0	0	0	0	0	0	-0.00138890817928027	0	0	0	0	0	0	0	0	0	0	0	0
51	0	0	0	0	0	0	0	0	0	0	0	0	0	0	0	0	0	0	0	0	0	0	0	0	0	0	0	0	0	0	0	0	0	0	0	0	0	0	0	0	0	0	0	0	0	0	0	0	0
52	0	0	0	0	0	0	0	0	0	0	0	0	0	0	0	0	0	0	0	0	0	0	0	0	0	0	0	0	0	0	0	0	0	0	0	0	0	0	0	0	0	0	0	0	0	0	0	0	0
53	0	-0.00132488937173746	0	0	0	0	0	0	0.00995321986662685	0	0	0.0152858765107685	-0.00132488937173746	-0.00264977874347492	0	0	0	-0.00264977874347492	0	0	0	-0.00132488937173746	0	-0.00927422560216222	-0.00132488937173746	-0.0066244468586873	0	0	0	0	0.0285347702281431	0	0	0	0	0	-0.00132488937173746	0	0	-0.0132488937173746	0	0	0	0	0	0	0	0	0
54	0	0	0	0	0	0	0	0	0	0	0	0	0	0	0	0	0	0	0	0	0	0	0	0	0	0	0	0	-0.00369658435605501	0	0	0	0	0	0	0	0	-0.00369658435605501	0	0	0	0	0	0	0	0	0	0	0
55	0.0987166831194472	-0.0348310693138279	0	-0.0139324277255312	0	0	0	0	0	-0.00696621386276559	0	0	0	0	0	0	0	0	0	0	0	-0.00696621386276559	0.09294015829741	0	-0.00696621386276559	0	0	0	0	-0.0278648554510623	0	0	0	0	-0.0557297109021247	0	0	0	0	0.226487910730686	0	0	0.282217621632811	0	0	0	0.0987166831194472	0	-0.083594566353187
56	0	0	0	0	0	0	0	0	0	0	0	0	0	0	0	0	0	0	0	0	0	0	0	0	0	0	0	0	0	0	0	0	0	0	0	0	0	0	0	0	0	0	0	0	0	0	0	0	0
57	0.0243982724153574	-0.00801796023091726	0	0	0	0	0	0	-0.00267265341030575	0	0	-0.032071840923669	0	0	0	0.0140520504967402	-0.00267265341030575	0	0	0	-0.00267265341030575	0.0193973573173517	-0.00267265341030575	0	0	0	-0.00801796023091726	0	0.0081901560922201	0	0	0	0	0	0	0	-0.00801796023091726	-0.00267265341030575	0	-0.00801796023091726	0	0	-0.00267265341030575	0	0	0	-0.00267265341030575	0	0
58	0	0	0	0	0	0	0	0	0	0	0	0	0	0	0	0	0	0	0	0	0	0	0	0	0	0	0	0	0	0	0	0	0	0	0	0	0	0	0	0	0	0	0	0	0	0	0	0	0
59	0	0	0	0	0	0	0	0	-0.00509502216334641	0	0	0	0	0	0	0	0	0	0	0	0	0	0	0	0	0	0	0	0	0	0	0	0	-0.0101900443266928	0	0	0	-0.00254751108167321	0	0	0	0	0	0	0	0	-0.00254751108167321	0	0
60	0	0	0.00539578049964927	-0.00214982102739947	2.12279311505997e-05	0	0	0	0	0	0	0	0	0	0	0	-0.0032247315410992	0	0	0	0	0	0	0	0	0	0	0	0	0	0	0	0	-0.00107491051369973	0	-0.00214982102739947	0	0	0	0.00432086998594954	0	0	0	0	-0.00107491051369973	0	0	0	0
61	0	0	0	0	0	0	0	0	0	0	0	0	0	0	0	0	0	0	0	0	0	0	0	0	0	0	0	-0.0195160031225605	0	0	0	0	0	-0.00975800156128025	0	0	0	0.0355492356914326	-0.00975800156128025	0.947310121708259	-0.0195160031225605	0.0710984713828653	0.0257912341301523	0	-0.00975800156128025	0	0	0	0
62	0.0587544065804935	0	-0.046242774566474	0	-0.0115606936416185	-0.12826800160301	0	0	-0.205389103604737	-0.0578034682080925	-0.0346820809248555	-0.0115606936416185	0	-0.0346820809248555	-0.0763195968021301	-0.023121387283237	0	0	0.024072325655638	0	-0.192877471590713	-0.0346820809248555	0	0	0	0.309136480033691	0	0	-0.023121387283237	0.443911617070702	0	0	-0.0115606936416185	-0.0337311425524545	0	0	0.105948119519368	0	0	-0.046242774566474	0	0	-0.272701955536838	-0.023121387283237	0	0	0	0.296624848019671	-0.0115606936416185
63	0	0	-0.0214477211796247	0	0	0	0	0	0	0	0	0	0	0	0	0	0	0	0	0	0	0	0	0	0	0	0	0	0	0	0	0	0	0	0	0	0.0435717846721308	0	0	0	0	0	0	0	0	0	0	0	0
64	0	0	0	0	0	0	0	0	0	0	0	0	0	0	0	0	0	0	0	0	0	0	0	0	0	0	0	0	0	0	0	0	0	0	0	0	0	0	0	0	0	0	0	0	0	0	-0.000841149009547041	0	0
65	0	0	0	0	0	-0.0272430076280421	0	-0.0181620050853614	0	0	0	0	0	0	0	0	0	0	0	0	0	0	0	0	0	0	0	0	0	0	-0.063567017798765	0	-0.00908100254268071	-0.0181620050853614	-0.00908100254268071	0	0	0	0	-0.0181620050853614	-0.00908100254268071	0.109769764637454	0	0	0.109769764637454	-0.00908100254268071	0	0	0
66	-0.00590249085113918	-0.0014756227127848	0	0	0	0	-0.0339393223940503	0	0	0	0	0	0	0	0.0048480147379648	0	0	-0.0014756227127848	0	0	0	0	-0.0118049817022784	-0.00253009882595918	0	0	-0.0014756227127848	-0.00295124542556959	0	-0.00295124542556959	-0.0082236259914415	-0.00295124542556959	-0.0014756227127848	0	0	0	0	0	0	0	0	0	0	0	0	0	0	0	0
67	0	0	0	0	0	0	0	0	0	0	0	0	0	0	0	0	0	0	0	0	0	0	0	0	0	0	0	0	0	0	0	0	0	0	0	0	0	0	0	0	0	0	0	0	0	0	0	0	0
68	0	0	0	0	0	0	0	0	0	0	0	0	0	0	0	0	0	0	0	0	0	0	0	0	0	0	0	0	0	0	0	0	0	0	0	0	0	0	0	0	0	0	0	0	0	0	0	0	0
69	0	0	0	0	0	0	-0.0051495957567331	0	0	0	0	0	0	0	0	0	0	0	0	0	0	0	0	0	0	0	0	0	0	0	0	0	0	0	0	0	0	0	0	0	-0.0051495957567331	0	0	0	-0.0051495957567331	0	0	0.0226244343891403	0
70	0	0	0	0	0	0	0	0	0	0	0	0	0	0	0	0	0	0	0	0	0	0	0	0	0	0	0	0	0	0	0	0	0	0	0	0	0	0	0	0	0	0	0	0	0	0	0	0	0
71	0	0	0	0	0	0	0	0	0	0	0	0	0	0	0	0	0	0	0	0	0	0	0	0	0	0	0	0	0	0	0	0	0	0	0	0	0	0	0	0	0	0	0	0	0	0	0	0	0
72	-0.0136944092574207	-0.0359478243007292	0.00120185316970018	0.004115507496578	0.0001819571947454	-0.0462186312437947	-0.000327990792731998	-0.0176279595592532	-0.0037515931070872	-0.0273888185148413	0.004115507496578	-0.00684720462871033	-0.000509947987477409	-0.0239652162004862	-0.0376596254579068	-0.0291006196720189	0	-0.0239652162004862	0.03186824040091	-0.0323422647916287	0.0116546173075111	-0.0222534150433086	-0.0136944092574207	-0.0102708069430655	0.00120185316970018	-0.0119826081002431	-0.0061552994464875	-0.0427950289294396	-0.0154062104145982	-0.0313223688166739	-0.0256770173576637	0.00976085895558809	0.0025856635341458	0.0150782196218662	-0.022763363030786	-0.0136944092574207	0	-0.0171180115717758	-0.0154062104145982	-0.0102708069430655	0	-0.00513540347153275	-0.0010198959749548	-0.00342360231435516	-0.00171180115717758	-0.00684720462871033	-0.00171180115717758	-0.0136944092574207	0.00976085895558809
73	0	0	0	0	0	0	0	0	0	0	0	0	0	0	0	0	0	0	0	0	0	0	0	-0.000871778777417443	0	0	-0.000871778777417443	0	0	0	0	0	0	0	0	0	0	0	0	0	0	0	0	0	0	0	0	0	0
74	0	0	0	0	0	0	0	0	0	0	0	0	0	0	0	0	0	0.185013876040703	0	0	0	0	0	0	0	0	0	-0.0098173964264677	0	0	0	0	-0.0490869821323385	0	0	0	0	0	0	0	0	-0.0098173964264677	0	0	0	0.0925069380203515	-0.0098173964264677	0.0336025594615453	0
75	0	0	-0.00718132854578097	0	0	-0.00718132854578097	0	0	0	0	-0.00718132854578097	0	0	-0.0215439856373429	0	0	0	0	0	0	0	-0.00718132854578097	0	0	0	0.0581354578683274	0.0326583932070542	0	0	0	0	0	0	0	0	0	0	0	0	0	0	0	0	0	0	0	0	0	0
76	0	0	0	0	0	0	0	0	0	0	0	0	0	0	0	0	0	0	-0.0278836323078353	0	0	0	0	0.0337268128161889	0	0	0	0	0	0	0	0.0244322687135771	0	0	0	0	0	0	0	0	0	0.0337268128161889	0	0	0	0	0	0	0
77	0	0	0	0	0	0	0	0	0	0	0	0	0	0	0	0	0	0	0	0	0	0	0	0	0	0	0	0	0	0	0	0	0	0	0	0	0	0	0	0	0	0	0	0	0	0	0	0	0
78	0	0	0	0	0.371057513914657	0	0	0	-0.0890736342042755	0	0	0	0	0.19257973109347	0	0	0	-0.326603325415677	0	0	-0.148456057007126	0.185528756957328	0	0.126146334154478	0	-0.118764845605701	0	0	0	0	-0.0296912114014252	0	0	0	-0.148456057007126	0	0	0	0	0	0	-0.0593824228028504	0	0	0	0	0.52639928785162	0	0
79	0	0	0	0	0	-0.00731850117096019	0	0	0	0	0	0	0	-0.0365925058548009	0	0.0574726140407334	0	0	0	0	0	0	0	0	-0.00731850117096019	0	0	0.079428117553614	0	0.0574726140407334	-0.00731850117096019	0	-0.00731850117096019	0.15778083978028	-0.0146370023419204	0	0	0	0	0	0	0	0	0	0.0104400540929662	0	0	0	0
80	0	0	0	0	0	0	0	0	0	0	0	0	0	0	0	0	0	0	0	-0.00315985717445571	0	0	0	0	0	0	-0.00631971434891143	0	0	0	-0.00315985717445571	0.0173490631505899	0	0	0	0	0	0	0	-0.00631971434891143	0	0	0	0	0	0	0	0	0
81	0	0	0	0	0	0	0	0	0	0	0	-0.00223828815721736	0	0	0	0	0	0	0	0	0	0	0	0	0	0	0	0	0	0	0	0.0283929585462805	-0.00447657631443472	0	0	0	-0.0134297289433042	0	0.0104866532885416	0	-0.00223828815721736	0	0	-0.00671486447165208	0	0	0	0	0
82	0	-0.0252908447142135	0	0	0	0	0	0	0	0	0	0	0	-0.0252908447142135	0	0	-0.0252908447142135	0	-0.0505816894284269	0	0	0	0	0	0	0	0	0	0	0	-0.0252908447142135	0	0	0	0	0	0	0	0	0	0	0	0	0	0	-0.0252908447142135	0	0	0
83	0	0	0	0	0	0	0	0	0	0	0	0	0	0	0	0	0	0	0	0	0	0	0	0	0	0	-0.0139742873113471	0	0	0	0	0	0	0	0	0	0	0	0.0515729757607014	0	0	0	0	0	0	-0.0139742873113471	0	0	0
84	0	0	0	0	0	0	0	0	0	0	0	0	0	0	0	0	0	0	0	0	-0.0091441111923921	0	0	0	0	0	0	0	0	0	0	0	0	0	0	0	-0.0091441111923921	0	0	0	0	0	0	0	0	0	-0.0091441111923921	0	0
85	0	-0.0115727346371948	0	0	0	0	0	0	0	0	0	0	-0.0462909385487791	0	0	0	0	0	0	0	0	-0.0115727346371948	0	0	0	-0.0231454692743895	0	0	0	0	0.129763516920218	0	0	0	-0.0115727346371948	0	0	0	-0.0115727346371948	0	-0.0231454692743895	0	0	0	0	0	0	-0.0347182039115843	0
86	0	0	0	0	0	0	0	0	0	0	0	0	0	0	0	0	0	0	0	0	0	0	0	0	0	0	0	0	0	0	0	0	0	0	0	0	0	0	0	0	0	0	0	0	0	0	0	0	0
87	0	0	0	0	0	0	0	0	0	0	0.0994821502155607	0	0	0	0	0	0	0	0	0	0	0	0	0	0	0	0	0	0	0	0	0	0	0	0	0	0	0	0	0.0393545848091303	0	0	0	0	0	0	0	0	0
88	0	0	0	-0.0133725595078898	-0.0267451190157796	0	-0.0133725595078898	0	-0.0133725595078898	0	-0.0267451190157796	0	0.0702740688685875	0	0	0	0	0	0	0	0	0	0	0	0	0	0	0	0	0	0.0702740688685875	0	0	0	0	0	-0.0133725595078898	0.0702740688685875	0	0	0	0	0	0	0	0	-0.0133725595078898	0	0
89	0	0	0	0	0	0	0	0	-0.00461105731544243	0	0	0	0	0	0	0	0	0	0	0	0	0	0	0	0	0	0	0	0	0	0	0	0	0	0	0	0	0	0	0	0	0	0	0	0	0	0	0	0
90	0	0	0	0	0	0	0	0	0	0	0	0	0	0	0	0	0	0	0	0	0	0	0	0	0	0	0	0	0	0	0	0	0	0	0	0	0	0	0	0	0	0	0	0	0	0	0	0	0
91	0	0	0	0	0	0	0	0	0	0	0	0	0	0	0	0	-0.0572573718866304	0	0	0	0	0	0	0	0	0	0	0	0	0	0	0	0	0	0	0	0	0	0	0	0	-0.0286286859433152	0	0	0	0	0	0	0
92	-0.0144618388228063	0	0	0	0	0	0	0	0	0	0	0.0160875160875161	0	0	0	0	0	0	0	0	0	0	0	0	0	0	0	0	0	0	0	0	0	0	0	0	0	0	0	-0.00361545970570158	0	0	0	0	0	0	-0.0108463791171047	0	0
93	0	0	0	0	0	0	0	0	0	0	0	0	0	0	0	0	0	0	0	0	-0.0135722041259501	0	0	0	0	0	0	0	0	0	0	-0.00678610206297503	0	0	0	0	0	0	0	0	0	0	0	0	0	0	0	0	0
94	0	0	0	0	0	0	0	0	0	0	0	0	0	0	0	0	0	0	0	0	0	0	0	0	0	0	0	0	0	0	0	0	0	0	0	0	0	0	0	0	0	0	0	0	0	0	0	0	0
95	0	0	0	0	0	0	0	0	0	0	0	0	0	0	0	0	0	0	0	0	0	0	0	0	-0.00893734918223255	0	0	0	0.0108669275851787	-0.00893734918223255	0	0	0	0	0	0	0	0	0	0	0	0	0	0	0.0485459027170551	0	0	0	0
96	0	0	0	0	0	0	0	0	0	0	0	0	0	0	0	0	0	0	0	0	0	0	0	0	0	0	0	0	0	0	0	0	0	0	0	0	0	0	0	0	0	0	0	0	0	0	0	0	0
97	0	0	-0.0146070698217937	0	0	0	0	0	0	0	0	0	0	0	0	0	0	0	0	0	0	0	0	0	0	0	0	0	0	0	-0.0146070698217937	0	0	-0.0146070698217937	0	0	0	0	0	0	0	0	0	0	0	0	0	0	0
98	0	0	0	0	0	0	0	0	0	0	0	0	0	0	0	0	0	0	0	0	0	0	0	0	0	0	0	0	0	0	0	0	0	0	0	0	0	0	0	0	0	0	0	0	0	0	0	0	0
99	0	0	0	0	0	0	0	0	0	0	0	0	0	0	0	0	0	0	0	0	0	0	0	0	0	0	0	0	0	0	0	0	0	0	0	0	0	0	0	0	0	0	0	0	0	0	0	0	0
100	0	0	0	0	0	0	0	0	0	0	0	0	0	0	0	0	0	0	0	0	0	0	0	0	0	0	0	0	0	0	0	0	0	0	0	0	0	0	0	0	-0.00332115576220525	0	0	0	0	0	0	0	0
101	-0.954907161803713	-0.477453580901857	-0.371352785145889	-0.636604774535809	2.26016057536539	-0.124615028572446	1.02397949192673	2.26016057536539	-0.26525198938992	-0.371352785145889	-0.318302387267904	-0.106100795755968	0.511989745963363	-0.318302387267904	-0.106100795755968	0.511989745963363	-0.26525198938992	1.23618108343866	0	-0.318302387267904	-0.159151193633952	1.07702988980471	-0.318302387267904	-0.159151193633952	0	0.246737756573442	-0.212201591511936	-0.371352785145889	0	-0.159151193633952	-0.26525198938992	0.246737756573442	-0.106100795755968	-0.477453580901857	0.299788154451426	-0.106100795755968	-0.212201591511936	0	-0.371352785145889	0	-0.26525198938992	-0.106100795755968	-0.689655172413793	-0.0530503978779841	-0.159151193633952	-0.106100795755968	-0.0530503978779841	-0.477453580901857	2.50689833193884
102	0	0	0	0	0	0	0	0	0	0	0	0	0	0	0	0	0	0	0	0	0	0	0	0	0	0	0	0	0	0	0	0	0	0	0	0	0	0	0	0	0	0	0	0	0	0	0	0	0
103	0	0	0	0	0	0	0	0	0	0	0	0	0	0	0	-0.0118483412322275	0	0	0	0	0	0	0	0	0.0699545295557887	-0.0118483412322275	0	0	0	0	0	0	0	0	0	-0.0473933649289099	0	0	0	0	0	0	0	0	0	0	0	0	0
104	0	0	0	0	0	0	0	0	0	0	0	0	0	0	0	0	0	0	0	0	0	0	0	0	0	0	0	0	0	0	0	0	0	-0.0376860749952892	0	0	0	0	0	-0.0207869971521506	0	0	0	0	0.0903272681792114	0	0	0	0
105	0	0	0	0	0	0	0	0	0	0	0	0	0	0	0	0	0	0	0	0	0	0	0	0	0	0	-0.002389486260454	0	0	0	0	0	-0.002389486260454	0	0	0.020116676725005	0	0	0	0	0	0	0	0.0402333534500101	0	0	0.017727190464551	0	0
106	0	0	0	0	0	0	0	0	0	0	-0.0994530084535057	0	0	0	0	0	0	0	0	0	0	0	0	0	0	0	-0.0497265042267529	0	0	0	0	0	0	0	0	0	0	0	0	0	0	0	0	0	0	0	0	0	0
107	0	0	0	0	0	0	0	0	0	0	0	0	0	0	0	0	0	0	0	0	0	0	0	0	0	0	0	0	0	0	0	0	0	0	0	0	0	0	0	0	0	0	0	0	0	0	0	0	0
108	0.118307976842309	0	-0.00682826903379993	0	-0.191766641167159	0	-0.0011502164415225	0	0.071085201826471	-0.0341413451689997	0	-0.0204848071013998	-0.00682826903379993	-0.276079332071138	0	0.0716603100472319	-0.0136565380675999	0	0.352623497643882	-0.0409696142027996	0.0062531608130387	0	0	0	-0.00682826903379993	0	0	0.0199096988806386	0	0	0	-0.00682826903379993	0	-0.0136565380675999	0	0	0.251276648963068	-0.0204848071013998	0.0267379679144385	0	0	0.003377619709233	0.0119312134053162	-0.0614544213041994	0.0267379679144385	0	0	-0.166178889694243	-0.00682826903379993
109	0	0	-0.0133725595078898	0	0	0	-0.0133725595078898	-0.0267451190157796	0	-0.0133725595078898	0	-0.0133725595078898	0	-0.0267451190157796	0	0.070323488045007	0	0	0	0	0	0	0	0	0	0	0	0	0	0	0	0	0	0.070323488045007	0	0	0	0	0	-0.0133725595078898	0.070323488045007	0	0	0	0	0	0	0	0
110	0	0	0	0	0	0	0	0	0	0	0	0	0	0	0	0	0	0	0	0	0	0	0	0	0	0	0	0	0	0	0	0	0	0	0	0	0	0	0	0	0	0	0	0	0	0	0	0	0
111	0	0	0	0	0	0	0	0	0	0	0	0	0	0	0	0	0	0	0	0	0	0	0	0	0	0	0	0	0	0	0	0	0	0	0	0	0	0	0	0	0	0	0	0	0	0	0	0	0
112	0	0	0	0	0	0	-0.0181587071000545	0	0	-0.0181587071000545	0	0	0	0	0	-0.0181587071000545	0	-0.0181587071000545	0	0	-0.0181587071000545	0	0	0	0	0	0	0	-0.0181587071000545	0	0	-0.0363174142001089	0	0	0	0	0	0	0	0	0.0391478831578252	0	0	0	0	0	0	0	0
113	-0.203665987780041	0	-0.126788582404299	0	-0.0678886625933469	-0.339443312966735	0	0.977407504654043	0	0	-0.0678886625933469	-0.271554650373388	-0.203665987780041	0.909518842060696	-0.339443312966735	-0.0678886625933469	0.909518842060696	-0.203665987780041	0.280543393155782	-0.203665987780041	-0.737786545744421	-0.0678886625933469	0	1.40673824544472	-0.475220638153428	1.40271696577891	0	-0.203665987780041	-1.48456183427124	-0.135777325186694	-0.0678886625933469	0.348432055749129	-2.51188051595384	-0.135777325186694	0	0	-0.203665987780041	-0.0678886625933469	-0.339443312966735	0	-0.203665987780041	-0.194677244997646	0.23962095890962	0.561086786311564	0.570075529093962	-0.0678886625933469	-0.271554650373388	0	0.212654730562435
114	0	0	0	0	0	0	0	0	0	0	0	0	0	0	0	0	0	0	0	-0.00118298395873752	0	0	0	0	0	0	0	0	0	0	0	0	0	0	0	0	0	0	0	0	0	0	0	0	0	0	0	0	0
115	0	0	0	0	0	0	0	0	0	0	0	0	0	0	0	0	0	0	0	0	0	0	0	0	0	0	0	0	0	0	0	0	0	0	0	0	0	0	0	0	0	0	0	0	0	0	0	0	0
116	0	0	0	0	0	0	0	0	0	0	0	0	0	0	0	0	0	0	0	0	0	0	0	0	0	0	0	0	0	0	0	0	0	0	0	0	0	0	0	0	0	0	0	0	0	0	0	0	0
117	0	0	0	0	0	0	0	0	-0.00428100518001627	0	-0.00428100518001627	-0.00856201036003254	-0.00428100518001627	0	0	0	0	0	0	0	0	-0.00428100518001627	0	0	0	0	0.0442177222226557	0	0	0	0	0	-0.00428100518001627	0	0	-0.0128430155400488	-0.00856201036003254	0	0	0	0	-0.00856201036003254	0	0	0.0175932441942294	0	0	0	0
118	-0.0274763016897926	0	-0.0412144525346888	0	-0.0274763016897926	0	0	0	0	0	0	0	-0.0274763016897926	0	0	0	0	-0.0137381508448963	0	-0.0137381508448963	0	0	0	-0.0137381508448963	0	0	0	-0.0274763016897926	0	0	0	0	0	0	0	0	0	0	0	0	0	-0.0274763016897926	0	0	0	0	0.0566251415628539	0	0
119	0	0	0	0	0	0	0	0	0	-0.0567966679288148	0	0	-0.0189322226429383	0	0	0	-0.0378644452858766	0	-0.0378644452858766	0	0	0	0	0	0	0	0	0	0	0	0	0	0	0	0	0	0	0.055196761789975	0	0	0	0	0	0	0	0	0	0	0
120	0	0	0	0	0	0	0	0	0	0	0	0	0	0	0	-0.040216056455155	0	0	0	-0.00834794223223975	0	0	0	0	0	0	-0.00834794223223975	0	0	0	0	-0.033391768928959	0	0	-0.062212573739787	0	0	0	0	-0.00834794223223975	0	0	-0.0166958844644795	0	0	0	0	0	0
121	0	0	-0.0194024058983314	0	0	0	0	0	0	0	0	0	0	0	0	0	0	0	0	0	0	0	0	0	0	0	0	-0.0194024058983314	0	-0.0097012029491657	0	0	0	0.106382978723404	0	0	0	0	0	0	0	0	0	0	0	0	0	-0.0097012029491657	0
122	0	0	0	0	0	0	0	0	0	0	0	0	0	0	0	0	0	0	0	0	0	0	0	0	0	0	0	0	0	0	0	0	0	0	0	0	0	0	0	0	0	0	0	0	0	0	0	-0.00114399460034549	0
123	0	0	0	0	0	0	0	0	0	0	0	0	0	0	0	0	0	0	0	0	0	0	0	0	0	0	0	0	0	0	0	0	0	0	0	0	0	0	0	0	0	0	0	0	0	0	0	0	0
124	0	0	0	0	0	0	0	0	0	0	0	0	0	0	0	0	0	0	0	0	0	0	0	0	0	0	0	0	0	0	0	0	0	0	0	0	0	0	0	0	0	0	0	0	0	0	0	0	0.198019801980198
125	0	0	0	0	0	0	0	0	0	0	0	0	0	0	0	0	0	0	0	0	0	0	0	0	0	0	0	0	0	0	0	0	0	0	0	0	0	0	0	0	0	0	0	0	0	0	0	0	0
126	-0.0558938260058585	-0.0208210670090736	-0.0084093680359921	-0.0195881332371638	-0.0489197448226828	-0.0112124907146561	-1.61732403940543	-0.0403754747327528	-0.0139144368528668	-3.45010902428994	-0.055489119844045	0.000101176540453302	-0.00280312267866403	-0.124757774487019	-0.0027356716516951	-0.00140156133933202	-0.0112124907146561	3.37255134844304e-05	0.74536402346541	0.0015027378797853	-0.00136783582584758	0.0349598672779603	-0.0139144368528668	-0.313395221567606	-0.0125803265405037	-0.00560624535732806	-0.696310086599596	-0.0153159981921989	-0.0126140520539881	-0.344634277194724	-0.0294327881259723	-0.00140156133933202	3.37255134844304e-05	-0.884220482610535	-0.0263935868529173	-0.0140156133933202	-0.0265959399338239	0.0057074218977814	-0.00280312267866403	-0.0084093680359921	-0.297790603981061	0.0057074218977814	-0.52697605842128	-0.195071920048011	-0.0154171747326522	-0.0112124907146561	0.0509283654047342	-0.00280312267866403	0.0030054757595707
127	0	0	0	0	0	0	0	0	0	0	0	0	-0.0228154232261008	0	0	0	0	0	0	0	0	0	0	0	0	0	0	0	0	0	0	0	0	0	0	0	0	0	0	0	0	0	0	0	0	0	0	0	0
128	0	0	0	0	0	0	0	0	0	0	0	0	0	0	0	0	0	0	0	0	0	0	0	0	0	0	0	0	0	0	0	0	0	0	0	0	0	0	0	0	0	0	0	0	0	0	0	0	0
129	0	-0.542986425339366	-0.0904977375565611	0	0	0	0	0	0	-0.904977375565611	-0.0904977375565611	-0.271493212669683	-0.0904977375565611	0	0	0	-0.0904977375565611	0	0	0	0	0	0	0	0	0	0	0	0	0	-0.0904977375565611	0	0	0	0	0	-0.0904977375565611	0	0	0	-0.180995475113122	0	0	0	-0.180995475113122	-0.241654006784607	-0.180995475113122	-0.0904977375565611	-0.633484162895928
130	0	0	0	0	-0.00435293605536935	0	0	0	0	0	0	0	0	0	0	0.0312597686777118	0	-0.00870587211073869	0	0	0.0225538965669731	0	0	0	0	0	-0.00435293605536935	0	0	0.0937793060331353	0	0	0	0	0	0	0	0	0	0	0	0	0	-0.00870587211073869	0	0	0	0	0
131	0	0	0	0	0	0	0	0	0	0	0	0	0	0	0	0	0	0	0	0	0	0	0	0	0	0	0	0	0	0	0	0	0	0	0	0	0	0	0	0	0	0	0	0	0	0	0	0	0
132	0	0	0	0	0	0	0	0	0	0	0	0	0	0	0	-0.0038311240517968	0	-0.0019155620258984	0	0	0	0	0	0	0	0	0	0	0	0	-0.0038311240517968	0	0	0	0	0	0	0	0	-0.0019155620258984	0	0	0	0	0	0	0	0	0
133	0	0	0	0	0	0	0	0	0	0	0	0	0	0	0	0	0	0	0	0	0	0	0	0	0	0	0	0	0	0	0	0	0	0	0	0	0	0	0	0	0	0	0	0	0	0	0	0	0
134	0	0	0	0	0	0	0	0	0	0	0	0	0	0	0	0	0	0	0	0	0	0	0	0	0	0	0	0	0	0	0	0	0	0	0	0	0	-0.00969555943377933	0	0	0	0	0	0	0	0	0	0	0
135	0	0.162310703172635	-0.0188857412653447	0	0.128369704749679	0	0.256739409499358	0	0	0	0	0	-0.0377714825306893	-0.056657223796034	0	-0.0377714825306893	0	0	0	0	0	0	-0.0188857412653447	0	0	-0.0944287063267233	0	0	0	0	0	0	0	0	0	0	0	0	0	0	-0.0377714825306893	0	-0.0377714825306893	0	0.0905982222189897	-0.0188857412653447	0	0	0
136	0	0	0	0	0	0	0	0	0	0	0	0	0	0	0	0	0	0	0	0	0.0600600600600601	0	0	0.0600600600600601	0	0	0	0	0	0	0	0	-0.0540248514316586	0	0	0	0	0	0	0	0	0	0	0	0	0	0	0	0
137	0	0	0	0	0	0	0	0	0	0	0	0	0	0	0	0	0	0	0	0	0	0	0	0	0	0	0	0	0	0	0	0	0	0	0	0	0	0	0	0	0	0	0	0	0	0	0	0	0
138	0	0	0	0	0	0	0	0	0	0	0	0	0	0	0	0	0	0	0	0	0	0	0	0	0	0	0	0	0	0	0	0	0	0	0	0	0	0	0	0	0	0	0	0	0	0	0	0	0
139	0	0	0	0	0	0	0	0	0	0	0	0	0	0	0	0	0	0	0	0	0	0	0	0	0	0	0	0	0	0	0	0	0	0	0	0	0	0	0	0	0	0	0	0	0	0	0	0	0
140	0	0	0	0	0	0	0	0	0	-0.0586510263929619	0	0	0	0	0	0	0	-0.232645573980908	0	0	0	-0.0293255131964809	0	-0.410557184750733	0	-0.0586510263929619	0	0	0	0	0	0	0	0	0.0899350711803821	0	-0.0869972737939733	0	0	0	-0.0586510263929619	0	0	-0.146627565982405	0	0	-0.788851058918576	0.0596302921884317	-0.0879765395894428
141	0	0	0	0	-0.00390762377398304	0	0	0	0	0	0	0	0	0	0	0	0	0	0	0	0	0	0	0	0	0	0	0	-0.00390762377398304	0	0	0	0	0	0	0	0	0	0	0	0	0	0	0	0	0	0	0	0
142	0	0	0	0	0	0	0	0	0	0	0	0	0	0	0	0	0	0	0	0	0	0	0	0	0	0	0	0	0	0	0	0	0	0	0	0	0	0	0	0	0	0	0	0	0	0	0	0	0
143	-0.00235949223727054	0	0	0	-0.00471898447454108	0	0	0.00960223025076776	0	-0.00235949223727054	0	-0.00707847671181162	0	0	0	-0.00235949223727054	-0.00471898447454108	0	0.0119617224880383	0	-0.00707847671181162	-0.00235949223727054	0	0	0	0.0119617224880383	-0.00943796894908216	0	0	0	0	-0.00707847671181162	0	0	0	0	0	0	0	0	0.0119617224880383	0	0	0.016844968264265	0	0	-0.00471898447454108	0	0
144	0	0	-0.0136109595539714	0	0	0	0.0189721452444956	0	-0.00572836111588475	0	-0.0114567222317695	0	-0.00572836111588475	0	0	0	0	0	-0.0171850833476542	-0.0114567222317695	0	0	0.00662189206430545	0	0	0	0	0	0.0132437841286109	0	0	0	0	-0.0114567222317695	0	-0.00572836111588475	0	0.0370507595405706	-0.00572836111588475	0	0	0.0075154230127262	-0.00572836111588475	-0.0114567222317695	0	0.00662189206430545	0	-0.0343701666953085	0
145	0	0	0	0	0	0	0	0	0	0	0	-0.0119402985074627	0	0	-0.0119402985074627	-0.110181960110075	0	0	0	0	0	0	0	0	0	-0.0119402985074627	0	0	0	-0.0119402985074627	0	-1.06162336282836	0.0873645674309683	-0.13134328358209	0	-0.00271927354291111	0	-0.0835820895522388	0	0	0	0	-0.238805970149254	-0.0146595720503737	0	-0.390247372867539	-0.0119402985074627	-0.0146595720503737	0
146	0	0	0	-0.0505050505050505	0	0	0	-0.101010101010101	-0.0505050505050505	0	0	0	0	0	0	-0.0505050505050505	0	0	0	0	-0.101010101010101	0	0	0	0	0	0	0	0	0	0	0	0	0	0	0	0	0	0	0	0	0	0	0	0	0	0	0	0
147	0	0	0	0	0	-0.00235190818150459	0	0	0	0	0	0	0	0	0	0	0	0	0	0	0	0	0	0	0	0	0	0	0	0	0	0	0.00273455564047076	0	0	0	-0.00156793878766973	0	0	-0.00156793878766973	0	0	0	-0.00156793878766973	0	0	-0.000783969393834865	0	0
148	0	0	0	0	0	0	0	0	0	-0.0095565749235474	0	-0.0095565749235474	0	0	-0.0191131498470948	0	0	0	0	0	0	0	0	0	-0.0191131498470948	0	0	0	0	0	0	0	0	-0.0095565749235474	0	0	0	0	0	0	0	0	0	0	0	0	0	0	0
149	-0.117785630153121	0	-0.0294464075382803	0	-0.0588928150765607	-0.147232037691402	0	0	0.0803858520900322	0	0	0	-0.0294464075382803	0	-0.0294464075382803	0	0	0	0	0	0	0	0	0	0	0	0	0	-0.0294464075382803	0	0	0	0	0	0	0	0	0	0	-0.0588928150765607	0	0	-0.0294464075382803	0	0	0	0	0	0
150	0	0	0	0	0	0	0	0	0	0	0.230999684642069	0	0	0.0244402396720277	0	0.175023651844844	0	0	0	0	0	0	0	0	0	0	-0.0315357931251971	0	0	0	0	0	0	0	0	0	0	-0.0315357931251971	0	0.262535477767266	0	0	0	0	0	0	0	0	0
151	0	0	0	0	0	0	-0.00259895522000156	0	0	0	0	0	0	0	0	0	0	0	0	0	0	0	0	0.00644953240890035	0	0	0	0	0	0	0	0	0	0	0	0	0	0	0	0	0	0	0	0	0	0	0	0	0
152	0	0	0	0	-0.0256673511293634	0	0	0	0	0	0	0	0	0	0	0	0	0	0	0	0	0	0	0.216450216450216	0	0	0	0	0	0	0	0	0	0	0	0	0	0	0	0	0	0	0	0	0	0	0	0	0
153	0	0	0	0	0	0	0	0	0	0.0407996736026112	0	0	0	0	0	0	0	0	0	0	0.0815993472052224	0	0	0	0	0	0	0	-0.0123183050012318	0	0.672018570636358	0.0608074958016748	0	0	0	0	0	0.048489190800443	0	-0.0123183050012318	0.14068800975091	0.161630636001475	10.3930760571654	-0.09406842705347	0.96045085297854	-0.021575880608032	0.0815993472052224	0.089288864403054	0
154	0	0	0	0	0	0	0	0	0	0	0.105263157894737	0	0	0	0	0	0	0	0	0	-0.063626723223754	0	0	0	-0.0212089077412513	0	0	0	0	0	0	0	0	0	0	0	0	0	0	0	0	0	0	0	0	0	0	0	0
155	0	0	0	0	0	0	0	0	0	0	0	0	0	0	0	0	0	0	0	0	0	0	0	0	0	0	0	0	0	0	0	0	0	0	0	0	0	-0.0365363536719035	0	0	0	0	-0.061322545058547	-0.0365363536719035	0.121359223300971	0.302755124844366	0.291004962559106	0	0.375827832188173
156	0	0	0	0	0	0	0	0	0	0	0	-0.0963391136801541	0	0	0	0	-0.0963391136801541	0	0	0	0	0	0	0	0	0	0	0	0	0	0	0	0	0	0	0	0	0	0	0	0	0	0	0	0	0	0	0	0
157	0	0	0	0	0	0	0	0	0	0	0	0	0	0	0	0	0	0	0	0	0	0	0	0	0	0	0	0	0	0	0	0	0	0	0	0	0	0	0	0	0	0	0	0	0	0	0	0	0
158	0	0	0	0	0	0	0	0	0	0	0	0	0	0	0	0	0	0	0	0	0	0	0	0	0	0	0	0	0	0	0	0	0	0	0	0	0	0	0	0	0	0	0	0	0	0	0	0	0
159	0	0	0	0	0	0	0	0	0	0	0	0	0	0	0	0	0	0	0	0	0	0	0	0	0	0	0	0	0	0	0	0	0	0	0	0	0	0	0	0	0	0	0	0	0	0	0	0	0
160	0	0	0	0	0	0	0	0	0	0.12853470437018	0	0	0	0	0	0	0	0	0	0	0	0	0	0.12853470437018	0	0	0	0	0.0774752200709714	0	0.12853470437018	0	0	0	0	0	0	0	0	0	0	0	0	0	0	0	0	0	0
161	0	0	0	0	0	0	0	0	0	0	0	0	0	0	0	0	0	0	-0.0673854447439353	0	0	0	0	0	0	0	0	0	0	0	0	0	0	0	0	0	0	0	0	0	0	0	0	0	0	0	0	0	0
162	0	0	-0.0687757909215956	0	0	0	0	0	0	0	0	0	0	-0.0515818431911967	0	0	0	0	0	0	0	0	0	0	0	0	0	0	0	0	0	0	0	0	0	0	0	0	0	0	0	0	0	0	0	0	0	0	0
163	0	0	0	0	0	0	0	0	0	0	0	-0.0504286434694907	0	-0.0504286434694907	0	0	0	0	0	0	0	0	0	0	0	0	0	0	0	0	0	0	0	0	0	0	-0.0504286434694907	0	0	0	-0.0504286434694907	0	0	0	0	0	0	0	0.141442715700141
164	0	0	0	0	0	0	0	0	0	0	0	0	0	0	0	0	0	-0.0434216239687364	0	0	0	0	0	0	0	0	0	0	0	0	0	0	0	0	0	-0.0434216239687364	0	0	0	0	0	0	0	0	0	0.135149804602693	0	0	0
165	0	0.102146493350313	0	0	0	0	0	0.391582093929184	0	0	0	0	0	0	0	0	0	0	0	0	0	0	0	0	0	0.144717800289436	0	0	0	0	0	0	0	0	0	0	0	0	0	0	0	0	0	0	0	0	0	0	0
166	0	0	0	0	0	0	0	0	-0.056980056980057	0	0	-0.056980056980057	0	0	0	0	0	0	0	0	-0.0142450142450142	0	0	0	0	-0.0142450142450142	0	0	0	0	-0.142450142450142	0	0	0	0	0	0	0	0	0	0	0	0	0	0	0	0	0	0
167	0	0	0	0	0	0	0	0	0	-0.0106923282544774	0	0	-0.0106923282544774	0	0	0	0	0	0	0	0	0	0	0	0	0	0	0	0	0	0	0	0	0	0	0	-0.0106923282544774	0	-0.00534616412723871	0	-0.0106923282544774	0	0	0	0	0	0	0	0
168	0	0	-0.0621195179525407	-0.0248478071810163	0	0	0	0	0	0	0	0	0	0	0	0	0	0	0	-0.0124239035905081	0	0	0	0	0	0	0	0	0	0	0	-0.0124239035905081	0	0	0.055294177739443	-0.0124239035905081	0	0	0	0	-0.0124239035905081	0	0	-0.0124239035905081	0	0.0349965973671584	0	-0.086967325133557	0
169	0	0	0	0	0	0	0	0	0	0	0	0	0	0	0	0	0	0	0	0	0	0	0	0	0	0	0	0	0	0	0	0	0	0	0	0	0	0	0	0	0	0	0	-0.174114915844457	0	0	0	0	0
170	0	0	0	0	0	0	0	0	0	0	0	0	0	0	0	0	0	-0.0173505682311096	0	0	0	0	0	0	0	0	0	-0.00433764205777739	0	0	0	-0.00433764205777739	0	0	0	0.0161943319838057	0	0	0	0	0	-0.00867528411555478	0	0	0	0	0	0	0
171	0	0	0	0	0	0	0.0880784604177209	0	-0.0212111570686181	0	-0.0424223141372362	0	0	0	0	0	0	0	0	0	0	0	0	0	0	0	0	0	0	0	0	0	0	0	0	0	0	0	0	0	0	0	0	0	0	0	0.0122224946059332	0	0
172	0	0	0	0	0	0	0	0	0	0	0	-0.00797893560998963	0	0	0	0	0	-0.00797893560998963	0	0	0	-0.00797893560998963	0	0	0	0	0	0	0	0	0	0	0	0	0	0	0	0	0	0	0	0	0	0	0	0	0	0	0
173	0	0	0	0	0	0	0	0	0	0	0	0	0	0	0	0	0	0	0	0	0	0	0	0	0	0	0	0	0	0	0	0	0	0	0	0	0	0	0	0	0	0	0	0	0	0	0	0	0
174	0	0	0	0	0	0	0	0	0	0	0	0	-0.0961538461538462	0	0	0	0	0	0	-0.0961538461538462	0	0	0	0	0	0	0	0	0	-0.0961538461538462	0	-0.0961538461538462	0	-0.288461538461538	-0.0961538461538462	0	0	-0.288461538461538	8.75	0.865384615384615	-0.192307692307692	0	3.17307692307692	0	-0.0961538461538462	-0.288461538461538	0	0	0
175	0	0	0	0	0	0	0	0	0	0	0	0	0	0	0	0	0	0	0	0	0	0	0	0	0	0	0	0	0	0	0	0	0	-0.0307787011388119	0	0	0	0	0	0	0	0	0	0	0	0	0	0	0
176	0	0	0	0	0	0	0	0	0	0	0	0	0	0	0	0	-0.00419137833476539	0	0	0	0	0	0	0	0	0	0	0	0	0	0	-0.0125741350042962	0	0	-0.00209568916738269	0	0	-0.00628706750214808	0	0	-0.00209568916738269	0	0	0	-0.00419137833476539	0	0	0	0
177	0	0	0	0	0	0	0	0	0	0	0	0	0	0	0	0	0	0	0	0	0	0	0	0	0	0	0	0	0	0	0	0	0	0	0	0	0	0	0	0	0	0	0	0	0	0	0	0	0
178	0	0	0	0	0	0	0	0	0	0	0	0	0	0	0	0	0	0	0	0	0	0	0	0	0	0	0	0	0	0	0	0	0	0	0	0	0	0	0	0	0	0	0	0	0	0	0	0	0
179	-0.343053173241852	0	0	0	0	0	0	-0.171526586620926	0	0	0	-0.257289879931389	0	0	0	0	0	0	0	0	-0.0857632933104631	0	0	0	0	0	-0.171526586620926	0	0	0	0	0	0	0	0	0	0	0	-0.0857632933104631	0	-0.257289879931389	-0.14140733480356	-2.33092379318794	-0.131197418933268	0	-0.171526586620926	0.040329167687659	-0.0857632933104631	-0.257289879931389
180	-0.228658536585366	0.271289789169078	0	0	0.211864406779661	0	0.906883009508066	0	0	0	0	0	0	0	-0.152439024390244	0	0	0	0	0	0	0	0	0	0	0	0	-0.0762195121951219	0.211864406779661	0	0	0	0.211864406779661	0	-0.0762195121951219	-0.533536585365854	-0.0762195121951219	0	0	-0.228658536585366	0	0	0	0	0	0.042631252583712	0	0	0
181	0	0	0	0	0	0	0	0	0	0	0	0	0	0	0	0	0	-0.0255036980362153	0	0	0	0	0	0	0	0	0	0	0	0	0	0	0	0	0	0	0	0	0	0	0	0	0	0	-0.0255036980362153	0.0972762645914397	0	0	0
182	0	0	0	0	0	0	0	0	0	0	0	0	0	0	0	0	0	0	0	0	0	0	0	0	0	0	0	-0.0171320884015762	0	0	0	0	0	0	0	0	0.0857485700346378	0	0	0	0	0	0	0	0.188629228470852	0	0	0	0
183	0.0956709956709953	0	-0.12	0.0811688311688312	0.163506493506494	-0.106666666666667	-0.0921645021645018	-0.213333333333333	0	-0.106666666666667	-0.146666666666667	0.0545021645021645	-0.12	0.00116883116883119	-0.0266666666666667	-0.133333333333333	-0.0121645021645021	-0.0133333333333333	-0.0254978354978358	-0.0133333333333333	0.176839826839827	0.0278354978354979	-0.0266666666666667	0	0.162337662337662	-0.0533333333333333	-0.173333333333333	0.058008658008658	-0.253333333333333	0.358354978354979	0.0500432900432901	-0.0839826839826839	0.00701298701298703	-0.229480519480519	0.19670995670995	-0.09965367965368	-0.0933333333333333	-0.158831168831169	-0.12	-0.08	0	0.0278354978354979	0.122337662337662	0.0545021645021645	0	-0.04	0	0.109004329004329	-0.0933333333333333
184	0	0	0	0	0	0	0	0	0	0	0	0	0	0	0	0	0	0	0.11009931172596	0	0	0	0	0	-0.0967585873246251	0	0	0	0	0	0	0	-0.180176450247915	0	0	0	0.0859096648948042	0	0	0	-0.0241896468311563	0	0	0	0.037530371232492	-0.0967585873246251	0	0	0
185	0	0	0	0	0	0	0	0	0	0	0	0	0	0	0	0	0	0	0	0	0	0	0	0	0	0	0	0	0	0	0	0	0	0	0	0	0	0	0	0	0	0	0	0	0	0	0	0	0
186	-0.0209511837418814	0	0	0	0	0	0	0	0	0	0	0	0	0	0	0	0	0	0	0	0	0	0	0	0	0	0	0	0	-0.0209511837418814	0.0374473514824798	0	0	-0.0838047349675257	0	0	0	0	-0.188560653676933	-0.0209511837418814	0	0.0793497189662426	-0.167609469935051	0	-0.0209511837418814	0	0.0793497189662426	0	0
187	0.0935453695042095	0	0	0	0	0	0	0	0	-0.130293159609121	0	-1.31128059649647	0	0	0	0	0	0	0	-0.195439739413681	0	-0.0651465798045603	0	-0.130293159609121	0	0	-0.130293159609121	0	0	-0.0651465798045603	0	0.187090739008419	0.0935453695042095	0	0	0	0	0	0	0	0	0	0	0	0	0	0	0	0
188	0	0.236406619385343	-0.0683526999316473	0	-0.0683526999316473	0	0	0	0	0	0	0	-0.0683526999316473	0	0	0	0	0	-0.0683526999316473	0.472813238770686	0	0	0	0	0	0	0	0	0	0	0	0	-0.136705399863295	0	0	0	0	0	0	0	0	0	0	0	0	0	0	0.236406619385343	-0.205058099794942
189	0	0	0	0.426223476021097	0	1.96308107445113	0	0	-0.0760456273764259	0	0	0	-0.0760456273764259	0	0	-0.0760456273764259	0	0.7304059855268	9.8013001349197	0	0.654360358150374	0	0.274132221268245	0	0	0	0	0	0	0	0	-0.0760456273764259	0	0	0	0.806451612903226	0	0	0	0	-0.0760456273764259	0	0	0	0	0	0	-0.0760456273764259	0
190	0	-0.00871839581517001	0	0	0	-0.01743679163034	0	0	0.403547303625982	0	-0.05231037489102	0.0203176088305907	-0.04359197907585	0.0290360046457607	0	0	0.560098707226953	-0.00871839581517001	0	0.0203176088305907	0	0	0.0841512525226139	0	-0.00871839581517001	0	0	0	0	0	0.0580720092915215	0	0	0	0.0435160348614322	0	-0.00871839581517001	0	0	0	0	0	0	0.0115992130154207	0	-0.00871839581517001	0	0	0
191	-0.0825082508250825	-0.0412541254125413	0	-0.0247524752475248	-0.13583074725383	-0.0577557755775578	-0.033003300330033	-0.0825082508250825	0.0958080882715132	0.05393822964386	-0.0165016501650165	-0.0247524752475248	0	-0.0165016501650165	0	-0.0495049504950495	0	-0.00825082508250825	-0.033003300330033	-0.0577557755775578	-0.033003300330033	-0.0577557755775578	-0.0247524752475248	-0.0165016501650165	-0.033003300330033	-0.0495049504950495	-0.033003300330033	-0.0412541254125413	-0.0247524752475248	0	0	-0.00825082508250825	0	-0.00825082508250825	-0.0165016501650165	-0.00825082508250825	0	0	0	0	-0.0247524752475248	0	0	0	0	0	0	0	0
192	0	0	0	0	0	0	0	0	0	0	0	0	0	-0.0280112044817927	0	0	0	0	0	-0.0560224089635854	0	0	0	0	0	0	0	0	0	0	0	0	0	0	0	0	0	0	0	0	0	0	0	0	0	0	-0.0280112044817927	0	0
193	0.129032258064516	0	0	0	0	-0.0214592274678112	0	0	0	0	0	0	0	0	0	0	0	0	0	0	0	0	0	0	0	0	0	0	0	0	0	0	0	0	0	0	0	-0.0214592274678112	0	0	0.0431953481932714	0	0	0	0	0	0	-0.0214592274678112	0
194	0	0	0	0	0	0	0	0	0	0	0	0	0	0	0	0	0	0	0	0	0	0	0	0	0	0	0	0	0	0	0	0	0	0	0	0	0	0	0	0	0	0	-0.0152183838076396	0	0	0	0	0	0
195	0	0	0	0	0	0	0	0	0	0	0	0	0	0	0	0	0	0	0	0	0	0	0	0	0	0	0	0	0	0	0	0	0	0	0	0	0	0	0	0	0	0	0	0	0	0	0	0	0
196	0	0	0	0	0	0	0	0	0	0	0	0	0	0	0	0	0	0	0	0	0	0	0	0	0	0	0	0	0	0	0	0	0	0	0	0	0	0	0	0	0	0	0	0	0	0	0	0	0
197	0	0	0	0	0	0	0	0	0	0	0	0	0	0	0	0	0	0	0	0	0	0	0	0	0	0	0	0	-0.13271400132714	0	0	0	0	0	0	0	0	0	0	-0.06635700066357	0	0	0	0	0	0	0	0	0
198	0	0	0	0	0	0	0	0	0	0	0	0	0	0	0	0	0	0	0	0	0	0	0	0	0	0	0	0	0	0	0	0	0	0	0	0	0	0	0	0	0	0	0	0	0	0	0	0	-0.00483418737310258
199	0	0	0	0	-0.00705218617771509	0	0	0	0	0	0	0	0	0	0	0	0	0	0	0	0	0	0	0	0	0	0	0	0	0	0	0	0	0	0	0	0	0	0	0	0	0	0	0	0	0	0	0	0
200	0	0	0	0	0	0	0	0	0	0	0	0	0	0	0	0	0	0	0	0	0	0	0	0	0	0	0	0	0	0	0	0	0	0	0	0	0	0	0	0	0.00494024038041045	0	0	0	0	0	0	0	0
201	0	0	0	0	0	0	0	0	0	0	0	0	0	0	0	0	0	0	0	0	0	0	0	-0.0043010752688172	0	0	0	0	0	0	0	0	0	0	0	0	0	0	0	0	0	0	0	0	0	0	-0.0043010752688172	0	0
202	0	0	0	0	0	0	0	0	0	0	0	0	0	0	0	0	0	0	0	0	0	0	0	0	0	0	0	0	0	0	0	0	0	0	0	0	0	0	0	0	0	0	0	0	0	0	0	0	0
203	0	0	0	0	0	0	0	0	0	0	0	0	0	0	0	0	0	-0.0135016539526092	0	-0.0405049618578276	0	0	-0.0208039378362517	0	0	0	-0.0208039378362517	-0.0067508269763046	0	0	0	0	0.033478406427854	0	0	-0.0540066158104368	0	-0.0067508269763046	0	0	0	0	0	0	0.033478406427854	0	0	0	-0.0135016539526092
204	0	0	0	0	0	0	0	0	0	0	0	0	0	0	-0.040486606340265	0	0.110864745011086	0	0	0	0	0	0	0	0	0	0	0	-0.0216216216216216	0	0	0	0	0	0	0	-0.08097321268053	0	0	0	0.110864745011086	-0.0432432432432432	0	0	0	0	0	0	0.446215616947324
205	0	0	-0.00560852495793606	0	-0.00560852495793606	0	0	0	0	0	0	0	0	-0.00560852495793606	0	0	-0.00560852495793606	0	0	-0.00560852495793606	0	-0.00560852495793606	-0.0112170499158721	0	0	0	0	0	0	0	0	-0.00560852495793606	0.0420875420875421	0	0	0.057522788173377	0	0	0.0420875420875421	-0.00560852495793606	-0.0168255748738082	0	0	0	0	0	0	-0.0112170499158721	0
206	0	0	0	0	0	0	0	0	0	0	0	0	0	0	0	0	0	0	0	0	0	0	0	0	0	0	0	0	0	0	0	0	0	0	0	0	0	0	0	0	0	-0.0125376128385155	0	0	0	0	0	0	0
207	0	0	0	0	0	0	0	0	0	0	0	0	0	0	0	0	0	0	0	0	0	0	0	0	0	0	0	0	0	0	0	0	0	0	0	0	0	0	0	0	0	0	0	0	0	0	0	-0.0255819902788437	0
208	0	-0.0367376928728876	-0.0551065393093314	-0.0367376928728876	-0.0551065393093314	0	0.167504759511511	0	-0.0551065393093314	-0.091844232182219	0.00327771237527597	0.0929368029739777	0.223703869612602	0.020553988019961	0.371747211895911	-0.052921397725814	-0.127489354263348	-0.0367376928728876	-0.128581925055107	-0.0551065393093314	-0.183688464364438	0.11239822020218	-0.110213078618663	0.131859637430383	-0.091844232182219	-0.349008082292432	0.245350428424322	0.075660527329292	0.0929368029739777	-0.0367376928728876	0	0	0	0	0	0.0929368029739777	0	0	-0.0183688464364438	0	0	0	0	0	0	0	0	0	0
209	0	0	0	0	-0.239677775055134	0	-0.0857632933104631	0.05168769909336	-0.0857632933104631	0	-0.0857632933104631	0	-0.171526586620926	-1.76580494976722	0	-0.171526586620926	0	0	0	0	0	-0.257289879931389	0.137450992403823	0	0	0	0	-0.257289879931389	0	0	0.223214285714286	-0.171526586620926	0	0	0	0	-0.0857632933104631	0	0	0	0	0	0	0	0	0	-0.343053173241852	0	-0.257289879931389
210	0	0	0	0	0	0	0	0	0	0	0	0	0	0	0	0	0	0	0	-0.0151034586920405	0	0	0	0	0	0	0	0	0	0	0	-0.030206917384081	0	0	0	0	0	0	0	0	0	0	0	0	0	0	0	0	0
211	0	0	0	0	0	0	0	0	0	0	0	0	0	0	0	0	0	0	0	0	0	0	0	0	0	0	0	0	0	0	0	0	0	0	0	0	0	0	0	0	0	0	0	0	0	0	0	0	0
212	0	0	0	0	0	0	0	0	0	0	0	0	0	0	0	0	0	0	0	0	0	0	0	0	0	0	0	0	0	0	0	0	0	0	0	0	0	0	0	0	0	0	0	0	0	0	0	0	0
213	0	0	0	0	0	0	-0.0116658889407373	0	0	0	0	0	-0.0583294447036864	-0.0116658889407373	-0.0349976668222119	0	0	-0.0116658889407373	-0.0233317778814746	0	-0.0233317778814746	0	-0.0116658889407373	-0.0349976668222119	0	0	-0.0116658889407373	0	0	0	-0.0116658889407373	0	0	-0.0349976668222119	0	0	-0.0116658889407373	0	0	-0.0349976668222119	0	0	0.0250044447592994	0	0	0	0	0.0366703337000367	0
214	1.3155991087877	0	0	2.48459186527648	-0.0959692898272553	0	-0.0959692898272553	0	0	0	-0.191938579654511	0	0	0	0	1.3155991087877	0	0	0	0.99972029051206	-0.0959692898272553	0	0.310573983159559	-0.49045611936844	-0.287907869481766	0	0	-0.0959692898272553	0	-0.383877159309021	0.045332227355587	0	0	0	0	0	0	-0.191938579654511	0.85311393821314	-0.0959692898272553	0	0.931721949478678	0	0	0	0	0	-0.58642540919569	-0.383877159309021
215	0	0	0	0	0	0	0	0	0	0	0	0	-0.00911244760342628	0	0	0	0	0	0	0	0	0	0	0	0	0	0	0	-0.00911244760342628	0	0	0	0	-0.00911244760342628	0	0	0	0	0	0	0	0	0	0	0	0	0	0	0
216	0	0	0	-0.0312891113892365	0	0	0	0	0	0	0	0	0	0	0	0	0	0	0	0	0	0	0	0	0	0	0	0	0	0	0	0	0	0	0	0	0	0	0	0	0	0	0	0	0	0	0	0	0
217	1.94133398247323	1.04673807205452	-0.712025316455696	-0.0791139240506329	0.480769230769231	-0.237341772151899	-0.316455696202532	0.322541382667965	0	0	-0.0791139240506329	0	0	0	0	0	0	0	0	0	0	0	0	0	0	0	0	0	0	0	0	0	0	0	-0.0791139240506329	0	0	0	0	0	0	0	0	0	0	0	0	0	0
218	0	0	0	0	0	0	-0.0900900900900901	0	0	0	0	0	0	0	0	0	0	0	0	0	0	0	0	0	0	0	0	0	-0.0900900900900901	0	0	0	0	0	0	0	0	0	0	0	0	0	0	0	0	0	0	0	0
219	0	0	0	0	0	0	0	0	0	0	0	-0.0342407122068139	-0.0171203561034069	0	0	0	-0.0171203561034069	0	0.0714285714285714	-0.0171203561034069	-0.0513610683102209	0	0	0	0.0200675031183505	0	0	0	-0.0171203561034069	0	0	0	-0.0342407122068139	0.0714285714285714	0	0.108616430650329	0	-0.0342407122068139	0	0	0	-0.0171203561034069	0	0	0	0.0714285714285714	0	-0.0171203561034069	-0.0342407122068139
220	0	0	0	0	0	0	0	0	0	0	0	0	0	0	0	0	0	0	0	0	0	0	0	0	0	0	0	0	0	0	0	0	0	0	0	0	0	0	0	0	0	0	0	0	0	0	0	0	0
221	0	0	0	0	0	0	0	0	0	0	0	0	0	0	0	0	0	0	0	0	0	0	0	0	0	0	0	0	0	0	0	0	0	0	0	0	0	0	0	0	0	0	0	0	0	0	0	0	0
222	0	0	0	0	0	0	0	0	0	0	0	0	0	0	0	0	0	0	0	0	-0.00589657409045345	0	0	0	0	0	0	0	0	-0.00589657409045345	0	0	0	0	0	0	0	0	0	-0.0176897222713603	0	0	-0.0117931481809069	0	-0.0176897222713603	0	0	0	0
223	0	0.0106907433850594	0	0	0	-0.0111890198418619	0	0	0	-0.00372967328062062	0	0	0	0	0	0	0	0	0	0	0	0	0	0	0	0	0	0	0	0	0	0	0	0	0	0	0	0	0	0	0	0	0	0	0	-0.00745934656124124	0	0	0
224	0	0	0	0	0	-0.0186358553857622	0	0	0	-0.0372717107715244	0	0	0	0	0	0	0	-0.0186358553857622	0	0	0	0	0	0	0	-0.0186358553857622	0	0	0.392156862745098	0	0	0	0	-0.0186358553857622	0	0	0	0	0	0	0	0	0	0	-0.0372717107715244	0	0	0	0
225	0.0003093842123387	0	-0.00348225789601978	-0.0139290315840791	-0.0104467736880593	0	-0.0174112894800989	-0.00696451579203956	0	0	-0.0104467736880593	-0.00696451579203956	-0.0174112894800989	0	0.0253039579091543	-0.00348225789601978	-0.0174112894800989	0	0	-0.00348225789601978	-0.0208935473761187	-0.00696451579203956	0	0	0	-0.00348225789601978	0	-0.00696451579203956	0	-0.00348225789601978	0.010756157900398	-0.00348225789601978	0	0	0.00379164210835844	0	-0.00348225789601978	-0.0174112894800989	0	0.00727390000437822	-0.0452693526482571	-0.0310309368518394	-0.00696451579203956	0	0	0	0	0	0
226	0	0	0	0	0	0	0.398406374501992	0	0	0	0	0	0	0	0	0	0	0	0	0	0	0	0	0	0	0	0	0	0	0	0	0	0	-0.0564971751412429	0	0	0	0	0	0	0	0	0	0	0	0	0	0	0
227	0	0	0	0	0	0	0	0	0	0	0	0	0	0	0	0	0	0	0	0	0	0	0	0	0	0	0	0	0	0	0	0	0	0	0	0	0	0	0	0	0	0	0	0	0	0	0	0	0
228	0	0	0	0	0	0	0	0	0.0972762645914397	0	-0.0148126203525404	0	0	0	0	0	0	0	0	0	0	0	0.291828793774319	0	0.581222438872008	0	0	1.60041141044387	0	0	0	0	0	0	0	-0.0592504814101615	-0.184163522106827	-0.0148126203525404	0	0	0.0824636442388993	0	-0.0296252407050807	0.071627953086068	0	0	0.297794187573883	0	0
229	0	0	0	0	0	-0.00899847026005579	0	0	0.220252115116087	-0.0179969405201116	0.0921291170379318	-0.00899847026005579	0	-0.00899847026005579	0.192184497117233	0	0	0	0	0	-0.00899847026005579	0	0	0	0	0	0	0	0	0	0	0	0	0	0	0	0	0	0	0	0	0	0	-0.00899847026005579	0	0	0	0	0
230	0	0	0	0	0	0	0	0	0	0	0	0	0	0	0	0	0	0	-0.0296120817293456	0	0	0	0	0	0	0	0	0	0	0	0	0	0	0	0	0	-0.0592241634586911	0	0	0	0	0	0	0	0	0	0	0	0
231	0	0	0	0	0	0	0	0	0	0	0	0	0	0	0	0	0	0	0	0	0	0	0	0	0	0	0	0	0	0	0	0	0	0	0	0	0	-0.0352195351021366	0	0	0	0	0	0	0	0	0	0	-0.0117398450340455
232	0	0	0	0	0	0	0	0	0	0	0	0	0	0	0	0	0	0	0	0	0	0	0	0	0	0	0	0	0	0	0	0	0	0	0	0	0	0	0	0	0	0	0	0	0	0	0	0	0
233	0	0	0.768925559165716	0	0	0	0	0	0	0.147917522895228	-0.133377792597533	-0.0333444481493831	0	-0.233411137045682	0	0	0	0.087496865880358	0.16045400146302	0	0	0.347984211791527	-0.633544514838279	0.14365253534124	-0.0666888962987663	0.54178266140393	-0.006268239283896	-0.0333444481493831	0	0.347984211791527	-0.633544514838279	-0.0333444481493831	0	-0.0666888962987663	-0.058417405284966	-0.0333444481493831	0	0	-0.0666888962987663	0.722786148354361	-0.0666888962987663	0	0	0	0	-0.072957135582662	0	0	-0.17098722830091
234	0	0	0	0	0	0	0	0	0	0	0	0	0	0	0	0	0	0	0	0	0	0	0	0	0	0	0	0	0	0	0	0	0	0	0	0	0	0	0	0	0	0	0	0	0	0	0	0	0
235	0	0	0	0	0	0	0	0	0	0	0	0	0	0	0	0	0	0	0	0	0	0	0	0	0	0	0	0	0	0	0	0	0	0	0	0	0	0	0	0	0	0	0	0	0	0	0	0	0
236	0	0	0	0	0	0	0	0	0	0	0	0	0	0	0	0	0	0	0	0	0	0	0	0	0	0	0	0	0	0	0	0	0	0	0	0	0	0	0	0	0	0	0	0	0	0	0	0	0
237	0.38070963070239	-0.331701665459812	-0.509804489500362	0.027429398986242	1.30212889210717	-0.80237509051412	-0.12616944243302	-0.89288921071687	-0.43391745112238	-0.011701665459812	0.269167270094135	-0.032729905865315	-0.74459087617668	-1.07391745112238	-0.156524257784214	-0.12909485879797	0.6264735698769	-1.28530050687907	-0.96182476466329	0.63232440260681	0.18505430847212	0.18030412744388	0.97335264301231	-1.22459087617668	-0.86838522809558	-0.745141202027516	-0.355655322230268	-0.30427226647357	-0.32530050687907	-0.654627081824765	-0.12616944243302	-0.09929036929761	-0.120318609703114	-0.515655322230268	-1.01375814627082	-0.66340333091962	-0.55186097031137	0.29952208544533	-0.74751629254164	-0.44909485879797	-0.367907313540912	0.42331643736423	-0.07186097031137	2.16521361332368	0.70418537291818	0.0980159304851602	1.46853005068791	1.46212889210717	1.80955829109341
238	0	0	0	0	0	0	0	0	0	0	0	0	0	0	0	0	0	0	0	0	0	0	0	0	0	0	0	0	0	0	0	0	0	0	0	0	0	0	0	0	0	0	0	0	0	0	0	0	0
239	0	0	0	0	0	0	-0.00906180148613544	0	-0.00906180148613544	0	0	0	0	0	0	0	0	-0.00604120099075696	0	-0.00302060049537848	0	0	0	0	0	0	0	0	0	0	0	0	0	-0.00604120099075696	0	0	0	0.00640802481105184	-0.00604120099075696	0	0	0	0	-0.00302060049537848	0	0	-0.00302060049537848	0	0
240	0	0	0	0	0	0	0	0	0	0	0	0	0	0	0	0	0	0	0	0	0	0	0	0	0	0	0	0	0	0	0	0	0	0	0	0	0	0	0	0	0	0	0	0	0	0	0	-0.0243546030199708	0
241	0	0	0	0	0	0	0	0	0	0	0	0	0	0	0	0	0	0	0	0	0	0	0	0	0	0	0	0	0	0	0	0	0	0	0	0	0	0	0	0	0	0	0	0	0	0	0	0	0
242	0	0	0	0	0	0	0	0.261096605744125	0	-0.0412371134020619	0	0	0	-0.0824742268041237	0	0	0	-0.0412371134020619	0	0.439718984684127	-0.0412371134020619	0	0	0	0.755726629162067	0	0	0	0	0	0	0	0	0	0	0	-0.0412371134020619	0	0	0	0	0	0	0.219859492342063	0	0	0	0	0
243	0	-0.0834028356964137	0	0	0	0	0	0	0	0	0	0	0	0	0	0	0	0	0	0	0	0	0	0	0	0	0	0	0	0	0	0	0	0	-0.166805671392827	0	-0.0834028356964137	0	0.741657474418645	0	0	0	0	0	0	0	0	0	0
244	0	0	0	0	0	0	0	0	0	0	0	-0.0122970978848992	0	0	0	0	0	0	0	0	0	0	0	0	0	0	0	0	0	0	0	0	0	0	0	0	0	0	0	0	0	0	0	0	0	0	0	0	0
245	0	0	0	0	0	0	0	0	0	0	0	0	0	0	0	0	0	0	0	0	0	0	0	0	0	0	0	0	0	0	0	0	0	0	0	0	0	0	0	0	0	0	0	0	0	0	0	0	0
246	0	0	0	0	0	0	0	0	0	0	0	0	0	0	0	0	0	0	0	0	0	0	0	0	0	0	0	0	0	0	0	0	0	0	0	0	0	0	0	0	0	0	0	0	0	0	0	0	0
247	0	0	0	0	0	0	0	0	0	0	0	0	0	0	0	0	0	0	0	0	0	0	0	0	0	0	0	0	0	0	-0.00814929508597506	0	0	0	0	-0.00814929508597506	0	0	0	0	0	0	-0.00814929508597506	0	0	0	0	0	0
248	0.0191703475648633	0	0	0	-0.0683526999316473	0	0.02893501898367	0	0.0386996904024768	0	0	0	0	0	0	0	0	0	0	0	0	0	0	0	0	-0.00976467141880676	0	0	0	-0.00976467141880676	0	0	0	0	0	0	0	0	0	0	0	0	-0.0781173713504541	0	0	-0.0195293428376135	0	0	0
249	0	0	0	0	0	-0.0433463372345037	0	0	0	0	0	0	0	0	0	-0.0216731686172518	0	0	0	0	0	0	0	0	0	0	0	0	0	0	0	0	0	0	0	0	0	0	0	0	0	0	0	0	0	0	0	0	0
250	0	0	0	0	0	0	0	0	0	0	0	0	0	0	0	0	0	0	0	0	0	0	0	0	0	0	0	0	0	0	0	0	0	0	0	0	0	0	0	0	0	0	0	0	0	0	0	0	0
251	0	-0.0211685012701101	0	0	0	0	0	0	0	-0.0635055038103302	0	0	0	0	0	0	-0.0211685012701101	0	0	0	0	0	0	0	0	0	0	0	0	0	0	0	0	0	0	0	0	0	-0.0211685012701101	0	0	0	0	-0.0846740050804403	-0.0211685012701101	0	0	0	-0.0211685012701101
252	0	0	0	0	0	0	0	0	0	0	0	0	0	0	0	0	0	0	0	0	0	0	0	0	0	0	0	0	0	0	0	0	0	0	0	0	0	0	0	0	0	0	0	0	0	0	0	0	0
253	0	0	0	-0.0831946755407654	0	-0.0831946755407654	0	0	0	0	0	0	0	0	0	-0.0831946755407654	0	0	0	0	0	0	0	0	0	0	0	0	0	0	0	0	0	0	0	0	0	0	0	0	0	0	0	0	0	0	0	0	0
254	0	0	0	0	0	0	0	0	0	0	-0.00800704620065658	0	0	0	0	0	0	0	0	0	0	0	0	0	0	0	0	0	0	0	0	0	0	0	0	0	0	0	0	0	0	0	-0.00800704620065658	0	0	0	0	0	0
255	0	-0.0408830744071954	0	0	-0.053585809441709	0	0	-0.122649223221586	0.301659125188537	0	0	-0.0817661488143908	0	0	0	-0.0817661488143908	0	0	0	0	0	0	-0.122649223221586	0	0	0	-0.0408830744071954	0	0.150829562594268	0	0	-0.0408830744071954	0	-0.163532297628782	0	0	0	0	0	-0.0817661488143908	-0.122649223221586	-0.0408830744071954	0	0	-0.0408830744071954	0	0	0	0
256	0	0	0	0	0	0	0	0	0	0	0	0	0	0	0	0	0	0	0	0	0	-0.0493827160493827	0	0	0	0	0	0	0	0.220264317180617	0	0	0	0	0	0	0	0	0	0	0	0	0	-0.0493827160493827	0	0	0	0	0
257	0.240218157306125	0	-0.193798449612403	0	0.674234764224653	-0.0775193798449612	-0.271317829457364	-0.193798449612403	-0.62015503875969	0.596715384379692	-0.232558139534884	-0.155038759689922	-0.387596899224806	0.48043631461225	-0.155038759689922	-0.573735331065968	-0.813953488372093	-0.193798449612403	0.356497227073566	-0.62015503875969	-0.348837209302326	-0.387596899224806	0.674234764224653	-0.0387596899224806	-0.155038759689922	-0.387596899224806	-0.232558139534884	-0.155038759689922	0.356497227073566	-0.116279069767442	0.395256916996047	-0.348837209302326	-0.116279069767442	-0.271317829457364	-0.348837209302326	0.635475074302173	-0.465116279069767	0.123939087538683	0.596715384379692	-0.581395348837209	0.00766001777124098	-0.348837209302326	-0.310077519379845	0.790513833992095	-0.271317829457364	0.278977847228605	0	-0.147378741918682	0.48043631461225
258	0	0	0	0	0	0	0	0	0	0	0	0	0	0	0	0	0	0	0	0	0	0	0	0	0	0	0	0	0	0	0	0	0	0	0	0	0	0	0	0	0	0	0	0	0	0	0	0	0
259	0	0	0	0	0	0	0	0	0	0	0	0	0	0	0	0	0	0	0	0	0	0	0	0	0	0	0	0	0	0	0	0	0	0	0	0	0	0	0	0	0	0	0	0	0	0	0	0	0
260	0	0	0	0	0	0	0	0	0	0	0	0	0	0	0	0	0	0	0	0	0	0	0	0	0	0	0	0	0	0	0	0	0	0	0	0	0	0	0	0	0	0	0	0	0	0	0	0	0
261	0	0	0	0	0	0	0	0	0	0	0	0	0	0	0	0	0	0	0	0	0.431034482758621	0	0	0	0	0	0	0	0	0	0	0	0	0	0	0	0	0	0	-0.119904076738609	0	0	0	0	0	0	0	0	0
262	0	0	0	0	0	0	0	0	0	0	-0.014421690222094	0	0	0	0	0	0	0	0	0	0	0	0	0	0	0	0	0	0	0	0	0	0	0	0	0	0	0	0	0	0	0	0.0634517766497462	0	0	0	0	0	0
263	0	0	0	0	0	0	-0.0890967813787727	0	0	0	-0.0111370976723466	0	0	0	0	0	0	0	0	0	0	0	0	0	0	0	0	-0.0111370976723466	0	0	0	0	0	0	0	0	0	0	0	0	0	0	0	0	-0.0111370976723466	0	0	0	0
264	0	0	0	0	0	0	0	0	0	0	0	0	0	0	0	0	0	0	0	0	0	0	0	0	0	0	0	0	0	0	0	0	0	-0.0749625187406297	0	0	0	0	0	0	-0.0749625187406297	0	0	0	0	0	0	0	0
265	-0.0831255195344971	-0.0415627597672485	0	-0.0415627597672485	0	-0.0831255195344971	0.135135135135135	0	0	0	-0.0415627597672485	0	0	0	0	0	0	0	0	0	0	-0.0831255195344971	0	0	0	0	-0.0415627597672485	0	0	0	-0.0415627597672485	0	0	0	0	0	0	0	0	0	0	0	0	0	0	0	0	0	-0.0415627597672485
266	0	0	0	0	0	0	0	0	0	0	0	0	0	0	0	0	0	0	0	0	0	0	0	-0.169491525423729	0	0	0	0	0	0	0	0	0	0	0	0	0	0	0	0	0	0	0	0	0	0	0	0	0
267	0	0.0153266165754737	0	0	0	0	0	0	-0.0240124864929763	0	0	0	-0.0120062432464882	0	0	0	0	0	-0.0120062432464882	0	0	0	0	0	-0.0240124864929763	0	0.0066407466579711	0	0	0	-0.0120062432464882	0	0	0	0	0	-0.0120062432464882	0	0	-0.0360187297394645	-0.072037459478929	0	0.0666719628904119	-0.0360187297394645	0	0	-0.0480249729859527	0	0
268	0	0	0	-0.00601684717208183	0	0	0	0	0	0	0	0	0	0	0	0	0	0	0	0	0	0	0	0	0	0	0	0	0	0	0	0	0	0	0	0	0	0	0	0	0	0	0	0	0	0	0	0	0
269	0	0	0	0	0	0	0	0	0	0	0	0	0	0	0	0	0	0	0	0	0	0	0	0	0	0	0	0	0	0	0	0	0	0	0	0	0	0	0	0	0	0	0	0	0	0	0	0	0
270	0	0	0	0	0	0	0	0	0	0	0	0	0	0	0	0	0	0	0	0	0	0	0	0	0	0	0	0	0	0	0	0	0	0	0	0	0	0	0	-0.0179694519317161	0	0	0	-0.0179694519317161	0	0	0	0	0
271	0	-0.148257968865827	0	0	0	0	-0.44477390659748	0	0	0	0	-0.148257968865827	0	0	0.398190118565867	0	0	0	0	0	0	0	0	0	0	-0.0741289844329133	0	0	0	0	0	0	0	0	0	0	-0.0741289844329133	0	0	-0.148257968865827	0	-0.0741289844329133	0	0	-0.148257968865827	-0.370644922164566	0	0	-0.22238695329874
272	0	0	0	0	0	0	0	0	0	0	0	0	0	0	0	0	0	0	0	0	0	0	0	0	0	0	0	0	0	0	0	0	0	0	0	0	0	0	0	0	0	0	0	0	-0.0564971751412429	0	0	0	0
273	0	0	0	0	0	0	0	0	0	0	0	0	0	0	0	0	0	0	0	0	0	0	0	0	0	0	0	0	0	0	0	0	0	0	0	0	0	0	0	0	0	0	0	0	0	0	0	0	0
274	0	0	0	0	0	-0.0726216412490922	0	0	0	0	-0.0726216412490922	-0.73616458252504	0.257458640483083	0	0	0	0	-0.75267854478168	0	-0.145243282498184	0	-1.86846529580884	-0.290486564996369	0	0	0.604052884471901	0	0.587538922215254	-0.145243282498184	-2.7267934063529	-0.0726216412490922	0.547945205479452	-0.0726216412490922	0	-0.0726216412490922	0	0	0	0	0	-0.65359477124183	-0.145243282498184	0	0	-2.09946180400116	0	0	1.61080769192507	0
275	0	0	0	-0.0421762969211303	0	0	0	0	0	0	0	0	-0.126528890763391	0	0	0	0	0	0	0	0	0	0	0	0	0	0	0	0	0	0	0	0	0	0	0	0	0	0	0	0	0	0	0	0	0	0	0	0
276	0	0	0	0	0	0	0	0	0	0	0	0	0	0	0	0	0	0	0	0	0	0	0	0	0	0	0	0	0	0	0	0	0	0	0	0	0	0	0	0	0	0	0	0	0	0	0	0	0
277	0	0	0	0	0	0	0	0	0	0	0	0	0	0	0	0	0	0	0	0	0	0	0	0	0	0	0	0	0	0	0	0	0	0	0	0	0	0	0	0	0	0	0	0	0	0	0	0	0
278	0	0	0	0	0	0	0	0	0	0	0	0	0	0	0	0	0	0	0	0	0	0	0	0	0	0	0	0	0	0	0	0	0	0	0	0	0	0	0	0	0	0	0	0	0	0	0	0	0
279	-0.0326797385620915	0	0	-0.0163398692810458	0	0	0	-0.0326797385620915	0	-0.0163398692810458	0	0	0	0	0	0	0	0	0	0	0	0	0	0.0552791597567717	0	0.149497609989269	0.0552791597567717	0	-0.0326797385620915	-0.0163398692810458	0	0	0	-0.0163398692810458	0	0	-0.0816993464052288	-0.0163398692810458	0	0	0	0	0	0	0	0	0	0	-0.0163398692810458
280	0	0	0	0	0	0	0	0	0	0	0	0	0	0	0	0	0	0	0	0	0	0	0	0	0	0	0	0	0	0	0	0	0	0	0	0	0	0	0	0	0	0	0	0	0	0	0	0	0
281	0	0	0	0	0	0	0	0	0	0	0	0	0	0	0	-0.00271983028259037	0	0	0	0	0	0	0	0	0	0	-0.00271983028259037	0	-0.00271983028259037	0	0	0	0	0	0	0	0	0	0	0	0	0	0	0	0	0	0	0	-0.00271983028259037
282	0	0	0	0	0	0	0	0	0	0	0	0	-0.00700133025274802	0	0	0	-0.00700133025274802	0	0	0	0	0	-0.014002660505496	-0.0210039907582441	-0.00700133025274802	0	0	0	0	0	0	-0.00700133025274802	0	0	0.0548847420417124	0	-0.00700133025274802	0	0	-0.00700133025274802	0	-0.014002660505496	0	-0.0210039907582441	-0.014002660505496	0	0	0	0
283	0	0	0	0	0	0	0	0	0	0	0	0	0	0	0	0	0	0	0	0	0	0	0	0	0	0	0	0	0	0	0	0	0	0	0	0	0	0	0	0	0	0	0	0	0	0	0	0	0
284	0	0	0	0	0	0	0	0	0	0	0	0	0	0	0	0.0793650793650794	0	0	0	0	0	0	0	0	0	0	-0.0243546030199708	-0.0487092060399415	0.110871430890914	-0.0243546030199708	-0.0487092060399415	0	0	-0.0243546030199708	0	-0.146127618119825	0.140676826015355	0	0	-0.0730638090599123	0.0550104763451086	0	-0.0243546030199708	0	0	0	0	-0.219191427179737	0
285	0	0	0	0	0	0	0	0	0	0	0	0	0	0	0	0	0	0	0	0	0	0	0	0	0	0	0	0	0	0	0	0	0	0	0	0	0	0	0	0	0	0	0	0	0	0	0	0	0
286	0	0	0	0	0	0	0	0	0	0	0	0	0	0	0	0	0	0	0	0	0	0	0	0	0	0	0	0	0	0	-0.0148588410104012	0	0	0	0	0	0	0	0	0	0	0	0	0	0	0	0	0	0
287	0	0	0	0	0	0	0	0	0	0	0	0	0	0	0	0	0	0	0	0	0	0	0	0	0.108695652173913	0	0	0	0	0	0	-0.0785237534354142	0	-0.235571260306243	0	0	0	0	0	0	0	0	0	-0.0196309383588536	0	0	0	0	0
288	0	0	0	0	0	0	0	0	0	0	0	0	0	0	0	0	0	0	0	0	0	0	0	0	0	0	0	0	0	0	0	0	0	0	0	0	0.212666394788301	0.275930399138355	0	0	0	0	0	0	0	0	0	0	0
289	0	0	0	0	0	0	0	0	0	0	0	0	0	0	0	0	0	0	0	0	0	0	0	0	0	0	0	0	0	0	0	0	0	0	0	0	0	0	0	0	0	0	0	0	0	0	0	0	0
290	1.01010101010101	0	0	0	0	0	0	-0.185528756957328	0	0	0	0	0	0	0	0	-0.0927643784786642	0	0	0	0	0	0	0	0	0	0	0	0	0	0	0	0	0	0	0	0	0	0	0	0	0	0	0	0	0	0	0	0
291	0	0	0	0	0	0	0	0	0	0	0	0	0	0	0	0	0	0	0	0	0	0	0	0	0	0	0	0	0	0.0168919925612903	-0.030361299463617	0.0270124257158293	0	0	0	0	0	0	0	0	0	0	0	0	0	0	0	0	0
292	0	0	-0.0106236056517582	0	0	-0.0106236056517582	0	-0.0106236056517582	0	0	0	0	0	0	0	0	0	0	0	-0.0106236056517582	0	0	0	0	0	0	0	0	0	-0.0106236056517582	0	0	0	0	0	0	0	0	-0.0106236056517582	0	0	0	0	0	0	0	0	0	0
293	0	-0.120409391932571	0	0	0	0	0	0	0	0.625	0	0	0	0	0	0	0	1.25	0	0	0	0	0	0	0	0	0	0	0	0	0	0	0	0	0	0	0	0	0	0	0	0	0	0	0	-0.120409391932571	0	0	0
294	0	0	0	0	0	0	0	0	-0.0306184935701164	0	0	0	0	0	0	0	0	0	0	0	0	0	0	0	-0.135147780129606	0.193423597678917	0	0	0	0	-0.0612369871402327	0	0	0	0	0.101568116968568	0	0	0	0.17251774036702	0	0	0	0	0	0	0	0	0
295	0	0	0	0	0	0	0	0	0	0	0	0	0	0	0	0	0	0	0	0	0	0	0	-0.101936799184506	0	0	0	0	0	0	0	0	0	0	0	0	0	0	0	0	0	0	0	0	0	0	0	0	0
296	0	0	0	0	0	0	0	0	0	0	0	0	0	0	0	0	0	0	0	0	0	0	0	0	-0.0819672131147541	0.689655172413793	0	0	0	0	0.180893159977389	0	0	0	3.25325042396834	-0.163934426229508	0	0	0	0	0	0	0	0	0	0	0	0	0
297	0	0	0	0	0	0	0	0	0	0	0	0	0	0	-0.0881057268722467	0.448430493273543	0	-0.0881057268722467	0	0	0	0	0	0	0	0	0	0	0	0	0	0	0	0	0	0	0	0	-0.0881057268722467	0	0.448430493273543	0	-0.0881057268722467	0	-0.26431718061674	0	0	0	0
298	0	0	0	0	0	0	0	0	0	0	0	0	0	0	0	0	0	0	0	0	0	0	0	0	0	0	0	0	0	0	0	0	0	0	0	0	0	0	0	0	0	0	0	0	0	0	0	0	0
299	0	-0.00872752661895619	0	0	0	0	0	0	0	0	0	0	0	0	0	0	0	0	0	0	0	0	0	0	0	0.134831460674157	0	0	0	0	0	0	0	0	0	0	0	0	0	0	0	0	0	0	0	0	0	0	0
300	0	0	0	0	0	-0.0300661455201443	0	0	0	0	0	0	0	0	0	0	0	0	0	0	0	0	0	0	0	0	0	0	0	0	0	0	0	0	0	0	0	0	0	0	0	0	0	0	0	0	-0.0300661455201443	0	0
301	0	0	0	0	0	0	0	0	0	0	0	0	0	0	0	0	0	0	0	0	0	0	0	0	0	0	0	-0.0178412132024978	0	0	0	0	0	0	-0.00892060660124889	0	0	0	0	0	0	0	0	0	0	0	0	0	-0.00892060660124889
302	0	0	0	0	0	0	0	0	0	0	0	0	0	0	0	0	0	0	0	0	0	0	0	0	0	0	0	0	0	0	0	0	0	0	0	0	0	0	0	0	0	0	0	0	0	0	0	0	0
303	0	0	0	0	0	0	0.82159509202454	0	0	0	0	0	0	0	0	0.155178129372511	0	0	0	0	0	0	0	0	-0.00842105263157895	0	0	0	-0.00842105263157895	0	0	0	-0.0336842105263158	0	-0.0168421052631579	0	0	0	0	0	0	0	0	0	0	0.122699386503067	0	0	0
304	0	0	0	0	0	0	0	0	0	0	0	0	0	0	0	0	0	0	0	0	0	0	0	0	0	0	0	0	0	0	0	0	0	0	0	0	0	0	0	0	0	0	0	0	0	0	0	0	0
305	0	0	0	0	0	0	-0.0335795836131632	0	0	-0.0335795836131632	0	0	0	0	0	0	0	0	0	0	0.0722543352601156	0	0	0	0	0	0	0	0	0	0	0	0	0	0	0	0	0	0	0	0	0.487486267309014	0	0	0	0	0	0	0
306	0	0	0	0	0	0	0	0	0	0	0	0	0	0	0	0	-0.0450653447498873	0	-0.0450653447498873	0	0	0	0	0	0	0	0	0	0	0	0	0	0	0	0	0	0	-0.0450653447498873	0	0.253164556962025	0	0	0	0	-0.315457413249211	0	0	0	0
307	0	0	0	0	0	0	0	0	0	0	0	0	0	0	0	0	0	0	0	0	0	0	0	0	0	0	0	0	0	0	0	0	0	0	0	0	0	0	0	0	0	0	0	0	0	0	0	0	0
308	0	0.474516316890624	0	-0.114854517611026	0	0	0	0	0	0	0	0	-0.0382848392036753	0	0	0	0	0	0	-0.114854517611026	0.176056338028169	0	0	0.237258158445312	-0.0382848392036753	0	0	0.352112676056338	0	0	0	0	0	0	0	0	0	0	0	-0.0382848392036753	0	0	0	0	0	0	0	-0.0765696784073507	-0.0382848392036753
309	0	0	0	0	0	0	0	0	0	0	0	0	0	-0.0069886085680341	0	0	0	0	0	0	0	0	0	0	0	0	0	0	0	0	0	0	0	0	0	0	0	0	0	0	0	0	0	-0.0069886085680341	0	0	0	0	0
310	0	0	-0.129609991752091	0	-0.0235654530458348	0	0	0	0	0	0	0	0	0	0.038127206177023	0	0	0	0	0	0	0	0	0	0	0	0	0	0	0	0	-0.0235654530458348	-0.0471309060916696	0.0734753857457752	0	0	0	0	0	0	0	0	0	0	0	0	0	0	0
311	0	0	0	0	0	0	0	0	0	0	0	0	0	0	0	0	0	0	0	0	0	0	0	0	0	0	0	0	0	0	0	0	0	0	0	0	0	0	0	0	0	0	0	0	0	0	-0.0626959247648903	0	0
312	0	0	0	0	0	0	0	0	0	0	0	0	0	0	0	0	0	0	0	0	0	0	0	0	0	0	0	0	0	0	0	0	0	0	0	0	0	0	0	0	0	0	0	0	-0.0062293652276833	0	0	0	0
313	0	0	0	-0.0059343659130022	0	0	0	0	0	0	-0.0118687318260044	0	0	0	0	-0.0059343659130022	0	0	0	0	0	0	-0.0059343659130022	0	0	0	0	0	0	0	0	0	0	0	0	0	0	0	-0.0059343659130022	-0.0118687318260044	0	0	0	0	0	0	-0.0059343659130022	0	0
314	0	0	0	0	0	0	0	0	0	0	0	0	0	0	0	0	0	0	0	0	-0.0246913580246914	0	0	0	0	0	0	0	0	0	0	0	0	0	0	0	0	0	0	0	0	0	0	0	0	0	0	0	0
315	0	0	0	0	0	0	0	0	0	0	0	0	0	0	0	0	0	0	0	0	0	0	0	0	0	0	0	0	0	0	0	0	0	-0.0270562770562771	0	0	0	0	0	0	0	0	0	0	0	0	0	0	0
316	0	0	0	0	0	0	0	0	0	0	1.52436709341352	0	0	1.06382978723404	0	0	0	0	0	0	3.32057648791896	0	0	0.531914893617021	0	0	-0.642398286937901	0	0.531914893617021	0.48597506340456	0	0	0.317782131304387	0	0.460537306179476	0	0	0	0	0	0	0	0	0	0	0	0	0	0
317	0	0	0	0	0	0	0	0	-0.0522739153162572	0	0	0	0	0	0	-0.209095661265029	0	0	-0.0522739153162572	0	-0.104547830632514	0	0	0	0	-0.104547830632514	-0.0522739153162572	0	0	0	-0.0522739153162572	0	0	0	-0.0522739153162572	0	0	0	0	0	0	0	0	0	0	0	0	0	0
318	0	0	0	0	0	0	0	0	0	0	0	0	0	0	0	0	0	0	0	0	0	0	0	0	0	0	0	0	0	0	0	0	0	0	0	0	0	0	0	0	0	0	0	0	0	0	0	0	0
319	0	0	0	0	0	0	0	0	0	0	0	0	0	0	0	0	0	0	0	0	0	0	0	0	0	0	0	0	0	0	0	0	0	0	0	0	0	0	0	0	0	0	0	0	0	0	0	0	0
320	0	0	0	0	0	0	0	0	0	0	0	0	0	0	0	0	0	0	0	0	0	0	0	0	0	0	0	0	0	0	0	0	0	0	0	0	0	0	0	0	0	0	0	0	-0.0686341798215511	0	0	0	0
321	0	0	0	0	0	0	0	0	0	0	0	0	0	0	0	0	0	0	0	0	0	0	0	0	0	0	0	0	1.12359550561798	0	0	0	0	0	0	0	0	0	0	0	0	0	0	0	0	0	0	0	0
322	0	0	0	0	0	0	0	0	0	0	0	0	0	0	0	0	0	0	0	0	0	0	0	0	0	0	0	0	0	0	0	0	0	0	0	0	0	0	0	0	0	0	0	0	0	0	0	0	0
323	0	0	0	0	0	0	0	0	0	0	0	0	-0.00385884350460167	0	0	0	0	0	-0.00771768700920334	0	0	0	0	0	0	0	0	0	0	0	0	-0.00192942175230084	0	0	0	0	0	0	0	0	0	0	-0.00578826525690251	0	0	0	0	0	0
324	0	-0.0486381322957198	0	0	-0.0486381322957198	0	0	0	0	-0.0972762645914397	0	0	0	0	0	0	0	0	0	0	0	0	0	0	0	0	-0.0972762645914397	0	0	0	0	0	0	0	0	0	0	0	0	0	0	0	0	0	0	0	0	0	0
325	0	0	0	0	0	0	0	0	0	0	0	0	0	0	0	0	0	0	0	0	0	0	0	0	0	0	0	0	0	0	0	0	0	0	0	0	0	0	0	-0.0240847784200385	0	0	0	0	0	0	0	0	0
326	0	0	-0.297397769516729	-0.0743494423791822	0	0	0	-0.148698884758364	0	0	-0.0743494423791822	-0.148698884758364	0	0	0.160944675267877	0	0	0	0	-0.0743494423791822	0	0	0	0	0	-0.0743494423791822	-0.446096654275093	0	0	0	0	0	0	0	-0.0743494423791822	0	0	0	0	-0.148698884758364	0	0	-0.0743494423791822	0	0	0	-0.0743494423791822	0.235294117647059	0
327	0	0	0	0	0	0	0	0	0	0	0	0	0	0	0	0	0	0	0	0	0	0	0	0	0	0	0	0	0	0	0	0	0	0.131578947368421	0	0	0	0	0	0	0	0	0	0	0	0	0	-0.0304599451720987	0
328	0	0	0	0	0	0	0	0	0	0	0	0	0	0	0	0	0	0	0	0	0	0	0	0	-0.103896103896104	0	0	0	0	0	0	0	0	0	0	0	0	0	0	0	0	0	0	0	0	0	0	0	0
329	-0.0453309156844968	0.382141967972417	-0.906618313689937	-0.589301903898459	-0.362647325475975	0.55712400001879	-0.407978241160471	7.49369360059	0.200818305234429	0	-0.0453309156844968	0	0	0	-0.0453309156844968	0	0	0	0	0	0	0	0	0	-0.0906618313689937	-0.271985494106981	-0.317316409791478	0.246149220918926	1.72938617712409	-0.453309156844968	-0.407978241160471	0.064825558180939	0.854945767313823	0	0	0	-0.0453309156844968	0	0.518134715025907	-0.181323662737987	0.47280379934141	0	0	1.03626943005181	-0.0906618313689937	0	-0.226654578422484	0.246149220918926	-0.498640072529465
330	0	0	0	0	-0.017611835153223	0.102145045965271	0	-0.0528355054596689	0	-0.0352236703064459	0	-0.017611835153223	0	0	0	0	0	0	0	0	-0.017611835153223	0	0	0	0	0	0	-0.017611835153223	0	0	0	0	0	-0.123282846072561	0	0.0493095405056021	0	-0.017611835153223	0	0.084533210812048	0	0	0	0	0	0	0	0	0
331	0	-0.0761962816214569	0	0	0	0	0	0	0	-0.0457177689728741	0	0	-0.0304785126485827	0	-0.0152392563242914	0	-0.0152392563242914	0	0	0	0	0	0	-0.0152392563242914	0	0	0	0	0	0	0	0	0	0	0	0	-0.0152392563242914	0	0	0	0	0	0	0	0	0	0	0	0
332	0	0	0	0	0	0	0	0	0	0	0	0	0	0.178571428571429	-0.0311915159076731	0	0	0	-0.0311915159076731	0	0	0	0	0	0	0	0	0	0	0	0	0	0	0	0	0	0	0	0	0	0	0	0	0	0	0	0	0	0
333	0	0	0.255754475703325	-0.058173356602676	0	0	-0.29086678301338	-0.174520069808028	-0.116346713205352	0	-0.116346713205352	0	0	-0.407213496218732	-0.116346713205352	0.255754475703325	-0.116346713205352	0	0	-0.058173356602676	0	-0.058173356602676	0	-0.116346713205352	-0.232693426410704	0	-0.29086678301338	0	-0.174520069808028	0.197581119100649	-0.29086678301338	-0.349040139616056	-0.058173356602676	-0.349040139616056	-0.058173356602676	-0.232693426410704	0.139407762497973	-0.058173356602676	-0.116346713205352	-0.465386852821408	0.081234405895297	-0.349040139616056	-0.523560209424084	0.278815524995946	-0.558672516734139	-0.232693426410704	-0.174520069808028	0	-0.116346713205352
334	0.504075504075504	-0.0965250965250965	-0.28957528957529	0	-0.0965250965250965	0	-0.28957528957529	0	-0.28957528957529	0	-0.0965250965250965	0	0	-0.0965250965250965	-0.28957528957529	0.600600600600601	-0.482625482625483	0.117975117975118	0	-0.193050193050193	-0.482625482625483	-0.28957528957529	0.117975117975118	-0.386100386100386	-0.193050193050193	-0.482625482625483	-0.28957528957529	0.407550407550408	-0.28957528957529	2.38095238095238	-0.579150579150579	-0.0965250965250965	2.52037752037752	-0.386100386100386	-0.482625482625483	0.793650793650794	-0.28957528957529	-0.482625482625483	-0.193050193050193	0.697125697125698	0	-0.193050193050193	0	-0.28957528957529	1.58730158730159	-0.675675675675676	-0.386100386100386	-0.0965250965250965	-0.193050193050193
335	0.0161402637502632	0	0	0	0	0	0	0	0	0	0	0	0	0	0	0	0	0	0	0	0	0	0	0	0	0	0	0	0	0	0	0	0	0	0	0	0	0	0	0	0	0	0	0	-0.00237515586960394	0	0	0	0
336	0	0	0	0	0	0	0	0	0	0	0	0	0	0	0	0	0	0	0	0	0	0	0	0	0	0	0	0	0	0	0	0	0	0	0	0	0	0	0	0	0	0	0	0	0	0	0	0	0
337	0	0	0	0	0	0	0	0	0	0	0	0	0	0	0	0	0	0	0	0	0	0	0	0	0	0	0	0	0	0	0	0	0	0	0	0	0	0	0	0	0	0	0	0	0	0	0	0	0
338	0	0	0	0	0	0	0	0	0	0	0	0	0	0	0	0	0	0	0	0	0	0	-0.0157405949944908	0	0	0	0	0	0	0	0	0	0	0	0	0	0	0	0	0	0	0	0	0	0	0	0	0	0
339	1.00475115782096	0	0	0	0	0	0	0	0	0	0	0	0	0	-0.0666222518321119	0	0	0	0	-0.040803247661882	0	0	0.246087383497507	0	0.346020761245675	0	0	0	0	0	-0.0999333777481679	0	0	0	0	0	0	0	0	0	0	0.012909502085115	0	0	0	0	0	0	0
340	0	0	0	-0.0364830353885443	0	0	0	0	0	1.14909084375628	0	0	0	0.13664918042933	-0.109449106165633	0	0	0	0.027349799443122	0	0	0	0.355597301153736	-0.0364830353885443	0	-0.0364830353885443	0	0	0	0	-0.0364830353885443	-0.145932141554177	-0.0364830353885443	0.136798905608755	0	0.136798905608755	0.373913681437721	0	0.227981539883543	0	0.155015469106455	0.237114775828966	0.0638328348316663	0	0	0	-0.218898212331266	-0.0729660707770887	0
341	0	0	0	0	0.421940928270042	0.843881856540084	0	0	0	0	0	0	0	0	0	0	0	0	0	0	0	0	0	0	0	0	0	0	0	0	0	0	0	0	0	0	0	0	0	0	0	0	0	0	0	0	0	0	0
342	0	0	0	0	0	0	0	0	0	0	0	0	0	0	0	0	0	0	0	0	0	0	0	0	0	0	0	0	0	0	0	0	0	0	0	0	0	0	0	0	0	0	0	0	0	0	0	0	0
343	0	-0.143129770992366	0	0	-0.143129770992366	0	0	0	0.080899435778294	-0.238549618320611	0.128609359442417	0	0	-0.0477099236641221	-0.0954198473282443	-0.238549618320611	0	0	-0.0477099236641221	0.543478260869565	0	0.176319283106539	0	0.448058413541321	-0.0477099236641221	0	0.448058413541321	0	-0.286259541984733	0.242698307334882	0	-0.143129770992366	-0.190839694656489	0	0	0	-0.0477099236641221	-0.0954198473282443	-0.0477099236641221	0	0	0	0	-0.0477099236641221	0	0.271739130434783	0	-0.143129770992366	-0.190839694656489
344	0	0	0	0	0	-0.0383729854182655	0	0	0	0	0	0	0	0	0	0	0	0	0	0	0	0	0	0	0	0	0	0	0	0	0	0	0	0	0	0	0	0	0	0	0	0	0	0	0	0	0	0	0
345	0	0	0	0	0	0	0	0	0	0	0	0	0	0	0	0	0	0	0	0	0	0	0	0	0	0	0	0	0	0	0	0	0	0	0	0	0	0	0	0	0	0	0	0	0	0	0	0	0
346	0	0	0	0	0	0	0	0	0	0	0	0	0	0	0	0	0	0	0	0	0	0	0	0	0	0	0	0	0	0	0	0	0	0	0	0	0	0	0	0	0	0	0	0	0	0	0	0	0
347	0	0	0	0	0	0	0	0	0	0	0	0	0	0	0	0	0	0	0	0	0	0	0	0	0	0	0	0	0	0	0	0	0	0	0	0	0	0	0	0	0	0	0	0	0	0	0	0	0
348	0	0	0	0	-0.0248323814253787	0	0	0	0	0	0	0	0	0	0	0	0	0	0	0	0	0	0	0	0	0	0	0	0	0	0	0	0	0	0	0	0	0	0	0	0	0	0	0	0	0	0	0	0
349	0	0	0	0	0	0	0	0	0	0	0	0	0	0	0	0	0	0	0	0	0	0	0	0	0	0	0	0	0	0	0	0	0	0	0	0	0	0	0	0	0	0	0	0	0	0	0	0	0
350	0	0	0	0	0	0	0	0	0	0	0	0	0	0	-0.0251193167545843	0	0	-0.0753579502637528	0	0	-0.0251193167545843	0	0	0	0	0	-0.0251193167545843	0	0	0	0	0	0	0	-0.0502386335091686	0	0	0	0	0	0	0	0	0	0	0	0	0	0
351	0	0	0	0	0	0	0	-0.132450331125828	0	0	0	0	0	0	0	0	0	0	0	0	0	0	0	0	0	0	0	0	0	0	0	0	0	0	0	0	0	0	0	0	0	0	0	0	0	0	0	0	-0.0883002207505519
352	0	0	0	0	0	0	0	0	0	0	-0.0290107339715695	0	0	0	0	0	0	0	-0.0290107339715695	0	0	0	0	0	0	0	0	0	0	0	0	0	0	-0.058021467943139	0	0	0	0	0	0	0	0	0	0	0	0	0	-0.0290107339715695	0
353	-0.076103500761035	0	0	0	0	0	0	0	0	0	0	0	-0.076103500761035	0	0	0	0	0	0	0	0	0	0	0	0	0	0	0	0	0	0	0	0	0	0	0	0	0	0	0	0	0	0	0	0	-0.684931506849315	0	0	0
354	-0.0119853778390364	0.033983325471847	0	0	0	0	0	0	0	0	0	0	0	0	0	0	0	-0.00599268891951819	0	0	0	0	0	-0.00599268891951819	0	0	0	0	0	0	0	0	0	0	0	0	0	0	0	0	0	0	0	0	0	0	0	0	0
355	0	0	0	0	0	0	0	0	0	0	0	0	0	-0.0488997555012225	0	0	0	0	0	0	0	0	0	0	0	0	0	0	0	0	0	0	0	0	0	0	0	0	0	0	0	0	0	0	0	0	0	0	0
356	0	0	0	0	0	0	0	0	0	0	0	0	0	0	0	0	0	0	0	0	0	0	0	0	0	0	0	0	0	0	0	0	0	0	0	0	0	0	0	0	0	0	0	0	0	0	0	0	0
357	0	0	0	0	0	0	0	0	0	0	0	0	0	0	0	0	-0.0146284376828555	0	0	0	0	0	0	0	0	0	0	0	0	0	0	0	0	0	0	0	0	0	0	0	0	0	0	0	0	0.24390243902439	0	0	0
358	0	0	0	0	0	0	0	0	0	0	0	0	-0.0554938956714761	0	0	0	0	0	0	0	0	0	0	-0.0554938956714761	0	-0.0554938956714761	0	0	0	0	0	0	0	0	-0.110987791342952	0	0	0	0	0	0	0	0	0	0	0	0	0	0
359	0	0	0	0	0	0	0	0	0	0	0	0	0	0	0	0	0	0	0	0	0	0	0	0	0	0	0	0	0	0	0	0	0	0	0	0	0	0	0	0	0	0	0	0	0	0	0	0	0
360	0	-0.0246426811237063	0	0	0	0	0	0	-0.0246426811237063	0	0	0	0	0	0	0	0	0	0	-0.0492853622474125	0	0	0	0	-0.0739280433711188	0	0	0	0	0	0	0	0	0	0	0	0	0	0	0	0	0	0	0	0	0	0	0	0
361	0	0	0	0	0	0	0	0	0	0	0	0	0	0	0	0	0	0	0	0	0	0	0	0	0	0	0	0	0	0	0	0	0	0	0	0	0	0	0	0	0	0	0	0	0	0	0	0	0
362	0	0	0	0	0	0	0	0	0	-0.0816993464052288	0	0	0	0	0	-0.163398692810458	0	0	0	0	0	0	0	0	0	0	0	0	-0.0816993464052288	-0.163398692810458	0	0	-0.0816993464052288	0	-0.163398692810458	0	0	0	0	0	0	0	-0.326797385620915	0	0.613496932515337	0	0	0	0
363	0	0	0	0	0	0	0	0	0	0	0	0	0	0	0	0	0	0	0	0	0	0	0	0	0	0	0	0	0	0	0	0	0	0	0	0	0	0	0	0	0	0	0	0	0	0	0	0	0
364	0	0	0	0	0	0	0	0	0	0	0	0	0	0	0	0	0	0	0	0	0	0	0	0	0	0	0	0	0	0	0	0	0	0	0	0	0	0	0	0	0	0	0	0	0	0	0	0	0
365	0	0	0	0	0	0	0	0	0	0	0	0	0	0	0	0	0	0	0	0	0	0	0	0	0	0	0	0	0	0	0	0	0	0	0	0	0	0	0	0	0	0	0	0	0	0	0	0	0
366	0	0	0	-0.0886524822695035	0	0	0	0	0	0	0	0	0	0	0	0	0	0	0	0	0	0	0	0	0	0	0	0	0	0	0	0	0	0	0	0	0	0	0	0	0	0	0	0	0	0	0	0	0
367	0	0	0	0	0	0	0	0	0	0	0	0	0	0	0	0	0	0	0	0	0	0	0	0	0	0	0	0	0	0	0	0	0	0	0	0	0	0	0	0	0	0	0	0	0	0	0	0	0
368	0	0	0	0	0	0	0	0	0	-0.000133472500660689	0	0	0	0	0	-0.000800835003964133	0	0	0	0	0	0	0	0	0	0	0	0	0	0	0	0	0.00163793456451415	0	-0.000266945001321378	0	0	0	0	0	0	0	0	0	-0.000266945001321378	-0.000133472500660689	0	0	0
369	0	0	0	0	0	0	0	0	0	0	0	0	0	0	0	0	0	0	0	0	0	0	0	0	0	0	0	0	0	0	0	0	0	0	0	0	0	0	0	0	0	0	0	0	0	0	0	0	0
370	0	-0.00618142481842065	-0.0123628496368413	-0.00618142481842065	-0.0010588551772295	0	0	0	0	0	0	0	0	0	0	0	0	0	0	0	0	0	0	-0.00309071240921032	0	0	0	-0.00309071240921032	0	0	0	0	0	0	0	0	0	0	0	0	0	0	0	-0.00309071240921032	0	0	0	0	0
371	0	0	0	0	0	0	0	0	0	0	0	0	0	0	0	0	0	0	0	0	0	0	0	0	0	0	0	0	0	0	0	0	0	0	0	0	0	0	0	0	0	0	0	0	0	0	0	0	0
372	0	0	0	0	0	0	0	0	-0.000708978503771766	0	0	0	0	0	0	0	0	0	0	0	0	0	0	0	0	0	0	0	0	0	0	0	0	0	0	0	0	0	0	0	0	0	0	0	0	0	0	0	0
373	0	0	0	0.00271731779495187	0	0	-0.00032685186093107	0	0	0	0	0	0	0	0	-0.000163425930465535	0	0	0	0	0	0	0	0	0	0	0	0	0	0	0	0	-0.00032685186093107	0	0	-0.000490277791396605	0	0	0	0.000638472966121583	0	0	0	0	-0.00032685186093107	0	0	0	-0.000163425930465535
374	0	0	0	0	0	0	0	0	0	0	0	0	0	0	0	0	0	0	0	0	0	0	0	0	0	0	0	0	0	0	0	0	0	0	0	0	0	0	0	0	0	-8.50152177239726e-05	0	0	0	0	-0.000170030435447945	0	0
375	0	0	0	0	-0.000358437070995631	0	0	0	0	0	0	0	0	0	0	0	0	0	0	0	0	-0.000358437070995631	0	0	0	0	0	0	0	0	0	0	0	0	0	0	0	0	0	0	0	0	0	0	0	0	0	0	0
376	0	0	0	0	0	0	0	0	0	0	0	0	0	0	0	0	0	0	0	0	0	0	0	0	0	0	0	0	0	0	0	0	0	0	0	0	0	0	0	0	0	0	0	0	0	0	0	0	0
377	0	0	0	-0.000251769942697161	0	0	-0.000251769942697161	0	0	0	0	0	0	0	0	0	0	0	0	0	0	0	0	0	0	0	0	0	0	0	0	0	0	0	0	0	0	0	0	0	0	0	0	0	0	-0.000503539885394322	-0.0134950456397616	0	0
378	0	0	0	0	0	0	0	0	0	0	0	0	0	0	0	0	0	0	0	0	-0.000282955069564504	0	0	0	0	0	0	0	0	0	0	-0.000141477534782252	0	0	0	0	0	0	0	0	0.00100579336981011	0	0	0	-0.000141477534782252	0	0	0	0
379	0	0	0	0	0	0	0	0	0	0	0	0	0	0	0	0	0	0	0	0	0	0	0	0	0	0	0	0	0	0	0	0	0	0	0	0	0	0	0	0	0	0	0	0	0	0	0	0	0
380	0	0	0	0	0	0	0	0	0	0	0	0	0	0	0	0	0	0	0	0	0	0	0	0	0	0	0	-0.000582367089271051	0	0	0	0	0	0	0	0	0	-0.000582367089271051	0	0	0	0	0	0	-0.000582367089271051	0	0	0	0
381	0	0	0	0	0	0	0	0	0	0	0	0	0.00847242226552571	0	0	0	0	-0.00525306647755627	0	0	0	0	0	0	0	0	0	0	0	0	0	0	0	0	0	0	0	0	0	0	0	0	-0.00262653323877814	0	0	0	0	0	0
382	0	0	0	0	0	0	0	0	0	0	0	0	0	0	0	0	0	0	0	0	0	0	0	0	0	0	0	0	0	0	0	0	0	0	0	0	0	0	0	0	0	0	0	0	0	0	0	0	0
383	0	0	0	0	0	0	0	0	0	0	0	0	0	0	0	0	0	0	0	0	0	0	0	0	0	0	0	0	0	0	0	0	0	0	0	0	0	0	0	0	0	0	0	0	0	0	0	0	0
384	0.00997307270370001	0	-0.00277184910053497	0	0	0	0	0	-0.00277184910053497	0	0	0	-0.000923949700178322	0	0	0	-0.000923949700178322	0	0	-0.00461974850089161	-0.000923949700178322	0	-0.000923949700178322	-0.00369579880071329	0	-0.00184789940035664	0	0	0	0.00498653635185	0	0	0	-0.00369579880071329	0	0.00406258665167168	0	0	0	-0.000923949700178322	0	0	0	0	0	-0.000923949700178322	0	0	-0.000923949700178322
385	0	0	0	0	0	0	0	0	0	0	0	0	0	0	0	0	0	0	0	0	0	0	0	0	0	0	0	0	0	0	0	0	0	0	0	-0.000517408198850319	0	0	0	0	0	0	0	0	0	0	-0.000517408198850319	0	0
386	0	0	-0.0189989863847465	0	0	-0.0010001300169022	0	0	0	0	0	-0.0189989863847465	0	0	0	-0.00200026003380439	0	0	0	0	0	0	0	0	-0.0160020802704352	0	0	-0.00700091011831538	0	0	0	0	0	0	0	0	-0.0010001300169022	0	0	0	0	0	0	0	-0.0010001300169022	0	-0.0010001300169022	0.004004004004004	0
387	0	0	0	0	0	0	0	0	0	0	0	0	0	0	0	0	0	0.00351592610238436	0	0	0	0	0	-0.00354572208630288	-0.00531858312945431	0	0	0	0	0	0	0	0	0	0	0	0	0	0	0	0	0	0	0	0	0	0	0	0
388	0	0	0	0	0	0	0	0	0	0	0	0	0	0	0	0	0	0	0	0	0	0	0	0	0	0	0	0	0	0	0	-0.00132340777502068	0	0	0	0	0	0	0	0	0	0	0	0	0	0	0	0	0
389	0	0	0	0	0.000273932929003429	0	0	0	-0.000290235042011522	0	0	-0.000193490028007682	0	0	0	0	0.000467422957011111	0	0	0	0	0	0	0	0	0	0	0	0	0	0	0	0	0	0	0	0	0	0	0	0	0	0	0	0	0	0	0	0
390	0	0	0	0	0	0	0	0	0	0	0	0	0	0	0	0	0	0	0	0	0	0	0	0	0	0	0	0	0	0	0	0	0	0	0	0	0	0	0	0	0	0	0	0	0	0	0	0	0
391	0	0	0	0	0	0	0	0	0	0	0	0	0	0	0	0	0	0	0	0	0	0	0	0	0	0	0	0	0	0	0	0	0	0	0	0	0	0	0	0	0	0	0	0	0	0	0	0	0
392	0	0	0	0	0	0	0	0	0	0	0	0	0	0	0	0	0	0	0	0	0	0	0	0	0	0	0	0	0	0	0	0	0	0	0	0	0	0	0	0	0	0	0	-0.0141823854772373	0	0	0	0	0
393	0	0	0	0	0	0	0	0	0	0	0	0	0	0	0	0	0	0	0	0	0	0	0	0	0	0	0	0	0	0	0	0	0	0	0	0	0	0	0	0	0	0	0	0	0	0	0	0	0
394	0	0	0	0	0	0	0	0	0	0	0	0	0	0	0	0	0	0	0	0	0	0	0	0	0	0	0	0	0	0	0	0	0	0	0	0	0	0	0	0	0	0	0	0	0	0	0	0	0
395	0	0	0	0	0	0	-0.000225622096525645	0	0	0	0	0	0	0	0	0	0	0	0	0	0	0	0	0	0	0	0	0	0	0	0	0	0	0	0	0	0	0	0	0	0	0	0	0	0	0	0	0	0
396	0	0	0	0	0	0	0	0	0	0	0	0	0	0	0	0	0	0	0	0	0	0	0	0	0	0	0	0	0	0	0	0	0	0	0	0	0	0	0	0	0	0	0	0	0	0	0	0	0
397	0	-0.00181054461181924	0	0	0	0	0	0	0	0	0	0	0	0	0	0	0	0	0	0	0	-0.00181054461181924	0	0	0	0	0	-0.00362108922363847	0	0	0	0	0	0	0	0	0	0	0	0	0	0	0	0	0	0	0	0	0
398	0	0	0	0	0	0	0	0	0	0	0	0	0	0	0	0	0	0	0	0	0	0	0	0	0	0	0	0	0	0	0	0	0	0	0	0	0	0	0	0	0	0	0	0	0	0	0	0	0
399	0	0	0	0	0	0.000884550945550627	0	0	0	0	0	0	0	0	0	0	0	0	0	0	0	0	0	-0.000624283374709448	0	0	0	0	0	0	0	0	-0.000416188916472965	-0.000208094458236483	0	0	0	0	0	0	0	0	0	0	0	0	0	0	0
400	0	0	0	0	0	0	0	0	0	0	0	0	0	0	0	0	0	0	0	0	0	0	0	0	0	0	0	0	0	0	0	0	0	0	0	0	0	0	0	0	0	0	0	0	0	0	0	0	0
401	0	0	0	0	0	0	0	0	0	0	0	0	0	0	0	0	0	0	0	-0.0104253544620517	0	0	0	0	0	0	0	0	0	0	0	-0.0104253544620517	0	0	0	0	0	0	0	0	0	0	0	0	0	0	0	0	0
402	0	0	0	0	0.00726427429899753	0	0	0	0	0	0	0.0145285485979951	0	0.00726427429899753	0	0	0	0	-0.00220541208124738	0	0	0	-0.00441082416249476	0	0	0	-0.00220541208124738	0	0	0	0	0	0	0	-0.00220541208124738	0	0	0	0	0	0	0.00726427429899753	0	0	0	0	0	-0.00220541208124738	-0.00441082416249476
403	0	0	0	0	-0.000161417113119499	0	0	0	0	0	-0.000161417113119499	0	0	0	0	0	0	0	0	0	-0.000161417113119499	0	-0.000484251339358496	-0.000161417113119499	-0.000484251339358496	0.00153032726048465	0	-0.00183005143627198	0	-0.000968502678716992	0.00306065452096931	0	-0.000484251339358496	0.000765163630242327	0	0	0	0	0.00237306413313615	0	0	-4.1921935355167e-05	0	0	0	0	0.000765163630242327	0	0
404	0	0	0	0	0	0	0	0	0	0	0	0	0	0	0	0	0	0	0	0	0	0	0	0	0	0	0	0	0	0	0	0	0	0	0	0	0	0	0	0	0	0	0	0	0	0	0	0	0
405	0	-0.00075282892850829	0	0	-0.000174998031272148	0	0	0	0.00154856387973948	0	0	0	0	0	0	0	0	0	0	0	0	0	0	0	0	0	-0.000349996062544296	-0.000174998031272148	0	0	0	0	0	0	0	0	0	0	0	0	0	0	0	0	0	0	0	0	0
406	0	0	0	0	0	0	0	0	0	0	0	0	0	0	0	0	0	0	0	0	0	0	0	0	0	0	0	0	0	0	0	0	0	0	0	0	0	0	0	0	0	0	0	0	0	0	0	0	0
407	0	0	0	0	0	0	0	0	0	0	0	0	0	0	0	0	0	0	0	0	0	0	0	0	0	0	0	0	0	0	0	0	0	0	0	0	0	0	0	0	0	0	0	0	0	0	0	0	0
408	0	0	0	0	0	0	0	0	0	0	0	0	0	0	0	0	0	0	0	0	0	0	0	0	0	0	0	0	0	0	0	0	0	0	0	0	0	0	0	0	-0.00231755081230156	0	0	-0.00231755081230156	0	0	0	0	0
409	0.00113226538249277	-0.0153994764178018	-0.0125995716145651	0.00113226538249277	-0.00559980960647338	0	-0.0153994764178018	0	-0.00559980960647338	-0.00699976200809172	-0.00139995240161835	0.00449830287697589	-0.00139995240161835	-0.00279990480323669	0	-0.00139995240161835	0	0	0	-0.00279990480323669	0	0	-0.00139995240161835	0	0	0	0	0	0	0	0	0	0	-0.00139995240161835	0	0	0	0	0	0	0.00336603749448307	0	-0.00279990480323669	0	0	0	0.00476598989610142	0	0.0142979696883043
410	0	0	0	0	0	0	0	0	0	0	0	0	0	0	-0.00109493047191503	0	0	0	0	0	0	0	0	0	-0.00218986094383007	0	0	0	0	0	0	0	0	0	0	0.00302361442868805	0	0	0	0	0	0	0	0	0	0	0	0	0
411	0	0	0	0	0	-0.00760649087221095	0	0	-0.00253549695740365	0	0	0	0	0	0	0	0	0	0	0	0	0	0	0	0	0	0	0	0	0	0	0	0	0	0	0	0	0	0	0	0	0	0	0	0	0	0	0	0
412	0	0	0	0	0	0	0	0	-0.00175183504721195	0	0	0	0	0	0	0	0	0	0	0	0	0	0	0	0	0	0	0	0	0	0	0	0	0	0	0	0	0	0	0	0	0	0	0	0	0	0	0	0
413	0	0	0	0	0	0.0104832791697243	0	0	0	0	0	0	0	0	0	0	0	0	-0.00420804578353812	0	0	0	0	0	0	0	0	0	0	0	0	0	0	0	-0.00420804578353812	0	0	0	0	0	0	0	0	0	0	0	0	0	0
414	0	0	0	0	0	0	0	0	0	0	0	0	0	0	0	0	0	0	0	0	0	0	0	0	0	0	0	0	0	0	0	0	0	0	0	0	0	0	0	0	0	0	0	0	0	0	0	0	0
415	0	0	0	0	0	0	0	0	0	0	0	0	0	0	0	0	0	0	0	0	0	0	0	0	-0.00224502166445906	0	0	0	0	0.00662339382699695	0	0	0	0	-0.00224502166445906	0	0	0	0	0	-0.00224502166445906	0	0	0	0	0	0	0	0
416	0	0	0	0	0	0	0	0	0	0	0	0	0	0	0	0	0	0	0	0	0	0	0	0.000704601187596115	0	0	-0.00071764328485074	0	0	0	0	0	0	0	0	0	0	0	0	0	0	0	0	0	0	0	0	0	0
417	0	0	0	0	0	0	0	0	0	0	0	0	0	0	0	0	0	0	0	0	0	0	0	0	0	0	0	0	0	0	0	0	0	0	0	0	0	0	0	0	0	0	0	0	0	0	0	0	0
418	0	0	0	0	0	0	0	0	0	0	0	0	0	0	0	0	0	0	0	0	0	0	0	0	0	0	0	0	0	0	0	0	0	0	0	0	0	0	0	0	0	0	0	0	0	0	0	0	0
419	0	0	0	0	0	0	0	0	0	0	-0.00686577411603158	0	0	0	0	0	0	0	0	0	0	0	0	0	0	0	0	0	0	0	0	0	0	0	0	0	0	0	0	0	0	0	0	0	0	0	0	0	0
420	-0.0163044364371546	-0.0029021067424679	0.00751638666920103	-0.00163044364371545	-0.01793488008087	0.0121306665959342	-0.00489133093114637	-0.0101005776369809	0.0137202454693747	-0.00326088728743091	0.0160273854327413	-0.00652177457486182	0.0029429715127428	-0.00815221821857728	0.00131252786902734	0.0209187163638876	-0.00031791577468811	0	0	0	0	-0.00163044364371545	0	0.00457341515645826	0	0	-0.00163044364371545	0	0	0	0	-0.00163044364371545	0.0186115764005211	0	-0.00978266186229273	-0.00326088728743091	0.00457341515645826	0	0	0	-0.00163044364371545	0	0	0	-0.00326088728743091	0	-0.00163044364371545	0	0
421	0	0	0	0	0	0	0	-0.0619195046439628	0.004366118917202	0	0	0.0353258712391837	0	0	-0.0309597523219814	0	-0.278637770897833	0	-0.0309597523219814	-0.0619195046439628	0	0	0	0	0	0	0	0	0	0	0	0	0	0	0	0.322695879971422	0	0	-0.0309597523219814	0	0	-0.0309597523219814	0	0	-0.43343653250774	-0.0309597523219814	0	-0.0619195046439628	0
422	0	0	0	0	0	0	0	0	0	0	0	0	0	0	0	0	0	0	0	0	0	0	0	0	0	0	0	0	0	-0.0298195914715968	0	0	0	0	0	0	0	0	0	0	0	0	0	0	0	0	0	0	0
423	0	0	0	0	0	0	0	0	0	0	0	0	0	0	0	0	0	0	0	0	0	0	0	0	0	0	0	0	0	0	0	0	0	0	0	0	0	0	0	0	0	0	0	0	0	0	0	0	0
424	0	0	0	0	0	0	0	0	0	0	0	0	0	0	0	0	0	0	0	0	0	0	0	0	0	0	0	0	0	0	0	0	0	0	0	0	0	0	0	0	0	0	0	0	0	0	0	0	0
425	0	0	0	0	-0.000557485073337161	0	0	0	0	0	0.00285510349750178	0	0	0	0	-0.000557485073337161	0	0	0	0	0	0	0	0	0	0	0	0	0	0	0	0	0	0	0	0	0	0	0	0	-0.000557485073337161	0	0	0	0	0	0	-0.000557485073337161	0
426	0	0	0	0	0	0	0	0	0	0	0	0	0	0	0	0	0	0	0	0	0	0	0	0	0	0	0	0	0	0	0	-0.00241893542651879	0	0	0	0	0	0	0	-0.00120946771325939	0	0	0	0	0	0	0	0	0
427	0	0	0	0	0	0	-0.0107596298687325	0	-0.020106034664927	0	0	0	-0.01434617315831	0	0.0186393289841566	-0.00358654328957751	0	-0.00358654328957751	0	0	0	0.0200525540566946	0	0	-0.01434617315831	0	0	0	0	0	0	-0.0107596298687325	0	-0.0236925779545045	0	0	-0.0243991904907735	-0.01434617315831	0	0	-0.0107596298687325	0	0.0078796991154241	0	0.174873566828332	-0.00717308657915501	-0.399187281936997	-0.00358654328957751	0.0186393289841566
428	0	0	0	0	0	0	0	0	0	0	0	0	0	0	0	0	0	0	0	0	0	0	0	0	0	0	0	0	0	0	0	0	0	0	0	0	0	0	0	0	0	0	0	0	0	0	0	0	0
429	0	0	0	0	0	0	0	0	0	0	0.0664451827242525	0	0	0	-0.00618008775724615	0	0	0.126710277691259	0	-0.0988814041159384	0	0.0293646561807756	0	0.0231845684235294	0	-0.00618008775724615	0	0	0	-0.0123601755144923	0	-0.0185402632717385	-0.00618008775724615	0.0401890490898127	0	0	0	0	0	0	0	0	0	0	0	0.132890365448505	0	0	0
430	0.0347584289190129	0	0	0	0	0	0	0	-0.00883080183680678	0	0	0	0	0	0	0	0	0	0	0	0	0	0	0	0	0	0	0	0	0	0	0	0	0	0	0	0	-0.00883080183680678	0	0	0	0	0	0	0	0	0	0	0
431	0	0	0	0	0	0	0	0	0	0	0	0	0	0	0	0	0	0	0	0	0	0	0	0	0	0	0	0	0	0	0	0	0	0	0	0	0	0	0	0	0	0	0	0	0	0	0	0	0
432	0	0.117785630153121	0	0	0	0	0	-0.0191314329443275	0	0	0	0	0	0	0	0	0	0	0	0	0	0	0	0	0	0	0	0	0	0	0	0	0	0	0	0	0.117785630153121	0	0	0	0	0	0	0	-0.0191314329443275	0	0	0	0
433	0	0	0	0	0.00782105427811669	0	0	0	0	0	0	0	0	0	0	0	0	0	0	0	0	0	0	0	0	0	0	0	0	0	0	0	0	0	0	0	0	0	0	0	0	0	0	0	0	0	0	0	0
434	0	0	0	0	0	0	0	0	0	0	0	0	0	0	0	0	0	0	0	0	0	0	0	0	0	0	0	0	0	0.00101528025971245	0	0	-0.000285834336135463	0	0.00634779572793348	0	0	0	0	0	0	0	0	-0.000285834336135463	0	-0.000285834336135463	0.00158694893198337	0	0.00694918456668105
435	0	0	0	-0.0103939299449122	0.0178030977390066	-0.0103939299449122	0	0.0178030977390066	0	0	0	0	0	0	0	0	0	0	0	0	0	0	0	0	0	0	0	0	0	-0.114438704559934	0	0	0	0	0	0	0	0	0	0	0	0	0	0	0	0	0	0	0
436	0	-0.00456996618225025	0	0	0	0	0	0	-0.00228498309112513	0	0	0	0	0	0	0	0	0	-0.00228498309112513	0	0	0	0	0	0	0	0	0	0	0	0	0	0	0	0	0	0	-0.00456996618225025	0	0	0	0	0	0	-0.0091399323645005	0	0	0.0349895031490553	0
437	-0.000214633727543946	0	0	0	0	0	0	-0.000214633727543946	0	0	0	0	-0.000858534910175785	0	0	0	-0.000643901182631839	0	0	0	0	0	0	0	0	0	0	0	0	0	0	0	0	0	0	0	0	0	0	0	-0.000214633727543946	0	0	-0.000429267455087892	0	0	0	-0.000643901182631839	-0.000214633727543946
438	0	0	0	0	0	0	0	0	0	0	0	0	0	0	0	0	0	0	0	0	0	-0.000161626610205104	0	0	0	0	0	0	-0.000161626610205104	0	0	0	0	0	0	0	0	0	0	0	0	0	0	0	-0.000323253220410208	0	0	0	0
439	0	0	0	0	0	0	0	0	0	0	0	0	0	0	0	0	0	0	0	0	0	0	0	-0.00526555972899919	0	0	-0.00702074630533226	0	0	0	0	0	0	0	0	0	0	0	0	0	0	0	0	0	0	0	0	0	0
440	0	0	0	0	0	0	0	0	0	0	0	0	0	0	0	0	0	0	0	0	0	0	0	0	0	0	0	0	0	0	0	0	0	0	0	0	0	0	0	0	0	0	-0.00523834468308015	0	0	0	0	0	0
441	0	0	0	0	0	0	0	0	0	0	0	0	0	0	0	0	0	0	0	0	0	0	0	0	0	0	0	0	0	0	0	0	0	0	0	-0.00930665425779432	0	0	0	-0.00930665425779432	0	-0.00930665425779432	0	-0.00930665425779432	0	0	0	0	0
442	0	-0.00238971466806863	0	0	-0.00238971466806863	0	0	0	0.00530833420668533	0	0	0	-0.0286765760168236	0.00530833420668533	-0.00238971466806863	0	-0.00477942933613727	0.0106166684133706	0	0	0	0	-0.00955885867227453	0	0.000528904870548071	0	0	0.00530833420668533	0	0	0	0	-0.0066402391336578	-0.00955885867227453	0	-0.0161990978059324	0	0.00769804887475397	0	0	-0.00238971466806863	-0.0042505244655892	0	0	0	-0.00955885867227453	0	0	0
443	0	0	0	0	0	0	0	0	0	0	0	0	0	0	0	0	0	0	0	0	0	0	0	0	0	0	0	0	0	0	0	-0.00129002296240873	0	0	0	0	0	0	-0.00129002296240873	0	0	0	0	0	0	0	0	0	0
444	0	0	0	0	0	0	0	0	0	0	0	0	0	0	0	0	0	0	0	0	0	0	0	0	0	0	0	0	0	0	0	0	0	0	0	0	0	0	0	0	0	0	0	0	0	0	0	0	0
445	0	0	0	0	0	-0.00310896937665164	0.0308594352723345	0	0	0	0	0	0	0	0	0	0	0	0	0	0	0	0	0	0	0	0	0	0	0	0	0	0	0	0	0	0	0	0	0	0	0	0	0	0	0	0	0	0
446	0	0	0	0	0	0	0	0	0	0	0	0	0	0	0	0	0	0	0	0	0	0	0	0	0	0	0	0	0	0	0	0	0	0	0	0	0	0	0	0	0	0	0	0	0	0	0	0	0
447	0	0	0	0	0	0	0	0	0	0	0	0	-0.00401074880680223	0	0	0	0	0	0	0	0	0	0	0	0	0	0	0	0	-0.00401074880680223	0	0	0	-0.0160429952272089	0.0264538361132283	0.0152322924600152	0	0	0	0	0	-0.00401074880680223	0	0	0	0	0	0	0
448	0	-0.00427058421592074	0	0	0	0	-0.00427058421592074	0	0	0	0	0	0	-0.00854116843184148	0	0	0	-0.00427058421592074	0	0	0	0	-0.00427058421592074	0	0	0	-0.00854116843184148	-0.00427058421592074	0	0	0	0.0165650386410276	0	-0.0128117526477622	0	0	0	0	0	0	0	-0.00854116843184148	0	0	-0.00427058421592074	0	0	0	0
449	0	0	0	0	0	0	0	0	0	0	0	0	0	0	0	0	0	0	0	0	0	0	0	0	0	0	0	0	0	0	0	0	0	0	0	0	0	0	0	0	0	0	0	0	0	0	0	0	0
450	-0.000231351881584853	-0.000925407526339412	0	0	0	-0.000925407526339412	0	0	0	-0.00138811128950912	0	-0.000231351881584853	0	0	-0.000231351881584853	0	0	-0.000231351881584853	0	0	0	0	0	0	0	0	0	0	0	0	0	-0.000231351881584853	0	0	-0.000231351881584853	0	0	-0.000231351881584853	0	0	0	0	0	0	0	-0.000231351881584853	0	0	0
451	0	0	0	0	0	0	0	0	0	0	0	0	0	0	0	0	0	0	0	0	0	0	0	0	0	0	0	0	0	0	0	0	0	0	0	0	0	0	0	0	0	0	0	0	0	0	0	0	0
452	0	0	0	0	0	0	0	0	0	0	0	0	0	0	0	0	0	0	0	0	0	0	0	0	0	0	0	0	0	0	0	0	0	0	0	0	0	0	0	0	0	0	0	0	0	0	0	0	0
453	0	0	0	0	0	0	0	0	0	0	0	0	0	0	0	0	0	0	0	0	0	0	0	0	0	0	0	0	0	0	0	0	0	0	0	0	0	0	0	0	0	0	0	0	0	0	0	0	0
454	0	0	0	0	0	0	0	0	0	0	0	0	0	0	0	0	0	0	0	0	0	0	0	0	0	0	0	0	0	0	0	0	0	0	0	0	0	0	0	0	0	0	0	0	0	0	0	0	0
455	0	0	0	0	0	0	0	0	0	0	0	0	0	0	0	0	0	0	0	0	0	0	0	0	0	0	0	0	0	0	0	0	0	0	0	0	0	0	0	0	0	0	0	0	0	0	0	0	0
456	0	0	0	0	0	0	0	0	0	0	0	0	0	0	0	0	0	0	0	0	0	0	0	0	0	0	0	0	0	0	0	0	0	0	0	0	0	0	0	0	0	0	0	0	0	0	0	0	0
457	0	-0.00912658574427307	0	0	0	0	0	0	0	0	-0.00456329287213653	0	0	0	0	0	0	0	0	0	-0.00228164643606827	0	0	0	0	0	0	0	0	0	0	0	0	0.0116111015494832	0	0	0	-0.00228164643606827	0	-0.0182531714885461	0	-0.034224696541024	-0.00446185818756553	-0.0111039281266284	0	-0.0068449393082048	0	-0.00912658574427307	0
458	0	0	0	0	0	-6.4075865825137e-05	0	0	0	0	0	0	-6.4075865825137e-05	0	0	0	0	0	0	0	0	0	0	0	0	0	0	0	0	0	0	0	0	0	0	0	0	0	0	0	0	0	0	0	0	0	0	0	0
459	0	0	0	0	0	0	0	0	0	0	0	0	0	0	0	0	0	0	0	0	0	0	0	0	0	0	0	0	0	0	0	-0.0106786267286027	0	0	0.0118489695768715	0	0	0	0	0	0	0	0	0	0	0	0	0	0
460	0	0	0	0	0	0	0	0	0	0	0	0	0	0	0	0	0	0	0	0	0	0	0	0	0	0	0	0	0	0	0	0	0	0	0	0	0	0	0	0	0	0	0	0	0	0	0	0	0
461	0	0	0	0	0	0	0	0	0	0	0	0	0	0	0	0	0	0	0	0	0	0	0	0	0	0	0	0	0	0	0	0	0	0	0	0	0	0.308851930342734	0.0968054211035818	0	0	0	0	0	0	0	0	0	0
462	0	0	0	0	0	0	0	0	0	0	0	0	0	0	0	0	0	0	0	0	0	0	0	0	0	0	0	0	0	0	0	0	0	0	0	0	0	0	0	0	0	0	0	0	0	0	0	0	0
463	0	0	0	0	0	0	0.00181610155639903	0	0	0	0	0	0	0	0	0	0	0	0	0	0	0	0	0	0	0	0	0	0	0	0	0	0	0	0	0	0	0	0	0	0	0	0	0	-0.00465762119833185	0	0	0	0
464	0	0	-0.00366059008712204	0	0	0	0	0	0	0	0	0	-0.00732118017424409	0	0	0	0	0	0	0.0350938761186173	-0.00366059008712204	0	0	0	0	-0.00366059008712204	0	0	0	0	-0.0109817702613661	0	0	0	0	0	0	0	0	0	0	0	0	0	0	0	0	0	0
465	0	0	0	0	0	0	0	0	0	0	0	0	0	0	0	0	0	0	0	0	0	0	0	0	0	0	0	0	0	0	0	0	0	0	0	0	0	0	0	0	0	0	0	0	0	0	0	0	0
466	0	0	0	0	0	0	0	0	0	0	0	0	0	0	0	0	0	0	0	0	0	0	0	0	0	0	-0.00170633904956915	0	0	0	0	0	0	0	0	0	0	0	0	0	0	0	0	0	0	0	0	0	0
467	0	0	0	0	0	0	0	0	0	0	0	0	0	0	0	0	0	0	0	0	0	0	0	0	0	0	0	0	0	0	0	0	0	0	0	0	0	0	0	0	0	0	0	0	0	0	0	0	0
468	0	0	0	0	0	0	0	-0.00046990935448552	0	-0.00046990935448552	0	0	0	0	0	0	0	0	0	0	0	0	0	0	0	0	0	0	0	0	0	-0.00046990935448552	0	0	0	0	0	0.00171276869058834	0	-0.00046990935448552	0	0	0	0	-0.00140972806345656	0	-0.00046990935448552	-0.000939818708971039	0
469	0	0	0	0	0	0	0	0	0	0	0	0	0	0	0	0	0	0	0	0	0	0	0	0	0	0	0	0	0	0	0	0	0	0	0	0	0	0	0	0	0	0	0	0	0	0	0	0	0
470	0	-0.109623044154981	-0.01557753719137	0	-0.00778876859568502	-0.00389438429784251	-0.0389438429784251	-0.00389438429784251	-0.01557753719137	0	0	-0.00389438429784251	-0.26393479376592	-0.0233663057870551	-0.0350494586805826	-0.00778876859568502	-0.01557753719137	-0.244462872276708	-0.0116831528935275	0	0	0	0	0	-0.0233663057870551	0	0	-0.00389438429784251	0	0	-0.0059382904159957	0	0	0	0.0135336310732169	0	0	0	0	0	0.00574486247753188	0	0	-0.00389438429784251	0	0	0	0	0
471	0	0	0	0	0	0	0	0	0	0	0	0	0	0	0	0	0	0	0	0	0	0	0	-0.0181290790427846	0	0	0	-0.00906453952139231	0	0	0	0	0	0	0	0	0	0	0	0	0	0	-0.00906453952139231	0	0	0	0	0	0
472	0	0	0	0	0	0	0	0	-0.0110574619439018	0	0	0	0	0	0	0	0	0	0	0	0	0.0441458120050939	0	0	0	0	0	0	0	0	0	0	0	0	0	0	0	-0.00368582064796727	0	-0.00737164129593454	0	0	-0.0111414977144151	0	0	0	0	0	0
473	0	0	0	0	0	0	0	0	0	0	0	0	0	0	0	0	0	0	0	0	0	0	0	0	0	0	0	0	0	0	0	0	0	0	0	0	0	0	0	0	0	0	0	0	0	0	0	0	0
474	0	-0.00785854616895874	0	0	0	0	0	0	0	0	0	0	0	0	0	0	0	0	0	-0.0235756385068762	0	0	0	0	0	0	0	0	0	0	0	-0.0235756385068762	0	-0.0550098231827112	0	0	0	0	0	0	0	0	0	0	0	0	0	0	0
475	0	0	0	0	0	0	0	0	0	0	0	0	0	0	0	0	0	0	0	0	0	0	0	0	0	0	0	0	0	0	0	0	0	0	0	0	0	0	0	0	0	0	0	0	0	0	0	0	0
476	0	0	0	0	0	0	0	0	0	0	0	-0.00336496399488525	0	0	0	0	0	0	0	0	0.014712373105782	0	-0.00336496399488525	0	0	0	0	0	0	0	-0.00336496399488525	0	0	0	0	0	0	0	0	0	0	-0.0100948919846558	0	-0.00672992798977051	0	0	0	0	0
477	0	0	0	0	0	0	0	0	0	0	0	0	0	0	0	0.01453065969195	0	0	0	0	0	0	0	0	0	0	0	0	0	0	0	0	0	0	0	0	0	0	0	0	0	0	0	0	0	0	0	0	0
478	0	0	0	0	0	0	0	0	0	0	0	0	0	-0.00050979312594949	0	0	0	0	0	0	0	0	0	0	0	0	0	0	0	0	0	0	0	0	0	0	0	0	0	0	0	0	0	0	0	0	0	0	0
479	0	0	0	0	-0.0428586735240544	-0.0107146683810136	0	0	0	0	0.071897172524041	0	0	0	0	0.0826118409050546	0	0	0.129974170524014	0	0	0	0	0	-0.0444114265955814	0	0	-0.0428586735240544	0	0	-0.000776376535763498	0	0	0	-0.053573341905068	0	-0.000776376535763498	-0.0214293367620272	0	0	0	0	0	-0.0107146683810136	0	0.0726735490598047	0	0	0
480	0	0	0.0443409821527547	-0.00264634275431354	0	0.0110852455381887	0	0	0	0.00579256002956162	0	0.0110852455381887	0	0	0.0110852455381887	-0.00264634275431354	0	-0.00793902826294062	0	-0.00264634275431354	-0.00793902826294062	0	-0.00529268550862708	0	0	0	0	0	0	0.0110852455381887	0	-0.00264634275431354	-0.00529268550862708	0	0	-0.00264634275431354	0.0110852455381887	-0.00793902826294062	-0.00264634275431354	0.0089387773048096	-0.00529268550862708	0	-0.00264634275431354	0	0	-0.00264634275431354	0	0	-0.00529268550862708
481	0	0	0	0	0	0	0	0	0	0	0	0	0	0	0	0	0	0	0	0	0	0	0	0	0	0	0	0	0	0	0	0	0	0	0	0	0	0	0	0	0	0	0	0	0	0	0	-0.00115791667631597	0
482	0	0	0	0	0	0	0	0	0	0	0	0	0	0	0	-0.000167963061563501	0	0	0	0	0	0	0	0	0	0	0	-0.000167963061563501	0	0	0	0	0	0	0	0	0	0	0	0	0	0	0	0	0	0	0	0	0
483	0	0	0	0	0	0	0	0	0	0	0	0	0	0	0	0	0	0	0	0	0	0	-0.00751766651631334	0	-0.00751766651631334	0	0	0	0	0	0	0	0	0	0	0	0	0	0	-0.00751766651631334	0	0	0	0	0	0	0	0	0
484	0	0	0	0	0	0	0	0	0	0	0	0	0	0	0	0	0	0	0	0	0	0	0	0	0	0	0	0	0	0	0	0	0	0	0	0	0	0	0	0	0	0	0.001919591899644	0	0	0	0	0	0
485	0	0	0	0	0	0	0	0	0	0	0	0	0	0	0	-0.0087404947120007	0	0	0	0	0	0	0	0	0	0	0	0	0	0	0	0	0	0	0	0	0	0	0	0	0	0	0	0	0	0	0	0	0
486	0	0	0	0	0	0	0	0	0	0	0	0	0	0	0	0	0	0	0	0	0	0	0	0	0	-0.00106614354556698	0	0	0	0	0	0	0	0	0	0	0	0	0	0	0	0	-0.00106614354556698	0	0	0	0	0	0
487	0	0	0	0	0	0	0	0	0	0	0.111110191324759	0	0	0	0	0	0	0	0	0	0	0	-0.110558319513543	0	0	0	0	0	0	0	0.666109276137339	-0.0552791597567717	0	0	-0.110558319513543	0	0	-0.220012895404655	0	0	0.111662063135975	0	0	-0.164733735647883	0	0.111110191324759	0	-0.275843926972643	0
488	0	0	0	0	0	0	0	0	0	0	0	0	0	0	0	0	0	0	0	0	0	0	0	0	0	0	0	0	0	0	0	0	0	0	0	0	-0.0371402042711235	0	0	0	0	0	0	0	0	0	0	0	0
489	0	0	0	0	0	-0.00985221674876847	-0.0197044334975369	0	0	0	0.152439024390244	-0.00985221674876847	0	-0.0197044334975369	0.142586807641476	0	0	0	-0.00985221674876847	0.285173615282951	0	-0.00985221674876847	0	-0.00985221674876847	0	0	-0.00985221674876847	-0.0394088669950739	-0.0295566502463054	-0.00985221674876847	-0.0197044334975369	0.304878048780488	0	0	0	-0.00985221674876847	0.152439024390244	0	0	0	0	-0.0295566502463054	0	0	-0.00985221674876847	0	0	-0.00985221674876847	0
490	0	0	0	0	0	0	0	0	0	0	0	0	0	0	0	0	0	0	0	0	0	0	0	0	0	0	0	0	0	0	0	0	0	0	0	0	0	0	0	0	0	0	0	0	0	0	0	0	0
491	0	0	0	0	0	0	0	0	0	0	0	0	0	0	0	0	0	0	0	0	0	0	0	0	0	0	0	0	0	0	0	0	0	0	0	0	0	0	0	0	0	0	0	0	0	0	0	0	0
492	0	0.43247269660091	-0.108446800819376	0	-0.060248222677431	0	0	0.177403630229272	0	0	0	0	0	0	0	0	0	0	0	0	0	0	0	0	0	0	0	0.0909090909090909	0	0	0	0	0	0	0	0	0	0	0	0	0	0	0	-0.0240992890709724	0	0	0	0	0
493	0	-0.0134934556739981	0	0	0	0	0	0	0	0	0	0	0	0	0	0	0	0	0	0	0	0	0	0	0	0	0	0	0	0	0	0	0	0	0	0	0	0	0	0	0	0	0	0	0	0	0	0	0
494	-0.272780253244597	-0.04625180568081	-0.024932371366906	0.057025749839669	-0.859178859355997	0.051726034199091	-0.025685654461392	-0.0357054337130975	-0.0406342073273338	-0.0329834500688772	0.0136857756181512	0.077255156158151	-0.062271524354135	0.004251347916799	0.057905304206648	-0.016262625801842	0.074684005495362	-0.316322356135656	-0.0786678845747053	-0.120628445692409	-5.11185510864652	-1.48970491990882	-0.0796118972969306	-0.0397015936469106	-0.134262043809783	-0.0685788292595193	-0.002455396619432	-0.050346621095276	-0.0323288224550436	-0.028066075496443	-0.070420376724093	-0.173083201277047	-0.04304312596689	-0.00966593578806701	-0.061333211152812	0.014554812755995	-0.0971316008256616	-0.0480705550617803	-0.0620921937681996	-0.384888904540705	-0.158424033519497	-0.114043154720435	-0.142873912353168	0.0124580773084348	-0.0377092132009053	0.147143240645337	-0.000955411764027497	-0.0491767998072383	-0.0539376418773404
495	0	0	0	0	0	0	0	0	0	0	0	0	0	0	0	0	0	0	0	-0.00430098277456399	0	0	0	0	0	0	-0.00430098277456399	0	0	0	0	0	0	0	0	0	0	0	0	0	0	0	0	0	0	0	0	0	0
496	0	0	0	0	0	0	0	0	0	0	0	0	0	0	0	0	0	0	0	0	0	0	0	0	0	0	0	0	0	0	0	0	0	0	0	0	0	0	0	0	0	0	0	0	0	0	-0.010527423939362	0	0
497	0	0	0	0	0	0	0	0	0	0	0	0	0	0	0	0	0	0	0	0	0	0	0	0	0	0	0	0	0	0	0	0	0	0	0	0	0	0	0	0	0	0	0	0	0	0	0	0	0
498	0	0	0	0	0	0	0	0	0	0	-0.00315030085373153	0	0	0	-0.00315030085373153	0	0.0342700479780672	0	0	0	-0.00945090256119459	0	0	0	0	0	0	0	0	0	0	0	0	-0.00315030085373153	0	0	0	0	0	0	0	0	0	0	0	0	0	0	0
499	0	0	0	0	0	0	0	0	0	0	0	0	0	0	0	0	0	0	0	0	0	0	0	0	0	0	0	0	0	0	0	0	0	0	0	0	0	0	0	0	0	0	0	0	0	0	0	0	0
500	0	0	0	0	0	0	0	0	0	0	0	0	0	0	0	0	0	0	0	0	0	0	0	0	0	0	0	0	0	0	0	0	0	0	0	0	0	0	0	0	0	0	0	0	0	0	0	0	0
501	0	0	0.153735255993768	-0.0587659157688541	0.209527319039445	0	0	-0.019588638589618	0	-0.137120470127326	0	0	-0.039177277179236	0.63627518481525	-0.039177277179236	0	0	-0.0587659157688541	0.65586382340487	-0.176297747306562	0	0	0	-0.039177277179236	0	0.872567178363282	-0.57401822454528	-0.0587659157688541	-0.38110569137227	-0.019588638589618	0.56212281365257	-1.14506259636737	-0.333006856023506	0.00471937497373998	-0.022562491312794	-0.137120470127326	-0.039177277179236	2.9664180913684	-0.430950048971596	0.075380701635296	-4.4914226976077	-0.822722820763957	-0.137120470127326	8.08920265190085	0.23208981035224	0	2.0992814266736	-0.06173976849203	2.19444471381516
502	0	0	0	0	0	0	0	0	0	0	0	0	0	0	0	0	0	0	0	0	0	0	0	0	0	0	0	0	0	0	0	0	0	0	0	0	0	0	0	0	0	0	0	0	0	0	0	0	0
503	0	0	0	0	0	0	0	0	0.00716743119266055	0	0	0	0	0	0	0	0	0	0	0	0	0	0	0	0	0	0	0	0	0	0	0	0	0	0	0	0	0	0	0	0	0	0	0	0	0	0	0	0
504	0	0.0039660812941314	0	0	0	-0.00167246454375167	0	0	-0.00167246454375167	0	0	0	0.00563854583788307	0	0	0	0	0	0	0	0	0	0	0	0	0	0	0	0	0	0	0	0	0	0	0.00731101038163474	0	0	0	0	0	0	0	0	0	0	0	0	0
505	0	0	0	0	-0.000614201568670806	0	0	0	0.00142294025486264	-0.000204733856223602	-0.000614201568670806	-0.000818935424894409	0	0	0	0	-0.00163787084978882	0	0	0	0	0.00305061436594887	-0.000409467712447204	-0.00102366928111801	0	0.00183240796730984	0	0	0.00183240796730984	0	0	0	-0.000204733856223602	0	-0.000818935424894409	0	0	0	0	0	0	0	0	0	0	0	0	0	0
506	0.103124472899462	-0.0952769838029128	-0.142915475704369	-0.012569007432646	-0.129304478018239	0.964785288139613	0.055485980998006	-0.333469443310195	-0.0068054988430652	-1.02609990211804	0.144999456211336	0.028263985625745	0.287914931915705	0.082707976370266	-0.0068054988430652	0	0	-0.0068054988430652	0	0	0	0	-0.0136109976861304	0	0	0	0	0	0	0.225623452074636	0	-0.0272219953722608	-0.401524431740847	-0.067012998177168	-0.421940928270042	-0.503606914386825	-0.14867898429395	1.18464523162467	-0.381107935211651	0.022500477036163	-0.374302436368586	-0.251803457193412	0.096318974056397	0.389997414561683	-0.034027494215326	-0.0136109976861304	0	-0.0136109976861304	-0.0272219953722608
507	0	0	0	0	0	0	0	0	0	0	0	0	0	0	0	0	0	0	0	0	0	0	0	0	0	0	0	0	0	0	0	0	0	0	0	0	0	0	0	0	0	0	0	0	0	0	0	0	0
508	0	0	0	0	0	0	0	0	0	0	0	0	0	0	0	0	0	0	0	0	0	0	0	0	0	0	0	0	0	0	0	0	0	0	0	0	0	0	0	0	0	0	0	0	0	0	0	-0.000266628272195471	0
509	0	0	0	0	0	0	0	0	0	0	0	0	0	0	-0.000289724066798781	0	0	0	0	0	0	0	0	-0.000289724066798781	0	0	0	0	0	-0.000579448133597562	0	0	0	-0.0014486203339939	0	0	0	0	0	0	0	0	-0.000289724066798781	0	0	0	0	0.00165778974320039	0
510	0	-0.00589448865310934	0	0	0	0	-0.00589448865310934	0	0	0	0	0	0	0	0	0	0	0	0	0	0	0	0	0	0	0	0	0	0	0	0	0	0	0	0	0	0	0	0	0	0	-0.0117889773062187	0	0	0	0	0	0	0
511	0	0	0	0	0	0	0	0	0	0	0	0	0	0	0	0	0	0	0	0	0	0	0	0	0	0.0103050288540808	0	0	0	0	0	0	0	0	0	0	0	0	0	0	0	-0.00202404566247015	0	0	0	0	0	0.0371720240913829	0
512	0	0	0	0	0	0	0	0	0	0	0	0	0	0	0	0	0	0	0	0	0	0	-0.000622411804247338	0	0	0	0	0	0	0	0	0	-0.000414941202831559	0	0	0	0	0	0	0	0	0	0	0	0	0	0	0	-0.000207470601415779
513	0	0	0	0	0	0	0	0	0	0	0	0	0	0	0	0	0	0	0	0	0	0	0	0	0	0	0	0	0	0	0	0	0	0	0	0	0	0	0	0	-0.0115707260630605	0	0	0	0	0	0.0292740046838408	0	0
514	-0.0149432157800359	0	0	0	0	0	0	0	0	0	0	0	0	0	0	0	0	0	0	0	0	0	0	0	0	0	0	0	0	0	0	0	0	0	0	0	0	0	0	0	0	0	0	0	0	0	-0.0149432157800359	0	0
515	0	0	0	0	0	0	0	0	0	0	0	0	0	0	0	0	0	0	0	0	0	0	0	-0.00392618767177071	0	0	0	0	-0.00392618767177071	0	0	0	0	0	0	0	0	0	0	0	0	0	0	0	0	0	0	0	0
516	0	0	0	0	0	0	0	0	0	0	0	0	0	0	-0.00718716903209303	0	0	0	-0.0166165652049125	0	0	0	0	0	0.00640820249919897	0	-0.0430756779635804	0	0	-0.00151059683681022	-0.00302119367362045	0	0	0.0022422271407263	0	0	0	0	0	0	0	0.0018764119887683	0	0	-0.00114478168485215	0	0	0	0
517	-0.00397408894011048	-0.0119222668203314	0.0214841595323946	-0.0158963557604419	-0.00397408894011048	0	0.0254582484725051	0	-0.00397408894011048	0	-0.00794817788022096	-0.0238445336406629	-0.0317927115208838	-0.00794817788022096	0	-0.00397408894011048	0	0	0	0	0	0.0254582484725051	0	-0.0238445336406629	-0.0119222668203314	0.0254582484725051	-0.0238445336406629	0.0175100705922841	0	0	-0.00794817788022096	0	-0.00397408894011048	0.0509164969450102	0	-0.0158963557604419	-0.0278186225807734	-0.00397408894011048	0	0	0.0509164969450102	-0.0198704447005524	0.0254582484725051	0.0740143713092466	-0.0158963557604419	-0.00397408894011048	0	0	0
518	0	0	0	0	0	0	0	0	-0.00272329300590274	-0.000680823251475684	0	0.00221757966835039	0	0	0	0	0.00869520875947825	0	0	0.010231965176353	0	-0.00136164650295137	0	0	0	0	0	0	0	0	0	-0.00136164650295137	0	0.0206390402666293	0.00221757966835039	0.0218255768556573	0	0.00972625183880059	0	0	0	0	0	0	0.00289840291982608	0	0.00647762909112785	0	0.00153675641687471
519	0	0	0	0	0	0	0	0	0	0	0	0	0	0	0	0	0	0	0	0	0	0	0	0	0	0	0	0	0	0	0	0	0	0	0	0	0	0	0	0	0	0	0	0	0	0	0	0	0
520	-0.0100080064051241	0	0	0.029585798816568	0	0	0	0	0	0	-0.0604862588295489	0	0	-0.101394725247654	0.029585798816568	0	-0.0200160128102482	0	0	0	-0.0100080064051241	0	0	0	0	0	0	0	0	0	0	0.0591715976331361	0	0	0	0	0	-0.0100080064051241	0	0	0	0	0	0	0	-0.0100080064051241	0	-0.0100080064051241	0
521	0	0	-0.00297176820208024	0	0	0	-0.00297176820208024	0	-0.0194274521911967	0	0	0	0	0	0	0	0	0	0	0	0	0	0	0	0	0	0	-0.00297176820208024	0	0.0162337662337662	0	0	0	0	0	0	0	0	0	0	0	0	0	0	0	0	0	0	0
522	0	0	-0.00764292265362275	0	0	0	0	0	0	0	0	0	0	-0.00764292265362275	0	0	0	0	0	0	-0.00764292265362275	0	0	0	0	0	0	-0.00764292265362275	0	-0.00764292265362275	0	0	0	0	0	0	0	-0.0152858453072455	0	0	0	0	0	0	0	-0.00764292265362275	0	0	0
523	-0.0111650756433875	0	-0.00558253782169374	0	-0.00558253782169374	0	0	0	-0.0111650756433875	0	-0.00558253782169374	-0.022330151286775	0	0	0	0	0	0	-0.0390777647518562	0.0445632798573975	-0.0111650756433875	-0.022330151286775	-0.0167476134650812	-0.00558253782169374	0	-0.0111650756433875	0	0	0	-0.0111650756433875	0	0	0	-0.0111650756433875	-0.00558253782169374	-0.0111650756433875	-0.00558253782169374	-0.0167476134650812	0	0	0	-0.00558253782169374	0.0222816399286988	0	0	-0.00558253782169374	0	0	0
524	0	0	0	0	0	0	0	0	0	0	-0.0168067226890756	0	0	0	0	0	0	0	0	0	0	0	0	0	0	0	0	0	0	0	0	0	0	0	0	0	0	0	0	0	0	0	0	0	0	0	0	0	0
525	0.0250783699059561	0	0	-0.00936504963476306	-0.0374601985390523	0.0125391849529781	0	0.0250783699059561	0	0	-0.00936504963476306	0	0.0125391849529781	0.0250783699059561	-0.0187300992695261	0	-0.0280951489042892	-0.00936504963476306	0	0	0.0125391849529781	0	0	-0.00936504963476306	0	0	0	0	0	0	0	0	0	-0.00936504963476306	0	0	0	0	0	0	0	0	0	0	0	0	0	0	0.0125391849529781
526	0	0	0	0	0	0	0	0	0	0	0	0	0	0	0	0	0	0	0	0	0	0	-0.000731587764926219	0	0	0	0	0	0	0	0	0	0	0	0	0	0	0	0	0	0	0	0	0	0	0	0	0	0
527	-0.0228571428571429	0	-0.00380952380952381	0	0	0	0	0	0	0	0	-0.00761904761904762	0	0	0	0.0140765765765766	0	0	-0.00380952380952381	-0.0152380952380952	0	0	0	0	0	0	0	0	0	0	0	0	0	0	0	0	0	0	0	0	0	0	0	0	0	-0.00761904761904762	0	0	0
528	0	0	0	0	0	0	0	0	0	0	0	0	0	0	-0.00221906621693591	0	0	0	0	0	0	0	0	0	0	0	0	0	0	0	0	0	0	0	0	0	0	0	0	0	0	0	0	0	0	0	0	0	0
529	0	0	0	0.00558784085829236	0	0	0	0	-0.000836540070269366	0	0	0	0	0	-0.00167308014053873	0	-0.000836540070269366	0	0	0	0	0	0	0	0	0	0	0	0	-0.000836540070269366	0	-0.000836540070269366	0	0	-0.000836540070269366	0	0	-0.000836540070269366	0	-0.000836540070269366	0.00279392042914618	0	-0.0050192404216162	0	0	0	0	0	-0.00836540070269366
530	0	0	0	0	0	0	0	0	0	0	0	0	0	0	0	0	0	0	0	0	0	0	0	0	0	0	0	0	0	0	0	0	0	-0.00552333609500138	0	0	0	0	0	0	0	0	0	0	0	0	0	0	0
531	0	-0.013051422605064	0	0	0	0	0	0	0	0	0	0	0	0	0	0	0	0	0	0	0	0	0	0	0	-0.00435047420168798	0	0	0	0	0	0	-0.00870094840337597	0	0	0	-0.00435047420168798	-0.0174018968067519	0	0	-0.0348037936135039	0	-0.0114556731372022	0	0	0	-0.00870094840337597	0	0.0146471720729257
532	0	0	0	0	0	0	0	0	0	0	-0.000419346992862714	-0.000209673496431357	0	0	0	0	0	0	0	-0.000209673496431357	0	0	0	0	0	-0.000419346992862714	0	0	0	0	0	0	0	0	0	0	0	0	0	0	0	0	0	0	0.00166719461162702	0	0	0	0
533	-0.010465724751439	-0.0313971742543171	0	0	0	0	-0.010465724751439	0	0	0	-0.0627943485086342	-0.010465724751439	0	0	0	0	0	0	0	0	0.0418628990057561	-0.010465724751439	0	0	-0.0209314495028781	0	-0.0523286237571952	0	0	0	0	0.041862899005756	-0.0209314495028781	0	-0.0837257980115119	-0.0313971742543171	0	0	0	0	0.0941915227629513	0	0.0209314495028781	0	0	0	0	0	-0.010465724751439
534	0	0	0	0	0	0	0	0	0	0	0	0	0	-0.00102692599971246	0	0	0	0	0	-0.00102692599971246	0	0	0	0	0	0	-0.00308077799913738	0	0	0	0	0	0	0	0	0	0	0	0	0	0	0	0	0	0	0	0	0	0
535	0	0	0	0	0	0	0	0	0	0	0	0	0	0	0	0	0	0	0	0	0	0	0	0	0	0	0	0	0	0	0	0	0	0	0	0	0	0	0	0	0	0	0	0	0	0	0	0	0
536	0	0	0	0	0	0	0	0	0	0	0	0	0	0	0	0	-0.00412643393579269	0	0	0	0	0	0	0	0	0	0	0	0	0	-0.00206321696789634	0	0	0	0	0	0	0	0	0	0	0	0	0	0	0	0	0	0
537	0	0	0	-0.159235668789809	0	-0.0796178343949045	0	0.0293146274787335	0	0	0	0	0	-0.0398089171974522	-0.278662420382166	-0.119426751592357	-0.0398089171974522	0.008326048041297	-0.0398089171974522	0	-0.289156710100884	0	-0.0398089171974522	-0.0796178343949045	0	-0.0398089171974522	0	0	0	0	0	0	-0.119426751592357	0	0	-0.090112124113623	0	0.0691235446761858	0	0	0	0	0	-0.597133757961783	0	0	-0.398089171974522	0	0
538	0	0	0	0	0	0	0	0	0	0	0	0	0	0	0	0	0	0	0	0	0	0	0	0	0	0	0	0	0	0	0	0	0	0	0	0	0	0	0	0	0	0	0	0	0	0	0	0	0
539	0	0	0	0	0	0	0	0	0	0	0	-0.010058844238797	0	0	0	0	0	0	0	0	0	0	0	0	0	0	-0.00502942211939848	0	0	0	0	0	0	0	0	0	0	0	0	0	0	0	0	0	0	0	0	0	0
540	0	0	0	0	0	0	0	0	0	0	0	0	0	0	0	0	0	0	0	0	0	0	0	0	0	0	0	0.0410340582683627	0	0	0	0.0410340582683627	0	0	0	0	0	0	0	0	0	-0.00846023688663283	0	0	0	0	0	0	0
541	0	0	0	0	0	0	0	0	0	0	0	0	0	0	0	0	0	0	0	0	0	0	0	0	0	0	0	0	0	0	0	0	0	0	-0.00283342305839685	0	0	0	0	-0.00283342305839685	0	0	0	0	-0.00283342305839685	0.0148323939483833	0	0	0
542	0	0	0	0	0	0	0	0	0	0	0	0	0	0	0	0	0	0	0	0	0	0	0	0	0	0	0	0	0	0	0	0	0	0	0	0	0	0	0	0	0	0	0	0	0	0	0	0	0
543	0	0	0	0	0	0	0	0	0	0	0	0	0	0	0	0	0	0	0	0	0	0	0	0	0	0	0	0	0	0	0	0	0	0	0	0	0	0	0	0	0	0	0	0	0	0	0	0	0
544	0	0	0	0	-0.000291303144617446	0	0	0	-0.000291303144617446	0	0	0	0	0	0	0	0	0	0	0	0	0	0	0	0	0	0	0	0	0	0	0	0	0	0	0	0	0	0	0	0	0	0	0	-0.000873909433852338	0.00184355585052449	0	0	0
545	-0.00604448742746615	0	0.00747633463851545	-0.00302224371373308	0	0	0	0	0	0	0	0	0	0	0	0	0	0	0	0	0	0	-0.0120889748549323	0	0	0	0	0	0	0	0	0	0	0	0	0	0	0	0	0	0	0	0	0	0	0	0	0	0
546	0	0	0	0	0	0	0	0	0	0	0	0	0	0	0	0	0	0	0	0	-0.000965605144744211	0	0	0	0	0	0	0	0	0	0	0	0	-0.000965605144744211	0	0	0	0	0	0	0	0	0	0	0	0	0	0	0
547	0	0	0	0	0	0	0	0	0	0	0	0	0	0	0	0	0	0	0	0	0	0	0	0	0	0	0	0	0	0	0	0	0	0	0	0	0	0	0	0	0	0	0	0	0	0	0	0	0
548	0	0	0	0	0	0	0	0	0	0	0	0	0	0	0	0	0	0	0	0	0	0	0	0	0	0	0	0	0	0	0	0	0	0	0	0	0	0	0	0	0	0	0	0	0	0	0	0	0
549	0	0	0	0	0	0	0	0	0	0	0	0	0	0	0	0	0	0	0	0	0	0	0	0	0	0	-0.000213882011988087	0	0	0	0	0	0	0	0	0	0	0	0	0	0.000330638305256121	0	0	0	0	0	0	0	0
550	0	0	0	0	0	0	0	0	0	0	0	0	0	0	0	0	0	0	0	0	0	0	0	0	0	0	0	0	0	0	0	0	0	0	0	0	0	0	0	0	0	0	0	0	0	0	0	0	0
551	0	0	0	0	0	0	-0.00585240241118979	0	0	0	0	0	0	0	0	0	0	0	0	0	0	0	0	0	0	0	0	0	0	0	0	0	0	0	0	0	0	0	0	0	0	0	0	0	0	0	0	0	0
552	0	0	0	-0.00146993973247097	0	0	0	-0.00146993973247097	0	0	0	0	0	0	0	0	0.00406901041666667	0	-0.00146993973247097	0	0	0	0	0	0	0	0	0	-0.00328068824568817	0	0	-0.00146993973247097	0	0	0.00112913095172473	0	0.0025990706841957	0	0	0	0	0	0	0	0	0	0	0	0
553	0	0	0	0	-0.0055755345543754	0	0	-0.0027877672771877	0	0	0	0	0	0	0	0	0	-0.0027877672771877	0	0	0	0	0	0	0	0	0	0	-0.0027877672771877	0	0	0	0	0	0	0	0	0	0	0.0144822592324403	0	0	0	-0.0027877672771877	0	0	0	0	-0.0027877672771877
554	0	0	0	0	-0.0276701715550636	-0.00922339051835455	0	0	-0.0645637336284818	-0.0461169525917727	0	-0.0167483769676905	-0.0184467810367091	-0.0276701715550636	-0.0368935620734182	0	0	-0.0184467810367091	-0.00922339051835455	0	-0.00922339051835455	0	0	0	0	-0.00922339051835455	0.0293685756240822	-0.0184467810367091	0	0	0	-0.00922339051835455	0	-0.0184467810367091	0.0016984040690186	0	-0.00922339051835455	0	0	-0.0184467810367091	0	-0.00922339051835455	0	-0.00922339051835455	0	-0.0184467810367091	0	0.0293685756240822	0
555	0	0	0	0	0	0	0	0	0	0	0	0	0	0	0	0	0	0	0	0	0	0	0	0	0	0	0	0	0	0	0	0	0	0	0.454545454545455	0	0	0	0	0	0	0	0	0	0	0	0	0	0
556	0	0	0	0	0	0	0	0	0	0	0	0	0	0	0	0	0	0	0	0	0	0	0	0	0	0	0	0	0	0	0	0	0	0	0	0	0	0	0	0	0	0	0	0	0	0	0	0	0
557	0	0	0	0	0	0	0	0	0	0	0	0	0	0	0	0	0	0	0	0	0	0	0	0	0	0	0	0	0	0	0	0	0	0	0	0	0	0	0	0	0	0	0	0	0	0	0	0	0
558	0	0	0	0	0	0	0	0	0	0	0	0	0	-0.00909090909090909	0	0	0	0	0	0	0	0	-0.00909090909090909	0	0	-0.0936705767350926	0	-0.00909090909090909	0	0	0	0	0.0336021505376344	0	0.0826246334310848	0	-0.0118523949169111	0	0	0	-0.00909090909090909	-0.0418866080156402	0	0	-0.118181818181818	0	0	0	0
559	0	0	-0.0106674252391281	0	0	0	0	0	0	0	0	0	0	0	0	0	0	0	0	0	0	0	0	0	0	0	0	0	0	0	0	0	0	0	0	0	0	0	0	0	0	0	0	0	0	0	0	0	0
560	0	0	0	0	0	0	0	0	0	0	0	0	0	0	0	0	0	0	0	0	0	0	0	0	0	0	0	0	0	0	0	0	0	0	0	0	0	0	0	0	-0.000184552239356872	0	0	0	0	0	0	-0.000184552239356872	0
561	0	0	0	0	0	0	0	0	0	0	0	0	0	0	0	0	0	0	0	0	0	-0.0190367409099562	0	0	0	0	0	0	0	0	0	0	-0.0190367409099562	0	0	0	0	0	0	0	0	0	0	0	-0.0951837045497811	-0.0380734818199124	0	0.204213819081978	0
562	0.0146434324205594	-0.00577000750100975	0.0117584286700545	-0.0024481764144348	0.00887342491954965	0.0152986734246644	0.0119768423380895	0.0295052785091537	-0.00577000750100975	-0.00288500375050488	0	-0.0144250187525244	0	-0.0115400150020195	0	0	-0.00288500375050488	0	-0.00577000750100975	0	-0.00288500375050488	0	-0.00288500375050488	0	0	0	0	0	0	-0.00288500375050488	0	-0.00288500375050488	0	0	-0.00288500375050488	0	0	0	0	0	0	0	0	0	0	0	0	0	0
563	0	0	0	0	0	0	0	0	0	0	0	0	0	0	0	0	0	0	0	0	0	0	0	0	0	0	0	0	0	0	0	0	0	0	0	0	0	0	0	0	0	0	0	0	0	0	0	0	0
564	0	0	0	0	0	0	0	0	0	0	0	0	0	0	-0.00308908933646361	0	0	0	0	0	0	0	0	0	0	0	0	0	0	0	0	0	0	0	0	0	0	0	0	0	0	0	0	0	0	0	0	0	0
565	0	0	0	0	0	0	0	0	0	0	0	0	0	0	0	0	0	0	0	0	0	0	0	0	0	0	0	0	0	0	0	0	0	0	0	0	0	0	0	0	0	0	0	0	0	0	0	0	0
566	0.0055883526629609	0	-0.00111795548301267	0	-0.00223591096602533	-0.00111795548301267	0	0	0.0158743979579389	0	0.0335372397382776	-0.00111795548301267	-0.00044746714362554	0.0393500383491025	-0.010061599347114	0	0	0.0169923534409516	0	0.0301833732892396	0.0158743979579389	0	0	0.00849617672047579	0	0	0	0	0	0.0169923534409516	0	0	0.0254885301614274	0	0	0	0.00849617672047579	0	0	0	0	0	0	0	0	0	0	0	0
567	-0.0203873598369011	0	0	0	-0.0203873598369011	0	0	0	0	0	0	0	0	0	-0.0203873598369011	0	-0.0407747196738022	0	0	0	0	0	0	0	0	0	0	0	0	0	0	0	0	0	0	0	0	0	0	0	0	0	0	0	0	0	0	0	0
568	0	0	0	0	0	0	0	0	0	0	0	0	0	0	0	0	0	0	0	0	0	0	0	0	0	0	0	0	-0.0211920529801325	0	0	0	0	0	0	0.0179523936370873	0	0	0	-0.0105960264900662	0	0	0	0	0	0	0	0	0
569	0	0	0	0	0	0	0	0	0	-0.0195026816187226	0	0	0	0	-0.0292540224280839	0	-0.0195026816187226	0	0	0	-0.0195026816187226	0	0	0	0	0	0	0	0	0	0	0	0	0	-0.0195026816187226	0	0	0	-0.0195026816187226	0	0	0	0	-0.00975134080936129	0	0	0	0	0
570	0	0	0	0	0	0	0	0	0	0	0	0	0	0	0	0	0	0	0	0	0	0	0	0	0	0	0	0	0	0	0	0	0	0	0	0	0	0	0	0	0	0	0	0	0	0	0	0	0
571	0	0	0	0	0	0	0	0	0	0	0	0	0	0	0	0	0	0	0	0	0	0	0	0	0	0	0	0	0	0	0	0	0	0	0	0	0	0	0	0	0	0	0	0	0	0	0	0	0
572	-0.194552529182879	-0.0648508430609598	-0.12970168612192	0	-0.0648508430609598	0	-0.0648508430609598	0	0	-0.0648508430609598	0	0	0.574523665990756	-0.0648508430609598	0	-0.194552529182879	0	-0.194552529182879	0	0	0	0	0	0	-0.259403372243839	0	-0.0648508430609598	0	0	0	0	0	0	0	0	0	0	0	0	0	-0.194552529182879	0	0	0	0	0	0	0	0
573	0	0	-0.00789265982636148	0	0	-0.015785319652723	0	0	0	0	0	0	0	0	0	-0.00789265982636148	0	0	0	0	0	0	0	0	0	0	0	0	0	0	0	0	0	0	0	0	0	0	0	0	0	0	0	0	0	-0.00789265982636148	0	-0.0020353154050304	0.0226603217765692
574	0	0	0	0	-0.00204056646124964	0	0	0	0	0	0	0	-0.00204056646124964	0	-0.00204056646124964	0	0	-0.00408113292249929	0	0	0	-0.00204056646124964	0	0	0	0	-0.00204056646124964	0	0	0	0	0	0	0	-0.00408113292249929	0	0	0	0	0	0	0	0	0	0	0	0	0	0
575	0	0	0	0	0	0	0	0	0	0	0	0	0	0	0	0	0	0	0.00520670623763407	0	0	0	0	0	0	0	0	0	0	0	0	0	0	0	0	-0.0012480343459052	0	0	0	0	0	0	-0.0024960686918104	0	0	0	-0.006240171729526	0	0
576	0	0	0	0	0	0	0	0	0	0	0	-0.000587236991232552	0	0	0	-0.000587236991232552	0	-0.000587236991232552	-0.0011744739824651	0	0	0	0	0	0	-0.000587236991232552	0	0	0	0	0	0	-0.000587236991232552	-0.00144264623420943	0.00597415488781329	0	0	0	0	-0.0001154947885127	-0.000587236991232552	0	0	0.0100202115256724	0	0.00416155142637175	0.000203569950975601	0	0.00042084971497602
577	0	0	0	0	0	0	0	0	0	0	0	0	0	0	0	0.00309080793719478	0	0	0	0	0	-0.00209948405179427	0	0	0	0	0	0	0.00618161587438957	0	0	0	0	0	0	0	0	0	0	-0.000524871012948568	0	0	0	0	-0.00104974202589714	0	0	-0.0015746130388457	0
578	-0.197716220371032	-0.00343088482519642	-0.0171544241259821	0	0	0.007499319395573	-0.0651868116787319	-0.00343088482519642	0	-0.00686176965039284	0	-0.206440213408102	-0.0651868116787319	-0.0583250420283391	-0.00686176965039284	0	-0.00343088482519642	-0.00436199651853519	-0.00343088482519642	0	-0.00343088482519642	-0.0171544241259821	0	-0.0233786440311948	0	-0.00343088482519642	0	0	0.0065682077022343	0	0	0.00593065795705409	0	0	0	0	-0.00343088482519642	-0.0102926544755893	0	0	-0.00686176965039284	0.00593065795705409	0	-0.00686176965039284	0	0	0	-0.00686176965039284	0
579	0	0	0	0	0	0	0	0	0	0	0	0	0	0	0	0	0	0	0	0	0	0	0	0	0	0	0	0	-0.00227722997745542	0	0	0	0	0	0	0	-0.00227722997745542	0	0	0	0	-0.00341584496618313	0	0	0	0	0	0	0
580	0	0	0	0	0	0	0	0	0	0	0	0	0	0	0	0	0	0	0	0	0	0	0	0	0	0	0	0	0	0	0	0	0	0	0	0	0	0	0	0	0	0	0	0	-0.093841642228739	0	0	0	0
581	0.0747749080726211	0	0	0	0.064015797078417	-0.0106860440265014	0	0	0.0320489987085413	0	0	0	0	0	0	0	0	0	0	0.0106769106555385	0	0	0	0	0	0	0	0	0.0320489987085413	0	0	-0.0320581320795042	0	0	0	0	0.0106769106555385	0	-0.0320581320795042	0	0	0	0	0	0	0	0	0.0320398653375786	0
582	0	0	0	0	0	0	0	0	0	0	0	0	0	0	0	0	0	0	0	0	0	0	0	0	0	-0.000579119275405963	0	0	0	0	0	0	0	0	0	0	0	0	0	0	0	0	0	0	0	0	0	0	0
583	0	0	0	0	0	0	0	0	0	0	0	0	0	0	0	0	0	0	0	0	0	0	0	0	0	0	0	0	0	0	0	0	0	0	0	0	0	0	0	0	0	0	0	0	0	0	0	0	0
584	0	0	0	0	0	0	0	0	0	0	0	0	0	0	0	0	0	0	0	0	0	0	0	0	0	0	0	0	0	0	0	0	0	0	0	0	0	0	0	0	0	0	0	0	0	0	0	0	0
585	0	0	0	0	0	0	0	0	0	0	0	0	0	0	0	0	0	0	0	0	0	0	0	0	0	0	0	0	0	0	0	0	0	0	0	0	0	0	0	0	0	0	0	0	0	0	0	0	0
586	0	0	0	0	0	0	0	0	0	0	0	0	0	-0.0241390408754425	0	0	0	0	0	0	0	-0.00804634695848085	0	0	0	0	0	0	0	0	-0.00804634695848085	0	0	0	0	0	0	0	0	0	0	0	0	0	0	0	0	0	0
587	0	0	0	0	0	0	0	0	0	0	0	0	0	0	0	0	0	0	0	0	0	0	0	0	0	0	0	0	0	0	0	0	0	0	0	0	0	0	0	0	0	0	0	0	0	0	0	0	0
588	0	0	0	0	0	0	0	0	0	0	0	0	-0.0153539075694764	0	0	0	0	0	0	0	0	0	0	0	0	0	0	0	0	0	0	0	0	0	0	0	0	0	0	0	0	0	0	0	0	0	0	0	0
589	0	0	0	0	0	0	0	0	0	0	0	0	0	0	0	0	0	0	0	0	0	0	0	0	0	0	0	0	0	0	0	0	0	0	0	0	0	0	0	0	0	0	0	0	0	0	0	0	0
590	0	0	0	0	0	0	0	0	0	-0.00244045294806716	0	0	0	0	0	0	0	0	0	0	-0.00244045294806716	0	0	0	0	0	0	0	0	0	0	0	0	0	0	0	0	0	0	0	0	0	0	0	0	0	0	0	0
591	0	0	-0.0093634805274779	0	0	-0.0628871490110996	-0.103763795868314	-0.0660315064616546	0	0	0	0.00950266417585202	0	0.0127166134505941	-0.00628871490110996	0	-0.376418200352165	-0.00943307235166494	0	0	0	-0.00943307235166494	0	0	0	0	0	-0.00314435745055498	0	0	0.00321394927474206	0	0	0	0	-0.078052201670378	-0.00943307235166494	-0.0250156759560657	0.012647021626407	0	-0.00628871490110996	0	0	0	-0.0624695980659771	0.012647021626407	-0.454679177495104	-0.0156521954285878	-0.00314435745055498
592	0	-0.0115101289134438	0.00361355053832861	-0.0345303867403315	0.00821760210370614	0	0	-0.00230202578268877	0	-0.00230202578268877	0	0.00821760210370614	-0.00460405156537753	0	-0.03126528977187	0	-0.00230202578268877	0.0049250752939685	0.008859649560888	-0.00230202578268877	0	0	-0.00230202578268877	-0.0128490835103599	-0.00230202578268877	-0.00329252680973766	-1.46208810026141	-0.0253222836095764	0.00821760210370614	0	0	0	-0.0638421042993795	-0.00230202578268877	-0.0069060773480663	0.0003210237285909	0	0	0	0	0	0	0.0042555979955104	0	0	-0.00460405156537753	0	0.265073284212352	0.0108406516149858
593	0	0	0	0	0	0	0	0	0	0	0	0	0	0	0	0	0	0	0	0	0	0	0	0	0	0	0	0	0	0	0	0	0	0	0	0	0	0	0	0	0	0	0	0	0	0	0.00652055972998709	0	0
594	0	0	0	0	0	0	0	0	0	0	0	0	0	0	0	-0.000470871866347729	0	0	0	0	0	0	0	0	0	-0.000470871866347729	0	0	0	0	0	0	0	0	0	0	0	0	0.00152677091517008	0	0	0	0	0	0	0	0	0	0
595	0	0	0	0	0	0	0	0	0	0	0	0	0	0	0	0	0	0	0	0	0.00952943441440716	0.00533418680322185	0	0	0	0	0	0	0	0	0	0.0015568600701514	0	0	0.00191736922711224	0	0	0	0	0	0.0088084161004855	0.0969086159353768	0	0.00419524761118531	0	0.00533418680322185	0.0537597889103334	0.00533418680322185	0
596	0	0	-0.0360880548538434	0	0	0	-0.0721761097076868	-0.0360880548538434	0	0	0	0	0	0	0	0	0	0	0	0	0	0	0	-0.0360880548538434	0	0	0	0	0	0	0	0	0	0	0	0	0	0	0	0	0	0	0	0	0	0	-0.0360880548538434	0	0
597	0	0	0	0	0	0	0	0	0	0	0	0	0	0	0	0	0	0	0	0	0	0	0	0	0	0	0	0	0	0	0	0	0	0	0	0	0	0	0	0	0	0	0	0	0	0	0	0	0
598	0	0	0	0	0	0	0	0	0	0	0	0	0	0	0	0	0	0	0	0	0	0	0	0	0	0	0	0	0	0	0	0	0	0	0	0	0	0	0	0	0	0	0	0	0	0	0	0	0
599	0	0	0	0	0	0	0	0	0	0	0	0	0	0	0	0	0	0	0	0	0	0	0	0	0	0	0	0	0	0	0	0	0	0	0	0	0	0	0	0	0	0	0	0	0	0	0	0	0
600	0	0	0	0	0	0	0	0	0	0	0	0	0	0	0	0	0	0	0	0	0	0	0	0	0	0	0	0	0	0	0	0	0	0	0	0	0	0	0	0	0	0	0	0	0	0	0	0	0
601	0	0	-0.0023146540749485	0	0	0	0	-0.0023146540749485	0	0	0	0	0	0	0	0	0	0	0	0	0	0	0	0	0	0	0	0	0	0	0	0	0	0	0	0	0	0	0	0	0	0	0	0	0	0	0	0	0
602	0.151191102187257	-0.780135096565503	-0.627913614308819	-0.827704309770716	1.14808381935789	-0.646941299590905	-0.086139773804098	1.25325127844407	-0.133708987009311	0.483660404589039	-0.352012177718581	-0.134224177044025	0.787588179067693	0.113135731623086	-0.390067548282751	-0.199790695461897	-0.447665794163721	-0.00951384264104272	0	0	-0.0285415279231282	0.474661751982709	-0.038570560598884	0.550257303076338	-0.294929121872324	-0.342498335077538	0.569284988358423	0.00899865260632898	0.227301843315599	-0.0190276852820854	0	0.341983145042825	-0.0475692132052136	0.36101083032491	-0.447150604129008	-0.799162781847588	-0.381068895676422	0.322440269726026	0.332469302401782	-0.0190276852820854	0	0	-0.00951384264104272	0	-0.0285415279231282	-0.161735324897726	-0.123679954333555	-0.161735324897726	-0.199790695461897
603	0	0	0	0	0	0	0	0	0	0	0	0	0	0	0	0	0	0	0	0	0	0	0	0	0	0	0	0	0	0	0	0	0	0	0	0	0	0	0	0	0	0	0	0	0	0	0	0	0
604	0	0	0	0	0	0	0	0	0	0	0	0	0	0	0	0	0	0	0	0	0	0	0	0	0	0	0	0	0	0	0	0	0	0	0	0	0	0	0	0	0	0	0	0	0	0	0	0	0
605	0	0	0	0	0	0	0	0	0	0	0	0	0	0	0	0	0	0	0	0	0	0	0	0	0	0	0	0	0	0	0	0	0	0	0	0	0	0	0	0	0	0	0	0	0	0	0	0	0
606	0	0	0	0	0	0	0	0	0	0	0	0	0	0	0	0	0	0	0	0	0	0	0	0	0	0	0	0	0	0	0	0	0	0	0	0	0	0	0	0	0	0	0	0	0	0	0	0	0
607	-0.110448724183574	-0.0389206019719772	-0.0326075202396192	-0.0259470679813181	-0.0518941359626362	-0.103788271925272	-0.0908147379346134	-0.045928424756221	-0.07853594499584	0.0452336837043351	-0.116761805915931	-0.0908147379346134	-0.0648676699532953	0.148674585103665	0.291036088474971	-0.194603009859886	-0.0648676699532953	0.129040598854705	0.057512476643108	-0.356945870006096	0.172884800455266	0.044538942652449	0.024557585877545	-0.720899562796439	0.167266459774795	-0.184408440076773	0.192518786704227	-3.91580221749261	-1.67039913779615	-3.26753330075099	-0.435134444475993	-0.07853594499584	-0.648676699532953	-0.156377148939795	-0.389553390245715	-0.454768430724953	-0.214236996108846	-0.129735339906591	-0.207576543850545	-0.14270887389725	-0.194603009859886	-0.0715281222115968	-0.103788271925272	-0.0908147379346134	0.0582072176949942	0.109753983131688	-0.0518941359626362	-0.0778412039439543	0.0582072176949942
608	0	0	0	0	0	0	0	0	0	0	0	0	0	0	0	0	0	0	0	0	0	0	0	0	0	0	0	0	0	0	0	0	0	0	0	0	0	0	0	0	0	0	0	0	0	0	0	0	0
609	0	-0.0138121546961326	-0.0276243093922652	-0.0138121546961326	-0.0276243093922652	-0.0138121546961326	0	-0.0276243093922652	0	0	0	0	-0.0276243093922652	0	-0.0138121546961326	0	-0.0138121546961326	0	0	0	0	0	0.0488758553274682	-0.0828729281767956	-0.0138121546961326	0	0	0	0	0	0.0977517106549365	0	0	-0.0138121546961326	0	0	0	0	0	0	0	-0.0138121546961326	0	0	0	0	0	0	0
610	0	0	0	0	0	0	0	0	0	-0.00181633246149375	0	0	0	-0.00181633246149375	0	0	0	0	0	0	0	0	0	0	0	0	0	0	0	0	0	0	0	0	0	-0.0054532195723912	-0.00181633246149375	0	0	-0.00181633246149375	0	-0.00544899738448126	0	0	0	-0.00181633246149375	0	0	0.0018142213675388
611	0	0	0	0	0	0	0	0	0	0	0	0	0	0	0	0	0	0	0	0	0	0	0	0	0	0	0	0	0	0	0	0	0	0	0	0	0	0	0	0	0	0	0	0	0	0	0	0	0
612	-0.0545851528384279	0.709882669489656	-0.163755458515284	-0.13646288209607	-0.109170305676856	-0.027292576419214	-0.327510917030568	0	-0.027292576419214	0	-0.0545851528384279	-0.245633187772926	-0.218340611353712	0.73717524590887	-0.13646288209607	-0.382096069868996	-0.0545851528384279	0	0.846345551585726	-0.13646288209607	-0.682314410480349	0.136738564686163	-0.0545851528384279	-0.0818777292576419	-0.0545851528384279	-0.109170305676856	-0.13646288209607	-0.109170305676856	-0.245633187772926	0.819052975166512	-0.027292576419214	-0.327510917030568	-0.163755458515284	-0.354803493449782	-0.54585152838428	-0.27292576419214	-0.300218340611354	-0.846069868995633	-0.354803493449782	-0.13646288209607	0.655297516651228	-0.191048034934498	0.982808433681796	-0.13646288209607	-0.163755458515284	-0.0818777292576419	-0.13646288209607	-0.0545851528384279	-0.27292576419214
613	-0.0290951411114344	0	0	0	0	0	0	0	0	0	-0.0872854233343032	-0.0581902822228688	-0.0290951411114344	0	0	0	0	0	0	-0.0581902822228688	0	0	0	0	0	-0.0290951411114344	0	0	0	0	0	-0.0290951411114344	0	0	0	0	0	0	0	-0.0290951411114344	0	0	0	0	0	0	-0.0290951411114344	0	0
614	0	0	0	0	0	0	0	0	0	0	0	0	0	0	0	0	0	0	0	0	0	0	0	0	0	0	0	0	0	0	0	0	0	0	0	0	0	0	0	0	0	0	0	-0.0004592692671362	0	0	0	0	0
615	0	0	0	0	0	0	0	0	0	0	0	0	0	-0.0517747224299603	0	0	0.0254258835494533	0	0	0	0	-0.00575274693666226	0	0	0	0	0	0	0	0	0	0	0	-0.0115054938733245	0	0	0	0	0	0	0	0	0	0	0	0	-0.00575274693666226	0	0
616	0	0	0	0	0	0	0	0	0	0	0	0	0	0	0	0	0	0	0	0	0	0	0	0	0	0	0	0	0	0	0	0	0	0	0	0	0	0	0	0	0	0	0	0	0	0	0	0	0
617	0	0	0	0	0	0	0	0	0	0	0	0	0	0	0	0	0	0	0	0	0	0	0	0	0	0	0	0	0	0	0	0	0	0	0	0	0	0	-0.109529025191676	0	0	0	0	0	0	0	0	0	0
618	0	0	0	0	0	0	0	0	0	0	0	0	0	0	0	0	0	0	0	-0.000224082605811806	0	0	0	0	0	0	0	0	0	0	0	0	0	0	0	0	0	0	0	0	0	0	0	0	0	0	0	0	0
619	0	0	0	0	0	0	0	0	0	0	0	0	0	0	0	0	0	0	0	0	0	0	0	0	0	0	0	0	0	0	0	0	0	0	0	0	0	0	0	0	0	0	0	0	0	0	0	0	0
620	0	0	0	0	0	0	0	0	0	-0.0568343279340722	-0.0284171639670361	-0.209766877765599	0.0919751958754518	-0.0392638939633821	0.148809523809524	-0.198920147769253	0.223214285714286	-0.0676810579304181	-0.170502983802217	-0.255754475703325	0	-0.0392638939633821	0	0	-0.0284171639670361	0	0	0.0744047619047619	-0.0284171639670361	0	0	-0.0284171639670361	0	0	0	-0.0284171639670361	0	0.0459875979377258	0	-0.0284171639670361	0	0	0	-0.0108467299963464	0	0	0	0	0
621	0	0	0	0	0	0	0	0	0	0	0	0	0	0	0	0	0	0	0	0	0	0	0	0	0	0	0	0	0	0	0	0	0	0	0	0	0	0	0	0	0	0	0	0	0	0	0	0	0
622	0	0	0	0	0	0	0	0	0	0	0	0	0	0	0	0	0	0	0	0	0	0	0	0	0	0	0	0	0	0	0	0	0	0	0	0	0	0	0	0	0	0	0	0	0	0	0	0	0
623	0	0	0	0	0	0	0	0	0	0	0	0	0	0	0	0	0	0	0	0	-0.00809978940547546	0	0	-0.00809978940547546	0	0	0	0	0	0	0	-0.0161995788109509	0	0	0	0	0	-0.0323991576219018	0	0	0	0	0	0	-0.0161995788109509	0	0	0	0
624	0	0	0	0	0	0	0	0	0	0	0	0	0	0	0	0	0	0	0	0	0	0	0	0	0	0	0	0	0	0	0	0	0	0	0	0	0	0	0	0	0	0	0	0	0	0	0	0	0
625	0	0	0	0	0	0	0	0	-0.0101739749720216	0	-0.0101739749720216	0	0	0	0	0	0	0	0	0	0	0	0	0	0	0	-0.00508698748601078	0	0	0	0	0	0	0	0	0	0	0	0	0	0	0	0	0	0	0	0	0	0
626	0	0	0	0	0	0	0	0	0	0	-0.0149186931224825	0	-0.00994579541498831	0	0	0	-0.00497289770749416	0	-0.00994579541498831	-0.00497289770749416	0	0	0	0	0	0	0	0	0	0	0	0	0	0	0	0	0	0	0	0	0	0	0	0	0	0	0	0	0
627	0	0	0	0	0	0	0	0	0	0	0	0	0	0	0	0	0	0	0	0	0	0	0	0	0	0	0	0	0	0	0	0	0	0	0	0	0	0	0	0	0	0	0	0	0	0	0	0	0
628	0	0	0	0	0	0	0	0	0	0	0	0	0	0	0	0	0	0	0	0	0	0	0	0	0	0	0	0	0	0	0	0	0	0	0	0	0	0	0	0	0	0	0	0	0	0	0	0	0
629	0	-0.0188982330152131	0	0	0	0	0	0	0	0	0	0	0	0	0	0	0	0	0	0	0	0	0	0	0	0	0	0	0	0	0	0	0	0	0	0	0	0	-0.00944911650760654	0	0	0	0	0	0	-0.0283473495228196	0	0	0
630	0	0	0	0	0	0	0	0	0	0	0	0	0	0	0	0	0	0	0	0	0	0	0	0	0	0	0	0	0	0	0	0	0	0	0	0	0	0	0	0	0	0	0	0	0	0	0	0	0
631	-0.00305029943772814	-0.00516556434219764	0	-0.00203353295848542	-0.00101676647924271	-0.00203353295848542	0	0	0.00398533397098677	-0.00101676647924271	0	0	0	-0.00101676647924271	0	0	0	-0.0132179642301553	0	-0.00305029943772814	0	0	0	-0.00203353295848542	0.00797066794197354	0	0	-0.00101676647924271	0	-0.00101676647924271	0	0	-0.00101676647924271	-0.00203353295848542	-0.00406706591697085	0	0	0	0	0	0	-0.00101676647924271	0	0	0	0	0	0	-0.00305029943772814
632	0	0	0	0	0	0	0	0	0	0	0	0	0	0	0	0	0	0	0	0	0	0	0	0	0	0	0	0	-0.0508130081300813	0	0	0	0	0	0	0	0	0	0	0	0	0	0	0	0	0	0	0	0
633	-0.0186462800671266	-0.0466157001678165	-0.0186462800671266	-0.0652619802349431	-0.0279694201006899	-0.0093231400335633	-0.0466157001678165	0	-0.0186462800671266	-0.002052420310419	0	0.0445632798573975	-0.0372925601342532	0.0259169997902709	-0.0093231400335633	0	-0.0093231400335633	-0.0559388402013798	0	0	-0.0093231400335633	0	-0.0186462800671266	-0.0652619802349431	-0.0279694201006899	-0.0093231400335633	-0.004104840620838	0.133689839572193	0	-0.0186462800671266	-0.0093231400335633	-0.0279694201006899	0	-0.0093231400335633	0	0.0352401398238342	0	0	-0.0186462800671266	-0.0466157001678165	-0.0186462800671266	0	-0.0186462800671266	0	-0.0186462800671266	0	0	0	0
634	0	0	0	0	0	0	0	0	0	0	0	0	0	0	0	0	0	-0.00101166449158801	0	0	0	0	0	0	0	0	0	0	0	0	0	0	0	0	0	0.00670730621881895	0	0	0	0	0	0	-0.00202332898317602	0	0	0	-0.00821809767346978	-0.00303499347476403	0
635	0	0	0	0	0	0	0	0	0	0	0	0	0	0	0	0	0	0	0	0	0	0	0	0	0	0	0	0	0	0	0	0	0	0	0	0	0	0	0	0	0	0	0	0	0	0	0	0	0
636	0	0	0	0	0	0	0	0	0	0	0	0	0	0	0	0	0	0	0	0	0	0	0	0	0	0	0	0	0	0	0	0	0	0	0	0	0	0	0	0	0	0.00919328889910365	0	0	0	0	0	0	0
637	0	0	0	0	0.0107503762631692	0	0	0	0	0	0	0	0	0	0	0	0	0	0	0	0	0	0	0	0	0	0	-0.00265005962634159	0	0	0	0	0	0	0	0	0	0	0	0	0	0	0	0	0	0	0	0	0
638	0	0	0	0	0	0	0	0	0	0	0	0	0	0	0	0	0	0	0	0	0	0	0	0	0	0	0	0	0	0	0	0	0	0	0	0	0	0	0	0	0	0	0	0	0	0	0	0	0
639	0	0	0	0	0	0	0.00736294570255698	0	-0.00477304185957711	0	0	0	0	-0.00954608371915422	0	-0.0190921674383084	0.0121359875621341	-0.0065494140497917	0	0	0	-0.00954608371915422	0	0.0169090294217112	0	0	0	0	0	0	0	0	0	0	0	0	-0.00477304185957711	-0.0069561798761743	0.00122029747914801	-0.00954608371915422	0	0	-0.0190921674383084	0	0	0	0.062713766942584	0	0
640	-0.00982994200334218	0.0228752074437622	-0.00982994200334218	-0.0196598840066844	-0.0294898260100265	0	-0.00982994200334218	0	0	0	0	-0.00982994200334218	-0.0294898260100265	0	0	0	0	0	0	-0.0196598840066844	0	-0.00982994200334218	0	0	0	-0.0196598840066844	0	0	0	0.0425350914504466	-0.00982994200334218	0	0	0	-0.0196598840066844	0	0	0	0	0	0	0	0	0	0	0	0	0	0
641	0	0	0	0	0	0	0	0	0	0	0	0	0	0	0	0	0	0	0	0	0	0	0	0	0	0	0	0	0	0	0	0	0	0	0	0	0	0	0	0	0	0	0	0	0	0	0	0	0
642	0	0	0	0	0	0	0	-0.00888967908258512	0	0	-0.0266690372477554	0	0	-0.00888967908258512	0	0	0	0.0869943453675511	0	-0.00888967908258512	0	0	0	0	0.0434971726837756	0	0	0	0	0	0	0	0	-0.00888967908258512	0	0	0.0434971726837756	0	0	0.0434971726837756	0	-0.0177793581651702	-0.0444483954129256	0	0	-0.0177793581651702	-0.00888967908258512	0	0
643	0	0	0	0	0	0	0	0.0373273609555804	0	0	0	0	0	0	0	0	0	0	0	0	0	0	0	0	0	0	0	0	0	0	0	0	0	0	0.0312978161862105	0	0	0	0	0	0	0	0	0	0	0	0	-0.00602954476936991	0
644	0	0	0	0	0	0	0	0	0	0	0	0	0	0	0	0	0	0	0	0	0	0	0	0	0	0	0	0	0	0	0	0	0	0	0	0	0	0	0	0	0	0	0	0	0	0	0	0	0
645	0	0	0	0	0	0	0	0	0	0	0	0	0	0	0	0	0	0	0	0	0	0	0	0	0	0	0	0	0	0	0	0	0	0	0	0	0	0	0	0	0	0	0	0	0	0	0	0	0
646	0	0	0	0	0	0	0	0	0	0	0	0	0	-0.00435938794193295	0	0	0	0	0	0	0	0	0	0	0	0	-0.00435938794193295	0.0186219739292365	0	0	0	0	-0.00435938794193295	0	0	0	0	0	0	0	0	0	0	0	0	0	0	0	0
647	0	0	0	0	0	0	0	0	0	0	0	0	0	0	0	0	0	0	0	0	0	0	0	0	0	0	0	0	0	0	0	0	0	0	0	0	0	0	0	0	0	0	0	0	0	0	0	0	0
648	0	0	0	0	0	-0.00174425703371649	0	0	0	0	0	0	0	0	0	0	0	0	0	-0.00174425703371649	0	0	0	0	0	0	0	0	0	0	0	0	0	0	0	0	0	0	0	0	0	0	0	0	0	0	0	0	0
649	0	0	0	0	0	0	0	0	0	0	0	0	0	0	0	0	0	0	0	0	0	-0.0149009089554463	-0.00745045447772314	0	0	0	0	0	0	0	0	0	0	0	0	0	0	0	0	0	0	0	0	0	0	0	0	0	0
650	0	0	0	0	0	0	0	0	0	0	0	0	0	0	0	0	0	0	0	0	0	0	0	0	0	0	0	0	0	0	0	0	0	0	0	0	0	0	0	0	0	0	0	0	0	0	0	0	0
651	0	-0.00717154331612163	0	0	0	0	0	-0.0286861732644865	0	0	-0.00717154331612163	0	-0.0143430866322433	0.0326370757180157	0	-0.00717154331612163	0	-0.00717154331612163	-0.0143430866322433	0	0	0.0652741514360313	-0.00717154331612163	-0.0502008032128514	0	0	-0.0143430866322433	0	0	-0.0143430866322433	0	0	0	-0.00717154331612163	0	0.050931064803788	0	-0.0143430866322433	-0.0215146299483649	0	0.0326370757180157	0	0.0326370757180157	-0.0143430866322433	0	-0.00717154331612163	-0.0143430866322433	-0.00717154331612163	0
652	0.339066953107353	1.70206323802933	0.558943822060739	-0.38328262948705	0.822796064804802	-0.0439753737906772	0.0941986148958766	0.546448087431694	0.841539666748369	4.4403112399133	0.050223241105199	-0.263852242744063	1.04892080107271	-0.483729111697449	0.29485127672766	0.182149362477231	5.38854525618659	0.76608465379606	0.282595844687631	0.182149362477231	3.5672919340033	-0.0879507475813544	0.182149362477231	0.364298724954463	-0.131926121372032	0	0	0.182149362477231	0	-0.0439753737906772	0	0.33281908579283	0	0	-0.0439753737906772	0	0	0	0	0.370546592268985	0	0	0.873019305910004	0	0	-0.0439753737906772	0	0	0
653	0.00388726919339164	0	0	0	0	0	0	0	0.00777453838678328	0	0	0	0	0	0	0	0	0	-0.00135924045643295	0	0	0	0	0	0	0	0	0	0	0	0	0	0	0	0	-0.000679620228216473	0	0	0	0	0	0	0	0	0	0	0	0	0
654	-0.172884947855669	-0.195192683062852	-0.128269477441303	1.59194740088165	0.642608020891441	0.251592337923273	-0.178461881657465	0.089546099249964	-0.139423345044894	-0.262115888684401	0.05608449643919	-0.167308014053873	0.553061921641477	0.083969165448169	-0.178461881657465	-0.161731080252077	-0.0223077352071831	-0.139423345044894	-0.234231219675422	-0.306731359098767	0.664915756098624	-0.691539791422676	0.251907496344505	-0.216870101427572	-0.272954597866761	0.090176416092427	0.704584609553653	-0.803078467458591	-0.088600623986269	-0.529808711170598	-0.323147002082923	0.213184118153166	1.06182353128982	0.240753628740913	-0.652501254810105	1.19009300873112	0.129214952704998	-0.490770174558028	-0.702693659026267	0.597992550477075	-0.379231498522113	-0.055139021175495	-0.479616306954436	0.011469026024824	-0.267692822486197	-0.423846968936479	0.201399933707111	0.832223770152497	0
655	0	0	0	0	0	0	0	0	0	0	0	0	0	0	0	0	0	0	0	0	0	0	0	0	0	0	0	0	0	0	0	0	0	0	0	0	0	0	0	0	0	0	0	0	0	0	0	0	0
656	0	0	0	0	0	0	0	0	0	0	0	0	0	0	0	0	0	-0.00087038262019984	0	0	0	0	0	0	0	0	0	0	0	0	0	0	0	0	0	0	0	0	0	0	0	0	0	0	0	0	0	0	0
657	0	0	0	0	0	0	0	0	0	0	0	0	0	0	0	0	0	0	0	0	0	0	0	0	0	0	0	0	0	0	0	0	0	0	0	0	0	0	0	0	0	0	0	0	0	0	0	0	0
658	0	0	0	0	0	0	0	0	0	0	0	0	0	0	0	0	0	0	0	0	0	0	0	0	0	0	0	0	0	0	0	0	0	0	0	0	0	0	0	0.0410509031198686	0	-0.0115673799884326	0	0	0	0	0	0	0
659	0	0	0	0.244498777506112	0	0	0	0	0	0	0	0	0	0	0	0	0.244498777506112	0	0	0	0	0	0	0	0	0	0	0	0	-0.0286615075952995	0	0	0	0	0	0	0	0	0	0	0	0	0	0	0	0	0	0	0
660	0	0	0	0	0	0	0	0	-0.256904303147078	0	0	0.261353699963631	-0.0642260757867694	-0.256904303147078	-0.192678227360308	-0.0642260757867694	0	0	0	-0.128452151573539	0	-0.726412393311202	0	0	0	0	0.799537262731076	0.710936230471017	-0.321130378933847	-0.597960241737664	-0.513808606294155	-0.192678227360308	0.236978743490339	0	-2.76384923122161	-0.192678227360308	0.602409638554217	-0.192678227360308	0.301204819277108	0	0	-0.192678227360308	0	-2.46051643955398	0	-0.405282014377356	-0.0642260757867694	0	-0.321130378933847
661	0	0	0	0	0	0	0	0	0	0	0	0	0	0	0	0	0	0	0	0	0	0	0	0	0	0	0	0	0	0	0	0	0	0	0	0	0	0	0	0	0	0	0	0	0	0	0	0	0
662	-0.018450184501845	0	0	0	0	-0.018450184501845	0	0	0	0	0	-0.018450184501845	0	0	-0.03690036900369	0	0	0	0.0873027988482449	0.0344263071732002	0	-0.0922509225092251	0.301282827378916	0.0713266761768902	0	0.0344263071732002	0	-0.0553505535055351	0.0528764916750452	0	0	-0.018450184501845	0	0.0713266761768902	0	0.0528764916750452	-0.0553505535055351	-0.03690036900369	0	-0.0553505535055351	-0.03690036900369	-0.018450184501845	0	0.0713266761768902	-0.03690036900369	0.0688526143463999	0	-0.018450184501845	0
663	0	0	0	0.00241701308823144	0	0	0	0	0	0	0	0	0.00393344361296695	0	0	0	0	0	0	0	0	0	0	0	0	-0.00151643052473551	0	0	0	0	0	0	0	0	0	0	0	0.00443892045454545	0	0	0	0	-0.000505476841578503	0	0	0	0	0	0
664	0	0.0303859009419629	0.0435356231447524	0	0	0	0	0	0	0	0	0	0	0	0	0	0	0	0	0	0	0	0	0	0	0	0	0	0	0	0	0	0	0	0	0	0	0	0	0	0	0	0	0	0	0	0	0	0
665	-0.265392781316348	-0.100606413832341	-0.106157112526539	0.217864923747277	-0.0530785562632696	-0.212314225053079	-0.106157112526539	-0.0530785562632696	0	0	-0.0530785562632696	0	0	0.164786367484007	0	-0.100606413832341	0	0	0	0	-0.0530785562632696	0	0	-0.0530785562632696	0	0	0	-0.424628450106157	0.329572734968014	0	-0.0530785562632696	0.016652096082594	0	-0.212314225053079	0.435729847494553	-0.100606413832341	-0.106157112526539	0.276494178704744	-0.047527857569071	-0.0530785562632696	0	0	0	-0.106157112526539	-0.0530785562632696	0	-0.0530785562632696	0	0.058629254957468
666	-0.033311125916056	0	0	0	0	-0.016655562958028	0.0384197649746111	0	0.193428470655417	0	0	0	-0.016655562958028	0	-0.033311125916056	-0.016655562958028	-0.033311125916056	0	-0.033311125916056	0	0	-0.0499666888740839	0	-0.033311125916056	0	-0.033311125916056	0	0	0	-0.016655562958028	0	0	0	0	0	0	0	-0.016655562958028	-0.033311125916056	0	0	-0.016655562958028	0	-0.033311125916056	0	0	0	-0.033311125916056	0
667	0	0	0	0	0	0	0	0	0	0	0	0	0	0	0	0	0	0	0	0	0	0	0	0	0	0	0	0	0	-0.00254013411908149	0	0	0	0	0	0	0	0	0	0	0	0	0	0	0	0	0	0	0
668	0	0	0	0	0	0	0	0	0	0	0	0	0	0	0	0	0	0	0	0	0	0	0	0	0	0	0	0	0	0	0	0	0	0	0	0	0	0	0	0	0	0	0	0	0	0	0	0	0
669	0	0	-0.0125502008032129	0	0	0	0	0	0	0	0	0	0	0	0	0	0	0	0	0	0	0	0	0	0	0	0	0	0	0	0	0	0	0	0	0	0	0	0	0	0	0	0	0	0	0	0	0	0
670	0	0	0	0	0	0	-0.00292252389163281	0	0	0	0	0	0	0	0	0	0	0	0	0	0	0	0	0	0	0	0	0	0	0	0	0	0	0	0	0	0	0	0	0	0	0	0	0	0	0	0	0	0
671	0	-0.00692185228767218	0	0	0	0	0	0	0	0	0.00957484518167577	0	0	-0.00230728409589073	0	0	-0.00692185228767218	0	0	0	0	0	0	-0.00230728409589073	0	0	-0.00230728409589073	0	-0.00461456819178145	-0.00230728409589073	0	-0.025380125054798	0	-0.00230728409589073	0	0	0	0	-0.00692185228767218	0	0	0	0	0	0	0	0	0	0
672	0	0	0	-0.0158579130986362	0	0	0	0	0	0	0	0	0	0	0	0	0	0	0	0	0	-0.0158579130986362	0	0	0	0	0.0647668393782383	0	0	0	0	0	0	0	0	0	0	0	0	-0.0317158261972724	0	0	-0.0158579130986362	0	0	0	0	0	0
673	0	0	0	0	0	0	0	0	0	0	0	0	0	0	0	0	0	0	0	0	0	0	0	0	0	0	0	0	0	0	0	0	0	0	0	0	0	0	0	0	0	0	0	0	0	0	0	0	0
674	0	0	-0.0193162062970833	0	0	0	0	0	-0.00965810314854163	0	0	0	0	0	0.0881057268722467	0	-0.00965810314854163	0	0	0	0	-0.0193162062970833	-0.00965810314854163	-0.0193162062970833	-0.00965810314854163	0	-0.00965810314854163	0	0	0	-0.0193162062970833	0	0	0	0	0	0	0	0	0	0	0	-0.0193162062970833	0	0	0	0.0881057268722467	0	0
675	0	0	0	0	0	0	0	0	0	0	0	0	0	0	0	0	0	0	0	0	0	0	0	0	0	0	0	0	0	0	0	0	0	0	0	0	0	0	0	0	0	0	0	0	0	0	0	0	0
676	0.000715932358710749	0	0	0	0	0	0	0	0	0	0	0	0	0	0	0	0	0	0	0	0	0	-0.000208692893798273	0	0	0.000298546571114202	0	0	-0.000104346446899137	-0.000417385787596547	-0.000104346446899137	0	0	0.000194200124215066	-0.000104346446899137	0	0	0	0	-0.000104346446899137	0	-0.000104346446899137	0	0	0	0	0	0	0
677	0.0160926939169617	-0.00483769532194862	0.0160926939169617	-0.00483769532194862	0	0	-0.0145130859658459	0	0	-0.00483769532194862	0	-0.00967539064389725	0	0	0	0	0	-0.00483769532194862	0	0	0	0	0	0	0	0.0160926939169617	0	0.0160926939169617	-0.00483769532194862	0	0	0.0160926939169617	0	0	-0.00483769532194862	0	0	0	0	0	0	0	0	0	0	0	0	0	0
678	0	0	0	0	0	0	0	0	0	0	0	0	0	0	0	0	0	0	0	0	0	0	0	0	0	0	0	0	0	0	0	0	0	0	0	0	0	0	0	0	0	0	0	0	0	0	0	0	0
679	0	0	0	0	0	0	0	0	0	0	0	0	0	0	0	0	0	0	0	0	0	0	0	0	-0.00699349604867473	0	0	-0.0139869920973495	0	0	0	-0.00699349604867473	0	0.0216076058772688	0.0222347236085134	0	0	-0.0139869920973495	0	0	0	0	-0.00699349604867473	0	0	0	-0.00699349604867473	-0.0279739841946989	-0.0629414644380726
680	0	0	0	-0.00086617583369424	0	0	0	0	0	0	0	0	0.00670331143584931	0	-0.00173235166738848	0	0	-0.00086617583369424	0	0	0	0	-0.00259852750108272	0	0	0	0	0	-0.00259852750108272	0	0	0	0	0	0	0	0	0	0	0	0.00670331143584931	0	0	0.00670331143584931	0	0	0	0	-0.00086617583369424
681	0	0	0	0	0	0	0	-0.0244021473889702	0	0	-0.0244021473889702	0	0	0	0	0	-0.0488042947779405	0	0	0	0	0	0	0	0	0	0	0	0	0	0	0	0	0	0	0	0	0	0	0	0	0	-0.0244021473889702	0	0	0	0	-0.0244021473889702	0
682	0	0	0	0	0	0	0	0	0	0	0	0	0	0	0	0	0	0	0	0	0	0	0	0	0	0	0	0	0	0	0	0	0	0	0	0	0	0	0	0	0	0	0	0	0	0	0	0	0
683	0	0	0	0	0	0	0	0	0	0	0	0	0	0	0	0	0	0	0	0	-0.0499750124937531	0	0	0	0	0	0	0	0	0	0	0	0	0	0	0	0	0	0	0	0	0	0	0	0	0	0	0	0
684	0	0	0	0	0	0	0	0	0	0	0	0	0	0	0	0	0	0	0	0	0	0	0	0	0	0	0	0	0	0	0	0	0	0	0	0	0	0	0	0	0	0	0	0	0	0	0	0	0
685	-0.00597514340344168	-0.0149378585086042	-0.00896271510516252	0	0	0	0	-0.00298757170172084	-0.0119502868068834	0	-0.00298757170172084	0	0	0	0	-0.0119502868068834	0	-0.00896271510516252	-0.00298757170172084	-0.00597514340344168	0	-0.0149378585086042	-0.00298757170172084	0	0	0	0	0	0	-0.00298757170172084	0	-0.00597514340344168	0.54532842224883	0.0407728120284452	-0.0956022944550669	-0.149378585086042	0.249730827463686	-0.191204588910134	0.015819046619032	-0.101577437858509	0.132334342986144	-0.0010531917956465	0.00984390321559001	-0.141469061776526	-0.146391013384321	-0.116515296367113	0.04569476363624	0.146219009699102	-0.0548294824266213
686	0	-0.000805743338516949	0	0	0	0	0	0	0	0	0	0	-0.000805743338516949	0	0	0	-0.000268581112838983	0	0	0	0	0	0	0	0	0	0	0	-0.000268581112838983	0	0	-0.000268581112838983	0	0	0	0	-0.000537162225677966	0	0	0	0	0	0	0	-0.000537162225677966	0	0	-0.00107432445135593	0
687	0	0	-0.0196309383588536	0	0	0	0	0	0	0	0	0	0	0	0	0	0	0	0	0	0	0	0	0	0	0	0	0	0	0	0	0	0	0	0	0	0	0	0	0	0	0	0	0	0	0	0	0	0
688	0	0	0	0	0	0	0	0	0	0	0	0	0	0	0	0	0	0	0	0	0	0	0	0	0	0	0	0	0	0	0	0	0	0	0	0	0	0	0	0	0	0	0	0	0	0	0	0	0
689	-0.0743731406714832	-0.0326692512959285	-0.0424989375265618	-0.0857929232041308	-0.159371015724607	0.01886432431026	0.0196593724612663	0.0310791549939143	-0.0531236719082023	0.0204544206122738	0	0	-0.0531236719082023	0.0613632618368219	0.0098296862306334	-0.0318742031449214	-0.0531236719082023	0	-0.0212494687632809	0.0409088412245472	0	-0.0424989375265618	0	-0.0637484062898428	-0.0212494687632809	0	-0.0424989375265618	0.0523286237571952	-0.0106247343816405	0	-0.0212494687632809	0.0523286237571952	-0.0106247343816405	0	0.0417038893755547	0	0	-0.0424989375265618	0	0	-0.0106247343816405	0	0	0	-0.0212494687632809	-0.0106247343816405	0	-0.0531236719082023	-0.0106247343816405
690	0	0	0	0	0	0	0	0	0	0	0	0	0	0	0	-0.172330463690843	-0.130571030640669	0	-0.156685236768802	-0.0174094707520891	-0.0435236768802228	0.0191737145821377	-0.0174094707520891	0	-0.00870473537604457	-0.0243499622980851	-0.0174094707520891	0	0	0	-0.00870473537604457	0	0	0	0	0	0	0	0	0	0	0	0	0	0	0	0	0	0
691	0	0	0	-0.0117178345441762	0	0	0	0	0.000242207556508198	-0.0117178345441762	0	0	0	-0.0117178345441762	0	0	0	-0.00585891727208812	0	0.0178189593727726	-0.00585891727208812	0	0	0	-0.00585891727208812	0	0	0	0	0	0	-0.00585891727208812	0	0.0178189593727726	0	0	0	0	0	0	0	0	0	0	0	0	0	0	0
692	0	0	0	0	0	0	0	0	0	0	0	0	0	0	0	0	0	0	0	0	0	0	0	0	0	0	0	0	0	0	0	0	0	0	0	0	0	0	0	0	0	0	0	0	0	0	0	0	0
693	0	0	0	0	0	0	0	0	0	0	0	0	0	0	0	0	0.0156363641243234	0	0	-0.0146198830409357	0	0	0	-0.00730994152046784	0	0	0	0	0	0	0	-0.0209133434780158	0	0	-0.00730994152046784	0	0	0	0	0	0	0	0	0	0	0	0	-0.00730994152046784	0
694	0	0	0	0	0	0	0	0	0	0	0	0	0	0	0	0	0	0	0	0	0	0	0	0	0	0	0	0	0	0	0	0	0	0	0	0	0	0	0	0	0	0	0	0	0	0	0	0	0
695	0.218340611353712	-0.0534188034188034	-0.213675213675214	-0.106837606837607	-0.0534188034188034	0	0	-0.0534188034188034	0	0	0.164921807934909	0	-0.102172209159109	0	0	0	0	-0.0534188034188034	0	0	-0.0534188034188034	0	0	0	-0.427350427350427	0.329843615869817	0	-0.0534188034188034	0.013996193035494	0	-0.213675213675214	0.436681222707424	-0.102172209159109	-0.106837606837607	0.276424812451014	-0.048753405740305	-0.0534188034188034	0	0	0	-0.106837606837607	-0.0534188034188034	0	-0.0534188034188034	0	0.058084201097302	0	0	0
696	0	0	0	0	0	0	0	0	0	0	0	0	0	0	0	0	0	0	0	0	0	0	0	0	0	0	-0.0037969396666287	0	0	0	0	0	0	0	0	0	0	0	0	0	0	0	0	0	0	0	0	0	0
697	0	-0.000962862397334797	0	0	0	0	0	0	0	0	0	0	0	0	0	0	0	0	0	0	0	0	0	0	0	0	0	0	0	0	0	0	0	0	0	0	0	0	0	0	0	0	0	0	0	0	0	0	0
698	0	0	-0.00601793344165613	-0.0120358668833123	-0.00601793344165613	0	0	0	0	0	0	0	0	0	0	0	0	0	0	0	0	0	0	0	0	0	0	0	0	0	0	0	0	0	0	0	0	0	0	0	0	0	0	0	0	0	0	0	0
699	0	0	0	0	0	0	0	0	0	0	0	0	0	0	0	0	0	0	0	-0.00294637595757219	0	-0.00294637595757219	0	-0.00294637595757219	0	0	0	0	0	0	0	0	0	0	0	0	-0.00589275191514437	0	0	0	0	0	0	0	0	0	0	0	0
700	0	0	0	0	0	0	0	0	0	0	0	0	0	0	0	0	0	0	0	0	0	0	0	0	0	0	0	0	0	0	0	0	0	0	0	0	0	0	0	0	0	0	0	0	0	0	0	0	0
701	-0.00015582707557769	0	0	0	0	0	0.000700054604259132	0	0	0.00085354720815588	0	0	0	0	0	0	0	-0.00015582707557769	0	0	0	-0.00015582707557769	0	-0.00358402273828687	-0.00015582707557769	0	0.00062097383062981	0	0	0	0	0	0	0	0	0	0	0	0	0	0	0	0	0	0	0	0	0	0
702	0	0	0	0	0	0	0	0	0	0	0	0	0	0	0	0	0	0	0	0	0	0	0	0	0	0	0	0	0	0	0	0	0	0	0	0	0	0	0	0	0	0	0	0	-0.395843641761504	0	0	-0.049480455220188	0
703	0	0	0	0	0	0	0	0	0	0	0	0	0	0	0	0	0	0	0	0	0	0	0	0	0	0	0	0	0	0	0	0	0	0	0	0	0	0	0	0	0	0	0	0	0	0	0	0	0
704	0	0	0	0	0	0	0	0	0	0	0	0	-0.0154475940372287	0	0	0	0	0	0	0	0	0	0	0	0	0	0	0	0	0	0	0	0	0	0	0	0	0	0	0	0	0	0	0	0	0	0	0	0
705	0	0	0	0	0	0	0	0	0	0	0	0	0	0	0	0	0	0	0	0	0	0	0	0	0	0	0	0	0	0	0	0	0	0	0	0	0	0	0	0	-0.00072668609340823	0	0	0	0	0	0	0	0
706	0	0	0	-0.0128998968008256	0	0	0	0	0	0	0	0	0	0	0	0	0	0	0	0	0	0	0	0	0	0	0	-0.0128998968008256	0	0	0	0	0	0	-0.0128998968008256	0	0	-0.0257997936016512	0	0	0	0	0	0	0	-0.0257997936016512	-0.0128998968008256	0	0
707	0	0	0	0	0	0	0	0	0	0	0	0.00456369244120292	0	0	0	0	0	0	0	0	0	0	0	0	0	0	0	0	0	0	0	-0.000966669244451319	0	0	0	0	0	0	0	0	0	0.00553036168565424	0	0	0	-0.000966669244451319	0	0	0
708	0	0	0	0	0	0	0	0	0	0	0	0	0	0	0	0	0	0	0	0	0	0	0	0	0	0	0	0	0	0	0	0	0	0	0	0	0	0	0	0	0	0	0	0	0	0	0	0	0
709	0	0	0	0	0	0	0	0	0	0	0	0	0	0	0	0	0	0	0	0	0	0	0	0	0	0	-0.0216262975778547	0	0	0	0	0	0	0	0	0	0	0	0.0939216160925757	0	0	0	0	0	0	0	0	0	0
710	0	0	0	0	0	0	0	0	0	0	0	0	0	0	0	0	0	0	0	0	0	0	0	0	0	0	0	0	0	0	0	0	0	0	0	0	0	0	0	0	0	0	0	0	0	0	0	0	0
711	0	0	0	0	0	0	0	0	0	0	0	0	0	0	0	0	0	0	0	0	0	0	0	0	0	0	0	0	0	0	0	0	0	0	0	0	0	0	0	0	0	0	0	0	0	0	0	0	0
712	-0.00354710556186152	0	0	0	0	0	0	0	0	0	0	0	0	0	0	0	0	0	0	0	0	0	0	0	0	0	0	0	0	0	0	0	0	0	0	0	0	0	0	0	0	0	0	0	0	0	0	0	0
713	0	0	0	0	0	0	0.131233595800525	0	0	0	0	0	0	0	0	0	0	0	0	0.131233595800525	0	0	0	0	0	0	0	0	0	0	0	-0.0336247478143914	0	0	0	0	0	0	0.0976088479861336	0	0	-0.100874243443174	-0.0336247478143914	0	0	0	0	-0.0336247478143914	-0.0672494956287828
714	0	0	0	0	0	0	0	0	-0.0905797101449275	0	0	0	0.363636363636364	0	0	0	0	0	0	0	0	0	0	0	0	0	0	0	0	0	0	0	0	0	0	0	0	0	0	0	0	0	0	0	0	0	0	0	0
715	0	0	0	0	0	0	0	0	0	-0.012298610257041	0	0	0	0	0	0	0	0	0	0	0	0	0	0	0	-0.012298610257041	0	0	0	0	0	0	0	0	0	0	-0.0368958307711229	0	-0.0491944410281638	0	0	0	0	0	0	-0.012298610257041	0	0	0
716	0	0	0	0	0	0	0	0	0	0	0	0	0	0	0	0	0	0	0	0	0	0	0.0743554523398189	0	0	0	0	0	0	0	0	0	0	0	0	0	0	0	0	0	0	0	0	0	0	0	0	0	0
717	0	0	0	0	0	0	0	0	0	0	0	0	0	0	0	0	0	0	0	0	0	0	0	0	0	0	0	0	0	0	0	0	0	0	0	0	0	0	0	0	0	0	0	0	0	0	0	0	0
718	0	-0.00660894851629106	0	0	0	0	0	0	-0.0132178970325821	0	0	0	0	0	0	0	0	0	0	0	0	0	0	0	0	0	0	0	0.0304878048780488	0	0	0	0	0	0	-0.00660894851629106	0	0	0	0	0	-0.00660894851629106	0	0	0	0	0	0	0
719	-0.47511393217286	-0.0119189511323004	0	0	0.0026625595122024	0	0	0	-0.105117223875025	-0.00595947556615018	0	0	0	0	0	0	-0.00595947556615018	0	0	-0.0376599230221374	0	0	0	0	-0.00595947556615018	0.0404476158795606	-0.0357568533969011	0.0291630212890055	0	0.0145815106445028	-0.0238379022646007	-0.0330942938846986	-0.0178784266984505	-0.279335861722092	-0.0119189511323004	0.0046907624826595	0.307301426415801	0.039804569522175	-0.000509223196524994	-0.00595947556615018	0	0	-0.00595947556615018	0	0	-0.0238379022646007	0.00862203507835262	-0.0178784266984505	-0.0218096992941437
720	0	0	0	0	0	0	0	0	0	0	0	0	0	0	0	0	0	0	0	0	0	0	0	0	0	0	0	0	0	0	0	0	0	0	0	0	0	0	0	0	0	0	0	0	0	0	0	0	0
721	0	0	0	0	0	0	0	0	0	0	0	0	0	0	0	0	0	0	0	0	0	0	0	0	0	0	0	0	0	0	0	0	0	0	0	0	0	0	0	0	0	0	0	0	0	0	0	0	0
722	0	0	0	0	0	0	0	0	0	0	0	-0.00875171387730097	0	0	0	0	0	0	0	0	0	0	0	0	0	0	0	0	0	0	0	0	0	0	0	0	0	0	0	0	0	0	0	0	0	0	0	0	0
723	0	0	0	0	0	0	0	0	0	0	0	0	0	0	0	0	0	0	0	0	0	0	0	0	0	0	0	0	0	0	0	0	0	0	0	0	0	0	0	0	0	0	0	0	0	0	0	0	0
724	0	0	0	0	0	0	0	0	0	0	0	0	0	0	0	0	0	0	0	0	0	0	0	0	0	0	0	0	0	0	0	0	0	0	0	0	0	0	0	0	0	0	0	0	0	0	0	0	0
725	0	-0.00903587241348152	0	0	0	0.0222915737851092	0	0	0	-0.00451793620674076	-0.00903587241348152	-0.0271076172404446	0	0	0	0.0222915737851092	0	-0.00451793620674076	0.0222915737851092	-0.00451793620674076	0	-0.0135538086202223	0	0	-0.0225896810337038	-0.00451793620674076	0	0	0	0	0	0	0	0	0	0	0	0	0	0	0	0	0	0	0	0	0	0	0
726	0	0	0	0	0	0	0	0	0	0	0	0	0	0	0	0	0	-0.00261516534382886	0	0	0	0	0	0	0	0	0	0	0	0	0	0	0	0	0	0	0	0	0	0	0	0	0	0	0	0	0	0	0
727	0	0	0	0	0	0	0	0	0	0	0	0	0	0	0	0	0	0	0	0	0	0	0	0	0	0	0	0	0	0	0	0	0	-0.0155884645362432	0	-0.0155884645362432	0	0	0	0	0	0	0	0	0	0	0	0	0
728	0	0	0	0	0	0	0	0	0	0	0	0	0	0	0	0	0	0	0	0	0	0	0	0	0	0	0	0	0	0	0	0	0	0	0	0	0	0	0	0	0	0	0	0	0	0	0	0	0
729	0	0	0	0	0	0	0	0	0	0	0	0	0	0	0	0	0	0	0	0	0	0	0	0	0	0	0	0	0	0	0	0	-0.00452243125904486	0	0	0	0	0	0	0	0	0	0	0	0	0	0	0	0
730	0	0	0	0	0	0	0	0	0	0	0	0	0	0	0	0	0	0	0	0	0	0	0	0	0	0	0	0	0	0	0	0	0	0	0	0	0	0	0	0	0	0	0	0	0	0	0	0	0
731	0	0	0	0	0	0	0	0	0	0	0	0	0	0	0	0	0	0	0	0	0	0	0	0	0	0	0	0	0	0	0	0	0	0	0	0	0	0	0	0	0	0	0	0	0	0	0	0	0
732	0.0081829640681571	0.003731327786828	0	0	-0.0247889950359716	0	0	0	0	0	-0.103880165585296	0	-0.0143802128271498	0	-0.00719010641357492	0	-0.00719010641357492	0	-0.00719010641357492	0	0	-0.00719010641357492	0	0	0	0	0	0	0	0	-0.00719010641357492	0	0	0	-0.00719010641357492	0	0.0451263537906137	0	0	0	0	-0.00719010641357492	-0.0195846039315606	-0.074847190770915	0.0091758217227391	0	-0.0143802128271498	0	0
733	0	0	0	0	0	0	0	0	0	0	0	0	0	0	0	0	0	0	0	0	0	0	0	0	0	0	0	0	0	0	0	0	0	0	0	0	0	0	0	0	0	0	0	0	0	0	0	0	0
734	0	0	0	0	0	0	0	0	0	0	0	0	0	0	0	0	0	0	0	0	0	0	0	0	0	0	0	0	0	0	0	0	0	0	0	0	0	0	0	0	0	0	0	0	0	0	0	0	0
735	0	0	0	0	0	0	0	0	0	0	0	0	0	0	0	0	0	0	0	0	0	0	0	0	0	0	0	0	0	0	0	0	0	0	0	0	0	0	0	0	0	0	0	0	0	0	0	0	0
736	0	0	0	0	0	0	0	0	0	0	0	0	0	0	0	0	0	0	0	0	0	-0.00263928844783446	0	-0.00263928844783446	0	0	0	0	0	0	-0.00263928844783446	0	0.00647368541482587	0	0	0	0	0	0	0	0	0	0	0	0	0	0	0	0
737	0	0	0	0	0	0	0	0	0	0	0	0	0	0	0	0	0	0	0	0	0	0	0	0	0	0	0	0	0	0	0	0	0	0	0	0	0	0	0	0	0.0508905852417303	0	0	0	0	0	0	0	0
738	0	0	0	0	0	0	0	0	0	0	0	0	0	0	0	0	0	0	0	0	0	0	0	0	0	0	0	0	0	0	0	0	0	0	0	0	0	0	0	0	0	0	0	0	0	0	0	0	0
739	0	0.0103847551793966	0	0	0	0	0	0	0	0	0	0	0	0	0	0	0	0	0	-0.00163153429485088	0	-0.00815767147425439	0	-0.013052274358807	-0.00133375958970519	-0.0216503813073295	0	-0.00163153429485088	0.00192930899999656	0	-0.0234245763713028	-0.00163153429485088	0	-0.00785989676910868	-0.441487978659793	-0.0108251906536648	0	-0.00489460288455263	0.00875322088454572	-0.086291297357272	-0.00326306858970176	-0.0112656261279329	0	0.0011910988205828	-1.85251608036778	-0.0161602290124856	0	-0.0173513278330683	-0.00489460288455263
740	0	0	0	0	0	0	0	-0.0167075550346376	0	-0.00231943220299671	-0.00974925842564737	0	-0.0185554576239737	-0.0162360254209769	0	0.00184790258933612	-0.0209131056922766	0	0	0	0.0101825721740018	0	0	0	-0.00231943220299671	0.00648676699532953	0	0	-0.00695829660899012	0	0	0	0.0324338349766476	0	0	0.0171408687829919	0	0	0	0	-0.0115971610149835	0.0078249241056988	-0.00927772881198683	0.00184790258933612	-0.0055819236333146	-0.000509745478966803	-0.00231943220299671	-0.0115971610149835	-0.00231943220299671
741	0	0	0	0	0	0	0	0	0	0	0	0	0	0	0	0	0	0	0	0	0	0	0	0	0	0	0	0	0	0	0	0	0	0	0	0	0	0	0	0	0	0	0	0	0	0	0	0	0
742	0	0	0	0	0	0	0	0	0	0	0	0	0	0	0	0	0	0	0	0	0	0	0	0	0	0	0	0	0	0	0	0	0	0	0	0	0	0	-0.000334226833067066	0	0	0	0	0	0	0	0	0	0
743	0	0	0	0	0	0	0	0	0	0	0	0	0	0	0	0	0	0	0	0	0	0	0	0	0	0	0	0	0	0	0	0	0	0	0	0	0	0	0	0	0	0	0	0	0	0	0	0.00935716290820623	0
744	0	0	0	0	0	0	0	0	0	0	0	0	0	0	0	0	0	0	0	0	0	0	0	0	0	0	0	0	0	0	0	0	0	0	0	0	0	0	0	0	0	0	0	0	0	0	0	0	0
745	0	0	0	0	0	0	0	0	0	0	0	0	0	0	0	0	0	0.460829493087558	0	0	0	0	0	0	0	0	0	0	0	0	0	0	0	0	0	0	0	0	0	0	0	0	0	0	0	0	0	0	0
746	0	0	0	0	0	0	0	0	0	0	0	0	0	0	0.0142976422990933	0	0	0	0	0	0	0	0	0	0	0	0	0	0	0	0	0	0	0	0	0	0	0	0	0	0	0	0	0	0	0	0	0	0
747	0	0	0	0	0	0	0	0	0	0.0570621575890157	0	0	-0.0101371899709401	0	0	0	0	0	0	0	0	0	0	0	0	0	0.0302206104563312	0	0	0	0	0	0	0	0	0	0	0	0	0	0	-0.00337906332364669	0	0	-0.00337906332364669	0.053683094265369	0	0	0
748	0	0	0	-0.0182415176942722	0	0	0	0	-0.0182415176942722	0	0	0	0	0	0	0	0	0	0	0	0	0	0	0	0	0	0	0	0	0	0	0	0.062266500622665	0	-0.0364830353885443	0	0	-0.0182415176942722	0	0	0	-0.0182415176942722	0	0	0	-0.109449106165633	0	0	0
749	0	0	0	0	0	0	0	0	0	0	0	0	0	0	0	0	0	0	0	0	0	0.00434036926985191	0	-0.00623804374948016	0	0	-0.00207934791649339	0	-0.00207934791649339	0	0	0	0	0	0	0	0	0	0	0	0	0	0	0	-0.00623804374948016	-0.00207934791649339	0	0	0
750	0	0	0	0	0	0	0	0	0	-0.0202142712755205	0	0	0	0	0	0	0	0	0	0	0	0	0	0	0	0	0	0	0	0	0	0	0	0	0	0	0	0	0	-0.040428542551041	0	0	0	0	0	0	0	0	0
751	0	0	0	0	0	0	0	0	0	0	0	0	0	0	0	0	0	0	0	0	0	0	0	0	0	0	0	0	0	0	0	0	0	0	0	0	0	0	0	0	0	0	0	0	0	0	0	0	0
752	0	0	0	0	0	0	0	0	0	0	0	0	0	0	0	0	0	0	0	0	0	0	0	0	0	0	0	0	0	0	0	0	0	0	0	0	0	0	0	0	0	0	0	0	0	0	0	0	0
753	0	0	0	0	0	0	0	0	0	0	0	0	0	0	0	0	0	0	0	0	0	0	0	0	0	0	0	0	0	0	0	0	0	0	0	0	0	0	0	0	0	0	0	0	0	0	0	0	0
754	0	-0.0120322464204067	0	0	-0.0601612321020334	0	-0.0021869393290397	0	0	0	0	0	0	-0.0120322464204067	0	0	0	-0.0120322464204067	0	-0.0120322464204067	-0.0360967392612201	-0.0120322464204067	0	0	0	0	0	0	-0.0864126642718866	-0.0240644928408134	-0.0120322464204067	0	0	0	0	-0.0962579713632535	0	0	0	0	0	0.0536004141149142	0.0339097999321804	-0.22092167333989	-0.0120322464204067	0	0	0	0
755	0	0	0	0	0	0	0	0	0	0	0	0	0	0	0	0	0	0	0	0	0	0	0	0	0	0	0	0	0	0	0	0	0	0	0	0	0	0	0	0	0	0	0	0	0	0	0	0	0
756	0	-0.0124703828407532	0	0	0	0	0	-0.00623519142037661	0	0	-0.0124703828407532	0	0	0	-0.00623519142037661	0	0	0	0	0	0	0	0	-0.00623519142037661	0	0	-0.00623519142037661	0	0	0	0	0	-0.00623519142037661	0	-0.00623519142037661	0	-0.0124703828407532	0	0	0	-0.0187055742611298	-0.00623519142037661	0	-0.0124703828407532	0	0	-0.0187055742611298	0	0.0242836328314716
757	0	0	0	0	0	0	0	0	0	0	0	0	0	0	0	0	0	0	0	0	0	0	0	0	0	0	0	0	0	0	0	0	0	0	0	0	0.0234000041396655	0	0	-0.00444227266669628	0	0	0	0	0	0	0	0.013921138403181	0
758	0.054838941092372	-0.0648199686334863	0	0.294156760544091	0	-0.186974135244625	0	-0.124649423496416	0	0.023676585218268	0.0598294548629296	0	0	0.112173139070023	0	0	0.119658909725859	-0.0934870676223123	0.0286670989888255	0.109677882184745	0.0598294548629296	0	0	-0.0311623558741041	0	0	1.64406238028792	0	0.332804887074031	0.272975432211101	0	0	0.0909918107370337	0.234327305681161	0	0	0.044857913551258	0	-0.0311623558741041	0	0.150821265599963	0.234327305681161	0	-0.00499051377055801	0.0871638598334799	-0.09847758139287	-0.0311623558741041	-0.46372080797552	-0.036152869644662
759	0	0	0	0	0	0	0	0	0	0	0	0	0	0	0	0	0	0	0	0	0	0	0	0	0	0	0	0	0	0	0	0	0	0	0	0	0	0	0	0	0	0	0	0	0	0	0	0	0
760	0	0	0.00854926698402271	0	0	0	0	0	0	0.00604193100114797	0	0	0	0	0	0	0	-0.00191530520388424	0	0	0	0	0	0	0	-0.00191530520388424	0	0	0	0	0	0	0	0	0	0	0	0	0	0	0	0	0	0	-0.00191530520388424	0	0	0	0
761	0	0	0	0	0	0	0	0	0	0	0	0	0	-0.00585137507314219	0	0	0	-0.0222119689690632	0	0	0	0	0.0070449063966477	0	0	-0.00585137507314219	0	0	-0.00585137507314219	0	0	-0.0234055002925688	0	0	0	0	0	0	0	0	0	0	0	0	0	0	0	0	0
762	0	0	-0.0308573947542429	0	0.00991019325908734	0	0	-0.00440819925060613	0	0	-0.00881639850121226	0	-0.00440819925060613	0	0.0517715760302928	0	0	0	0	0	0	-0.00440819925060613	0	0	0	0	0	0	0	0	0	0	0	0	0	0	0	0	-0.00440819925060613	0	0	0	0	-0.00440819925060613	0	-0.0132245977518184	0	-0.00440819925060613	0
763	0	0	0	-0.0218197687104517	0	0	0.109409190371991	0	0	0	0	0	0	0	0	0.109409190371991	0	0	0	0	0	0	0	0	0	0	0	0	0	0	0	0	0	0	0	0	0	0	0	0	0	0	0	0	0	0	0	0	0
764	-0.00434933890048713	0	0	0	0	-0.0130480167014614	0	0	0	-0.00434933890048713	0	0	-0.00434933890048713	0	0	0	0	-0.00434933890048713	-0.00869867780097425	0	0	0	0	0	-0.00434933890048713	0	0	0	0	-0.00869867780097425	0	0	0	0	0	0	0	0	-0.0130480167014614	-0.0217466945024356	-0.0260960334029228	0	0	0	0	0	0	0	0
765	0	0	0	0	0	0	0	0	0	0	0	0	0	0	0	0	0	0	0	0	0	0	0	0	0	0	0	0	0	0	0	0	0	0	0	0	0	0	0	0	0	0	0	0	0	0	0	-0.0219756070761455	0
766	0	0	0	0	0	0	0	0	0	0	0	0	0	0	0	0	0	0	0	0	0	0	0	0	0	0	0	0	0	0	0	0	0	0	0	0	0	0	0	0	0	0	0	0	0	0	0	0	0
767	0	0	0	0	0	0	0	0	0	0	0	0	0	0	0	0	0	0	0	0	0	0	0	0	0	0	0	0	0	0	0	0	0	0	0	0	0	0	0	0	0	0	0	0	0	0	0	0	0
768	0	0	0	0	0	0	0	0	0	0	0	0	0	0	0	0	0	0	0	0	0	0	0	0	0	0	0	0	0	0	0	0	0	0	0	0	0	0	0	0	0	0	0	0	0	0	0	0	0
769	0	0	0	0	0	0	0	0	0	0	0	0	0	0	0	0	0	0	0	0	0	0	0	0	0	0	0	0	0	0	0	0	0	0	0	0	0	0	0	0	0	0	0	0	0	0	0	0	0
770	0	0	0	0	0	0	0	0	0	0	0	0	0	0	0	0	0	0	0	0	0	0	0	0	0	0	0	0	0	0	0	0	0	0	0	0	0	0	0	0	0.00556274447288123	0	0	0	0	0	0	0	0
771	0	0	0	0	0	0	0	0	-0.0018216263480035	0	0	0	0	0	0	0	0	0	0	0	0	0	0	0	0	0	0	0	0	0	0	0	0	0	0	0	0	0	0	0	0	0	0	0	0	0	0	0	0
772	0	0	0	0	0	0	-0.0361532899493854	0	0	0	0	0	0	0	0	0	0	0	0	0	0	0	0	0	0	0	0	0	0	0	0	0	0	0	0	0	0	0	0	0	0	0	0	0	0	0	0	0	0
773	0	0	0	0	0	0	0	0	0	0	0	0	0	0	0	0	0	0	0	0	0	0	0	0	0	0	0	0	0	0	0	0	0	0	0	0	0	0	0	0	0	0	0	0	0	0	0	0	0
774	-0.0100664384940608	0	-0.0704650694584256	0	0.0161321467823343	0	0	0	-0.0150996577410912	0	-0.0603986309643648	0	0	0	0	0	0	0	0	0	0	0	0	0	0	0	0	0	-0.0050332192470304	0	0	0	-0.050332192470304	-0.0100664384940608	0	0	0	0	-0.0100664384940608	0	0	-0.0050332192470304	0	0	0	-0.0352325347292128	0	0.0110989275353039	0
775	0	-0.000245120268259622	0	0	0	0	0	0	0	0	0	0	0	0	0	0	0	0	0	0	0	0	0	0	0	0	0	0	0	0	0	0	0	0	0	0	0	0	0	0	0	0	0	0	0	0	0	0	0
776	0	0	0	0	0	0	0	0	0	0	0	0	0	0	-0.0016476907613979	0	0	0	0	0	0	0	0	0	0	0	0	0	0	0	0	0	0	0	0	0	0	0	0	0	-0.0016476907613979	0	0	0	0	0	0	0	0
777	0	0	0	0	0	0	0	0	0	0	0	0	0	0	0	0	0	0	0	0	0	0	0	0	0	0	0	0	0	-0.0220994475138122	0	0	0	0	0	0	0	0	0	0	0	0	-0.0110497237569061	0	-0.0110497237569061	0	0	0	0
778	0	0	0	0	0	0	0	0	0	0	0	0	0	0	0	0	0	0	0	0	0	0	0	0	0	0	0	0	0	0	0	0	0	0	0	0	0	0	0	0	0	0	0	0	0	0	0	0	0
779	0	0	0	0	0	0	0	-0.00150963904530427	-0.00754819522652134	0	0	-0.00150963904530427	0	0	0	0	0	0	0	0	0	0	0	0	0	0	0	0	0	0	0	0	0	0	0	0	0	0	0	0	0	0	0	0	0	0	0	0	0
780	0	0	0	0	0	0	0	0	0	0	0	0	0	0	0	0	0	0	0	0	0	0	0	0	0	0	0	0	0	0	0	0	0	0	0	0	0	0	0	0	0	0	0	0	0	0	0	0	0
781	0	0	0	-0.00395022713806044	0	0	0	-0.00395022713806044	0	0	0	0	0	0.0250100972175724	0	0	0	0	0	0	0	0	0	0	0	0	0	0	0	0	0	0	0	0	0	0	0	0	0	0	0	0	0	0	0	0	0	0	0
782	-0.12565445026178	-0.0209424083769634	0	0	-0.0209424083769634	-0.06282722513089	0	0	0	-0.0209424083769634	0	-0.0418848167539267	-0.0209424083769634	0	0	0	0	0	-0.0837696335078534	-0.0209424083769634	0	-0.0209424083769634	0	0	0	0.0504540867810293	0	0	0	0	0	0	-0.0209424083769634	0	0	-0.0209424083769634	0	0	0	0	0	0	-0.0209424083769634	0	0	0	0	0	0
783	0	0	0	0	0	0	0	0	0	0	0	0.268817204301075	0	0	0	0	0	0	0	0	0.422889715544205	0	0	0	0	0	0	0	-0.01804452834379	0	0.211444857772102	0	0	0	0	0	0	0	0	0	-0.172117039586919	0	0	0	0	-0.114744693057946	0	-0.516351118760757	0
784	0	0	0	0	0	0	0	0	0	0	0	0	0	0	0	0	0	0	0	0	-0.00148495738172314	0	0	0	0	0	0	0	0	0	0	0	0	0	0	0	0	0	0	0	0	0	0	-0.00148495738172314	0	0	-0.00148495738172314	0	0
785	0	0	0	0	0	-0.00962927298988926	0	-0.0288878189696678	0	0	0	0	-0.00962927298988926	0	0	0	-0.00962927298988926	0	0	0	0	0	-0.00962927298988926	0	-0.00962927298988926	0	0	0	0	0	0	0	0	0	0	0	0	0	0	0	0	0	0	0	0	0	0	0	0
786	0	0	0	0	0	0	0	0	0	0	0	0	0	0	0	0	0	0	0	0	0	0	0	0	0	0	-0.00408939415625575	0	0	0	0	0	-0.00204469707812788	0	-0.00204469707812788	0	0	-0.00613409123438363	0	-0.00204469707812788	0	0.0059835116450016	0.00503645290062867	0	0	0	0	0	0
787	0	0	0	0	0	0	-0.00275277341921986	0	0	0	0	0	0	0	0	0	0	0	0	0	0	0	-0.00137638670960993	0	0	0	0	0	-0.00137638670960993	0	0	0	0.00585274493737563	0	-0.00275277341921986	0	0	0	0.00585274493737563	0	0	0	0	0	-0.0041291601288298	0	0	0	-0.00550554683843973
788	0	0	0	0	0	0	0	0	0	0	0	0	0	0	0	0	0	0	0	0	0	0	0	0	0	0	0	0	0	0	0	0	0	0	0	0	0	0	0	0	0	0	0	0	0	0	0	0	0
789	-0.0877706260971328	-0.0585137507314219	0.143061516452074	-0.0292568753657109	0	-0.0877706260971328	-0.032479735742192	-0.0585137507314219	0	-0.175541252194266	-0.117027501462844	-0.0292568753657109	0.143061516452074	0	0	0	0	0	-0.0292568753657109	0.02603401498923	0	0	0	-0.0585137507314219	-0.0292568753657109	0	-0.0292568753657109	0	0	-0.0292568753657109	-0.175541252194266	-0.117027501462844	0	-0.0292568753657109	-0.0877706260971328	0	-0.0292568753657109	-0.0877706260971328	0	0	0	0	0	0.143061516452074	-0.0585137507314219	0	-0.0877706260971328	0	0.143061516452074
790	-0.124197888635893	0	0	0	-0.0632648836806505	-0.0827985924239288	0	-0.227696129165804	0	0	0	0	0	-0.0413992962119644	0	-0.0632648836806505	0	0	0	0	-0.103498240529911	0	0	-0.124197888635893	0	0	0	-0.0413992962119644	0	0	0	0	0	0	0	0	0	0	0	0	0	-0.0206996481059822	0	0	0	0	0	0	0
791	0	0	0	-0.0208659363588941	0	0	0	0	0	0	0	0	0	0	0	0	0	0	0	0	0	0	0	0	0	0	0	0	0	0	0	0	0	0	0	0	0	0	0	0	0	0	0	0	0	0	0	0	0
792	0	0	0	0	0	0	0	0	0	0	0	0	0	0	0	0	0	0	0	0	0	0	-0.0031358120185222	0	0	-0.0031358120185222	0	0	0	0	0	0	0	0	0	0	0	0	0	0	0	0	0	0	0	0	0	0	0
793	0	0	0	0	0	0	0	0	0	0	0	0	0	0	0	0	0	0	0	0	0	0	0	0	0	0	0	-0.0287191269385411	0	0	0	-0.114876507754164	0	0	0	-0.0287191269385411	0	0	0	0	0	0	0	0.0479358240997359	0	0	0	0	0
794	0.0015907861665235	0	0	0	0	0	0	0	0	0	0	0	0	0	0	0	0	0	0	0	0	0	0	0	0	0	0	0	0	0	0	0	0	0	0	-0.00290404650468641	-0.000691512718647678	0	-0.00138302543729536	-0.00103726907797152	-0.000691512718647678	0	-0.00324980286401024	0	0	-0.00013799563009569	0	0	0
795	0	0	0	0	0.0147058823529412	0	0	0	0	0	0	0	0	0	0	-0.00310154456919546	0	0	0	0	0	0	-0.00310154456919546	0	0	0	0	0	0	0	0	0	0	0	0	0	0	0	0	0	0	0	0	0	0	0	0	0	0
796	-0.117984156413282	-0.0168548794876117	0.0708930684949203	-0.0168548794876117	0	0	0	0	0	0	0	0	0	0	0	0	0	0	0	0	0	0	0	-0.0168548794876117	0	0	0.0691562932226833	-0.0168548794876117	0	0	0	0	0	0	0	0	0	0	0	0	0	0	0	0	0	0	0	0	-0.0168548794876117
797	0	0	0	0	0	0	0	0	0	0	0	0	0	0	0	-0.00482404303046383	0	0	0	0	0	0	0	0	0	0	0	0	0	0	0	-0.00241202151523192	0	0	-0.00241202151523192	0	0	0	0	0	0	0	0	0	-0.00241202151523192	0	0	0	0
798	0	0	0	0	0	0	0	0	0	0	0	0	0	0	0	0	0	0	0	0	0	0	0	0	0	0	0	0	0	0	0	0	0	0	0	0	0	0	0	0	0	0	0	0	0	0	0	0	0
799	0	0	0	0	0	0	0	0	0	0	0	0	0	0	0	0	0	0	0	0	0	0	0	0	0	0	0	0	0	0	0	0	0	0	0	0	0	0	0	0	0	0	0	0	-0.00815793767335618	0	0	0	0
800	0	0	0	0	0	0	0	0	-0.0129282482223659	-0.00646412411118293	0	0	0	0	0	0	0	0	0	0	0	0	0	0	0	0	0	0	0	0	0	0	0	0	0	0	0	0	0	0	0	0	0	0	0	0	0	0	0
801	0	0	0	0	0	0	0	0	0	0	0	0	0	0	0	0	0	0	0	0	0	0	0	0	0	0	0	0	0	0	0	0	0	0	0	0	0	0	0	0	0	0	0	0	0	0	0	0	0
802	0	0	0	0	0	0	0	0	0	0	0	0	0	0	0	0	0	0	0	0	0	0	0	0	0	0	0	0	0	0	0	0	0	0	0	0	0	0	0	0	0	0	0	0	0	0	0	0	0
803	0	0	0	0	0	0	-0.0200682319887618	0	0	0	0	0	0	0	0	0	0	0	0	0	0	0	0	0	0	0	0	0	0	0	0	0	0	0	0	0	0	0	0	0	0	0	0	0	0	0	0	0	0
804	0	0	0	0	0	0	0	0	0	0	0	0	0	0	0	0	0	0	0	0	0	0	0	0	0	0	0	0	0	0	0	0	0	0	0	0	0	0	0	0	0	0	0	0	0	0	0	0	0
805	0	0	0	0	0	0	0	0	0	0	0	0	0	0	0	0	0	0	0	0	0	0	0	0.04212299915754	0	0	0	0	0.0107433568444622	0	0	0.0141827377558981	0	0	0	0	0	0	0	0	-0.00687876182287188	0	0	0	0	0	0	0	0
806	0	0	-0.0123031496062992	0	-0.00615157480314961	0	0	0	0	0	0	0	0	0	-0.00615157480314961	0	0	0	0	0	0	-0.00615157480314961	0	0	0	0	0	0	-0.0098504937105002	0	0	0	0	0	-0.0615157480314961	0.0209073803052478	0	0	0	0	0.0442674165062945	0	0	0	0	-0.00615157480314961	0	0	-0.0246062992125984
807	0	0	0	0	0	0	0	0	0	0	0	0	0	0	0	-0.0144843568945539	0	0	-0.0144843568945539	0	0	0	-0.0144843568945539	0	0	0	0	0	0	0	-0.0144843568945539	0	0	0	0	0	0.0370814843614867	0	0	0	0	0	0	0	0	0	0.0660501981505945	0	0
808	0	0	0	0	0	0	0	0	0	0	0	0	0	0	0	0	0	0	0	0	0	0	0	0	0	0	0	0	0	0	0	0	0	-0.0269832703723691	0	0	0	0	0	0	0	0	0	0	0	0	0	0	0
809	0	0	0	0	0	0	0	0	0	0	0	0	0	0	0	0	0	0	0	0	0	0	0	0	-0.0588581518540318	0	0	0	0	0.02296532540041	0	-0.294290759270159	0	0	0	0	0	0	0	-0.0588581518540318	0	0	0	0	-0.117716303708064	0	-0.0588581518540318	0	0
810	0	0	0.796688714682349	0	0	0.260416666666667	0	0	0	0	0.324850971745876	0	0	0	0	-0.051675036746693	0	0	-0.391964723174914	0	0	0.35572840111057	0	-0.08523191246121	0	-0.131548056508247	-0.0979911807937286	0	-0.0489955903968643	0	-0.0489955903968643	0.78125	0	-0.146986771190593	0	0.306732810713706	-0.0979911807937286	-0.146986771190593	0	0	0	0.324850971745876	0	-0.146986771190593	0	0	0	0	0
811	0	0	0	0	0	0	-0.00481486831335163	0	0	0	0	0	0	0	0	0	0	0	0	-0.00481486831335163	0	0	0	0	0	0	0.0206953642384106	0	0	0	0	-0.00481486831335163	0	0	0	0	0	0	0	0	0	0	0	0	0	0	0	0	0
812	0	0	0	0	0	0	0	0	0	0	0	0	0	0	0	0	0	0	0	0	0	0	0	0	0	0	0	0	0	0	0	0	0	0	0	0	0	0	0	0	0	0	0	0	0	0	0	0	0
813	0	0	0	0	0	0	0	0	0	0	0	0	0	0	0	0	0	0	0	0	0	0	0	0	0	0	0	0	0	0	0	0	0	0	0	0	0	0	0	0	0	0	0	0	0	0	0	0	0
814	0	0	0	0	0	0	0	0	0	0	0	0	0	0	0	0	0	0	0	0	0	0	0	0	-0.00956205775482884	0	0	0	-0.00956205775482884	0	0	0	0	0	0	-0.00956205775482884	0	0	0.0080867688440838	0	-0.00956205775482884	0	0	0	0	0	0	0	0
815	-0.146842878120411	-0.0367107195301028	0	0	0.0963578478667894	-0.146842878120411	-0.0367107195301028	0.059647128336687	-0.146842878120411	-0.0734214390602056	0.059647128336687	0.289073543600368	-0.367107195301028	-0.16061718884393	0.192715695733579	-0.0734214390602056	0	-0.0367107195301028	-0.146842878120411	-0.110132158590308	-0.146842878120411	0	0	-0.0734214390602056	0.399205702190677	-0.0367107195301028	-0.110132158590308	-0.0367107195301028	0	0	-0.146842878120411	-0.0367107195301028	0	0	-0.0367107195301028	0	0	-0.0367107195301028	0	0.266137134793784	-0.110132158590308	-0.0734214390602056	0	-0.110132158590308	-0.0734214390602056	0	0.192715695733579	0.312009952406952	0.51849995886405
816	0	0	0.0068604870019573	0	0	-0.00892458723784025	0	0	0	0	0	0	0	0	-0.0981704596162428	-0.0267737617135207	0	-0.0267737617135207	-0.00892458723784025	0	-0.0267737617135207	0	0.0157850742397976	0	0	-0.00892458723784025	-0.0178491744756805	0	-0.0267737617135207	0	0	0	-0.0267737617135207	0	0	0.103635032676626	0	0	-0.0178491744756805	0	0	0	0	-0.0178491744756805	0	0	0	0.0247096614776378	0
817	0	0	0	0	0	0	0	0	0	0	0	0	0	0	0	0	0	0	0	0	0	0	0	0	0	0	0	0	0	-0.0292312189418299	0	0	0	0	0	0	0.0585650936130428	0	0	0	0.175592625109745	0	0	0	0	0	-0.0292312189418299	0	0
818	0	0	0	0	0	0	0	0	0	0	0	0	0	0	0	0	0	0	0	0	0	0	0	0	0	0	0	0	-0.00785761992692413	0	0	0	0	0	0	0	0	0	0	0	0	0	0	0	0	0	0	0	0
819	0	0	0	0	0	0	0	0	0	0	0	0	0	0	0	0	0	0	0	0	0	0	0	0	0	0	0	0	0	0	0	0	0	0	0	0	0	0	0	0	0	0	0	0	0	0	0	0	0
820	0	0	0	0	0	0	0	0	0	0	0	0	0	0	0	-0.036941263391208	0	0	0	-0.036941263391208	0	0	0	0	0	0	0	0	0	0	0	0	0	0	0	0	0	0	0	0	0	0	0	0	0	0	0	0	0
821	0	0	0	0	0	0	0	0	0	0	0	0	0	0	0	0	0	0	0	0	0	0	0	0	0	0	0	0	0	0	0	0	0	0	0	0	0	0	0	0	0	0	0	0	0	0	0	0	0
822	0	0	0	0	0	0	-0.0995421063109695	0	0	0	0	0	0	-0.0398168425243878	0	0	0	0	0	-0.0199084212621939	0	0	0	0	0.0412861582866422	0	0	0	0	0	0.00293863152450902	-0.0199084212621939	0	-0.0199084212621939	0	-0.0398168425243878	0	-0.0398168425243878	0	0	0	0.0213777370244483	0	0	0	0.08110300081103	0.785906323208456	-0.0398168425243878	0.08110300081103
823	0	0	0	0	0	0	0	0	0	0	0	0	0	0	0	0	0	0	0	0	0	0	0	0	0	0	0	0	0	0	0	0	0	0	0	0	0	0	0	0	0	0	0	0	0	0	0	0	0
824	0.0180831826401447	0	0	0	0	0	0	0	0	-0.00455684666210982	0	0	0	0	0	-0.0182273866484393	0	0	0.0180831826401447	0	0	-0.00455684666210982	0	0	0	0	0	-0.00911369332421964	0	0	-0.00455684666210982	0	-0.0227842333105491	0	0	0	0	0	0	0	0	0	0	0	0	0	0	0	0
825	-0.0665631240292878	0	-0.357712403424803	0	-0.0887508320390504	0	0	0	-0.0221877080097626	-0.199689372087863	0.0637968147761359	0	0	0	-0.244064788107389	0	-0.0221877080097626	0	-1.43102131565287	-0.0665631240292878	0.141482409802579	0	-0.0221877080097626	0	-0.155313956068338	0	-0.0221877080097626	0	0	0	0	-0.133126248058576	-0.0221877080097626	0	0	0	-0.0221877080097626	0.0859845227858985	-0.0443754160195252	0.0859845227858985	0	0	0	-0.0915171412922025	0	-0.0443754160195252	0	0	-0.0221877080097626
826	0	0	0	0	0	0	0	0	0	0	0	0	0	0	0	0	0	0	0	0	0	0	-0.00163644694639	0	0	0	0	0	0	0	0	0	0	0	0	0	0	0	0	0	0	0	0	0	0	0	0	-0.00490934083916999	0
827	0	0	0	0	0	0	0	0	0	0	0	0	0	0	0	0	0	0	0	0	0	0	-0.0140893263289254	-0.0020127609041322	0	0	0	0	-0.00805104361652879	0	-0.0020127609041322	0	-0.00805104361652879	0	0	0	0	0	-0.010063804520661	-0.0020127609041322	0	0	0	0	0	0	0	0.00702054643622181	0
828	0	0	0	0	0	0	0	0	0	0	0	-0.0120612712579906	0	0	0	0	0	0	0	-0.0120612712579906	0	-0.0361838137739718	0	-0.0120612712579906	0	0	0	0	-0.0120612712579906	0	0	0	-0.0241225425159812	0	0	0	0	0	-0.0120612712579906	0.0411184210526316	0	-0.0241225425159812	0	0	-0.0120612712579906	0	0	0	0
829	0	0	0	0	0	0	0	0	0	0	0	0	0	0	0	0	0	0	0	0	0	0	0	0	0	0	0	0	0	0	0	0	0	0	0	0	0	0	0	0	0	0	0	0	0	0	0	0	0
830	0	0	0	0	0	0	0	0	0	0	0	0	0	0	0	0	0	0	0	0	0	0	0	0	0	0	0	0	0	0	0	0	0	0	0	0	0	0	0	0	0	0	0	0	0	0	0	0	-0.00774233508826262
831	0	0	0	0	0	0	0	0	0	0	0	0	0	0	0	0	0	0	0	0	0	0	0	0	0	0	0	0	0	0	0	0	0	0	0	0	0	0	0	0	0	0	0	0	0	0	0	0	0
832	-0.134108180599017	0.254452926208651	0	0	0	0	0	0	0	0.209750199342312	0	0	0	0	1.01781170483461	0	0.209750199342312	0	-0.0447027268663388	0	0	0	0	0	0	-0.0447027268663388	0	0	0	0	0	0	0	-0.0447027268663388	0	-0.0894054537326777	0	0	0	0	0	0	-0.0447027268663388	0	0	0	0	0	0
833	0	0	0	0	0	-0.0278009452321379	0	0	0	0	0	0	0	0	0	0	0	0	0	0	0	0	-0.0278009452321379	0	0	0	0	0	0	0	0	0	0	0	0	0	0	0	0	0	0	0	0	0	0	0	0	0	0
834	0	0	0	0.159235668789809	-0.0371195248700817	0	0	0	0	0	0	0	0	-0.0371195248700817	0	0	-0.0371195248700817	0	0	0	0	0	0	0	-0.0371195248700817	0	0	0	-0.0371195248700817	0	0	0	0	0	0	0	0	0	0	-0.0742390497401633	0	0	0	0	0	0	0	0	0
835	0	0	-0.039032006245121	-0.0195160031225605	-0.039032006245121	0	0	0.0975609756097561	0	0	-0.0195160031225605	0	0	0	0	0	0	-0.039032006245121	0	0	0	0	0	0	0	0	0	-0.039032006245121	0	-0.0195160031225605	0	0	-0.0195160031225605	-0.039032006245121	0	0	0	0	0	0	0	0	-0.0195160031225605	0	0	0	0	0	0
836	0	0	0	0	0	0.0418760469011725	0	0	0	0	0	0	0	0	0	0	0	0	0	0	0	0	0	0	0	0	0	0	0	0	0	0	0	0	0	0	0	0	0	0	0	0	0	0	0	0	0	0	0
837	0	0	0	0	0	0	0	0	0	0	0	0	0	0	0	0	0	0	0	0	0	0	0	0	0	0	0	0	0	0	0	0	0	0	0	0	0	0	0	0	0	0	0	0	0	0	0	0	0
838	0	0	0	0	0	0	0	0	0	0	0	0	0	0	0	0	0	0	0	0	0	0	0	0	0	0	0	0	0	0	0	0	0	0	0	0	0	0	0	0	0	0	0	0	0	0	0	0	0
839	0	0	0	0	0	0	0	0	0	0	0	0	0	0	0	0	0	0	0	0	0	0	0	0	0	0	0	0	0	0	0	0	0	0	0	0	0	0	0	0	0	0	0	0	0	0	0	0	0
840	0	0	0	0	0	0	0	0	0	0	0	0	0	0	0	0	0	0	0	0	0	0	0	0	0	0	0	0	0	0	0	0	0	0	0	0	0	0	0	0	0	0	0	0	-0.0223363859727496	0	0	0	0
841	0	0	0	0	0	0	0	-0.000808074278187651	0	0	0	0	0.0068927488282327	0	0	0	0	0	0	0	0	0	0	0	0	0	0	0	0	0	0	0	0	0	0	-0.000808074278187651	-0.0016161485563753	0	0	0	0	0	0	0	0	0	0	0	0
842	0	0	0	0	0	0	0	0	0	-0.00109870791948668	0	0	0	0	0.00318288878986568	0	0	0	0	0	0	0	0	0	0	0	0	0	0	0	0	0	0	0	0	0	0	0	0	0	0	0	0	0	0	0	0	0	0
843	-0.0454545454545455	0.19723865877712	0.273130715438407	-0.0454545454545455	-0.0227272727272727	0	-0.0454545454545455	-0.0227272727272727	0	-0.0227272727272727	-0.0681818181818182	0	-0.0454545454545455	-0.0681818181818182	-0.0454545454545455	0.0986193293885602	-0.0227272727272727	0	0.00771023847946931	-0.0227272727272727	-0.113636363636364	-0.0227272727272727	-0.113636363636364	-0.0454545454545455	0	0	0	0.0758920566612875	0	-0.204545454545455	-0.0454545454545455	-0.0227272727272727	0	0	-0.0227272727272727	0	-0.0227272727272727	0	-0.0454545454545455	0	-0.113636363636364	0	-0.0227272727272727	0	0	-0.0227272727272727	0	0	0.030437511206742
844	0	0	0	0	0	0	0	0	0	0	0	-0.0421940928270042	0	0	0	0	0	-0.0421940928270042	-0.0843881856540084	0	-0.0843881856540084	0	0	0	0	0	0	0	0	0	0	0	0	0	0	0	0	0	0	0	0	0	0	0	0	0	0	0	-0.0843881856540084
845	0	0	0	0	0	0	0	0	0	0	0	0	0	0	0	0	0	0	0	0	0	0	0	0	0	0	0	0	0	0	0	0.0274499039253363	0	0	0	0	0	0	0	0	0	0	0	0	0	0	0	0	0
846	0	0	0	0	0	0	0	0	0	0	0	0	0	0	0	0	0	0	0	0	0	0	0	0	0	0	0	0	0	0	0	0	0	0	0	0	0	0	0	0	0	0	0	0	0	0	0	0	0
847	0	0	0.0215586935431713	0	0	0	0	0	0.0215586935431713	-0.00227966990379793	0	0	0	0	0	0	-0.00683900971139379	0	0	0	0	0	-0.00227966990379793	0	-0.00455933980759586	0	0	0	0.0107793467715856	0	0.0107793467715856	0	0	0	0.0107793467715856	-0.00227966990379793	0	0	0	0	0	0	0	0.0107793467715856	0	-0.00227966990379793	0	0	0
848	0	0	0	-0.00138238018219771	0	0	0	0	0	-0.00138238018219771	0	0	0	0	0	-0.00138238018219771	0	0	0.00474540881696958	0	0	0	0	0	0	0	-0.00138238018219771	0	0	0	0	0	0	0	0	0	-0.00138238018219771	0	0	0	0	0	0	0	0	0	0	0	0
849	0	0	0	0	0	0	0	0	0	0	0	0	0	0	0	0	0	0	0	0	0	0	0	0	0	0	0	0	0	0	0	0	0	0	0	0	0	0	0	0	0	0	0	0	0	0	0	0	0
850	0	0	0	0	0	0	0	0	0	0	0	0	0	0	0	0	0	0	0	0	0	0	0	0	0	0	0	0	0	0	0	0	0	0	0	0	0	0	0	0	0	0	0	0	0	0	0	0	0
851	0	0	0	0	0	-0.106428267347808	0	0	-0.042571306939123	-0.0212856534695615	0	-0.042571306939123	0	0	-0.309231932444716	0	-0.106428267347808	0	0	0	0	0	0	0	0	0	0	0	-0.0212856534695615	0	0	-0.0212856534695615	0	0	0	0	0	0	0	0	0	0	0	0	0	0	0	0	0
852	0	-0.0180212650928095	0	0	0	0.0795228628230616	0	0	-0.00901063254640476	0	0	-0.0180212650928095	0	0	0.0397614314115308	0	0	0	0	0	0	0	0	0	0	0	0	0	0	0	0.0397614314115308	0	0	0	0	0	0	0	0	0	0	0	0	0	0	0	0	0	0
853	0	0	0	0	0	0	0	0	0	0	0	0	0	0	0	0	0	0	0	0	0	0	0	0	0	0	0	0	0	0	0	0	0	0	0	0	0	0	0	0	0	0	0	0	0	0	0	0	0
854	0	0	0	0	0	0	0	0	0	0	0	0	0	0	0	0	0	0	0	0	0	0	0	0	0	0	0	0	0	0	0	0	0	0	0	0	0	0	0	0	0	0	0	0	0	0	0	0	0
855	0.0383535997718212	0	0	0	0	0	0	0	0	0	0	0	0	0	0	0	0	0	0	0	0	0	0	0	0	0	0	0	0	0	0	0	0	0	0	0	0	0	0	0	0	0	0	0	0	0	0	0	0
856	0	0	0	0	0	0	0	0	0	0	0	0	0	0	0	0	0	0	0	0	0	0	0	0	0	0	-0.00908347715505495	0	0	0	0	0	0	0	0	0	0	0	0	0	0	0	0	0	0	0	-0.00908347715505495	0	0
857	0	0	0	0	0	0	0	0	0	0	0	0	0	0	0	0	0	0	0	0	0	0	-0.013197835554969	0	0	-0.026395671109938	0	0	0	0	0	0.0606428138265616	0	0	0	0	0	0	0	0	0	0	0	0	0	0	0	0	0
858	0	0	0	0	0	0	0	0	0	0	0	0	0	0	0	0	0	0	0	0	0	0	0	0	0	0	0.00466243938828795	-0.00184870221104784	0	0	0	0	0	0	0	0	0	0	0	0	0	0	0.00281373717724011	0	0	0	0	0	0
859	0	0	0	0	0	0	0	0	0	0	0	0	0	0	0	0	0	0	0	0	0	-0.00438404208680403	0	0	-0.0131521262604121	-0.00438404208680403	0	0	0	0	0	0	0.0206526228831062	0	0	-0.00876808417360807	0	0	0	0	0	0	0.0413052457662123	0	0	0	0	0	0
860	0	0	0	0	0	0	0	-0.0265710110269696	0	0	0	0	0	0	-0.0132855055134848	0	0	0	0	-0.0132855055134848	-0.0265710110269696	0	0	0	0.0755218935161644	0	0	0.0888073990296492	0	0	0.126568345787731	0	0	0	0	0	0	0	-0.0132855055134848	-0.0265710110269696	0	0	0	0	0	0	-0.0398565165404544	0	0
861	0	0	0	0	0	-0.0228362639872117	0	-0.0456725279744234	0	0	0	0	0	0	0	0	0	0	0	0	0	0	0	0	0	0	0	0	0	0	0	0	0	0	-0.0228362639872117	0	0	0	0	0	0	0	0	-0.0456725279744234	0	0	0	0	0
862	0	0	0	0	0	0	0	0	0	0	0	0	0	0	0	0	0	0	0	0	0	0	0	0	0	0	0	0	0	0	0	0	0	0	0	0	0	0	0	0	0	0	0	0	0	0	0	0	0
863	0	0	0	0	0	0	0	0	0	0	0	0	0	0	0	0	0	0	0	0	0	0	0	0	0	0	0	0	0	0	0	0	0	0	0	0	0	0	0	-0.00780457348005931	0	0	0	0	0	0	0	0	0
864	0	0	0	0	0	0	0	0	0	0	0	0	0	0	0	0	0	0	0	0	0	0	0	0	0	0	0	0	0	0	0	0	0	0	0	0	0	0	0	0	0	0	0	0	0	0	0	0	0
865	0	0	0	0	0	0	0	0	0	0	0	0	0	0	0	0	0	0	0	0	0	0	0	0	0	0	0	0	0	0	0	0	0	0	0	0	0	0	0	0	0	0	0	0	0	0	-0.196230610810298	0	0
866	0	0	0	0	-0.00100194377091558	0	0	0	0	0	0	0	0	0	0	0	0	0	0	0	0	0	0	0	0	0	0	0	0	0	0	0	0	0	0	0	0	0	0	0	0	0	0	0	0	0	0	0	0
867	0	0	0	0	0	0	0	0	0	0	0	0	0	0	0	0	0	0	0	0	0	0	0	0	0	0	0	0	0	0	0	0	0	0	0	0	0	0	0	0	0	0	0	0	0	0	0	0	0
868	0	0	0	0	0	0	0	0	0	0	0	0	0	0	0	0	0	0	0	0	0	0	0	0	0	0	0	0	0	0	0	0	0	0	0	0	0	0	0	0	0	0	0	0	0	0	0	0	0
869	0	0.0343980641162877	0	0	0	0	0	0	0	0	0	0	0	0	0	-0.0097551458394303	0	0.010265253195994	-0.0097551458394303	-0.043132995242591	0	0.23052119561802	0	0.215633423180593	0	0	0	0	0	0.0539083557951483	0	0	0	0	0	0	0	0	0	0	0	0	0	0	0	0	0	0	0
870	0	0.134306099276357	0	-0.0165234633179114	0	-0.0330469266358229	0.0754147812971342	-0.0165234633179114	-0.0495703899537343	-0.0330469266358229	0	0	0	-0.0165234633179114	0.150829562594268	-0.0330469266358229	0.134306099276357	0.00932092802548851	0	-0.0330469266358229	0.150829562594268	0	0	0	0.0588913179792228	-0.0330469266358229	0	-0.0165234633179114	0.129221956716999	0	0.101259172640534	0	0.313098445947091	0	0	0	0	0.235565271916891	0	-0.0165234633179114	0	0	0.0754147812971342	0	0.134306099276357	0.0754147812971342	0	0.0423678546613113	-0.0991407799074686
871	0	0	0	0	0	0	0	0	0	0	0	0	0	0	0	0	0	0	0	0	0	-0.00176472664384287	0	0	0	0	0	0	0	-0.00176472664384287	-0.00529417993152861	0	0	0	0	0	0	0	0	0	0	0	0	0	0	0	0	0	0
872	0	0	0	0	0	0	0	0	0	0	0	0	0	0	0	0	0	0	0	-0.00210181176173862	0	0	0	0	0	0	0	0	0	0	0	0.00757216545438426	0	0	0	0	0	0	0	0	0	0	0	-0.00840724704695447	0	0	0	0	0
873	0	0	0.037243947858473	0	0	-0.0108166576527853	0	0	0	0	0	0	0	-0.0108166576527853	0	0	0	0	0	0	0	0	0	0	0	0	0	0	0	0	-0.0216333153055706	0	0	0	0	0	-0.0108166576527853	0	-0.0108166576527853	0	0	0	0	0	0	0	0	0	0
874	0	0.0103296143226133	0	0	0	0	0	0.0777604976671851	0	0	0	0	0	0	0	0	-0.00842886041807148	0	0	0	0	0	0	0	-0.00842886041807148	0	0	0	0.0388802488335925	0	0	0	0	0	0	0	0	0	0	0	0	0	0	0	0	0	0	0	0
875	0	0	0	0	0	0	0	0	0	0	0	0	0	0	0	0	0	0	0	0	0	0	0	0	0	0	0	0	0	0	0	0	0	0	0	0	0	0	0	0	0	0	0	0	0	0	0	0	0
876	0	0	0	0	0	0	0	0	0	0	0	0	0	0	0	0	0	0	0	0	0	0	0	0	0	0	0	0	0	0	0	0	0	0	0	0	0	0	0	0	0	0	0	0	0	0	0	0	0
877	0	0	0	0	0	0	0	0	0	0	0	0	0	0	0	0	0	0	0	0	0	0	0	0	0	0	0	0	0	0	0	0	0	0	0	0	0	0	0	0	0	0	0	0	0	0	0	0	0
878	0	0	0	0	-0.00961446014806269	0	0	-0.0128192801974169	0	-0.00961446014806269	0	-0.00320482004935423	0	-0.00320482004935423	0	0	0	0	0	0	0	-0.00320482004935423	0	0	-0.00320482004935423	0	0	0	0	0	0	0	0	0	0	0	0	0	0	0	0	0	0	0	0	0	0	0	0
879	0	0	0	0	0	0	0	0	0	0	0	0	0	0	0	0	0	0	0	0	0	0	0	0	0	0	0	0	0	0	0	0	0	0	0	0	0	0	-0.0100970852459743	0	-0.0046621133359752	0.0436742860217284	0	0	-0.0046621133359752	0	0	-0.0253274875398877	0
880	0	0	0	0	0	0	0	0	0	0	0	0	0	0	0	0	0	0	0	0	0	0	0	0	0	0	0	0	0	0	0	0	0	0	0	0	0	0	0	0	0	0	0	0	0	0	0	0	0
881	0	0	0	0	0	0	0	0	0	0	0	0	0	0	0	0	0	0	0	0	0	0	0	0	0	0	0	0	0	0	0	0	0	0	0	0	0	0	0	0	0	0	0	0	0	0	0	0	0
882	0	0	0	0	0	0	0	0	0	0	0	0	0	0	0	0	0	0	0	0	0	0	0	0	0	0	0	0	0	0	0	0	0	0	0	0	0	0	0	0	0	0	0	0	0	0	0	0	0
883	0	0	0	0	0.00728310358679516	0	0.00581567752308854	0	0	0.00690274038793401	0	0	0	0	0	0	0	0	0	0	0	0	0	0	0	0	0	0.013805480775868	-0.00108706286484547	0	0	0	0.00472861465824306	0	0	0	0	-0.00108706286484547	0	0	0	0	0	0	0	0	0	0	0
884	0	0	0	0	0	0	0	0	0	0	0	0	0	0	0	0	0	0	0	0	0	0	0	0	0	0	0	0	0	0	0	0	0	0	0	0	0	0	0	0	0	0	0	0	0	0	0	0	0
885	0	0	0	0	0	0	0	0	0	0	0	0	0	0	0	0	0	0	0	0	0	0	0	0	0	0	0	0	0	0	0	0	0	0	0	0	0	0	0	0	0	0	0	0	0	0	0	0	0
886	0	0	0	0	0	0	-0.0082223318533136	0	0.0172748634552025	0	0	0	0	0	0	0	0	0	0	0	0	0	0	0	0	0	0	0	0	0	0	0.0254971953085161	0	0	0	0	0	0	0	0	0	0	0	0	0	0	0	-0.0493339911198816	0
887	0	0	0	0	0	0	0	0	0	0	0	0	0	0	0	0	0	0	0	0	0	0	0	0	0	0	0	0	0	0	-0.00029085832291091	0	0	0	0	0	0	0	0	0.00137434375085896	-0.00029085832291091	0	0	0	0	0	0	0	0
888	0	0	0	-0.0201045436268597	0	0	0	0	0	0	0	0	-0.0201045436268597	0.135685210312076	0	0	0	0	0	0	0	0	0	0	0	0	0	0	0	0	0	-0.0201045436268597	0	0	0	0	0	0	0	0	0	0	0	0	0	0	0	0	0
889	0	0	0	0	0	0	0	0	0	0	0	0	0	0	0	0	0	0	0	0	0	0	0	0	0	0	0	0	0	0	0	0	0	0	0	0	0	0	0	0	0	0	0	0	0	0	0	0	0
890	0	0	0.00655952771400459	0	-0.00122803354987658	0	0	0	0	0	0	0	0	0.0032797638570023	0	-0.00122803354987658	0	0	0	0	0	0	0	0	0	0	0	0	0	-0.00122803354987658	0	0	0	0	0	0	-0.00245606709975317	0	0	0.00655952771400459	-0.00245606709975317	-0.00368410064962975	0	0.00655952771400459	0	0.00205173030712572	0	0	-0.00040433679262745
891	0	0	0	0	0	0	0	0	0	0	0	0	0	0	0	0	0	0	0	0	0	0	0	0	0	0	0	0	0	0	0	0	0	0	0	0	0	0	0	0	0	0	0	0	0	0	0	0	0
892	0	0	0	0	0	0	0	0	0	0	0	0	0	0	0	0	0	0	0	0	0	0	0	0	0	0	0	0	0	0	0	0	0	0	0	0	0.0965250965250965	0	0	0	0	0	0	0	0	0	0	0	0
893	-0.000699863526612311	0	0	0	0	0	0.0194476857253987	0	0	0	0	0	0	0	0	0	0	0	0	0	0	0	0	0	0	0	0	0	0	0	0	0	0	0	0	0	0	0	0	0	0	0	0	0	0	0	0	0	0
894	0	0	0	0	0	0	0	0	0	0	0	0	0	0	0	-0.0161459594736417	0	0	-0.00807297973682086	0	0	0	0	0	0.0267737617135207	0	0	0	0.010627802239879	0	0	0.0374015639533998	-0.0242189392104626	0	0	-0.00807297973682086	0	0	0	0	0	0	0	0	0	-0.00807297973682086	0	0	0
895	0	0	0	0	0	0	0	0	0	0	0	0	-0.00658457891617831	0	0	0	0	0	0	0	0	0	0	0	0	0	0	0	0	0	0	0	0	0	0	0	0	0	0	0	0	0	0	0	0	0	0	0	0
896	0	0	0	0	0	0	0	0	0	0	0	0	0	0	0	0	0	0	0	0	0	0	0	0.0151747338657837	0	0	0	0	0	0	0	0	0	0	0	0.0318775900541919	0	0	0	0	0	0	0.0470523239199756	0	0	0	0	-0.0167028561884082	0
897	0	0	0	0	0	0	0	0	0	0	0	0	0	0	0	0	0	0	0	0	0	0	0	0	0	0	0	0	0	0	0	0	0	0	0	0	0	0	0	0	0	0	0	0	0	0	0	0	0
898	0	0	0	0	0	0	0	0	0	0	0	0	0	0	0	0	0	0	0	0	0	0	0	0	0	0	0	0	0	0	0	0	0	0	0	0	0	0	0	0	0	0	0	0	0	0	0	0	0
899	0	0	0	0	0	0	0	0	0	0	0	0	0	0	0	0	0	0	0	0	0	0	0	0	0	0	0	0	0	0	0	0	0	0	0	0	0	0	0	0	0	0	0	0	0	0	0	0	0
900	0	0	0	0	0	0	0	0	0	0	0	0	0	0	0	0	0	0	0	0	0	0	0	0	0	0	0	0	0	0	0	0	0	0	0	0	0	0	0	0	0	0	0	0	0	0	0	0	0
901	0	0	0	0	0	0	0	0	0	0	0	0	0	0	0	0	0.0245905480650402	0	0	0	0	0	0	0	0	0	0	0	-0.00381854284405071	0	0	0	0	0	0	0	0	0	0	0	0	0	0	0	0	0	0	0	0
902	0	0	0	0	0	0	0	0	0	0	0	0	0	0	0	0	0	0	0	0	0	0	0	0	0	-0.00608902149424587	0	0	0	0	0	0	0	0	0	0	0	0	0	0	0	0	0	0	0	0	0	0	0
903	0	0	0	0	0	0	0	0	0	0	-0.0158152775581211	0	0	0	0	0	0	0	0	0	0	0	0	0	0	0	0	0	0	0	0	0	0	0	0	0	-0.00790763877906057	0	0	0	0	0	0	0	0	0	0	0	0
904	-0.155957579538366	-0.0935745477230193	0.238368847883902	0.025609876218932	0	0	-0.0623830318153462	0.0568013921266047	0	-0.124766063630692	-0.0623830318153462	-0.0311915159076731	-0.0935745477230193	-0.0623830318153462	0.150375939849624	-0.0311915159076731	0	-0.0935745477230193	-0.036773155596415	-0.0623830318153462	0	-0.187149095446039	-0.124766063630692	-0.0311915159076731	0.150375939849624	0	0	0	0	0	-0.0311915159076731	0.025609876218932	0	0	0	-0.0623830318153462	-0.0311915159076731	0	-0.0311915159076731	0	0	-0.0311915159076731	-0.187149095446039	-0.124766063630692	0	-0.0311915159076731	-0.0935745477230193	0	-0.0311915159076731
905	0	0	0	0	0	0	0	0	0	0	0	0	0	0	0	0	0	0	0	0	0	0	0	0	0	0	0	0	0	0	0	-0.00115924556298761	0	0	0	0	0	-0.00231849112597522	0	0	0	0	0	0	0	0	0	0	0
906	0	0	0	0	0	0	0	0	0	0	0	0	0	0	0	0	0	0.0330811063719021	0	0	0	0	0	0	0	0	0	0	0	0	0	0	0	0	0	0	0	0	0	-0.0431965442764579	0	0	0	0	0	0	0	0	0
907	0	-0.0283205890682526	0	0	0	0	-0.0849617672047579	0	0	0	0	0	0.0255354703643031	0	0	0	-0.0566411781365052	0	0	-0.0283205890682526	0	0	0	0	0	0	0	0	0	0	0	0	0	0	0	0	0	0	0	0	0	0	0	0	0	0	0	0	0
908	0	0	0	0	0	0	0	0	0	0	0	0	0	0	0	0	0	0	0	0	0	0	0	0	0	0	0	0	0	0	0	0	0	0	0	0	0	0	0	0	0	0	0	0	0	0	0	0	0
909	0	0	0	0	-0.0252365930599369	0	0	0	0	0	0	0	-0.0126182965299685	0	0	0	0	-0.0126182965299685	0	0	-0.0126182965299685	0	-0.0126182965299685	0	-0.0126182965299685	0	0	0	-0.0126182965299685	0	0	0	0	0	0	0	-0.0252365930599369	0	0	-0.0126182965299685	0	0	0	0	-0.0378548895899054	0	0	0	0
910	0	0	0	0	0	0	0	0	0	0	0	0	0	0	0	0	0	0	0	0	0	0	0	0	0	0	0	0	0	0	0	0	0	0	0	0	0	0	0	0	0	0	0	0	0	0	0	0	0
911	0	0	-0.00463596115064556	0	0	0	0	0	0	-0.00231798057532278	-0.140431687201715	0	-0.00231798057532278	0	0	0	0	-0.0053123874918198	0	-0.0162258640272595	0	0	-0.00231798057532278	0	-0.0162258640272595	0	-0.00463596115064556	-0.0486775920817784	-0.0678978630255348	0	0	0	0	0.0032831084682971	0	0	0	0	-0.00463596115064556	0	0	0	-0.00067642634117422	0	0	0	0	0	0
912	0	0	0	0	0	0	0	0	0	0	0	0	0	0	0	0	0	-0.00276755320621039	0	0	0	0	0	-0.00553510641242078	0	-0.00553510641242078	0	0	-0.00276755320621039	0	0	0	-0.00276755320621039	0	0	0	0	0	0	0	0	0	0	0	0	0	0	0	0
913	0	0	0	0	0	0	0	0	0	0	0	0	0	0	0	0	0	0	0	0	0	0	0	-0.00447587503356906	0	0	0	-0.00447587503356906	0	-0.00447587503356906	0	0	0	0	0	0	-0.00447587503356906	0	-0.00447587503356906	0	0	0	-0.00447587503356906	0	0	0	0	0	0
914	0	0	0	0	0	0	0	0	0	0	0	0	0	0	0	0	0	0	0	0	0	0	0	0	0	0	0	0	0	0	0	0	0	0	0	0	0	0	0	0	0	0	0	0	0	0	-0.00688420762770205	0	-0.00688420762770205
915	0	0	0	0	0	0	0	0	0	0	0	0	0	0	0	0	0	0	0	-0.00524631446408898	0	0	0	0	0	0	0	0	0	0	0	0	0	0	0	0	0	0	0	0	0	0	0	0	0	0	0	0	0
916	-0.000423407669606527	0	0	0	0	0	0	0	0	0	0	0	-0.000635111504409791	0	-0.00105851917401632	0	0	0	0.00126952841302782	0	0	0	0	0	0	0	0	0	0	0	-0.000211703834803264	0	0	0	0	0	0	0	0	0	0	0	0	0	0	0	0	0	0
917	0	0.00785916378497328	0	0	0	0	0	0	0	0	0	0	0	0	0	0	0	0	0	0	0	0	-0.00260348867482426	0	0	0	0	0	0	0	0	0	0	0	0	0	0	0	0	0	0	0	0	0	0	0	0	0	0
918	0	0	0	0	0	0	0	0	0	0	0	0	0	0	0	0.00884095128635841	0	0	0	0	0	0	0	0	0	0	0	0	0	0	0	0	0	0	0	0	0	0	0	0	0	0	0	0	0	0	0	0	0
919	0	0	0	0	0	0	0	0	0	0	0	0	0	0	0	0	0	0	0	0	0	0	0	0	0	0	0	0	0	0	0	0	0	0	0	0	0	0	0	0	0	0	0	0	0	0	0	0	0
920	0	-0.0357142857142857	0.0753012048192771	0	0	0	-0.0357142857142857	0	0	0	-0.0357142857142857	0	0	0	0	0	0	0	0	0	0	0	0	0	0.0753012048192771	0	0	0	0	0	0	0	0.0395869191049914	0	0	0	0	0	0	0	0	0	0	-0.0357142857142857	0	0.132745266781411	0	0	0
921	0	0	0	0	0	0	0	0	0	0	-0.00860215053763441	0	0	0	0	0	0	0	0	0	0	0	0	0	0	0	0	0	0	0	0	0	0	0	0	0	0	0	0	0	0	0	0	0	0	0	0	0	0
922	0	0	0	0	0	0	0	0	0	0.0700280112044818	0	0	0	0	0	0	0	0	0	0	0	0	0	0	0	0	0	0	0	0	0	0	0	0	0	0	0	0	0	0	0	0	0	0	0	0	0	0	0
923	0	0	0	0	0	0	0	0	0	0	-0.0558035714285714	0	-0.111607142857143	0	0	0.28169014084507	0	-0.0558035714285714	0	0	0	0	-0.0558035714285714	0	0	0	0	-0.111607142857143	0	-0.0558035714285714	0	0	0	0	0	-0.0558035714285714	0	0	0	0	0	0	0	0	0	0	0	0	0
924	0	-0.0014445230907016	0	0.0568759326168391	0	0	0.00936329588014981	0.017282068669598	0	0	0	0	0.00936329588014981	0	0	0	0	0	0	0	0	0	0.00791877278944821	0	0	0	0	0	0	0	0	0	0	0	0.00214068042664179	0	0	-0.00288904618140321	0	0	0	0	0	0	0	-0.00288904618140321	0	0	0
925	0	0	0	0	0	0	0	0	0	0	0	0	0	0	0	0	0	0	0	0	0	0	0	0	0	0	0	0	0	0	0	0	0	0	0	0	0	0	0	0	0	0	0	0	0	0	0	0	0
926	0	0	0	0	0	0	0	0	0	0	0	0	0	0	0	0	0	0	0	0	0	0	0	0	0	0	0	0	0	0	0	0	0	0	0	0	0	0	0	0	0	0	0	0	0	0	0	0	0
927	0	0	0	0	0	0	0	0	0	0	0	0	0	0	0	0	0	0	0	0	0	0	0	0	0	0	0	0	0	0	0	0	0	0	0	0	0	0	0	0	0	0	0	0	0	0	0	0	0
928	0	0	0	0	0	0	0	0	0	0	0	0	0	0	0	0	0	0	0	0	0	0	0	0	0	0	0	0	0	0	0	0	0	0	0	0	0	0	0	0	0	0	0	0	0	0	0	0	0
929	0	0	0	0	0	0	0	0	0	0	0	0	0	0	0	0	0	0	0	0	0	0	0	0	0	0	0	-0.00216370599562931	0	0	0	0	0	0	0	0	0	0	0	0	0	0	0	0	0	0	0	0	0
930	0	0	0	0.0187164605141095	-0.00793084304861607	0	-0.00793084304861607	0	-0.0158616860972321	0	-0.00793084304861607	0	0	0.0266473035627255	0	-0.0158616860972321	-0.00793084304861607	0	0	0	-0.0237925291458482	0	-0.00793084304861607	0.0345781466113416	0	-0.0158616860972321	0	0	0	0	-0.0158616860972321	-0.0317233721944643	-0.0158616860972321	0	0	0	-0.00793084304861607	0	0	0	0	0	0	0	0	0	0	0	0
931	0	0	0	0	0	0	0	0	0	0	0	0	0	0	0	0	0	0	0	0	0	0	0	0	0	0	0	0	0	0	0	0	0	0	0	0	0	0	0	0	0	0	0	0	0	0	0	0	0
932	0	0	0	0	0	0	0	0	0	0	0	0	0	0	0	0	0	0	0	0	0	0	0	0	0	0	0	0	0	0	0	0	0	0	0	0	0	0	0	0	0	0	0	0	0	0	0	0	0
933	0.077444312342671	-1.58716477766764	0.077444312342671	0.208250417641586	0	-0.32017075773746	-0.0533617929562433	-0.106723585912487	0	0.077444312342671	-0.106723585912487	0	0	-0.0533617929562433	0	-0.106723585912487	0	0.475059382422803	0	0	0	-0.0533617929562433	0	0	-0.0533617929562433	0	0	0	0	0	0	0	-0.0533617929562433	0	-0.106723585912487	0	0	0	0	0	0	-0.106723585912487	0	0	0	0	0	0	0
934	0	0	0	0	0	0	0	0	0	0	0	-0.00330371006640457	-0.00660742013280914	0	-0.00330371006640457	0	0	0	0	-0.0063196949109848	0	0	-0.00330371006640457	0	-0.0096234049773894	0	0	-0.0165185503320229	0	-0.036053085508626	0	-0.0162308251101986	-0.0495556509960686	-0.00330371006640457	-0.0280070392666953	-0.00660742013280914	-0.0165185503320229	0	-0.0096234049773894	-0.00330371006640457	0	0	0	-0.00991113019921372	0	0	0	0	0
935	0	0	0	0	0	0	0	0	0	0	0	0	0	0	0	0	0	0	0	0	0	0	0	0	0	0	0	0	0	0	0	0	0	0	0	0	0	0	0	0	0	0	0	0	0	0	0	0	0
936	0	0	0	0	0	0	0	0	0	0	0	0	0	0	0	0	0	0	0	0	0	0	0	0	0	0	0	0	0	0	0	0	0	0	0	0	0	0	0	0	0	0	0	0	0	0	0	0	0
937	0	0	0	0	0	0	0	0	0	0	-0.0273822562979189	0	0	0	0	0	0	0	0	0	0	0	0	0	0	0	0	0	0	0	0	0	0	0	0	0	0	0	0	0	0	0	0	0	0	0	0	0	0
938	0	0.17292255467576	0	0	-0.0260824204486176	0	0.168095360443479	0	0	0.220260201340714	-0.0260824204486176	0	0	0	0	0	0	0	0	0	0	0	0	0	0	0	0	0	0	0	0	0	0	0	0	0	0	0	0	-0.0521648408972353	0	0	0	0	0	0	0	0	0
939	0	-0.0149644594089039	0	0	0	0.0564971751412429	0	0	0	0	0	0	0	0	0.0980298908735821	0	0	0	0	0	0	0	0	0	0	0	0	0	0	-0.00748222970445193	0	0.359590886897855	0	0	-0.00748222970445193	0.506635723208228	0	0.0340504860278871	0	0	-0.0149644594089039	0	0	0	-0.0523756079311635	0	0	0	0.041532715732339
940	0	0	0	0	0	0	0	0	0	0	0	0	0	0.657458710002386	0	0	0	0	0	-0.088809946714032	0	0	0	0	0	0	0	0	0	0	0	0	0	0	0	0	0	0	0	0	0	0	0	0	0	0	0	0	0.746268656716418
941	0	0	0	0	0	0	0	0	0	0	0	0	0	0	0	0	0	0	0	0	0	0	0	0	0	0	0.0638162093171666	0	0	0	0	0	0	0	0	0	0	0	0	0	0	0	0	0	0	0	0	0	0
942	0	0	0	0	-0.00098641703739507	0	0	0	0	0	0	0	0	0	0	0	0	0	0	-0.00098641703739507	-0.00295925111218521	0	-0.00098641703739507	0	0	0	0	0	0	0	0	0	0	0	-0.00098641703739507	-0.00197283407479014	0	0	0	0	0	0	0	-0.00098641703739507	0	0	0	0	0
943	0	0	0	0	0	0	0	0	0	0	0	0	0	0	0	0	0	0	0	0	0	0	0	0	0	0	0	0	0	0	0	0	0	0	0	0	0	0	0	0	0	0	0	0	0	0	0	0	0
944	0	-0.117508813160987	-0.176263219741481	0	-0.0587544065804935	0	0	-0.293772032902468	0	-0.0587544065804935	-0.176263219741481	-0.117508813160987	0	0	0	-0.117508813160987	0	-0.0587544065804935	0	0	-0.293772032902468	0	0	-0.176263219741481	-0.0587544065804935	-0.293772032902468	-0.235017626321974	0	-0.0587544065804935	0	-0.117508813160987	-0.0587544065804935	0	0.217391304347826	0	0	-0.176263219741481	0.434782608695652	0	0	-0.176263219741481	-0.0587544065804935	0	-0.176263219741481	0	-0.176263219741481	-0.0587544065804935	0	0
945	0	0	0	0	0	-0.00537316640696362	0	0	0	0	0	0	0	0	0	0	0	0	0	0	0	0	0	0	0	0	0	0	0	0	0	0	0	-0.00268658320348181	0	0	0	0	0	0	0	0	0	0.0128650456709121	0	0	0	0	0
946	0	0	0	0	0	0	0	0	0	0	0	0	0	0	0	0	0	0	0	0	0	0	0	0	0	0	0	0	0	0	0	0	0	0	0	0	0	0	0	0	0	0	0	0	0	0	0	0	0
947	0	0	0	0	0	0	0	0	0	0	0	0	0	0	-0.0554938956714761	0	0	0	0	0	0	0	0	0	0	0	0	0	0	0	0	0	0	0	-0.0554938956714761	0	0	0	0	0	0	0	0	0	0	0	0	0	0
948	0	0	0	0	0	0	0	0	0	0	0	0	0	0	0	0	0	0	0	-0.00195641115936925	0	0	0	0	0	0	-0.00782564463747701	0	0	0	0	0	-0.00195641115936925	0	0	-0.00195641115936925	0	-0.00391282231873851	0	0	-0.00195641115936925	0	0	0	0	-0.00586923347810776	0	0	0
949	0	0	0	0	0	0	0	0	0	0	0	0	0	0	0	0	0	0	0	0	0	0	0	0	0	0	0	0	0	0	0	0	0	0	0	0	0	0	0	0	0	0	0	0	0	0	0	0	0
950	0	0	0	0	0	-0.00258819266506199	0	0	0	0	0	0	-0.00258819266506199	0	0	0	0	0	0	0	-0.0155291559903719	0.0161864681126578	0	0	0	0	0	0	0	-0.00258819266506199	0	0	0	-0.00258819266506199	0	0	0	0	0	0	0	0	0	0	0	0	-0.00776457799518596	0	0
951	0	0	0	0	0	0	0	0	0	0	0	0	0	0	0	0	0	0	0	0	0	0	0	0	0	0	0	0	0	0	0	0	0	0	0	0	0	0	0	0	0	0	0	0	0	0	0	0	0
952	0	0	0	0	0	0	0	0	0	0	0	0	0	0	0	0	0	0	0	0	0	0	0	0	0	0	0	0	0	0	0	0	0	0	0	0	0	0	0	0	0	0	0	0	0	0	0	0	0
953	0	0	0	0	0	0	0	0	0	0	0	0	0	0	0	0	0	0	0	0	0	0	0	0	0	0	0	0	0	0	0	0	0	0	0	0	0	0	0	0	0	0	0	0	0	0	0	0	0
954	0	0	0	0	0	0	0	0	0	0	0	0	0	0	0	0	0	0	0	0	0	0	0	0	0	0	0	0	0	0	0	0	0	0	0	0	0	0	0	0	0	0	0	0	0	0	0	0	0
955	0	0	0	0	0	0	0	0	0	0	0	0	-0.012134449702706	0	0	0	0	0	0	0	0	0	0	0	0	0	0	0	0	0	0	0	0	0	0	0	0	0	0	0	0	0	0	0	0	0	0	0	0
956	0	0	0	0	0	0	0	0	0	0	0	0	0	0	0	0	0	0	0	0	0	0	0	0	0	0	0	0	0	0	0	0	0	0	0	0	0	0	0	0	0	-0.0546896363139185	0	0	0	0	0	0	0
957	0	0	0	0	0	0	0	0	0	0	0	0	0	0	0	0	0	0	0	0	0	0	0	0	0	0	0	0	0	0	0	0	0	0	0	0	0	0	0	0	0	0	0	0	0	0	0	0	0
958	0	0	0	0	0	-0.14239590915029	0	0	-0.0162654521795706	0	-0.0759054435046628	0	-0.0108436347863804	0	0	-0.0313950577479862	-0.0054218173931902	0.0148367952522255	0	-0.0650618087182824	0	-0.0014286569273451	-0.0108436347863804	0	0	0	0	0	0	0	-0.0108436347863804	0	0	0	0	0.0094149778590353	0	0	0	-0.0054218173931902	0	0.0148367952522255	0	0	0	0	0.053339742983331	0	0
959	0	0	0	0	0	0	0	0	0	0	0	0	0	0	0	0	0	0	0	0	0	0	0	0	0	0	0	0	0	0	0	0	0	0	0	0	0	0	0	-0.0080948718986522	0	0	0	0	0	0	0	0	0
960	0	0	-0.00280615108317432	0	0	-0.00140307554158716	0.011936374800659	-0.00841845324952295	-0.00140307554158716	0.0014059991693495	0	0	0.003511099753024	0	0	0	0	0	0	0	0	0.00350817612526162	0	0	-0.00420922662476148	0	0	0	0	0	-0.00140307554158716	0	0	0	0	0	0	0	0	0	0.0189439561678953	-0.00140307554158716	0	0	0	0	-0.00140307554158716	0	0
961	0	0	0	0	0	0	0	0	0	-0.00168438073742189	0	0	0	0	0	0	0	0	0	0	0	0	0	-0.00336876147484377	0	0	0	0	0	0	0	0	0	0	0	0	0	0	0	0	0	0	0	0	0	0	0	0	0
962	0	0	0	0	0	0	0	0	0	0	0	0	0	0	0	0	0	0	0	0	0	0	0	0	0	0	0	0	0	0	0	0	0	0	0	0	0	0	0	0	0	0	0	0	0	0	0	0	0
963	-0.0050945030312293	0	0	0	0	0	0	0	0	0	0	0	0	0	0	0	-0.0101890060624586	0	0	0	0	0	0	0	0	0	0	0	0	0	0	0	0	0	0	0	0	0	0	0	0	0	0	0	0	0	0	0	0
964	0	0	0	0	0	0	0	0	0	0	0	0	0	0	0	0	0	0	0	0	0	0	0	0	0	0	0	0	-0.00791514959632737	0	0	0	0	-0.0158302991926547	0	0	0	0	-0.0158302991926547	0	0	0	0	0	-0.00791514959632737	0	0	0	0
965	0	0	0	0	0	0	0	0	0	0	0	0	0	0	0	0	0	0	0	0	0	0	0	0	0	0	0	0	0	0	0	0	0	0	0	0	0	0	0	0	0	0	0	0	0	0	0	0	0
966	0	0	0	0	0	0	0	0	0	0	0	0	0	0	0	0	0	0	0	0	0	0	0	0	0	0	0	0	0	0	0	0	0	0	0	0	0	0	0	0	0	0	0	0.0099403578528827	0	0	0	0	0
967	0	0	0	0	0	0	0	0	0	0	0	0	0	0	0	0	0	0	0	0	0	0	0	0	0	0	0	0	0	0	0	0	0	0	0	0	0	0	0	0	0	0	0	0	0	0	0	0	0
968	0	0	0	0	0	0	0	-0.00562208354416147	0	0	0	0	0	-0.0168662506324844	0	0	0	-0.0532076926270968	0	0	0	0	0	0	0	0	0	0	0	0	0	0	0	0	0	0	0	-0.0112441670883229	0	0	0	0	0	0	0	0	0	0	0
969	0	0	0	0	0	0.0112769236552269	0	0	0	0	0	0	0	0	-0.00111691909038109	0	0	-0.00111691909038109	0	0	0	0	0	0	0	0	0	0	-0.00223383818076219	0	0	0	0	0	0	0	-0.00111691909038109	0	0	-0.00111691909038109	0	0	0	-0.00335075727114328	-0.00111691909038109	0	0	0	0
970	0	0	0	0	0	0	0	-0.00170584422230562	0	0	0	0	0	0	0	0	0	0	0	0	-0.00170584422230562	0	0	0	0	0	0	0	0	-0.00341168844461124	0	0	0.00673627484001347	0	0	0	0	0	0	0	-0.00170584422230562	0	0	0	0	0	0	0	0
971	0	0	0	0	0	0	0	0	-0.00176853423882286	0	0	0	0	0	0	0	0	0	0	0	0	0	0	0	0	0	0	0	0	0	0	0	0	0	0	0	0	0	0	0	0	0	-0.00176853423882286	0	0	0	0	-0.00353706847764573	0
972	-0.0258531540847983	-0.0517063081695967	0	0	0	-0.0258531540847983	0	0	0	0	0	0	-0.0517063081695967	0	0	-0.0258531540847983	0.101419878296146	-0.0517063081695967	0	0	0	0	0	0	0	0	0	0	0	-0.0258531540847983	0	0	0	0	0	0	0	0	0	0	0	-0.077559462254395	0	0	0	0	-0.0258531540847983	0	0
973	0	0	0	-0.00639488409272582	0	-0.00319744204636291	0	-0.00319744204636291	0	0	0	0	0	0	0	0	0	-0.00319744204636291	0	0	0	0.00254065129357327	0	-0.00639488409272582	0	0	0	-0.00319744204636291	0.012132977432662	0	0	0	0	0	0	0	0	0	0	-0.00319744204636291	0	-0.00959232613908873	-0.00319744204636291	0	0	0.012132977432662	0	-0.00319744204636291	0
974	0	0	0	0	0	0	0	0	0	-0.00910912734560029	0	0	0	0	0	0	0	0	0	0	0	0	0	0	0	-0.00910912734560029	0	0	0	-0.0182182546912006	0	0	-0.00910912734560029	0	-0.0182182546912006	0	0	0	0	0	0.114347662777857	-0.0182182546912006	0	0	0	0	-0.00910912734560029	0	0.123456790123457
975	0	0	0	0	0	0	0	0	0	0	-0.0477099236641221	0	0	0	0	0	0	0	0	0	0	0	0	0	0	0	0	0	0	0	0	0	0	0	0	0	0	0	0	0	0	0	0	0	0	0	0	0	0
976	0	0	0	0	0	0	0	-0.00695216907675195	0	0	0	0	0	0	0	0	0	0	0	0	0	0	0	0	0	0	0	0	0	0	0	0	0	0	0	0	0	0	-0.00695216907675195	0	0	0	0	0	0	0	0	0	0
977	0	0	0	0	0	0	0	0	0	0	0	0	0	0	0	0	0	0	0	0	0	0	0	0	0	0	0	0	0	0	0	0	0	0	0	0	0	0	0	0	0	0	0	0	0	0	0	0	0
978	0	0	-0.0080006400512041	0	0	0	0	-0.0757336054033211	-0.0080006400512041	0	0	0	0	0	0	-0.305572366223294	0.0904159132007233	-0.0080006400512041	0	0	0	0	0	-0.0160012801024082	-0.0080006400512041	0	0	0	0	0	0	0	0	0	-0.0080006400512041	0	0	0.0602772754671489	0	0	0	0	0	0	-0.0197291250448921	0	0	0.020819025377365	0
979	0	-0.0464037122969838	-0.036541732373497	-0.0696055684454756	0.182136952886416	0.0330638360719784	-0.139211136890951	-0.059743588521989	0	0.0794675483689621	-0.0696055684454756	0.178659056584896	0.635740386951695	-0.0232018561484919	0	0	0	0.182136952886416	0	0	0.284806357403869	0	0	0	0	0	0	0	0.0794675483689621	0	0	0	0	0	0	0	0	0	-0.0232018561484919	0	0	-0.0232018561484919	0	0	0	0	0	-0.0232018561484919	0
980	0	0	0	0	0	0	0	0	0	0	0	0	0	0	0	0	0	0	0	0	0	0	0	0	0	0	0	0	0	0	0	0	0	0	0	0	0	0	0	0	0	0	0	0	0	0	0	0	0
981	0	0	0	0	0	0	0	0	0	0	0	0	0	0	0	0	0	-0.0203334688897926	0	-0.0203334688897926	0	0	0	0	0.120264582080577	0	0	0.0601322910402886	0	0	0	0	0	0.0194653532607034	0	0	0	0	0	0.0499655565953923	0	0	0	0	0	0	0	0	0
982	-0.045045045045045	0	0	1.62112662112662	0	0	-0.135135135135135	0	0	0	0	0	0	0	0	0	0	0	0	0.414315414315414	0	0	0	-0.045045045045045	0	-0.135135135135135	0	-0.045045045045045	0	0	0	0	0	-0.0900900900900901	0	0	0	0	0	0	0	0	0	0	0	0	0	0	0
983	0	0.0423370025402202	0	0	0	0	-0.0489596083231334	0	0	0	0	0	0	0	0	0	0	0	0	0	0	0	0	0	0	0	0	0	0	0	0	0	0	0	0	0	0	0	0	0	0	0	0	0	0	0	0	0	0
984	0	0	0	0	0	0	0	0	0	0	0	0	0	0	0	0	0	0	0	0	0	0	0	0	0	0	0	0	0	0	0	0	0	0	0	0	0	0	0	0	0	0	0	0	0	0	0	0	0
985	0	0	0	0	-0.0133014099494546	0	0	0	0	0	0	0	0	0	0	0	0	0	0	0	0	0.0184433788270011	0	0	0	0	0	0	0	0	0	0	0	0	0	0	0	0	0	0	0	0	0	0	0	0	0	0	0
986	0	0	0	0	0	0	0.000302107243672703	0	-0.00520969002344361	-0.0104193800468872	0	0	0	-0.00520969002344361	0	-0.00520969002344361	0	0	0	0	0	0	0	0	0	0	0	0	0	0	0	0	0	0	0	0	0	0	0	0	0	0	0	0	0	0	0	0	0
987	0	0	0	-0.0107480653482373	0	0	0	0	0	0	0	-0.0107480653482373	0	0	0	0	0.0394166338194718	0	-0.0107480653482373	0	0	0	-0.0107480653482373	0	-0.0214961306964746	0.0394166338194718	0	0	-0.0214961306964746	0	0	0	-0.0214961306964746	-0.0107480653482373	0	0	0	-0.0107480653482373	-0.032244196044712	0	0	0	0	0	0	-0.0107480653482373	0	0	0
988	0	0	0	0	0	0	0	0	0	0	0	0	0	0	0	0	0	0	0	0	0	0	0	0	0	0	0	0	0	0	0	0	0	0	0	0	0	0	0	0	0	0	0	0	0	0	0	0	0
989	0	0	0	0	0	0	0	0	0	0	0	0	0	0	0	0	0	0	0	0	0	0	0	0	-0.00169339406973397	0	0	0	0	0	0	0	0	0	0	0	0	0	0	0	0	0	0	0	0	0	0	0	0
990	0	0	0	0	0	0	0	0	0	0	0	0	0	0	0	0	0	0	0	0	0	0	0	0	0	0	0	0	0	0	0	0	0	0	0	0	0	0	0	0	0	0	0	0	0	-0.0230733733271804	0	0	0
991	0	-0.00458358161067058	0	0	0	0	0	0.012206210195911	0.246863117107001	0.0564474693688845	0	0	0	-0.00458358161067058	0	0	0	0	0	0	0	0	0	0	0	0	0	0	0	0	0	0	0	0	0	0	0	0	0	0	0	-0.00458358161067058	0	0	-0.00458358161067058	0	0	0	0
992	0.68905020404531	-0.260618619611233	-0.075642965204236	0	-0.151285930408472	0	0	-0.075642965204236	0	0	0	0	0	0	-0.075642965204236	0	0	0	0	0	0	0	0	0	0.420168067226891	0	0	0	0	0	0	0	0	0	0	0	0	0	0	0	0	0	0	0	0	0	0	0	0
993	0.0776245643519349	-0.00788643533123028	0	-1.11995991349028	-0.00788643533123028	0.0545851528384279	-0.0315457413249211	-0.0236593059936909	-0.546815808686785	0.0115197057567534	-0.146295097323433	-0.0157728706624606	0.026052787458846	0	0	0	-0.156575014119818	0	-0.170040499772706	-0.0200260355681677	0	-0.178994531153141	0	-0.0357989062306283	0.0466987175071976	0	0	-0.134689295111099	0	0	0	-0.0315457413249211	0	-0.00788643533123028	-0.0157728706624606	0	0.118830327993057	0	0.0036332704255231	0	0	-0.00788643533123028	0	0	-0.0157728706624606	0	-0.163221660490681	0	-0.018872343063381
994	0	0	0	0	0	0	0	0	0	0	0	0	0	0	0	0	0	0	0	0	0	0	0	0	0	0	0	0	0	0	0	0	0	0	0	0	0	0	0	0	0	0	0	0	0	0	0	0	0
995	0	0	0	0	0	0	0	0	0	0	0	0	0	0	0	0	0	0	0	0	0	0	0	0	0	0	0	0	0	0	0	0	0	0	0	0	0	0	0	0	0	0	0	0	0	0	0	0	0
996	0	0	0	0	-0.0403958796202787	0	0	0	0	0	0	0	0	0	0	0	0	0	0	0	0	0	0	0	-0.0201979398101394	0	0	0	0	0	0	0	0	0	0	0	0	0	0	0	0	0	0	0	-0.0201979398101394	0	0	0	0
997	0	0	0	0	0	0	1.52543042173432	0	0	0	0	0	0	0	0	0	0	0	0	0	0	0	0	0	0	0	0	0	0	0	0	0	0	0	0	0	0	0	0	0	0	0	0	0	0	0	0	0	0
998	0	-0.00603791812583021	0	-0.0809708662605006	-0.0120758362516604	-0.0749329481346706	0	0	-0.00603791812583021	0	-0.0181137543774906	0	0	0	0	0	0	0	0	0	0	0	0	0	0	-0.00603791812583021	0	0	0	0	-0.0120758362516604	0	0	0	0	0	0	0	0	0	0	0	0	0	0	-0.0664170993841323	-0.00603791812583021	0	0
999	0	0.00676506618397005	0	0	0	0	0	0	0	0	0	0	0	0	0	0	0	0	0	-0.0018772292096865	0	-0.0018772292096865	0	0	0	0	0	0	0	0	0	0	0	0	0	0	0	0	0	0	0	0	0	0	0	0	0	0	0
1000	0	0	0	0	0	0	0	0	0	0	0	0	0	0	0	0	0	0	0	0	0	0	0	0	0	0	0	0	0	0	0	0	0	0	0	0	0	0	0	0	0	0	0	0	0	0	0	0	0
1001	-0.00784698381559588	-0.00392349190779794	0	0.0260314981127164	-0.00588523786169691	-0.0124869483443284	0	-0.00392349190779794	0	0.0130157490563582	0	-0.0156939676311918	0	0.00909225714856026	0	-0.00196174595389897	0	0	0	0.0130157490563582	0	0	0	0	0	0.00909225714856026	0	0	0	0	0	0	0	0	0	0	0	0	0.153510770101465	0	-0.00196174595389897	0	0	0	0	0	0	0	0
1002	0	0.0518778867853393	0.033178500331785	-0.00723955693911533	0	0	0	0.0591174437244547	0	-0.0144791138782307	-0.00723955693911533	0	0	-0.00723955693911533	0	0	0	0	0	0	-0.00723955693911533	0	0	0	0	0	0	-0.021718670817346	0	0	0	0	0	0	0	0	0	0	0	0	0	0	0	0	0	0	0	0	0
1003	0	0	0	0	0	0	0	0	0	0	0	0	0	0	0	0	0	0	0	0	0	0	0	0	0	0	0	0	0	0	0	0	0	0	0	0	0	0	0	0	0	0	0	0	0	0	0	0	0
1004	0	0	0	0	0	0	0	0	0	0	0	0	0	0	0	0	0	0	0	0	0	0	0	0	0	0	0	0	0	0	0	0	0	0	-0.00634276290752252	0	0	0	0	0	0	0	0	0	0	0	0	0	0
1005	0	-0.0142816338189089	0	0	0	0	0.0675905785160284	0	-0.0142816338189089	0	-0.0285632676378178	-0.114253070551271	0	0	0	0	0	0	0	0	0	0	0	0	0	0	0	0	0	0	0	0	0	0	0	0	0	0	0	0	0	0	0	0	0	0	0	0	0
1006	0	0	0	0	0	0	0	0	0	0	0	0	0	0	0	0	0	0	0	0	0	0	0	0	-0.0089541547277937	0	0	0	0	0	0	-0.0089541547277937	0	0	0	0	0	0	0	0	-0.054214121608452	-0.0268624641833811	0	0	0	0	0.0800981993084537	0	0
1007	-0.0188412623645784	-0.114492626758205	0.116743574031849	-0.123107363237585	0.053633681952266	-0.0565237870937353	-0.00942063118228921	-0.0188412623645784	-0.0376825247291569	0	0	-0.00942063118228921	0	0	0	0	0.026816840976133	-0.00942063118228921	0.0079755786115546	-0.00942063118228921	-0.123162942182613	-0.0282618935468676	0	0.053633681952266	-0.016645894035962	-0.0108656837530239	0	0	0	0	0	-0.0217313675060477	0.0145061046523745	-0.0471031559114461	0	0	0	0	0	0	0	0	0	0	0	0	0	0	0
1008	0	0	0	0	0	0	0	0	-0.00886210563629919	0	0	0	0	0	0	0	0	0	0	0	0	0	0	0	0	0	0	0	0	0	0	0	0	0	0	0	0	0	0	0	0	0	0	0	0	0	0	0	0
1009	-0.05103893576694	-0.026595866934094	0.174752045158196	0.0575241442819076	0.327187005373565	0.0071938698116417	-0.0841200112160015	0.040983606557377	0.122950819672131	-0.112160014954669	0.058968281086481	-0.205626694083559	-0.114312813055916	0.153170435723271	-0.032345599941162	-0.496082060679794	0.267483248779188	-0.149519872394999	0.078397092420159	-0.423461515477929	0.21935940083262	0.032372414152387	-0.347244035370242	-0.860575295071243	-0.036651196143657	0.099243226347185	1.70915697652148	-0.383213384428451	-0.094175340425565	-0.0769261414043599	0.122950819672131	0.021581609434925	-0.327133376951117	-0.0301928018399149	-0.109271741345522	-0.327842038247791	-0.360187638188953	-0.0136254499041579	-0.135158946982942	-0.105674806439701	-0.026595866934094	-0.145949751700404	-0.121506682867558	-0.0560800074773343	-0.130853350780447	0.001444136804573	-0.0488861376656929	0.05537134618066	0.116492425368389
1010	0	0	0	0	0	0	0	0	0	0	0	0	0	0	0	0	0	0	0	0	0	0	0	0	0	0	0	0	0	0	0	0	0	0	0	0	0	0	0	0	0	0	0	0	0	0	0	0	0
1011	0	0	0	0	0	0	0	0	0	0	0	0	0	-0.00413450937155458	0	0	-0.00435485024304012	0	0	0	0	0	-0.00275633958103638	-0.035832414553473	-0.00137816979051819	0	0	-0.0126238689861493	0	-0.0140020387766675	-0.00137816979051819	0	-0.00137816979051819	0	0	0	0	-0.00022034087148556	-0.00551267916207277	-0.00137816979051819	0	0	-0.00413450937155458	0	-0.00551267916207277	0	-0.00137816979051819	0	0
1012	0	0	0	0	0	0	0	0	0	0	0	0	0	0	0	0	0	0	-0.0255885363357216	0	0	0	0	0	0	0	0	0	0	0	0	0	0	0	-0.0511770726714432	0	0	0	-0.0255885363357216	-0.0511770726714432	0	0	0	0	0	0	0	0	0
1013	0	0	0	-0.011953143676787	0	-0.0059765718383935	0	0	0	0	0	0	0	0	0	0	0	0	0	-0.0179297155151805	0	0	0	0	-0.0059765718383935	0	0	0	0	0	0	0	0	0	0	0.005265241234524	0	0	0	0	-0.158236190213709	0	0	0	0	-0.0059765718383935	0	0	0
1014	0	0	0	0	0	-0.00427222625710258	0	0	0	0	0	0	0	-0.00427222625710258	0	0	0	0	0	0	0	0	0	0	0	0	0	0	0	0	0	0	0	0	0	0	0	0	0	0.0266737796745799	0	0	0	0	0	0	0	0	0
1015	0	0	0	0	0	0	0	0	0	0	0	0	0	0	0	0	0	0	0	0	0	0	0	0	0	0	0	0	0	0	0	0	0	0	0	0	0	-0.0065483596359112	0	0	0	0	0	0	0	0	0	0	0
1016	0	0	0	0	0	0	0	0	-0.0459558823529412	0	0	0	0	0	0	0	0	0	0	0	0	0	0	0	-0.0459558823529412	0	0	0	0	0	0	0	0	0	0	0	0	0	0	0	0	0	-0.0459558823529412	0	0	0	0	0	0
1017	0	0	0.012591286829514	0	0	0	0	0.0157929022975256	0	0	0	-0.00375586854460094	0	0	0.012591286829514	0	0	0	0	0	0	0	0	0	0	0	-0.0112676056338028	0	0	0	0	0	0	0	0.012591286829514	0	0	0	0	0	0	0	0	0.00320161546801165	0	-0.0061880558934907	-0.00187793427230047	0	0.012591286829514
1018	0	0	0	0	0	0	0	0	0	0	0	0	0	0	0	0	0	0	0	0	0	0	0	0	0	0	0	0	0	0	0	0	0	0	0	0	0	0	0	0	0	0	0	0	0	0	0	0	0
1019	0	0	0	0	0	0	0	0	0	0	0.0469460285974046	0	0	0	0	0	0	0	0	0	0	0	0	-0.0203873598369011	0	0	0.108108108108108	0	-0.0611620795107034	0	0	0	0	0	-0.0203873598369011	0.0265586687605035	-0.0407747196738022	5.44970658732126	0.073504697357908	0.71410860401686	0.81097611372841	0.006171308923602	-0.0203873598369011	0.0673333884343058	0.432432432432432	0	0	0	0.273631429594732
1020	0	0	0	0	0	0	0	0	0	0	0	0	0	0	0	0	0	0	0	0	0	0	0	-0.0191204588910134	0	0	0	0	0	0	0	0	0	0	0	0	0	0	0	0	0	0	0	0	0	0	0	0	0
1021	0	0	0	0	0	0	0	0	0	0	0	0	0	0	0	0	0	0	-0.00750694392312889	-0.00375347196156445	0	0	0	0	0	0	0	0	0	0	0	0	0	0	-0.00375347196156445	0	0	0	0	0	0	0	0	0	0	0	0	0	0
1022	0	0	0	0	0	0	0	0	0	0	0	0	0	0	0	0	0	0	0	0	0	0	0	0	0	0	0	0	0	0	0	0	0	0	0	0	0	0	0	0	0	0	0	0	0	0	0	0	0
1023	-0.105615208590037	0	0	0	-0.0176025347650062	0	0	0	0	-0.0176025347650062	0	0	0	-0.0176025347650062	0	0	0	0	-0.0176025347650062	0	0	0	0	0	0	0	0	0	0	0	0	0	-0.0176025347650062	0	0	0	0	0	0	0	0	0	0	0	0	0	0.198216055500496	0	0
1024	0	0	0	0	0	0	0	0	0	0	0	0	0	0	0	0	-0.0195503421309873	0	0	0	0	0	0	-0.00977517106549365	0	0	0	0	0	0	0	0	0	0	0	0	0	0	0	0	0	0	0	0	0	0	0	0	0
1025	0	0	0	0	0	0	0	0	0	0	0	0	0	0	0	0	0	0	0	0	0	0	0	0	0	0	0	0	0	0	0	0	0	0	0	0	0	0	0	0	0	0	0	0	0	0	0	0	0
1026	0	0	0	0	0	0	-0.00830771786990114	0	0	0	0	0	0	0	0	0	0	0	0	0	0	0	0	0	0	0	0	0	0	0	0	0	0	0	0	0	0	0	0	0	0	0	0	0	0	0	0	0	0
1027	0	0	0	0	0.00362936885275651	0	0	0	0	0	0	0	0	0	0	0	0	-0.00119353106164588	0	0	0	0	0	0	0	0	0	0	0	-0.00238706212329176	0	0	0	0	0	0	0	0	0	-0.0059676553082294	0	0	0	-0.00238706212329176	0	-0.00238706212329176	0	-0.00119353106164588	0
1028	0	0	0	0	0	0	0	0	0	0	0	0	0	0	0	0	0	0	0	0	0	0	0	0	0	0	0	0	0	0	0	0	0	0	0	0	0	0	0	0	0	0	0.0592697524958913	0	0	0	0.020328942527044	0	-0.058411214953271
1029	0	0	0.440528634361233	0	0	0	0	0	0	0	0	0	0	-0.12442969722107	0.220264317180617	0	0	0	0	0	0	0	0	0	-0.0414765657403567	0	0	0	0	0	0	0	0	0	0	0	0	0	0	0	0	0	0	0	0	0	0	0	0
1030	0	0	0	0	0	0	0	0	0	0	0	0	0	0	0	0	0	0	0	0	0	0	0	0	0	0.0759878419452888	0	0	0	0	0	0	0	0	0.083324220104534	0	0	-0.0180799132164166	0	0.025416291375662	0.0579079287288722	0.227963525835866	-0.0361598264328331	0	-0.0180799132164166	0	0	-0.8345611004897	-0.0361598264328331
1031	0	0	0	0	0	0	0	0	0	-0.00850593288818951	0	-0.0127588993322843	0	0	0	0	0	0	0	0	0	0	0	0	0	0	0	0	0	0	0	0	-0.00425296644409476	0	0	0	0	0	0	0	0	-0.00425296644409476	0	-0.00425296644409476	0	0	0	0	0
1032	0	0	0	-0.016608536787909	0	0	0	0	0	0	0.086830945631865	0	0	0	0.200468827291754	0	0	0.0600240096038415	0	0	0	0	0	0	0	0	0	0	-0.016608536787909	0	0.146854955235707	0	0	0	0	-0.016608536787909	0	0	0.233685900867572	0	0	0	0	0	-0.095862959035134	0.0434154728159325	-0.033217073575818	0	0
1033	0	0	0	0	0	0	0	0	0	0	0	0	0	-0.0578034682080925	-0.115606936416185	0	-0.0578034682080925	0	-0.115606936416185	-0.0578034682080925	0	0	0	-0.0578034682080925	0	0	0	0	0	-0.0578034682080925	0	0	0	0	-0.0578034682080925	0	0	0	0	0	0	0	0	0	0	0	0	0	0
1034	0	0	0	0	0	0	0	0	0	0	0	0	0	0	0	0	-0.000867806965018701	0	0	0	0	0	0	0	0	0.0139370734222936	0	-0.000867806965018701	0	0	0	-0.0026034208950561	0	0	0	0	0	0.00673854447439353	0	0	-0.0238386105470171	-0.000867806965018701	-0.00974978786096177	0	-0.000867806965018701	0	-0.0026034208950561	0	0
1035	-0.00374027528426092	0	0	0	0	0.0172890733056708	0	0	0	0	0	0	0	0	0	0	0	0	0	0	0	0	0	0	0	0	0	0	0	0	0	0	0	0	0	0	0	0	0	0	0	0	0	0	0	0	0	0	0
1036	0	0	0	0	0	0	0	0	0	0	0	0	0	0	0	0	0	0	0	0	0	0	0	0	0	0	0	0	0	0	0	0	0	0	0	0	0	0	0	0	0	0	0	0	0	0	0	0	0
1037	0	0	0	0	-0.0120641814452889	0.0823723228995058	0	0	0	-0.0120641814452889	0	0	0	0	0	0	0	0	-0.0120641814452889	0	0	0	0	0.0823723228995058	-0.0241283628905779	0	0	0	0	0	0	0	0	0	0	0	0	0	0	0	0	0	0	0	0	0	0	0	0
1038	0	0	0	0	0	0	0	0	0	0	0	0	0	0	0	0	0	0	0	0	0	0	0.117924528301887	0	0	0	0	0	0	0	0	0	0	0	0	0	0	0	0	0	0	0	0	0	0	0	0	0	0
1039	0	0	0	0	0	0	0	0	0	0	0	0	0	0	0	0	0	0	0	0	0	0	0	0	0	0	0	0	0	0	0	0	0	0	0	0	0	0	0	0	0	0	0	0	0	0	0	0	0
1040	0	0	0	0	0	0	0	0	0	0	0	0	0	0	0	0	0	0	0	0	0	0	0	0	0	0	0	0	0	0	0	0	0	0	0	0	0	0	0	0	0	0	0	0	0	0	0	0	0
1041	0	0	-0.00419392719342392	-0.00209696359671196	0	0	0	0	0	0	0	0	0	0	-0.00209696359671196	0	0	0	0	-0.00209696359671196	0.0102669404517454	-0.00209696359671196	0	0	0	-0.00209696359671196	0	0	0	0	0	0	0	0	0	0	0	0	0	0	0	0	-0.00209696359671196	0	-0.00209696359671196	0	0	0	0
1042	0	0	0	0	0	0	0	0	0	0	0	0	0	0	0	0	0	0	0	0	0.223846295274867	0	0	0	0	0	0	0	0	0	0	0	0	0	0	0	0	0	0	0	0	0	0	0	0	0	0	0	0
1043	0	0	-0.00357980275286832	0	0.0169183478340478	-0.00357980275286832	-0.044747534410854	0	-0.00178990137643416	0.0239430807654277	-0.0084100165847438	0	0	0	0	0.009354124605241	0	0	-0.0104696631098915	-0.00715960550573663	0	-0.0600474113526208	0	0	0	0	0	0	0	-0.00357980275286832	0	0	0	0	0	-0.00536970412930248	-0.00178990137643416	0	0	-0.00715960550573663	0	0	-0.00178990137643416	0	-0.00178990137643416	0.0051982736451491	-0.00178990137643416	0	0
1044	0	0	0	0	0	0	0	0	0	0	0	0	0	0	0	0	0	0	0	0	0	0	0	0	0	0	0	0	0	0	0	0	0	0	0	0	0	0	0	0	0	0	0	0	0	0	0	0	0
1045	-0.318268618714195	0	0	0	1.26582278481013	0	0	0	0	-0.063653723742839	0	0	0	0	0	0	0	0	0	0	0	0	0	0	0	0	0	0	0	0	-0.063653723742839	0	0	0	0	0	-0.063653723742839	0	0	0	0	0	0	0	0	0	0	0	0
1046	0	0	0	0	0	0	0	0	0	0	0	0	0	-0.00333222259246918	0	0	0	0	0	0	0	0	0	0	0	0	0	0	0	0	0	0	0	0	0	0	0	0	0	0	0	-0.00999666777740753	0	0	0	0	0	0	0
1047	-0.00375699740767179	0	0	0	0	0	0	-0.00751399481534358	0	0	0	0	0	0	0	0	0	0	0	0	0.0130616509926855	0	0	0	0	0	0	0	0	0	0	0	0	0	0	0	0	0	0	0	0	0	0	0	0	0	0	0	0
1048	-0.0243427458617332	0	0	0	0.054685151613237	0	0	0	0	0	0	-0.0121713729308666	0	-0.0121713729308666	0	0	0.0212568893411852	0	0	0	-0.0121713729308666	0	-0.0121713729308666	0	0	0	0	0	0	-0.0121713729308666	0	0	0	0.011999319779542	0	0	0	0	0	0	0	-0.0365141187925998	0	0	0	-0.0365141187925998	-0.0121713729308666	0	0
1049	0	0	0	0	0	0	0	0	0	0	0	0	0	0	0	0	0	0	0	0	0	0	0	0	0	0	0	0	0	0	0	0	0.0189393939393939	0	0	0	0	0.0089612500527729	0	0	0	0	-0.0053584824777623	0	0	0	0	0	0
1050	0	0	0	0	0	-0.0542740841248304	0	0	0	0	0	-0.0271370420624152	0	0	0	0	0	0	0	0	0	0	0.248756218905473	0	0	-0.0542740841248304	0	0	0	0	0	0	0	0	0	0	0	0	0	0	0	0	0	0	0	0	0	0	0
1051	0	0	0	0	0	0	0	0	0	0	0	0	0	0	0	0	0	0	0	0	0	0	0	0	0	0	0	0	0	0	0	0	0	0	0	0	0	0	0	0	0	0	0	0	0	0	0	0	0
1052	0	0	0	0	0	0	0	0	0	0	0	0	0	0	0	0	0	0	0	0	0	-0.0352733686067019	0	0	0	0	0	0	0	0	0	0	0	0	-0.0352733686067019	0	0	0	0	-0.0352733686067019	0	0	0	0	0	0	0	0	0
1053	0	0	0	-0.011768859597505	0	0	0.0385951370127364	0	0	0	0	0	0	-0.011768859597505	0	0	0	0	0	0	0	0	0	0	0	0	0	0	0	0	0	0	0	0	0	0	0	0	0	0	0	0	0	-0.035306578792515	0	0	0	-0.011768859597505	0
1054	0	0	0	0	0	0	0	0	0	0	0	-0.0262398320650748	0	0	0	0	0	0	0	0	0	0	0	0	0	0	0	0.198432893730547	0	0	0	0	-0.0262398320650748	0	0	0	0	0	0	0	0	0	0	0	0	0	-0.0787194961952244	0	0
1055	0	0	0	0	0	0	0	0	0	0	0	0	0	0	0.0500751126690035	0	0	0	0	0	0	0	0	0	0	0	0	0	0	0	0	0	0	0	0	0	0	0	0	0	0	0	0	0	0	0	0	0	0
1056	0	0	0	0	0	0	0	0	0	0	0	0	0	0	0	0	0	0	0	0	0	0	0	0	0	0	0	0	0	0	0	0	0	0	0	0	0	0	0	0	0	0	0	0	0	0	0	0	0
1057	0	0	0	0	0	0	0	0	0	0	0	0	0	0	0	0	0	0	0	0	0	0	0	0	0	0	0	0	0	0	0	0	0	0	0	0	0	0	0	0	0	0	0	0	0	0	0	0	0
1058	0	0	0	0	0	0	0	0	0	0	0	0	0	0	0	0	0	0	0	0	0	0	0	0	0	0	0	0	0	0	0	0	0	0	0	0	0	0	0	0	0	0	0	0	0	0	0	0	-0.0143051283885273
1059	0	0	-0.0172176308539945	0	0	0	0	0	0	0	0	0	0	0	0	0	0	0	0	0	0	0	0	0	0	0	0	0	0	0	0	-0.0172176308539945	0	0	0	0	0	0	0	0	0	0	-0.0172176308539945	0	0	0	0	0	0
1060	0	0	0	0	-0.00830771786990114	0	0	0	0	0	0	0	0	0	0	0	0	0	0	0	0	0	-0.00830771786990114	0	0	0	0	0	0	0	0	0	0	0	0	0	0	0	0	0	0	0	0	0	0	0	0	0	0
1061	0	0	0	0	0	0	0	0	0	0	-0.00229489386115892	0	0	0	0	0	0	0	0	0	0	0	0	0	0	0	0	0	0	0	0	0	0	0	0	0	0	0	0	0	-0.00229489386115892	0	0	0	0	0	0	0	0
1062	0	0	0	0	0	0	0	0	0	0	0	0	0	0	0	0	0	0	0	0	0	0	0	0	0	0	0	0	0	0	0	0	0	0	0	0	0	0	0	0	0	0	0	0	0	0	0	0	0
1063	0	0	0	0	0	0	0	0	-0.000613071919466873	0	0	0	0	0	0	0	0	0	0	0	0	0	0	0	0	0	0	0	0	0	0	0	0	0	0	0	0	-0.000306535959733436	0	0	0	0	0	0	0	0	0	0	0
1064	0	0	0	0	0	0	0	0	0	0	0	0	0	0	0	0	0	0	0	0	0	-0.00949036727721363	0	-0.00949036727721363	0	0	0	0	0	0	0	0	0	-0.00949036727721363	-0.0189807345544273	0	0	0	0	0	0	0	0	0	0	0	0	0	0
1065	0	0	0	0	0	0.004455533772946	0	0	0	0	0	0	0	0	0	0	0	0	0	0	0	0	0	0	0	0	0	0	0	0	0	0	0	0	0	0	0	0	0	0	0	0	0	0	0	0	0	0	0
1066	0	0	0	0	0	0	0	0	0	0	0	0	0	0	0	0	0	0	0	0	0	0	0	0	0	0	0	0	0	0	0	0	0	0	0	0	0	0	0	0	0	0	0	0	-0.0225250591282802	0	0	0	0
1067	0	0	0	0	0	0	0	0	0	0	0	0	0	0	0	0	0	0	0	0	0	0	0	0	0	0	0	0	0	0	0	0	0	0	0	0	0	0	0	0	0	0	0	0	0	0	0	0	0
1068	0	0	0	-0.0204750204750205	0	-0.00682500682500682	0	0	0	0.0205168403697816	0	0	-0.0704832506303095	-0.0204750204750205	-0.00227500227500228	0	0	-0.0113750113750114	0	0	0	-0.0978250978250978	-0.00682500682500682	0	-0.0970388838035899	-0.00455000455000455	-0.0265138132785191	0	0	-0.00682500682500682	0	0	0.00988622312151728	0	0	-0.0477750477750478	0	0	0	0	-0.00682500682500682	-0.00227500227500228	0	0	0	0	0	0	0
1069	0	0	0	0	0	0	0	0	0	0	0	0	0	0	0	0	0	0	0	0	0	0	0	0	0	0	0	0	0	0	0	0	0	0	0	0	0	0	0	0	0	0	0	0	0	0	0	0	0
1070	0	0	0	0	0	0	0	0	0	0	0	0	0	0	0	0	0	0	0	0	0	0	0	0	0	0	0	0	0	0	0	0	0	0	0	0	0	0	0	0	0	0	0	0	0	0	0	0	0
1071	0	0	0	0	0	-0.00791389680278569	0	0	-0.0158277936055714	0	0	0	0	-0.00791389680278569	0	0	0	0	0	-0.0237416904083571	0	0	0	0	-0.0158277936055714	0	0	0	0	0	-0.00791389680278569	0	0	0	0	0	0	-0.0237416904083571	-0.0158277936055714	0	0	0	0	0	-0.0158277936055714	0	0	0	0
1072	0	0	0	0	0	0	0	0	0	0	0	0	0	0	0.535714285714286	0	0	0	0	0	0	0	0	0.357142857142857	0	0	0	0	0	0	0	0	0	0	0	0	0	0	0	0	0	0	0	0	0	0	0	0	0
1073	0	0	0	0	0	0	0	0	0	0	0	0	0	0	0	0	0	0	0	0	0	0	0	0	0	0	0	0	0	0	0	0	0	-0.00485271994953171	0	0	0	0	0	0	0	0	0	0	0	-0.00970543989906343	0	0	0
1074	0	0	0	0	0	0	0	0	0	0	0	0	0	0	0	0	0	0	0	0	0	0	0	0	0	0	-0.0139169160114119	0	0	0	0	0	0	0	0	0	0	0	0	0	0	0	0	0	0	0	0	0	0
1075	0.0573676538625212	0	-0.0581125058112506	0	0	0	-0.06504103431547	0	0	0	0	0	-0.1560816177847	-0.0697350069735007	0.221797234997136	-0.0116225011622501	0.056622801913792	0	0	0.160480460425313	0	0.0170613257690105	-0.031663234726178	0	0	0	0	0	0	0	0	0	-0.0116225011622501	0	0	0	0	0	0	0	0	0	0	0	0	0	0	-0.0116225011622501	0
1076	-0.000327204787660453	0	0	0	0	0	0	0	0	0	0	0	0	0	0	0	0	0	0	0	0	0	0	0	0	0	0	0	0	0	0	0	0	0	0	0	0	0	0	0	0	0	0	0	0	0	0	0	0
1077	0	0	0	0	0	0	0	0	0	0	0	0	0	0	0	0	0	0	0	0	0	0	0	0	0	-0.00376095377787807	0	0	0	0	0.0137117784176608	0	0	-0.00752190755575614	0	0	0	0	-0.00376095377787807	0	0	0	0	-0.00752190755575614	0	0	0	0	-0.00376095377787807
1078	0	-0.0154886674583097	0	0	0	-0.00516288915276989	0	0	-0.00516288915276989	0	0	0	0	0	-0.0206515566110796	0	0	0	0	0	0	0	0	0	0	-0.0309773349166193	0	0	0	-0.0516288915276989	0	0	0.0178891696578452	0	0	-0.00516288915276989	0.0381788415152263	0	0	-0.011049547812938	0	-0.00516288915276989	0	0.028214947963385	0	0	0	-0.0154886674583097	-0.0103257783055398
1079	0	-0.0367782272894446	0.156372165754496	0	0	0	-0.0183891136447223	0	0.0781860828772478	0	-0.0735564545788893	0.0597969692325255	0	-0.0183891136447223	0	0.009259256596717	0	-0.0183891136447223	0	0	0	-0.0183891136447223	0	0	0	0	-0.0183891136447223	0	0	-0.0183891136447223	0	0.0781860828772478	0	0.119593938465051	-0.183891136447223	-0.0183891136447223	0.0230187419430808	0	0	-0.0367782272894446	0	0.0597969692325255	0	0	-0.055167340934167	0	0	0.0781860828772478	0
1080	0	0	0	0	0	0	0	0	0	0	0	0	0	0	0	0	0	0	0	0	0	0	0	0	0	0	0	0	0	0	0	0	0	0	0	0	0	0	0	0	0	0	0	0	0	0	0	0	0
1081	0	0	0	0	0	0	0	0	0	0	0	0	0	0	0	0	0	0	0	0	0	0	0	0	0	0	0	0	0	0	0	0	0	0	0	0	0	0	0	0	0	0	0	0	0	0	0	0	0
1082	0	0	0	0	0	0	0	0	0	0	0	0	0	0	0	0	0	0	0	0	0	0	0	0	0	0	0	0	0	0	0	0	0	0	0	0	0	0	0	0	0	0	0	0	0	0	0	0	0
1083	0	0	-0.000495670319756923	0	0	0	0	0	0	0	0	0	0	0	0	0	0	0	0	-0.000495670319756923	0	0	-0.000495670319756923	0	0	-0.000495670319756923	0	0	0	0	0	0	-0.000495670319756923	0	-0.000991340639513846	0	0	0	0	0	-0.000495670319756923	0	0	0	0	-0.000495670319756923	0	0	0
1084	0	0	0	0	0	0	0	0	0	0	0	0	0	0	0	0	0	0	0	0	0	0	0	0	0	0	0	0	0	0	0	0	0	0	0	0	0	0	0	0	0	0	0	0	0	0	0	0	0
1085	0	0	0	0	0	0	0.0271444082519001	0	0	0	0	0	-0.0125219133483596	0	0	0.0897947629850606	0	0	0	0	0	0.0021005815551808	0	0	-0.00626095667417982	0	0	0	0	0	-0.0125219133483596	0.0208834515777203	0	0	0	0	0	0	0.0814332247557003	-0.004160375118999	0	0	0	0	0	0	0	0	0
1086	0	0	0	0	0	0	0	0	0	0	0	0	0	0	0	0	0	0	0	0	0	0	0	0	0	0	0	0	0	0	0	0	0	0	0	0	0	0	0	0	0	0	0	0	0	0	0	0	0
1087	-0.00302288322602098	0	0	0	0	0	0	0	0	0	0	0	0	0	0	0	0	0	0	0	0	0	0	0	0	0	0	0	0	0	0	0	0	0	0	0	0	0	0	0	0	0	-0.00302288322602098	0	0	0	0	0	0
1088	0	0	0	0	0	0	0	0	0	0	0	0	0	0	0	0	0	0	0	0	0	0	0	0	0	0	0	0	0	0	0	0	0	0	0	0	0	0	0	0	0	0	0	0	0	0	0	0	0
1089	0	0	0	0	0	0	0	0	0	0	0	0	0	0	0	0	0	0	0	0	0	0	0	0	0	0	0	0	0	0	0	0	0	0	0	0	0	0	0	0	0	0	0	0	0	0	0	0	0
1090	0	0	0	0	0	0	0	0	0	0	0	0	0	0	0	0	0	0	0	0	0	0	0	0	0	0	0	0	0	0	0	0	0	0	0	0	0	0	0	0	0	0	0	0	0	0	0	0	0
1091	0	0	0	0	0	0	0	0	0	0	0	0	0	0	0	0	0	0	0	0	0	0	0	0	0	0	0	0	0	0	0	0	0	0.00510868746516879	0	0.0866907603772571	-0.00168545954054373	0.0102696837738752	0	0	0	0	0	0	0	0	0	0	0
1092	0	0	0	-0.00400256163944925	0	0	0	-0.00400256163944925	0	0	-0.0080051232788985	0	0	0	0	0	0	0	0	0	-0.00400256163944925	0	-0.0080051232788985	0	0	0	0	0	0	0	0	-0.0080051232788985	0	0	0	0	0	0	0	0	0	0	0	0	0	0	0	0	0
1093	0	0	0	0	0	0	0	0	-0.00805152979066022	0	0	0	0	0	0	0	0	0	0	0	0	0	0	0	0	0	0	0	0	0	0	0	0	0	0	0	0	0	0	0	0	0	0	0	0	0	0	0	0
1094	0	0	0	0	0	0	0	0	0	0	0	0	0	0	0	0	0	0	0	0	0	0	0	0.153139356814701	0	0	0	0	0	0	0	0	0	0	0	0	0	0	0	0	0	0	0	0	0	0	0	0	0
1095	0	0	0	0	0	0	0	0	0	0	0	0	0	0	0	0	0	0	0	0	0	0	0	0	0	0	0	0	0	0	0	0	0	0	0	0	0	0	-0.00455933980759586	0	0	0	0	0	0	0	-0.00455933980759586	0	0
1096	0	0	0	0	0	0	0	-0.00329511005667589	0	0	0	0	-0.00329511005667589	0	0	-0.0329511005667589	0	0	0	0	-0.00329511005667589	0	-0.00329511005667589	-0.00988533017002768	0	0	0	-0.00659022011335179	0	0	0	0	-0.00988533017002768	0	0	0	0	0	0	-0.0230657703967313	0	-0.00659022011335179	-0.00329511005667589	-0.201862147652828	-0.00329511005667589	-0.00988533017002768	-0.00329511005667589	0	0
1097	-0.0592417061611374	0	0	0	0	0	0	0	0	0	0	0	0	0	0	0	0	0	0	0	0	0	0	0	0	0	0	0	0	0	0	0	0	0	0	0	0	0	0	0	0	0	0	0	0	0	0	0	0
1098	0	0	0	0	0	0	0	0	0	0	-0.00157304431265829	0	0	0	0	0	0	0	0	0	0	0	0	0	0	0	0	0	0	0	0	0	0	0	0	0	0	0	0	0	0	0	0	0	0	0	0	0	0
1099	0.0408346069892105	-0.0128040973111396	0	0	0	0	0	0	0	0	0	0	0	0	0	0	0	-0.00640204865556978	0	0	0	0	0	0	0	0	-0.0128040973111396	0	0	0	0	-0.00640204865556978	0	0	0	0	0	0	0	0	0	0	0	0	0	0	0.0944733112895607	0	0
1100	0	0	0	0	0	0	0	0	0	0	0	0	0	0	0	0	0	0	0	0	0	0.284090909090909	0	0	-0.069856793573175	0	0	0	0	-0.174641983932937	0	0	0	-0.069856793573175	0	0	0	0	-0.0349283967865875	-0.13971358714635	0	0	0	0	0	0	0	0	0
1101	0	0	0	0	0	0	0	0	0	0	0	0	0	0	0	0	0	0	0	0	0	-0.008911067545892	0	0	0	0	0	0	0	0	0	0	0	0	0	0	0	0	0	0	0	0	0	0	0	0	0	0	0
1102	0	0	0	0	0	0	0	0	0	0	0	0	0	0	0	0	0	0	0	0	0	0	0	0	0	0	0	0	0	0	0	0	0	0	0	0	0	0	0	0	0	0	0	0	0	0	0	0	0
1103	0	0	0	0	0	0	0	0	0	0	0	0	0	0	0	0	0	0	0	0	0	0	0	0	0	0	0	0	0	0	0	0	0	0	0	0	0	0	0	0	0	0	0	0	0	0	0	0	0
1104	0	0	0	0	0	0	0	0	0	0	0	0	0	0	0	0	0	0	-0.24896265560166	0	0.268650393131721	0	0	0	0	0	0	-0.0829875518672199	0	0	0	0	0.3003003003003	0	0	0.1420507644574	0	0	0	0	-0.24896265560166	0	0	0	0	0	0	0	0
1105	0	0	0	0	0	0	0	0	0	0	0	0	0	0	0	0	0	0	0	0	0	0	0	0	0	0	0	0	0	-0.0033526670466356	0	0	0	0	-0.0033526670466356	0	0	0	0	0	-0.0067053340932712	0	0	0	0	0	0	0.0143636885952313	0
1106	0	0	0	0	0	0	0	0	0	0	0	0	0	0	0	0	0	-0.00236694793898008	0	0	0	0	0	0	0	0	0	0	0	0	0	0	0	0	0	0	0	0	0	0	0	0	0	0	0	0	0	0	0
1107	0	0	0	0	0	0	0	0	0	0	0	0	0	0	0	0	0	0	0	0	0	0	0	0	0	0	0	0	0	0	0	0	0	0	0	0	0	0	0	0	0	0	0	0	0	0	0	0	0
1108	0	0	0	0	0	0	0	0	0	0	0	0	0	0	0	0	0	0	0	0	0	0	0	0	0	0	0	0	0	0	0	0	0	0	0	0	0	0	0	0	0	0	0	0	0	0	0	0	0
1109	0	0	0	0	0	0	0	0	0	0	0	0	0	0	0	0	0	0	0	0	0	-0.0310800310800311	0	0	0	0	0	0	0	0	0	0	0	0	0	0	0	0	0	0	0	0	0	0	0	0	0	0	0
1110	0	0	0	0	0	0	0	0	0	0	0	0	0	0	0	0	0	-0.00537880214076325	0.0104079933388843	0	-0.00268940107038163	0	0	0	0.010058382396242	0	0	0	0	0	0	0	0	0	0	0	0	0	0	0.0104079933388843	0	0	0	0	0	0	0	0	0
1111	0	0	0	0	0	0	0	0	0	0	0	0	0	0	0	0	0	0	0	0	0	0	0	0	0	0	0	0	0	0	0	0	0	0	0	0	0	0	0	0	0	0	0	0	0	0	0	0	0
1112	0	0	0	0	0	0	0	0	0	0	0	0	0	0	0	0	0	0	0	-0.00587924040214004	0	0	0	0	0	0	0	0	0	0	0	0	0	0	0	0	0	0	0	-0.00881886060321006	0	0	0	0	-0.00293962020107002	0	-0.00293962020107002	0	0
1113	0	0	0	0	0	0	0	0	0	0	0	0	0	0	-0.0156298843388559	0	0	-0.0312597686777118	0	0	0	0	0	0	0	0	0	0	0	0	0	0	0	0	0	0	0	0	0	0	0	0	0	0	0	0	0	0	0
1114	0	0	0	0	0	0	0	0	0	0	0	0	0	0	0.00928232817063542	0	0	0	0	0	0	0	0	0	0	0	0	0	0	0	0	0	0	0	0	0	-0.00913617468365995	0	0	0	-0.00456808734182998	0	0	0	0	0	0	0	0
1115	0	0	0	0	0	0	0	0	0	0	0	0	0	0	0	-0.0346981263011797	0	0	0	0	0	0	0	0	0	0	0	0	0	0	0	-0.00867453157529493	0	-0.00867453157529493	0	0	0	0.07634237969763	0.039915848916426	-0.0260235947258848	0.0589933165470402	0.0138814177988167	-0.0346981263011797	-0.00867453157529493	-0.0173490631505899	0	0	-0.00867453157529493	0
1116	0	0	0	0	0	0	0	0	0	0	0	0	0	0	0	0	0	0	0	0	0	0	0	0	0	0	0	0	0	0	0	0	0	0	0	0	0	0	0	0	0	0	0	0	0	0	0	0	0
1117	0	0	0	0	0	0	0	0	0	0	0	0	0	0	0	0	0	0	0	0	0	0	0	0	0	0	0	0	0	0	0	0	0	0	0	0	0	0	0	0	-0.0957854406130268	0	0	0	0	0	0	0	-0.0957854406130268
1118	0	0	0	0	-0.00374868795921427	0	-0.00749737591842855	0	-0.00374868795921427	-0.00749737591842855	0	0	0	0	-0.00749737591842855	-0.00374868795921427	-0.00749737591842855	0	0.0177304964539007	0	0	0	-0.0112460638776428	0	-0.0149947518368571	0	0	-0.00749737591842855	0	-0.00749737591842855	0.0177304964539007	-0.00749737591842855	0	-0.0149947518368571	0	-0.00374868795921427	0	-0.00374868795921427	0	-0.00374868795921427	-0.0337381916329285	-0.00374868795921427	-0.0085103192605992	0	0	0	-0.00374868795921427	-0.0112460638776428	0
1119	0	0	0	0	0	0	0	0	0	0	0	0	0	0	0	0	-0.00924385283786282	0	0	-0.00924385283786282	0	0	0	0	0	0	0	0	0	0	0	0.0579064883655273	0	0	0	0	-0.00924385283786282	0	0.0381970970206264	0	-0.00924385283786282	-0.0184877056757256	-0.00924385283786282	0	0	0	0	-0.0184877056757256	0
1120	0	0	0	0	0	0	0	0	0	0	0	0	0	0	0	0	0	0	0	0	0	0	0	0	0	0	0	0	0	0	0	0	0	0	0	0	0	0	0	0	0	0	0	0	0.00595983074080696	0	0	0	0
1121	0	-0.00110348480501424	0	0	0	0	0	0	0	0	0	0	0	0	0	-0.00110348480501424	0	0	0	0	0	0	0	0	0	0	0	0	0	0	0	0	0	0	0	0	0	0	0	0	0	0	0	0	0	0	0	0	0
1122	0	0	0	0	0	0	0	0	0	0	0	0	0	0	0	0	0	0	0	0	0	0	0	0	0	0	0	0	0	0	0	0	0	0	0	0	0	0	0	0	0	0	0	0	0	0	0	0	0
1123	0	0	0	0	0	0	0	0	-0.00349027957139367	0	0	0	0	0	0	0	0	0	0	0	0	0	0	0	0	0	0	0	0	0	-0.00349027957139367	0	0	0	0	0	0	0	0	0	0	0	0	0	0	0	0	0	0
1124	0	0	0	0	0	0	0	0	0	0	0	0	0	0	0	0	0	0	0	0	0	0	0	0	0	0	0	0	0	0	0	0	0	0	0	0	0	0	0	0	0	0	0	0	0	0	0	0	0
1125	0.0705623408571058	0	-0.0156445556946183	0.0392732294678693	0	0	0	0	-0.0156445556946183	0	0	0	0	0	0	0	0	-0.0156445556946183	0	0	0	-0.0469336670838548	0	0	-0.0625782227784731	0	0.0862068965517241	0.242976133960554	0	0	0	0.0392732294678693	0	0	-0.0156445556946183	-0.0312891113892365	0.0705623408571058	0	-0.0312891113892365	0	-0.0469336670838548	-0.0938673341677096	-0.0782227784730914	0.0862068965517241	0	0.0705623408571058	0	0.15676923740883	0.023628673773251
1126	0	0	0	0.133689839572193	0	0	0	0	-0.01404099971918	0	0	0	0	-0.04212299915754	0	0	0	0	0	-0.01404099971918	0	0	0	0	-0.01404099971918	0	0	0	0	0	0	0	2.6627592141245	0.133689839572193	0.485916201511623	0	-0.16849199663016	-0.02808199943836	0	1.16840639909177	0	0	1.07072008553747	0.401069518716578	0	1.24593223978724	0	0.133689839572193	0
1127	0	0	0	0	0	0	0	0	0	0	0	0	-0.0269396551724138	0	0	0	0	0	0	0	0	0	0	0	0	0	0	0	0	0	0	0	-0.0269396551724138	0	-0.0538793103448276	0.118764845605701	0	0	0	0	0	0	-0.0269396551724138	0	0	0	0	0	0
1128	-0.040551500405515	0	-0.040551500405515	-0.08110300081103	-0.995609251335403	-0.040551500405515	-0.206952484828145	-0.121654501216545	0.32021702044355	0	0	-0.56772100567721	-0.08110300081103	0	0	0	-0.08110300081103	0	0	-0.040551500405515	0	0	0	0	0	-0.040551500405515	0	0	0	0	0	0	-0.040551500405515	-0.446066504460665	0	-0.549542746874738	0	-0.040551500405515	0.383141762452107	-1.71574796543335	0.018178258802472	-13.1079229241827	-0.527169505271695	-0.040551500405515	0	-0.040551500405515	0	0.383141762452107	0
1129	0	0	0	0	0	0	0	0	0	0	0	0	-0.00516288915276989	0	0	0	0	0	0	0	0	0	0	0	0	0	0	0	0	0	0	0	-0.00516288915276989	0	0	0	0	0	0	0	0	0	0	0	0	0	0	0	0
1130	0	0	0	-0.0582920431361119	0	0	-0.0582920431361119	0	0	0.128079176675142	0	-0.0874380647041679	0	0	-0.116584086272224	0	0	0	0	0	0	0	0	-0.378898280384728	0	0	0	0.431034482758621	0	0	0	0	0	0	0	0	0	0	0	0	0	0	0	0	0	0	0	0	-0.029146021568056
1131	0	0	0	0	0	0	0	0	0	0	0	0	0	0	0	0	0	0	0	0	0	0	0	0	0	0	0	0	0	0	0	0	0	0	0.0121909158703125	0	0	0	0	0	0	0	0	0	0	0	0	0	0
1132	0	0	0	0	0	0	0	0	0	0	0	0	0	0	0	0	0	0	0	0	0	0	0	0	0	0	0	0	0	0	0	0	0	0	0	0	0	0	0	0	0	0	0	0	0	0	0	0	0
1133	0	0	0	0	0	0	0	0	0	0	0	0	0	0	0	0	0	0	0	0	0	0	0	0	0	0	0	0	0	0	0	0	0	0	0	0	0	0	0	0	0	0	0	0	0	0	0	0	0
1134	0	0	0	0	0	0	0	0	0	0	0	0	0.00445851353158857	0	0	0	0	0	0	0	0	0	0.00445851353158857	0	0	0	0	0	0	0	0	0	0	0	0	0	0	0	0	0	0	0	0	0	0	0	0	0	0
1135	0	0	0	0	0	0	-0.00165880118438405	0	0	0	-0.00165880118438405	0	0	0	0	0.0036071132272842	-0.000829400592192023	0	0	0	0	0	0	-0.000829400592192023	-0.00165880118438405	0	0	0	0	0	0	-0.00165880118438405	0	0	0	0	0	0	0	0	0	0	0	0	0	0	-0.00248820177657607	0	0
1136	0	0	0	0	0	0	0	0	0	0	0	0	0	0	0	0	0	0	0	0	0	0	0	0	0	0	0	0	0	0	0	0	0	0	0	0	0	0	0	0	0	0	0	0	0	0	0	0	-0.0705218617771509
1137	0	0	0	0	0	0	0	0	0	0	0	0	0	0	0	0	0	0	0	0	0	0	0	0	0	0	0	0	0	0	0	0	0	0	0	0	0	0	0	0	0	0	0	0	0	0	0	0	0
1138	0	0	0	0	0	0	0	0	0	0	0	0	-0.0228702115494568	0	0	0	0	0	0	-0.028587764436821	0	0	0	0	0	-0.0171526586620926	0	0	0	0	-0.00571755288736421	0	-0.00571755288736421	0	0	-0.00571755288736421	0	0	0	0	0	0	0	-0.00571755288736421	0	0	0	0	0
1139	0	0	0	0	0	-0.0625	0	0	0	0	0	0	0	0	0	0	0	0	0	0	0	0	0	0	0	0	0	0	0	0	0	0	0	0	0	0	0	0	-0.0625	0	0	0	0	0	0	0	0	0	-0.0625
1140	0	-0.010612331529237	0	0	-0.0212246630584739	0	0	0	0	0	0	-0.010612331529237	0	0	0	0	0	0	0	-0.0424493261169479	0	0	-0.0318369945877109	0	0	0	0	0	0	0	0	0	0	0	0	0	0	0	0	0	0	0	0	0	0	0	0	0	0
1141	0	0	0	0	0	0	0	0	0	0	0	0	0	0	0	0	-0.0386922035209905	0	0	0	0	0	0	0	0	0	0	0	0	0	0	0	0	0	0	0	0	0	0	0	0	0	0	-0.0386922035209905	0	0	0	0	0
1142	0	0	0	0	0	0	0	0	0	0	0	0	0	0	0	0	0	0	0	0	0	0	0	0	0	0	0	0	0.072463768115942	0	0	0	0	0	0	0	0	0	0	0	0	0	0	0	0	0	0	0	0
1143	0	0	0	0	0	0	0	0	0	0	0	0	0	0	0	0	0	0	0	-0.00539316147125445	0	0	0	0	0	0	0	0	0	0	0	0	0	0	0	0	0	0	0	0	0	0	0	0	0	0	0	0	0
1144	0	0	0	0	0	0	0	0	0	0	0	-0.0274047684297068	0	0	0	0	0	0	0	0	0	0	0	0	0	0	0	0	0	0	0	0	0	0	0	0	-0.0274047684297068	0	0	0	0	0	0	0	0	0	0	0	0
1145	0.0784929356357928	0	0	0	0	0	0.0784929356357928	0	0	0	0	0	0	-0.0121921482565228	0	0	0	0	0	0	0	0	0	0	0	0	0	0	0	-0.0121921482565228	0	0	0	0	0	0	0	-0.0121921482565228	0	0.0419164908662244	0	0	0.223286658650855	0	0	0	0	0	0
1146	0	0	0	0	0	0	0	0	0	0	0	0	0	0	0	0	0	0	0	0	0	0	0	0	0	0	0	0	0	0	0	0	0	0	0	0	0	0	0	0	0	0	0	0	0	0	0	0	0
1147	0	-0.00490340296165539	0	0	-0.00490340296165539	0	0	0	0	-0.00490340296165539	0	0	0	0	0	0	0	0	0	0	0	0	0	0	0	0	0	0	0	0	0	0	0	0.025828004536808	0	0	-0.00490340296165539	0	0.0307314074984634	0	0	0.0307314074984634	0	0	0	0	0	0	0
1148	0	0	0	0	0	0	0	0	0	0	0	0	0	0	0	0	0	0	0	0	0	0	0	0	-0.00296340198547933	0	0	0	0	0	0	0	0	0	0	0	0	-0.00296340198547933	0	0	-0.00889020595643799	0	0	-0.00889020595643799	0	0	0	0	0
1149	0	0	0	0	0	0	0	0	0	0	0	0	0	0	0	0	0	0	0	0	0	0	0	0	0	0	0	0	0	0	0	0	0	0	0	0	0	0	0	0	0	0	0	0	0	0	0	0	0
1150	0	0	0	0	0	0	0	0	-0.0162311313098523	0	0	0	0	0	0	0	0	0	0	0	0	0	0	0	0	-0.0486933939295569	0	0	-0.0324622626197046	0	-0.0324622626197046	0	-0.0324622626197046	0	0	-0.0811556565492615	-0.0162311313098523	0	0	0	-0.0162311313098523	0	-0.0324622626197046	-0.0162311313098523	0	0	0	0	0
1151	-0.031001343391547	0	0	0	0	-0.031001343391547	0	-0.0103337811305157	0	0	0	0	0	0	0	0.105485232067511	-0.0206675622610313	-0.0609289764019167	0	0	0	0	0	0	0	0	0	0	0.158227848101266	-0.0103337811305157	0	0	-0.0103337811305157	0	0	-0.0712627575324327	-0.0103337811305157	0.455089692423943	-0.0103337811305157	0	0	0	0.137560285840235	0	-0.0413351245220626	0	0	0	0.158227848101266
1152	0	0	0	-0.0113895216400911	0	0	0	-0.0113895216400911	0	0	0	0	0	0	0.0320307495195388	0	-0.0113895216400911	0	0	0	0	0	0	0	0	0	0	0	0	-0.0113895216400911	0	0	0	0	0	0	-0.0113895216400911	0	0	0	0	-0.0113895216400911	0	0	0	0	0	0	0
1153	0	0	0	0	0	0	0	0	0	0	0	0	0	0	0	0	0	0	0	0	0	0	0	0	0	0	0	0	0	0	0	0	0	0	0	0	0	0	0	0	0	0	0	0	0	0	0	0	0
1154	0	0	0	0	0	0	-0.0171614896172988	0	0	-0.0171614896172988	0	0	0	0	0	0	0	0	0	-0.0171614896172988	0	0	0	-0.0171614896172988	0	0	0	0	0	0	0	0	0	0	0	0	0	0	0	0	0	0	0	0	0	0	0	0	0
1155	0	0	-0.00615991129727732	0	0	0	0	0	0	0	0	0	0	0	0	0	0	0	0	0	0	0	0	0	0	0	0	0	-0.00615991129727732	-0.0123198225945546	0	0	0	0	0	0	0	0	0	0	0	0	0	0	0	0	0	0	0
1156	0	0	0	0	0	0	0	0	0	0	0	0	0	0	0	0	0	0	0	0	0	0	0	0	0	0	0	0	0	0	0	0	0	0	0	0	0	0	0	0	0	0	-0.0211685012701101	0	0	0	0	0	0
1157	0	0	0	0	0	0	0	0	0	0	0	0	0	0	0	0	0	0	0	0	0	0	0	0	0	-0.0132257637878587	0	0	0	0	0	0	0	0	0	0	0	0	0	0	0	0	0	0	0	0	0	0	0
1158	0	0	0	0	0	0	0	-0.03725782414307	0	0	0	0	0	0	0	0	0	0	0	0	0	0	0	0	0	0	0	0	0	0	-0.0745156482861401	0	0	0	0	-0.03725782414307	0	0	0	0	0	0	0	0	0	0	0	0	0
1159	0	0	0	-0.0176242509693338	0	0	0	0	0	0	0	0	0	0	0	0	0	-0.0352485019386676	0	0	-0.0352485019386676	-0.0528727529080014	0	0	0	0	0	0	0	0	0	0	0	0	0	0	0.0650618087182824	0	0	0	0	0	0	0	0	0	0	0	0
1160	0	0	0	0	0	0	0	0	0	0	-0.218007412252017	0	0	0	0	0	0	0	0	0	0	0	0	0	0	-0.0218007412252017	0	0	0	0	0	0	0	0	0	0	0	0	0	0	0	0	0	0	0	0	0	0	0
1161	0	0	0	0	0	0	0	0	0	0	0	0	0	0	0.164473684210526	0	0	0.164473684210526	0	0	0	0	0	0	0	0	0	0	-0.270758122743682	-0.0902527075812274	0	0	0	0	0	0	0	0	0	0	0	0	-0.0902527075812274	0	0	0	0	0	-0.0902527075812274
1162	0	0	0	0	0	0	0	0	0	0	0	0	0	0	0	0	0	0	0	0	0	0	0	0	0	0	0	0	0	0	0	0	0	0	0	0	0	0	0	0	0	0	0	0	0	0	-0.0108119796734782	0	0
1163	0	0	0	0	0	0	0	0	0	0	0	0	0	0	0	0	0	0	0	0	0	0	0	0	0	0	0	0	0	0	0	0	0	0	0	0	0	0	0	0	0	0	0	0	0	0	0	0	0
1164	-0.00977803852547179	-0.146670577882077	-0.0287606405681087	0.060388656177751	-0.0880023467292461	-0.0977803852547179	0.000573475008306699	0.010924988542085	0.011498463550392	0.022996927100784	0.118483412322275	-0.176004693458492	0.0891492967458596	0	0.0500371426439725	-0.0293341155764154	-0.0782243082037743	0.029907590584722	-0.0586682311528307	0	0	0	0	0	0	0	0	0	0	0	0	0	0	0	0	0	0	0	0	0	0	0	0	0	0	0	0	0	0
1165	0	0	0	0	0	0	0	0	0	0	0	0	0	0	0	0	0	0	0	0	0	0	0	0	0	0	0	0	0	0	0	0	0	0	0	0	-0.014421690222094	0	0	0	0	0	0	0	0	0	0	0	0
1166	0	0	0	0	0	0	0	0	0	0	0	0	0	0	0	0	0	0	0	0	0	0	0	0	0	0	0	0	0	0	0	0	0	0	0	0	0	0	0	0	0	0	0	0	0	0	0	0	0
1167	0	0	0	0	0	0	0	0	0	0	0	0	0	0	0	0	0	0	0	0	0	0	0	0	0	0	0	0	0	0	0	0	0	0	0	0	0	0	0	0	0	0	0	0	0	0	0	0	0
1168	0	0	0	0	0	0	0	0	0	0	0	0	0	0	0	0	0	0	0	0	0	0	0	0	0	0	0	0	0	0	0	0	0	0	0	0	0	0	0	0	0	0	0	0	0	0	0	0	0
1169	0	0	0	0	0	0	0	0	0	0	-0.0628535512256442	0	-0.125707102451288	0	0	0	0	0	0	0	0	0	0	0	0	0	0	0	0	0	0	0	0	0	0	0	0	0	0	0	0	0	0	0	0	-0.251414204902577	0	0	0
1170	0	0	0	0	0	0	0	0	0	0	0	0	0	0	0	0	0	0	-0.0203873598369011	0	0	0	0	0	0	0	0	0	-0.0407747196738022	0	0	0	0	0	0	0	0	0	0	0	0	0	0	0	0	0	0	0	0
1171	0	0	0	0	0	0	0	0	0	0	0	0	0	0	0	0	0	0	0	0	0	0.347222222222222	0	0	0	0	0	0	0	0	0	0	0	0	0	0	0	0	0	0	0	0	0	0	0	0	0	0	0
1172	0	0	-0.0490196078431373	0.162074554294976	0	-0.181062700606985	-0.245098039215686	0	-0.0490196078431373	0	-0.0980392156862745	0	-0.0980392156862745	0	0	0	-0.0490196078431373	0	-0.0490196078431373	0	0	0	-0.0490196078431373	0	0	0	0	0	0.324149108589951	0	0	0	0	0	0	0	0	0	-0.196078431372549	0	0	0	0	0	0.162074554294976	0	-0.0490196078431373	0	-0.0490196078431373
1173	0	0	0	0	0	0	0	0	0.0161576991436419	0	0	0	0	0	0	0	0.0161576991436419	0	0	0	0	0	0	0	0	0	0	0	0	0	0	0	0	0	0	0	0	0	0	0	0	0	0	0	0	0	0	0	0
1174	0	0	0	0	0	0	0	0	0	0	0	0	0	0	0	0	0	0	0	0	0	0	0	0	0	0	0	0	0	0	0	0	0	0	0	0	0	0	0	0	0	0	0	0	0	0	0	0	0
1175	0	0	0	0	0	-0.0222172850477672	0	0	0	0	0	0	0	0	0	0	0	0	0	0	0	0	0	0	0	0	0	0	0	0	0	0	0	0	0	0	0	0	0	0	0	0	0	0	0	0	0	0	0
1176	0	0	0	0	0	0	0	0	0	0	0	0	0	0	0	0	0	0	0	0	0	0	0	0	0	0	0	0	0	0	0	0	0	0	0	0	0	0	0	0	0	0	0	0	0	0	0	0	0
1177	0	0	0	0	0	0	0	0	0	0	0	0	0	-0.0154726907009129	0	0	0	0	0	0	0	0	0	0	0	0	0	0	0	0	0	0	0	0	0	0	0	0	0	0	0	0	0	0	0	0	0	0	0
1178	0	0	0	0	0	0	0	0	0	0	0	0	-0.00700304632515144	0	0	0	0	0	0	0	-0.00350152316257572	0	0	0	0	0	0	0	0	0	0	0	0	0	0	0	0	0	0	0	0	0	0	0	0	0	0	0	-0.00350152316257572
1179	0	0	0	0	0	0	0	0	0	0	0	0	0	0	0	0	0	0	0	0	0	0	0	0	0	0	0	0	0	0	0	0	0	0	0	0	0	0	0	0	0	0	0	0	0	0	0	0	0
1180	0	0	0	0	0	0	0	0	0	0	0	0	0	0	0	0	0	0	0	0	0	0	0	0	0	0	0	0	0	0	0	0	0	0	0	0	0	0	0	0	0	0	0	0	0	0	0	0	0
1181	0	0	0	0	0	0	0	0	0	0	0	0	0	0	0	0	0	0	0	0	0	0	0	0	0	0	0	0	0	0	0	0	0	0	0	0	0	0	0	0	0	0	0	0	0	0	0	0	0
1182	0	0	0	0	0	0	0	0	0	0	0	0	0	0	0	0	0	0	0	0	0	0	0	4.13122363284131	0	0	0	0	0	0	0	0	0	0	0	-0.684931506849315	0	-0.195694716242661	0	-0.489236790606654	0	-0.0978473581213307	0	0	-9.22912016048935	-0.0978473581213307	-0.293542074363992	-8.65531178396872	-0.195694716242661
1183	0	0	0	0	0	0	0	0	0	0	0	0	0	0	0	0	0	0	0	0	0	0	0	0	0	0	0	0	0	0	0	0	0	0	0	0	0	0	0	0	0	0	-0.00278963372109242	0	0	0	0	0	-0.00278963372109242
1184	0	0	0	0	-0.00949036727721363	0	0	0	0	-0.00949036727721363	0	0	0	0	0.0475963826749167	-0.00949036727721363	0	0	0	0	0.0475963826749167	0	0	0	0	0	0	0	0	0	0	0	0	0	0	0	0	0	0	0	0	0	0	0	0	0	0	0	0
1185	0	0	0	0	0.0129518010899111	0	0	0	0	0	0	-0.00691706439786954	0.0198688654877806	0	0	0	0	0	0	0	0	0	0	0	0	0.0198688654877806	0	0	0	0	-0.00691706439786954	0	0	-0.0138341287957391	0	0	0	0	0	0	0	0	0	0	0	0	0	0	0
1186	0	0	0	0	0	0	0	0	0	0	0	0	0	0	0	0	0	0	0	0	0	0	0	0	0	0	0	0	0	0	0	0	0	0	0	0	0	0	0	0	0	0	0	0	0	0	0	0	0
1187	0	0	0	0	0	0	0	0	0	0	0	0	0	0	0	0	0	0	0	0	0	0	0	0	0	0	0	0	0	0	0	0	0	0	0	0	0	0	0	0	0	0	0	0	0	0	0	0	0
1188	0	0	0	0	0	0	0	0	0	0	0	0	0	0	0	0	0	0	0	0	0	0	0	0	0	0	0	0	0	0	0	0	0	0	0	0	0	0	0	0	0	0	0	0	0	0	0	0	0
1189	0	0	0	0	0	0	0	0	-0.0115326951908661	0	0	0	0	0	0	0	0	0	-0.0115326951908661	0	0	0	0	0	0	0	0	0	0	0	0	0	0	0	0	0	0	0	0	0	0	0	0	0	0	0	0	0	0
1190	0	0	0	0	0	0	-0.103788271925272	0	0	0	0	0	0	0	0	-0.0259470679813181	0	0	0	0	0	-0.0259470679813181	0	0	0	0	-0.0259470679813181	0	0	0.102040816326531	0	0	0	0	0	0	0	0	-0.0518941359626362	0	0	0	0	0	0	0	0	0	-0.0259470679813181
1191	0	0	0	0	0	0	0	0	0	0	0	0	0	0	0	0	0	0	0	0	0	0	0	0	0	0	-0.0019257062527682	0	0	0	0	0	0	0	0	0	0	0	0	0	0	0	-0.00577711875830461	0	0	0	0	0.00705982703863264	0
1192	0	-0.0233644859813084	0	0	0	0	0	0	0	0	0	0	0	0	0	0	0	0	0	0	0	0	-0.0700934579439252	0	-0.0233644859813084	0	0	0	0	0	0	0	-0.0233644859813084	0	0	0	-0.0934579439252336	0	0	0	-0.0467289719626168	0	0	0	0	0	0	0	0
1193	0	0	0	0	0	0	0	0	0	0	0	0	0	0	0	0	0	0	0	0	0	0	0	0	0	0	0	0	0	0	0	0	0	0	0	0	0	0	0	0.141067294864947	0	0	0	0	0	0	0	0	0
1194	0	0	0	-0.00591856060606061	0	0	0	0	0	0	0	0	0	0	0	0	0	0	0	0	0	0	0	0	0	0	0	0	0	0	0	0	-0.00591856060606061	0	0	-0.00591856060606061	0	0	0	0	0	0	0	0	0	0	0	0	0
1195	0	0	0	0	0	0	0	0	0	0	0	0	0	0	0	0	0	0	0	0	0	0	0	0	0	0	0	0	0	0	0	0	0	0	0	0	0	0	0	0	0	0	0	0	0	0	0	0	0
1196	0	0	0	0	0	0	0	0	0	0	0	0	0	0	0	0	0	0	0	0	0	0	0	0	0	0	0	0	0	0	0	0	0	0	0	0	0	0	0	0	0	0	0	0	0	0	0	0	0
1197	0	0	0	0	0	0	0	0	-0.00912575287461216	0	0	0	0	0	0	0	0	0	0	0	0	0	0	0	-0.00912575287461216	0	0	0	0	0	0	0	0	0	0	0	-0.0182515057492243	0	0	0	0	0	0	0	0	0	0	0	0
1198	0	0	0	0	0	0	0	0	0	0	0	0	0	0	0	0	0	0	0	0	0	0	0	0	0	0	0	0	0	0	0	0	0	0	0	0	0	0	0	0	0	0	0	0	0	0	-0.0170096955264501	0	-0.0170096955264501
1199	0	0	0	0	0	0	0	0	0	0	0	0	0	0	0	0	0	0	0	0	0	0	0	0	0	0	0	0	0	0	0	0	0	0	0	0	0	0	0	0	0	0	0	0.0522739153162572	0	0	0	0	0
1200	0	0	0	0	0	0	0	0	0	0	0	0	0	0	0	0	0	0	-0.029146021568056	0	0	0	0	0	0	0	0	0	0	0	0	0	0	0	0	0	0	0	0	0	0	0	0	0	0	0	0	0	0
1201	0	0	0	0	0	0	0	0	0	0	0	0	0	-0.00159015376786935	0	0	0	0	0	0	0	0	0	0	0	0	0	0	0	0	0	0	0	0	0	0	0	0	-0.00159015376786935	0	0	0	0	0	0	0	0	0	0
1202	0	0	0	0	0	0	0	0	0	0	0	0	0	0	0	0	0	0	0	-0.00612444879960804	0	0	0	0	0	0	0	0	0	0	0	0	0	0	0	0	0	0	0	0	0	0	0	0	0	0	0	0	0
1203	0	0	0	0	0	0	0	0	0	0	0	0	0	0	0	0	0	0	0	0	0	0	0	0	0	0	0	0	0	0	0	0	0	0	0	0	0	0	0	0	0	0	0	0	0	0	0	0	0
1204	0	0	0	0	0	0	0	0	0	0	0	0	0	0	0	0	0	0	0	0	0	0	0	0	0	0	0	0	0	0	0	0	-0.00902608538676776	0	0	0	0	0	0	0	0	0	0	0	0	0	0	0	0
1205	0	0	0	0	0	0	0	0	0	0	0	0	0	0	0	0	0	0	0	0	0	0	0	0	0	0	0	0	0	0	0	0	0	0	0	0	0	0	0	0	0	0	0	0	0	0	0	0	0
1206	0	0	0	0	0	0	0	0	0	0	0	0	0	0	0	0	0	0	0	0	0	0	0	0	0	0	0	0	0	0	0	0	0	0	0	0	0	0	0	0	0	0	0	0	0	0	0	0	0
1207	0	0	0	0	0	0	0	0	0	0	0	0	0	0	0	0	0	0	0	0	0	0	0	0	0	0	0	0	0	0	0	0	0	0	0	0	0	0	0	0	0	-0.00699839037021485	0	0	0	0	0	0	0
1208	0	0	-0.00899280575539568	-0.026978417266187	0	0	0	0	-0.00899280575539568	0	0	0	0	0	0	0	0	0	0	0	-0.00899280575539568	0	0	0	0	0	0	0	0	0	0	0	0	0	0	0	0	0	0	0	0	0	0	0	0	0	0	0	0
1209	0	0	0	0	0	0	0	0	0	0	0	0	0	0	0	0	0	0	0	0	0	-0.0146198830409357	0	0	0	0	0	0	0	0	-0.043859649122807	0	0	0	0	-0.10233918128655	0	-0.0146198830409357	-0.0292397660818713	0	-0.016053204907694	0	0	-0.146198830409357	-0.0146198830409357	0	-0.0730994152046784	0	0
1210	0	0	0	0	0	0	0	0	0	0	0	0	0	0	0	0	0	0	0	0	0	0	0	0	0	0	0	0	0	0	0	0	0	0	0	0	0	0	0	0	0	0	0	0	0	0	0	0	0
1211	0	0	0	0	0	0	0	0	0	-0.0416319733555371	0	0	0	-0.0416319733555371	0	0	0	0	0	0	0	0	0	0	0	0	0	0	0	-0.0832639467110741	0	0	0	0	-0.0416319733555371	0	0	0	0	0	0	0	0	0	0	0	0	0	0
1212	0	0	0	0	0	0	0	0	0	0	0	0	0	0	0	0	0	0	0	0	0	0	0	0	0	0	0	0	0	0	0	0	0	0	0	0	0	0	0	0	0	0	0	0	0	0	0	0	0
1213	0	0	0	0	0	0	0	0	0	0	0	0	0	0	0	0	0	0	0	0	0	0	0	0	0	0	0	0	0	0	0	0	0	0	0	0	0	0	0	0	0	0	-0.0902527075812274	-0.0128932439401753	0	-0.0257864878803507	0	0	0
1214	0	0	0	0	0	0	0	0	0	0	0	0	0	0	0	0	0	0	0	0	0	0	0	0	0	0	0	0	0	0	0	0	0	0	0	0	0	0	0	0	0	0	0	0	0	0	0	0	0
1215	0	0	0	0	0	0	0	0	0	0	0	0	0	0	0	0	-0.0428449014567266	0	0	0	0	0	0	0	0	0	0	0	0	0	0	0	0	0	0	0	0	0	0	0	0	0	0	0	0	0	-0.0428449014567266	0	0.109130782433851
1216	0	0	0	0	0	0	0	0	0	0	0	0	0	0	0	0	0	0	0	0	0	0	0	0	0	0	0	0	0	0	0	0	0	0	0	0	0	0	0	0	-0.0178316690442225	0	0	-0.0178316690442225	0	0	0	0	0
1217	0	0	0	0	0	0	0	0	0	0	0	0	0	0	0	0	0	0	0	0	0	0	0	0	0	0	0	0	0	0	0	0	0	0	0	0	0	0	0	0	0	0	0	0	0	0	0	0	0
1218	0	0	0	0	0	0	0	0	0	0	0	0	0	0	0	0	0	0	0	0	0	0	0	0	0	0	0	0	0	0	0	0	0	0	0	0	0	0	0	0	0	0	0	0	0	0	0	0	0
1219	0	0	0	0	0	0	0	0	0	0	0	0	-0.0966183574879227	0	0	0	0	0	0.408432147562582	0	0	0	0.913482652613087	0	0	0	0	0.15590689503733	0	-0.0483091787439614	0	0	-0.144927536231884	0	0	-0.289855072463768	-0.0966183574879227	0.215195432586737	0	0	0	0	0	0	0	0	0	0	0
1220	0	0	0	0	0	0	0	0	0	0	0	0	0	0	0	0	0	0	0	0	0	0	0	0	0	0	0	0	0	0	0	0	0	0	0	0	0	0	0	0	0	0	0	0	0	0	0	-0.0070482097547223	0
1221	0	0	0	0	-0.0275633958103638	0	0	0	0	0.278247001743153	0	0	0	0	-0.0275633958103638	0	0	0	0	0	0	0	0	0	0	0	0	-0.0551267916207277	0	0	0	0	0	0	0	0	0	0	0	0	0	0	0	0	0	0	0	0	0
1222	0.00819739322895319	0	0	0	0	0	0	0	0	0	0	0	0	0	0	0	0	0	0	0	0	0	0	0	0	0	0	0	0	0	0	0	0	0	0	0	0	0	0	0	0	0	0	0	0	0	0	0	0
1223	0.0574052812858783	0	0	-0.0181818181818182	0	0	-0.0363636363636364	0	0.114810562571757	-0.0363636363636364	0	0	0.0574052812858783	-0.0181818181818182	0	0	0	-0.0181818181818182	0	0.0574052812858783	0	0.0574052812858783	0	0	0	0.135852207493999	0.0574052812858783	0	0	0	0	0	0	0.0210416449222419	0	0.114810562571757	0	0	0.0392234631040601	0	0	0	0	0.0574052812858783	-0.0181818181818182	0	0	0	0
1224	0	0	0	0	0	0	0	0	0	0	0	0	0	0	0	0	0	0	0	0	0	0	0	0	0	0	0	0	-0.00403697872512212	0	0	0	0	0	-0.00807395745024424	0	0	0	-0.0282588510758548	0	0	-0.0121109361753664	0	0	0.062276018622358	0	-0.0484437447014654	0	-0.0121109361753664
1225	0	-0.00432395036104985	0	0	-0.00432395036104985	-0.0216197518052493	-0.00432395036104985	0	-0.00432395036104985	0	0	0	-0.00864790072209971	-0.0129718510831496	0.00718239847055499	0	0	0	0	0	0	0	0	0	-0.0518874043325983	0	0	0	0	0	-0.0172958014441994	0	0	0	0	-0.00864790072209971	0	-0.00864790072209971	-0.00432395036104985	0	0	0	0	0	0	0	0	0	0
1226	0	0	0	0	0	0	0	0	0	0	0	0	0	0	0	0	0	0	0	0	0	0	0	0	0	0	0	0	0	0	0	0	0	0	0	0	0	0	0	0	0	0	0	0	0	0	0	0	0
1227	0	0	0	0	0	0	0	0	0	0	0	0	0	0	0	0	0	0	0	0	0	0	0	0	0	0	0	0	0	-0.0038627935723115	0	0	0	0	0	0	0	0	0	0	0	0	0	0	0	0	0	0	0
1228	0	-0.00431015904486876	0	-0.00862031808973751	0	-0.00862031808973751	0	0	0	0	0	-0.00431015904486876	0	0	0	0	0	0	0	-0.00431015904486876	0	0	0	0	0	0	0	0	0	0	-0.00862031808973751	0	0	0	0	0	0	0	0	0	0	0	0	0	0	0	0	0	0
1229	0	0.0197395852470514	0	0	0	0	0	0	-0.019361833952912	0	0	0	0	-0.00774473358116481	0	0	0	0	0	0.0143245953301819	0.0170320902886166	0	-0.0050372386227301	-0.0038723667905824	0	0.00657986174901709	0	0	0	0	0	0	0	0	0	0.00657986174901709	0	0	0	0	0	0	0	0	0	0	0	0	0
1230	0	0	0	0	0	0	0	0	0	0	0	0	0	0	0	0	0	0	0	0	0	0	0	0	0	0	0	0	0	0	0	0	0	0	0	0	0	0	0	0	0	0	0	0	0	0	0	0	0
1231	0	0	0	0	0	0	0	0	0	0	0	-0.042185192997258	0	0	0	0	0	0	0	0	0	0	0	0	0	0	0	0	0	0	0	0	0	0	0	0	0	0	-0.021092596498629	0	0	0	0	0	0	0	0	0	0
1232	0	0.0146488600696138	-0.0212134068731438	0	0	0	0	0	0	0	0	0	0	0	0	-0.0424268137462877	0	0	-0.0212134068731438	0	0	0	0	0	0	0	0	0	0	0	0	0	0	0	0	0	0	0	0	0	0	0	0	0	0	0	0	-0.0636402206194315	0
1233	0	0	0	0	0	0	0	0	0	0	0	0	0	0	0	0	0	0	0	0	0	0	0	0	0	0	0	0	0	0	0	0	0	0	0	0	0	0	0	0	0	0	0	0	0	0	0	0	0
1234	-0.0490196078431373	0	0	0	0	0	-0.0490196078431373	0	0	0	0.228310502283105	0	0	0	0	0	0	0	0	0	0	0	0	0	0.203800698361536	0	0	0	0	0	0	0	0	0	0	0	0	0	0	0	0	0	0	0	0	0	0	0	0
1235	0	0	0	0	0	0	0	0	0	0	0	0	0	0	0	0	0	0	0	0	0	0	0	0	0	0	0	0	0	0	0	0	0	0	0	0	0	0	0	0	0	0	0	0	0	0	0	0	0
1236	0	0	0	0	0	0	0	0	0	0	0	0	0	0	0	0	0	0	0	0	0	0	0	0	0	0	0	0	0	0	0	0	0	0	0	0	0	0	0	0	0	0	0	0	0	0	0	0	0
1237	0	0	0	0	0	0	0	0	-0.0106826193782716	0	-0.0534130968913578	0	-0.0106826193782716	0	0	0	0	-0.0106826193782716	0	0	0	0	0.0690013660623328	0	0	0	0	0	0.101049224197147	0	0	-0.0427304775130862	0	0	0	0	0	0	0	0	0	-0.0106826193782716	0	0	-0.0106826193782716	0	0	0.0583187466840612	0
1238	0	0	0.0261335907133066	-0.00414439056736707	0	0	0	-0.00414439056736707	-0.0124331717021012	-0.00414439056736707	0	0	0	0	-0.0497326868084048	-0.049904011128432	-0.00828878113473414	0	0.0009019396460786	0.0592887152522432	-0.0372995151063036	-0.00521765453347299	-0.0124331717021012	-0.00828878113473414	-0.036397575460225	-0.00828878113473414	-0.0396400263815136	-0.00414439056736707	-0.0207219528368353	-0.191155939058967	-0.0165775622694683	0	0.0560462643309547	0	-0.0198200131907567	0	-0.0165775622694683	0	0	-0.0032424509212885	0	0	-0.00414439056736707	0	-0.0816205640382375	0	0	0	-0.00234051127521
1239	0	0	0	0	0	0	0	0	0	0	0	0	0	0	0	0	0	0	0	0	0	0	0	0	0	0	0	0	0	0	0	0	0	0	0	0	0	0	0	0	0	0	0	0	0	0	0	0	0
1240	0	0	0	0	0	0	0	0	0	0	0.1230012300123	0	-0.0454029511918275	0	0	0	0	0	-0.113507377979569	0	0	0	0	0	-0.0454029511918275	0	0	0	0	0	0	0	0	0	0	0	0	0	0	0	-0.0227014755959137	-0.0454029511918275	0	0	0	0	0	0	0
1241	0.149925037481259	0	-0.0313087038196619	0	0	0	0	0.118616333661597	0	-0.0313087038196619	0	0	0	0	0	0	0	0	0	0	0	0	0	0	0	0	0	0	0	0	0	0	0	0	0	0	0	0	0	0	0	0	0	0	0	0	0	0	0
1242	-0.146614129936773	-0.127133870657363	0	0	0	-0.0366535324841932	-0.0274901493631449	0	-0.00916338312104829	0.07106464007122	0	0	0	0	0	0	0	0	0	0.0378070255215069	0	0	0	0	0	0	0	0	0	0	0	0	0	0	0	0	0	0	0	0	0	0	0	0	0	0	0	0	0
1243	0	0	0	0	0	0	0	0	0	0	0	0	0	0	0	0	0	0	0	0	0	0	0	0	0	0	0	0	0	0	0	0	0	0	0	0	0	0	0	0	0	0	0	0	0	0	0	0	0
1244	0.126582278481013	0	0	0	0	0	-0.0694927032661571	0	0	0	0	0	0	0	0	0	0	0	0	0	0	0	0	0.126582278481013	0	0	0	0	0	0	0	0	0	0	0	0	0	0	0	0	0	0	0	0	0	0	0	0	0
1245	0	0	0	0	0	0	0	0	0	0	0	0	0	0	0	0	-0.0176087339320303	0	0	0	0	0	0	-0.0176087339320303	0	0	0	0	0.202429149797571	0	-0.0176087339320303	0	0	-0.0176087339320303	0	0	0	0	0	0	0	0	0	0	0	0	-0.0176087339320303	0	0
1246	0	0	0	0	0	0	0	0	0	0	0	0	0	0	0	0	0	0	0	0	0	0	0	0	0	0	0	0	0	0	0	0	0	0	0	0	0	0	0	0	0	0	0	0	0	0	0	0	0
1247	-0.00548095368594135	0	0	0	0	0	0	0	0	0	0	0	0	0	0	0	0	0	0	0	0	0	0	0	0	0	0	0	0	0	0	0	0	0	0	0	0	0	-0.00274047684297068	0	0	0	0	0	0	0	0	0	0
1248	0	0	0	0	0	0	0	0.105485232067511	0	0	0	0	0	0	0	0	0	0	0	0	0	0	0	0	0	0	0	0	0	-0.0289771080846132	0	0	0	0	0	0	0	0	0	0	0	0	0	0	0	0	0	0	0
1249	0	0	0	0	0	0	0	0	0	0	0	0	0	0	0	0	0	0	0	0	0	0	0	0	0	0	0	0	0	0	0	0	0	0	0	0	0	0	0	0	0	0	0	0	0	0	0	0	0
1250	0	0	0	0	0	0	0	0	0	0	0	0	0	0	0	0	0	0	0	0	0	0	0	0	0	0	0	0	0	0	0	0	0	0	0	0	0	0	0	0	0	0	0	0	0	0	0	0	0
1251	0	0	0	0	0	0	0	0	0	0	0	0	0	0	0	0	0	0	0	0	0	0	0	0	0	0	0	0	0	0	0	0	0	0	0	0	0	0	0	0	0	0	0	0	0	0	0	0	0
1252	-0.00728837191171902	0	0.014019087655088	-0.0126374320738026	-0.000323218624939205	-0.0063187160369013	0	0	0.0246284268977269	0.021953896816685	0	0	0	0.0029977487059811	0	0.0405868263024497	-0.0063187160369013	0	0	0	0	0	0	-0.0126374320738026	0	0	0	0	0	0	0	0	-0.0189561481107039	0	0.021953896816685	0	0	0	0	0	0	0	0	0	0.0375890775964686	0	0	0	0
1253	0	0	0	0	0	0	0	0	0	0	0	0	0	0	0	0	0	0	0	0	0	0	0	0	0	0	0	0	0	0	0	0	0	0	0	0	0	0	0	0	0	0	0	0	0	0	0	0	0
1254	0	0	0	0	-0.0145348837209302	0.0235302175174222	-0.00363372093023256	0	0	0	0	0	0	0	0.101388311930154	-0.0109011627906977	-0.00726744186046512	0	0.0506941559650769	-0.00363372093023256	0	0	-0.00363372093023256	0.0307976593778873	0	-0.0109011627906977	0	0	0.0705906525522665	0	0	0.015551027424242	0.0126290547267245	0	0	0.0307976593778873	0	0.0235302175174222	0	0	-0.016440712715136	0	0	-0.00726744186046512	-0.00363372093023256	0	0	0	0
1255	-0.0542299349240781	0	0	0	-0.162689804772234	0	0	0	0	0	0	-0.0542299349240781	0	0	-0.0542299349240781	0	0	0	0	0.124023184505512	0	0	0	0	0	0	0	0	0	-0.162689804772234	0	0	0	0	0	0	0	0	0	0	0	0	0	0	0	0	0	0	0
1256	0	0	0	0	0	0	0	0	0	0	0	0	0	0	0	0	0	0	0	0	0	0	-0.00276717029165975	0	0	0	0	0	0	0	0.0147920922193148	-0.00830151087497925	0	-0.00276717029165975	0.0175592625109745	-0.0055343405833195	0	0	0	0	0	0	-0.00276717029165975	0	0	0	0.0351185250219491	-0.00276717029165975	0
1257	0	0	0.00619885940986858	0.00982282149376807	-0.0257489732596913	0.00491141074688402	0	-0.00257489732596913	0	0	-0.00386234598895369	0	0	0	-0.00128744866298456	0	0	0	0	0	-0.00128744866298456	0	-0.00257489732596913	0	0	-0.00257489732596913	0	0	0	0	0	0	0	0	0	0	-0.00128744866298456	0	0	0	0	0	0	0	0	0	0	0	0
1258	0	0	0	-0.0658761528326746	0	0	0	0	0	0	0	0	0	0	0	0	0	0	0	0	0	0	0	0	0	0	0	0	0	0	0	0	0	0	0	0	0	0	0	0	0	0	0	0	0	0	0	0	0
1259	0	0	0	0	0	0	0	0	0	0	0	0	0	0	0	0	0	0	0	0	0	0	0	0	0	0	0	0	0	0	0	0	0	0	0	0	0	0	0	0	0	0	0	0	0	0	0	0	0
1260	0	0	0	0	0	0	0	0	0	-0.000135223212957629	0	0	0	0	0	0	0	0	0	0	0	0	0	-0.000811339277745775	-0.000135223212957629	0	0	0	0	0	0	0	0	0	0	0	0	0	0	0	0	0	0	-0.000676116064788146	0	0	0	-0.000270446425915258	0
1261	0	0	0	0	0	0	0	0	0	0	-0.0677506775067751	0	0	0	0	0	0.200803212851406	0	0	0	-0.0677506775067751	0	0.133052535344631	0	0	0	0	0	0	0	0	0	0	0	-0.0677506775067751	0	0	-0.0677506775067751	0	0	0	0	0	0	0	0	0	0	0
1262	0	0	0	0	0	0	0	0	0	0	0	0	0	0	0	0	0	0	0	-0.0150285542530809	0	0	0	0	0	0	0	0	0	0	0	0	0	0	0	0	0	0	0	0	0	0	0	0	0	0	0	-0.0150285542530809	0
1263	0	0	0	0	-0.000952507953441411	0	0	0	0	0	0	0	0	0	0	0	0	0	0	0	0	0	0	0	0	0	0	0	0.0124906320259805	0	0.00165953234323046	0.00321103605521876	0	0	0	0	0	0	0	0	0	0	0	-0.00476253976720706	0	0	0	0.00582307635189062	-0.000952507953441411
1264	0	0	0	0	0	0	0	0	0	0.00469395418700713	0	0	0	0	0	0	0	0	0	0	0	0	0	0	0	0	0	0	0	0	0	0	0	0	0	0	0	0	0	0	0	0	0	0	0	0	0	0	0
1265	0	0	0	0	0	0	0	0	0	0	0	0	0	0	0	0	0	0	0	0	0	0	0	0	0	0	0	0	0	0	0	0	0	0	0	0	0	0	0	0	0	0	0	0	0	0	0	0	0
1266	0	0	0	0	0	0	0	0	0	0	0	0	0	0	0	0	0	0	0	0	0	0	0	0	0	0	0	0	0	0	0	0	0	0	0	0	0	0	0	0	0	0	0	0	0	0	0	0	0
1267	0	0	0	0	-0.0227769679300292	0	0	0.0113580373497039	0	0	0	0	0	0	0	0	0	0	0	0	-0.00455539358600583	0	0	0	0	0	0	0	0	0	0	0	0	0	0	0	0	0	0	0	0	0	0	0	0	0	0	0	0
1268	0	0	0	0	0	0	0	0	0	0	0	0	0	0	0	0	0	0	0	0	0	0	0	0	0	0	0	0	-0.0188182160331201	0	0	0	0	0	0	0	0	0	0	0	0	0	0	0	0	0	0	0	0
1269	0.038314745036223	-0.258256766823938	-0.07272243875579	0.349785685751611	-0.028024152190108	-0.094363049416439	-0.228457909113484	0.62649129247147	-0.246549108733441	-0.23342438539856	0.063147126461602	0.174184310253614	-0.243357337968711	-0.208592003973181	-0.196884345882684	-0.188726098832878	0.038314745036223	-0.432083436801589	0.099687165977478	-0.153960764837348	-0.097554820181169	0.189083739108841	0.117778365597435	0.203983167964069	-0.178793146262727	0.028381792466072	-0.168860193692575	-0.183759622547802	0.0613724209412549	-0.094363049416439	-0.0744971442761361	0.137644270737738	0.293379741095432	0.087979507886981	0.195824920914263	-0.129128383411969	-0.114228954556742	0.048247697606375	-0.196884345882684	0.359718638321763	-0.087621867611017	0.157510175878041	0.135869565217391	-0.0794636205612118	-0.0546312391358331	-0.119195430841818	0.0365400395158762	-0.0446982865656817	-0.178793146262727
1270	0	0	0	0	0	-0.0073177871011806	-0.0024392623670602	0	0	0	0	0	0	0	0.00446203196305875	0	0	0	0	0	0	0	0	0	0	0	-0.0073177871011806	-0.0024392623670602	0	0	0	0	0	0	0	-0.0024392623670602	0	0	0	-0.0073177871011806	0	0	0	0	0	0	0	0	-0.0048785247341204
1271	0	0	0	0	0	0	-0.00817661488143908	0	0	0	0	0	0	0	-0.00817661488143908	0.0281928390188892	0	0	0	0	0	0.0318558333934611	0	0	0	0	0	0	0	-0.0126902353883062	0	0	0	0	0	0	0	0	0	0	0	0	0	0	0	0	0	0	0
1272	0.0100287126900168	0	-0.00139778032484415	-0.00279556064968829	0	0	-0.00224821706937102	-0.00139778032484415	-0.0106348990184359	-0.0114853357629628	-0.0014566230729461	-0.0025513102335806	-0.00868977511327446	-0.0106348990184359	-0.00559112129937659	-0.0111822425987532	-0.00838668194906489	0.00389024781032285	-0.00419334097453244	-0.00224821706937102	0	-0.00419334097453244	-0.00838668194906489	-0.00139778032484415	-0.0106348990184359	-0.00279556064968829	0	0	-0.00419334097453244	0	0	-0.00139778032484415	0	-0.00139778032484415	0	0	0	0	0	0	-0.00139778032484415	0	0	0	0	0	-0.00139778032484415	0	0
1273	0	0	0	0	-0.0264924055104203	0	0.150757924026052	0	0	0	0	0	0	0	0	0	0	0	0	0	0	0	0	0	0	0	0	0	0	0	0	0	0	0	0	0	0	0	0	0	0	-0.00883080183680678	0	0	0	0.0283854244378489	0	0	0
1274	0	0	0	0	0	0	0	0	0	0	0	0	0	0	0	0	0	-0.0145327713995059	0	0	0	0	0	-0.0145327713995059	0	0	-0.0145327713995059	0	0	0	0	0	0	0	0	0	0	0	0	0	0	0	0	0	0	0	0	0	0
1275	0	0	0	0	0	0	0	0	0	0	0	0	0	0	0	0	0	0	0	0	0	0	0	0	0	0	0	0	0	0	0	0	0	0	0	0	0	0	0	0	0	0	0	0	0	0	0	0	0
1276	0	0	0	0	0	0	0	0	0	0	0	0	0	-0.0403551251008878	0	0	0	0	0.15552099533437	0	0	0	0	0	0	0	0	0	0	0	0	0	0	0	0	0	0	0	0	0	0	0	0	0	0	0	-0.0403551251008878	0	0
1277	0	0	0	0	0	0	0	0	0	0	0	0	0	0	0	-0.01998001998002	0	0	0	0	0	0	0	0	-0.03996003996004	0	0	0	0	0	0	0	0	0	0	0	-0.01998001998002	0	0	0	0	0	0	0	0	0	-0.03996003996004	-0.394188388743743	0
1278	0	0	0	0	0	0	0	0	0	0	0	0	0	0	0	0	0	0	0	0	0	0	0	0	0	0	0	0	0	0	0	0	0	0	0	0	0	0	0	0	0	0	0	0	0	0	0	0	0
1279	0	0	0	-0.00286221306314042	0	0	0	0	0	0	0	0	0	0	0	0	0	-0.0143110653157021	-0.00572442612628084	0	0	0	0	-0.00286221306314042	0	0	0	-0.00572442612628084	0	0	0	0	0	0	0	0	0	-0.00286221306314042	0	0	0	0	0	0	0	0	0	0	0
1280	0	0	0	0	0	0	0	0	0	0	0	0	0	0	0	0	0	0	0	0	0	0	0	0	0	0	0	0	0	0	0	0	0	0	0	0	0	0	0	0	0	0	0	0	0	0	0	0	0
1281	0	0	0	0	0	0	0	0	0	0	0	0	0	0	0	0	0	0	0	0	0	0	0	0	0	0	0	0	0	0	0	0	0	0	0	0	0	0	0	0	0	0	0	0	0	0	0	-0.00746602956547708	0
1282	-0.07613311297428	-0.51801968474802	-0.273684232469329	-0.039005534594797	-0.245961063841899	-0.273558060143275	0.037506095357643	-0.00676941958041999	-0.100842774451918	-0.110751873508183	-0.0814030933175461	-0.03700140605343	-0.0072741088846328	-0.051801968474802	-0.034240243555744	-0.0740028121068601	-0.0666025308961741	-0.0640937130505943	-0.0615848952050145	-0.125804780581662	-0.0862945566826522	-0.128187426101188	-0.0368752337273767	0.064472230028754	-0.318212092059498	-0.10849540031471	-0.0960774834128647	-0.583612837035764	-0.031857598036217	-0.101095119104024	-0.244083107626585	-0.266410123584696	0.0494193229552755	0	-0.044401687264116	0	-0.029601124842744	0	-0.00740028121068601	0	0	0	-0.00740028121068601	0	-0.022200843632058	0	0	0	0
1283	0	0	0	0.02420185892672	0	0	0	0	0	0	0	0	0	0	0	0	0	0	0	0	0	0	0	0	0	0	0	0	0	0	0	0	0	0	0	0	0	0	0	0	0	0	0	0	0	0	0	0	0
1284	0	0	0	0	0	0	0	0	0	0	0	0	0	0	0	0	0	0	0	0	0	0	0	0	0	0	0	0	0	0	0	0	0	0	0	0	0	0	0	0	0	0	0	0	0	0	0	0	0
1285	0	0	0	0	0	0	0	0	0	0	0	0	0	0	0	0	0	0	0	0	0	0	0	0	0	0	0	0	0	0	0	0	0	0	0	0	0	0	0	0	0	0	0	0	0	0	0	0	0
1286	0	0.139012457257349	-0.0640102416386622	0	0.239913141484242	0	-0.376733467178623	0	-0.67357939696966	-0.0160025604096655	-0.0960153624579933	-4.7039385401469	-0.189588064031537	-0.112017922867659	-0.0160025604096655	-0.83642345593299	0.0012213304422249	-0.74382155548018	-0.0160025604096655	-0.0320051208193311	0.0995854052891012	-0.167478851410746	0.0824554629327774	0.0492290116712216	1.57642443926058	0.179692155832995	0.297816730911779	0.130463144161774	-0.0480076812289966	0	0	-0.0160025604096655	0.279371509617664	0.0984580233424429	0	13.1551380901962	0.295248805366593	0.249809049682783	0.102122014669118	-0.128020483277324	-0.0307837903771062	3.47437194647817	0.130463144161774	0	0	0	-0.0160025604096655	0	0.0652315720808871
1287	0	0	0	0	0	0	0	0	0	0	0	0	0	0	0	0	0	0	0	0	0	0	0	0	0	0	0	0	0	0	0	0	0	0	0	0	0	0	0	0	0	0	0	0	0	0	0	0	0
1288	0	0	0	0	-0.00622006593269889	0	0	0	0	0	0	0	0	0	0	0	-0.00622006593269889	-0.0124401318653978	0	0	0	0	0	0	0	0	0	0	0	0	0	0	0	-0.0186601977980967	0	0	-0.00622006593269889	0	0	0	0	-0.00622006593269889	0	0	0	0	0	-0.0124401318653978	0
1289	0	0	0	0	0	-0.0466200466200466	0	0	0	0	0	0	0	0	0	0	0	0	0	0	0	0	0	0	0	0	0.284495021337127	0	0	0	0	0	0	0.142247510668563	0	0	0	0	-0.0233100233100233	0	0	0	-0.0233100233100233	0	0	0.142247510668563	0	0	0
1290	0	0	0	0	0	0	0	0	0	0	0	0	0	0	0	0	0	0	0	0	0	0	0	0	0	0	0	0	0	0	0	0	0	0	0	0	0	0	0	0	0	0	0	0	0	-0.0917431192660551	0	0	0
1291	0	0	0	0	0	0	0	0	0	0	0	0	0	0	0	0	0	0	0	0	0	0	0	0	0	0	0	0	0	0	0	0	0	0	0	0	0	0	0	-0.0636638548464109	0	0	0	0	0	0	0	0	0
1292	0	0	0	-0.010924186148132	0	0	0	0	0	0	0	0	-0.010924186148132	0	0	0	0	0	0	0	0	0	0	0	0	0	0	0	0	0	0	0	0	0	0	0	0	0	0	0	0	0	-0.0218483722962639	0	0	0	0	0	0
1293	0	0	0	0	0	0	0	0	0	0	0	0	0	0	0	0	0	0	0	0	0	0	0	0	0	0	0	0	0	0	0	0	0	0	0	0	0	0	0	0	0	0	0	0	0	0	0	0	0
1294	0	0	0	0	0	0	0	0	0	0	0	0	0	0	0	0	0	0	0	0	0	0	0	0	0	0	0	0	0	0	0	0	-0.00386428626632661	0	0	0	0	0	0	0	0	0	0	0	0	0	0	0	0
1295	0	0	0	0	0	-0.012278978388998	0	0	0	-0.012278978388998	0	-0.0368369351669941	0	0	0	0	0	0	0	0	0	0	0	0	0	0	0	0	0	0	0	0	0	0	0	0	0	0	0	0	0	0	0	0	0	0	0	0	0
1296	0	0	0	-0.0675219446320054	0	-0.135043889264011	0	0	0	0	0	0	0	0	-0.0675219446320054	0	0	0	0	0	0	0	0	0	0	0	0	0	0	0	0	0	0	0	-0.0675219446320054	0	-0.202565833896016	0	0	0	0	0	0	0	0	0	0	0	0
1297	0	0	0	0	0	0	0	0	0	0	0	0	0	0	0	0	0	0	0	0	0	0	0	0	0	0	0	-0.00449337227589306	0	0	0	0	0	0	0.0150557061126167	0	0	0	0	0	0	0	0	0	0	-0.00898674455178611	0	0	0
1298	0	-0.0061751265900951	0.0309405940594059	0	0	0	0	0	0	0	0	0	0	0	0	0	0	0	0	0	-0.0185253797702853	0	0	0	0	-0.0061751265900951	0	0	0	0	0	0	0	0	0	0	0	0	0	0	0	0	0	0	0	0	0	0	-0.0123502531801902
1299	0	-0.00747104968248039	0	0	0	-0.00747104968248039	0	0	0	0	0	0	-0.00747104968248039	0	0	0	0.0690131124913734	-0.00747104968248039	0	-0.0149420993649608	0	-0.00747104968248039	0	0	0	0	-0.00747104968248039	0	-0.00747104968248039	0	0	0	0	0	0	0	0	0	0	0	0	0	0	0	0	0	0	0	0
1300	0	0	0	0	-0.0013794308468326	0	0	0	0	0	0	0	-0.000459810282277532	0	0	0	0	0	0	0	0	0	0	0	0	0	0	0	0	0	0	0	0	0	0	0	0	0	0	0	-0.000459810282277532	0	0	-0.000459810282277532	0	0	-0.00827658508099558	0	0
1301	-0.0574222160831536	0	0	0	0	0	0	0	0	0	0	0	-0.0152928582352042	0	0	0	0	0	0	0	0.148883374689826	0	0	0	0	0	0	0	0	0	0	-0.0305857164704083	0	0	0	0	0	0	0	0	0	0	0	0	-0.0152928582352042	0	0	0	-0.0305857164704083
1302	0	0	-0.0733137829912024	-0.0366568914956012	-0.0733137829912024	0	0	0	0	0	0	0	-0.0366568914956012	0	0	-0.0366568914956012	-0.146627565982405	0	0.14549247098163	0	0	0	0	0	-0.0366568914956012	0	0	0	-0.0366568914956012	0	0	0	-0.0733137829912024	0	-0.0366568914956012	0	0	-0.0366568914956012	0	0	-0.0366568914956012	0.254328050467659	0	0	0	0	-0.219941348973607	-0.109970674486804	0
1303	0	0	0	0	0	0	0	0	0	0	0	0	0	0	0	0	0	0	0	0	0	0	0	0	0	0	0	0	0	0	0	0	0	0	0	0	0	0	0	0	0	0	0	0	0	-0.0414336026517506	0	0	0
1304	0	0	0	0	0	0	0	0	0	0	0	0	0	0	0	0	0	0	0	0	0	0	0	0	0	0	0	0	0	0	0	0	0	0	0	0	0	0	0	0	0	0	0	0	0	0	0	0	0
1305	-0.0445831475702185	0	-0.0445831475702185	0	0	0	-0.0445831475702185	-0.0891662951404369	0	0	0	0	0	0	0	0	0	0	0	0	0	0	0	0	0	0	0	0	0	0	0	0	0	0	0	0	0	0	0	0	0	0	0	0	0	0	-0.0445831475702185	0	0
1306	-0.028328611898017	0	0	0	0	0	0.079623217803891	0	0	0.022965994007857	0	0	0	0	-0.028328611898017	0	-0.056657223796034	0	0	0	-0.056657223796034	0	0	-0.028328611898017	0	0	0.218584968348897	0	-0.113314447592068	0	0	0	-0.028328611898017	0	0	0	0.051294605905874	0.0539759148509542	-0.084985835694051	-0.056657223796034	0	0	0	0	-0.144324368435165	0	-0.056657223796034	-0.028328611898017	0
1307	0	0	0	0	-0.0264900662251656	0	0	-0.0264900662251656	0	-0.0264900662251656	0	0	0	0	0	0	0	0	0	0	0	0	0	0	0	0	0	0	0	0	0	0	0	0	-0.0529801324503311	0	0	0	0	0	-0.0264900662251656	0	0	0	0	0	-0.0264900662251656	0	0
1308	-0.0662251655629139	0	0	0	0	0	-0.0662251655629139	0	0	0	0	0	0	0	0	0	0	0	0	0	0	0	0	0	0	-0.0662251655629139	0	-0.0662251655629139	0	0	0	0	0.37037037037037	0	0	0	0	0	0	0	0	0	0	0	0	0	0	0	0
1309	0	0	0	0.0611060189428659	0	0	0	0	0	0	0	0	0	0	0	0	0	0	0	0	0	0	0	0	0	0	0	0	0	0	0	0	0	0	0	0	0	0	0	0	0	0	0	-0.00667824228663016	0	0	-0.00667824228663016	0	0
1310	0	0	0	0	0	0	0	0	0	0	0	-0.00963020030816641	0	0	0	0	0	0	0	0	0	0	0	0	0	0	0	0	0	0	0	0	0	-0.00963020030816641	0	0	0	0	0	0	0	0	0	0	0	0	0	0	0
1311	0	0	0	0	0	0	0	0	0	0	0	0	0	0	0	0	0	0	0	0	0	0	0	0	0	0	0	0	0	0	0	0	0	0	0	0	0	0	0	0	0	0	0	0	0	0	0	0	0
1312	0	0	0	0	0	0	0	0	0	-0.0338180588434224	0	0	0	0	0	0	0	0	0	0	0	0	0	0	0	0	0	0	0	0	0	0	0	0	0	0	0	0	0	0	0	0	0	0	0	0	0	0	0
1313	0	0	0	0	0	0	0	0	0	0	0	0	0	0	0	0	0	0	0	0	0	0	0	0	0	0	0	0	0	0	0	0	0	0	0	0	0	0	0	0	0	0	0	0	0	0	0	0	0
1314	0	0	0	0	0	0	0	0	0	0	-0.0125849484017116	0	0	-0.0125849484017116	0	0	0	0	0	0	-0.0125849484017116	0	0	0	0	-0.0125849484017116	0	0	0	0	0	0	0	0	0	0	0	0	0	0	0	0	-0.0125849484017116	0	0	0	0	-0.0125849484017116	0
1315	0	0	0	0	0	0	0	0	0	0	0	0	0	0	0	0	0	0	0	0	0	0	0	0	0	0	0	-0.0102901831652603	0	0	0	0	0	0	0	-0.0205803663305207	0	0	0	0	0	0	0	-0.0102901831652603	0	0	0	0	-0.0102901831652603
1316	0	0	0	0	-0.0146316482551759	-0.0219474723827639	0	0	0	0	0	0	0	-0.0219474723827639	-0.00731582412758797	0	-0.0146316482551759	0	0.0629524708844822	-0.00731582412758797	0	0	0	0	0	0	0	0	0	0	0	0	0	0.0314762354422411	0	0	0	0	-0.00731582412758797	0	0	0	0	0	0	0	0	0	0.0629524708844822
1317	0	0	0	0	0	0	0	0	0	0	0	0	0	-0.00395491398062092	0	0	0	0	-0.0237294838837255	0	0	0	0	0	0	0	0	-0.00395491398062092	0.0641025641025641	0	0	0	0	0	0	0	0	0	0	0	0	0	-0.0158196559224837	0	0	0	0	0	0
1318	0	0	0	0	-0.110772639158128	0	0	-0.348575035569453	-0.0184621065263547	0	0.0622753512316106	0	0.016120084915724	0	0.16147491551593	0	0	-0.027693159789532	-0.0461552663158866	-0.00923105326317733	0	0	0	-0.102712596700266	0	-0.0484972879265174	0	0	-0.0011710108053153	0	-0.0184621065263547	0	0	0.0807374577579653	0	0	0	0	-0.027693159789532	0	0	0	0	-0.00923105326317733	0	0	0	0	0
1319	0	0	0	0	0	0	0	0	0	0	0	0	0	0	0	0	0	0	0	0	0	0	0	0	0	0	0	0	0	0	0	0	0	0	0	0	0	0	0	0	0	0	0	0	0	0	0	0	0
1320	0	0	0	0	0	0	0	0	0	0	0	0	0	0	0	0	0	0	0	0	0	0	0	0	0	0	0	-0.0209907640638119	0	0	0	-0.0629722921914358	0	0	0	0	0	0	0	0	0	0	0	0	0	0	0	0	0
1321	0	0	0	0	0	0	0	0	0	0	0	0	0	0	0	0	0	0	0	0	0	0	0	0	0	0	0	0	0	0	0	0	0	0	0	0	0	0	0	0	0	0	0	0	0	0	0	0	0
1322	-0.0911577028258888	0	0	0	0	0	0	0	0	0	0	-0.0911577028258888	0	-0.182315405651778	0	0	0	0	0	0	0	0	0	0	0	-0.0911577028258888	0	0	0	0	0	0	0	0	0	0	-0.0911577028258888	0	0	0	0	0	0	-0.273473108477666	0	0	-0.273473108477666	0	0
1323	0	0	0	0	0	0	0	-0.0062445360309729	0	0	0	0	0	0	0	0.013931007198292	0	0	0	0	0	0	0	-0.0062445360309729	0	0	0	-0.0124890720619458	0	0	0	0	0	0	0	0	0	0	0	0	0	0	0	0	0	0	0	0	0
1324	0	0	0	0	0	0	0	0	0	0	0	0	0	0	0	0	0	0	0	0	0	0	0	0	0	0	0	0	0	0	0	0	0	0	0	0	0	0	0	0	0	0	0	0	0	0	0	0	0
1325	0	0.24390243902439	-0.0200561572402728	0	0	-0.0200561572402728	0	0	0	0.24390243902439	-0.0200561572402728	0	0	0	0	0	-0.0200561572402728	0.24390243902439	0	0	0	0	-0.0200561572402728	0	0	0	0	0	0	0	-0.0401123144805455	0	0	0	0	0	0	0	0	0	0	0	0	0	0	0	0.48780487804878	-0.0200561572402728	-0.0802246289610911
1326	0	0	0	0	0	0	0	0	0	0	0	0	0	0	0	0	0	0	0	0	0	0	0	0	0	0	0	0	0	0	0	0	0	0	0	0	0	0	0	0	0	0	0	0	0	0	0	0	0
1327	0	0	0	0	0	0	0	0	0	0	0	0	0	0	0	0	0	0	0	0	0	0	0	0	0	0	0	0	0	0	0	0	0	0	0	0	0	0	0	0	0	0	0	0	0	0	0	0	0
1328	0	0	-0.00181475029036005	0	0	0	0	0	0	0	0	0	0	0	0	0	0	0	0	0	0	0	0	0	0	0	0	0	0	0	0	0	0	0	0	0	0	0	0	0	0	0	-0.00362950058072009	0	0	0	0	0	0
1329	0	0	0	0	0	0	0	0	0	0	0	0	0	0	0	0	0	0	0	0	0	0	0	0	0	0	0	0	0	0	0	0	0	0	0	0	0	-0.0181603559429765	0	-0.0181603559429765	0	0	0	0	0	0	0	0	0
1330	0	0	0	0	-0.0460935699469924	0	-0.0230467849734962	0	-0.0230467849734962	0	0	0	0	0	-0.0230467849734962	0	-0.0460935699469924	0	0	-0.0460935699469924	0	-0.0230467849734962	0.0249330223137541	0	0.188146754468485	-0.0230467849734962	-0.115233924867481	0.0710265922607465	0	-0.0921871398939848	-0.0460935699469924	0	-0.0230467849734962	0	0	0	0	0	-0.0230467849734962	0	0	-0.0691403549204886	0	-0.0460935699469924	0	0	0	0	0
1331	0	0	0	0	0	0	0	0	0	0	0	0	0	0	0	0	0	0	0	0	0	0	0	0	0	0	0	0	0	0	0	0	0	0	0	0	0	0	0	0	0	0	0	0	0	0	0	0	0
1332	0	0	0	0	0	0	0	0	0	0	0	0	0	0	0	0	0	0	0	0	0	0	0	0	0	0	0	0	0	0	0	0	0	0	0	0	0	0	0	0	0	0	0	0	0	0	0	0	0
1333	0	0	0	0	-0.066711140760507	0	0	0	0	0	0	0	0	0	0	0	0	0.293255131964809	0	0	0	0	0	0	0	0	0	0	0	0	0	0	-0.066711140760507	0	0	0	0	0	0	0	0	0	0	0	0	0	0	0	0
1334	0	0	0	0	0	0	0	0	0	0	0	0	0	0	0	0	0	0	0	0	0	-0.0255558395093279	0	0	0	0	0	0	0	0	-0.0255558395093279	0	0	0	0	0	0	0	0	0	0	-0.0255558395093279	0	0	0	-0.0255558395093279	0	0	0
1335	0	0	0	0	-0.00171080544720454	0	0	-0.00171080544720454	0	0	0	0	0	0	0	0	0	0	0	0	-0.00171080544720454	0	0	0	0	0	0	0	0	0	0	0	0	0	0	0	0	-0.00171080544720454	0	0	0	0	0	0.00345265871444497	0	0	0	0	0.00687426960885406
1336	0	0	0	0	0	0	0	0	0	0	0	0	0	0	0	0	0	0	0	0	0	0	0	0	0	0	0	0	0	0	0	0	0	0	0	0	0	0	0	0	0	0	0	0	0	0	0	0	0
1337	0	0	0	0	0	0	0	0	0	-0.00173034330011074	0	0	0	0	-0.00173034330011074	0	0	0	-0.00173034330011074	0	0	0	0	0	0	0	0	0	0	0	0	0	0	0	0	0	0	0	0	0	0	0	-0.00173034330011074	0	0	0	0	0	0
1338	0	0	0	0	0	0	0	0	0	0	0	0	0	0	0	0	0	0	0	0	0	0	0	0	0	0	0	0	0	0	0	0	0	0	0	0	0	0	0	0	0	0	0	0	0	0	0	0	0
1339	0	0	0	0	0	0	0	0	0	0	0	0	0	0	0	0	-0.0893921334922527	0	0	0	0	0	0	0	0	0	0	0	0	0	0	0	0	0	0	0	-0.119189511323004	-0.0595947556615018	-0.0297973778307509	0	-0.238379022646007	0	0	0	0	0	0	0	0
1340	0	0	0	0	0	0	0	0	0	0	-0.0200120072043226	0	0	0	0	0	0	-0.0200120072043226	0	0	-0.0400240144086452	0	0	0	-0.0600360216129678	0	-0.0400240144086452	0	0	-0.0200120072043226	0	0	0	0	0	0	-0.0200120072043226	0	0	0	0	-0.0200120072043226	0	0	0	0	0	-0.0200120072043226	0
1341	0	0	0	0	0	0	0	0	0	0	0	0	0	0	0	0	0	0	0	0	0	0	0	0	0	0	0	0	0	-0.0224719101123595	0	0	0	0	-0.0224719101123595	0	0	0	0	0	0	0	0	0	0	0	0	0.0632178928010938	0
1342	0	0	0	0	0	0	0	0	0	-0.0099009900990099	0	0	0	0	0	0	0	0	0	0	0	-0.0099009900990099	0	0	0	0	0	0	0	0	0.0446229361892012	0	0	0	0	0	0	0	0	0	0	0	0	0	-0.0099009900990099	0	0	0	0
1343	-0.0541976044658826	0.218654888573655	-0.064415635122351	-0.476938919299767	0.017502261813182	-0.514877242425885	-0.313724615665411	-0.200531136523766	-0.168012573844236	-0.139670791137878	0.294531534825891	-0.487778440192943	-0.048156353782586	-0.276407782776001	-0.238469459649883	0.169877044554361	-0.292667064115766	-0.075255156015528	-0.487778440192943	-0.080053426225407	-0.205950896970354	0.681198997243786	-0.232428208966587	0.07774111696236	0.067523086305892	0.055440584939299	-0.151131802267763	0.159037523661184	0.00666274092000502	-0.389601261917647	-0.541976044658826	0.039181303599535	0.268054222829657	0.207815367680479	1.18105993880331	-0.00479827020988	0.867335323137909	0.35477038997507	0.469206849590132	0.844413300878138	0.071699866279064	-0.281206052985882	0.251794941489893	0.34997211976519	0.316832066848952	0.196975846787302	1.09496526189462	0.594482830098374	-0.086094676908704
1344	0	0	0	0	0	0	0	0	0	0	0	0	0	0	0	0	0	0	0	0	0	0	0	0	0	0	0	0	0	0	0	0	0	0	0	0	0	0	0	0	0	0	0	0	0	0	0	0	0
1345	0	0	0	0	0	0	0	0.00437158469945355	0	0	0	0	0	0	0	0	0	0	0	0	0	0	0	0	0	0	0.00437158469945355	0	0	0	0	0	0	0	0	0	0	0	0	0	0	0	0	0	0	0	0	0	0
1346	0	0	0	0	0	0	0	0	0	0	0	0	0	0	0	0	0	0	0	0	0	0	0	0	0	0	0	0	0	0	0	0	0	0	0	0	0	0	0	0	0	0	0	0	0	0	0	0	0
1347	0	0	-0.00854408749145591	0	0	-0.00854408749145591	0	0	0	0	0	0	0	0	-0.0170881749829118	0	0	0	0	0	0	0	0	-0.00854408749145591	0	0	0	-0.00854408749145591	0	0	-0.0256322624743677	-0.00854408749145591	0.0606980273141123	0	0	-0.00854408749145591	0	0	0	0	0.0179775898568327	0	0	0	0	0	-0.179425837320574	-0.0170881749829118	0
1348	0	0	0	0	0	0	0	0	0	0	0	0	0	0	0	0	0	0	0	0	0	0	0	0	0	0	0	0	0	0	0	0	0	0	0	0	0	0	0	0	0	0	0	0	0	0	0	0	0
1349	0	0	0	0	0	0	0	0	0	0	0	0	0	0	0	0	0	0	0	0	0	0	0	0	0	0	0	0	0	0	-0.0255004462578095	0	0	0	0	0	-0.0255004462578095	0	0	0	0	0	0	0	0	0	0	0	0
1350	0	0	0	0	0	0	0	0	0	0	0	0	0	0	0	0	0	0	0	0	0	0	0	0	0	0	0	0	0	0	0	0	0	0	0	0	0	0	0	0	0	0	0	0	0	0	0	0	0
1351	-0.177462289263531	-0.354924578527063	-0.41407867494824	-0.354924578527063	-0.266193433895297	-0.384501626737652	-0.0591540964211772	-0.147885241052943	1.75798580301686	-0.0591540964211772	-0.20703933747412	-0.147885241052943	-0.325347530316474	0.805050280981961	-0.0887311446317657	-0.0295770482105886	-0.0591540964211772	0.716319136350196	-0.177462289263531	-0.147885241052943	-0.118308192842354	-0.0295770482105886	-0.354924578527063	0	-0.0295770482105886	0	-0.0591540964211772	-0.266193433895297	-0.236616385684709	0.745896184560784	-0.147885241052943	-0.41407867494824	-0.0591540964211772	0	0.864204377403139	-0.147885241052943	-0.739426205264715	0.0952011239278351	-0.0591540964211772	-0.0887311446317657	-0.0591540964211772	-0.118308192842354	-0.147885241052943	-0.118308192842354	-0.266193433895297	0.83462732919255	-0.0295770482105886	-0.354924578527063	-0.177462289263531
1352	0	0	0	0	0	0	0	0	0	0	0	0	0	0	0	0	0	0	0	0	0	-0.0341296928327645	0	-0.136518771331058	-0.0341296928327645	0	-0.068259385665529	0	0	-0.0341296928327645	0	0	0	0	0	0	0	0	0	0	0	0	0	0	0	0	0	0	0
1353	0	0	0	0	0	0	0	0	0	0	0	0	0	0	0	0	0	0	0	0	0	0	0	0	0	0	0	0	0	0	0	0	0	0	0	0	0	0	0	0	0	0	0	0	0	0	0	0	0
1354	0.002022388184836	-0.00444148345547413	0	-0.00444148345547413	0	0.0109053550957843	0	0	0	0	0	0	0.0218107101915686	0	0	0	0	0	0	0	0	-0.00444148345547413	-0.00888296691094826	0	0	-0.00444148345547413	0	-0.0177659338218965	0	0	0	0	0	0	0	-0.00444148345547413	0	0	0	0.0306936771025169	0	0	0	0	0	0	0	0	0
1355	0	0	0	0	0	0	0	0	-0.0129794276072425	0	0	0.0441961012663996	0	0	0	0	0	0	-0.00648971380362126	0	0.028587764436821	0	0	0	0	0	-0.0310515551547199	0	0	-0.00648971380362126	0	0	0	0	0	-0.00862326751264403	0	0.088557321037236	0	0.113119162388335	-0.00648971380362126	0.0624333473183139	0	0	0.0455931151297861	0	0.0091186230259572	0	0
1356	0	0	0	0	0	0	0	0	0	0	0	0	0	0	0.111234705228031	0	0	0	0	0	0	0	0	0	0	0	0	0	0	0	0	0	0	0	0	0	0	0	0	0	0	0	0	0	0	0	0	0	0
1357	0	0	-0.0991080277502478	0	0	0	0	0	0	0	0	0	0	0	0	0	0	0	-0.0991080277502478	0	0	0	0	0	0	0	0	0	0	0	0	0	-0.0991080277502478	0	0	0	0	0	0	-0.198216055500496	0	0	0	-0.0991080277502478	0	0	0	0	0
1358	0	0	0	0	0	0	0	0	0	0	0	0	0	0	0	0	0	0	0	0	0	0	0	0	0	0	0	0	0	0	0	-0.00745323097562794	0	0	0	0	0	0	0	0	0	0	0	0	0	0	0	0	0
1359	0	0	0	0	0	0	0	0	0	0	0	0.0309119010819165	0	0	0	0	0	0	0	-0.0161459594736417	0	0	-0.00807297973682086	0.0309119010819165	0	0	0	0	0	0	0	0	0	0	0	0	0	0	0.0309119010819165	0	0	0	0	0	-0.00807297973682086	0	0	0	0
1360	0	0	0	0	0	0	0	0	0	0	0	0	0	0	0	0	0	0	0	0	0	0	0	0	0	0	0	0	0	0	0	0	0	0	0	0	0	0	0	0	0	0	0	0	0	0	0	0	0
1361	0	0	0	0	0	0	0	0	0	0	0	0	0	0	0	0	0	0	0	0	0	0	0	0	0	0	0	0	0	0	0	0	0	0	0	0	0	0	0	0	0	0	0	0	0	0	0	0	0
1362	0	0.106951871657754	0	0	0	0	0	0	0	0	-0.01478633742422	0	0	0	0	0	0	0	0	0	0	0	0	0	0	0	0	0	0	0	0	0	0	0	0	0	0	0	0	0	0	0	0	0	0	0	0	0	0
1363	0	0	0	0	0	0	0	0	0	0	0	0	0	0	0	0	0	0	0	0	0	0	0	0	0	0	0	0	0	0	0	0	0	0	0	0	0	0	0	0	0	0	0	0	0	0	0	0	0
1364	0	0	0	0	0	0	0	0	0	0	0	0	0	0	0	0	0	0	0	0	0	0	0	0	0	0	0	0	0	0	0	0	0	0	0	0	0	0	0	0	0	0	0	0	0	0	0	0	0
1365	0	0	0	0	0	0	0	0	0	0	0	0	0	0	0	0	0	-0.0118680275338239	0	0	0	0	0	0	0	0	-0.0118680275338239	0	0	0	0	0	0	0	0	0	0	0	0	0	0	0	0	0	0	0	0	0	0
1366	0	0	0	-0.00702148574638393	-0.0140429714927679	0	0	0	0	0	0	0	0	0	0	0	0	0	0	0	0	0	0	0	-0.0210644572391518	0	0	0	0	0	0	0	0	0	0	0.0472366556447803	0	0	0	0	0	0	0	0	-0.00702148574638393	0	0	-0.0280859429855357	0
1367	0	-0.0251004016064257	0	-0.0376506024096386	0	0	0	0	0	0	0	0	0	0	0	0	0	0	0	0	0	0	0	0	0	0	0	0	0	0	0	0	0	0	0	0	0	0	0	0	0	0	0	0	0	0	0	0	0
1368	0	0	0	0	0	-0.0210084033613445	0	0	0	0	0	0	0.0194460082742378	0	0	0	0	0	0	0	0	0	0	0	0	0	0	0	0	0	0	0	0	0	0	0	0	0	0	0	0	0	0	0	0	0	0	0	0
1369	0	0	0	0	0	0	0	0	0	0	0	0	0	0	0	-0.00470101541933058	0	0	0	0	0	0	0	0	0	0	0	0	0	0	0	0	0	0	0	0	0	0	0	0	0	0	0	0	0	0	0	0	0
1370	0	0	0	0	0	0	0	0	0	0	0	0	0	0	0	0	0	0	-0.00763475339746526	0	0	0	0	0	0	0	0	0	0	0	0	0	0	0	0	0	0	0.0407368239012295	0	0	0	0	-0.030539013589861	0	0	0	0	0	0
1371	0	0	-0.00795102170628926	0	0	-0.00795102170628926	0	-0.00795102170628926	0	0	0	0	0	0	0	-0.00795102170628926	0	0.0731528895391368	0	0.0365764447695684	0	0.0652018678328475	0	0	-0.0238530651188678	0	-0.00795102170628926	-0.0159020434125785	0	0	0	-0.00795102170628926	0	0	0	0	0	0	0	0	0	0	0	0	0	0	0	0	0
1372	0	0	0	0	0	0	0	0	0	0	0	0	0	0	0	0	0	0	0	0	0	0	0	0	0	0	0	0	0	0	0	0	0	0	0	0	0	0	0	0	0	0	0	0	0	0	0	0	0
1373	0	0	0.109722539871117	0	0	0	0	0	0	0	0	0	0	0	-0.0978473581213307	0	0	0	0	0	0	-0.00815394651011089	0	0	0	0	0	0	0	0	0	0	0	0	0	-0.0163078930202218	0	0	-0.00815394651011089	0.158646218931782	0	0	0	0	0	0	0	-0.00815394651011089	0
1374	0	0	0	0	0	0	0	0	0	0	0	-0.0043917435221783	0	0	0	0	0	0	0	0	0	0	0	0	0	0	0	0	0	0	0	0	0	0	0	0	0	0	0	0	0	0	0	0	0	0	0	0	0
1375	0	0	0	0	0	0	0	0	0	0	0	0	0	0	0	0	0	0	0	0	0	0	0	0	0	0	0	0	0	0	0	0	0	0	0	0	0	0	0	0	0	0	0	0	0	0	0	0	0
1376	0	0	0	0	0	0	0	0	0	0	0	-0.00173840483971907	0	0	-0.00173840483971907	0	-0.00173840483971907	0	0	0	0	0	0	0	0	0	0	0	0	-0.00347680967943815	0	0	0	0	0	0	0	0	0	-0.00173840483971907	0	0	0	0	0	0	0	0	0
1377	0	0	0	0	0	0	0	0	0	0	0	0	0	0	0	-0.00992555831265509	0	0	0	0	0	-0.0198511166253102	0	0	0	0	0	0	0	-0.00992555831265509	0	0	0	0	0	0	0	0	0	0	0	0	0	0	0	0	0	0	0
1378	0	0	0	0	0	-0.00541565123206066	0	0	0	0	0	0	0	0	0	0	0	0	0	0	0	0	0	0	0	0	0	0	0	0	0	0	0	0	0	0	0	-0.00541565123206066	0.0206483584555028	0	0	0	0	0	0	0	0	0	0
1379	0	-0.0044907490569427	0	0	0	0	0	0	0	0	0	0	0	0	0	0	0	0	0	0	0	0	0	0	0	0	0	0	0	0	0	-0.0044907490569427	0	0	0	0	0	0	0	0	0	0	0	0	0	0	0	0	0
1380	0	0	0	0	0	0	0	0	0	0	0	0	0	0	0	0	0	0	0	0	0	0	0	0	0	0	0	0	0	0	0	0	0	0	0	0	0	0	0	0	0	0	0	0	0	0	0	0	0
1381	0	0	0	0	0	0	0	0	0	0	0	0	0	0	0	0	0	0	0	0	0	0	0	0	0	0	0	0	0	0	0	0	0	0	0	0	0	0	0	0	0	0	0	0	0	0	0	0	0
1382	0	0	0	0	0	0	0	0	0	0	0	0	0	0	0	0	0	0	0	0	0	0	0	0	0	0	0	0	0	0	0	0	0	0	0	0	0	0	0	0	0	0	0	0	0	0	0	0	0
1383	0	0	0	0	0	0	0	0	0	0	0	0	0	0	0	0	0.0409272614986373	-0.00286270468338486	-0.00858811405015459	0	0	0	-0.00286270468338486	0	0	0	0	-0.00572540936676972	0	-0.00286270468338486	0	0	0	0	0	-0.00286270468338486	-0.00572540936676972	0	0	0	0	0	-0.00286270468338486	0	0	0	0	0	0
1384	0	0	0	0	0	0	0	0	0	0	0	0	0	0	0	0	0.200556101789886	0	0	-0.0433463372345037	0	0	0	0	0	0	0	0	0	0	-0.0866926744690074	0	0	0	0	0	0	0	0	0	0	0	0	0	0.157209764555383	0	0	0	0
1385	0	0	0	0	0	0	0	0	0	0	0	0	0	0	0	0	0	0	0	0	0	0	0	0	0	0	0	0	0	0	0	0	0	0	0	0	0	0	0	0	0	0	0	0	0	0	0	0	0
1386	0	0	0	0	0	0	0	0	0	0	0	0	0	0	0	0	0	0	0	0	-0.0142694063926941	-0.006341958396753	-0.0142694063926941	0	0	0	0	0	0	0	0	0	0	0	0	0	0	0	0	0	0	0	0	0	0	0	0	0	0
1387	0	0	0	0	0	0	0	0	0	0	0	0	0.068870523415978	0	0	0	-0.0525486074619023	0	0	0	0.0513543209286772	0	0	0	0	0	0	0	0	0	0	0	0	0	0	0	0	0	0	-0.0175162024873008	0	0	0	0	0	0	0	0.068870523415978	0
1388	0	0	0	0	0	0	0	0	0	0	0	0	0	0	0	0	0	0	0	0	0	0	0	0	0	0	0	0	0	0	0	0	0	0	0	0	0	0	0	0	0	0	0	0	0	0	0	0	0
1389	0	0	0	0	0	-0.00320965464116061	0	0	0	0	0	0	0	-0.00962896392348183	0	0.00771128932757557	0	0	0	-0.00320965464116061	0	0	0	0	-0.00962896392348183	0	0	0	0	0	0	0	0	-0.0449351649762486	0	-0.0256772371292849	0	0	0	0	0	0	0	0	0	0	0	0	0
1390	0	0	0	0	0	0	0	0	0	0	0	0	0	0	0	0	0	0	0	0	0	0	0	0	0	0	0	0	0	0	0	0	0	0	0	0	0	0	0	0	0	0	0	0	0	0	0	0	0
1391	0	0	0	0	0	0	0	0	0	0	0	0	0	0	0	0	-0.00296142740801066	0	0	0	0	0	0	0	0	0	0	0	0	0	0	0	0	0	0	0	0	-0.00148071370400533	0	-0.00148071370400533	0	0	0	0	0	0	0	0	0
1392	0	-0.0171880371261602	0	-0.0171880371261602	0.0850340136054422	0	0	0.170068027210884	0	0	0	0	0	0	0	0	-0.0171880371261602	0	0	0	-0.0171880371261602	0	0	0	0	0	-0.0171880371261602	0	0	0	0	0	0	0	0	0	0	0	0	0	0	-0.0171880371261602	0	0	0	0	0	0	0
1393	0	0	0.288651290431994	0	0	-0.359108568961799	0	0	0	-0.062555887885048	0	0	0	-0.130662020905923	-0.12788689833801	0	-0.0217770034843206	0	-0.530549474268451	-0.0871080139372822	0	-0.0653310104529617	0.245097283463353	0.71991304615954	-0.261324041811847	-0.0217770034843206	-0.0435540069686411	0	0.353982300884956	-2.11344855231106	-0.370209059233449	-0.0871080139372822	-2.35534673614751	0.400311430421511	-0.174216027874564	0.675511085072921	0.561075822515497	0	0	-0.0653310104529617	0	3.14826092319077	0.155214146958157	0	1.22826153988468	0.176991150442478	0	0.732516727822145	0
1394	0	0	0	0	0	0	0	0	0	0	0	0	0	0	0	0	0	0	0	0	0	0	0	0	0	0	0	0	0	0	0	0	0	0	0	0	0	0	0	0	0	0	0.0120525491141376	0	0	0	0	0	0
1395	0	0	0	0	0	0	0	0	0	0	0	0	0	0	0	0	0	0	0	0	0	0	0	0	0	0	0	0	0	0	0	0	0	0	-0.0382116927779901	0	0	0	0	0	-0.11463507833397	0	0	-0.0382116927779901	-0.0764233855559801	0	0	0	0
1396	0	0	0	0	0	0	0	0	0	0	0	0	0	0	0	0	0	0	0	0	0	0	0	0	0	0	0	0	0	0	0	0	0	0	0	0	0	0	0	0	0	0	0	0	0	0	0	0	0
1397	-0.0116904372223521	0	0	0	0	0	0	0	-0.0116904372223521	0	0	0	0	0	0	0	0	0	0	0	0	0	0	0	0	0	0	0	0	0	0	0	0	0	0	0	0	-0.0116904372223521	0	0	0	0	0	0	0	-0.0116904372223521	0	0	0
1398	0	0	0	-0.0123107226394189	0	0	-0.0123107226394189	0	-0.0123107226394189	0	0.0040779868447023	-0.0123107226394189	0	0	0.131263200083594	0	0	0	0	0	0	0	0.0286994321235402	0	0	0	0	0	0.0779423226812159	-0.0123107226394189	0	-0.0246214452788379	0	0.0779423226812159	0	0	0	0	0	0.09840901901004	0	-0.0246214452788379	0	0.106641754804756	0	0	-0.0123107226394189	0	-0.0492428905576757
1399	-0.0153350713080816	0	0	-0.0766753565404079	-0.0613402852323263	-0.0306701426161632	0.0844594594594595	-0.0613402852323263	-0.0306701426161632	-0.0460052139242447	-0.0766753565404079	-0.0306701426161632	0	-0.0460052139242447	0	0	0	0	0	0	0	0	0.0537893168432963	0	-0.0613402852323263	-0.0153350713080816	0	0	0	0	0	0	0	0	0	0	0	0	0	0	0	0	0	0	0	0	0	0	0
1400	0	0	0	0	0	0	0	0	0	0	0	0	0	0	0	0	0	0	0	0	0	0	0	0	0	0	0	0	0	0	0	0	0	0	0	0	0	0	0	0	0	0	0	0	0	0	0	0	0
1401	0	-0.0674763832658569	0	0	0	0	0	0	0	0	0	0	0	0	0	0	0	0	0	0	0	0	0	0	0	0	0	0	0	0	0.22271714922049	0	0	0	0	0	0	0	0	0	-0.0674763832658569	0	0	0	0	0	0	0	0
1402	0	0	0	0	0	0	0	0	0	0	0	0	0	0	0	0	0	0	0	0	0	0	0	0	0	0	0	0	0	0	0	0	0	0	0	0	0	0	0	0	0	0	0	0	0	0	0	0	0
1403	0	0	0	0	0	0	0	0	0	0	0	0	0	0	0	0	0	0	0	0	0	0	0	0	0	0	0	0	0	0	0	0	0	0	0	0	0	0	0	0	0	0	0	0	0	0	0	0	0
1404	0	0.148809138156146	-0.0128024580719498	0	0	0	0	0.164021775581722	0	0	0.0965453923158646	0	0	0	0	0.048799652934173	0	0.10347357812808	0	-0.0896172065036487	0	0.0965453923158646	0	0	0	-0.0128024580719498	0.0418714671219573	0	0	-0.0256049161438996	0	0	-0.0512098322877993	-0.0256049161438996	0	0.071994389724447	0.0546739251939071	0	-0.0640122903597491	0	0	0	0	0	0	0	0	0	0
1405	0	0	0	0	0	0	0	0	0	0	0	0	0.0653167864141084	0	0	0	0	0	0	0	0	0.011233498150182	0	-0.0324499729583559	0	0	0	-0.0216333153055706	0	0	0	0	0	0	0	0	0	-0.0108166576527853	0	0	0	0	0	0	0	0	0	0	0
1406	0	0	0	0	0	0	0	0	0	0	0	0	0	0	0	0	0	0	0	0	0	0	0	0	0	0	0	0	0	0	0	0	0	0	0	0	0	0	0	0	0	0	0	0	0	0	0	0	0
1407	0	0	0	0	0	0	0	0	0	0	0	0	0	0	0	0	0	0	-0.00629207827345372	0	-0.0251683130938149	0	0	0	0	0	0	0	0	0	0	0	0	0	-0.00629207827345372	0	0	0	0	0	0	0	0	0	0	0	0	0	0
1408	0	0	0	0	0	0	0	0	0	0	0	0	0	0	0	0	0	0	0	0	0	0	0	0	0	0	0	0	0	0	0	0	0	0	0	0	0	0	0	0	0	0	0	0	0	0	0	0	0
1409	-0.0797766254487435	-0.0398883127243718	0	0.387091818583642	0	0	-0.0398883127243718	1.91672775687535	0.168918918918919	-0.119664938173115	0.426980131308013	0	0	0.952468224107632	0.178284586940351	0.534853760821049	0.168918918918919	0	-0.119664938173115	0	0.138396274215979	0.267426880410526	-0.349629146497914	1.4543736995871	0.0631340355113799	-0.199441563621859	0	-0.0398883127243718	0	0.476234112053817	0	-0.438771439968089	0	0	0	-0.26291249366639	0	0	0.168918918918919	0	0	0	0	0.971199560150498	0	-0.0398883127243718	0	0.544219428842482	0
1410	0	0	0	0	0	0	0	0	0	0	0	0	0	0	0	0	0	0	0	0	0	0	0	0	0	0	0	0	0	0	0	0	0	0	0	0	0	0	0	0	0	0	0	0	0	0	0	0	0
1411	0	0	0	0	0	0	0	0	-0.0934288383681096	0	0	0	-0.0311429461227032	0	0	0	0	0	0	0	0	0	0	0	0	0	0	0	0	0	0	0	0	0	0	0	0	0	0	0	0	0	0	0	0	0	0	0	0
1412	0	0	0	0	0	0	0	0	0	0	0	0	0	0	0	0	0	0	0	0	0	0	0	0	0	0	0	0	0	0	0	0	0	0	0	0	0	0	0	0	0	0	0	0	0	0	0	0	0
1413	-0.00171839021204935	0	0	-0.0034367804240987	-0.00171839021204935	0	0	0	0	-0.00171839021204935	0	-0.00171839021204935	0.00733783387144115	0	0	0	0	-0.00171839021204935	0	0	-0.00171839021204935	0	0	0	0	-0.00171839021204935	0	0	0	0	-0.00171839021204935	0.00733783387144115	0	0	0	-0.00171839021204935	-0.00515517063614806	-0.00171839021204935	-0.0034367804240987	0	0	0	0	-0.00171839021204935	0	0	0	0	0
1414	-0.80666463146636	0.174485949540023	-0.0656243842977799	0.168272093290118	4.0978325116753	-0.16153861143046	-1.24870364235901	0.24075986584999	0.30703378215996	0.120250026522557	0	-0.03003003003003	0.0120379932924994	-0.0727367598312103	-0.8392819640116	-0.28618380456881	-0.038961095197577	-0.15015015015015	0.171249115012633	-0.0600600600600601	-0.0029770217225156	0.24347707476763	-0.020969058460046	-0.381318593286869	-0.37200863444555	-0.114036170272652	-0.071968146950122	-0.711659749150737	-0.13085904938825	0.33240883276932	-0.213187231932726	0.099151061660074	0.0570830383375445	-0.219141275377757	-0.015015015015015	-0.045045045045045	-0.133045807162601	-0.084006140242622	-0.081029118520106	1.49063266583094	-0.0600600600600601	-0.03003003003003	0.83890307033782	0.0570830383375445	0	0	0	-0.015015015015015	0.093197018215043
1415	0	0	0	0	0	0	0	0	0	0	0	-0.02211900022119	0	0	0.120048019207683	0	0	-0.15483300154833	0	0	0	0	0	0	0	0	0	0	0	0	0	0	0	0	0	0	0	0	0	0	0	0	0	0	0	0	0	0	0
1416	0	0	0	-0.0041576584067853	0	0	0	0	0	0	0	0	0	0	0	0	0	0	0	0	0	0	0	0	0	-0.0332612672542824	0	0	0	0	-0.0041576584067853	0	-0.0041576584067853	0	0	0.0450089800979461	0.0205465379083624	0	-0.0124729752203559	0	0	0	0	0	0	0	0	0	0
1417	0	0	0	0	0	0	0	0	0	0	0	0	0	0	0	0	0	0	0	0	0	0	0	0	0	0	0	0	0	0	0	0	0	0	0	0	0	0	0	0	0	0	0	0	0	0	0	0	0
1418	0	0	0	0	0	0	0	0	0	0	0	0	0	0	0	0	0	0	0	0	0	0	0	0	0	0	0	-0.00446647907454554	0	0	0	0	0	0	0	0	-0.00446647907454554	0	0	0	0	0	0	0	0	0	0	0	0
1419	0	0	0	0	0	0	0	0	0	0	0	0	0	0	0	0	0	0	0.00179428209586281	0	0	0	0	0	0	0.0047331676724648	0	0	0	0	0.0047331676724648	0	0	0	0	0	0	0	0	0	0	0	0	0	0	0	0	0	0
1420	0	0	0	0	0	0	0	0	0	0	0	0	0	0	0	0	0	0	0	0	0	0	0	0	0	0	0	0	0	0	0	0	0	0	0	0	0	0	0	-0.00198878326240006	-0.00795513304960025	0	0	-0.00397756652480013	0	0	0	0	-0.00596634978720019
1421	0	0	0	0	0	0	0	0	0	0	0	0	0	0	0	0	0	0	0	0	0	0	0	0	0	0	0	0	0	0	0	0	0	0	0	0	0	0	0	0	0	0	0	0	0	0	0	0	0
1422	0	0	0	0	0	0	0	0	0	0	0	0	-0.0424929178470255	0	0	0	0	0	0	0	0	0	0	0	0	0	0	0	0	0	0	0	0	0	0	0	0	0	0	0	0	0	0	0	0	0	0	0	0
1423	0	0	0	0	0	0	0	0	0	0	0	0	0	0	0	0	0	0	0	0	0	0	0	0	0	0	0	0	0	0	0	0	0	0	0	0	0	0	0	0	0	0	0	0	0	0	0	0	0
1424	-0.0237699072973615	0	0	0	-0.0713097218920846	-0.0950796291894462	0.120192307692308	-0.0713097218920846	0	-0.0237699072973615	-0.0475398145947231	0	0.0964224003949465	-0.0950796291894462	-0.0475398145947231	0	-0.0713097218920846	-0.0475398145947231	-0.0237699072973615	-0.116163994075808	-0.046197043389223	0.122877850103308	-0.022427136091861	-0.118849536486808	-0.0237699072973615	-0.0713097218920846	0	0.0013427712055	0	0.0964224003949465	-0.0475398145947231	-0.0713097218920846	0	-0.0237699072973615	0	-0.0237699072973615	0	0	-0.0237699072973615	0	0	-0.0237699072973615	0	-0.0237699072973615	0.120192307692308	0	0.192844800789892	-0.0713097218920846	-0.522937960541954
1425	-1.50639631870791	-0.0960614793467819	-0.192122958693564	0.127877237851662	0	0	0	-0.048030739673391	-1.07473386547954	0.127877237851662	-0.048030739673391	-1.86066908908658	0.623171208089801	0	0	0	-0.144092219020173	0	0.222710309534163	-0.240153698366955	0	0	-0.208952143694215	0	0	0.0318157585048801	0	0.127877237851662	0	0	0	0	-0.064245720841902	0	0	0.111662256683152	0	0	0	0	0.606956226921291	0	0	0	0	0	0	0	0
1426	0	0.0347342827370615	0	0	0	0	0	-0.0249045326249377	0.0347342827370615	0	0	0	0	0	0	0	0	0	0	0	0	0	0	0	0	0	0	0	0	0	0	0	0	0	0	0	0	0	0	0	0	0	-0.00830151087497925	0	0	0	0	0	0
1427	0	0.0399952854384968	0	0	0.096459609085162	0	0	-0.00411725955204216	0	0	-0.00823451910408432	0	0	0	0	0	0	0	-0.0168614749021435	0	0	0	0	0	0	0	0	0	0	0	-0.00411725955204216	0	0	-0.00411725955204216	0	0	0	0	0	0	0	0	0	0	0	0	0	0	0
1428	0	0	0	0	0	0	0	0	0	0.289855072463768	0	0	0	-0.0373831775700935	0	0	0	0	0	0	0	0	0	0	0	0	0	-0.0373831775700935	0	0	0	0	0	0	0	0	0	0	0	0	0	0	0	0	0	0	0	0	0
1429	0	0	0	0	0	0	0	0	0	0	0	0	0	0	0	0	0	0	0	0	0	0	0	0	0	0	0	0	0	0	0	0	0	0	0	0	0	0	0	0	0	0	0	0	0	0	0	0	0
1430	0	0	0	0	0	0	0	0	0	0	0	0	0	0	0	0	0	0	0	0	0	0	0	0	0	0	0	0	0	0	0	0	0	0	0	0	0	0	0	0	0	0	0	0	0	0	0	0	0
1431	0	0	0	0	0	0	0	0	0	0	0	0	0	0	0	0	0	0	0	0	0	0	0	0	0	0	0	0	0	0	0	0	0	0	0	0	0	0	0	0	0	0	0	0	0	0	0	0	0
1432	0	0	0	0	0	0	0	0	0	0	0	0	0	0	0	0.0799182855527972	0	0	0	0	0	-0.0161890885543144	0	0	0	-0.0161890885543144	0	0	0	0	0	0	0	0	0	0	0	0	0	0	-0.461902602407348	0	-0.0323781771086288	0.0561482313307131	0	0	0	0	0
1433	0	0	0	0	0	0	0	0	0	0	0	0	0	0	0	0	0	0	0	0	0	0	0	0	0	0	0	0	0	0	0	0	0	0	0	0	0	0	0	0	0	0	0	0	0	0	0	0	0
1434	0	0	0	0	0	0	0	0	0	0	0	0	0	0	0	0	0	0	0	0	0	0	-0.00397180021844901	0	0	0	-0.00198590010922451	0	0	0	0	0	0	0	0	0	0	0	0	0	0	0	0	0	0	0	0	0	0
1435	0	0	0	0	0	0	0	0	0	0	0	0	0	0	0	-0.0619578686493185	0	0	0	0	0	0	0	0	-0.0619578686493185	0	0	0	0	0.25062656641604	0	0	0	0	-0.0619578686493185	0	-0.0619578686493185	0	0	0.25062656641604	0	-0.123915737298637	0	0	0	0	-0.185873605947955	0	0
1436	-0.0337495781302734	0	0	-0.0674991562605467	0	-0.0337495781302734	0	0	0	-0.0337495781302734	0	0	-0.134998312521093	0.16025641025641	0	-0.0337495781302734	0	-0.0337495781302734	0	0	0	0	0	0	0	-0.0337495781302734	0	0	0	0	0	0	-0.0337495781302734	-0.134998312521093	0	-0.10124873439082	-0.0674991562605467	-0.0337495781302734	0	0	0	-0.0337495781302734	0	0	0	0	-0.0337495781302734	0	0
1437	0	0	0	0	0	0	0	0	0	0	0	0	0	0	0	0	0	0	0	0	0	0	0	0	0	0	0	0	0	0	0	0	0	0	0	0	0	0	0	0	0	0	0	0	0	0	0	0	0
1438	0	0	0	0	0	0	0	0	0	0	0	0	0	0	0	0	0	0	0	0	0	0	0	0	0	0	0	0	0	0	0	0	0	0	0	0	0	0	0	0	0	0	0	0	0	0	0	0	0
1439	0	0	0	0	0	0	0	0	0	0	0	0	0	0	0	0	0	0	0	0	0	0	0	0	0	0	0	0	0	0	0	0	0	0	0	0	0	0	0	0	0	0	0	0	0	0	0	0	0
1440	-0.0193600132754377	0	-0.0138285809110269	0	-0.0092077290114783	0.0037102714346865	-0.0175048775580944	-0.0377754712983942	-0.0009105804648621	-0.0377754712983942	-0.014739161375889	-0.03595431036867	-0.0442514589152861	0.0138625556986459	-0.0414857427330807	-0.0460726198450104	-0.0534591879267644	-0.137341253857788	-0.084758671608267	-0.0331546193988456	-0.0737297816670642	-0.127188969593829	-0.0525486074619023	-0.0469832003098725	0.014773136163508	-0.0110628647288215	0	-0.00829714854661615	-0.00276571618220538	-0.00829714854661615	-0.0165942970932323	-0.0193600132754377	-0.0276571618220538	0.00185513571734325	-0.0165942970932323	-0.0221257294576431	-0.0045868771119296	-0.0276571618220538	-0.0045868771119296	-0.0036762966470675	-0.00829714854661615	-0.0110628647288215	0	-0.0202705937402998	-0.0248914456398484	-0.00829714854661615	-0.0036762966470675	-0.0331885941864646	-0.0304228780042592
1441	0	0	0	0	0	0	0	0	0	0	0	0	0	0	0	0	0	0	0	0	0	0	0	0	0	0	0	0	0	0	0	0	0	0	0	0	0	0	0	0	0	0	0	0	0	0	0	0	0
1442	0	0	0	0	0	0	-0.014801657785672	0	0	0	0	0	0	0	0	0	0	0	0	0	0	0	0	0	0	0	0	0	0	0	0	0	0	0	0	0	0	0	0	0	0	0	0	0	0	0	0	0	0
1443	-0.00225970827166213	0	0	0	0	0.0015881996540739	0	0	0	0.0233006106537615	0	0	0	-0.00112985413583106	0	-0.0271164992599455	0	0	0	0	0	0	0	0	0	0	0	0	0	0	0	0	0	0	0	0	0	0	0	0	0	0	0	0	0	0	0	0	0
1444	0	0	0	0	0	0	0	0	0	0	0	0	0	0	0	0	0	0	0	0	0	0	0	0	0	0	0	0	0	0	0	0	0	0	0	0	0	0	0	0	0	0	0	0	0	0	0	0	0
1445	0.0237925291458482	0	0	0	-0.0125667609173735	0	-0.056550424128181	0	-0.0354398803601304	0	0	0.0085437828506769	0	-0.0502670436694942	0	0.0161681559982625	0	0.103713899434069	-0.00628338045868677	0	0	0	-0.0830249386518268	0	0	0	0	-0.00628338045868677	0	0	0	0	0.0713775874375446	0	0	0	0	0	-0.027739263481069	-0.00628338045868677	-0.0125667609173735	0.035937707077414	0	0	-0.0377002827521206	-0.00628338045868677	0	-0.0453246558997063	-0.0879673264216148
1446	-0.077435341489856	0	0	-0.0077435341489856	0	0	0	0	0.346476691962211	-0.0077435341489856	0	0.0727272727272727	0	0	-0.0077435341489856	0	0	0	0	0	0	0	-0.0077435341489856	-0.0154870682979712	0	0	0	0	0	0	-0.0309741365959424	0.0727272727272727	0	-0.0154870682979712	-0.0077435341489856	0	-0.08381601362862	0	0	-0.0077435341489856	-0.0542047390428992	-0.07291311754685	-0.0047080687625833	0	0	0	0	0	-0.0154870682979712
1447	0	0	0	0.894446699352088	0	0	1.25394340396563	0	0	0	0	0	0	-0.0599161174355902	0	0.29850682163251	0	-0.179748352306771	0	0	0	-0.0599161174355902	0	0	0	0	0	0	0	0	0	0	0	0	0	-0.179748352306771	0	0	0	0	0	0	0	0	0	0	0	0	-0.11983223487118
1448	0	-0.00517794884186544	0	0	0	0	0	0	0	0	0	0	-0.00172598294728848	0	0	0	0	0	0	0	0	0	-0.00517794884186544	-0.00345196589457696	0	-0.00172598294728848	0	-0.00172598294728848	0	0	-0.00172598294728848	0	0	-0.00690393178915392	0	0	-0.00172598294728848	0	0	0.00899361453368109	0	-0.00172598294728848	0	0	0	0	0	0	0
1449	-0.00294031167303734	0	0.0281809215161336	0	0	0	0	-0.00294031167303734	0	0	0	0	0.0140904607580668	0	0	0	0	-0.00588062334607468	0	0	0	0	0	0	0	0	0.00526952573895477	0	0	-0.00588062334607468	0	0	-0.064421288287388	-0.00294031167303734	-0.0035514092801573	0	0	0	0	-0.071789675367136	-0.0294031167303734	0	0	-0.184743714156795	0.0281809215161336	0	-0.00882093501911203	0	0
1450	0	0	0	0	0	0	-0.00522739153162572	0	0	0	0	0	0	0	0.025974025974026	0	0	0	0	0	0	0	0	0	0	0	0	0	0	0	0	0	0	0	0	0	0	0	0	0	0	0	0	0	0	0	0	0	0
1451	0	0	0	0	0	0	0	0	0	0	0	0	0	0	0	0	0	0	0	0	0	-0.0150738619234248	0	0	0	0	0	0	0	0	0.0490918016691213	0	0	0	0	0	-0.0150738619234248	0	0	-0.0301477238468496	0	0	0	0	0	0	0	0	0
1452	0	0	0	0	0	0	0	0	0	0	0	0	0	0	0	0	0	0	0	0	0	0	-0.0769230769230769	0	0	-0.0769230769230769	0	0	0	0	0	0	0	0	0	0	0	0	0	0	0	0	0	0	0	0	0	0	0
1453	-0.0040696461047673	-0.00735294117647059	0	0	0	0	0	0	0	0	0	0	0	0	0	0	0	0	0	0	0	0	0	0	0	0	0	0	0	0	0	0	0	0	0	0	-0.00735294117647059	0	0	0	-0.00735294117647059	0	0	0	0	0	0	0	0
1454	0	0	0	0	0	0	0	0	0	0	0	0	0	0	0	0	0	0	0	0	0	0	0	0	0	0	0	0	0	0	0	0	0	0	0	0	0	0	0	0	0	0	0	0	0	0	0	0	0
1455	0	0	0.00273388375526273	0	-0.00094932358168629	-0.000920801834237254	0	-0.000920801834237254	0.00273388375526273	0	0	0	0	0	0	0	0	0	0	0	-0.00184160366847451	0	0	0	0	0	0	0	0	0	0	0	0	0	0	0	0	0	0	0	0	0	0	0	0	0	0	0	0
1456	0	0	0	0	0	0	0	0	0	0	0	0	0	0	0	0	0	0	0	0.00838855800687862	0	0	0	0	0	0	-0.00410399523936552	0	0	0	0	0	0	0	0	-0.00410399523936552	0	0	0	0	0	0	0	0	0	0	0	0	0
1457	0	0	0	0	0	0	0	0	0	0	0	0	0	0	0	0	0	0	0	0	0	0	0	0	0	0	0	0	0	0	0	0	0	0	0	0	0	0	0	0	0	0	0	0	0	0	0	0	0
1458	0	0	0	0	0	0	0	0	0	0	0	0	0	-0.00717257208434945	0	0	-0.12910629751829	-0.00717257208434945	0	0	-0.00717257208434945	0	0	0	0	0	0	0	0	0	0.0629536551246268	0	-0.0223174630703075	0	0	0.116335497713127	0	0	0	0	0	0.0278905415201386	0	0	0	0	0	0	0
1459	0	0	0	0	0	0	0	0	0	0	0	0	0	0	0	0	0	0	0	0	0	0	0	0	0	0	0	0	0	0	0	0	0	0	0	0	0	0	0	0	0	0	0	0	0	0	0	0	0
1460	0	0	0	0	0	0	0	0	0	0	0	0	0	0	0	0	0	0	0	0	0	0	0	0	0	0	0	0	0	0	0	0	0	0	0	0	0	0	0	0	0	0	0	-0.0163786749651953	0	0	0	0	0
1461	0	-0.00871915598570058	0	0	-0.0174383119714012	0	0	0	0	0	0	0	0	0	-0.0610340918999041	0	-0.0261574679571018	0	-0.0174383119714012	0	-0.00871915598570058	0	0	0	0	-0.00871915598570058	0	0	0	0	0	0	0	0	0	0	0	0	0	0	0	0	0	0	0	0	0	0	0
1462	0	0	0	0	0	0	0	0	0	0	0	0	0	0	0	0	0	0	0	0	0	0	0	0	0	0	0	0	0	0	0	0	0	0	0	0	0	0	0	0	0	0	0	0	0	0	-0.114600045840018	0	-0.114600045840018
1463	-0.00599304806424548	-0.0020759803016502	-0.011986096128491	0	0.0177442513520314	-0.011986096128491	-0.0419513364497183	0.0099101158268407	-0.0239721922569819	-0.011986096128491	0.0218962119553317	-0.00599304806424548	0.0218962119553317	0	-0.00599304806424548	0	0	0	0	-0.00599304806424548	0.0437924239106635	0.0218962119553317	-0.0239721922569819	0	0	-0.00599304806424548	0.0218962119553317	0	-0.0239721922569819	0	-0.011986096128491	0.0437924239106635	0.0159031638910862	-0.011986096128491	-0.0020759803016502	0.0437924239106635	-0.00599304806424548	0	0	-0.00599304806424548	0	0	-0.0179791441927364	0	-0.0239721922569819	0	0.0318063277821725	0	0.037799375846418
1464	0	0	0	0	0.0669344042838019	0	0	0.0669344042838019	0	0	0	-0.0154918667699458	0	0	0	0	0	0	-0.0154918667699458	0	0	-0.0154918667699458	0	0	0	0	0	0	0	0	0	0	0	0	0	0	0	0	0	0	0	0	0	0	0	0	-0.0154918667699458	0	0
1465	0	0	0	0	0	0	0	-0.0101317122593718	0	0	0	0	0	0	0	0	0	0	0	0	0	0	0	0	0	0	0	0	0	0	0	0	0	0	0	0	0	0	0	0	0	0	0	0	0	0	0	0	0
1466	-0.0384837406195882	0	-0.0384837406195882	0	-0.0192418703097941	-0.0384837406195882	-0.0577256109293823	0	0.0065655713698374	0	0	-0.0384837406195882	-0.0962093515489706	-0.0192418703097941	0	0	0	0	-0.0384837406195882	0.102774922918808	0	-0.0962093515489706	-0.0577256109293823	-0.0192418703097941	-0.0769674812391764	-0.0577256109293823	-0.0384837406195882	0.102774922918808	-0.0192418703097941	0.0642911822992198	-0.0962093515489706	-0.0384837406195882	0	0	-0.0577256109293823	-0.0192418703097941	0	0	0	-0.0384837406195882	-0.0192418703097941	0	-0.0384837406195882	0	0	-0.0192418703097941	0	0	0
1467	0	0	0	0	0	0	0	0	0	0	0	0	0	0	0	0	0	0	0	0	0	0	0	0	0	0	0	0.0821018062397373	0	0	0	0	0	0	0	0	0	0	0	0	0	0	0	0	0	0	0	0	0
1468	-0.011213276519399	0	0	0	0	-0.0336398295581969	0.0690435453104565	0.345217726552283	0	0	0	0	-0.0224265530387979	0	0.449664987614999	0.0354037157522596	0	0	0	0	0	0	0	0	0	0	0	0	0	0	0	0	0	0	0	0	0	0	0	0	0	0	0	0	0	0	0	0.0802568218298555	0
1469	0	0	0	0	0	0	0	0	0	0	0	0	0	0	0	0	0	0	0	0	0	0	0	-0.0870322019147084	0	0	0	0	0	0	0	0	0	0	0	0	0	0	0	0	0	0	0	0	0	0	0	0	0
1470	0	0	0	0	0	0	0	0	0	0	0	0	0	0	0	0	0	0	0	0	0	0	0	0	0	0	0	0	0	0	0	0	0	0	0	0	0	0	0	0	0	0	0	0	0	0	0	0	0
1471	0	0	0	0	0	0	0	0	0	0	0	0	0	0	0	0	0	0	0	0	0	0	0	0	0	0	0	0	0	0	0	0	0	0	0	0	0	0	0	0	0	0	0	0	0	0	0	0	0
1472	0	0	0	0	0	0	0	0	0	0	0	0	0	0	0	0	0	0	0	0	0	0	0	0	0	0	0	0	0	0	0	0	0	0	0	0	0	0	0	0	0	0	0	0	0	0	0	0	0
1473	0	0	0	0	0	0	0	0	0	0	0	0	0	0	0	0	0	0	0	0	0	0	0	0	0	0	0	0	0	0	0	0	0	0	0	0	0	0	0	0	0	0	0	0	0	0	0	0	0
1474	0	0	0	0	0	0	0	0	0	0	0	0	0	0	0	0	0	0	0	0	0	0	0	0	0	0	0	0	0	0	0	0	0	0	0	0	0	0	0	0	0	0	0	0	0	0	0	0	0
1475	0	0	0	0	0	0	0	0	0	0	0	0	-0.0142247510668563	0	0	0	-0.00711237553342817	0	0	0	0	0	0	0	0	0	0	0	0	0	0	0	0	0	0	0	0	0	0	0	0	0	0	0	0	0	0	0	0
1476	0	0	0	0	0	0	0	0	0	0	0	0	0	0	0	0	0	0	0	0	0	0	0	0	0	0	0	0	0	0	0	0	0	0	0	0	0	0	0	0	0	0	0	0	0	0	0	0	0
1477	0	0	0	0	0	0	-0.0212426978226235	0	0	0	0	0	-0.0106213489113117	0	-0.0106213489113117	0	0	0	0.0518250497771243	-0.0212426978226235	0	0	-0.0212426978226235	0	0	0	-0.0106213489113117	0	0	0	0	0	0	0	0	0	0	0	0	0	0	0	0	0	0	0	0	0	0
1478	0	0	0	0	0	0	0	0	0	0	0	0	0	0	0	0	0	0	0	0	0	0	0	0	0	0	0	0	0	0	0	0	0	0	0	0	0	0	0	0	0	0	0	0	0	0	0	0	0
1479	0	0	0	0	0	0	0	0	0	0	0	0	0	0	0	0	0	0	0	0	0	0	0	0	0	0	0	0	0	0	0	0	0	0	0	0	0	0	0	-0.0267952840300107	0	0	0	0	0	0	0	0	0
1480	0	0	0	0	0	0	0	0	0	0	0	0	0	0	0	0	0	0	0	0	0	0	0	0	0	0	0	0	0	-0.0356760613628255	0	0	0	-0.0713521227256511	0	0	0	0	0	0	0	0	0	0	0	0	0	0	0
1481	0	0	0	0	0	0	0	0	0	0	0	0	0	0	0	0	0	0	0	0	0	0	0	0	0	0	0	0	0	0	0	0	0	0	0	0	0	0	0	0	0	0	0	0	0	0	0	0	-0.0326370757180157
1482	0	0	0	0	0	0	0	0	0	0	0	0	0	0	0	0	0	0	0	0	0	0	0	0	0	0	0	0	0	0	0	0	0	0	0	0	0	0	0	0	0	0	0	0	0	0	0	0	0
1483	0	0	0	0	0	-0.0171732783788425	0	0	0	0	0	0	0	0	0	0	0	0	0	0	0	0	0	0	0	0	0	0	0	0	0	0	0	0	0	0	0	0	0	0	0	0	0	0	0	0	0	0	0
1484	0	0	0	0	0	0	0	0	0	0	0	0	0	0	0	0	0	0	0	0	0	0	0	0	0	0	0	0	0	0	0	0	0	0	0	0	-0.00728544368352033	0	0	0	0	0	0	0	0	0	0	0	0
1485	-0.0170125893160939	0	0	0	0	0	0	0	0	0	0	0	0	0	0	0	0	0	0	0	0	0.0443458980044346	0	0	0	0	0.030962158116741	0	0	0	-0.204151071793127	0	0	-0.0170125893160939	-0.0510377679482817	0	0	-0.0170125893160939	0	0	0	0	0	0.007257698856799	-0.0340251786321878	0	0	0	0
1486	0	0	0	0	0	0	0	0	0	0	0	0	0	0	0	0	0	0	0	0	0	0	0	0	0	0	0	0	0	0	0	0	0	-0.0560538116591928	0	0	0	0	0	0	0	0	0	0	0	0	0	0	-0.112107623318386
1487	0	-0.00301340967304505	0	0	0	-0.00301340967304505	0	0	0	0.0201612903225806	0	0	0	0	0	0	0	0	0	-0.00301340967304505	0	0	-0.0060268193460901	0	0	0	0	0	0	0	0.0100806451612903	0	0	0	0	0	0	0	0	-0.00301340967304505	0	0	0	0	0	0	0	0	0
1488	0	0	0	0	0	0	0	0	0	0	0	0	0	0	0	0	0	0	0	0	0	-0.0211954217888936	0	-0.0635862653666808	0	-0.0423908435777872	0	0	0	0	-0.0423908435777872	0	0	0	0	0	0	0	-0.0211954217888936	0	0	0	0	0	0	0	0	0	0
1489	0	-0.0254971953085161	-0.81278655060041	-0.22931857281304	-0.101988781234064	0.492568328969259	0	-0.0764915859255482	0	-0.71392146863845	0.153139356814701	0.280781518320887	1.55954590783682	0	-0.101988781234064	0.12951638106945	0	-0.178324182196008	5.08831088304633	0.382926484518556	0	0	-0.0764915859255482	-0.0254971953085161	1.28079479404279	-0.0764915859255482	0.53809624586012	0.740199588764991	0	1.35385031076903	0	-0.0254971953085161	0.153451726741911	-0.0509943906170321	0	-0.0254971953085161	0	0	-0.101988781234064	0.485071450716225	0	0	0	0.587060231950289	0	0	0	0	0.000156184963605005
1490	-0.0183016105417277	0	0	-0.0183016105417277	0	0	0	0	0	0	0	0	0	0	0	0	0	0	-0.0732064421669107	0	0	0	0	0.0428468790297535	0.391006842619746	0	-0.0183016105417277	0	0	0	0	0	0	0	0	0	-0.347730600292826	0	-0.0366032210834553	-0.695031837288485	-0.0732064421669107	0.195503421309873	0	-0.133925568441225	0	0	0	0	0
1491	0	0	0	0	0	0	0	0	0	0	0	0	0	0	0	0	0	0	0	0	0	0	0	0	0	0	0	0	0	0	0	0	0	0	0	0	0	0	0	0	0	0	0	0	0	0	0	0	0
1492	0	0	0	0	0	0	0	0	0	0	0	0	0	0	0	0	0	0	0	0	0	0	-0.0351679268507121	0	0	0	0	0	0	0	0	0	0	0	0	0	0	0	0.0681663258350375	0	0	0	0	0	0	0	0	0	0
1493	0	0	0	0	0	0	0	0	0	0	0	0	0	0	0	0	0	0	0	0	0	0	0	0	0	0	0	-0.0344115622849277	0	0	0	0	0	-0.0688231245698555	0	-0.0344115622849277	0	0	-0.0344115622849277	0	0	0	0	0	0	0	0.379095971287675	-0.0688231245698555	0
1494	0	-0.030362835888872	0	0	0	0	0	0	0	0	0	0	0	0	0	0	0	0	0	0	0	0	0	-0.015181417944436	0	0	0	0	0	0	0	0	0	-0.015181417944436	0	0	0	0	0	0	0	0	-0.015181417944436	0	0	0	0	0	0
1495	0	0	0	0	0	0	0	0	0	0	0	0	0	0	0	0	0	0	0	0	0	0	0	0	0	0	0	0	0	0	0	0	0	0	0	0	0	0.0103018440300814	0	0	0	0	0	0	0	0	0	0	0
1496	0	0.0010912313424767	0	0	0	0	0	0	0	0	0	0	0	0	0	0	0	0	0	0	0	0	0	0	0	0	0	0	0	0	0	0	0	0	0	0	0	0	0	0	0	0	0	0	0	0	0	0	0
1497	0	0	0	0	0	0	0	0	0	0	0	0	0	0	0	0	0	0	0	0	0	0	0	0	0	0	0	0	0	0	0	0	0	0	0	0	0	0	0	0	0	0	0	0	0	0	0	0	0
1498	0	0	0	0	0	0	0	0	0	0	0	0	0	0	0	-0.00718803910293272	0	0	0	0	0	0	0	-0.0215641173087982	-0.0143760782058654	0	0	0	0	0	0.015690326939537	0	0	0	0	-0.00718803910293272	0	0	-0.0287521564117309	-0.0215641173087982	0	-0.0143760782058654	0	0	0	0	0	0	0
1499	0	0	0	0	0	0	0	0	0	0	0	0	0	0	0	0	0	0	0	-0.0228284442415249	0	0	0	0	0	0	-0.0114142221207625	0	0	0	0	0	0	0	0	0	0	0	0	0	0	0	0	0	0	0	0	0	0
1500	0	0	0	0	0	0	0	0	0	0	0	0	0	0	0	0	0	0	0	0	0	0	0	0	0	0	0	0	0	0	0	-0.00587941323455919	0	0	0	0	0	0	0	0	0	0	0	0	0	0	0	0	-0.0029397066172796
1501	0	-0.0433275563258232	-0.023959554268808	0.342028898394794	0	-0.12998266897747	-0.216637781629116	0.342028898394794	-0.259965337954939	-0.197269779572101	-0.259965337954939	-0.023959554268808	-0.389948006932409	-0.134574221189262	-0.543890230178687	-0.346620450606586	0.385356454720617	-0.389948006932409	-0.153942223246278	-0.216637781629116	0.212046229417324	-0.693240901213172	-0.091246664863438	-0.12998266897747	-0.433275563258232	-0.259965337954939	0.255373785743147	-0.953206239168111	-0.303292894280763	-0.307884446492555	-0.067287110594631	-0.741160009750783	-0.0525106607494079	-0.0866551126516465	-0.259965337954939	-0.240597335897924	0.554075127812117	-0.303292894280763	-0.067287110594631	-0.736568457538995	-0.519930675909879	-0.259965337954939	-0.693240901213172	-0.023959554268808	0	0.019368002057015	-0.346620450606586	0.192678227360308	-0.173310225303293
1502	0	0	0	0	0	0	0	0	0	0	0	0	0	0	0	0	0	0	0	0	0	0	0	0	0	0	0	0	0	0	0	0	0	0	0	0	0	0	0	0	0	0	0	0	0	0	0	0	0
1503	0	0	0	0	0	0	0	0	-0.00608902149424587	0	0	0	0	0	0	0	0	0	0	0	0	0	0	0	0	0	0	0	0	0	0	0	0	0	0	0	0	0	0	0	0	0	0	0	0	0	0	0	0
1504	0	0	0	0	0	0	0	0	0	0	0	0	0	0	0	0	0	0	0	0	0	0	0	0	0	0	0	0	0	0	0	0	0	0	0	0	0	0	0	0	0	0	0	0	0	0	0	0	0
1505	0	0	0	0	0	0	0	0	0	0	0	0	0	0	0	0	0	0	0	0	0	0	0	0	0	0	0	0	0	0	0	0	0	0	0	0	0	0	0	0	0	0	0	0	0	0	0	0	0
1506	0	0	0	0	0	0	-0.0136948781155848	0	-0.0136948781155848	0	0	0	0	0	0	0	0	0	0	0	0	0	0	0	0	0	0	0	0	0	0	0	0	0	0	0	0	0	0	0	0	0	0	0	0	0	0	0	0
1507	0	0	0	0	0	0	0	0	0	0	0	0	0	0	0	0	0	0	0	0	0	0	0	0	0	0	0	0	0	0	0	0	0	0	0	0	0	0	0	0	0	0	0	0	0	0	0	0	0
1508	0	0	0	0	0	0	0	0	0	0	0	0	0	-0.0135593220338983	-0.0271186440677966	0	0	0	0	0	0	0	0	0	0	0	-0.0271186440677966	0	0	0	0	0	0	0	0	0	0	0	0	-0.0135593220338983	0	0	0	-0.0135593220338983	0	0	0	0	-0.0135593220338983
1509	0	0	0	0	0	0	0	0	0	0	0	0	0	0	0	0	0	0	0	0	0	0	0	0	0	0	0	0	0	0	0	0	0	0	0	0	0	0	-0.0148536911422488	0	0	0	0	0	0	0	0	-0.00495123038074962	0
1510	0	0	0	0	0	0	0	0	0	0	0	0	0	0	0	0	0	0	0	0	0	0	0	0	0	0	0	0	0	0	0	0	0	0	0	0	0	0	0	0	0	0	0	0	0	0	0	0	0
1511	0	0	0	0	0	0	0	0	0	0	0	0	0	0	0	0	0	0	0	0	0	-0.0101214574898785	0	0	0	0	0	0	0	0	0	0	0	0	0	0	0	0	0	0	0	0	0	0	0	0	0	0	0
1512	0	0	0	0	0	-0.0453309156844968	0	0	0	0	0	0	0	0	-0.317316409791478	0	0	0	-0.0453309156844968	0	0	0	0	0	0	0	0	0	0	0	0	0	0	0	0	0	0	-0.0453309156844968	0	0	0	0	0	0	0	0	0	0	0
1513	0	0	0	0	0	0	0	0	-0.0125580811252041	0	0	0	0	0.0044132987119299	0	0	0	-0.0125580811252041	0	0	0	0	0	0	0	0	0	0	0	0	0	0	0	0	0	0	0	0	0	0	0	0	0	0	0	0	0	0	0
1514	0	0	0	0	0	0	0	0	0	0	0	0	0	0	0	0	0	0	0	0	0	0	0	0	0	0	0	0	-0.0585994726047466	0	0	0	0	0	0	0	0	0	0	0	0	0	0	0	0	0	0	0	0
1515	0	0	-0.0648722704548712	0	0	-0.00860659264996988	0	0	-0.0238295425774657	0	0	-0.0410427278774055	0	0	0	-0.0172131852999398	0	0	0	0	0	0	0	0	-0.0344263705998795	-0.00860659264996988	0	0	0	0	0	0	0	0	-0.0172131852999398	0	0	-0.0172131852999398	0	0	0	0	-0.0172131852999398	0	0	0	0	0.0364166059723234	0
1516	0	0	0	0	0	0	0	0	0	0	0	0	0	0	0	0	0	0	0	0	0	0	0	0	0	0	0	0	0	0	0	0	0	0	0	0	0	0	0	0	0	0	0	0	0	0	0	0	0
1517	0	0	0	0	0	0	0	0	0	0	0	0	0	0	0	0	0	0	0	0	0	0	0	0	0	0	0	0	0	0	0	-0.00505996053230785	0	0	0	0	0	0	0	0	0	0	0	0	0	0	0	0	0
1518	0	0	0	0	0	0	0	0	0	0	0	0	0	0	0	0	0	0	0	0	0	0	0	0	0	0	0	0	0	0	0	0	0	0	0	0	0	0	0	0	0	0	0	0	0	0	0	0	0
1519	0	-0.0487745396902817	-0.0121936349225704	0	0	-0.0121936349225704	0	0	0	-0.0243872698451408	0	0	0	-0.0121936349225704	0	0	0	0	-0.0243872698451408	0	0.0305231527749947	0	0	-0.0243872698451408	0	0	0	-0.0121936349225704	0	-0.0121936349225704	-0.0243872698451408	0.0061358829298538	0	-0.0487745396902817	0	0	-0.0243872698451408	0	0	-0.0609681746128521	0	0	0	0	0	0	0	0	0
1520	0	0	0	0	0	0	0	0	0	0	0	0	0	0	0	0	0	0	0	0	0	0	0	0	0	0	0	0	0	0	0	0	0	0	0	0	0	0	0	0	0	0	0	0	0	0	0	0	0
1521	0	0	0	0	0	0	0	0	0	0	0	0	0	0	0	0	0	0	0	0	0	0	0	0	0	0	0	0	0	0	0	0	0	0	0	0	0	0	0	0	0	0	0	0	0	0	0	0	0
1522	0	0	0	0	0	0	0	0	0	0	0	0	0	0	0	0	0	0	0	0	0	0	0	0	0	0	0	0	0	0	0	0	0	0	0	0	0	0	0	0	0	0	0	0	0	0	0	0	0
1523	0	0	0	0	0	0	0	0	0	0	0	0	0	0	0	0	0	0	0	0	0	0	0	0	0	0	0	0	0	0	0	0	0	0	0	0	-0.00567134552672622	0	0	0	0	0	0	0	0	0	0	0	0
1524	-0.0345901072293324	0	0	0	0	0	0	0	0.102961474613859	0	0	0	-0.0345901072293324	0	-0.0691802144586648	0	-0.0345901072293324	0	0	-0.0345901072293324	0	0	0	0	0	0	0	0	0	0	0	0	0	0	0	0	0	0	0	0	0	0	0	0	0	0	0	0	0
1525	0	0	0	0	0	0	0	0	0	0	-0.0104249921812559	0.268259133844013	0.0115693835299731	-0.00694999478750391	0.536601914383226	-0.0173749869687598	-0.00347499739375195	0	0	0	0	0	0	0	0	0	0	0	0	0	0	0	0	0	0	0	0	0	0	0	0	0	0	0	0	0	0	0	0
1526	0	0	-0.00770534751117275	0	0	0	0	0	0	0	-0.00770534751117275	-0.0154106950223455	0	0	-0.00770534751117275	0	0	0	0	0	-0.00770534751117275	0	0	0	0	0	0	0	0	0	0	0	0	0	0	0	0	-0.00770534751117275	0	0	0	0	0	0	0	0	-0.00770534751117275	0	0
1527	0	0	0	0	0	0	0	0	0	0	0	0	0	0	0	0	0	0	0	0	0	0	0	0	0	0	0	0	0	0	0	0	0	0	0	-0.0361271676300578	0	0	0	0	-0.397398843930636	-0.0722543352601156	0.103034987596085	0	0	0	0	0	0
1528	0	0	0	0	0	0	0	0	0	0	0	0	0	0	0	0	0	0	0	0	0	0	0	0	0	0	0	0	0	0	0	0	0	0	0	0	0	0	0	0	0	0	0	0	0	0	0	0	0
1529	0	0	0	0	0	0	0	0	0	0	0	0	0	0	0	0	0	0	0	0	0	0	0	0	0	0	0	0	0	0	0	0	0	0	0	0	0	0	0	0	0	0	0	0	0	0	0	0	0
1530	0	0	0	0	0	0	0	0	0	0.0655307994757536	0	0	0	0	0.0655307994757536	0	0.245009940253911	3.4016730846829	0.153851267211988	-0.0284940874768486	0.131061598951507	0	0	0	0	0	0	0	0	0	0	0	0	0	0	0	0	0	0	0	0	0	0	0	0	0	0	0	0
1531	0	0	0	0	0	0	0	0	0	0	0	0	0	0	0	0	0	0	0	0	0	0	0	0	0	0	0	0	0	0	0	0	0	0	0	0	0	0	0	0	0	0	0	0	0	0	0	0	0
1532	0	0	0	0	0	0	0	0	0	0	0	0	0	0	0	0	0	0	0	0	0	0	0	0	0	0	0	0	0	0	0	0	0	0	0	0	0	0	0	0	0	0	0	0	0	0	-0.00492174426616793	0	0
1533	0	0	0	0	0	0	0	0	0	0	0	0	0	0	0	0	0	0	0	0	0	0	0	0	0	0	0	0	0	0	0	0	0	0	0	0	0	-0.00718236012353659	0	0	0	0	-0.00718236012353659	0	0	0	0.0253911604367279	0	0
1534	0	0	0	0	-0.0771604938271605	0	0	0	0	0	0	0	0	0	0	0	0	0	0	0	0	0	0	0	0	0	0	0	0	0	0	0	0	0	0	0	0	0	0	0	0	0	0	0	0	0	0	0	0
1535	0	0	0	0	0	0	0	0	0	0	0	0	0	0	0	0	0	0	0	0	0	0	0	0	0	0	0	0	0	0	0	0	0	0	0	0	0	0	0	0	0	0	0	0	0	0	0	0	0
1536	-0.0370644922164566	0	0	-0.0123548307388189	0	-0.0149573867997772	-0.0123548307388189	0	0	0	0	0	0	-0.0123548307388189	0	-0.0123548307388189	-0.0617741536940944	0	0	0	0.0812787030498154	0	-0.0123548307388189	0	0	0	0	0	0	0	0	0	0	0	0	0	0	0	0	0	0	0	0	0	0	0	0	0	-0.0123548307388189
1537	0	0	-0.00576767793286423	0	0	0	0	0	0	0	0	0	0	0	0	0	0	0	0	0	-0.00576767793286423	0	0	0	0	0	0	0	0	0	0	0	0	0	0	0	0	0	0	0	0	0	0	0	0	0	0	0	0
1538	0	-0.00157212929191297	0	-0.00314425858382593	0	0	0	0	0	0	0	0	0	0	0	0.0064532782653588	0	-0.00157212929191297	0	0	0	0	-0.0141491636272167	0	0	-0.00157212929191297	0	0	0	0	0	-0.00314425858382593	0	0.00488114897344583	0	0	-0.00314425858382593	-0.00157212929191297	0	-0.0047163878757389	0	0	0	-0.00157212929191297	0	0	0	0	0
1539	0	-0.026638252530634	0	0	0	0	0	0	0	0	-0.053276505061268	0	0	-0.053276505061268	0	0	0	0	0	0	-0.026638252530634	0	0	0	0.117647058823529	0	0	-0.026638252530634	0	-0.053276505061268	0	0	0	0	0	-0.053276505061268	0	0.117647058823529	0	0	0	0	0	-0.026638252530634	0	0	0	-0.026638252530634	0
1540	0	0	0	0	0	0	0	0	0	0	0	0	0	0	0	0	0	0	0	0	0	0	0	0	0	0	0	0	0	0	0	0	0	0	0	0	0	0	0	0	0	0.619195046439629	0	0	0	0	0	0	0
1541	0	0	0	0	0	0	0	0	0	0	0	0	0	0	0	0	0	0.0759301442672741	0.168029476626523	0	0.0721790136341496	4.32284529308733	22.2589217919514	0.319889765161072	0.580018574146845	1.72013540371543	-0.0199203187250996	0	0	0	-0.0199203187250996	0	3.25322854368403	0.0560098255421745	-0.0398406374501992	0	-0.0199203187250996	0	0	0.0759301442672741	0	0	0.263879939618897	-0.0199203187250996	0	0	0	0	0
1542	0	0	0	0	0	0	0	0	0	0	0	0	-0.00997904400758407	0	0	0	0	-0.0299371320227522	0	0	0	0	-0.0299371320227522	0	0	0	0	0	0	0	0	0	0	-0.0199580880151681	0	0	0	0	0	0	0	-0.00997904400758407	0	-0.0199580880151681	0	0	0	0	0
1543	0	0	0	0	0	0	0	0	0	0	0	0	0	0	0	0	0	0	0	0	0	0	0	0	0	0	0	0	0	0	0	0	0	0	0	0	0	0	0	0	0	0	0	0	0	0	0	0	0
1544	0	0	0	0	0	0	0	0	0	0	0	0	0	0	0	0	0	0	0	0	0	0	-0.00555524693072607	0	0	0	0	0	0	0	0	0	0	0	0	0	0	0	0	0	0	0	0	0	0	0	0	0	-0.00555524693072607
1545	0	0	0	0	0	0	0.0210084033613445	0	0	0	0.0091199173600368	0	0	0	-0.0118884860013077	0	0	0	-0.00594424300065387	0	0	0	-0.0118884860013077	0.0210084033613445	0	0	0	0	0.0122955917194198	0	0	-0.00594424300065387	0	0	0	0	0	0	0	0	0	0	0	0	0	0	0	0	0
1546	0	0	0	0	0	0	0	0	0	0	0	0	0	0	0	0	0	0	0	0	0	0	0	0	0	0	0	0	0	0	0	0	0	0	0	0	0	0	0	0	0	0	0	0	0	0	0	0	0
1547	0	0	0	0	0	0	0	0	0	0	0	0	0	0	0	0	0	0	0	0	0	0	0	0	0	0	0	0	0	0	0	0	0	0	0	0	0	0	0	0	0	0	0	0	0	0	0	0	0
1548	0	0	0	0	0	0	0	0	0	0	0	0	0	0	0	0	0	0	0	0	0	0	0	0	0	0	0	0	0	-0.00436338249410943	0	0	0	0	0	-0.00872676498821887	0	0	0	0	0	0	0	0	0	0	0	0	0
1549	0	0.0160307790958641	0	0.0160307790958641	0	0.0281951802146171	0	0	0	0	0	0	0	0	0	0	0	0	0	0	0	0	0	0	0	0	0	0	0	0	0	0	0	0	0	0	0	0	0	0	0	-0.00773275595422209	0	0	0	0	-0.00386637797711104	0	0
1550	0	0	0	0	0	0	0	0	0	-0.0473260766682442	0	0	0	0	0	0	0	0	-0.141978230004733	0	0	0	0	-0.0473260766682442	0	0	0	0	0	0	0	0	0	0.144981615639448	0	0	-0.0473260766682442	0	0	0	0	0	0	0	-0.0473260766682442	0	0	0	0
1551	0	0	0	0	0	0	0	0	0	0	0	0	0	0	0	0	0	0	0	0	0	0	0	0	0	0	0	0	0	0	0	0	0	0	0	0	0	0	0	0	0	0	0	0	0	0	0	0	0
1552	0	0	0	-0.0213310580204778	0	0	0	0	0	0	-0.0426621160409556	0	0	0	0	0	0.132275132275132	0	0	0	0	0	0	0	0	0	0	0	0	0	0	0	0	0	0	0	0	0	0	-0.0213310580204778	0	-0.0213310580204778	0	0	0	0	0	0	-0.0213310580204778
1553	0	0	0	0	0	0	0	0	0	0	0	0	0	0	0	0	0	0	0	0	0	0	0	0	0	0	0	0	0	0	0	0	0	0	0	0	0	0	0	0	0	0	0	0	0	0	0	0	0
1554	0	0	0	0	0	0	0	0	0	0	0	0	0	0	-0.00432994154578913	0	0	0	0	0	0	0	-0.00865988309157826	0	0	0	0	-0.00432994154578913	0	0	0	0	0	0	0	0.0735294117647059	0	0	0	0	0	0	0	0	0	0	0	0	0
1555	0	0	0	0	0	0	0	0	0	0	0	0	0	0	0	0	0	0	0	0	0	0	0	0	0	0	0	0	0	0	0	0	0	0	0	0	0	0	0	0	0	0	0	0	0	0	0	0	0
1556	0	0	-0.0292654375182909	0	0	-0.0292654375182909	0	0	0	0	-0.0292654375182909	0	0	0	0	-0.0585308750365818	0	-0.0877963125548727	0	0	-0.117061750073164	0	0	0	0	0	0	0	0	0	-0.0292654375182909	0	-0.0292654375182909	0	0	-0.0877963125548727	0	0	0	-0.146327187591454	-0.0877963125548727	0	0	0	0	0	0	0	0
1557	0	0	0	0	0	0	0	0	0	0	-0.00416927246195539	0	0	0	0	0	-0.00416927246195539	0	0	0	0	0	0	0	0	0	0	0	0	0	0	0	0	0	0	0	0	0	0	0	0	0	-0.00416927246195539	0	0	0	0	0	0
1558	0	0	-0.0167954316425932	0	0	0	0	0	0	0	0	0	0	0	-0.0167954316425932	0	0	0	0	0	0	0	0	0	0	0	0	0	0	0	0	0	0	0	0	0	0	0	0	0	0	0	0	0	0	0	0	0	0
1559	0	-0.0424268137462877	0	0	0	0	0	0	0	0	0	0	0	0	0.035881721884096	0	-0.0424268137462877	0	0	0	0	0	0	0	0	0	0	0	0	0	0	0	-0.0212134068731438	0	0	0	0	0	0	0	0	0	0	0	0	0	0	0	0
1560	0	0	0	0.0661289850692944	0	0	0	0.0202302331567494	0	0	0	0	0	0	0	0	-0.00311788731955227	0	0	0	0	0	0	0	0	0	0	-0.00311788731955227	0	0	0	0	0	0	0	0	-0.00623577463910454	0	-0.0296559639560869	0	0	0	-0.00311788731955227	0	0	0	0	0	-0.0155894365977614
1561	0	0	0	0	0	0	0	0	0	0	0	0	-0.000556783572657472	0	0	0	0	0	0	0	0	0	0	0	0	0	0	0	0	0	0	0	0	0	0	0	0	0	0	0	0	0	0	0	0	0	0	0	0
1562	0	0	0	0	0	0	0	0	0	0	0	0	0	1.57373780531226	0.662251655629139	-0.293255131964809	0	0	0	1.76924122662213	0	0	0	-0.879765395894428	0	0	0	0	0	0	0	-0.0977517106549365	0	0	1.32450331125828	0	0	0	0	0	0	0	0	0	0	0	0	0	0
1563	0	0	0	-0.0768836494105587	0	0	0	0	-0.0256278831368529	-0.0512557662737058	0	0	-0.0256278831368529	-0.0512557662737058	0	0	-0.102511532547412	0.124378109452736	0	-0.0768836494105587	-0.0256278831368529	0	0	-0.0768836494105587	-0.0256278831368529	0	0	0	0	0	0	0	-0.0256278831368529	0.120616803221209	-0.0256278831368529	0	-0.0512557662737058	0	-0.0256278831368529	-0.0768836494105587	0	0	0	0.124378109452736	0	-0.0512557662737058	0	0	0
1564	0.0265392781316348	-0.0168152009416513	0	0	0	0.0265392781316348	0	0	0	0.0181316776608092	0	0	0	0	0	0	0	0	0	-0.00840760047082563	0	0	0	0	0.0097240771899835	0	0	0	0	0	0	0	0	-0.0168152009416513	0	0	-0.00840760047082563	0	0	0	0.0265392781316348	0	0	0	0	0	-0.00840760047082563	0	0
1565	-0.00769645193565766	0	-0.0307858077426306	-0.00769645193565766	0	-0.0769645193565766	0	-0.023089355806973	0	0	-0.0153929038713153	0	-0.00769645193565766	0	-0.0153929038713153	0	-0.0307858077426306	0	0	0	0	0	0	-0.023089355806973	-0.00769645193565766	-0.0153929038713153	0	-0.0384822596782883	0	0	0	-0.913775624437134	-0.0153929038713153	-0.554144539367352	-0.00769645193565766	0	0	-0.00769645193565766	0	0.0272936676192276	0	0	-0.0153929038713153	-0.046178711613946	-0.069268067420919	0	0	-0.00769645193565766	-0.023089355806973
1566	0	0	0	0	0	0	0	0	0	0	0	0	0	0	0	0	0	-0.00987947046038332	0	0	0	0	0	0	0	0	0	0	0	0	0	0	0	0	0	0	0	0	0	0	0	0	0	0	0	0	0	0	0
1567	0	0	0	-0.0069908072703564	0	0.0109721889574144	0	0	0	0	-0.0269444943416562	0	0	0	0	0	0	-0.0089814981138854	0	0	0	0	0	0	0	0	0	0	-0.0089814981138854	-0.0179629962277708	-0.0089814981138854	0	-0.0089814981138854	0	0	0	0	0	0	0	0	-0.0089814981138854	0.0289351851851852	0	0	-0.0089814981138854	0	0.0199536870712998	0
1568	0	0	0	0	0	0	0	0	-0.0133333333333333	0	0	0	0	0	0	0	0	0	0	-0.0266666666666667	0	0.132015503875969	0.0726744186046512	0	-0.261976744186047	-0.0133333333333333	0	0	0	0.0460077519379845	0	0	0	0	0	0	0	-0.0533333333333333	0	-0.0666666666666667	0	0	-0.0666666666666667	-0.0133333333333333	0	-0.0933333333333333	-0.0266666666666667	0	-0.0133333333333333
1569	0	0	-0.161272622302381	-0.0223914017017465	0	-0.0223914017017465	0.411838201162717	-0.00453281039015599	0	0	0	-0.134348410210479	-0.0671742051052396	-0.134348410210479	-0.586709254635565	-0.121022629289044	0	0	0	0	0	0	-0.138881220600635	0	0	0.15220700152207	0	0	-0.0223914017017465	0	0	-0.0447828034034931	0	0	0	0	0	0	-0.0895656068069861	0	0	0	0	0	0	0	0	0	0.2372397979389
1570	-0.0760456273764259	0	0	0	-0.0760456273764259	0	0	0.431034482758621	0	0	-0.152091254752852	0	0	0	-0.0760456273764259	0	0	-0.228136882129278	0	0	-0.152091254752852	0	0	0	0	0	0	0	0	0	-0.0760456273764259	0	-0.152091254752852	0	0	0	0	0	0	0	0	0	0	0	0	0	0	0	0
1571	0	0	0	0	0	0	0	0	0	0	0	0	0	-0.0012605412764241	0	0	0.00318173139027218	0	0	0	-0.00624194998369664	-0.0012605412764241	0	0	0	0	0	0	0	0	0	0	0	0	0	0	0	0	0	0	0	0	0	0	0	0	0	0	0
1572	0	0.044620109734504	0	0	0	0	0	0	0	-0.0734753857457752	0	0	0	-0.249281433248597	-0.514327700220426	-1.67416903842959	-0.175806047502822	-0.220426157237326	0	0	0	0	0	0	0	-0.469707590485923	-0.0734753857457752	-1.49568859949159	0.309666376706332	0	0	0.118095495480279	0	0	0	0.118095495480279	0	0	0	0	-0.0734753857457752	0	-0.0734753857457752	0	0	-0.0734753857457752	-0.514327700220426	0	0
1573	0	0	0	0	0	0	0	0	0	0	0	0	0	0	0	0	0	0	0	0	0	0	0	0	0	0	0	0	0	0	0	0	0	0	0	0	0	0	0	0	0	0	0	0	0	0	0	0	0
1574	0.111982082866741	0	0	0	0	0	0	0	-0.0160926939169617	0	0	0	0	0	0	-0.0160926939169617	0	0	0	0	0	0	0	0.0797966950328176	0	0	0	0	0	0	0	0	0	0	0	-0.0965561635017702	0.111982082866741	0	0.111982082866741	0	0.0797966950328176	0	0	0	-0.0482780817508851	0	0.303760860766301	0	0.095222614397789
1575	0	0	0	-0.0263782643102084	0	-0.0263782643102084	0	0	0	0	0	0	0	0	0	0	0	0	0	0	0	0	0	0	0	0	0	0	0	0	0	0	0	0	0	0	0	0	0	0	0	0	0	0	0	0	0	0	0
1576	0	0	0	0	0	0	0	0	0	0	0	0	0	0	0	0	0	0	0	0	0	0	0	0	0	0	0	0	0	0	0	0	0	0	0	0	0	0	0	0	0	0	-0.0754432289701999	0	0	0	0	0	0
1577	0	0	0	0	0	0	0	0	0	0	0	0	0	0	0	0	0	0	0	0	0	0	0	0	0	0	0	0	-0.0478468899521531	0	0	0	0	-0.0478468899521531	0	0	0	-0.0478468899521531	0	0	0	0	0	0	0	0	0	0	0
1578	0	0	0	0	0	0	0	0	0	0	0	0	0	0	0	0	0	0	0	0	0	0	0	0	0	0	0	0	0	0	0	0	0	0	0	0	0	0	0	0	0	-0.00612932883849219	-0.00306466441924609	0	0	0	0	0	0
1579	0	0	0	0	0	0	0	0	0	0	0	0	0	0	0	-0.0564174894217207	0	-0.0282087447108604	0	0.380263733285703	-0.0282087447108604	0	0	0	-0.0564174894217207	0	0	0	0.218340611353712	0	0	-0.0564174894217207	0	0	0	0	0	0	0	0	0	-0.0282087447108604	0	0	0	0	0	-0.0564174894217207	0
1580	0	0	0	0	0	0	0	0	0.113895216400911	0	0	0	0	0	0	0	0	-0.159172304019101	0	0	0	0	0	0	0	0	0	0	0	0	0	0	0	0	0	0	0	0	0	0.113895216400911	0	0	0	0	0	0	0	0	0
1581	0	0	0	0	0	0	0	0	0	0	0	0	0	0	0	0	0	0	0	0	0	0	0	0	0	0	0	0	0	0	0	0	0	0	0	0	0	0	0	0	0	0	0	0	0	0	0	0	0
1582	0	0	0	0	0	0	0	0	0	0	0	0	0	0	0	0	-0.012306177701206	0	0	0	0	0	0	0	0	0	0	0	0	0	0	0	0	0	0	0	0	0	0	0	0	0	0	0	0	0	0	0	0
1583	0	0	0	-0.0960153624579933	0	-0.0480076812289966	-0.0960153624579933	0	0	0.327868852459016	-0.0960153624579933	0.279861171230019	0	0	0	0	0	0	-0.0960153624579933	0	0	-0.0480076812289966	0	-0.14402304368699	0.279861171230019	0	-0.0480076812289966	-0.240038406144983	0	-0.0480076812289966	1.07143700369109	0	-0.480076812289966	0.607730023689036	-0.384061449831973	-0.0480076812289966	0	0	0	0	0	0	0.327868852459016	0	0.327868852459016	0	0	-0.0960153624579933	-0.0480076812289966
1584	-0.0792393026941363	0	0	0	0	0	0	0	0	0	0	0	0	0	0	-0.475435816164818	0	0	0	-0.0792393026941363	0	0	0	0	0	0	-0.0792393026941363	0	0	0	-0.158478605388273	-0.0792393026941363	0.037384696655695	-0.0792393026941363	0	-0.0792393026941363	0	-0.0792393026941363	0	0	0	-0.0792393026941363	0	0	0	0	0	0	0
1585	0	0	0	0	-0.0143256213738271	0	0	0	0	0	0	0	0	0	0	0	0	0	0	0	0	0	0	0	0	0	0	0	0	0	0	0	0	0	0	0	0	0	0	0	0	0	0	0	0	0	0	0	0
1586	0	0	0	0	0	0	0	0.176991150442478	0	0	0	0	0	0	0	0	0	0	-0.0448833034111311	0	0	0	0	0	-0.0448833034111311	0	0.176991150442478	0	0	0	0	0	0	-0.0448833034111311	0	0.486090147916303	0	0	0	0	0	0	0	0	0	0	0	0	0
1587	0	0	0	0	0	0	-0.114744693057946	0	0	0	0	0	0	0	0	0	0	0	0	0	0	0	0	0	0	0	0	0	-0.229489386115892	0	0.070013711018408	0	0	0	-0.057372346528973	0	0	0	0	0	0	-0.057372346528973	0	0	-0.172117039586919	0	0	0	0
1588	0	0	0	0	0	0	0	0	0	0	0	0	0	0	0	0	0	0	0	0	0	0	0	0	0	0	0	0	0	0	0	0	0	0	0	0	0	0	0	0	0	0	0	0	0	0	-0.05941770647653	0	0
1589	0	0	-0.00417553968850474	0	0	0	0	0	0	0	0	0	0	0	0	0	0	0	0	0	0	0	0	0	0	0	0	0	0	0	0	0	0	0	0	0	0	0	0	0	0	0	0	0	0	0	0	0	0
1590	0	0	0	0	0	0	0	0	0	0	0	0	0	0	0	0	0	0	0	0	0	0	0	0	0	0	0	0	0	0	0	0	0	0	0	0	0	0	0	0	0	0	0	0	0	0	0	0	0
1591	-0.0254939451880178	0	0	0	0	0	-0.029130034615158	0	0	-0.0989388196964484	0	0	0	0.0540248514316586	0	0	-0.0382409177820268	0	-0.277396436012573	0	0	0	0	0	0	0	0	-0.0127469725940089	0	-0.0382409177820268	0	0	0	0	-0.0127469725940089	0	0	0	0	0	0	0	-0.0127469725940089	0	0	0	0	0	0
1592	0	-0.0356379187455453	0	0	0	0	0	0	0	0	0.0623830318153462	0	0	0	0	0	0	0	-0.0088928056757443	0	0	0	0	0	0	0	0	0	0	0	0	0	0	0.187149095446039	0	0	0	0	0	0.0623830318153462	0	-0.0088928056757443	0	0	-0.0356379187455453	0	0	0	0
1593	0	0	0	0	0	0	0	0	0	0	0	0	0	0	0	0	0	0	0	0	0	0	0	0	0	0	0	0	0	0	0	0	0	0	0	0	0	0	0	0	0	0	0	0	0	0	0	0	0
1594	0	0	0	0	0	0	0	0	0	0	0	0	0	0	0	0	0	0	0	0	0	0	0	0	0	0	0	0	0	0	0	0	0	0	0	0	0	0	0	0	0	0	0	0	0	0	0	0	0
1595	0	0	0	0	-0.0331895121141719	0	0	0	0	0	0	0	-0.016594756057086	0	0	0	0	0	0	0	0	0	-0.016594756057086	0	0	0	-0.016594756057086	0	0	0	0	0	0.210748155953635	0	0	0	0	0	0	0	0	0	0	0	0	0	0	0	0
1596	0	0	0	-0.0298953662182362	-0.0149476831091181	0	0	0	0	0.103305785123967	0	0	0	0	0	0	0	0	0	0	0	0	0	0	0	0	0	0	0	0	0	0	0	0	0	0	0	0	0	0	0	0	0	0	0	0	0	0	0
1597	0	0	0	-0.0289687137891078	0	-0.0289687137891078	0	0	0	0	0	0	0	0	0	0	0	0	0	0	0	0	0	0	0	0	0	0	0	0	0	0	0	0	0	0	0	0	0	0	0	0	0	0	0	0	0	0	0
1598	0	0	0	0	0	0	0	0	0	0	0	0	0	0	-0.0430663221360896	0	0	0	0	0	0	0	0	0	0	0	0	0	0	0	0	0	0	0	0	0	0	0	0	0	0	0	0	0	0	0	0	0	0
1599	0	0	0	0	0	0	0	0	0	0	0	0	0	0	0	0	0	0	0	0	0	0	0	0	0	0	0	0	0	0	0	0	0	0	0	0	0	0	0	0	0	0	0	0	0	0	0	0	0
1600	0	0	0	0	0	0	0	0	0	0	0	0	0	0	0	0	0	0	0	0	0	0.0662251655629139	0	0	0	0	0	0	0	0	0	0	0	0	0	0	0	0	0	0	0	0	0	0	0	0	0	0	0
1601	0	0	0	0	0	0	0	0	-0.128949065119278	0	0	0	0	0	0	0	0	0	0	0	0	0	0	0	0	0	0	0	0	0	0	0	0	0	0	0	0	0	0	0	0	-0.0644745325596389	0	0	0	0	0	0	0
1602	0	0	0	0	0	0	0	0	0	0	-0.0311259824138199	0	0	0	0	0	0	0	0	0	0	0	0	0	0	0	0.0131918668615385	0	0	0	-0.092709824674119	0	0	-0.10894093844837	-0.00778149560345498	0	0	-0.196908514431747	-0.01556299120691	0	0	0	0	0	0	0	0	0.106871180026991	0
1603	-0.0159863583075775	0.014559275989522	-0.0746030054353618	0.374062566325169	-0.0426302888202068	-0.069274219332836	0	-0.0319727166151551	0	-0.0479590749227326	-0.111904508153043	-0.0852605776404135	-0.0746030054353618	-0.069274219332836	-0.159863583075775	-0.0586166471277843	-0.0426302888202068	-0.0532878610252584	0.041203206502151	-0.0159863583075775	0	-0.0319727166151551	0.0944910675274094	-0.0586166471277843	-0.149206010870724	0.019888062092048	-0.117233294255569	0.134267191711506	-0.017413440625633	-0.12789086646062	0.030545634297099	-0.229137802408611	0.456468979329471	-0.024169309046214	-0.28242566343387	0	-0.021694687579799	-0.234466588511137	0.014559275989522	0.183653348952294	-0.044057371138263	-0.245124160716189	-0.341042310561654	-0.229137802408611	-0.175849941383353	-0.138548438665672	-0.122562080358094	0.00390170378447	-0.0905893637429394
1604	0	0	0	-0.0240963855421687	0	0	0	0	0	0	0	0	0	0	0	0	0	0	0	0	0	0	0	0	0	0	0	0	0	0	0	0	0	0	0	0	0	0	0	0	0	0	0	0	0	0	0	0	0
1605	0	0	0	-0.0352609308885755	0	0	0	0	0	0	0	0	0	0	0	0	0	-0.0352609308885755	0	0	0	0	-0.0352609308885755	0	0	0	0	0	0	0	0.108813928182807	0	0	0	0	0	0	0	0	0	0	0	0	0	0	0	0	0	0
1606	-0.0228728270814273	0	0	0	0	0	-0.0114364135407136	-0.0228728270814273	0	0	0	0	0	-0.0114364135407136	0	-0.0228728270814273	0	0	0	0	0	0	0	-0.0228728270814273	0	-0.0114364135407136	0	0	0	0	0	0	0	0	0	0	0	-0.0228728270814273	-0.0457456541628545	0	0	-0.0114364135407136	0	-0.0114364135407136	0	0	0	0	0
1607	0	0	-0.0435729847494553	0	0	0	0	0	0	0	0	0	0	0	0	0	-0.0871459694989107	0	0	0	0	0	0	0	0	0	0	0	0	0	0	0	0	0	0	0	0	0	0	0	-0.0871459694989107	0	0	0	0	0	0	0	0
1608	0	-0.00432021428262842	0	0	0	0	0	0	0	0	0	0	0	-0.00864042856525684	0	0	0	0	0	0	0	0	0	0	0	0	0	0	0	0	0	0	0	0	0	0	0	0	0	0	0	0	0	0	0	0	0	0	0
1609	0	0	-0.00547016027569608	0	0	0	-0.0109403205513922	0	0	-0.0109403205513922	0	0	0	0	-0.00547016027569608	0	0	0	-0.00547016027569608	0	-0.00547016027569608	0	0	-0.0164104808270882	0	0	-0.00547016027569608	0	-0.0109403205513922	-0.00547016027569608	0	-0.0164104808270882	-0.00547016027569608	0	-0.0208208214407041	0	0	-0.0109403205513922	0	0	-0.0164104808270882	-0.0328209616541765	-0.0601717630326569	-0.0437612822055686	-0.00547016027569608	-0.0164104808270882	0	0.0065299799377762	-0.00547016027569608
1610	0	0	0	0	-0.0190985485103132	0	-0.00636618283677107	-0.0254647313470843	0.057323015190599	0	0	0	0	0	0.0286888772549589	0	0	-0.0509294626941686	0	0	0	0	0	0	-0.00636618283677107	-0.0127323656735421	0	0.0095903287446456	-0.0127323656735421	0	0	0	0	0	-0.0190985485103132	0	0	0	0	0	0	-0.00636618283677107	0	0	0	0	-0.0127323656735421	0	0
1611	0	0	0	0	-0.0273560388455752	0	0	0	0	0	0	0	-0.0683900971139379	0	0	0	0	0	0	0	0	0.0717780373094285	0	0	0	-0.0136780194227876	0	0	0	0	0	0	0	0	0	0	0	-0.0410340582683627	0	0	0	0	0	0	0	0	0	-0.0410340582683627	0
1612	0	0	0	0	0	0	0	0	0	0	0	0	0	0	0	0	0	0	0	0	0	0	0	0	0	0	0	0	0	0	0	0	0	0	0	0	0	0	0	0	0	0	0	0	0	0	0	0	0
1613	0.79336373577949	6.96889775162657	0.102790703893136	-0.0632718877835535	-0.01933114247052	-0.06765899864682	-0.12565242605838	0.284619040005437	0.141452988834176	0.124761076549653	14.2759164047863	0.224021200748065	0.083459561422616	-0.0052784603719935	5.71593888907768	0.035131705246316	-0.127435125075834	-0.140596457665634	3.26465810339766	0.116843385991663	0.066767649138093	-0.08699014111734	1.77201675068564	0.0360230547550432	-0.08699014111734	-0.0922686014893335	0.283762508836895	0.026322665179599	-0.0316359438917768	0.15807526443833	0.03074459438305	-0.0483278561763	0.086098791608613	-0.06591111796955	-0.05799342741156	-0.20297699594046	-0.0342751740777735	-0.12390454538111	-0.219738544905352	-0.137957227479637	-0.58959984535086	-0.01758326179325	-0.149405497732351	-0.12565242605838	-0.15464913976416	-0.071224396681728	-0.0896293713033368	-0.202120464771917	0
1614	0	0	0	0	0	-0.0095831336847149	0	0	0	0	0	0	0	0	0	0	0	0	0	0	-0.0479156684235745	0	0	0	0	0	0	0	0	0	0	0	0	0	0	0	0	0	0	0	0	0	0	0	0	0	0	0	0
1615	0	0.1001001001001	0	0	-0.0141843971631206	0	-0.0283687943262411	-0.0141843971631206	0	0	0	0	0	0	0	0	0	0	0	0	0	0	0	0	0	0	0	-0.0141843971631206	0	0	0	-0.282069303345899	0	0	0	0	0	0	0	0	0	0	0	0	0	0	0	0	0
1616	0	0	0	0	0	0	0	0	0.0406008932196508	0	0	0	0	0	0	0	0	0	0	-0.00650914534921565	0	0	0	0	0	0	0	0	0	0	0	0	0	0	0	0	0	0	0	0	0	0	0	0	-0.0195274360476469	0.0406008932196508	0	0	0
1617	0	0	0	-0.00120248674258366	0	0	0	0	0	0	0	0	0	0	0	0	-0.00240497348516733	-0.00120248674258366	0	0	0	-0.00240497348516733	0	0	0	0	0	0	0	0	0	-0.00120248674258366	0	0	0	0	0	0	0	0	0	0	0	-0.00240497348516733	0	0	0	0	0
1618	0	0	0	0	0	0	0	0	0	0	0	0	0	0	-0.00698015309802462	0	0	0	0	0	0	0	0	0	0	0	0	0	0	0	0	0	0	0	0	0	0	0	0	0	0	0	0	0	0	0	0	0	0
1619	-0.0928074245939675	0	0	0	0.230817170875288	-0.139211136890951	-0.0928074245939675	0.277220883172272	-0.070206263750291	-0.0464037122969838	-0.139211136890951	-0.0464037122969838	0	0.277220883172272	0	0.161812297734628	0	0	0.161812297734628	0	-0.185614849187935	-0.0464037122969838	-0.0928074245939675	0	-0.0928074245939675	0	0	-0.0464037122969838	0	-0.0928074245939675	-0.185614849187935	0	-0.0464037122969838	0	-0.139211136890951	0.230817170875288	0	0.161812297734628	0	0	0	-0.0464037122969838	0	-0.185614849187935	0	0	0	0	0
1620	0	0	0	0	0	0	0	0	0	0	0	0	0	0	-0.00248712910687194	0	0	0	-0.00994851642748775	0	0	0	0	0	0	0	0	0	0	0	0	0	0	0	0	0	-0.00248712910687194	0	0	0	0	0	0	0	0	0	0	0	0
1621	0	0	0	0	0	0	0	0	0	0	0	0	0	0	0	0	0	0	0	0	0	0	0	0	0	0	0	0	0	0	0	0	0	0	0	0	0	0	0	0	0	-0.0138007176373171	0	0	0	0	0	0	0
1622	0	0	0	0	0	0	0	0	0	0	0	0	0	0	0	0	0	0	0	0	0	0	0	0	0	0	0	0	0	0	0	0	0	0	0	0	0	0	0	0	0	0	0	0	0	0	0	0	0
1623	0	0	0	0	0	0	0	0	0	0	0	0	0	0	0	0	0	0	0	0	0	0	0	0	0	0	0	0	0	0	0	0	-0.00668292845925084	0	0	0	0	0	0	0	0	0	0	0	0	0	0	0	0
1624	0	0	0	0	0	0	0	0	0	0	0	0	0	0	0	0	0	0	0	0	0	0	0	0	0	0	0	0	0	0	0	0	0	0	0	0	0	0	0	0	0	0	0	0	0	0	0	0	0
1625	0	0	0	0	0	0	0	0	0	0	0	0	0	0	0	0	0	0	0	0	0	0	0	0	0	0	0	0	0	0	0	0	0	0	0	0	0	0	0	0	0	0	0	0	0	0	0	0	0
1626	0	0	0	0	0	0	0	0	0	0	0	0	0	0	0	0	0	0	0	0	0	0	0	0	0	0	0	0	0	0	0	0	0	0	0	0	0	0	0	0	0	0	0	0	0	0	0	0	0
1627	0	0	0	0	0	0	-0.0103551827689759	0	-0.0103551827689759	0	0	0	0	0	0	0	0	0	0	0	0.0443655723158829	0	0	0	0	0	0	0	0	0	0	0	0	0	0	-0.0103551827689759	0	0	0	0	0	0	-0.0207103655379517	-0.0103551827689759	0	0	0	0.0443655723158829	0
1628	0	0	0	0	0	0	0	0	0	0	0	0	0	0	0	0	0	0	0	0	0	0	0.336700336700337	0	0	0	0	0	0	0	0	0	0.126262626262626	0	0	0	0	0	0	0	0	0	0	0	0	0	0	0	0
1629	0	0	0	0	0	0	0	0	0	0	0	0	0	-0.0035703312303066	0	0	0	0	0	0	0	-0.00639427073342285	0	0.0220067517033848	0	-0.0191828122002686	0	-0.0127885414668457	0	-0.00639427073342285	0	0	0	0	-0.00639427073342285	0	-0.0191828122002686	0	0	0	0	0	0	0	-0.0319713536671143	0	0	-0.00639427073342285	0
1630	0	-0.019657951641439	0	-0.019657951641439	0.113498805003466	-0.0589738549243169	-0.019657951641439	0	0	-0.117947709848634	0.76091792287875	-0.019657951641439	0.193613579850944	0	-0.0393159032828779	0.068061346604175	0	0	0	-0.019657951641439	0	-0.019657951641439	0	0.406885111343328	-0.019657951641439	0	0.037832935001155	0	0.2722453864167	0	0	0	0.087719298245614	0	0.175438596491228	0	-0.019657951641439	0	0	0	0	-0.0393159032828779	0.0287454433212971	0	-0.019657951641439	0	0	0	0
1631	-0.0279329608938547	0	0	0	0	0	0	0	0	-0.111731843575419	0	0	-0.0279329608938547	0	0	-0.0558659217877095	0	-0.0558659217877095	0	0	0	0	0	-0.0279329608938547	0	0	0	0	-0.0279329608938547	0	0.225479143179256	0	0	0	-0.0279329608938547	0	0	0	-0.0558659217877095	0	0	-0.0558659217877095	0	0.0568736498019185	0	0	0.112739571589628	-0.0837988826815642	0
1632	0	0	0	-0.168237461775176	-0.0141242937853107	0	0	-0.0141242937853107	0	-0.0847457627118644	0	0	0.0052654595500162	-0.0564971751412429	0	0	0	-0.343412467965105	-6.01802636106101	-0.112158307850117	-0.009276855451479	0	-0.0657740305927219	0.024655212885343	-0.135977478303091	-0.0564971751412429	-0.0371074218059161	-0.0609265922588901	0	0	0	-0.0282485875706215	-0.314327837962114	-4.65356491708708	-0.282067854490031	-0.0706214689265537	0	0	0.0238191704529743	-0.15369514677368	-0.0843277414956796	-0.135977478303091	0.0048474383338318	-2.10192321914923	0.000418021216184498	0.037943464238285	-0.009276855451479	-12.4782307412803	-0.016045583605851
1633	0	0	0	0	0	0	0	0	0	0	0	0	0	0	0	0	0	0	0	0	0	0	0	0	0	0	0	0	0	0	0	0	0	0	0	0	0	0	0	0	0	0	0	0	0	0	0	0	0
1634	0	0	0	0	0	0	0	0	0	0	0	0	0	0	0	0	0	0	0	0	0	0	0	0	0	0	0	0	0	0	0	0	0	0	0	0	0	0	0	0	0	0	0	0	0	0	0	0	0
1635	0	0	0	0	-0.0205044084478163	0	0	0	0	0	0	0	-0.0410088168956326	0	0	0	0	0	0	0	0	0	0	0	0	0	0	0	0	0	0	0	0	0	0	0	0	0	0	0	0	0	0	0	0	0	0	0	0
1636	0.0113444461602121	-0.0150114086705896	-0.0180136904047076	-0.0210159721388255	0.00567222308010604	-0.00300228173411793	0.00567222308010604	-0.0396943433197927	-0.00600456346823586	-0.00900684520235379	-0.0033346221222477	-0.00600456346823586	0	0.0116767865483419	-0.00300228173411793	-0.00900684520235379	-0.00600456346823586	-0.00300228173411793	-0.00900684520235379	0	-0.00900684520235379	-0.00300228173411793	-0.00600456346823586	-0.00300228173411793	0	-0.0180136904047076	0.0076774836498345	0	-0.00900684520235379	0	0.00567222308010604	0	-0.00900684520235379	0	0	-0.00300228173411793	0	0.0116767865483419	-0.00300228173411793	0	0	0	-0.00600456346823586	-0.00300228173411793	0.0580515923535797	-0.0033346221222477	-0.0180136904047076	-0.00300228173411793	0.00266994134598811
1637	-0.00149956512611343	0	0	0	0	-0.00149956512611343	0	0	0	0	0	0	0	0	0	0	0	0	0	0	0	0	0	-0.00149956512611343	0	0	0	0	0	0	0	0	0	0	0	-0.00149956512611343	0	0	0	0	0	0	0	0	0	0	-0.00149956512611343	0	0
1638	0	0	0	0	0	0	0	0	0	0	0	0	0	0	0	0	0	0	0.380228136882129	0	0	0	0	0	-0.0367917586460633	0	0	1.07941144377576	0	0	0	0	0.380228136882129	0	0	0.686872756472132	0	0	0	0	0	0	0.343436378236066	0	0	0	0.429330445949689	0	0.380228136882129
1639	0	0	0	0	-0.047438330170778	0	0	0	0	0	0	0	0	-0.047438330170778	0	0	0	-0.047438330170778	0	-0.047438330170778	0	0	-0.094876660341556	0	0	0	-0.094876660341556	-0.142314990512334	0	0	0	0	-0.047438330170778	-9.02764479571055	-0.569259962049336	-0.505718712462789	-0.310887894666597	0	0	0	0.611620795107034	0	0	-0.047438330170778	0	0	-0.284629981024668	0	0
1640	0	0	0	0	0	0	0	-0.00623247117482082	0	0	0	0	0	0	0	0	0	0	0	0	0	0	0	0	0	0	-0.00623247117482082	0	0	0	-0.00623247117482082	0	0	0	0	0	0	0	0	0	0	0	0	0	0	0	0	0	-0.00623247117482082
1641	0	0	0	0	0	0	0	0	0	0	0	0	0	0	0	0	0	0	0	0	0	0	0	0	0	0	0	0	0	0	0	0	-0.00764409111756612	0	0	0	0	0	0	0	0	0	0	0	0	0	0	0	0
1642	-0.0632111251580278	0	0	0	0	0	0	0	0	0	0	0	0	0	0	-0.0632111251580278	0	0	0	0	0	0	0	0	0	0	0	0	0	0	0	0	0	0	0	0	0	0	0	0	0	0	0	0	0	0	0	0	0
1643	0	0	-0.00332502078137988	0	0	0	0	0.0143666316302907	0	0	0	-0.00332502078137988	0	-0.0166251039068994	0	-0.0096195461758826	0	0	0.0276667147558102	0	-0.0594948578965809	0	0	-0.00997506234413965	-0.0229196293014021	0	0	-0.0148475230656142	0	0	0.000711032336514098	0	0	0	0	0.004036053117894	0	0	0.00700555773101682	0	0	0	0.00368053694963693	0	-0.0022584722766087	0	0	-0.00665004156275977	0
1644	0	0	0	0	0	0	0	0	0	0	0	0	0	0	0	0	0	0	0	0	0	0	0	0	0	0	0	0	0	0	0	0	0	0	0	0	0	0	0	0	0	0	0	0	0	0	0	0	0
1645	-0.0658183413777973	0	0	-0.0219394471259324	0.116144018583043	-0.0877577885037297	-0.197455024133392	0	-0.0438788942518649	-0.0877577885037297	0	-0.0658183413777973	-0.153576129881527	-0.0877577885037297	0	0	-0.0438788942518649	0	-0.109697235629662	-0.0219394471259324	0	-0.0968036697229	0	0	-0.0219394471259324	-0.438788942518649	0	-0.0658183413777973	-0.0219394471259324	0	-0.0658183413777973	0	0.0942045714571106	0	-0.0658183413777973	0	-0.0219394471259324	0	-0.425895376611887	0	-0.0658183413777973	-0.0877577885037297	0.207749491774364	0	-0.0658183413777973	-0.789820096533567	-0.131636682755595	-1.33830627468188	-0.0877577885037297
1646	0	0	0	0	0	0	0	0	0	0	0	0	0	0	0	0	0	0	0	0	0	0	0	0	0	0	0	0	0	0	0	0	0	0	0	0	0	0	0	0	0	0	0	0	0	0	0	0	0
1647	0	0	0	0	0	0	0	0	0	0	0	0	0	0	0	0	0	0	0	0	0	0	0	0	0	0	0	0	0	0	0	0	0	0	0	0	0	0	0	0	0	0	0	0	0	0	0	0	0
1648	0	0	0	0	0	0	0	0	0	0	0	0	0	0	0	0	0	0	0	0	0	0	0	0	0	0	0	0	0	0	0	0	0	0	0	0	0	0	0	0	0	0	0	0	0	0	0	0	0
1649	0	0	0	0	0	0	0	0	0	0	0	0	0	0	0	0	0	0	0	0	0	0	0	0	0	0	0	0	0	0	0	0	0	0	0	0	0	0	0	0	0	0	0	0	0	0	0	0	0
1650	0	-0.0382165605095541	0	0	0	0	0	0	0	0	0	0	0	0	0	0	0	0	0	0	0	0	0	0	0	0	0	0	0	0	0	0	0	0	0	0	0	0	0	0	0	0	0	0	0	0	0	0	0
1651	0	0	0	0	0	0	0	0	0	0	0	0	0	0	0	0	0	-0.0286532951289398	0	0	0.271182971756037	0	0	0	0	-0.0573065902578797	0	0	0	-0.0859598853868195	0	0	0	0	0	0	0	0	0	0	0	0	0	0	0	0	0	0	0
1652	0	0	-0.00294550810014728	0	0	0	-0.00883652430044183	0	0	0	0	0	-0.00294550810014728	0	0	0	0	0	0	0	0	0	0	0	-0.00294550810014728	0	0	0	0	0	0	0	0	0.00750303684015545	0	0	0	0	-0.0147275405007364	-0.00589101620029455	0	0	0	0	0	-0.00883652430044183	0	-0.00589101620029455	-0.0618556701030928
1653	0	0	0	0	0	0	0	0	0	0	0	0	0	0	0	0	0	0	0	0	0	0	0	0	0	0	0	0	0	0	0	0	0	0	0	0	0	0	0	0	0	0	0	0	0	0	0	0	0
1654	0	0	0	0	0	0	0	0	0	0	0	0	0	0	0	0	0	0	0	0	0	0	0	-0.00621890547263682	0	0	0	0	0	0	-0.00621890547263682	0	0	0	0	0	0	0	0	0	0	0	0	0	0	0	0	0	0
1655	-0.0107776041386	0	0	0	-0.0215552082772	-0.0107776041386	0	-0.00538880206929999	0	0	0	0	0	0	-0.0161664062079	0	-0.00538880206929999	0	0	-0.00538880206929999	0.0318877551020408	0	0	0	0	0	0	0	0	0	0	0	0	0	0	0	0	0	-0.0161664062079	0	0	0	0	0	0	0	0	0	0
1656	0	0	0	0	0	0	0	0	0	0	0	0	0	0	0	0	0	0	0	0	0	0	0	0	0	0	0	0	0	0	0	0	0	0	0	0	0	0	0	0	0	0	0	0	0	0	0	0	0
1657	0	0	0	0	0	0	0	-0.0445037828215398	0	0	0	0	0	0	0	0	0	-0.0445037828215398	0	0	-0.0445037828215398	0	0	-0.0445037828215398	0	0	0	0	0	0	0	0	0	0	0	0	0	0	0	0	0	0	0	-0.0445037828215398	0	0	0	0	0
1658	0	0	0	-0.018964536317087	-0.113787217902522	-0.018964536317087	0	0	0	0	0	0	0	0	0	0	0	0	0	0	0	0	0	0	-0.018964536317087	0	0	0	0	0	0.77319587628866	0	-0.0568936089512611	0	0	0	0	0	0	0	0	0	0	0	0	0	0	0	0
1659	-0.0469263256687001	0	0	0	-0.187705302674801	0.153672101137848	0	-0.281557954012201	-0.187705302674801	-0.1407789770061	0	0.153672101137848	-0.328484279680901	-0.0469263256687001	0.153672101137848	0.968958932495788	0.273311000738742	-0.0469263256687001	-0.422336931018301	-0.021140077405207	-0.174812178543053	0.742574257425743	-0.54557661303437	-1.407789770061	-0.610042233693102	-1.0793054903801	-1.06641236624835	0.968958932495788	-0.422336931018301	0.059819449800447	0	0.273311000738742	-0.281557954012201	-0.0938526513374003	0.354270527944395	0	0	-0.0469263256687001	-0.0938526513374003	-0.1407789770061	0.247524752475248	-0.0469263256687001	0	0	0	0	0	0	0
1660	0	0	0	0	0	0	-0.0702493853178785	0	0	0	-0.0702493853178785	0	0	0	0	0	0	0	0	0	0	0	0	0	0	0	0.25706940874036	0	0	-0.0702493853178785	0	0	0	0	0	0	0	0	0	0	0	0	0	0	0	0	0	0	0
1661	0	0	0	-0.00732225232481511	0	0	-0.0146445046496302	0	-0.0146445046496302	0	0	0	0	0	0	0	0	0	0	-0.0146445046496302	-0.00732225232481511	0	0	0	0	0	0	0	0	0	-0.00732225232481511	0	0	0	0	0	0	0	0	0	0	0	0	0	0	0	0	0	0
1662	0	0	0	0	0	0	0	0	0	0	0	0	0	0	0	0	0	0	0	0	0	0	0	0	0	0	0	0	0	0	0	0	0	0	0	0	0	0	0	0	0	0	0	0	0	0	0	0	0
1663	0	0	0	0	0	0	0	0	-0.0200662185211197	0	0	0	0	0	0	0	0	0	0	0	0	0	0	0	0	0	0	0	0	0	0	0	0	0	0	0	0	0	0	0	0	0	0	0	0	0	0	0	-0.0200662185211197
1664	0	0	0	0	0	0	0	0	0	0	0	0	0	0	0	0	0	0	0	0	0	0	0	0	0	0	0	0	0	0	0	0	0	0	0	0	0	0	0	0	0	0	0	0	0	0	0	0	0
1665	0	0	0	0	0	0	0	0	0	0	0	0	0	0	0	0	0	0	0	0	0	0	0	0	0	0	0	0	0	-0.0059509640561771	0	0	0	0	0	0	0	0	0	0	0	0	0	0	0	0	-0.0059509640561771	0	0
1666	0	0	0	0	0	0	0	0	0	0	0	0	0	0	0	0	0	0	0	0	0	0	0	0	0	0	0	0	0	0	0	0	0	0	0	0	0	0	0	0	0	0	0	0.0354735721887194	0	0	0	0	0
1667	0	0	0	0	0	-0.0112044817927171	0	0	0	0	0	0	0	0	-0.0112044817927171	0	0	0	0	0	0	0	0	0	0	0	0	-0.0112044817927171	0	0	0	0	0	0	0	0	0	0	0	0	-0.0112044817927171	0	0	0	0	0	0	0	0
1668	0	0	0	0	0	0	0	0	-0.00330731578251091	0	0.00553924555475544	0	0	0	0.00553924555475544	0	0	0	0	0	0	0	-0.00496097367376637	0	0	-0.00165365789125546	0	0	0	0	0	0	-0.00165365789125546	0	0	0	0	0	0	0	0	0	0	0	0	0	0	0	0
1669	0	0	0	0	0	0	0	0	0	0	0	0	0	0	-0.0112485939257593	0	0	0	0	0	0	0	0	0	0	-0.0112485939257593	0	0	0	0	0	0	0	0	0	0	0	0	0	0	0	0	0	0	0	0	0	0	0
1670	0	0	0	0	0	0	0	0	0	0	0	0	0	0	0	0	0	0	0	0	0	0	0	0	0	0	0	0	0	0	0	0	0	0	0	0	-0.0130548302872063	0	0	0	0	0	0	0	0	-0.0130548302872063	0	0	0
1671	0	0	0	0	0	0	0	0	0	0	0	0	0	0.778210116731518	0	0	0	0	0	0	0	0	0	0	0	0	0	0	0	0	0	0	0	0	0	0	0	0	0	0	0	0	0	0	0	0	0	-0.0784313725490196	0
1672	0	0	0	0	-0.0212607632614011	0	0	0	0	0	0	0	0	0	0	0	0	0	0	0	0	0	0	0	0	0	0	0	0	0	0	0	0	0	0	0	0	0	0	0	0	0	0	0	-0.0212607632614011	0	0	0	0
1673	0	0	0	-0.0117240166481036	0	-0.00293100416202591	0	-0.00293100416202591	-0.0205170291341814	0	0	-0.00586200832405182	0	0	-0.0117240166481036	-0.00879301248607773	0	0.0106621174965348	0	-0.00586200832405182	0	-0.00293100416202591	0.00480010917248298	0.0231933400035267	0	0	-0.00586200832405182	0	0	0	0	-0.00293100416202591	0	-0.00293100416202591	0	0.0106621174965348	0	0	0	0	0	0	0	-0.0021237983031377	0	0	0.00480010917248298	0	0
1674	0	0	0	0	0	0	0	0	0	0	0	0	0	0	0	0	0	0	0	0	0	0	0	0	0	0	0	0	0	0	0	0	0	0	0	0	0	0	0	0	0	0	0	0	0	0	0	0	0
1675	0	0	0	0	0	0	0	0	0	0	0	0	0	0	0	0	0	0	0	0	0	0	0	0	0	0	0	0	0	0	0	0	0	0	0	0	0	0	0	0	0	0	0	0	0	-0.0872817955112219	0	0	-0.124688279301746
1676	0	0	0	0	0	0	0	0	0	0	0	0	0	0	0	0	0	0	0	0	0	0	0	0	0	-0.108616944243302	0	0	0	0.217378134096489	0	0	0	0.156987305424693	0	0.362200726420891	0	0	0	0	0	-0.0362056480811007	0	0	0	0	0	0	0.132802124833997
1677	0	0	0	0	0	0	0	0	0	0	0	0	0	-0.0487092060399415	0	0	-0.0487092060399415	0	0	0	0	0	0	0	0	0	0	0	0	0	0	0	0	0	-0.0487092060399415	0	0	0.964630225080386	0	0	0	0	0	0	0	0	0	0	0
1678	-0.00810668396092578	0	0	0	0	0	0	0	0	0	0	0	0	0	0	0	0	0	-0.0495793003112035	-0.00810668396092578	0	0	0	0	0	0	-0.0099850770522232	0	0.0286699496611083	0	0	-0.0130992224870374	0	0	-0.0018783930912974	-0.00810668396092578	0	0.0224416587914799	-0.00405334198046289	0	-0.268805852206113	-0.0243200518827773	-0.00405334198046289	-0.0121600259413887	-0.1390989088313	0.0112208293957399	-0.00810668396092578	0	0
1679	0	0	0	0	0	0	0	0	0	0	0	0	0	0	0	0	0	0	0	0	0	0	0	0	0	0	0	0	0	0	0	0	0	0	0	0	0	0	0	0	0	0	0	0	0	0	0	0	-0.0133413381362151
1680	0	0	0	0	0	0	0	0	0	0	0	0	0	0	0	0	0	0	0	0	0	0	0	0	0	0	0	0	0	0	0	0	0	0	0	0	0	0	0	0	0	0	0	0	0	0	0	0	0
1681	0	0	0	0	0	0	0	0	0	0	0	0	0	0	0	0	0	0	0	0	0	0	0	0	0	0	0	0	0	0	0	0	0	0	0	0	0	0	0	0	0	0	0	0	0	0	0	0	0
1682	0	0	0	0	0	0	0	0	0	0	0	0	0	0	0	0	0	0	0	0	-0.0258064516129032	0	0	0	0	0	0	0	0	0	0	0	-0.0516129032258065	0	0	0	0	0	0	0	0	0	0	0	0	0	0	0	0
1683	0	0	0	0	0	0	0	0	0	0	0	0	0	0	0	0	0	0	0	0	0	0	0	0	0	0	0	0	0	0	0	0	0	0	0	0	0	0	0	0	0	0	0	0	0	0	0	0	0
1684	0	0	0	0	0	0	0	0	0	0	0	0	0	0	0	0	0	0	0	0	0	0	0	0	0	0	0	0	0	0	0	0	0	0	0	0	0	0	0	0	0	0	0	0	0	0	0	0	0
1685	0	0	0	0	0	0	0	0	0	0	0	0	0	0	0	0	0	0	0	0	0	0	0	0	0	0	0	0	0	0	0	0	0	0	0	0	0	0	0	0	-0.00942329438371655	0	0	0	0	0	0	0	0
1686	-0.0371195248700817	0	0	0	0	0	0	0	0	0	0	0	0	0	0	0	0	0	0	0	0	0	0	0	0	0	0	-0.0371195248700817	0	0	0	0	0	0	-0.0371195248700817	0	0	-0.0371195248700817	0	0	0	0	0	-0.0371195248700817	0	0	0	0	0
1687	0	0	0	0	0	0.214592274678112	0	0	0	0	0	0	0	-0.087260034904014	0	-0.043630017452007	0	0	0	0	0	0	0	0	0	0	0	0	0	0	0	0	0	0	0	0	0	0	0	0	0	-0.043630017452007	0	0	0	0	0	0	0
1688	0	-0.00682920166632521	0	0	0	0	0	0	0	0	0	0	0	0	-0.0034146008331626	0	0	0	0	0	0	0	0	0	0	0	0	0	0	0	-0.0034146008331626	0	0	0	0	0	-0.0034146008331626	0	0	0	0	0.0167728950016773	0	0	0	0	0	0	0
1689	0	0	-0.0610523104595171	0.0112290520025662	0	0	0.0112686706336236	0	-0.0049862877088008	0	0.071143741770291	-0.00997257541760159	0	0	0	0	0	-0.0349040139616056	0	0	0	0	0	0	0	0	0	0	0	0	0	0.0324306794227339	0	0	0	0	0	0	0	0	0	-0.0049862877088008	0	0	0	0	0	0	0
1690	0	0	0	0	0	0	0	0	0	0	0	0	0	0	0	0	0	0	0	0	0	0	0	0	0	0	0	0	0	0	0	0	0	0	0	0	0	0	0	0	0	0	0	0	0	0	0	0	0
1691	0	0	0	0	0	0	0	0	0	0	0	0	0	0	0	0	0	0	0	0	0	0	0	0	0	0	0	0	0	0	0	0	0	0	0	0	0	0	0	0	0	0	0	0	0	0	0	0	0
1692	0	0	0	0	0	0	0	0	0	0	0	0	0	0	0	0	0	0	0	0	0	0	0	0	0	0	0	0	0	0	0	0	0	0	0	0	-0.0570017100513015	0	0	0	0	0	0.0774593338497289	0	0	0	0	0	0
1693	0	0	0	0	0	0	0	0	0	0	0	0	0	0	0	0	0	0	0	0	0	0	0	0	0	0	0	0	0	0	0	0	0	0	0	0	0	0	0	0	0	0	0	0	0	0	0	0	0
1694	0	0	0	0	0	0	0	0	0	0	0	0	0	0	0	0	0	0	0	0	0	0	0	0	0	0	0	0	0	0	0	0	0	0	0	0	0	0	0	0	0	0	0	0	0	0	0	0	0
1695	0	0	0	0	0	0	0	0	0	0	0	0	0	0	0	0	0	0	0	0	0	0	0	0	0	0	0	0	0	0	0	0	0	0	0	0	0	0	0	0	0	0	0	0	0	0	0	0	0
1696	0	0	0	0	0	0	0	0	0	0	0	0	0	0	0	0	0	0	0	0	0	0	0	0	0	0	0	0	0	0	0	0	0	0	0	0	0	0	0	0	0	0	0	0	0	0	0	0	0
1697	0	0	0	0	0	0	0	0	0	0	0	0	0	0	0	0	0	0	0	0	0	0	0	0	0	0	0	0	0	0	0	0	0	0	0	0	0	0	0	0	0	0	0	0	0	0	0	0	0
1698	0	0	0	0	0	0	0	0	0	0	-0.0023470872647045	-0.004694174529409	-0.0023470872647045	0	0	0	0	0	0	0	0	0	0	0	0	0	0	0	0	0	0	0	0	0	0	0	0	0	0	0	0	0	0	0	0	0	0	0	0
1699	0	0	0	0	0	0	0	0	-0.0199004975124378	0.0476871721506915	0	0	0	0	0	0	-0.00995024875621891	0	0	0	0	-0.0199004975124378	0	0	0	0	0	0	0	0	0	0	0	-0.00995024875621891	0	-0.00995024875621891	0	0	0	0	0	0	0	0	0	0	0	0	0
1700	0	0	0	0	0	0	0	0	0	0	0	0	0	0	0	0	0	0	0	0	0	0	0	0	0	0	0	0	0	0	0	0	0	0	0	0	0	0	0	0	0	0	0	0	0	0	0	0	0
1701	0	0	0	0	0	0	0	0	0	-0.0450755014649538	0	0	0	0	0	0	0	0	0	0	0	0	0	0	0	0	0	0	0	-0.0225377507324769	0	0	0	0	0	0	0	0	0	0	0	0	0	0	0	0	0	0	0
1702	0	0.0112523911331158	0	0	0	0	0	0	0	0	-0.016597510373444	0	0	0	0	0	0	0	0	0	0.007932889058427	0	0	0	0	0	0	0	0	0	0	0	0	0	0	0	0	0	0	0	0	0	0	0	0	0	0	0	0
1703	0	0	0	0	0	0	-0.068073519400953	0	0	0	0	0	0	0	0	0	0	0	0	0	0	0	0	0	0	0	0	0	0	0	0	0	0	0	0	0	0	0	0	0	0	0	0	0	0	0	0	0	0
1704	0	0	0	0	0	0	0	0.00473238370167053	0	0	0	0.00473238370167053	-0.00638131550819201	-0.001595328877048	-0.00319065775409601	0	0.00473238370167053	-0.00319065775409601	0	0	0	0	-0.001595328877048	0.00473238370167053	0	0.00786943852629306	-0.00319065775409601	0	0	0	0	-0.001595328877048	0	0	0	0	0	0	0	0	0	0	0	0	0	-0.001595328877048	0	0	-0.00319065775409601
1705	0	-0.012647021626407	0	-0.012647021626407	0.0618811881188119	0	0	0	0	0	0	0.0365871448659979	0	0.0618811881188119	0	0	0	0	0	0	-0.012647021626407	0	0	0	0	0	0	0	0	0	0	0	0	0	0	0	0	0	0	0	0	0.0618811881188119	-0.0758821297584419	0	0	0	0	0	0
1706	0	0	0	0	0	0	0	0	0	0	0	0	0	0	0	0	0	0	0	0	0	0	0	0	0	0	0	0	-0.0165289256198347	0	0	0	0	0	0	0	0	0	-0.0165289256198347	0	0	0	0	-0.0165289256198347	0	0	0	0	0
1707	0	0	0	0	0	0	0	0	0	0	0	0	0	0	0	0	0	0	0	0	0	0	0	0	0	0	0	0	0	0	0	0	0	0	0	0	0	0	0	0	0	0	0	0	0	0	0	0	0
1708	0	0	0	0	0	0	0	0	0	0	0	0	0	0	0	0	0	0	-0.0209205020920502	0	0	0	0	0	0	0	0	0	0	0	0	0	0	0	0	0	0	0	0	0	0	0	0	0	0	0	0	0	0
1709	0	0	0	0	0	0	0	0	0	0	0	0	0	0	0	0	0	0	0	0	0	0	0	0	0	0	0	0	0	0	0	0	0	0	0	0	0	0	0	0	0	0	0	0	0	0	0	0	0
1710	0	0	0	0	0	0	0	0	0	0	0	0	0	0	0	0	0	0	0	0	0	0	0	0	0	0	0	0	0	0	0	0	0	0	0	0	0	0	0	0	0	0	0	0	0	0	0	0	0
1711	0	0	-0.0663459943605905	0	0	0	0	0	0	0	-0.0165864985901476	0	-0.0331729971802952	0	0	0	0	0	0	0	0	0	0	0	0	0	0	0	0	0	0	0	0	0	0	0	0	0	0.0052359669851504	0	0	0	-0.0165864985901476	0	0.0715819613457409	0	0	0	0
1712	0	0	0	0	0	0	0	0	0	0	0	0	0	0	0	0	0	0	0	0	-0.0246244767298695	0	0	0	0	0	0	0	0	0	0	0	0	0	0	0	0	0	0	0	0	0	0	0	0	0	0	0	0
1713	-0.0217485863418878	0	0	0	-0.097868638538495	0	-0.141365811222271	-0.0108742931709439	0	-0.0108742931709439	0	0	-0.228360156589822	-0.0108742931709439	-0.211632405878996	0	-0.260150414193836	0	0	-0.0267694219729507	0	-0.0108742931709439	-0.0761200521966072	0	0	-0.0652457590256633	0	-0.0761200521966072	0	0	0	-0.0326228795128317	0	0	0	0	0	0	0	0	-0.0108742931709439	0.0058534575398809	0	0.0384763370527126	0	0	0	0	0
1714	0	0	0	0	0	0	0	0	0	0	0	0	0	0	0	0	0	0	0	0	0	0	0	0	0	0	0	0	0	0	0	0	0	0	0	0	0	0	0	0	0	0.0574795492195266	0.0171998624011008	-0.0037733001282922	0.543382476576139	0	0	0.0134265622728086	0
1715	0	0	0	0	0	0	0	0	0	0	0	0	0	0	0	0	0	0	0	0	0	0	0	0	0	0	0	0	0	0	0	0	0	0	-0.16273393002441	0	0	0	0	0	0	0	0	0	0	0	0	0	0
1716	0	0	0	0	0	0	0	0	0	0	0	0	0	-0.00858516483516484	0	0	0	0	0	0	0	0	0	0	0	0	0	0	0	0	0	0	0	0	-0.00858516483516484	0	0	0	0	0	0	0	0	0	0	0	-0.00858516483516484	0	0
1717	0	0	0	0	0	0	0	0	0	0	0	0	0	0	0	0	0	0	0	0	0	0	0	0	0	0	0	0	0	0	0	0	0	0	0	0	0	0	0	0	0	0	0	0	0	0	0	0	0
1718	0	0	0	0.107181136120043	0	0	0	0	0	0	-0.0248241621845263	0	0	0	0	0	0	-0.0413736036408771	0	0	0	0	0	-0.00827472072817542	0	0	-0.0966684862774594	-0.00827472072817542	0	0	0	-0.0165494414563508	0	0	0	0	0	-0.0165494414563508	0	0	0	0	0	0	0	0	0	0	0
1719	0	-0.00514986095375425	0	0	0	0	0	0	-0.00257493047687712	0	-0.00772479143063137	0	0	-0.00257493047687712	0.0141242937853107	0	0	0.0141242937853107	0	-0.00257493047687712	0	0	0	-0.00257493047687712	0	0.0230987266168673	0	0	0	0	0	-0.00514986095375425	0	0	0	0	-0.00257493047687712	0	0	0	0	0	0	-0.00257493047687712	0	-0.00257493047687712	0	0	-0.0102997219075085
1720	0	0	0	0	0	0	0	0	0	0	0	-0.078740157480315	0	0	0	0	0	0	0	0	0	0	0	0	0	0	0	0	0	0	0	0	0	0	0	0	0	0	0	0	0	0	0	0	0	0	0	0	0
1721	0	0	0	0	-0.0220264317180617	0	-0.110132158590308	-0.0220264317180617	0	-0.066079295154185	0	0	0	0	-0.0220264317180617	0	0	0	0	0	-0.0440528634361234	0	-0.0440528634361234	0	0	0	-0.0440528634361234	0	-0.0440528634361234	0	0	0	0	0	0	0	-0.0220264317180617	0	0	0	0	-0.0220264317180617	0	0	0	0	0	0	0
1722	0	0	0	0	0	0	0	0	0	0	0	0	0	0	0	0	0	0	0	0	0	0	0	0	0	0	0	0	0	0	0	0	0	0	0	0	0	0	0	0	0	0	0	0	0	0	0	0	0
1723	0	0	0	0	0	0	0	0	0	0	0	0	0	0	0	0	0	0	0	0	0	0	0	0	0	0	0	0	0	0	0	0	0	0	0	0	0	0	0	0	0	0	-0.00732225232481511	0	0	0	0	0	0
1724	0	0	0	0	0	0	0	0	0.0676132521974307	0	0	0	0	0	0	0	0	0	0	0	0	0	0	0	0	0	0	0	-0.0358851674641148	0	0	0	0	0	0	0	0	0	0	0	0	0	0	-0.0119617224880383	0	0	0	0	0
1725	0	1.14415198803385	-0.180831826401447	0	0	0	0	0	0	0	0	0	0	0	0	0	-0.180831826401447	0	-0.0904159132007233	0	0	0	0	-0.0904159132007233	0	0	-0.27124773960217	0	0	0.411522633744856	0	-0.0904159132007233	1.23456790123457	0	0	0	0	0	0	0	0	0	0	0	0	-0.0904159132007233	0	-0.0904159132007233	0
1726	0	0	0	0	0	0	-0.00415489446568057	0	0	0	0	0	0	0	0	0	0	0	0	0	0	0	0	0	0	0	0	0	0	0	0	0	0	0	0	0	0	0	0	-0.0457038391224863	0	0	0	0	0	0	0	0	-0.0332391557254446
1727	0	0	0	0	0	-0.0746825989544436	0	0	0	0	0	0	0	0	0	0	0	0	0	0	0	0	0	0	0	0	0	0	-0.0746825989544436	0	0	0	0	0	0	0	0	0	0	0	0	0	0	0	0	0	0	0	0
1728	0	0	0	0	0	0	0	0	0	0	0	0	0	0	0	0	0	0	0	0	0	0	0	0	0	0	0	0	0	0	0	0	0	0	0	0	0	0	0	0	0	0	0	0	0	0	0	0	-0.0694444444444444
1729	0	0	0	0	0	0	0	0	0	0	0	0	0	0	0	0	0	0	0	0	0	0	0	0	0	0	0	0	0	0	0	0	0	0	0	0	0	0	0	0	0	0	0	0	0	0	0	0	0
1730	0	0	0	0	0	0	0	0	0	0	0	0	0	0	0	0	0	0	0	0	0	0	0	0	0	0	0	0	0	0	0	0	0	0	0	0	0	0	0	0	0	0	0	0	0	0	0	0	0
1731	0	0	0	0	0	0	0	0	0	0	0	0	0	0	0	0	0	0	0	0	0	0	0	0	0	0	0	0	0	0	0	0	0	0	0	0	0	0	0	0	0	0	0	0	0	0	0	0	0
1732	0	0	0	0	0.36231884057971	0	0	0	0	0	-0.171086398631309	0	0	0	-0.0855431993156544	0	0	0	0	-0.0855431993156544	0	0	0	0	1.08695652173913	0	0	0	0.276775641264056	0	0	0	0	0	0	-0.0855431993156544	0	0	0	0	0	0.36231884057971	0	0	0	0	0	0	0
1733	0	0	0	0	0	0.0247586036147561	0	0	0	0	0	0	0	0	0	0	0	0	0	0	0	0	0	0	0	0	0	0	0	0	0	0	0	0	0	0	0	0	0	0	0	0	0	0	0	0	0	0	0
1734	0	0	0	0	0	0	0	0	0	0	-0.00394773202794994	0	0	0	0	0	0	0	0	0	0	0	0	0	0	0	0	0	0	0	0	0	0	0	0	0	0	0	0	0	0	0	0	0	0	0	0	0	0
1735	0	-0.40745765130457	0.249912501699347	0	-0.006363512774752	0	0	0	0	0	0	0	0	0	0	0	-0.0218866272707376	0	0	0	0	0	0	-0.0218866272707376	0	-0.0218866272707376	0	0	0	0	0	0	0	-0.131319763624425	0	0	-0.0437732545414752	0	0	-0.0437732545414752	0	0	0	0	0	0	0	0	0
1736	-0.0291630212890055	0	0	0	0	0	-0.0291630212890055	-0.0874890638670166	0	-0.0291630212890055	0.40650406504065	0	-0.0583260425780111	0	0	0	0	0	0	0	-0.0291630212890055	0	0	0	0	-0.0583260425780111	0	-0.0583260425780111	-0.0874890638670166	-0.0291630212890055	0	0	0.203252032520325	0	0	0	0	0	0	0	0	0	0	0	0	-0.0291630212890055	0	0	0
1737	0	0	0	0	0	0	0	0	0	0	0	0	0	-0.0335908632851864	0	0	0	0	0	0	0	0	0	0	-0.0335908632851864	0	0	0	0	0	0	0	0	0	0	0	0	0	0	0	0	0	0	0	0	0	0	0	0
1738	0	0	0	0	0	0	0	0	0	0	0	0	0	0	0	0	0	0	0	0	0	0	0	0	0	0	0	0	0	0	0	0	0	0	0	0	0	0	0	0	0	0	0	0	-0.109210047324354	0	0	0	0
1739	0	0	0	0.124286115532253	0	0	0.195584539044889	0	0	0	-0.0237661411708786	0	0	0	0	0	0	-0.00792204705695952	0	0	0	0	0	0	0	0	0	0	0	0	0	0	0	0	0	0	0	0	0	0	0	0	0	0	0	0	0	0	0
1740	0	0	0	0	0	0	0	0	0	0	0	0	0	0	0	0	0	0	0	0	0	0	0	0	0	0	0	0	0	0	0	0	0	0	0	0	0	0	0	0	0	0	0	0	0	0	0	0	0
1741	0	0	0	0	0	0	0	0	0	0	0	0	0	0	0	0	0	0	-0.0309789343246592	-0.0619578686493185	0	0	0	0	0	0	0	0	0	0	0	0	0	0	0	0	0	0	0	0	0	0	0	0	0	-0.0309789343246592	0	0	0
1742	0.51345284298854	4.6389816542877	1.85480654168326	0.76151738635471	-0.891518347168079	-0.76748607548499	-1.35023394349836	-0.0663834693515091	-1.30117423040305	-0.412567438908283	-0.25388765471279	0.268299855295683	-0.25388765471279	0.236563898456584	0	-0.190415741034592	-0.158679784195494	-0.349095525230086	-0.476039352586481	-0.571247223103777	-0.761662964138369	-0.793398920977467	0.187504185361281	-0.476039352586481	-0.158679784195494	-0.380831482069184	0.046148157421992	-0.0317359568390987	0.758751408465057	-0.476039352586481	-0.634719136781974	-0.825134877816566	0.187504185361281	1.11934757860473	0.21341703085375	0.19609327459755	0.59424851292294	-0.352007080903399	1.84636303023069	1.6097991317741	0.473127796913169	-0.72992700729927	0.26538829962238	-0.334683324647192	0.17018042910508	-0.732838562972579	0.836635522726152	0.56542411175715	-0.952078705172961
1743	0	0	0	0	0	0	0	0	0	0	0	0	0	0	0	0	0	0	0	0	0	0	0	0	0	0	0	0	0	0	0	0	0	0	0	0	0	0	0	0	0	0	0	0	0	0	0	0	0
1744	0	0	0	0	0	0	0	0	-0.0124347177319075	0	0	0	0	0	0	0	0	0	0	0	0	0	0	0	0	0	0	0	0	0	0	0	0	0	0	0	0	0	0	0	-0.0186520765978612	0	-0.0124347177319075	0	0	0	0	-0.00621735886595374	0
1745	0	0	0	0	0	0	0	0	0	0	0	0	0	0	0	0	0	0	0	0	0	0	0	0	0	0	0	0	0	0	0	0	0	0	0	0	0	0	0	0	0	0	0	0	0	0	0	0	0
1746	0	0	0	0	0	0	0	0	0	0	0	0	0	0	0	0	0	0	0	0	0	0	0	0	0	0	0	0	0	0	0	0	0	0	0	0	0	0	0	0	0	0	0	0	0	0	0	0	0
1747	0	0	0	0	0	0	0	0	0	0	0	0	0	0	-0.0760167236792094	0	0	0	-0.228050171037628	0	0	0	0	0	0	0	0	0	0	0	0	0	0	0	0	0	0	0	0	0	0	0	0	0	0	0	0	0	0
1748	0	0	0	0.0678886625933469	0	0	0	0	0	0	0	0	0	0.0678886625933469	0	0	0.0678886625933469	0	0	0	0	0	0	0	0	0	0	0	0	0	0	0	0	0	0	0	0	0	0	0	0	0	0	0	-0.011832919181162	0	0	0	0
1749	0	0	0	0	0	0	0	0	0	0	0	0	0	0	0	0	0	0	0	0	0	0	-0.0168548794876117	0	0	0	0	0	0	0.0757002271006813	0	0	0	0	0	0	-0.0337097589752233	0	0	0	0	0	0	0	0	0	0	0	0
1750	-0.0469704086425552	-0.13652388006545	0	-0.798496946923438	0	0	3.89480176939078	0.824175824175824	-0.234852043212776	0	0	0	0	0	0	-0.0469704086425552	0	0	0.549450549450549	0	-0.0939408172851104	0	0	0.133814048797609	0	0	0	0	-0.0469704086425552	0	0	0	0	0	-0.0469704086425552	0	0	0	0	0	0	0	0	0	0	0	0	0	0
1751	-0.00808211428109593	0.382084576701888	-0.0484926856865756	-0.00808211428109593	0	0	0	0	-0.00808211428109593	-0.0484926856865756	-0.00808211428109593	-0.0323284571243837	0.608940077945169	0	-0.0161642285621919	0	-0.0484926856865756	0.00919471702628599	-0.00808211428109593	-0.0161642285621919	0.406330919545176	0.105623787026842	-0.00808211428109593	0	0	-0.00808211428109593	0	0.0732953299024585	0	2.14480419766123	-0.00808211428109593	0	0	0.12987012987013	-0.00808211428109593	-0.0161642285621919	-0.00808211428109593	-0.0161642285621919	0.024802644215883	-0.0161642285621919	0.520036820853114	-0.00808211428109593	0	0	0	0.471544135166538	-0.0161642285621919	0.56852950653969	0.25974025974026
1752	-0.0105887335874629	0	0	0	0	0	0	-0.0105887335874629	0	-0.0105887335874629	0	0	0	0	0	-0.0105887335874629	0	0	0	0	-0.0105887335874629	0	0	0	0	0	0	0	0	0	0	0	-0.0105887335874629	0	0	0	0	0	0	0	-0.0105887335874629	0	0	0	0	0	0	0	0
1753	0	0	0	0	0	0	0	0	0	0	0	0	0	0	0	0	0	0	0	0	0	0	0	0	0	0	0	0	0	0	0	0	-0.0695410292072323	0	0	0	0	0	0	0	0	0	0	0	0	0	-0.0231803430690774	0	0
1754	-0.00299204117048651	0	0	0	0	0	0	0	-0.00598408234097301	0	0	0	-0.00946095645830303	0	0	0	0	0	0	0	0	0	-0.00946095645830303	-0.00299204117048651	0.00250720822364297	0	0	0	0	0	0	0	0	0	-0.00897612351145952	0	0	0	0	0	0	0	0	0	0	-0.00598408234097301	0	0	0
1755	0	0	0.0779423226812159	0	0	0	0	0	0	0	0	0	0	0	0	0	0	0	0	0	0	0	0	0	0	0	0	0	0	0	0	0	0	0	0	0	0	0	0	0	0	-0.038109756097561	0	0	0	0	0	0	0
1756	0	0	0	0	0	0	0	0	0	0	0	0	0	0	0	0	0	0	0	0	0	0	0	0	0	0	0	0	0	0	0	0	0	0	0	0	0	0	0	-0.0602409638554217	0	0	0	0	0	0	0	0	0
1757	0	0	0	0	0	0	0	0	0	0	0	0	0	0	-0.0332834082210018	0	0	0	0	0	-0.0166417041105009	0	0	0	0	0	0	0	0	0	-0.0166417041105009	0	0	0.0937207122774133	0	0	0	-0.0249625561657514	0	0	-0.0166417041105009	-0.00832085205525046	0	-0.0832085205525046	-0.00832085205525046	-0.731345967615274	-0.00832085205525046	0	0.095912051947072
1758	0	0	0	0	0	0	0	0	0	0	0	0	0	0	0	0	0	0	-0.00679578661230037	0	0	0	0	0	0	0	0	0	0	0	0	0	0	0	0	0	0	0	0	0	0	0	0	0	0	0	0	0	0
1759	0	0	0	0	0	0	0	-0.0469851213782302	-0.0156617071260767	0	0	0	0	0	0	0	0	0	0	0	0	0	0	0	0	0	0	0	0	0	0	0	0	0	0	0	0	0	0	0	0	0	0	0.055005500550055	0	0	-0.0313234142521535	-0.67155815033344	-0.0313234142521535
1760	0	-0.0789702282239596	0	0	0.0297510787483206	0	0	0.0866208953041629	0	-0.0131617047039933	-0.00263234094079865	0	0	-0.0052646818815973	0	0	0	0	0	0	0	0	0	-0.00263234094079865	0	0	0	0	0	0	0	0	0	0	0	0	0	0	0	0	0	0	0	-0.00263234094079865	0	0	0	0	0
1761	0	0	0	0	0	0	-0.0116699731590617	0	-0.217669557964172	0	0	0	0.0416065319022063	0	0	0	-0.090061479059983	0	0.040341300395617	-0.0116699731590617	0	0	0.0091332927920414	-0.00583498657953087	-0.129125113241328	0	0	0	0	0	-0.122534718170148	0	0	0	-0.00583498657953087	0	0	0	-0.0291749328976543	0	0	0	0	-0.071794893475901	0	0	0.034758116646635	0.0208032659511031	0
1762	0	0	0	0	0	0	0	0	0	0	0	0	0	0	-0.0683526999316473	0	0	0	0	0	0	0	0	0	0	0	0	0	0	0	0	0	0	0	0	0	0	0	0	0	0	0	0	0	0	0	0	0	0
1763	0	0	0	0	0	0	-0.0395413206801107	0	0	0	0	0	0	0	0	0	0	0	0	0	0	0	0	0	0	0	0	0	0	0	0	0	0	0	0	0	0	0	0	0	0	0	0	0	0	0	-0.0395413206801107	0	0
1764	0	0	0	0	0	0	0	0	0	0	0	0	0	0	0	0	0	0	0	0	0	0	0	0	0	0	0	0	0	0	0	0	0	0	0	0	0	0	0	0	0	0	0	0	0	0	0	0	0
1765	0	0	0	0	0	0	0	0	0	0	0	0	0	0	0	0	0	0	0	0	0	0	0	0	0	0	0	0	0	0	0	0	0	0	0	0	0	0	0	0	0	0	0	0	0	0	0	0	0
1766	0	0	0	0	0	0	0.619271622626425	0	0	0.142993266145387	0.107181136120043	0	0	0	0	-0.0238151940938319	0	0	-0.0714455822814956	0	0	0	0	-0.0952607763753275	0	-0.0238151940938319	0	0	0	0	0	0	0	0	0	-0.0238151940938319	0	0	0	0	0	0	0	0	0	0	0	0	0
1767	0	0	0	0	0	0	0	0	0	0	0	0	0	0	0	0	0	0	0	0	0	0	0	0	0	0	0	0	0	0	0	0	0	0	0	0	0	0	0	0	0	0	0	0	0	0	0	0	0
1768	0	0	0	0	0	0	0	0	0	0	0	0	0	0	0	0	0	0	0	0	0	0	0	0	0	0	0	0	0	0	0	0	0	0	0	0	0	0	0	0	0	0	0	0	0	0	0	0	0
1769	0	0	0	0	0	0	0	0	0	0	0	0	0	0	0	0	0	0	0	0	0	0	0	0	0	0	0	0	0	0	0	0	0	0	0	0	0	0	0	0	0	0	0	0	0	0	0	0	0
1770	0	0.0111333778668448	0	0	0	0	0	0	0	-0.0021421074052653	0	-0.0021421074052653	0	0	0	0	-0.0021421074052653	0	0	0	0	0	0	-0.0021421074052653	0	0	0	0	0	0	0	0	0	-0.0021421074052653	0	-0.0042842148105306	0	0	0	0	-0.0021421074052653	-0.0064263222157959	0	0	0	0	-0.0021421074052653	0	0
1771	0	0	0	0	0	0	0	0	0	0	0	0	0	0	0	0	-0.0124626121635095	0	0	0	0	0	0	0	0	0	0	0	0	0	0	0	0	0	0	0	0	0	0	0	0	0	0	0	0	0	0	0	0
1772	0	0	0	0	0	-0.0343760742523204	-0.0458347656697605	-0.0381763716581044	-0.091669531339521	0	-0.0114586914174401	-0.0229173828348803	-0.0343760742523204	-0.0572934570872006	0	-0.0114586914174401	0	-0.0229173828348803	-0.0114586914174401	-0.0343760742523204	-0.0114586914174401	0	-0.0229173828348803	0	0	-0.0152589888232241	0	0	0	0	0	0	0	0	0	0	0	0	0	0	0	0	0	0	0	0	0	0	0
1773	0	0	0	0	0	0	0	0	0	0	0	0	0	0	0	0	0	0	0	0	0	0	0	0	0	0	0	0	0	-0.0123839009287926	0	0	0	0	0	0	0	0	0	0	0	0	0	0	0	0	0	0	0
1774	0	0	0	-0.00452652543907297	0	0	0	0	0.0404203718674212	0	0	0	0	0	0	0	0	0	0	0	0	0	0	0	0	0	0	0	0	0	0	0	0	0	0	-0.00452652543907297	0	-0.00905305087814593	0	0	0	0	0	-0.00452652543907297	0	0	0	0	-0.0135795763172189
1775	0	0	0	0	0	0	0	0	0	0	0	0	0	0	0	0	0	0	0	0	0	0	0	0	0	0	0	0	0	0	0	0	0	0	0	0	0	0	0	0	0	0	0	0	0	0	0	0	0
1776	0	0	0	0	0	0	0	0	0	0	0	0	0	0	0	0	0	0	0	0	0	0	0	0	0	0	0	0	0	0	0	0	0	0	0	0	0	0	0	0	0	0	0	0	0	0	0	-0.181983621474067	0
1777	0	0	0	0	0	0	0	0	0	0	0	0	0	0	0	0	0	0	0	0	0	0	0	0	0	0	0	0	0	0	0	0	0	0	0	0	0	0	0	0	0	0	0	0	0	0	0	0	0
1778	0	0	0.0497789494731073	0	-0.0418848167539267	-0.12565445026178	-0.0209424083769634	0	0	0	0.078615490569251	0	0	0	-0.12565445026178	-0.0209424083769634	0	-0.0209424083769634	0	0	-0.0209424083769634	0	0	0	0	0	0	0	0	0	0.141442715700141	0	0	0	-0.0968179091656363	0	0	-0.0418848167539267	0	-0.06282722513089	0	0	0	0	0	0	0	0.036730673815324	-0.0209424083769634
1779	0	0	0	0	0	0	0	0	0	0	0	0	0	0	0	0	0	0	0	0	0	0	0	0	0	0	0	0	0	0	0	0	0	0	0	0	0	0	0	0	0	0	0	0	0	0	0	0	0
1780	0	0	0	0	0	0	0	0	0	0	0	0	0	0	0	0	0	0	0	0	0	0	0	0	0	0	0	0	0	0	0	0	0	0	0	0	0	0	0	0	0	0	0	0	0	0	0	0	0
1781	0	0	0	0	0	0	0	0	0	0	0	0	0	0	0	0	0	0	0	0	0	0	0	0	0	0	0	0	0	0	0	0	0	0	0	0	0	0	0	0	0	0	0	0	0	0	0	0	0
1782	0	0	0	0	0	0	0	0	0	0	0	0	0	0	0	0	0	0	0	0	0	0	0	0	0	0	0	0	0	0	0	0	0	0	0	0	0	0	0	0	0	0	0	0	0	0	0	0	0
1783	0	0	0	0	0	0	0	0	0	0	0	0	0	0	0	0	0	0	0	0	0	0	0	0	0	0	0	0	0	0	0	0	0	0	0	0	0	0	0	0	0	0	0	0	0	0	0	0	0
1784	0	0	0	0	0	0	0	0	0	0	0	0	0	0	0	0	0	0	0	0	0	0	0	0	0	0	0	0	0	0	0	0	0	0	0	0	0	0	0	0	0	0	0	0	0	0	0	0	0
1785	0	0.230370852770874	-0.178094390026714	0	0	0	0	0	0	0	0.408465242797588	0	0	0	0	0	0	0	0	0	0	0	0	0	0	0	0	0	0	0	0	0	0	0	0	0	0	0	0	0	0	0	0	0	0	0	0	0	0
1786	0	0	0	0	0	0	0	0	0	0	0	0	0	0	0	0	0	0	0	0	0	0	0	0	0	0	0	0	0	0	0	0	0	0	0	0	0	-0.178306092124814	0	0	0	0	0	0	0.187673622327024	0	0	-0.0594353640416048	0
1787	0	0	0	0	0	0	0	0	0	0	0	0	0	0	0	0	0	0	0	0	0	0	0	0	0	0	0	0	0	0	0	0	0	0	0	0	0	0	0	0	0	0	0	0	0	0	0	0	0
1788	0	0	0	0	0	0	0	0	0	0	0	0	0	0	0	0	0	0	0	0	0	0	0	0	0	0	0	0	0	0	0	0	0	0	0	0	0	0	0	0	0	0	0	0	0	0	0	0	0
1789	0	0	0	0	0	0	-0.0089814981138854	0	0	0	0	0	0	0	0	0	0	0	0	0	-0.0089814981138854	0	0	0	0	0	0	0	-0.0179629962277708	0	0	0	0	0	0	0	0	0	0	0	0	0	0	-0.0089814981138854	0	0	0	0	0
1790	0	0	0	0	0	0	0	0	0	0	0	0	0	0	0	0	0	0	0	0	0	0	0	0	0	0	0	0	0	0	0	0	0	0	0	0	0	0	0	0	0	0	0	0	0	0	0	0	0
1791	0	0	0	0	0	0	0	0	0	0	0	0	0	0	0	0	0	0	0	0	-0.00496130184560429	0	0	0	0	0	0	0	0	0	0	0	0	0	0	0	0	0	0	0	0	0	0	0	0	0	0	0	0
1792	0	0	0	0	0	0	0	0	0	0	0	0	0	0	0	0	0	0	0	0	0	0	0	0	0	0	0	0	0	0	0	0	0	0	0	0	0	0	0	0	0	0	0	0	0	0	0	-0.0720980533525595	0
1793	0	0	0	0	0	0	0	0	0	0	0	0	0	-0.0273261374504714	0	0	0	0	0	0	0	0	0	0	0	0	0	0	0	0	0	0	0	0	0	0	0	0	0	0	0	0	0	0	0	0	0	0	0
1794	0	0	0	0	0	0	0	0	0	0	0	0	0.232288037166086	0	0	0	0	0	0	0	0	-0.036231884057971	-0.0181159420289855	0	0	0	0	0	0	0	0	0	0	0	0	0	0	0	0	0	0	0	0	0	0	0	0	0	0
1795	0	0	0	0	0	0	0	0	0	0	0	0	0	0	0	0	0	0	0	0	0	0	0	0	0	0	0	0	0	0	0	0	0	0	0	0	0	0	0	0	0	0	0	0	0	0	0	0	0
1796	0	0	-0.0133689839572193	0	0	0	0	0	0	0	0	0	0	0	0	0	0	0	0	0	0	0	0	0	0	0	0	0	0	0	0.125234815278647	0	0	0	0	-0.0133689839572193	0	0	0	0	0	0	0	0	0.0626174076393237	0	0	0.0626174076393237	0
1797	0	0	0	0	0	0	0	0	0	0	0	0	0	0	0	0	0	0	0	0	0	0	0	0	0	0	0	0	0	0	0	0	0	0	0	0	0	0	0	0	0	0	0	0	0	0	0	0	0
1798	0	0.756139695960413	0	0	0	0	0	0	0	0	0	0	0	-0.0505816894284269	0	0	0	0	0	0	0	0	0	0	0	-0.202326757713708	0	0	0.588395946354321	0	0	-0.151745068285281	0	0	0	0	0	0	0	0.21832543903452	0	0	0	-0.0505816894284269	-0.151745068285281	0	0	0	0
1799	0	0	0	0	0	0	0	0	0	0	0	0	0	0	0	0	0	0	0	0	0	0	0	0	0	0	0	0	0	0	0	0	-0.0162232316677482	0	0	0	0	0	0	-0.0162232316677482	0	0	0	0	0	0	0	0.0230680507497117	0
1800	0	0	0	0	0	0	0	0	0	0	0	0	0	0	0	0	0	0	0	0	0	0	0	0	0	0	0	0	0	0	0	0	0	0	0	0	0	0	0	0	0	0	0	0	0	0	0	0	0
1801	-0.0978792822185971	0	-0.065252854812398	-0.032626427406199	0	0	0	0	0	0	0	-0.032626427406199	0	0	0	0	0	0	0	0	0	0	0	0	0	0	0	0	0	0	0	0	-0.065252854812398	0	0	0	0	-0.032626427406199	0	0	0	0.107038377063075	0	0	0	0	0	0	0
1802	0	0	0	0	0	0	0	0	0	0	0	0	0	0	0	0	0	0	0	0	0	0	0	0	0	0	0	0	0	0	0	0	0	0	0	0	0	0	0	0	0	0	0	0	0	0	0	0	0
1803	0	0	0	0	0	0	0	0	0	0	0	0	0	0	0	0	0.219619326500732	0	0	0	0	-0.0642880102860817	0	0	0	0	0	0	0	0	0	0	-0.0160720025715204	0	0	0	0	0	0	0	0	0	0	0	0	0	0	0	0
1804	0	0	0	0	0	-0.087260034904014	0	0	0	0	0	0	0	0	0	0	0	0	0	0	0	0	0	0	0	0	0	0	0	0	0	0	0	0	0	0	0	0	0	0	0	0	0	0	0	0	0	0	0
1805	0	0	0	0	-0.0883782589482987	0	0	0	0	-0.0441891294741494	-0.0883782589482987	0	0	0	-0.0883782589482987	0	0	-0.0883782589482987	0	0	-0.828846783963258	0	0	-0.0441891294741494	-0.0883782589482987	0	-0.254388100799308	-0.132567388422448	0	0	0	0	0.170068027210884	0	-0.0441891294741494	-0.316012397004759	-0.101755240319725	0	0	0	0	0	-1.59080866106938	0	-0.132567388422448	0	0	-0.492768914901356	-0.0441891294741494
1806	0	0	0	0	0	0	0	0	0	0	0	0	0	0	0	0	0	0	0	0	0	0	0	0	0	0	0	0	0	0	0	0	0	0	0	0	0	0	0	0	0	0	0	0	0	0	0	0	0
1807	0.190045272081362	0	-0.0170212765957447	0	0	-0.0170212765957447	0	0	0	0	0	0	0	0.0602772754671489	0	0	0	-0.0170212765957447	0	0	0	-0.0170212765957447	0	0	0	0	0	0	0	0	0	0	0	0	0	0	0	0	0	0	0	0	0	0	0	0	-0.051063829787234	0	0
1808	0	0	0	0	0	0	0	0	0	0	0	-0.0250501002004008	0	0	0	-0.0250501002004008	0	0	0	0	0	0	0	0	0	0	0	0	-0.0250501002004008	0	0	0	0	0	0	0	-0.100200400801603	0	-0.0501002004008016	-0.0250501002004008	0	0.110635110111675	0	0	0	-0.0250501002004008	0	-0.0250501002004008	0
1809	0	-0.0452079566003617	0	0	0	0	0	0	0	0	0	0	0	0	0	0	0	0	0	0	0	0	0	0	0	0	0	0	0	0	0	0	0	0	0	0	0	-0.0904159132007233	0	0	0	0	0	0	0	0	0	0	0
1810	0	0	0	0	0	0	0	0	0	0	0	0	0	0	0	0	0	0	0	0	0	0	0	0	0	0	0	0	0	0	0	0	0	0	0	0	0	0	0	0	0	0	0	0	0	0	0	0	0
1811	-0.00371650499869922	0	0	0	0	0	0	0	0	0	0	0	0	0	0	0	0	0	0	0	0	0	0	0	0	0	0	0	0	0	0	0	0	0	0	0	0	0	0	0	0	0	0	0	0	0	0	0	0
1812	0	0	0	0	0	0	0	0	0	0	0	0	0	0	0	0	0	0	0	0.0200631186014499	0	0	0	0.0401262372028998	0	0	0	0	0	0	0	0	0	0	-0.0100664384940608	0	0	0	0	-0.0201328769881216	0	0	0	-0.0303388322555258	0	0	0	0	0
1813	0	0	0	0	0	0	-0.0679809653297077	0	0	0	0	0	0	0	0	0	0	0	0	0	0	0	0	0	0	0	0	0	0	0	0	0.438750713018746	0	-0.747790618626785	-0.135961930659415	0	0	0	0	0	0	-0.407885791978246	0	0	0	0	0	0	-0.0679809653297077
1814	0	-0.0291403593977659	0	0	-0.0485672656629432	0	0	0	0	0.237717908082409	-0.0194269062651773	0	0	-0.00971345313258863	0	0	0	0	0	-0.0194269062651773	0	0	0	0	0	-0.00971345313258863	0	0	0	0	0	-0.0194269062651773	0	-0.00971345313258863	0	0	0	0	0	0	0	0.0792393026941363	0	0	0	0	0	0	0
1815	0	0	0	0	0	0	0	0	0	0	0	0	0	0	0	0	0	0	0	0	0	0	0	0	0	0	0	0	0	0	0	0	0	0	0	0	0	0	0	0	0	0	0	0	0	0	0	0	0
1816	0	0.0222866057499443	0	0	0	0.0668598172498329	0	0	0	0	0	0	0	0	0	-0.00466657333519996	0	0	0	0	0	0	0	0	0	0	0	0	-0.0466657333519996	0	-0.00933314667039993	0	0	0	0	0.0082868857443444	0	0	0	0.0165737714886888	0	0	0	-0.00466657333519996	0	0	0	0	0
1817	0	0	0	0	0	0	0	0	0	0	0	0	0	0	0	0	-0.00844166807361135	0	0	0	-0.0168833361472227	0	0	0	0	0.0427825349744957	0	0	0.802300969039023	-0.00844166807361135	0	-0.0168833361472227	0.0596658711217184	0	0.0343408669008844	0	0	0	0.051224203048107	0	0	0	0	0.0343408669008844	0	0	0	0	0
1818	0	0	0	0	0	0	0	0	0	0	0	0	0	0	0	0	0	0	0	0	0	0	0	0	0	0	0	0	0	0	0	0	0	0	0	0	0	0	0	0	0	0	0	0	0	0	0	0	0
1819	0	0	0	0	0	0	0	0	0	0	0	0	0	0	0	0	0	0	0	0	0	0	0	0	0	0	0	0	0	0	0	0	0	0	0	0	0	0	0	0	0	0	0	0	0	0	0	0	0
1820	0	0	0	0	0	0	0	0	0	0	0	0	0	-0.0465766185374942	0	0	0	0	0	0	0	0	0	0	0	0	0	0	0	0	0	0	0	0	0	0	0	0	0	0	0	0	0	0	0	0	0	0	0
1821	0	0	0	0	0	0	0	0	0	0	0	0	0	0	0	0	0	0	0	0	0	0	0	0	0	0	0	0	0	0	0	0	0	0	0	0	0	0	0	0	0	0	0	0	0	0	0	0	0
1822	-0.00659297189196317	0	0	-0.107630725256904	-0.0197789156758895	0.05433600539485	-0.0409866146754412	-0.10400428463592	-0.0519749011620468	-0.210811653607338	-2.26029971270681	-9.0413751531397	-0.477833136839898	0.020432703417818	-0.0190100417022307	-0.0615344043249896	0.088124221140153	1.29077534267691	0.060160103313155	0.0747748304207437	-0.00439531459464211	0.0330193417716436	0.15898183455656	-0.0160979927430785	0	0.0212621813113794	0.720825471913231	-0.00439531459464211	0.0425243626227589	-0.00659297189196317	0.0315360761361536	-0.0109338041747775	-0.00439531459464211	0.0278551532033426	-0.00659297189196317	0.0725771731234226	0.080156948236356	-0.00659297189196317	0.0146692094194163	0.109991829489709	-0.0373601740544579	0	-0.00219765729732106	-0.0263718875678527	-0.0160979927430785	-0.00659297189196317	-0.0175812583785684	-0.00219765729732106	-0.0263718875678527
1823	0	0	0	0	-0.0578034682080925	0	-0.0192678227360308	0	0	0	0	0	0	-0.0192678227360308	0	0	0	0	-0.0192678227360308	0	0	0	0	0	0	0	0	0	0	0	0	-0.0192678227360308	0	0	0	0	0	0	0	0	0	0	0	0	0	0	0	0	0
1824	0	0	0	0	0	0	0	0	0	0	0	0	0	0	0	0	0	0	0	0	0	0	0	0	0	0	0	0	0	0	0	0	0	0	0	0	0	0	0	0	0.00534633225882539	0	0	0	0	0	0	0	0
1825	0	0	0	0	0	0	0	0	0	0	0	0	0	0	0	0	0	0	0	0	0	0	0	0	0	0	0	0	0	0	0	0	0	0	0	0	0	0	0	0	0	0	0	0	0	0	0	0	0
1826	0	0	0	0	0	0	0	0	0	0	0	0	0	0	0	0	0	0	0	0	0	0	0	0	0	0	0	0	0	0	0	0	-0.0121094696052313	0	0	-0.0242189392104626	0	0	0	0	0	0	0	0	0	0	0	0	0
1827	0	0	0	0	0	0	0	0	0	0	0	0	0	0	0	0	0	0	0	0	0	0	0	0	0	0	0	0	0	-0.0157331655129012	0	0	0	0	0	0	0	0	0	0	0	0	0	-0.0471994965387036	0	0	0	0	0
1828	0	0	0	0	0	0	0	0	0	0	0	0	0	0	0	0	0	0	0	0	0	0	0	0	0	0	0	0	0	0	0	0	0	0	0	0	0	0	0	0	0	0	0	0	0	0	0	0	0
1829	0	0	-0.0334840113845639	0	0	-0.0167420056922819	0	0	0	0	-0.0334840113845639	0	0	0.108342361863489	-0.0167420056922819	0.108342361863489	0	0	0	-0.0334840113845639	0	0.108342361863489	-0.0334840113845639	0	-0.0334840113845639	0	0	-0.0167420056922819	0	0	0	0	0.108342361863489	0	0	-0.0334840113845639	0	0	0	0	0	0	0	-0.0334840113845639	0	0	0	0	0
1830	0	0	0	0	0	0	0	0	0	0	0	0	0	0	0	0	0	0	0	0	0	0	0	0	0	0	0	0	0	0	0	0	0	0	0	0	0	0	0	0	0	0	0	0	0	0	0	0	0
1831	0	0	0	0	0	0	0.206916860935004	0	0	0	0	0	0	0	0	0	0	0	0	0	0	0	0	0	0	0	0	0	0	0	0	0	0	0	0	0	0	0	0	0	0	0	0	0	0	0	0	0	0
1832	0	0	0	0	0	0	-0.0213401621852326	0.112930547713156	0	0	0	0	0	0	0	0	0	0	0	0	0	0	0	0	0	0	0	0	0	0	0	0	0	0	0	0	0	0	0	0	0	0	0	0	0	0	0	0	0
1833	0	0	0	0	0	0	0	0	0	0	0	0	0	0	0	0	0	0	0	0	0	0	0	0	0	0	0	0	0	0	0	0	0	0	0	0	0	0	0	0	0	0	0	0	0	0	0	0	0
1834	0	0	0	0	0	0	0	0	0	0	0	0	0	0	0	0	0	0	0	0	0	0	0	0	0	0	0	0	0	0	0	0	0	0	0	0	0	0	0	0	0	0	0	0	0	0	0	0	0
1835	-0.0105462982493145	-0.021092596498629	0	0	-0.021092596498629	0	-0.0105462982493145	-0.021092596498629	0	0	0	0	0	0.0398724082934609	0	0	0	0	0	0	0	0	0	0	0	0	0	0	0	0	0	-0.0105462982493145	0	0	0	0	0	-0.0105462982493145	0	0	0	0	-0.0105462982493145	0	0	0	0	0	0
1836	0	0	0.459770114942529	0	0	0	-0.0421052631578947	0	0	-0.126315789473684	-0.0421052631578947	0.229885057471264	0	0.229885057471264	0	0	-0.0421052631578947	0	0	0	0	-0.0842105263157895	-0.0421052631578947	0	0	-0.0842105263157895	0	0	0	0	-0.0842105263157895	-0.210526315789474	0.417664851784634	-0.126315789473684	0.459770114942529	-0.0842105263157895	0	0	-0.252631578947368	0.459770114942529	0	0	0	0	0	0	0	0.605444646098004	-0.463157894736842
1837	0	0	0	0	0	0	0	0	0	0	0	0	0	0	0	0	0	0	0	0	0	0	0	0	0	0	0	0	0	0	0	0	0	0	0	0	0	0	0	0	0	0	0	0	0	0	0	0	0
1838	0	0	0	0	0	-0.00797130330809087	0	0	0	0	0	0	0	0	0	0.0343760742523204	0	0	0	0	0	0	0	0	0	0	0	0	0	0	0	0	0	0	0	0	0	0	0	0	0	0	0	0	0	0	0	0	0
1839	0	0	0	0	0	0	0	0	0	0	0	0	0	0	0	0	0	0	0	0	0	0	-0.0285469597487868	0	0	0	0	0	0	0	0	0	0	0	0	0	0	0	0	0	0	0	0	0	0	0	0	0	0
1840	0	0	0	0	0	0	0	0	0	0	0	0	0	0	0	0	0	0	0	0	0	0	0	0	0	0	0	0	0	0	0	0	0	0	0	0	0	0	0	0	0	0	0	0	0	0	0	0	0
1841	0	0	0	0	0	0	0	0	0	0	0	0	0	0	0	0	0	0	0	0	0	0	0	0	0	0	0	0	0	0	0	0	0	0	0	0	0	0	0	0	0	0	0	0	0	0	0	0	0
1842	0	0	0	0	0	-0.100464649001633	0.0665335994677312	0	0	0	0	0	0	0	0	0.011229581525133	-0.0125580811252041	0.161926555027582	0	-0.0251161622504081	-0.0376742433756122	0.106622537084983	-0.0376742433756122	0	0	-0.587815118642952	0	0	0	0	0	-0.0376742433756122	0	0	-0.0125580811252041	-0.0879065678764285	0	0	0	0	0	0	0	0	0	0	0	0	-0.0125580811252041
1843	0	0	0	0	0	0	0	0	0	0	0	0	0	0	0	0	0	0	0	0	0	0	0	0	0	0	0	0	0	0	0	0	0	0	0	0	0	0	0	0	0	0	0	0	0	0	0	0	0
1844	0	0	0	0	0	0	-0.00954653937947494	0	0	0	0	0	0	0	0	0	0	0	0	0	0	0	0	0	0	0	0	0	0	0	0	0	0	0	0	0	0	0	0	0	0	0	0	0	0	-0.0190930787589499	0	0	0
1845	0	0	-0.0140904607580668	0	0	0	0	0.10175166141279	0	0	0	0	0	0	0	0	-0.0281809215161336	0	0	0	0	0	0	-0.0140904607580668	0	0	0	0	0	0	0	0	0	0	0	0	0	0	0	0	0	0	0	0	-0.0281809215161336	0	0	0	0
1846	0	0	0	0	0	0	0	0	0	0	0	0	0	0	0	0	0	0	0	0	0	0	0	0	0	0	0	0	0	0	0	0	0	0	0	0	0	0	0	0	0	0	0	0	0	0	0	0	0
1847	0	0	0	0	0	-0.01573564122738	0	0	0	0	0	0	0	0	0	0	0	0	0	0	0	0	0	0	0	0	0	-0.03147128245476	0	0	0	0	0	0	0	0	0	0	0	0	0	0	0	0	0	0	0	0	0
1848	0	0	0	0	0	0	0	0	0	0	0	0	0	0	0	0	0	0	0	0	0	0	0	0	0	0	0	0	0	0	0	0	0	0	0	0	0	0	0	0	0	0	0	0	0	0	0	0	0
1849	0	0	0	0	0	0	0	0	0	0	0	0	0	0	0	0	0	0	0	0	0	0	0	0	0	0	0	0	0	0	0	0	0	0	0	0	0	0	0	0	0	0	0	0	0	0	0	0	0
1850	-0.0140904607580668	0	0	0	0	0	0	0	0	0	0	0	0	0	-0.00469682025268893	0	0	0	0	0	-0.00469682025268893	0.0384245917387128	-0.00939364050537786	-0.0187872810107557	0	0.0192122958693564	-0.00469682025268893	0	0	0	-0.00469682025268893	0	-0.00939364050537786	0	-0.00469682025268893	0	0	0	0	0	0	-0.00469682025268893	0	0	0	-0.0281809215161336	0	0	0
1851	0	0	0	0	0	0	0	0	0	0	0	0	0	0	0	0	0	0	0	0	0	0	0	0	0	0	0	0	0	0	0	0	0	0	0	0	0	0	0	0	0	0	0	0	0	0	0	0	0
1852	0	0	0	0	-0.0694444444444444	0	0	0.258838383838384	-0.0694444444444444	-0.138888888888889	0	0.303030303030303	-0.208333333333333	-0.138888888888889	0	-0.0694444444444444	0.303030303030303	0	-0.138888888888889	0	0	0	0	0	0	0	0	0	0	0	0	0	0	0	0	0	0	0	0	0	0	0	0	-0.0694444444444444	0	0	0	0	0
1853	0	0	0	0	0	0	0	0	0	0	0	0	0	0	0	0	0	0	0	0	0	0	0	0	0	0	0	0	0	0	0	0	0	0	0	0	0	0	0	0	0	0	0	0	0	0	0	0	0
1854	0	-0.0758277866711602	0	0	0	0	-0.00842530963012891	0	0	0	0	0	0	0	-0.00842530963012891	-0.0121145433487237	0	0	0	-0.0252759288903867	0	-0.0168506192602578	0	-0.137447345607718	0.0047360759115341	0	-0.21716665434394	-0.0337012385205156	-0.0447689396763007	-0.117954334821805	-0.201160588930155	-0.402869885000087	-0.0505518577807734	-0.0373904722391105	0	0.0047360759115341	0	-0.102699264894263	-0.092678405931418	-0.0205398529788526	-4.12253282811148	0.230075179452521	-0.0579303252179635	0	-0.041130278044321	-0.00842530963012891	0.461197201097981	-0.0168506192602578	-0.26078760765407
1855	-0.0234852043212776	0	0	0	0	0	0	0	0	0	-0.0117426021606388	0	0	0	0.0478011472275335	-0.0234852043212776	0	-0.0352278064819164	0	0	0	0	0	0	0	0	0	0	0	-0.0117426021606388	0	0	0	0	0	0	0	0	0	0	0	-0.0117426021606388	-0.0352278064819164	0	0	-0.0117426021606388	0	0	0
1856	0	0	0	0	0	0	0	0	0	0	0	0	0	0	0	0	0	0	0	0	0	0	0	0	0	0	0	0	0	0	0	0	0	0	0	0	0	0	0	0	0	0	0	0	0	0	0	0	0
1857	-0.0143647202470732	0	0	0	0	0	-0.033568774601773	0	0	0	-0.170471565736989	0	0	0	-0.0502765208647562	0	0	0	0	-0.0143647202470732	0	0	0	0	0	0	0	0	0	0	0	0	0	0	0	0	0	0	0	0	0	0	0	0	0	-0.0143647202470732	0	0	0
1858	-0.0152578577967653	0	0	0	0	0	0	0	0	-0.0305157155935307	0	0	0	0	0	0	0	-0.0305157155935307	0	0	0	0	0	0	-0.0152578577967653	0	-0.0305157155935307	0	0	0	-0.0305157155935307	0	0	0	-0.0152578577967653	0	0	0	0	0	0	0	0	0	0	0	0	0	0
1859	0	0	0	0	0	0	0	0	0	0	0	0	0	0	0	0	0	0	0	0	0	0	0	0	0	0	0	0	0	0	0	0	0	0	0	0	0	0	0	0	0	0	0	0	0	0	0	0	0
1860	0	0	0	0	0	0	0	0	0	0	0	0	0	0	0	0	0	0	0	-0.0312891113892365	-0.0156445556946183	0	0	0	0	0	0	0	0	0	0	0	0	0	0	0	0	0.0547345374931582	0	0	0	0	0	0	0	0	0	0	0
1861	0	0	0	0	0	0	0	0	0	0	0	0	0.136941664020855	0	0	-0.0346740638002774	0	-0.13869625520111	0	0	0	0	0	0	0	0	0	0	0	0	0	0	0	0	0	0	0	0	0	0	-0.0346740638002774	0	-0.0346740638002774	0	0	0	0	0	0
1862	0	0	0	0	0	0	0	0	0	0	0	0	0	0	0	0	0	0	0	0	0	0	0	0	0	0	0	0	0	0	0	0	0	0	0	0	0	0	0	0	0	0	0	0	0	0	0	0	0
1863	-0.023039115297973	0	-0.194552529182879	0	-0.0972762645914397	0	0	-0.389105058365759	0	0	-1.99160352242474	0	0	0	-0.0972762645914397	0	0	-0.0972762645914397	0	0	0	0	0	0	0	0	0	0	0	0	0	0	0	0	0	0	0	-0.0972762645914397	0	0	0.657894736842105	0	0	-2.04280155642023	0	0	0.926684415318451	0	-0.194552529182879
1864	0	0	0	0	0	0	0	0	0	0	0	0	0	0	0	0	0	0	0	0	0	0	0	0	0	0	0	0	0	0	0	0	0	0	0	0	0	0	0	0	0	0	0	0	0	0	0	0	0
1865	0	0	0	0	0	-0.0154707996963445	0	0	0	-0.0208246563931695	0	0	0	0	0	0	0	0	0	-0.0208246563931695	0	0	0	-0.041649312786339	0	-0.462905526952422	-0.0208246563931695	-0.014880029302211	-0.041649312786339	0	0	-0.478967097042899	-0.041649312786339	-0.0208246563931695	-0.0571201124826835	-0.0208246563931695	0	0	0	0	0.073181682573159	-0.0208246563931695	0	0	0	-0.041649312786339	0	0	-0.066646285088069
1866	0	0	0	0	0	0	0	0	0	0	0	0	0	0	0	0	0	0	0	0	0	0	0	0	0	0	0	0	0	0	0	0	0	0	0	0	0	0	0	0	0	0	0	0	0	0	0	0	0
1867	0	0	0	0	0	0	0	0	0	0	0	0	0	0	0	0	0	0	0	0	0	0	0	0	0	0	0	0	0	0	0	0	0	0	0	0	0	0	0	0	0	0	0	0	0	0	0	0	0
1868	0	0	0	0	0	0	0	0	0	0	0	0	0	0	0	0	0	0	0	0	0	0	0	0	0	0	0	0	0	0	0	0	0	0	0	0	0	0	0	0	0	0	0	0	0	0	0	0	0
1869	0	0	0	0	0	0	0	0	0	0	0	0	0	0	0	0	0	0	0	0	0	0	0	0	0	0	0	0	0	0	0	0	0	0	0	0	0	0	0	0	0	0	0	0	0	0	0	0	0
1870	0	0	-0.00652954619653934	0	0	0	0	0	0	0	0	0	0	0	0	0	-0.00652954619653934	0	0	0	0	0	0	0	0	0	0	0	0	0	0	0	0	0	0	0	0	0.0844594594594595	0	0	0	0	0	0	-0.0130590923930787	0	0	0	0
1871	0	0	0	0	0	0	0	0	0	0	0	0	0	-0.0206440957886045	0	0	0	0	0	0	0	0	0	0	0	0	0	0	0	0	0	0	0	0	0	0	0	0.0897666068222621	0	0	-0.0206440957886045	0	0	0	0	0	0	0	0
1872	0	0	0	0	0	0	0	0	0	0	0	0	0	0	0	0	0	0	0	0	0	0	0	0	0	0	0	0	0	0	0	0	0	0	0	-0.117096018735363	0	0	0	0	0	0	0	0	0	0	0	-0.0585480093676815	0
1873	0	0	0	0	0	0	0	0	0	0	0	0	0	0	0	0	0	0	0	0	0	0	0	0	0	0	0	0	0	0	0	0	0	0	0	0	0	0	0	0	0	0	0	0	0	0	0	0	0
1874	0	0	0	0	0	0	0	0	0	0	0	0	0	0	0	0	0	0	0	0	0	0	0	0	0	0	0	0	0	0	0	0	0	0	0	0	0	0	0	0	0	0	0	0	0	0	0	0	0
1875	0	0	0	0	0	0	0	0	0	0	0	0	0	0	0	0	0	0	0	0	0	0	0	0	0	0	0	0	0	0	0	0	0	0	0	0	0	0	0	0	0	0	0	0	0	0	0	0	0
1876	0	0	0	0	0	0	0	0	0	0	0	0	0	0	0	0	0	0	0	0	0	0	0	0	0	0	0	0	0	0	0	0	0	0	0	0	0	0	0	0	0	0	0	0	0	0	0	0	0
1877	0	0	0	0	0	0	0	0	0	0	0	0	0	0	0	0	0	0	0	0	0	0	0	0	0	0	0	0	0	0	0	0	0	0	0	0	0	0	0	0	0	0	0	0	0	0	0	0	0
1878	0	0	0	0	0	0	0	0	0	0	0	0	0	0	0	0	0	0	0	0	0	0	0	0	0	0	0	0	0	0	0	0	0	0	0	0	0	0	0	0	-0.00826787928896238	0	0	0	0	0	0	0	0
1879	0	0	0	0	0	0	0	0	0	0	0	0	0	0	0	0	0	0	-0.0323676970383557	0	0	0	0	0	0	0	0	0	0	0	0	0	0	0	0	0	0	0	0	0	-0.0161838485191779	0	0	-0.0161838485191779	0	-0.0323676970383557	-0.0161838485191779	0	0
1880	0	0	0	0	0	0	0	0	-0.0270489586150933	0	0	0	0	-0.0270489586150933	0	0	0	0	0	0	0	0	0	0	0	0	0	0	0	0	0	0	0	0	0	0	0	0	0	0	0	0	0	0	0	0	0	0	0
1881	0	0	0	0	0	0	0	0	0	0	0	0	0	0	0	0	0	0	0	0	0	0	0	0	0	0	0	0	0	0	0	0	0	0	0	0	0	0	0	0	0	0	0	0	0	0	0	0	0
1882	0	-0.0145496871817256	0	-0.0145496871817256	0	0	0	0	0	0	0	0	0	0	0	0	0	0	0	0	0	0	0	0	0	0	0	0	0	0	0	0	0	0	0	0	0	0	0	0	0	0	0	0	0	-0.0145496871817256	0	0	-0.0145496871817256
1883	0	0	0	0	0	0	0	0	0	0	0	0	0	0	0	0	0	0	0	0	0	0	0	0	0	0	0	0	0	0	0	0	0	0	0	0	0	0	0	0	0	0	0	0	0	0	0	0	0
1884	0	0	0	0	0	0	0	0	0	0	0	0	0	0	0	0	0	0.639658848614073	0	0	0	0.662184338197863	0	0	1.29314200491495	0	0	0	0	0	0	0	0	0	0	0	0	0	0	0	0	0	0	0	0	0	0	0	0
1885	0	0	0	0.353982300884956	0	0	0	0	0	0	0	0	0	0	0	0	0	0	0	0	0	0	0	0	0	0	0	0	0	0	0	0	0	0	0	0	0	0	0	0	0	0	0	0	0	0	0	0	0
1886	0	0	0	0	0	0	0	0	0	0	0	0	0	0	0	0	0	0	0	0	0	0	0	0	0	0	0	0	0	0	0	0	0	0	0	0	0	0	0	0	0	0	0	0	0	0	0	0	0
1887	0	0	0	0	0	0	0	0	0	0	0	0	0	0	0	0	0	0	0	0	0	0	0	0	0	0	0	0	0	0	0	0	0	0	0	0	0	0	0	0	0	0	0	0	0	0	0	0	0
1888	0	-0.0416111850865513	-0.0166444740346205	0	-0.093633832159166	0	-0.00832223701731025	0.0378644452858766	0	0	0	0.0341177054852018	0	0	0	0	0	0	0	-0.0166444740346205	-0.0582556591211718	0	0	0	0	0.0212199712512561	0	-0.0166444740346205	0	0	0	0	0	0	0	0	0.316642053936919	0	0	0	0	0	0	0	-0.248009595687386	0	0	0	-0.109449548777825
1889	0	0	0	0	0	0	0	0	0	0	0	0	0	0.124325711083655	0	0	0	0	0	0	0	0	0	0	0	0	0	0	0	0	0	0	0	0	0	0	0	0	0	0	0	0	0	0	0	0	0	0	0
1890	0	0	0	0	0	0	0	0	0	0	0	0	0.0846740050804403	0	0	0	0	0	0	0	0	0	0	0	0	0	0	0	0	0	0	0	0	0	0	0	0	0	0	0	0	0	0	0	0	0	0	0	0
1891	0	0	0	0	0	0	-0.001530678626369	0	-0.0007653393131845	0	0	0	0	0	0.0025438172521686	0	0	0	0	-0.0007653393131845	0	0	0	-0.0007653393131845	0	0	0	0	0	0	0	0	0	0	0	-0.001530678626369	0	0	0	0	0	0	0	0	0	0	0	0	0
1892	0	0	0	0	0	0	0	0	0	0	0	0	0	-0.0287935502447452	0	0	-0.0143967751223726	0	0	0	0	0	0	0	0	0	0	0	0	0	0	-0.0287935502447452	0	0	0	0	0	0	0	0	0	0	0	0	0	0	0	0	0
1893	0	0	0	0	0	0	0	0	0	0	0	0	0	0	0	0	0	0	0	0	-0.06765899864682	0	0	0	0	0	0	0	0	0	0	0	0	0	0	0	0	0	0	0	0	0	0	0	0	0	0	0	0
1894	0	0	0	0	0	0	0	0	0	0	0	0	0	0	0	0	0	0	0	0	0	0	0	0	0	0	0	0	0	0	0	0	0	0	0	0	0	0	0	0	0	0	0	0	0	0	0	0	0
1895	0	0	0	0	0	0	0	0	0	0	0	0	0	0	0	0	0	0	0	0	0	0.0736919675755343	0	0.0736919675755343	0	0	0	-0.0279694201006899	0	0	0	0.0181997037206405	-0.0279694201006899	0	0	0	0	-0.0097697163800494	-0.0093231400335633	0	0	0	0	-0.000446576346486101	0	-0.0372925601342532	0	0	0
1896	0	0	0	0	0	0	0	0	0	0	0	0	0	0	0	0	0	0	0	0	0	0	0	0	0	0	0	0	0	0	0	0	0	0	0	0	0	0	0	0	0	0	0	0	0	0	0	0	0
1897	0	0	0	0	0	0	0	0	0	0	0	0	0	0	0	0	0	0	0	0	0	0	0	0	0	0	0	0	0	0	0	0	0	0	0	0	0	0	0	0	0	0	0	0.000210355445019801	0	-0.00625586487331874	0	0	0
1898	0	0	0	0	0	0	0	0	0	0	0	0	0	0	0	0	0	0	0	0	0	0	0	0	0	0	0	0	0	0	0	0	0	-0.0225292880744968	0	0	0	0	0	0	0	0	0	0	0	0	0	0	0
1899	0	0	0	0	0	0	0	0	0	0	0	0	0	0	0	0	0	0	0	0	0	0	0	0	0	0	0	0	0	0	0	0	0	0	0	0	0	0	0	0	0	0	0	0	0	0	0	0	0
1900	0	0	0	0	0	0	0	0	0	0	0	0	0	0	0	0	0	0	0	0	0	0	0.398406374501992	0	0	0	0	0	0	0	0	-0.037243947858473	0	0	0	0	0	0	0	0	0	0	0	0	0	0	0	0	0
1901	0	0	0	0	0.422832980972516	0	0	0	0	0	0	0	0	0	0	0	-0.0288350634371396	0	0	0	0	0	0	0	0	0	0	0	0	0	0	0	0	0	0	0	0	0	0	0	0	0	0	0	0	0	0	0	0
1902	0	0	0	0	0	0	0	0	0	0	0	0	0	0	0	0	0	0	0	0	0	0	0	0	0	0	0	0	0	0	0	0	0	0	0	0	0	0	0	0	0	0	0	0	0	0	0	0	0
1903	0	0	0	0	0	0	0	0	0	0	0	0	0	0	0	0	0	0	0	0	0	0	0	0	0	0	0	0	0	0	0	0	0	0	0	0	0	0	0	0	0	0	0	0	0	0	0	0	0
1904	0	0	0	0	0	0	0	0	0	0.00867077083152692	0	0	0	0	0	0	0	0	0	0	0	0	0	0	0	0	0	0	0	0	0	0	0	0	0	0	0	0	0	0	0	0	0	0	0	0	0	0	0
1905	0	0	0	0	0	0	0	0	0	0	0	0	0	0.0237001009232921	0	0	0	0	0	0.0651890482398957	0	0	-0.0237551837266613	0	0	0	0	0	-0.0088944231966557	0	0	0	0	0.0237001009232921	0	0	0	0.0325945241199478	0	0	0	0	0	0	0	0.0651890482398957	0	0	0
1906	-0.0096237128284092	0	0	0	0	0	0	0	0	0	0	0	0	0	-0.0096237128284092	0	0	0	0	0	-0.0096237128284092	0	0	-0.0096237128284092	0	0	0	0	0.0580046403712297	0	-0.0096237128284092	0	0	0	0	0	0	0	0	0	0	0	0	0	0	0	0	0	0
1907	0	0	0	0	0	0	0	0	0	0	0	0	0	0	0	-0.0186081131373279	0	0	0	0	0	0	0	0	0	0	0	0	0	0	0	0	0	0	0	0	0	0	0	0	0	0	0	0	0	0	0	0	0
1908	0	0	0	0	-0.0075993616536211	0	0	0	0	0	0	0	0	0	0	0	0	0	0	0	0	0	0	0	0	0	0	0	0	0	0	0	0	0	0	0	0	0	0.0095660117100931	0	0	-0.0075993616536211	0	0	0	0	0	0	0
1909	0	0	0	0	0	0	-0.0212404418011895	0	0	0	0	0	0	0	0	0	0	0	0	0	0	0	0	0	0	0	0	0	0	0	0	0	0	0	0	0	0	0	0	0	0	0	0	0	0	0	0	0	0
1910	0	0	0	0	0	0	0	0	0	0	0	0	0	0	0	0	0	0	0	-0.0228050171037628	0	0	0	0	0	0	0	0	0	0	0	0	0	0	0	0	0	0	0	0	0	0	0	0	0	0	0	0	0
1911	0	0	0	0	0	0	-0.0212224108658744	0	0	0	0	0	0	0	0	0	0	0.0103839636033677	0	0	0	0	0	0	0	0	0	0	0	0	0	0	0	0	0	0	0	0	0	0	0	0	0	0	0	0	0	0	0
1912	0	0	0	0	0	0	0.0347584289190129	-0.00906453952139231	-0.0634517766497462	0.0423232392738488	0.0347584289190129	0	0	0	0	0	-0.0271936185641769	0	0	-0.00906453952139231	0	-0.0181290790427846	0	0	0	-0.0181290790427846	0	-0.0543872371283539	0	-0.00906453952139231	0	0	0.0347584289190129	0	0	0	0	-0.00906453952139231	0	0	0	-0.0271936185641769	-0.00906453952139231	0	0	0	0	0	0
1913	0	-0.0350508236943568	0	0	0	0	0	0	0	0	0	0	0	0	0	0	0	0	0	0	0	0	0	0	0	0	0	0	0	-0.0350508236943568	0	0	0	0	0	0	0	0	0	0	0	0	0	0	0	0	0	0	0
1914	0	0	0	0	0	0	0	0	0	0	0	0	0	0	0	0	0	0	0	0	0	0	0	0	0	0	0	0.0848896434634974	0	0	0	0	0	0	0	0	0	0	0	0	0	0	0	0	0	0	0	0	0
1915	0	0	0	0	0	0	0	0	0	0	0	0	0	0	0	0	0	0	0	0	0	0	0	0	0	0	0	0	0	0	0	0	0	0	0	0	0	0	0	0	0	0	-0.134680134680135	0	0	0	-0.269360269360269	0	0
1916	0	0	0	0	0	-0.0114744693057946	-0.0229489386115892	-0.0114744693057946	0	0	0	0	0	0	0	0	0	0	0	0	0	0	0	0	-0.0229489386115892	0	-0.0114744693057946	0	0	0	0	0	0	0	-0.0114744693057946	0	0	0	0	0	0	0	0	-0.0114744693057946	0	0	-0.0229489386115892	0	0
1917	0	0	0	0	0	0	0	0	0	0	-0.00497561946462335	0	0	0	-0.00497561946462335	0	0	0	-0.00497561946462335	0	0	0	0	0	0	0	0	0	0	0	0	-0.00497561946462335	0	0	0	0	0	0	0	0	0	0	0	0	0	0	0	0	0
1918	0	0	0	0	0	0	0	0	0	0	0	0	0	-0.0678886625933469	0	0	0	0	0	7.39770216335655	0	0	0	0	-0.135777325186694	0	0	0	0	0	0	0	1.20599668772512	0	0	0	0	0	0	0	0	0	0	-0.0678886625933469	0	0	0	0	0
1919	0	0	0	0	0	0	0	0	0	0	0	0	0	0	0	0	0	0	0	0	0	0	0	0	0	0	0	0	0	0	0	0	0	0	0	0	0	0	0	0	0	0	0	0	-0.00447547440028643	0	-0.00447547440028643	0	0
1920	0	0	0	0	0	0	0	0	0	0	0	0	0	0	0	0	0	0	0	0	0	0	0	0	0	0	0	0	0	0	0	0	0	0	0	-0.0834202294056309	0	0	-0.125130344108446	0	0	0	0	0	-0.0208550573514077	0	0	-0.0417101147028154	0
1921	0	0	0	0	0	0	0	0	0	-0.0614628149969269	0	0	0	0	0	0	0	0	0	0	0	0	0	0	0	0	-0.0614628149969269	0	0	0	0	0	0	0	0	0	0	0	0	0	0	0	0	0	0	0	0	0	0
1922	0	0	0	0	0	0	0	0	0	0	0	0	0	0	0	0	0	0	0	0	0	0	0	0	0	0	0	0	0	0	0	0	0	0	0	0	0	0	0	0	0	0	0	0	0	0	0	0	0
1923	0	0	0	0	0	0	0	0	0	0	0	0	0	0	0	0	0	0	0	0	0	0	0	0	0	0	0	0	0	0	0	0	0	0	0	0	0	0	0	0	0	0	0	0	0	0	0	0	0
1924	0	0	0	0	0	0	0	0	0	0	0	0	0	0	0	0	0	0	0	0	0	0	0	0	0	0	0	0	0	0	0	0	0	0	0	0	0	0	0	0	0	0	0	0	0	0	0	0	0
1925	0	0	0	0	0	0	0	0	0	0	0	0	0	0	0	0	0	0	0	0	0	0	0	0	0	0	0	0	0	0	0	0	0	0	0	0	0	0	0	0	0	0	0	0	0	0	0	0	0
1926	0	0	0	0	0	0	0	0	0	0	0	0	0	0	0	0	0	0	0	0	0	0	0	0	0	0	0	0	0	0	0	0	0	0	0	0	0	0	0	0	0	0	0	0	0	0	0	0	0
1927	0	0	0	0	0	0	0	0	0	0	0	0	0	0	0	0	0	0	0	0	0	0.0544069640914037	0	0	0	0	0	0	0	0	0	0	0	0	0	0	0	0	0	0	0	0	0	0	0.0299690364276696	0	-0.0122189638318671	0	0
1928	0	0	0	0	0	0	0	-0.0685714285714286	0	0	0	0	0.0749063670411985	0	0	0	0	0	0	0	0	0	-0.0685714285714286	0	0	0	0	0	-0.0457142857142857	-0.0228571428571429	0.015152487961477	0	0	0	-0.0228571428571429	0	0	0	-0.0228571428571429	0	0	0	-0.078758694489032	0	0	0	0	0	-0.0685714285714286
1929	0	0	0	0	0	0	0	0	0	0	0	0	0	0	0	0	0	0	0	0	0	0	0	-0.0786782061369001	0	0	0	0	-0.0786782061369001	0	0	0	0	0	0	0	0	0	0	0	0	0	0	0	0	0	0	0	0
1930	0	0	0	-0.00616218880946512	0	0	0	0	0	0	0	0	-0.0308109440473256	0.0272795827771094	0	0	0	0	0	0	0	0	0	0	0	0	0	0	0	0	0	0	0	0	0	0	0	0	0	0	0	0	0	0	0	0	0	0	0
1931	0	0	0	0	0	0	0	0	0	0	0	0	0	0	0	0	0	0	0	0	0	0	0	0	0	0	0	0	0	0	0	0	0	0	0	0	0	0	0	0	0	0	0	0	0	0	0	0	0
1932	0	-0.103573278094252	0	-0.0517866390471258	0	0	0	0	0	0	0.3584229390681	-0.103573278094252	-0.0517866390471258	0	-0.103573278094252	0	0	0.3584229390681	-0.0517866390471258	0	0	0	0	0	0	0	0	0	0	0	0	0	0	0	0	0	0	-0.0517866390471258	0	0	0	0	0	0	0	0	-0.103573278094252	0	0
1933	0	0	0	0	0	0	0	0	0	0	0	0	0	0	0	0	0	0	0	0	0	0	0	0	0	0	0	0	0	0	0	0	0	0	0	0	0	0	0	0	0	0	0	0	0	0	0	0	0
1934	0	0	0	0	0	0	0	0	0	0	0	0	0	0	0	0	0	0	0	0	0	0	0	0	0	0	0	0	0	0	0	0	0	0	0	0	0	0	0	0	0	0	0	0	0	0	0	0	0
1935	0	0	0	0	0	0	0	0	0	0	0.0966183574879227	0	0	0	0	0	0	0	-0.0135943447525829	0	0	0	0	0	0	0	0	0	0	0	0	-0.0135943447525829	0	0	0	0	0	0	0	0	0	0	0	-0.0271886895051659	0	0.193236714975845	0	0	0
1936	0	0	0	0	0.0328699790610958	0	0	0	0	0	0	0	0	0	0	0	0	0	0	0	0	0	0	0	0	0	0	0	0	0	0	0	0	0	0	0	0	0	0	0.198807157057654	0	0	0	0	0	0	0	0	0
1937	0	0	0	0	0	0	0	0	0	0	0	0	0	0	0	0	0	0	0	0	0	0	0	0	0	0	0	0	0	0	0	0	0	0	0	0	0	0	0	0	0	0	0	0	0	0	0	0	0
1938	0	0.0478468899521531	0	0	0	0	0	0	0	0	0	0	-0.0131856540084388	0	0	0	0	0	0	0	0	0	0	0	0	0	0	0	0	0	0	0	0	0	0	0	0	0	0	0	0	0	0	0	0	0	0	0	0
1939	0	0	0	0	0.172453146001877	0	0	-0.199335548172757	0	0	0	0	0	0	0	0	-0.0664451827242525	0	0	0	0	0	0	0	0	0	0	0	0	0	0	0	0	0	0	0	0	0	-0.199335548172757	0	0	0	0	0	0	0	0	0	0
1940	0	-0.0261301280376274	0	0.038268278730782	0	-0.156780768225764	0	0	-0.0522602560752548	-0.0261301280376274	0	0.0321992033842047	0	-0.0261301280376274	0	0	0	0	0	0	0	0	0	0	0	0.253378378378378	-0.0261301280376274	0	0	-0.0261301280376274	0	0	0	0	-0.10452051215051	-0.0522602560752548	0	-0.0261301280376274	0	0	0	0	0	0	0	0	-0.0783903841128822	0	-0.0522602560752548
1941	0	0	0	0	0	0	0	-0.222882615156018	0	0	0	0	0	0	0	0	0	0	0	0	0	0	0	0	0	0	0	0	0	0	0	0	0	0	0	0	0	0	0	0	0	0	0	0	0	0	0	0	-0.0742942050520059
1942	0	0	0	0	0	0	0	0	0	-0.00344530577088717	0	-0.00344530577088717	0	-0.00344530577088717	0	0	0	0	0	-0.00344530577088717	0	-0.00344530577088717	0	0	0	0	0	-0.00344530577088717	0	-0.00344530577088717	0	0	0	0	0	0	0	0	0	0	0	0	0	0	0	0	0	0	0
1943	0	0	0	0	0	0	0	0	0	0	0	0	0	0	0	0	0	0	0	0	0	0	0	0	0	0	0	0	0	0	0	0	0	0	0	0	0	0	0	0	0	0	0	0	0	0	0	0	0
1944	0	0	0	0	0	0	0	0	0	0	0	0	0	0	0	0	0	0	0	0	0	0	0	0	0	0	0	0	0	0	0	0	0	0	0	0	0	0	0	0	0	0	0	0	0	0	0	0	0
1945	0	0	0	0	-0.0140429714927679	0	0	0	0	0	0	0	0	0	0	0	0	0	0	0	0	0	0	0	0	0	0	0	0	0	0	0	0	0	0	0	0	0	0	0	0	0	0	0	0	0	0	0	0
1946	0	0	0.180416672304688	0	0.355871886120996	-0.0844951415293621	0	0	0.186881603062272	0	0	0	-0.253485424588086	0	0	-0.953802807584114	-0.042247570764681	1.03529100457506	0.355871886120996	0	-0.0844951415293621	0.10238646153291	-0.042247570764681	0	0	0.711743772241993	0	0.144634032297591	0	0	0	0.37722119234372	-0.0844951415293621	0.355871886120996	0	0	0.9492923907765	-0.211237853823405	2.85840147821393	-0.168990283058724	0	-0.126742712294043	0	0	0.856377804539585	0	0	-0.042247570764681	-0.16402882457035
1947	0	0	0.607408914980297	0	0	0	0	0	0	0	0	0	-0.099304865938431	0	0	0.557756482011082	0	0	0	0	0	0	0.353356890459364	0	0	-0.099304865938431	0	0	0	0	-0.099304865938431	0	0	-0.0496524329692155	0	0.607408914980297	0	-0.297914597815293	-0.0496524329692155	0	-0.198609731876862	1.22060768963545	0.662851207624366	0.254052024520933	0	0	-0.099304865938431	0	0
1948	0	0	0	0	0	0	0	0	0	0	0	0	-0.0302053966975433	0	0	0	0	0	0	0	-0.0100684655658478	0	0	0	0	0	0	0	0	0	0	0	0	0	0	0	-0.0100684655658478	0	0	0	0	0	0.0409500409500409	0	0	0	0	0	0
1949	0	0	0	0	0	0	0	0	0	0	0	0	0	0	0	0	0	0	0	0	0	0	0	0	0	0	0	0	0	0	0	0	0	0	0	0	0	0	0	0	0	0	0	0	0	0	0	0	0
1950	0	0	0	0	0	0	0	0	0	0	0	0	0	0	0	0	-0.013550135501355	0	-0.013550135501355	0	0	0	-0.02710027100271	0	0	0	0	0	0	-0.013550135501355	-0.02710027100271	-0.013550135501355	-0.0542005420054201	0	-0.013550135501355	-0.0121483973460425	-0.022895056536772	-0.02710027100271	0	0	0	0	0	0	0	0	0	0	0
1951	0.02729892545421	0	0	0	0	0	0	0	0	0	0	0	0	0	0	0	0	0	0	0	0	0	0	0	0	0	0	0	0	0	0	0	0	0	0	0	0	0	0	0	0	0	0	0	0	0	0	0	0
1952	0	0	0	0	0	0	0	0	0	0	0	0	0	0	0	0	0	0	0	0	0	0	0	0	0	0	0	0	0	0	0	0	0	0	0	0	0	0	0	0.0898640711528782	0	0	-0.0338983050847458	0	0	0	0	0	0
1953	0	0	0	0.580378824672171	-0.112676056338028	0.236684474664076	0	0	0	-0.338028169014085	0	0	0	-0.338028169014085	0	0	-0.0563380281690141	0.28735632183908	0	0	0	0	0	0	0	0	0	0	0	0	0	0	0	0	0	0	0	0	0	0	0	0	0	0	0	0	-0.0563380281690141	0	0
1954	0	0	0	0	0	0	0	0	0	0	0	0	0	0	0	0	0	0	0	0	0	0	0	0	0	0	0	0	0	0	0	0	0	0	0	0	0	0	0	0	0	0	0	0	0	0	0	0	0
1955	0	0	0	0	0	0	0	0	0	-0.0111569786901707	0	0	0	0	0	0	0	0	0	0	0	0	0	0	0	0	0	0	0	0	0	0	0	0	0	0	0	0	0	0	0	0	0	0	0	0	0	0	0
1956	0	0	0	0	0	0	0	0	0	0	0	0	0	0	0	0	0	0	0	0	0	0	0	0	0	0	0	0	0	0.0532355512316174	0	-0.0132538104705103	0	0	0	0	0	0	0	0	0	0	0	0	0	0	0	0	0
1957	-0.031201248049922	0.031866770279343	0	-0.15600624024961	0	-0.279480187990456	-0.031201248049922	-0.155340718020189	0	0	-0.092938221920345	0	-0.062402496099844	0	0	-0.15600624024961	0	0	0	0	0	0	0	0	-0.062402496099844	0	0	0	0	0	0	0	0.221070825267139	0	0	0	-0.062402496099844	0	-0.062402496099844	0.125470514429109	0	0	0	-0.093603744149766	0	0	0	0	0
1958	0	0	0	0	0	0	0	0	0	0	0	0	0	0	0	0	0	0	0	0	0	0	0	0	0	0	0	0	0	0	0	0	0	0	0	0	0	0	0	0	0	0	0	0	0	0	0	0	0
1959	0	0	0	0	0	0	0	0	0	0	0	0	0	0	0	0	0	0	0	0	0	0	0	0	0	0	0	0	0	0	0	0	0	0	0	0	0	0	0	0	0	0	0	0	0	-0.0440140845070423	0	0	0
1960	0	0	0	0	0	0	0	0	0	0	0	0	0	0	0	0	0	0	0	-0.0196001568012544	0	0	-0.0588004704037632	0	0	0	0	0	0	0	0	0	0	0	0	0	0	0	0	0	0	0	0	0	0	-0.0196001568012544	0	0	0
1961	0	0	0	0	0	0	0	0	0	0	0	0	0	0	0	0	0	0	0	-0.0366300366300366	0	0	0	0	0	0	0	0	0	0	0	0	0	0	0	0	0	0	0	0	0	0	0	0	0	-0.10989010989011	0	0	0
1962	0	0	0	0	0	0	0	0	0	0	0	0	0	0	0	0	0	0	0	0	0	0	0	0	0	0	0	0	0	0	0	0	0	0	0	0	0	0	0	0	0	0	-0.0574712643678161	0	0	0	0	0	0
1963	0	0	0	0	0	0	0	0	0	0	0	0	0	0	0	0	0	0	0	0	0	0	0	0	0	0	0	0	0	0	0	0	0	0	0	0	0	0	0	0	0	0	0	0	0	0	0	0	0
1964	-0.0103702167375298	-0.0414808669501193	-0.0103702167375298	0	-0.0103702167375298	0.0431034482758621	0	-0.0103702167375298	-0.0207404334750596	0	0	0	0	0	0	0	0	-0.0207404334750596	0.0431034482758621	0	0	-0.0207404334750596	0	0	0	0	0	0	0	0	0	0	-0.0103702167375298	0	0	0	0	0	0	0	0	0	0	0.0431034482758621	0	0	0	0	0
1965	0	0	0	0	0	0	0	-0.0108920596884871	0	0	0	0	0	-0.0108920596884871	0	0	0	0	0	0	0	0	0	0	0	0	0	0	0	0	0	0	0	0	0	0	0	0	0	0	0	0	0	0	0	0	0	0	0
1966	0	0	0	0	0	0	0	0	0	0	0	0	0	0	0	0	0	0	0	0	0	0	0	0	0	0	0	0	0	0	0	0	0	0	0	0	0	0	0	0	0	0	0	0	0	0	0	0	0
1967	0	0	0	0	0	0	0	0	0	0	0	0	0	0	0	0	0	0	0	0	0	0	0	0	0	0	0	0	0	0	0	0	0.004694174529409	0	0	0	0	0	0	0	0	0	0	0	0	0	0	0	0
1968	0	0	0	0	0	0	0	0	0	0	0	0	0	0	0	0	0	0	0	0	0	0	0	0	0	0	0	0	0	0	0	0	0	0	0	0	0	0	0	0	0	0	0	0	0	0	0	0	0
1969	0	0	0	0	0	0	0	0	0	0	0	0	0	-0.0180212650928095	0	0	0	0	0	0	0	0	0	0	0	-0.036042530185619	0	0	0	0	0	0	0	0	0	0	0	0	0	0	0	0	0	0	0	0	0	0	0
1970	0	0	-0.277200277200277	0	0	0	0	0	0	0	0	0	0	0	0	0	0	0	0	0	0	0	0	0	0	0	0	0	0	-0.0346500346500346	0	0	-0.138600138600139	0	0	0	0	0	0	0	0	0	0	0	0	0	0	0	0
1971	0	0	0	0	0	0	0	0	0	0	0	0	0	0	0	0	0	0	0	0	0	0	0	0	0	0	0	0	0	0	0	0	0	0	0	0	0	0	0	0	0	0	0	0	0	0	0	0	0
1972	0	0	-0.0444247001332741	0	0	0	0	0	0	0	0	0.0971631136002529	0	-0.0666370501999111	0.11937546366689	-0.022212350066637	-0.181919328965087	-0.0735863685663771	0	0	-0.0694931836646629	0	0	0.167893348701878	-0.022212350066637	0	0	0	0	-0.0888494002665482	0	0	0	0	0	0	0	0	0	0	-0.0666370501999111	0	-0.0444247001332741	0	0	0	0	-0.0444247001332741	0
1973	0	0	0	0	0	0	0	0	0	0	0	0	0	0	0	0	0	0	0	0	0	0	0	0	0	0	0	0	0	0	0	0	0	0	0	0	0	0	0	0	0	0	0	0	0	0	0	0	0
1974	0	0	0	0	0	0	0	0	0	0	0	0	0	0	0	0	0	0	0	0	0	0	0.170221003050062	0	0	0	0	0	0	0	0	0	0	0	0	0	0	0	0	0	0	0	0	0	0	0	0	0	0
1975	0	0.0655307994757536	0	0	0	0	0	-0.0115101289134438	0	0	0	0	0	0	0	0	0	0	0	0	0	0	0	0	0	0	0	0	0	-0.0115101289134438	-0.0230202578268877	0	0	0	0	0	0	0	0	-0.0460405156537753	0	0	0	0	0	0	0	0	-0.0115101289134438
1976	0	0	0	0	0	0	0	0	0	0	0	0	0	0	0	0	0	0	0	0	0	0	0	0	0	0	0	0	0	0	0	0	0	0	0	0	0	0	0	0	0	0	0	0	0	0	0	0	0
1977	0	0	0	0	0	0	0	0	0	0	0	0	0	0	0	0	0	0	0	0	0	0	0	-0.0193535900909619	0	0	0	0	0	0	0	0	0	0	0	-0.0193535900909619	0	0	0	0	0	0	0	0	0	0	0	0	0
1978	0	0	0	0	0	0	0	0	0	0	0	0	0	0	0	0	0	0	0	-0.0207210940737671	0	0	0	0	0	0	0	0	0	0	0	0	0	0	0	0	0	0	0	0	0	-0.0207210940737671	0	0	0	0	0	0	0
1979	0	0	0	0	0	0	0	0	0	0	0	0	0	0	0	0	0	0	0	0	0	0	0	0	0	0	0	0	0	0	0	0	0	0	0.619195046439629	0	0	0	0	0	0	0	0	0	0	0	0	-0.0714285714285714	0
1980	0	0	0	0	0	0	0	0	0	0	0	0	0	0	0	0	0	0	0	0	0	0	0	0	0	0	0	-0.0249875062468766	0	0	0	0	0	0	-0.0249875062468766	-0.0749625187406297	-0.0249875062468766	0	0.164079809806079	0	0	0	0	0	0	0	0	0	0
1981	0	0	0	0	0	0	-0.0294985250737463	0	0	0	0	0	0	0	0	0	0	0	0	0	0	0	0	0	0	0	0	0	0	0	0	-0.0294985250737463	0	0	0	0	0	0	0	-0.0294985250737463	0	0	0	0	0	0	0	0	0
1982	0	0	0	0	0	0	0	0	0	0	0	0	0	0	0	0	0	0	0	0	0	0	0	0	0	0	0	0	0	0	0	0	0	0	0	0	0	0	-0.00441871768812691	0	0	0	0	0	0	0	0	0	0
1983	0	0	0	0	0	0	0	0	0	0	0	0	0	0	0	0	0	0	0	0	-0.0780234070221066	0	0	0	0	0	0	0	0	0	0	0	0	0	0	0	0	0	0	-0.0260078023407022	0	0	0	0	0	0	0	0	0
1984	0	0	0	0	0	0	0	0	0	0	0	0	0	0	0	0	0	0	0	0	0	0	0	0	0	0	0	0	0	0	0	0	0	0	0	0	0	0	0	0	0	0	0	0	0	0	0	0	0
1985	0	0	0	0	0	0	0	0	0	0	0	0	0	0	0	0	0	0	0	0	0	0	0	0	0	0	0	0	0	0	0	-0.147783251231527	0	0	0	0	-0.0985221674876847	0	0	0	-0.197044334975369	0	0	0	0	0	0	0	0
1986	0	0	0	0	0	0	0	0	0	0	0	0	0	0	0	0	0	0	0	0	0	0	0	0	0	0	0	0	0	0	0	0	0	0	0	0	0	0	0	0	0	0	0	0	0	0	0	0	0
1987	0	0	0	0	0	0	0	0	0	0	0	0	0	0	0	0	0	0	0	0	0	0	0	0	0	0	0	0	0	0	0	0	0	0	0	0	0	0	0	0	0	0	0	0	0	0	0	0	0
1988	-0.000478459742397275	0	-0.00143537922719182	0	-0.000478459742397275	0	0	0	0	0	0	0	-0.000478459742397275	0	0	0	0	0	0	0	-0.000956919484794549	0	0	0	0	0.00529562845870734	0	0	0	0	0	0	0	0	0	0	0	0	0	0	0	0	-0.000956919484794549	0	0	0	0	0	0
1989	0	0	0	0	0	0	0	0	0	0	0	0	0	0	0	0	0	0	0	0	0	0	0	0	0	0	0	0	0	0	0	0	0	0	0	0	0	0	0	0	0	0	0	0	0	0	0	0	0
1990	0	0	0	0	-0.130832969908417	0	0	-0.0436109899694723	0	0	0	0	0	0	0	0	0	0	0	-0.697775839511557	0	0	0	0.211129599508861	0	0	0	0	-0.174443959877889	0	-0.0436109899694723	0	0	0	0	0	0	0	0	0	0	-0.0872219799389446	0	0	-0.436109899694723	-0.0436109899694723	0	0	0
1991	0	0	0	0	0	0	0	0	0	0	0	0	0	0	0	0	0	0	0	0	0	0	0	0	0	0	0	0	0	0	0	0	0	0	0	0	0	0	0	0	0	0	0	0	0	0	0	0	0
1992	0	-0.0318674314850223	0	0	0	0	0	0	0	0	0	0	0	0	0	0	0	0	0	0	0	0	0	-0.0318674314850223	0	0	0	0	0	0	0	0	0	0	0	0	0	0	0	0	-0.488056640895614	0	0	0	-0.439389530855987	0	-0.286806883365201	0	-0.0956022944550669
1993	0	0	0	0	0	0	0	0	-0.0230202578268877	0	0	0	0	0	0	0	0	0	0	0	0	0	0	0	0	0	0	0	0	0	0	0	0	0	0	0	0	0	0	0	0	0	-0.0230202578268877	0	0	-0.0460405156537753	0	0	0
1994	-0.0395726157499011	0	0	-0.316580925999209	-0.118717847249703	0.310718316258483	0	-0.0791452314998021	-0.0395726157499011	0	-0.0395726157499011	0	0	0	0	0	-0.118717847249703	0	0	0	0	0	0	0	0	-0.0395726157499011	0	0	0	0	0	-0.0791452314998021	0	-0.0395726157499011	-0.121649152120067	0	0	0	-0.082076536370165	-0.0791452314998021	-0.989315393747527	0	0	0	0	0	-0.167084377610693	0	0
1995	-0.208333333333333	-0.125	-0.625	-0.291666666666667	-0.125	-0.583333333333333	0	-0.166666666666667	-0.0833333333333333	-0.125	-0.0833333333333333	-0.125	-0.0833333333333333	0	-0.25	0.775193798449612	-0.0416666666666667	-0.125	-0.375	-0.5	-0.0833333333333333	-0.291666666666667	-0.458333333333333	-0.0416666666666667	-0.458333333333333	-0.416666666666667	0.608527131782945	-0.416666666666667	-1.08333333333333	-0.625	-0.708333333333333	-0.958333333333333	-0.333333333333333	-0.666666666666667	-0.308139534883718	-1	-1.04166666666667	0.108527131782945	1.74224806201551	-0.541666666666667	-0.5	-0.375	-0.458333333333333	-0.708333333333333	-1.20833333333333	0	0.275193798449612	0.80038759689922	-0.333333333333333
1996	0	0	0	0	0	0	0	0	0	0	0	0	0	0	0	0	0	0	0	0	-0.0114995400183993	0	0	0	0	0	0	0.163431521487544	-0.0344986200551978	0	0	0	0	-0.0114995400183993	0	0	0	0	0	0	0	0	0	0	0	0	0	0	0
1997	0	0	0	0	0	0	0	0	0	0	0	0	0	0	0	0	0	0	0	0	0	0	0	0	0	0	0	0	0	0	0	0	-0.0646412411118294	0	0.24688523863895	0	0	0	0	0	0	0	0	0	0	0	0	0	0
1998	0	0	0	0	0	0	0	0	0	0	0	0	0	0	0	0	0	0	0	0	0	0	0	0	0	0	0	0	0	0	0	0	0	0	0	0	0	0	0	0	0	0	0	0	0	0	0	0	0
1999	0	0	0	0	0	0	0	0	0	0	0	0	0	0	0	0	0	0	0	0	0	0	0	0	0	0	0	0	0	0	0	0	0	0	0	0	0	0	0	0	0	0	0	0	0	0	0	0	0
[truncated: 2,393 more rows]
[truncated: 352 more columns]
