# Supplementary material for: Ssl2/TFIIH function in transcription start site scanning by RNA polymerase II in Saccharomyces cerevisiae
Source: eLife. 2021 Oct 15;10:e71013. doi: 10.7554/eLife.71013 (PMC8589449; doi:10.7554/eLife.71013)
Supplement: Figure 4—figure supplement 1—source data 4. [file elife-71013-fig4-figsupp1-data4.csv]

	V1	V2	V3	V4	V5	V6	V7	V8	V9	V10	V11	V12	V13	V14	V15	V16	V17	V18	V19	V20	V21	V22	V23	V24	V25	V26	V27	V28	V29	V30	V31	V32	V33	V34	V35	V36	V37	V38	V39	V40	V41	V42	V43	V44	V45	V46	V47	V48	V49
1	0	0	0	0	0	0	0	0	0	0.000608316908776796	0	0	-6.05746352195467e-05	0	0	0	0	0	0	0	0	0	0	0	0	0	-6.05746352195467e-05	0	0	0	0	0	0	0	0	-0.000121149270439093	0	0	-6.05746352195467e-05	0	0	0	0	0	-0.000121149270439093	0	0	0	0
2	0	0	0	0	0	0	0	0	0	0	0	0	0	0	0	0	0	0	0	0	0	0	0	0	0	0	0	0	-0.000415498078321388	0	0	0	0	0	0	0	0	0	0	0	0	0	0	0	0	0	0	0	0
3	0	0	0	0	0	0	0	0	0	0	0	0	0	0	0	-0.00585119354167688	0	0	0	0	-0.00209174388687849	0	0	0.013398539559188	0	0	0	0	0	0	-0.0029113734168813	0	-0.00836697554751396	-0.00418348777375698	0	0	0	0	0	0	0	0	0	0	0	-0.00418348777375698	-0.0146422072081494	0	0
4	0	0	0	0	0	0	0	0	0	0	0	0	0	0	0	0	0	0	0	0	0	0	0	0	0	0	0	0	0	0	0	0	0	0	0	0	0	0	0	0	0	0	0	0	0	0	0	0	0
5	0	0	0	0	0	0	0	0	0	0	0	0	0	0	0	0.0340020401224073	0	0	0	0	0	0	-0.0202101859337106	0	-0.0067367286445702	0	0	0	0	0	0	0	0	0	0	0	0	0	0	0	0	0	0	0	0	0	0	0	0
6	0	0	0	0	0	0	-0.00124500441976569	0	0	0	0	0	0	0	0	0	0	-0.00124500441976569	0	0.00575506445672192	0	0.00287753222836096	0	0.00451006003695623	0	-0.00334748987046749	0	0	0	0	0	0	0.0131426567220391	0	0	0	0	0	0.00240757458625442	0	0	0	-0.00249000883953138	0	0	0	0	0	0
7	0	0	0	-0.00287505031338048	0	0	0	0	0	0	0	-0.00287505031338048	0	0	0	0	0	0	0	0	0	0	0	0	0	0	0	0	0	0	0	0	0	0	0	0	0	0	-0.00575010062676097	0	0	0	0	0	0	0	0	0	0
8	0	0.0346260387811634	0	0.00887783282847984	0	0	0	0	0	0	0	0	0	0	0	0	0	0	0	0	0	0	0	0	0	0.023084025854109	-0.00532836019714933	0	0	0	0.00621365272990517	0	0	0	0	-0.00799254029572399	-0.00266418009857466	0	-0.00266418009857466	0	0	0	0	0	0	0	-0.00266418009857466	0	0
9	0	0	0	0	0	0	0	0	0	-0.000155240933929459	0	0	0	-0.000155240933929459	0	-0.000400660040944055	-0.000155240933929459	0	-0.00170765027322404	0	0	0	0	0	0	0	-0.000155240933929459	0	0	0	0	0	0	0	-0.000155240933929459	0	0	0	0	0	0	0	0	0	0	0	0	0	0
10	0	0	0	0	0	0	0	0	0	0	0	-0.00883080183680678	0	0	0	0	0	0	0	0	0	0	0	0	0	0	0	0	0	0	0	0	0	0	0	0	0	0	0	0	-0.00883080183680678	0	0	0	0	0	0	0	0
11	-0.0038249694002448	0.0141936610247616	0	0	0.0141936610247616	0.06866229473834	-0.0038249694002448	0	0	-0.0076499388004896	-0.097930245391588	-0.0038249694002448	0.0971431940208963	-0.0305997552019584	-0.0038249694002448	0	0	-0.0278810023779312	0	0	0	0	0	0	0	0	0	0	-0.0011062165762176	-0.0038249694002448	0	0.305716820320483	0.0218435998252512	0	-0.0152998776009792	0	0.0180186304250064	0.064424582899536	0.03875601367404	0.0218435998252512	-0.0114749082007344	0.0245623526492784	0.181798840497873	0.367928970067584	0.0180186304250064	-0.0114749082007344	-0.0038249694002448	-0.001706113480843	0.219861380034254
12	0	0	0	0	0	0	0	0	0	0.0348068791143164	0	-0.00998542128492401	0	0	0	0	-0.0039941685139696	0	0	0	0	0	0	0	0	0	0	0	0	0	0	0	0	0	0	0	0	0	0	0	0	0	0	0	0	0	-0.0039941685139696	0	0
13	0	0	0	0	0	0	0	0	0	0	0	0	0	0	0	0	0	0	0	0	0	-0.00341093203717916	0	0	0	0	-0.00208320132498619	0	0	0	0	0	0	-0.00682186407435832	0	0	-0.00170546601858958	0	0	0	0	0	0	0	0	0	0	0	0
14	0	0	-0.019005986885869	0	0	0	0	0	0	0	0	0	0	0	0	0	0	0	0	-0.00950299344293452	0	0	0	0	0	0	0	0	0	0	0	0	-0.00950299344293452	0	0	0	0	0	0	0	0	0	0	0	0	0	0	0	0
15	0	0	0	0	0	0	0	0	0	0	0	0	0	0	0	0	0	0	0	0	0	0	0	0	0	0	0	0	0	0	0	0	0	0	0	0	0	0	0	0	0	0	0	0	0	0	0	0	0
16	0	0	0	0	0	0	0	0	0	0	0	0	0	0	0	0	0	0	0	0	0	0	0	0	0	0	0	0	0	0	0	0	0	0	0	0	0	0	0	0	0	0	0	0	0	0	0	0	0
17	-0.00852805730854511	0	0	0	0	0	0	0	0	0	0	0	0	0	-0.0170561146170902	0	0	0	0	0	0	0	0	0	0	0	0	0	0	0	0	0	0	0	0	0	0	0	0	0	0	0	0	0	0	0	0	0	0
18	0	0	0	0	0	0	0	0	0	0	0	0	0	0	0	0	0	0	0	0	0	0	0	0	0	0	0	0	0	0	0	0	0	0	0	0	0	-0.000620385880017371	0	0	0	0	0	0	0	0	-0.000620385880017371	-0.00186115764005211	0
19	0	0	0	0	0	0	0	0	0	0	0	0	0	0	0	0	0	0	0	0	0	0	0	0	0	0	0	0	0	0	0	0	0	0	0	0	0	0	0	0	0	0	0	0	0	0	0	0	0
20	0	0	0	0	0	0	0	0	0	0	0	0	0	0	0	0	0	0	0	0	0	0	0	0	0	0	-0.0211999152003392	0	0	0	0	0	-0.0211999152003392	0	0	-0.0211999152003392	0	0	0	0	0	0	0	0	0	0	0	0	-0.0423998304006784
21	0	0	0	0	0	0	0	0	0	0	0	0	0	0	0	0	0	0	0	0	0	0	0	0	0	0	0	0	0	0	0	0	0	0	0	0	0	0	0	0	0	0	0	0	0	0	0	0	0
22	0	0	0.0146692093296171	0	0	0	0	0	0	-0.00304645849200305	0	-0.00609291698400609	0	0	0	0	-0.00304645849200305	0	0	0	0	0	0	0	0	0	0	0	0	0	0	0	0	0	0	0	0	0	0	0	-0.00304645849200305	0	0	0	0	-0.00304645849200305	0	0	0
23	0	0	0	0	0	0	0	0	0	0	0	0	0	0	0	0	0	0	0	0	0	0	0	0	0	0	0	0	0	0	0	0	0	0	0	0	0	0	0	0	0	0	0	0	0	0	0.118623962040332	0	0
24	0	0.0252589037635767	0	-0.0195155799379838	0	0	0	0.0403204774694684	-0.00216839777088709	0.0843330916839602	-0.00650519331266127	0	0	0.0598360574074523	-0.00433679554177418	0.0126294518817883	0	-0.00216839777088709	-0.110822707695878	0.0104610541109012	-0.0484666204465844	0	0	0	-0.0130103866253225	-0.0281891710215322	-0.00216839777088709	0	0	0	0	0	0	-0.00867359108354837	0.0126294518817883	0	0.00395586079823993	-0.00216839777088709	0	0	-0.0015237389741369	0	0	-0.0151787843962096	0.0252589037635767	0.0114866476511857	-0.00216839777088709	0	0
25	0	0	0	0	0	0	0	0	0	0	0	0	0	0	0	-0.000570057176734827	0	0	0	0	0	0	0	0	0	0	0	0	0	0	0	0	0	0	0	0	0	0	0	0	0	0	-0.000285028588367413	0	0	0	0	0	0
26	0	0	0	0	0.212765957446809	-0.0663129973474801	0	0	0	-0.0331564986737401	0	0	0	0	0	0	-0.0331564986737401	0	0	0	-0.0331564986737401	0	0	0	0	0	0	-0.0331564986737401	0	0	0	0	0	0	0	0	0	0	0	0	0	0	0	0	0	0	0	-0.0331564986737401	0
27	0	0	0	0	0	0	0	0	0	0	0	0	0	0	0	0	0	0	0	0	0	0	0	0	0	0	0	0	0	0	0	0	0	0	0	0	0	0	0	0	0	0	0	0	0	0	0	0	0
28	0	0	0	0	0	0	0	0	0	0	0	0	0	-0.00141123341800734	0	-0.00141123341800734	0	0	0	0	0	0	0	0	0	0	0	0	0	0	0	0	0	0	0	0	0	0	0	0	0	0	0	0	0	0	0	0	0
29	0	0	0	0	0	-0.007694527267481	0	0	0	0	-0.0038472636337405	0	-0.0115417909012215	0	0	-0.00192363181687025	0	0	-0.0134654227180918	0	-0.0173126863518323	0	0	-0.0037441653206247	0	0	0.12800830111076	-0.0038472636337405	0.0135685210312076	0	-0.00192363181687025	-0.0086047940193582	0	0	0	0	-0.00192363181687025	0	0	0	0	0	0	-0.00961815908435125	0	-0.00192363181687025	0	0	0
30	0	0	0	0	0	0	0	0	0	0	0	0	0	0	0	0.108609759437749	0.0149120190873844	0	0	-0.00810208628721896	0	0	0	0	0	0.0149120190873844	0	0	0	0	0	0	0	0	0	0	0	0	-0.00405104314360948	0	0	0	0	0	0	0	0	0	0
31	0	0	0	0	0	0	0	0	0	0	0	0	0	0	0	0	0	0	0	0	0	0	0	0	0	0	0	0	0	0	0	0	0	0	0	0	0	0	0	0	0	0	0	0	0	0	0	0	0
32	0	0	0	0	0	0	0	0	0	0	0	0	0	0	0	0	0	0	0	0	0	0	0	0	0	0	0	0	0	-0.00337001027853135	0	0	0	0	0	0	0	0	0	0	0	0	0	0	0	0	0	0	0
33	0	0	0	0	0	0	0	0	0	0	0	0	0	0	0	0	0	0	0	0	0	0	0	0	0	0	0	0	0	0	0	0	0	0	0	0	0	0	0	0	0	0	0	0	0	0	0	0	0
34	0	0	0	0	0	0	0	0	0	0	0	0	0	0	0	0	0	0	0	0	0	0	0	0	0	0	0	0	0	0	0	0	0	0	0	0	0	0	0	0	0	0	0	0	0	0	0	0	0
35	0	0	0	0	0	0	0	0	0	0	0	0	0	0	0	0	0	0	0	0	0	0	0	0	0	0	0	0	0	0	0	0	0	0	0	0	0	0	0	0	0	0	0	0	0	0	0	0	0
36	0	0	0	0	0	0	0	0	0	0	0	0	0	0	0	0	0	0.115606936416185	0	0	0	0	0	0	0	0	0	0	0	0	0	0	0	0	0	0	0	0	0	0	0	0	0	-0.0317662007623888	0	0	0	0	-0.111181702668361
37	0	0	0	0	0	0	0	0	0	0	0	0	0	0	0	0	0	0	0	0	0	0	0	0	0	-0.00943663300934227	0	0	0	0	0	0	0	0	0	0	0	0	0	0	0	0	0	0	0	0	0	0	0
38	-5.4234772057217	-0.262854518753797	-0.0955109837631328	-3.36815737148671	-0.143266475644699	-1.07469788074043	-0.0477554918815664	-0.382043935052531	-0.120385296729826	-0.0955109837631328	-0.0477554918815664	-0.0955109837631328	0	-5.06527115392894	-0.693052572498259	0	0.286134324479035	-0.143266475644699	-0.238777459407832	0	0	-0.907354345749761	0	0	-0.573065902578797	0	0	0	-0.238777459407832	0	-0.429799426934097	0	-1.38490926456543	0	-0.143266475644699	-0.239176086218196	-1.21796435638513	-0.0477554918815664	-0.0955109837631328	-0.0477554918815664	0	-0.0955109837631328	0	-0.0477554918815664	0	-0.239176086218196	-0.0477554918815664	0	0.0714339244171672
39	0	0.000445428246965897	0	0.76415814098442	0	-0.0304227492677718	-0.00521893429361724	0	0	0.001336284740897	-0.0156568028808517	-0.0337003587850292	-0.0104378685872345	-0.00521893429361724	0.05963541846462	-0.0260946714680862	-0.00521893429361724	0.259736634609938	0	0.0080511155639088	0	-0.00521893429361724	0	-0.0156568028808517	0	0	0	0.0184889841511433	0	0	0	0	-0.0104378685872345	0	0	0	0	0	0	0	0	0	0	0	0	0	0	0	0
40	0	0	0	0	0	0	0	0	0	0	0	0	0	0	0	0	0	0	0	0	0	0	0	0	0	0	0	0	0	0	0	0	0	0	0	0	0	0	0	0	0.0353857041755131	-0.00708340711882415	0	0	0	0	0	0	0
41	0	0	0	0	0	0	0	0	0	0	0	0	0	0	0	0	0	0	0	0	0	0	0	0	0	0	0	0	0	0	0	0	0	0	0	0	0	0	0	0	0	0	0	0	0	0	0	0	0
42	0	0	0	-0.00456746140495113	0	0	0	0	0	0	0	0	0	0	0	0	0	0	0	0	0	0	0	0	0	0	0	0	0	0	-0.0274047684297068	0	0	0	0	0	0	0	0	0	0	0	0	0	0	0	0	0	0
43	0	0	0	0	0	0	0	0	-0.00147898364244091	0	0	-0.00147898364244091	0	-0.00443695092732274	-0.00295796728488183	0.0091432751211484	0	-0.00295796728488183	0	0	0	0	0	0	0	0	0	0	0	0	0	0	0	0	-0.00147898364244091	0	0	0	0	0	0	0	0	0	0	0	0	0	0
44	0	0	0	0	0	0	0	0	0	0	0	0	0	0	0	0	0	0	0	0	0	0	0	0	0	0	0	0	0	0	0	0	0	0	0	0	0	0	0	0	0	0	0	0	0	0	0	0	0
45	0	0.021916915246281	0	-0.0541858574911948	0	-0.009361238936058	0	-0.0135464643727987	0	0	0	0	0	0	0	0	0	0	0	0	0	0	0	0	0	0	0	0	0	0	0	0	0	0	0	0	0	0	0	0	0	0	0	0	0	0	0	0	0
46	0	0	0	0	0	0	0	0	0	0	0	0	0	0	0	0	0	0	0	0	0	0	0	0	0	0	0	0	0	0	0	0	0	0	0	0	0	0	0	0	0	0	0	0	0	0	0	0	0
47	-0.00486641685726799	0	0	0	0	-0.00729962528590199	0	0	0	0	0	0	0	-0.002433208428634	0	-0.002433208428634	0	0	0	0	0	0	0	-0.002433208428634	-0.00486641685726799	0	-0.002433208428634	0	0	0	-0.00486641685726799	-0.00729962528590199	0	0	0	0	0	0	0	0	0	0	0	0	0	0	0	0	0
48	0	0	0	0	0	0	0	0	0	0	0	0	0	0	0	0	0	0	0	0	0	0	0	0	-0.0786472670074715	-0.235941801022414	-0.039785720853956	-0.27526543452615	-0.314589068029886	-0.0393236335037357	0	0	-0.0393236335037357	0.117508813160987	0	-0.0786472670074715	-0.0393236335037357	0	0	-0.0393236335037357	0.117508813160987	0	0	-0.0393236335037357	0	0	0	0.195693992818238	-0.0786472670074715
49	0	0	0	0	0	0	0	0	0	0	0	0	0	0	0	0	0	0	0	0	0	0	0	0	0	0	0	0	0	0	0	0	0	0	0	0	0	0	0	0	0	0	0	0	0	0	0	0	0
50	0	-0.00138890817928027	0	0	0	0	0	0	0	-0.00277781635856054	0	0	-0.00138890817928027	0	0	0	0	-0.00277781635856054	0	0	-0.00138890817928027	0	-0.00277781635856054	0	0	0	0	0	0	0	0	0	0	0	0	0	-0.00138890817928027	0	0	0	0	0	0	0	0	0	0.00647794260542852	0	0
51	0	0	0	0	0	0	0	0	0	0	0	0	0	0	0	0	0	0	0	0	0	0	0	0	0	0	0	0	0	0	0	0	0	0	0	0	0	0	0	0	0	0	0	0	0	0	0	0	0
52	0	0	0	0	0	0	0	0	0	0	0	0	0	0	0	0	0	0	0	0	0	0	0	0	0	0	0	0	0	0	0	0	0	0	0	0	0	0	0	0	0	0	0	0	0	0	0	0	0
53	0	0.00792922871080927	0	0	0	0	0	0	0	0	0	-0.00994672404783873	-0.00132488937173746	-0.00264977874347492	0	0	0.00462705904127337	0.00660433933907181	0	0	0	-0.00132488937173746	0	-0.00927422560216222	-0.00132488937173746	-0.00199738781741393	0	0	0	0	-0.00132488937173746	0	0.00462705904127337	0	0.00462705904127337	0	-0.00132488937173746	0	0	-0.00399477563482787	0	0	0	0	0	0	0	0	0
54	0	0	0	0	0	0	0	0	0	0	0	0	0	0	0	0	0	0	0	0	0	0	0	0	0	0	0	0	-0.00369658435605501	0	0	0	0	0	0	0	0	-0.00369658435605501	0	0	0	0	0	0	0	0	0	0	0
55	0	0.0255736422536744	0	-0.0139324277255312	0	0	0	0	0	-0.00696621386276559	0	0	0	0	0	0	0	0	0	0	0	-0.00696621386276559	-0.0138861405902306	0	-0.00696621386276559	0	0	0	0	-0.0278648554510623	0	0	0	0	-0.0557297109021247	0	0	0	0	-0.0696621386276559	0	0	-0.0139324277255312	0	0	0	0	0	-0.0533922105694359
56	0	0	0	0	0	0	0	0	0	0	0	0	0	0	0	0	0	0	0	0	0	0	0	0	0	0	0	0	0	0	0	0	0	0	0	0	0	0	0	0	0	0	0	0	0	0	0	0	0
57	-0.00267265341030575	0.00209530837749694	0	0	0	0	0	0	-0.00267265341030575	0	0	-0.0219585723152548	0	0	0	-0.0097499953293436	-0.00267265341030575	0	0	0	-0.00267265341030575	-0.0347444943339748	-0.00267265341030575	0	0	0	-0.00801796023091726	0	-0.0053453068206115	0	0	0	0	0	0	0	-0.00801796023091726	-0.00267265341030575	0	-0.00801796023091726	0	0	-0.00267265341030575	0	0	0	-0.00267265341030575	0	0
58	0	0	0	0	0	0	0	0	0	0	0	0	0	0	0	0	0	0	0	0	0	0	0	0	0	0	0	0	0	0	0	0	0	0	0	0	0	0	0	0	0	0	0	0	0	0	0	0	0
59	0	0	0	0	0	0	0	0	-0.00509502216334641	0	0	0	0	0	0	0	0	0	0	0	0	0	0	0	0	0	0	0	0	0	0	0	0	-0.0101900443266928	0	0	0	-0.00254751108167321	0	0	0	0	0	0	0	0	-0.00254751108167321	0	0
60	0	0	0	-0.00214982102739947	-0.00537455256849867	0	0	0	0	0	0	0	0	0	0	0	-0.0032247315410992	0	0	0	0	0	0	0	0	0	0	0	0	0	0	0	0	-0.00107491051369973	0	-0.00214982102739947	0	0	0	-0.00107491051369973	0	0	0	0	-0.00107491051369973	0	0	0	0
61	0	0	0	0	0	0	0	0	0	0	0	0	0	0	0	0	0	0	0	0	0	0	0	0	0	0	0	-0.0195160031225605	0	0	0	0	0	0.0276811598015053	0	0	0.112317484088356	0	-0.00975800156128025	0.347112318360884	0.017923158240225	0	-0.00975800156128025	0	0.0276811598015053	0	0	0	0
62	0	0	-0.046242774566474	0	-0.0115606936416185	-0.604642939578923	0	0	1.97191841705914	0.197081833406181	-0.0346820809248555	-0.0115606936416185	0	-0.0346820809248555	-0.480412138237215	-0.023121387283237	0	0	0.0502796862799024	0	-0.453253839240547	-0.0346820809248555	0	0	0	-0.219653179190751	0	0	-0.023121387283237	0.124780842840375	0	0	-0.0115606936416185	-0.092485549132948	0	0	-0.0115606936416185	0	0	-0.046242774566474	0	0	0.877876054041574	-0.023121387283237	0	0	0	0.081474896989997	-0.0115606936416185
63	0	0	-0.0214477211796247	0	0	0	0	0	0	0	0	0	0	0	0	0	0	0	0	0	0	0	0	0	0	0	0	0	0	0	0	0	0	0	0	0	-0.0214477211796247	0	0	0	0	0	0	0	0	0	0	0	0
64	0	0	0	0	0	0	0	0	0	0	0	0	0	0	0	0	0	0	0	0	0	0	0	0	0	0	0	0	0	0	0	0	0	0	0	0	0	0	0	0	0	0	0	0	0	0	-0.000841149009547041	0	0
65	0	0	0	0	0	-0.0272430076280421	0	-0.0181620050853614	0	0	0	0	0	0	0	0	0	0	0	0	0	0	0	0	0	0	0	0	0	0	-0.0035430081949235	0	-0.00908100254268071	-0.0181620050853614	-0.00908100254268071	0	0	0	0	-0.0181620050853614	-0.00908100254268071	0.101886014122322	0	0	0.0418620045184801	-0.00908100254268071	0	0	0
66	0.00287251792386959	-0.0014756227127848	0	0	0	0	-0.0251643136190415	0	0	0	0	0	0	0	0	0	0	-0.0014756227127848	0	0	0	0	0.0232950533977567	-0.00737811356392398	0	0	-0.0014756227127848	-0.00295124542556959	0	-0.00295124542556959	-0.0236886909062567	-0.00295124542556959	-0.0014756227127848	0	0	0	0	0	0	0	0	0	0	0	0	0	0	0	0
67	0	0	0	0	0	0	0	0	0	0	0	0	0	0	0	0	0	0	0	0	0	0	0	0	0	0	0	0	0	0	0	0	0	0	0	0	0	0	0	0	0	0	0	0	0	0	0	0	0
68	0	0	0	0	0	0	0	0	0	0	0	0	0	0	0	0	0	0	0	0	0	0	0	0	0	0	0	0	0	0	0	0	0	0	0	0	0	0	0	0	0	0	0	0	0	0	0	0	0
69	0	0	0	0	0	0	-0.0051495957567331	0	0	0	0	0	0	0	0	0	0	0	0	0	0	0	0	0	0	0	0	0	0	0	0	0	0	0	0	0	0	0	0	0	-0.0051495957567331	0	0	0	-0.0051495957567331	0	0	0	0
70	0	0	0	0	0	0	0	0	0	0	0	0	0	0	0	0	0	0	0	0	0	0	0	0	0	0	0	0	0	0	0	0	0	0	0	0	0	0	0	0	0	0	0	0	0	0	0	0	0
71	0	0	0	0	0	0	0	0	0	0	0	0	0	0	0	0	0	0	0	0	0	0	0	0	0	0	0	0	0	0	0	0	0	0	0	0	0	0	0	0	0	0	0	0	0	0	0	0	0
72	-0.0136944092574207	-0.0359478243007292	-0.00111354379497137	-0.0154062104145982	-0.0291006196720189	-0.0015458592982955	-0.0244805026332513	-0.0199433565239248	-0.0279041049476065	-0.0273888185148413	-0.0154062104145982	-0.00684720462871033	-0.00282534495214896	0.0058166317631799	-0.0302141634669903	-0.0291006196720189	0.00744546199091654	-0.0090742922186531	-0.0238822452710451	0.0128297782507724	-0.0050524325420917	-0.0148079530523921	-0.0136944092574207	-0.0102708069430655	-0.00855900578588791	0.00290831588159	-0.0256770173576637	-0.0353495669385231	-0.0154062104145982	-0.0187468417995124	-0.0182315553667472	0	-0.0462186312437947	-0.0090742922186531	-0.0325242219863741	0.0086419767153289	0	-0.0171180115717758	0.0069301755581514	-0.00282534495214896	0	0.00975552051030035	-0.020541613886131	0.00402185967656138	-0.00171180115717758	-0.00684720462871033	-0.00171180115717758	-0.0136944092574207	0.00744546199091654
73	0	0	0	0	0	0	0	0	0	0	0	0	0	0	0	0	0	0	0	0	0	0	0	-0.000871778777417443	0	0	-0.000871778777417443	0	0	0	0	0	0	0	0	0	0	0	0	0	0	0	0	0	0	0	0	0	0
74	0.0871839581517001	0	0	0	0	0	0	0	0	0	0	0	0	0	0	0	0	0.13077593722755	0	0	0	0	0	0	0	0	0	-0.0098173964264677	0	0	0	0	-0.0490869821323385	0	0	0	0	0	0	0	0	-0.0098173964264677	0	0	0	0.04359197907585	-0.0098173964264677	-0.0589043785588062	0
75	0	0	-0.00718132854578097	0	0	-0.00718132854578097	0	0	0	0	-0.00718132854578097	0	0	-0.0215439856373429	0	0	0	0	0	0	0	-0.00718132854578097	0	0	0	-0.00718132854578097	0	0	0	0	0	0	0	0	0	0	0	0	0	0	0	0	0	0	0	0	0	0	0
76	0	0	0	0	0	0	0	0	0	0	0	0	0	0	0	0	0	0	-0.0278836323078353	0	0	0	0	0	0	0	0	0	0	0	0	-0.00929454410261177	0	0	0	0	0	0	0	0	0	0	0	0	0	0	0	0	0
77	0	0	0	0	0	0	0	0	0	0	0	0	0	0	0	0	0	0	0	0	0	0	0	0	0	0	0	0	0	0	0	0	0	0	0	0	0	0	0	0	0	0	0	0	0	0	0	0	0
78	0	0	0	0	0	0	0	0	-0.0890736342042755	0	0	0	0	-0.44616282631436	0	0	0	-0.326603325415677	0	0	-0.148456057007126	0	0	-0.0593824228028504	0	-0.118764845605701	0	0	0	0	-0.0296912114014252	0	0	0	0.581470950292144	0.24330900243309	0	0	0	0	0	-0.0593824228028504	0	0	0	0	1.87972097485422	0	0
79	0	0	0	0	0	-0.00731850117096019	0	0	0	0	0	0	0	-0.0043344413386719	0	-0.0219555035128806	0	0	0	0	0	0	0	0	-0.00731850117096019	0	0	0	0	-0.0219555035128806	-0.00731850117096019	0	-0.00731850117096019	-0.0805035128805621	-0.0146370023419204	0	0	0	0.032258064516129	0	0	0	0	0	-0.0292740046838408	0	0	0	0
80	0	0	0	0	0	0	0	0	0	0	0	0	0	0	0	0	0	0	0	-0.00315985717445571	0	0	0	0	0	0	0.0362576345015002	0	0	0	-0.00315985717445571	0	0	0	0	0	0	0	0	-0.00631971434891143	0	0	0	0	0	0	0	0	0
81	0	0	0	0	0	0	0	0	0	0	0	-0.00223828815721736	0	0	0	0	0	0	0	0	0	0	0	0	0	0	0	0.0393081761006289	0	0	0	0	-0.00447657631443472	0	0	0	-0.0134297289433042	0	0.0017477827925756	0	-0.00223828815721736	0	0.0196540880503145	-0.00671486447165208	0	0	0	0	0
82	0	-0.0252908447142135	0	0	0	0	0	0	0	0	0	0	0	-0.0252908447142135	0	0	-0.0252908447142135	0	-0.0505816894284269	0	0	0	0	0	0	0	0	0	0	0	-0.0252908447142135	0	0	0	0	0	0	0	0	0	0	0	0	0	0	-0.0252908447142135	0	0	0
83	0	0	0	0	0	0	0	0	0	0	0	0	0	0	0	0	0	0	0	0	0	0	0	0	0	0	-0.0139742873113471	0	0	0	0	0	0	0	0	0	0	0	0	0	0	0	0	0	0	-0.0139742873113471	0	0	0
84	0	0	0	0	0	0	0	0	0	0	0	0	0	0	0	0	0	0	0	0	-0.0091441111923921	0	0	0	0	0	0	0	0	0	0	0	0	0	0	0	0.0587445514009548	0	0	0	0	0	0	0	0	0	-0.0091441111923921	0	0
85	0	-0.0115727346371948	0	0	0	0	0	0	0	0	0	0	-0.0462909385487791	0	0	0	0	0	0	0	0	-0.0115727346371948	0	0	0	-0.0231454692743895	0	0	0	0	-0.104154611734753	0	0	0	-0.0115727346371948	0	0	0	-0.0115727346371948	0	-0.0231454692743895	0	0	0	0	0	0	-0.0347182039115843	0
86	0	0	0	0	0	0	0	0	0	0	0	0	0	0	0	0	0	0	0	0	0	0	0	0	0	0	0	0	0	0	0	0	0	0	0	0	0	0	0	0	0	0	0	0	0	0	0	0	0
87	0	0	0	0	0	0	0	0	0	0	-0.0185816042118303	0	0	0	0	0	0	0	0	0	0	0	0	0	0	0	0	0	0	0	0	0	0	0	0	0	0	0	0	0	0	0	0	0	0	0	0	0	0
88	0.053276505061268	0	0	-0.0133725595078898	-0.0267451190157796	0	-0.0133725595078898	0.053276505061268	-0.0133725595078898	0	-0.0267451190157796	0	0	0	0	0	0	0	0	0	0	0	0	0	0	0	0	0	0	0	0	0	0	0	0	0	-0.0133725595078898	0	0	0	0	0	0	0	0	0	-0.0133725595078898	0	0
89	0	0	0	0	0	0	0	0	-0.00461105731544243	0	0	0	0	0	0	0	0	0	0	0	0	0	0	0	0	0	0	0	0	0	0	0	0	0	0	0	0	0	0	0	0	0	0	0	0	0	0	0	0
90	0	0	0	0	0	0	0	0	0	0	0	0	0	0	0	0	0	0	0	0	0	0	0	0	0	0	0	0	0	0	0	0	0	0	0	0	0	0	0	0	0	0	0	0	0	0	0	0	0
91	0	0	0	0	0	0	0	0	0	0	0	0	0	0	0	0	-0.0572573718866304	0	0	0	0	0	0	0	0	0	0	0	0	0	0	0	0	0	0	0	0	0	0	0	0	-0.0286286859433152	0	0	0	0	0	0	0
92	-0.0144618388228063	0	0	0	0	0	0	0	0	0	0	0	0	0	0	0	0	0	0	0	0	0	0	0	0	0	0	0	0	0	0	0	0	0	0	0	0	0	0	-0.00361545970570158	0	0	0	0	0	0	-0.0108463791171047	0	0
93	0	0	0	0	0	0	0	0	0	0	0	0	0	0	0	0	0	0	0	0	-0.0135722041259501	0	0	0	0	0	0	0	0	0	0	-0.00678610206297503	0	0	0	0	0	0	0	0	0	0	0	0	0	0	0	0	0
94	0	0	0	0	0	0	0	0	0	0	0	0	0	0	0	0	0	0	0	0	0	0	0	0	0	0	0	0	0	0	0	0	0	0	0	0	0	0	0	0	0	0	0	0	0	0	0	0	0
95	0	0	0	0	0	0	0	0	0	0	0	0	0	0	0	0	0	0	0	0	0	0	0	0	-0.00893734918223255	0	0	0	-0.0268120475466977	-0.00893734918223255	0	0	0	0	0	0	0	0	0	0	0	0	0	0	-0.0268120475466977	0	0	0	0
96	0	0	0	0	0	0	0	0	0	0	0	0	0	0	0	0	0	0	0	0	0	0	0	0	0	0	0	0	0	0	0	0	0	0	0	0	0	0	0	0	0	0	0	0	0	0	0	0	0
97	0	0	-0.0146070698217937	0	0	0	0	0	0	0	0	0	0	0	0	0	0	0	0	0	0	0	0	0	0	0	0	0	0	0	-0.0146070698217937	0	0	-0.0146070698217937	0	0	0	0	0	0	0	0	0	0	0	0	0	0	0
98	0	0	0	0	0	0	0	0	0	0	0	0	0	0	0	0	0	0	0	0	0	0	0	0	0	0	0	0	0	0	0	0	0	0	0	0	0	0	0	0	0	0	0	0	0	0	0	0	0
99	0	0	0	0	0	0	0	0	0	0	0	0	0	0	0	0	0	0	0	0	0	0	0	0	0	0	0	0	0	0	0	0	0	0	0	0	0	0	0	0	0	0	0	0	0	0	0	0	0
100	0	0	0	0	0	0	0	0	0	0	0	0	0	0	0	0	0	0	0	0	0	0	0	0	0	0	0	0	0	0	0	0	0	0	0	0	0	0	0	0	-0.00332115576220525	0	0	0	0	0	0	0	0
101	-0.954907161803713	4.06800096455269	-0.371352785145889	-0.636604774535809	-0.424403183023873	-0.795755968169761	-0.318302387267904	-0.424403183023873	-0.26525198938992	-0.371352785145889	-0.318302387267904	-0.106100795755968	-0.159151193633952	-0.318302387267904	-0.106100795755968	-0.159151193633952	-0.26525198938992	-0.106100795755968	0	-0.318302387267904	-0.159151193633952	-0.26525198938992	-0.318302387267904	-0.159151193633952	0	-0.424403183023873	-0.212201591511936	-0.371352785145889	0	-0.159151193633952	-0.26525198938992	1.8483240897034	-0.106100795755968	-0.477453580901857	-0.371352785145889	-0.106100795755968	-0.212201591511936	0	-0.371352785145889	0	-0.26525198938992	-0.106100795755968	-0.689655172413793	-0.0530503978779841	-0.159151193633952	-0.106100795755968	-0.0530503978779841	-0.477453580901857	1.42392090667952
102	0	0	0	0	0	0	0	0	0	0	0	0	0	0	0	0	0	0	0	0	0	0	0	0	0	0	0	0	0	0	0	0	0	0	0	0	0	0	0	0	0	0	0	0	0	0	0	0	0
103	0	0	0	0	0	0	0	0	0	0	0	0	0	0	0	-0.0118483412322275	0	0	0	0	0	0	0	0	0	-0.0118483412322275	0	0	0	0	0	0	0	0	0	-0.0473933649289099	0	0	0	0	0	0	0	0	0	0	0	0	0
104	0	0	0	0	0	0	0	0	0	0	0	0	0	0	0	0	0	0	0	0	0	0	0	0	0	0	0	0	0	0	0	0	0	-0.0376860749952892	0	0	0	0	0	0.0912945166760885	0	0	0	0	-0.0188430374976446	0	0	0	0
105	0	0	0	0	0	0	0	0	0	0	0	0	0	0	0	0	0	0	0	0	0	0	0	0	0	0	-0.002389486260454	0	0	0	0	0	-0.002389486260454	0	0	0	0	0	0	0	0	0	0	0	0	0	-0.002389486260454	0	0
106	0	0	0	0	0	0	0	0	0	0	-0.0994530084535057	0	0	0	0	0	0	0	0	0	0	0	0	0	0	0	-0.0497265042267529	0	0	0	0	0	0	0	0	0	0	0	0	0	0	0	0	0	0	0	0	0	0
107	0	0	0	0	0	0	0	0	0	0	0	0	0	0	0	0	0	0	0	0	0	0	0	0	0	0	0	0	0	0	0	0	0	0	0	0	0	0	0	0	0	0	0	0	0	0	0	0	0
108	-0.0479313241471742	0	0.0885006156182497	0	0.234307593015637	0.0238322211630124	-0.0546261522703995	0	0.241402743870587	0.0135230971570251	0	0.146340741039687	-0.00682826903379993	-0.516134796149481	0	0.125722493027713	-0.0136565380675999	0	-0.300710719308346	0.0305270492862376	-0.0204848071013998	0	0	0	-0.00682826903379993	0	0	0.0170039521292125	0	0	0	0.0170039521292125	0	-0.0136565380675999	0.0238322211630124	0	0.164690493571891	0.027179635224625	0	0	0	-0.157050187777398	-0.0444504691749869	-0.0614544213041994	0	0	0	-0.177801876699947	-0.00682826903379993
109	0	0	-0.0133725595078898	0.053276505061268	0	0	-0.0133725595078898	-0.0267451190157796	0	-0.0133725595078898	0.053276505061268	-0.0133725595078898	0	-0.0267451190157796	0	0	0	0	0	0	0	0	0	0	0	0	0	0	0	0	0	0	0	0	0	0	0	0	0	-0.0133725595078898	0	0	0	0	0	0	0	0	0
110	0	0	0	0	0	0	0	0	0	0	0	0	0	0	0	0	0	0	0	0	0	0	0	0	0	0	0	0	0	0	0	0	0	0	0	0	0	0	0	0	0	0	0	0	0	0	0	0	0
111	0	0	0	0	0	0	0	0	0	0	0	0	0	0	0	0	0	0	0	0	0	0	0	0	0	0	0	0	0	0	0	0	0	0	0	0	0	0	0	0	0	0	0	0	0	0	0	0	0
112	0	0	0	0	0	0	-0.0181587071000545	0	0	-0.0181587071000545	0	0	0	0	0	-0.0181587071000545	0	-0.0181587071000545	0	0	-0.0181587071000545	0	0	0	0	0	0	0	-0.0181587071000545	0	0	-0.0363174142001089	0	0	0	0	0	0	0	0	-0.0181587071000545	0	0	0	0	0	0	0	0
113	-0.203665987780041	0	-0.259237916771139	0	-0.0678886625933469	-0.339443312966735	0.647948164146868	-0.0678886625933469	0	0	-0.0678886625933469	-0.271554650373388	-0.203665987780041	-0.135777325186694	-0.339443312966735	0.580059501553521	-0.135777325186694	-0.203665987780041	-0.0678886625933469	-0.203665987780041	-0.00630499458209988	-0.0678886625933469	0	-2.69091303652938	-0.475220638153428	0.308504851180133	0	-0.203665987780041	0.54281604518481	-0.135777325186694	-0.0678886625933469	0	-2.29589779457155	-0.135777325186694	0	0	-0.203665987780041	-0.0678886625933469	-0.339443312966735	0.431965442764579	-0.203665987780041	-0.543109300746775	-0.938124542704611	-0.135777325186694	-0.475220638153428	-0.0678886625933469	-0.055571928991099	0	-0.135777325186694
114	0	0	0	0	0	0	0	0	0	0	0	0	0	0	0	0	0	0	0	-0.00118298395873752	0	0	0	0	0	0	0	0	0	0	0	0	0	0	0	0	0	0	0	0	0	0	0	0	0	0	0	0	0
115	0	0	0	0	0	0	0	0	0	0	0	0	0	0	0	0	0	0	0	0	0	0	0	0	0	0	0	0	0	0	0	0	0	0	0	0	0	0	0	0	0	0	0	0	0	0	0	0	0
116	0	0	0	0	0	0	0	0	0	0	0	0	0	0	0	0	0	0	0	0	0	0	0	0	0	0	0	0	0	0	0	0	0	0	0	0	0	0	0	0	0	0	0	0	0	0	0	0	0
117	0	0	0	0	0	0	0	0	-0.00428100518001627	0	-0.00428100518001627	-0.00856201036003254	-0.00428100518001627	0.0279251605696733	0	0	0	0	0	0	0	-0.00428100518001627	0	0	0	0	-0.00856201036003254	0.0139625802848366	0	0	0	0.0139625802848366	-0.00428100518001627	0	0.0139625802848366	-0.0128430155400488	-0.00856201036003254	0.0139625802848366	0	0	0	-0.00856201036003254	0	0.0139625802848366	0	0	0	0	0
118	-0.0274763016897926	0	-0.0412144525346888	0	-0.0274763016897926	0	0	0	0	0	0	0	-0.0274763016897926	0	0	0	0	-0.0137381508448963	0	-0.0137381508448963	0	0	0	-0.0137381508448963	0	0	0	-0.0274763016897926	0	0	0	0	0	0	0	0	0	0	0	0	0	-0.0274763016897926	0	0	0	0	0	0	0
119	0	0	0	0	0	0	0	0	0	-0.0567966679288148	0	0	-0.0189322226429383	0	0	0	-0.0378644452858766	0	-0.0378644452858766	0	0	0	0	0	0	0	0	0	0.0799360511590727	0	0	0	0	0	0	0	0	-0.0189322226429383	0	0	0	0	0	0	0	0	0	0	0
120	0	0	0	0.0354484225451967	0	0	0	0.0354484225451967	0	0	0	0	0	0	0	-0.0313351153127213	0	0	0	-0.00834794223223975	0	0	0	0	0	0	-0.00834794223223975	0	0	0	0	0.0020566536162377	0	0	-0.0710181728576825	0	0	0	0	-0.00834794223223975	0	0	-0.0166958844644795	0	0	0	0	0	0
121	0	0	-0.0194024058983314	0	0	0	0	0	0	0	0	0	0	0	0	0	0	0	0	0	0	0	0	0	0	0	0	-0.0194024058983314	0	-0.0097012029491657	0	0	0	0	0	0	0	0	0	0	0	0	0	0	0	0	0	-0.0097012029491657	0
122	0	0	0	0	0	0	0	0	0	0	0	0	0	0	0	0	0	0	0	0	0	0	0	0	0	0	0	0	0	0	0	0	0	0	0	0	0	0	0	0	0	0	0	0	0	0	0	-0.00114399460034549	0
123	0	0	0	0	0	0	0	0	0	0	0	0	0	0	0	0	0	0	0	0	0	0	0	0	0	0	0	0	0	0	0	0	0	0	0	0	0	0	0	0	0	0	0	0	0	0	0	0	0
124	0	0	0	0	0	0	0	0	0	0	0	0	0	0	0	0	0	0	0	0	0	0	0	0	0	0	0	0	0	0	0	0	0	0	0	0	0	0	0	0	0	0	0	0	0	0	0	0	0
125	0	0	0	0	0	0	0	0	0	0	0	0	0	0	0	0	0	0	0	0	0	0	0	0	0	0	0	0	0	0	0	0	0	0	0	0	0	0	0	0	0	0	0	0	0	0	0	0	0
126	0.0052990450952039	-0.009434624996866	-0.000136700928116521	0.0422864436303021	0.0372615540436071	-0.00707615716071831	0.47300376272377	-0.00451188428012	-0.0144257161776697	-0.73042291515131	-0.062522702905199	-0.0128191034461629	0.0137422115370872	-0.020064252636338	0.0300141438966053	-0.00140156133933202	-0.00293982360678052	-0.0084093680359921	-0.35349538220786	0.0051277921089202	-0.00153826226744853	-0.6234491633342	-0.0102893826237319	-0.219871616332017	0.0037945812336465	-0.00560624535732806	-0.0334601899394802	-0.0199636110709396	-0.00847771850005031	-0.075339545394535	-0.0046147868023456	-0.00140156133933202	0.0081359661797591	-0.762719002191472	-0.0151775712823106	-0.0140156133933202	-0.0184936992675492	-0.0154855251967104	-0.00280312267866403	-0.0084093680359921	-0.276721984372656	-0.0154855251967104	-1.2266380664672	-0.420092097421146	-0.00714450762477662	-0.0112124907146561	-0.0548659436261234	-0.00280312267866403	-0.0435167519833507
127	0	0	0	0	0	0	0	0	0	0	0	0	-0.0228154232261008	0	0	0	0	0	0	0	0	0	0	0	0	0	0	0	0	0	0	0	0	0	0	0	0	0	0	0	0	0	0	0	0	0	0	0	0
128	0	0	0	0	0	0	0	0	0	0	0	0	0	0	0	0	0	0	0	0	0	0	0	0	0	0	0	0	0	0	0	0	0	0	0	0	0	0	0	0	0	0	0	0	0	0	0	0	0
129	0	-0.542986425339366	-0.0904977375565611	0	0	0	0	0	0	-0.904977375565611	-0.0904977375565611	-0.271493212669683	-0.0904977375565611	0	0	0	-0.0904977375565611	0	0	0	0	0	0	0	0	0	0	0	0	0	-0.0904977375565611	0	0	0	0	0	-0.0904977375565611	0	0	0	-0.180995475113122	0	0	0	-0.180995475113122	-0.361990950226244	-0.180995475113122	-0.0904977375565611	-0.633484162895928
130	0	0	0	0	-0.00435293605536935	0	0	0	0	0	0	0	0	0	0	0	0	-0.00870587211073869	0	0	-0.00870587211073869	0	0	0	0	0	-0.00435293605536935	0	0	0	0	0	0	0	0	0	0	0	0	0	0	0	0	-0.00870587211073869	0	0	0	0	0
131	0	0	0	0	0	0	0	0	0	0	0	0	0	0	0	0	0	0	0	0	0	0	0	0	0	0	0	0	0	0	0	0	0	0	0	0	0	0	0	0	0	0	0	0	0	0	0	0	0
132	0	0	0	0	0	0	0	0	0	0	0	0	0	0	0	-0.0038311240517968	0	-0.0019155620258984	0	0	0	0	0	0	0	0	0	0	0	0	-0.0038311240517968	0	0	0	0	0	0	0	0	-0.0019155620258984	0	0	0	0	0.139405204460967	0	0	0	0
133	0	0	0	0	0	0	0	0	0	0	0	0	0	0	0	0	0	0	0	0	0	0	0	0	0	0	0	0	0	0	0	0	0	0	0	0	0	0	0	0	0	0	0	0	0	0	0	0	0
134	0	0	0	0	0	0	0	0	0	0	0	0	0	0	0	0	0	0	0	0	0	0	0	0	0	0	0	0	0	0	0	0	0	0	0	0	0	-0.00969555943377933	0	0	0	0	0	0	0	0	0	0	0
135	0	0.105571293673277	-0.0188857412653447	0	0	0	0	0	0	0	0	0	-0.0377714825306893	-0.056657223796034	0	-0.0377714825306893	0	0	0	0	0	0	0.181114258734655	0	0	-0.0944287063267233	0	0	0	0	0	0	0	0	0	0	0	0	0	0	-0.0377714825306893	0	-0.0377714825306893	0	-0.0377714825306893	-0.0188857412653447	0	0	0
136	0	0	0	0	0	0	0	0	0	0	0	0	0	0	0	0	0	0	0	0	0	0	0	0	0	0	0	0	0	0	0	0	-0.0540248514316586	0	0	0	0	0	0	0	0	0	0	0	0	0	0	0	0
137	0	0	0	0	0	0	0	0	0	0	0	0	0	0	0	0	0	0	0	0	0	0	0	0	0	0	0	0	0	0	0	0	0	0	0	0	0	0	0	0	0	0	0	0	0	0	0	0	0
138	0	0	0	0	0	0	0	0	0	0	0	0	0	0	0	0	0	0	0	0	0	0	0	0	0	0	0	0	0	0	0	0	0	0	0	0	0	0	0	0	0	0	0	0	0	0	0	0	0
139	0	0	0	0	0	0	0	0	0	0	0	0	0	0	0	0	0	0	0	0	0	0	0	0	0	0	0	0	0	0	0	0	0	0	0	0	0	0	0	0	0	0	0	0	0	0	0	0	0
140	0.265957446808511	0	0	0	0	0	0	0	0	-0.0586510263929619	0	0	0	0	0	0	0	-0.351906158357771	0.132978723404255	0	0	-0.0293255131964809	0	-0.410557184750733	0	-0.0586510263929619	0	0	0	0	0	0	0	0	-0.0293255131964809	0	0.252308604230361	0	0	0	0.340285143819804	0	0	-0.01364884257815	0	0	1.55885380919698	0	-0.0879765395894428
141	0	0	0	0	-0.00390762377398304	0	0	0	0	0	0	0	0	0	0	0	0	0	0	0	0	0	0	0	0	0	0	0	-0.00390762377398304	0	0	0	0	0	0	0	0	0	0	0	0	0	0	0	0	0	0	0	0
142	0	0	0	0	0	0	0	0	0	0	0	0	0	0	0	0	0	0	0	0	0	0	0	0	0	0	0	0	0	0	0	0	0	0	0	0	0	0	0	0	0	0	0	0	0	0	0	0	0
143	-0.00235949223727054	0	0	0	-0.00471898447454108	0	0	-0.00235949223727054	0	-0.00235949223727054	0	-0.00707847671181162	0	0	0.015940065354268	-0.00235949223727054	-0.00471898447454108	0	0	0	-0.00707847671181162	-0.00235949223727054	0	0	0	0	-0.00943796894908216	0	0	0	0	-0.00707847671181162	0.00797003267713398	0	0	0	0	0	0	0	0	0	0	-0.00707847671181162	0	0	-0.00471898447454108	0	0
144	0	0	0.0215903965915961	0	0	0	-0.00572836111588475	0	-0.00572836111588475	0	-0.0114567222317695	0	-0.00572836111588475	0	0.0846023688663283	0	0	0.0423011844331641	-0.0171850833476542	-0.0114567222317695	0	0	0.0365728233172794	0	0	0	0	0	-0.0114567222317695	0	0	0	0	-0.0114567222317695	0	-0.00572836111588475	0.0423011844331641	0	-0.00572836111588475	0	0	-0.0171850833476542	-0.00572836111588475	-0.0114567222317695	0	-0.00572836111588475	0	-0.0343701666953085	0
145	0	0	0	0	0	0	0	0	0	0	0	0.0775051397751849	0	0	-0.0119402985074627	0.035607294475743	0	0	0	0	0	0.0447227191413238	0	0	0	-0.0119402985074627	0	0.0447227191413238	0	-0.0119402985074627	0.134168157423971	0.8184925106133	-0.0119402985074627	0.2264384695485	0	0.0536245427602595	0	0.00586334873040881	0	0	0	0	-0.149360531866606	-0.0477611940298507	0	-0.310661362240675	-0.0119402985074627	-0.0030384748885269	0
146	0	0	0	-0.0505050505050505	0	0	0	-0.101010101010101	-0.0505050505050505	0	0	0.19723865877712	0	0	0	-0.0505050505050505	0	0	0	0	-0.101010101010101	0	0	0	0	0	0	0.19723865877712	0	0.19723865877712	0	0	0	0	0	0	0	0	0	0	0	0	0	0	0	0	0	0	0
147	0	0	0	0	0	-0.00235190818150459	0	0	0	0	0	0	0	0	0	0	0	0	0	0	0	0	0	0	0	0	0	0	0	0	0	0	-0.000783969393834865	0	0	0	-0.00156793878766973	0	0	-0.00156793878766973	0	0	0	-0.00156793878766973	0	0	-0.000783969393834865	0	0
148	0	0	0	0	0	0	0	0	0	-0.0095565749235474	0	-0.0095565749235474	0	0	-0.0191131498470948	0	0	0	0	0	0	0	0	0	-0.0191131498470948	0	0	0	0	0	0	0	0	-0.0095565749235474	0	0	0	0	0	0	0	0	0	0	0	0	0	0	0
149	-0.117785630153121	0	-0.0294464075382803	0	-0.0588928150765607	-0.147232037691402	0	0	0	0	0	0	-0.0294464075382803	0	-0.0294464075382803	0	0	0	0	0	0	0	0	0	0	0	0	0	-0.0294464075382803	0	0	0	0	0	0	0	0	0	0	-0.0588928150765607	0	0	-0.0294464075382803	0	0	0	0	0	0
150	0	0	0	0	0	0	0	0	0	0	-0.126143172500788	0	0	0.127122110646582	0	-0.0630715862503942	0	0	0	0	0	0	0	0	0	0	-0.0315357931251971	0	0	0	0	0	0	0	0	0	0	-0.0315357931251971	0	-0.0946073793755913	0	0	0	0	0	0	0	0	0
151	0	0	0	0	0	0	-0.00259895522000156	0	0	0	0	0	0	0	0	0	0	0	0	0	0	0	0	0	0	0	0	0	0	0	0	0	0	0	0	0	0	0	0	0	0	0	0	0	0	0	0	0	0
152	0	0	0	0	-0.0256673511293634	0	0	0	0	0	0	0	0	0	0	0	0	0	0	0	0	0	0	0	0	0	0	0	0	0	0	0	0	0	0	0	0	0	0	0	0	0	0	0	0	0	0	0	0
153	0	0	0	0	0	0	0	0	0	0	0	0	0	0	0	0	0	0	0	0	0.0349406009783368	0	0	0	0	0	0	0	-0.0123183050012318	0.0349406009783368	0.269453237699902	-0.0266509240278224	0	0	0	0	0	0.170674376840967	0	-0.0123183050012318	-0.35583631994124	-0.071663095132953	4.4610857772386	0.0446248030233301	2.83274530858516	0.059809631829881	0	0.100793174884293	0
154	0	0	0	0	0	0	0	0	0	0	0	0	0	0	0	0	0	0	0	0	-0.063626723223754	0	0	0	-0.0212089077412513	0	0	0	0	0	0	0	0	0	0	0	0	0	0	0	0	0	0	0	0	0	0	0	0
155	0	0	0	0	0	0	0	0	0	0	0	0	0	0	0	0	0	0	0	0	0	0	0	0	0	0	0	0	0	0	0	0	0	0	0	0	0	0.130130312994763	0	0	0	0	0.150651564973815	-0.0365363536719035	0.166666666666667	-0.182681768359518	-0.0730727073438071	0	-0.109609061015711
156	0	0	0	0	0	0	0	0	0	0	0	-0.0963391136801541	0	0	0	0	-0.0963391136801541	0	0	0	0	0	0	0	0	0	0	0	0	0	0	0	0	0	0	1.21951219512195	0	0	0	0	0	0	0	0	0	0	0	0	0
157	0	0	0	0	0	0	0	0	0	0	0	0	0	0	0	0	0	0	0	0	0	0	0	0	0	0	0	0	0	0	0	0	0	0	0	0	0	0	0	0	0	0	0	0	0	0	0	0	0
158	0	0	0	0	0	0	0	0	0	0	0	0	0	0	0	0	0	0	0	0	0	0	0	0	0	0	0	0	0	0	0	0	0	0	0	0	0	0	0	0	0	0	0	0	0	0	0	0	0
159	0	0	0	0	0	0	0	0	0	0	0	0	0	0	0	0	0	0	0	0	0	0	0	0	0	0	0	0	0	0	0	0	0	0	0	0	0	0	0	0	0	0	0	0	0	0	0	0	0
160	0	0	0	0	0	0	0	0	0	0	0	0	0	0	0	0	0.0774593338497289	0	0	0	0	0	0	0.0774593338497289	0	0	0	0	-0.0510594842992086	0	0	0	0	0	0	0	0	0	0	0	0	0	0	0	0	0	0	0	0
161	0.204918032786885	0	0	0	0	0	0	0	0	0	0	0	0	0	0	0	0	0	-0.0673854447439353	0	0	0	0	0	0	0	0	0	0	0	0	0	0	0	0	0	0	0	0	0	0	0	0	0	0	0	0	0	0
162	0	0	-0.0687757909215956	0	0	0	0	0	0	0	0	0	0	-0.0515818431911967	0	0	0	0	0	0	0	0	0	0	0	0	0	0	0	0	0	0	0	0	0	0	0	0	0	0	0	0	0	0	0	0	0	0	0
163	0	0	0	0	0	0	0	0	0	0	0	-0.0504286434694907	0	-0.0504286434694907	0	0	0	0	0	0	0	0	0	0	0	0	0	0	0	0	0	0	0	0	0	0	-0.0504286434694907	0	0	0	-0.0504286434694907	0	0	0	0	0	0	0	0
164	0	0	0	0	0	0	0	0	0	0	0	0	0	0	0	0	0	-0.0434216239687364	0	0	0	0	0	0	0	0	0	0	0	0	0	0	0	0	0	-0.0434216239687364	0	0	0	0	0	0	0	0	0	-0.0434216239687364	0	0	0
165	0	-0.042571306939123	0	0	0	0	0	-0.042571306939123	0	0	0	0	0	0	0	0	0	0	0	0	0	0	0	0	0	0	0	0	0	0	0	0	0	0	0	0	0	0	0	0	0	0	0	0	0	0	0	0	0
166	0	0	0	0	0	0	0	0	-0.056980056980057	0	0	0.084462658720084	0	0	0	0	0	0	0	0	-0.0142450142450142	0	0	0	0.141442715700141	-0.0142450142450142	0	0	0	0	-0.142450142450142	0	0	0	0	0	0	0	0	0	0	0	0	0	0	0	0	0	0
167	0	0	0	0	0	0	0	0	0	-0.0106923282544774	0	0	-0.0106923282544774	0	0	0	0	0	0	0	0	0	0	0	0	0	0	0	0	0	0	0	0	0	0	0	-0.0106923282544774	0	-0.00534616412723871	0	-0.0106923282544774	0	0	0	0	0	0	0	0
168	0	0	-0.0621195179525407	0.0406400775603066	0	0	0	0	0	0	0	0	0	0	0	0	0	0	0	-0.0124239035905081	0	0	0	0	0	0	0	0	0	0	0	-0.0124239035905081	0	0	0.13771250306021	-0.0124239035905081	0	0	0	0	-0.0124239035905081	0	0.130975769482646	-0.0124239035905081	0	0.0406400775603066	0	-0.086967325133557	0
169	0	0	0	0	0	0	0	0	0	0	0	0	0	0	0	0	0	0	0	0	0	0	0	0	0	0	0	0	0	0	0	0	0	0	0	0	0	0	0	0	0	0	0	-0.174114915844457	0	0	0	0	0
170	0	0	0	0	0	0	0	0	0	0	0	0	0	0	0	0	0	-0.0173505682311096	0	0	0	0	0	0	0	0	0	-0.00433764205777739	0	0	0	-0.00433764205777739	0	0	0	0	0	0	0	0	0	-0.00867528411555478	0	0	0	0	0	0	0
171	0	0	0	0	0	0	-0.0212111570686181	0	-0.0212111570686181	0	-0.0424223141372362	0	0	0	0	0	0	0	0	0	0	0	0	0	0	0	0	0	0	0	0	0	0	0	0	0	0	0	0	0	0	0	0	0	0	0	0.106313432020424	0	0
172	0	0	0	0	0	0	0	0	0	0	0	-0.00797893560998963	0	0	0	0	0	-0.00797893560998963	0	0	0	0.550680282267105	0	0	0	0	0	0	0	0	0	0	0	0	0	0	0	0	0	0	0	0	0	0	0	0	0	0	0
173	0	0	0	0	0	0	0	0	0	0	0	0	0	0	0	0	0	0	0	0	0	0	0	0	0	0	0	0	0	0	0	0	0	0	0	0	0	0	0	0	0	0	0	0	0	0	0	0	0
174	0	0	0	0	0	0	0	0	0	0	0	0	-0.0961538461538462	0	0	0	0	0	0	-0.0961538461538462	0	0	0	0	0	0	0	0	0	-0.0961538461538462	0	-0.0961538461538462	0	-0.288461538461538	-0.0961538461538462	0	0	-0.288461538461538	-0.46875	-0.384615384615385	-0.192307692307692	0	0.985576923076923	0	1.46634615384615	-0.288461538461538	0	0	0
175	0	0	0	0	0	0	0	0	0	0	0	0	0	0	0	0	0	0	0	0	0	0	0	0	0	0	0	0	0	0	0	0	0	0.275969765118857	0	0	0	0	0	0	0	0	0	0	0	0	0	0	0
176	0	0	0	0	0	0	0	0	0	0	0	0	0	0	0	0	-0.00419137833476539	0	0	0	0	0	0	0	0	0	0	0	0	0	0	-0.0125741350042962	0	0	0.0227336094049326	0	0	0.0185422310701672	0	0	-0.00209568916738269	0	0	0	-0.00419137833476539	0	0	0	0
177	0	0	0	0	0	0	0	0	0	0	0	0	0	0	0	0	0	0	0	0	0	0	0	0	0	0	0	0	0	0	0	0	0	0	0	0	0	0	0	0	0	0	0	0	0	0	0	0	0
178	0	0.061938680706101	0	0	0	0	0	0	0	0	0	0	0	0	0	0	0	0	0	0	0	0	0	0	0	0	0	0	0	0	0	0	0	0	0	0	0	0	0	0	0	0	0	0	0	0	0	0	0
179	-0.343053173241852	0	0	0	0	0	0	-0.171526586620926	0	0	0	-0.257289879931389	0	0	0	0	0	0	0	0	-0.0857632933104631	0	0	0	0	0	-0.171526586620926	0	0	0	0	0	0	0.440528634361233	0	0	0	0	1.23582260977324	0	0.183238754429844	8.5026560174096	0.2886482647101	-0.428816466552316	0	1.15005931646277	-0.257289879931389	0.795293975412004	-0.257289879931389
180	-0.228658536585366	-0.152439024390244	0	0	0	0	-0.152439024390244	0	0	0	0	0	0	0	-0.152439024390244	0	0	0	0	0.426439232409382	0	0.426439232409382	0	0	0	0	0	-0.0762195121951219	0	0	0	0	0	0	-0.0762195121951219	-0.533536585365854	-0.0762195121951219	0	0	-0.228658536585366	0	0	0	0	0	0.68500052004784	0	0	0
181	0	0	0	0	0	0	0	0	0	0	0	0	0	0	0	0	0	-0.0255036980362153	0	0	0	0	0	0	0	0	0	0	0	0	0	0	0	0	0	0	0	0	0	0	0	0	0	0	-0.0255036980362153	0	0	0	0
182	0	0	0	0	0	0	0	0	0	0	0	0	0	0	0	0.117233294255569	0	0	0	0	0	0	0	0	0	0	0	0.100101205853993	0	0	0	0	0	0	0	0	-0.0171320884015762	0	0	0	0	0	0	0	-0.0171320884015762	0	0	0	0
183	0.0632034632034633	0.0649350649350649	-0.12	0.0649350649350649	-0.08	0.023203463203463	0.086406926406927	-0.018528138528138	0	-0.106666666666667	-0.146666666666667	0.0382683982683982	-0.12	-0.08	0.0382683982683982	0.126406926406927	0.101471861471862	-0.0133333333333333	-0.106666666666667	-0.0133333333333333	-0.0666666666666667	-0.0533333333333333	-0.0266666666666667	0	0	-0.0533333333333333	-0.108398268398268	0.122943722943723	0.525887445887446	0.585627705627707	-0.0148917748917698	0.305627705627707	0.234285714285714	-0.050909090909091	0.58632034632034	0.192554112554112	-0.0933333333333333	-0.175064935064935	-0.12	-0.08	0.12987012987013	0.0116017316017316	-0.04	0.0382683982683982	0.25974025974026	-0.04	0.0649350649350649	0.0765367965367967	-0.0933333333333333
184	0	0	0	0	0	0	0	0	0	0	0	0	0	0	0	0	0	0	-0.0483792936623125	0	0	0	0	0	-0.0967585873246251	0	0	0	0	0	0	0	0.170509913813914	0	0	0	-0.0725689404934688	0	0	0	-0.0241896468311563	0	0	0	-0.120948234155781	-0.0967585873246251	0	0	0
185	0	0	0	0	0	0	0	0	0	0	0	0	0	0	0	0	0	0	0	0	0	0	0	0	0	0	0	0	0	0	0	0	0	0	0	0	0	0	0	0	0	0	0	0	0	0	0	0	0
186	-0.0209511837418814	0	0	0	0	0	0	0	0	0	0	0	0	0	0	0	0	0	0	0	0	0	0	0	0	0	0	0	0	-0.0209511837418814	0.0444425861134118	0	0	-0.0838047349675257	0	0	0	0	0.884400719713627	-0.0209511837418814	0	-0.0209511837418814	-0.167609469935051	0	-0.0209511837418814	0	-0.0209511837418814	0	0
187	0	0	0	0	0	0	0	0	0	-0.130293159609121	0	-1.49837133550489	0	0	0	0	0	0	0	-0.195439739413681	0	-0.0651465798045603	0	-0.130293159609121	0	0.325732899022801	-0.130293159609121	0	0	-0.0651465798045603	0	0	0	0	0	0	0	0	0	0	0	0	0	0	0	0	0	0	0
188	1.92307692307692	0	-0.0683526999316473	0	-0.0683526999316473	0	0	0	0	0	0	0	-0.0683526999316473	0	0	0	0	0	-0.0683526999316473	0	0	0	0	0	0	0	0	0	0	0	0	0	-0.136705399863295	0	0	0	0	0	0	0	0	0	0	0	0	0	0	0	-0.205058099794942
189	0	0	0	-0.380228136882129	0	-0.456273764258555	0	0	-0.0760456273764259	0	0	0	-0.0760456273764259	0	0	-0.0760456273764259	0.408163265306122	0.740280903235819	-1.0413595095833	0	-0.152091254752852	0	-0.532319391634981	0	0	0	0	0	0	0	0	-0.0760456273764259	0	0	0	0	0	0	0	0	0.740280903235819	0	0	0	0	0	0	-0.0760456273764259	0
190	0	-0.00871839581517001	0	0	0	-0.01743679163034	0	0	0.260859641310977	0	0.0013376937785079	-0.00871839581517001	-0.04359197907585	0	0	0	0.089167112564593	-0.00871839581517001	0	-0.00871839581517001	0	0	-0.0610287707061901	0	-0.00871839581517001	0.0536480686695279	0	0	0	0	0	0	0	0	-0.04359197907585	0	-0.00871839581517001	0	0	0	0	0	0	-0.01743679163034	0	-0.00871839581517001	0	0	0
191	-0.0825082508250825	-0.0412541254125413	0	-0.0247524752475248	-0.198019801980198	-0.0577557755775578	-0.033003300330033	-0.0825082508250825	-0.0907590759075908	-0.00825082508250825	-0.0165016501650165	-0.0247524752475248	0	-0.0165016501650165	0	0.0903551893650905	0	-0.00825082508250825	-0.033003300330033	0.0821043642825822	-0.033003300330033	-0.0577557755775578	-0.0247524752475248	-0.0165016501650165	-0.033003300330033	-0.0495049504950495	-0.033003300330033	-0.0412541254125413	-0.0247524752475248	0	0	-0.00825082508250825	0	-0.00825082508250825	-0.0165016501650165	-0.00825082508250825	0	0	0	0	-0.0247524752475248	0	0	0	0	0	0	0	0
192	0	0	0	0	0	0	0	0	0	0	0	0	0	-0.0280112044817927	0	0	0	0	0	-0.0560224089635854	0	0	0	0	0	0	0	0	0	0	0	0	0	0	0	0	0	0	0	0	0	0	0	0	0	0	-0.0280112044817927	0	0
193	0	0	0	0	0	-0.0214592274678112	0	0	0	0	0	0	0	0	0	0	0	0	0	0	0	0	0	0	0	0	0	0	0	0	0	0	0	0	0	0	0	-0.0214592274678112	0	0	-0.0858369098712446	0	0	0	0	0	0	-0.0214592274678112	0
194	0	0	0	0	0	0	0	0	0	0	0	0	0	0	0	0	0	0	0	0	0	0	0	0	0	0	0	0	0	0	0	0	0	0	0	0	0	0	0	0	0	0	-0.0152183838076396	0	0	0	0	0	0
195	0	0	0	0	0	0	0	0	0	0	0	0	0	0	0	0	0	0	0	0	0	0	0	0	0	0	0	0	0	0	0	0	0	0	0	0	0	0	0	0	0	0	0	0	0	0	0	0	0
196	0	0	0	0	0	0	0	0	0	0	0	0	0	0	0	0	0	0	0	0	0	0	0	0	0	0	0	0	0	0	0	0	0	0	0	0	0	0	0	0	0	0	0	0	0	0	0	0	0
197	0	0	0	0	0	0	0	0	0	0	0	0	0	0	0	0	0	0	0	0	0	0	0	0	0	0	0	0	-0.13271400132714	0	0	0	0	0	0	0	0	0	0	-0.06635700066357	0	0	0	0	0	0	0	0	0
198	0.038550501156515	0	0	0	0	0	0	0	0	0	0	0	0	0	0	0	0	0	0	0	0	0	0	0	0	0	0	0	0	0	0	0	0	0	0	0	0	0	0	0	0	0	0	0	0	0	0	0	-0.00483418737310258
199	0	0	0	0	-0.00705218617771509	0	0	0	0	0	0	0	0	0	0	0	0	0	0	0	0	0	0	0	0	0	0	0	0	0	0	0	0	0	0	0	0	0	0	0	0	0	0	0	0	0	0	0	0
200	0	0	0	0	0	0	0	0	0	0	0	0	0	0	0	0	0	0	0	0	0	0	0	0	0	0	0	0	0	0	0	0	0	0	0	0	0	0	0	0	-0.00357692170118396	0	0	0	0	0	0	0	0
201	0	0	0	0	0	0	0	0	0	0	0	0	0	0	0	0	0	0	0	0	0	0	0	-0.0043010752688172	0	0	0	0	0	0	0	0	0	0	0	0	0	0	0	0	0	0	0	0	0	0	-0.0043010752688172	0	0
202	0	0	0	0	0	0	0	0	0	0	0	0	0	0	0	0	0	0	0	0	0	0	0	0	0	0	0	0	0	0	0	0	0	0	0	0	0	0	0	0	0	0	0	0	0	0	0	0	0
203	0	0	0	0	0	0	0	0	0	0	0	0	0.0420344682639765	0	0	0	0	-0.0135016539526092	0	0.0855984429341014	0	0	-0.0877607506919598	0	0	0	0.122411590627922	-0.0067508269763046	0	0	0	0	0	0	0	-0.0540066158104368	0	-0.0067508269763046	0	0	0	0.0420344682639765	0	0	0.0420344682639765	0	0	0	-0.0135016539526092
204	0	0	0	0	0	0	0	0	0	0	0	0	0	0	-0.151351351351351	0	0	0	0	0.186567164179104	0	0	0	0	0	0	0	0	-0.0216216216216216	0	0	0	0	0	0	0	0.163715207745058	0	0	0	0	-0.0432432432432432	0	0	0	0	0	0.0932835820895522	0.078459056070996
205	0	0	-0.00560852495793606	0	-0.00560852495793606	0	0	0	0	0	0	0	0	-0.00560852495793606	0	0	-0.00560852495793606	0	0	-0.00560852495793606	0	-0.00560852495793606	-0.0112170499158721	0	0	0	0	0	0	0	0.0242248062015504	-0.00560852495793606	0	0	0	-0.00560852495793606	0	0	0.0242248062015504	0.0428410874451647	-0.0168255748738082	0	0	0	0	0	0	-0.0112170499158721	0
206	0	0	0	0	0	0	0	0	0	0	0	0	0	0	0	0	0	0	0	0	0	0	0	0	0	0	0	0	0	0	0	0	0	0	0	0	0	0	0	0	0	-0.0125376128385155	0	0	0	0	0	0	0
207	0	0	0	0	0	0	0	0	0	0	0	0	0	0	0	0	0	0	0	0	0	0	0	0	0	0	0	0	0	0	0	0	0	0	0	0	0	0	0	0	0	0	0	0	0	0	0	0.151096454950838	0
208	0	-0.0367376928728876	-0.0551065393093314	0.0260369461729379	-0.0551065393093314	0.0627746390458255	-0.0183688464364438	0	0.195992016873971	-0.091844232182219	-0.275532696546657	0.125549278091651	-0.0551065393093314	0.211328216346959	0.439422473320778	0.137852830601184	-0.157651518191501	0.0888115852187634	-0.128581925055107	-0.0551065393093314	-0.058139186272787	-0.0107007466999497	0.078110838518813	-0.14695077149155	0.033705045909432	-0.160684165154956	0.441025279130362	0.078110838518813	0	0.0888115852187634	0	0	0	0	0	0	0	0	-0.0183688464364438	0	0	0	0	0	0	0	0	0	0
209	0	0	0	0	-0.686106346483705	0	-0.0857632933104631	-0.171526586620926	-0.0857632933104631	0	-0.0857632933104631	0	-0.171526586620926	-2.65866209262436	0	-0.171526586620926	0	0	0	0	0	-0.257289879931389	-0.0857632933104631	0	0	0	0	-0.257289879931389	0	0	0	-0.171526586620926	0	0	0	0	-0.0857632933104631	0	0	0	0	0	0	0	0	0	-0.343053173241852	0	-0.257289879931389
210	0	0	0	0	0	0	0	0	0	0	0	0	0	0	0	0	0	0	0	-0.0151034586920405	0	0	0	0	0	0	0	0	0	0	0	-0.030206917384081	0	0	0	0	0	0	0	0	0	0	0	0	0	0	0	0	0
211	0	0	0	0	0	0	0	0	0	0	0	0	0	0	0	0	0	0	0	0	0	0	0	0	0	0	0	0	0	0	0	0	0	0	0	0	0	0	0	0	0	0	0	0	0	0	0	0	0
212	0	0	0	0	0	0	0	0	0	0	0	0	0	0	0	0	0	0	0	0	0	0	0	0	0	0	0	0	0	0	0	0	0	0	0	0	0	0	0	0	0	0	0	0	0	0	0	0	0
213	0	0	0	0	0	0	-0.0116658889407373	0	0	0	0	0	-0.0583294447036864	-0.0116658889407373	-0.0349976668222119	0	0	-0.0116658889407373	-0.0233317778814746	0	-0.0233317778814746	0	-0.0116658889407373	-0.0349976668222119	0	0	-0.0116658889407373	0	0	0	-0.0116658889407373	0	0	-0.0349976668222119	0	0	-0.0116658889407373	0	0	-0.0349976668222119	0	0	-0.0116658889407373	0	0	0	0	0	0
214	0.212919719940631	0	0	5.34708245588133	-0.0959692898272553	0	-0.0959692898272553	0	0	0	1.02263631913092	0.404858299595142	0	0	0	1.42749461872606	0	0	0	0.81865301079363	-0.0959692898272553	0	0.212919719940631	4.80118426880726	-0.287907869481766	0	0	-0.0959692898272553	0	-0.383877159309021	-0.554834598677411	0	0	0	0	0	0	-0.191938579654511	-0.73783676672857	-0.0959692898272553	0	-0.17095743936839	0	0	0	0	0	-3.39195101292282	-0.383877159309021
215	0	0	0	0	0	0	0	0	0	0	0	0	-0.00911244760342628	0	0	0	0	0	0	0	0	0	0	0	0	0	0	0	-0.00911244760342628	0	0	0	0	-0.00911244760342628	0	0	0	0	0	0	0	0	0	0	0	0	0	0	0
216	0	0	0	-0.0312891113892365	0	0	0	0	0	0	0	0	0	0	0	0	0	0	0	0	0	0	0	0	0	0	0	0	0	0	0	0	0	0	0	0	0.183823529411765	0	0	0	0	0	0	0	0	0	0	0	0
217	0.12234111966593	0.119894297272608	-0.712025316455696	-0.0791139240506329	0	-0.237341772151899	-0.316455696202532	-0.158227848101266	0	0	0.43634999347514	0	0	0	0	0	0	0	0	0	0	0	0	0	0	0	0	0	0	0	0	0	0	0	-0.0791139240506329	0	0	0	0	0	0	0	0	0	0	0	0	0	0
218	0	0	0	0	0	0	-0.0900900900900901	0	0	0	0	0	0	0	0	0	0	0	0	0	0	0	0	0	0	0	0	0	-0.0900900900900901	0	0	0	0	0	0	0	0	0	0	0	0	0	0	0	0	0	0	0	0
219	0	0	0	0	0	0	0	0	0	0	0	-0.0342407122068139	-0.0171203561034069	0.277008310249307	0	0	-0.0171203561034069	0	0.277008310249307	0.398392109270554	0.0871430868144331	0	0	0	1.05667217268701	0	0	0	0.121383799021247	0	0	0	-0.0342407122068139	0	0	0.242767598042493	0	-0.0342407122068139	0.277008310249307	0	0	-0.0171203561034069	0.277008310249307	0	0	0	0	-0.0171203561034069	0.242767598042493
220	0	0	0	0	0	0	0	0	0	0	0	0	0	0	0	0	0	0	0	0	0	0	0	0	0	0	0	0	0	0	0	0	0	0	0	0	0	0	0	0	0	0	0	0	0	0	0	0	0
221	0	0	0	0	0	0	0	0	0	0	0	0	0	0	0	0	0	0	0	0	0	0	0	0	0	0	0	0	0	0	0	0	0	0	0	0	0	0	0	0	0	0	0	0	0	0	0	0	0
222	0	0	0	0	0	0	0	0	0	0	0	0	0	0	0	0	0	0	0	0	-0.00589657409045345	0	0	0	0	0	0	0	0	-0.00589657409045345	0	0	0	0	0	0	0	0	0	-0.0176897222713603	0	0	-0.0117931481809069	0	-0.0176897222713603	0	0	0	0
223	0	-0.0223780396837237	0	0	0	-0.0111890198418619	0	0	0	-0.00372967328062062	0	0	0	0	0	0	0	0	0	0	0	0	0	0	0	0	0	0	0	0	0	0	0	0	0	0	0	0	0	0	0	0	0	0	0	-0.00745934656124124	0	0	0
224	0	0	0	0	0	-0.0186358553857622	0	0	0	-0.0372717107715244	0	0	0	0	0	0	0	-0.0186358553857622	0	0	0	0	0	0	0	-0.0186358553857622	0	0	0	0	0	0	0	-0.0186358553857622	0	0	0	0	0	0	0	0	0	0	-0.0372717107715244	0	0	0	0
225	-0.0104467736880593	0	-0.00348225789601978	-0.0139290315840791	-0.0104467736880593	0	-0.0174112894800989	0.00133975260191493	0	0	-0.0104467736880593	-0.00696451579203956	-0.0174112894800989	0	-0.00696451579203956	-0.00348225789601978	-0.0174112894800989	0	0	-0.00348225789601978	-0.0208935473761187	-0.00696451579203956	0.00830426839395449	0	0	-0.00348225789601978	0	-0.00696451579203956	0	-0.00348225789601978	0	-0.00348225789601978	0	0	-0.00696451579203956	0	-0.00348225789601978	-0.0174112894800989	0	-0.00348225789601978	-0.0452693526482571	-0.0251785579643284	-0.00696451579203956	0	0	0	0	0	0
226	0	0	0	0	0	0	0	0	0	0	0	0	0	0	0	0	0	0	0	0	0	0	0	0	0	0	0	0	0	0	0	0	0	-0.0564971751412429	0	0	0	0	0	0	0	0	0	0	0	0	0	0	0
227	0	0	0	0	0	0	0	0	0	0	0	0	0	0	0	0	0	0	0	0	0	0	0	0	0	0	0	0	0	0	0	0	0	0	0	0	0	0	0	0	0	0	0	0	0	0	0	0	0
228	0	0	0	0	0	0	0	0	0	0	-0.0148126203525404	0	0	0	0	0	0	0	0	0	0	0	0.274977085242896	0	0.061137698851961	0.0916590284142988	0	0.371306637398054	0	0	0	0	0	0	0	0.582362717489931	0.910127582687613	-0.0148126203525404	0	0	0.0768464080617584	0	-0.0296252407050807	1.32676817000055	0.0916590284142988	0	1.16382934612261	0	0
229	0	0	0	0	0	-0.00899847026005579	0	0.0276778300581234	-0.0359938810402232	-0.0179969405201116	0.0193617790760237	-0.00899847026005579	0	-0.00899847026005579	0	0	0	0	0	0	0.0186793597980676	0	0	0	0	0	0	0	0	0	0	0	0	0	0	0	0	0	0	0	0	0	0	-0.00899847026005579	0	0	0	0	0
230	0	0	0	0	0	0	0	0	0	0	0	0	0	0	0	0	0	0	-0.0296120817293456	0	0	0	0	0	0	0	0	0	0	0	0	0	0	0	0	0	-0.0592241634586911	0	0	0	0	0	0	0	0	0	0	0	0
231	0	0	0	0	0	0	0	0	0	0	0	0	0	0	0	0	0	0	0	0	0	0	0	0	0	0	0	0	0	0	0	0	0	0	0	0	0	-0.001130562884649	0	0.0170444861087438	0	0	0	0	0	0	0	0	-0.0117398450340455
232	0	0	0	0	0	0	0	0	0	0	0	0	0	0	0	0	0	0	0	0	0	0	0	0	0	0	0	0	0	0	0	0	0	0	0	0	0	0	0	0	0	0	0	0	0	0	0	0	0
233	0	0	-0.200066688896299	0	0	0	0	0	0	-0.048862441326596	-0.133377792597533	-0.0333444481493831	0	0.151204247569703	0	0	0	-0.107792341036756	-0.0333444481493831	0	0	0.535819632185087	1.48184010054634	-1.02361043424731	0.125618796008926	-0.233411137045682	-0.200066688896299	-0.0333444481493831	0	0.151204247569703	0.520301639007871	-0.0333444481493831	0	-0.0666888962987663	0.320234950111572	0.158963244158309	0	0	-0.0666888962987663	-1.81150126965399	-0.0666888962987663	0	0	0.192307692307692	0	0.310167491728012	0	0	0.0123759201785201
234	0	0	0	0	0	0	0	0	0	0	0	0	0	0	0	0	0	0	0	0	0	0	0	0	0	0	0	0	0	0	0	0	0	0	0	0	0	0	0	0	0	0	0	0	0	0	0	0	0
235	0	0	0	0	0	0	0	0	0	0	0	0	0	0	0	0	0	0	0	0	0	0	0	0	0	0	0	0	0	0	0	0	0	0	0	0	0	0	0	0	0	0	0	0	0	0	0	0	0.0197706603400554
236	0	0	0	0	0	0	0	0	0	0	0	0	0	0	0	0	0	0	0	0	0	0	0	0	0	0	0	0	0	0	0	0	0	0	0	0	0	0	0	0	0	0	0	0	0	0	0	0	0
237	-0.276260066267307	-0.50018651394466	0.239286419590547	0.00197485353169696	0.53485616483444	-0.516314484453514	-0.934654290917868	0.30226230443465	-0.484826542031471	0.105874092115946	0.209773330700195	-0.529699602835012	-1.86459087617668	-0.03028108748602	0.264081802821846	0.11454150483839	-0.76382946042613	-0.22469444627301	-0.41515809799662	0.16808197836439	-0.36282447940667	-2.15302920588945	-1.01452614486648	-0.955499967085771	-0.61626401597437	-0.147565444451758	0.0649507383757921	0.10784894564764	0.3813661597876	-0.208566475764159	2.24716389090031	-0.124744914752155	-0.608803458187962	0.519496192921252	0.65290852039585	-0.0912821187984101	-0.728830667281067	-1.14047791455467	-0.81539508042043	-0.18848879819191	-0.233361858995457	-0.570622956575164	0.0287450902946902	1.68400149211156	-0.466723717990911	-0.94683255436332	0.35580277796064	2.50455313453141	-2.19044170890659
238	0	0	0	0	0	0	0	0	0	0	0	0	0	0	0	0	0	0	0	0	0	0	0	0	0	0	0	0	0	0	0	0	0	0	0	0	0	0	0	0	0	0	0	0	0	0	0	0	0
239	0	0	0	0	0	0	-0.00906180148613544	0	-0.00906180148613544	0	0	0	0	0	0	0	0	-0.00604120099075696	0	-0.00302060049537848	0	0	0.0153327200245324	0	0	0	0	0	0	0	0	0	0	-0.00604120099075696	0	0	0	-0.00302060049537848	-0.00604120099075696	0	0	0	0	-0.00302060049537848	0	0	-0.00302060049537848	0	0
240	0	0	0	0	0	0	0	0	0	0	0	0	0	0	0	0	0	0	0	0	0	0	0	0	0	0	0	0	0	0	0	0	0	0	0	0	0	0	0	0	0	0	0	0	0	0	0	-0.0243546030199708	0
241	0	0	0	0	0	0	0	0	0	0	0	0	0	0	0	0	0	0	0	0	0	0	0	0	0	0	0	0	0	0	0	0	0	0	0	0	0	0	0	0	0	0	0	0	0	0	0	0	0
242	0	0	0	0	0	0	0	0	0	-0.0412371134020619	0	0	0	-0.0824742268041237	0	0	0	-0.0412371134020619	0	-0.0824742268041237	-0.0412371134020619	0	0	0	-0.288659793814433	0	0	0	0	0	0	0	0	0	0	0	-0.0412371134020619	0	0	0	0	0	0	-0.0412371134020619	0	0	0	0	0
243	0	-0.0834028356964137	0	0	0	0	0	0	0	0	0	0	0	0	0	0	0	0	0	0	0	0	0	0	0	0	0	0	0	0	0	0	0	0	0.059951698221685	0	-0.0834028356964137	0	1.93396235335946	0	0	0	0	0	0	0	0	0	0
244	0	0	0	0	0	0	0.0685871056241427	0	0	0	0	-0.0122970978848992	0	0	0	0	0	0	0	0	0	0	0	0	0	0	0	0	0	0	0	0	0	0	0	0	0	0	0	0	0	0	0	0	0	0	0	0	0
245	0	0	0	0	0	0	0	0	0	0	0	0	0	0	0	0	0	0	0	0	0	0	0	0	0	0	0	0	0	0	0	0	0	0	0	0	0	0	0	0	0	0	0	0	0	0	0	0	0
246	0	0	0	0	0	0	0	0	0	0	0	0	0	0	0	0	0	0	0	0	0	0	0	0	0	0	0	0	0	0	0	0	0	0	0	0	0	0	0	0	0	0	0	0	0	0	0	0	0
247	0	0	0	0	0	0	0	0	0	0	0	0	0	0	0	0	0	0	0	0	0	0	0	0	0	0	0	0	0	0	0.0553024815637711	0	0	0	0	-0.00814929508597506	0	0	0	0	0	0	-0.00814929508597506	0	0	0	0	0	0
248	-0.0195293428376135	0	0	0	0.0669652973619927	0	-0.00976467141880676	0	0	0	0	0	0	0	0	0	0	0	0	0	0	0	0	0	0	-0.00976467141880676	0	0	0	-0.00976467141880676	0	0	0	0	0	0	0	0	0	0	0	0	-0.0104583727036341	0	0	-0.0195293428376135	0	0	0
249	0	0	0	0	0	-0.0433463372345037	0	0	0	0	0	0	0	0	0	-0.0216731686172518	0	0	0	0	0	0	0	0	0	0	0	0	0	0	0	0	0	0	0	0	0	0	0	0	0	0	0	0	0	0	0	0	0
250	0	0	0	0	0	0	0	0	0	0	0	0	0	0	0	0	0	0	0	0	0	0	0	0	0	0	0	0	0	0	0	0	0	0	0	0	0	0	0	0	0	0	0	0	0	0	0	0	0
251	0	-0.0211685012701101	0	0	0	0	0	0	0	-0.0635055038103302	0	0	0	0	0	0	-0.0211685012701101	0	0	0	0	0	0	0	0	0	0	0	0	0	0	0	0	0	0	0	0	0	-0.0211685012701101	0	0	0	0	-0.0846740050804403	-0.0211685012701101	0	0	0	-0.0211685012701101
252	0	0	0	0	0	0	0	0	0	0	0	0	0	0	0	0	0	0	0	0	0	0	0	0	0	0	0	0	0	0	0	0	0	0	0	0	0	0	0	0	0	0	0	0	0	0	0	0	0
253	0	0	0	-0.0831946755407654	0	-0.0831946755407654	0	0	0	0	0	0	0	0	0	-0.0831946755407654	0	0	0	0	0	0	0	0	0	0	0	0	0	0	0	0	0	0	0	0	0	0	0	0	0	0	0	0	0	0	0	0	0
254	0	0	0	0	0	0	0	0	0	0	-0.00800704620065658	0	0	0	0	0	0	0	0	0	0	0	0	0	0	0	0	0	0	0	0	0	0	0	0	0	0	0	0	0	0	0	-0.00800704620065658	0	0	0	0	0	0
255	0	-0.0408830744071954	0	0.136425648021828	-0.204415372035977	0	0	-0.122649223221586	0	0.136425648021828	0	-0.0817661488143908	0	0	0	-0.0817661488143908	0	0	0	0	0	0	-0.122649223221586	0	0	0	-0.0408830744071954	0	0.136425648021828	0	0	-0.0408830744071954	0	-0.163532297628782	0	0	0	0	0	-0.0817661488143908	-0.122649223221586	-0.0408830744071954	0	0	-0.0408830744071954	0	0	0	0
256	0	0	0	0	0	0	0	0	0	0	0	0	0	0	0	0	0	0	0	0	0	-0.0493827160493827	0	0	0	0	0	0	0	0	0	0	0	0	0	0	0	0	0	0	0	0	0	-0.0493827160493827	0	0	0	0	0
257	-0.155038759689922	0	-0.193798449612403	0	-0.116279069767442	-0.0775193798449612	-0.271317829457364	-0.193798449612403	-0.62015503875969	-0.193798449612403	-0.232558139534884	0.507212895939217	-0.387596899224806	1.67667744750757	0.507212895939217	-0.968992248062015	-0.813953488372093	-0.193798449612403	-0.0387596899224806	0.70434827249859	-0.348837209302326	-0.387596899224806	-0.116279069767442	0.623491965706658	-0.155038759689922	0.274654756404333	-0.232558139534884	-0.155038759689922	0.623491965706658	-0.116279069767442	0	-0.348837209302326	-0.116279069767442	-0.271317829457364	-0.348837209302326	-0.155038759689922	0.859387032188513	-0.271317829457364	1.13070486164588	-0.581395348837209	-0.387596899224806	-0.348837209302326	0.352174136249294	0	-0.271317829457364	1.87047589711998	1.32450331125828	-0.542635658914729	-0.310077519379845
258	0	0	0	0	0	0	0	0	0	0	0	0	0	0	0	0	0	0	0	0	0	0	0	0	0	0	0	0	0	0	0	0	0	0	0	0	0	0	0	0	0	0	0	0	0	0	0	0	0
259	0	0	0	0	0	0	0	0	0	0	0	0	0	0	0	0	0	0	0	0	0	0	0.0388500388500388	0	0	0	0	0	0	0	0	0	0	0	0	0	0	0	0	0	0	0	0	0	0	0	0	0	0
260	0	0	0	0	0	0	0	0	0	0	0	0	0	0	0	0	0	0	0	0	0	0	0	0	0	0	0	0	0	0	0	0	0	0	0	0	0	0	0	0	0	0	0	0	0	0	0	0	0
261	0	0	0	0	0	0	0	0	0	0	0	0	0	0	0	0	0	0	0	0	0	0	0	0	0	0	0	0	0	0	0	0	0	0	0	0	0	0	0.348432055749129	-0.119904076738609	0	0	0	0	0	0	0	0	0
262	0	0	0	0	0	0	0	0	0	0	-0.014421690222094	0	0	0	0	0	0	0	0	0	0	0	0	0	0	0	0	0	0	0	0	0	0	0	0	0	0	0	0	0	0	0	0	0	0	0	0	0	0
263	0	0	0	0	0	0	-0.0890967813787727	0	0	0	-0.0111370976723466	0	0	0	0	0	0	0	0	0	0	0	0	0	0	0	0	-0.0111370976723466	0	0	0	0	0	0	0	0	0	0	0	0	0	0	0	0	-0.0111370976723466	0	0	0	0
264	0	0	0	0	0	0	0	0	0	0	0	0	0	0	0	0	0	0	0	0	0	0	0	0	0	0	0	0	0	0	0	0	0	-0.0749625187406297	0	0	0	0	0	0	-0.0749625187406297	0	0	0	0	0	0	0	0
265	-0.0831255195344971	-0.0415627597672485	0	-0.0415627597672485	0	-0.0831255195344971	0	0	0	0	-0.0415627597672485	0	0	0	0	0	0	0	0	0	0	-0.0831255195344971	0	0	0	0	-0.0415627597672485	0	0	0	-0.0415627597672485	0	0	0	0	0	0	0	0	0	0	0	0	0	0	0	0	0	-0.0415627597672485
266	0	0	0	0	0	0	0	0	0	0	0	0	0	0	0	0	0	0	0	0	0	0	0	-0.169491525423729	0	0	0	0	0	0	0	0	0	0	0	0	0	0	0	0	0	0	0	0	0	0	0	0	0
267	0	-0.0240124864929763	0	0	0	0	0	0	-0.0240124864929763	0	0	0	-0.0120062432464882	0	0	0	0	0	-0.0120062432464882	0	0	0	0	0	-0.0240124864929763	0	-0.072037459478929	0	0	0	-0.0120062432464882	0	0	0	0	0	-0.0120062432464882	0	0.100857286938981	-0.0360187297394645	-0.072037459478929	0	-0.0120062432464882	-0.0360187297394645	0	0	0.002403670483538	0	0
268	0	0	0	-0.00601684717208183	0	0	0	0.0645161290322581	0	0	0	0	0	0	0	0	0	0	0	0	0	0	0	0	0	0	0	0	0	0	0	0	0	0	0	0	0	0	0	0	0	0	0	0	0	0	0	0	0
269	0	0	0	0	0	0	0	0	0	0	0	0	0	0	0	0	0	0	0	0	0	0	0	0	0	0	0	0	0	0	0	0	0	0	0	0	0	0	0	0	0	0	0	0	0	0	0	0	0
270	0	0	0	0	0	0	0	0	0	0	0	0	0	0	0	0	0	0	0	0	0	0	0.0677048070412999	0	0	0	0	0	0	0	0	0	0	0	0	0	0	0	0	-0.0179694519317161	0	0	0	-0.0179694519317161	0	0	0	0	0
271	0	-0.148257968865827	0	0	0	0	-0.14537270899269	0	0	0	0	-0.148257968865827	0	0	-0.148257968865827	0	0	0	0	0	0	0	0	0	0	-0.0741289844329133	0	0	0	0	0	0	0	0	0	0	-0.0741289844329133	0	0	-0.148257968865827	0	-0.0741289844329133	0	0	-0.148257968865827	-0.071243724559776	0	0	-0.22238695329874
272	0	0	0	0	0	0	0	0	0	0	0	0	0	0	0	0	0	0	0	0	0	0	0	0	0	0	0	0	0	0	0	0	0	0	0	0	0	0	0	0	0	0	0	0	-0.0564971751412429	0	0	0	0
273	0	0	0	0	0	0	0	0	0	0	0	0	0	0	0	0	0	0	0	0	0	0	0	0	0	0	0	0	0	0	0	0	0	0	0	0	0	0	0	0	0	0	0	0	0	0	0	0	0
274	0	0	0	0	0	-0.0726216412490922	0	0	0	0	-0.0726216412490922	-0.46129075411841	0.038460803424684	0	0	0	0	0.56401215456943	0	-0.145243282498184	0	-2.85350494973818	-0.290486564996369	0	0	-0.217864923747277	0	-0.179404120322593	-0.145243282498184	-3.92992967167374	-0.0726216412490922	0	0.585273095593013	0	-0.0726216412490922	0.328947368421053	0	0	0	0	1.97798417612659	-0.145243282498184	0	0	-0.89272063601269	0	0	-0.252025761571685	0
275	0	0	0	-0.0421762969211303	0	0	0	0	0	0	0	0	-0.126528890763391	0	0	0	0	0	0	0	0	0	0	0	0	0	0	0	0	0	0	0	0	0	0	0	0	0	0	0	0	0	0	0	0	0	0	0	0
276	0	0	0	0	0	0	0	0	0	0	0	0	0	0	0	0	0	0	0	0	0	0	0	0	0	0	0	0	0	0	0	0	0	0	0	0	0	0	0	0	0	0	0	0	0	0	0	0	0
277	0	0	0	0	0	0	0	0	0	0	0	0	0	0	0	0	0	0	0	0	0	0	0	0	0	0	0	0	0	0	0	0	0	0	0	0	0	0	0	0	0	0	0	0	0	0	0	0	0
278	0	0	0	0	0	0	0	0	0	0	0	0	0	0	0	0	0	0	0	0	0	0	0	0	0	0	0	0	0	0	0	0	0	0	0	0	0	0	0	0	0	0	0	0	0	0	0	0	0
279	-0.0326797385620915	0	0	-0.0163398692810458	0	0	0	-0.0326797385620915	0	-0.0163398692810458	0	0	0	0	0	0	0	0	0	0.0531067445565587	0	0	0	0	0	-0.0163398692810458	0	0	-0.0326797385620915	-0.0163398692810458	0	0	0	0.0367668752755129	0	0	-0.0816993464052288	-0.0163398692810458	0	0	0	0	0	0	0	0	0	0	0.0367668752755129
280	0	0	0	0	0	0	0	0	0	0	0	0	0	0	0	0	0	0	0	0	0	0	0	0	0	0	0	0	0	0	0	0	0	0	0	0	0	0	0	0	0	0	0	0	0	0	0	0	0
281	0	0	0	0	0	0	0	0	0	0	0	0	0	0	0	-0.00271983028259037	0	0	0	0	0	0	0	0	0	0	-0.00271983028259037	0	-0.00271983028259037	0	0	0	0	0	0	0	0	0	0	0	0	0	0	0	0	0	0	0	-0.00271983028259037
282	0	0	0	0	0	0	0	0	0	0	0	0	-0.00700133025274802	0	0	0	-0.00700133025274802	0	0	0	0	0	-0.014002660505496	-0.0210039907582441	-0.00700133025274802	0	0	0	0	0	0	-0.00700133025274802	0	0	0	0	-0.00700133025274802	0	0	-0.00700133025274802	0	0.0842291666064883	0	-0.0210039907582441	-0.014002660505496	0	0	0	0
283	0	0	0	0	0	0	0	0	0	0	0	0	0	0	0	0	0	0	0	0	0	0	0	0	0	0	0	0	0	0	0	0	0	0	0	0	0	0	0	0	0	0	0	0	0	0	0	0	0
284	0	0	0	0	0	0	0	0	0	0	0	0	0	0	0	0	0	0	0	0	0	0	0	0	0	0	-0.0243546030199708	-0.0487092060399415	-0.182168862149379	-0.0243546030199708	-0.0487092060399415	0	0	-0.0243546030199708	0	-0.146127618119825	-0.0974184120798831	0	0	-0.0730638090599123	0.158795580130212	0	-0.0243546030199708	0	0	0	0	-0.219191427179737	0
285	0	0	0	0	0	0	0	0	0	0	0	0	0	0	0	0	0	0	0	0	0	0	0	0	0	0	0	0	0	0	0	0	0	0	0	0	0	0	0	0	0	0	0	0	0	0	0	0	0
286	0	0	0	0	0	0	0	0	0	0	0	0	0	0	0	0	0	0	0	0	0	0	0	0	0	0	0	0	0	0	-0.0148588410104012	0	0	0	0	0	0	0	0	0	0	0	0	0	0	0	0	0	0
287	0	0	0	0	0	0	0	0	0	0	0	0	0	0	0	0	0	0	0	0	0	0	0	0	0	0	0	0	0	0	0	-0.0785237534354142	0	-0.235571260306243	0	0	0	0	0	0	0	0	0	-0.0196309383588536	0	0	0	0	0
288	0	0	0	0	0	0	0	0	0	0	0	0	0	0	0	0	0	0	0	0	0	0	0	0	0	0	0	0	0	0	0	0	0	0	0	0	1.01402899042129	0.282910909553276	0	0	0	0	0	0	0	0	0	0	0
289	0	0	0	0	0	0	0	0	0	0	0	0	0	0	0	0	0	0	0	0	0	0	0	0	0	0	0	0	0	0	0	0	0	0	0	0	0	0	0	0	0	0	0	0	0	0	0	0	0
290	0	0	0	0	0	0	0	-0.185528756957328	0	0	0	0	0	0	0	0	-0.0927643784786642	0	0	0	0	0	0	0	0	0	0	0	0	0	0	0	0	0	0	0	0	0	0	0	0	0	0	0	0	0	0	0	0
291	0	0.0403388463089956	0	0	0	0	0	0	0	0	0	0	0	0	0	0	0	0	0	0	0	0	0	0	0	0	0	0	0	-0.010120433154539	-0.030361299463617	0	0	0	0	0	0	0	0	0	0	0	0	0	0	0	0	0	0
292	0	0	-0.0106236056517582	0	0	-0.0106236056517582	0	0.141815418738486	0	0	0	0	0	0	0	0	0	0	0	-0.0106236056517582	0	0	0	0	0	0	0	0	0	-0.0106236056517582	0	0	0	0	0	0	0	0	-0.0106236056517582	0	0	0	0	0	0	0	0	0	0
293	0	-0.120409391932571	0	0	0	0	0	0	0	0	0	0	0	0	0	0	0	0	0	0	0	0	0	0	0	0	0	0	0	0	0	0	0	0	0	0	0	0	0	0	0	0	0	0	0	-0.120409391932571	0	0	0
294	0	0	0	0	0	0	0	0	-0.0306184935701164	0	0	0	0	0	0	0	0	0	0	0	0	0	0	0	-0.598910063826203	0	0	0	0	0	-0.0612369871402327	0	0	0	0	-0.091855480710349	0	0	0	-0.214329454990814	0	0	0	0	0	0	0	0	0
295	0	0	0	0	0	0	0	0	0	0	0	0	0	0	0	0	0	0	0	0	0	0	0	-0.101936799184506	0	0	0	0	0	0	0	0	0	0	0	0	0	0	0	0	0	0	0	0	0	0	0	0	0
296	0	0	0	0	0	0	0	0	0	0	0	0	0	0	0	0	0	0	0	0	0	0	0	0	-0.0819672131147541	0.651465798045603	0	0	0	0	-0.163934426229508	0	0	0	1.3763549954611	-0.163934426229508	0	0	0	0	0	0	0	0	0	0	0	0	0
297	0	0	0	0	0	0	0	0	0	0	0	0	0	0	-0.0881057268722467	0.490196078431373	0	-0.0881057268722467	0	0	0	0	0	0	0	0	0	0	0	0	0	0	0	0	0	0	0	0	-0.0881057268722467	0	0	0	-0.0881057268722467	0	-0.26431718061674	0	0	0	0
298	0	0	0	0	0	0	0	0	0	0	0	0	0	0	0	0	0	0	0	0	0	0	0	0	0	0	0	0	0	0	0	0	0	0	0	0	0	0	0	0	0	0	0	0	0	0	0	0	0
299	0	-0.00872752661895619	0	0	0	0	0	0	0	0	0	0	0	0	0	0	0	0	0	0	0	0	0	0	0	0	0	0	0	0	0	0	0	0	0	0	0	0	0	0	0	0	0	0	0	0	0	0	0
300	0	0	0	0	0	-0.0300661455201443	0	0	0	0	0	0	0	0	0	0	0	0	0	0	0	0	0	0	0	0.16260162601626	0	0	0	0	0	0	0	0	0	0	0	0	0	0	0	0	0	0	0	0	-0.0300661455201443	0	0
301	0	0	0	0	0	0	0	0	0	0	0	0	0	0	0	0	0	0	0	0	0	0	0	0	0	0	0	-0.0178412132024978	0	0	0	0	0	0	-0.00892060660124889	0	0	0	0	0	0	0	0	0	0	0	0	0	-0.00892060660124889
302	0	0	0	0	0	0	0	0	0	0	0	0	0	0	0	0	0	0	0	0	0	0	0	0	0	0	0	0	0.442477876106195	0	0	0	0	0	0	0	0	0	0	0	0	0	0	0	0	0	0	0	0
303	0	0	0	0	0	0	-0.16	0.135256988277728	0	0	0	0	0	0	0	-0.00842105263157895	0	0	0	0	0	0	0	0	-0.00842105263157895	0	0	0	-0.00842105263157895	0	0	0	-0.0336842105263158	0	-0.0168421052631579	0	0	0	0	0	0	0	0	0	0	0.0450856627592426	0	0	0
304	0	0	0	0	0	0	0	0	0	0	0	0	0	0	0	0	0	0	0	0	0	0	0	0	0	0	0	0	0	0	0	0	0	0	0	0	0	0	0	0	0	0	0	0	0	0	0	0	0
305	0	0	0	0	0	0	-0.0335795836131632	0	0	0.757977144619027	0	0	0	0	0	0	0	0	0	0	0	0	0	0	0	0	0	0	0	0	0	0	0	0	0	0	0	0	0	0	0	0.292647400195985	0	0	0	0	0	0	0
306	0	0	0	0	0	0	0	0	0	0	0	0	0	0	0	0	-0.0450653447498873	0	-0.0450653447498873	0	0	0	0	0	0	0	0	0	0	0	0	0	0	0	0	0	0	-0.0450653447498873	0	0	0	0	0	0	-0.315457413249211	0	0	0	0
307	0	0	0	0	0	0	0	0	0	0	0	0	0	0	0	0	0	0	0	0	0	0	0	0	0	0	0	0	0	0	0	0	0	0	0	0	0	0	0	0	0	0	0	0	0	0	0	0	0
308	0.710900473933649	-0.229709035222052	0	0.122112307033524	0	0	0	0	0	0	0	0	-0.0382848392036753	0	0	0	0.23696682464455	0	0	-0.114854517611026	0	0	0	0.833012780967173	-0.0382848392036753	0	0	0	0	0	0	0	0	0	0	0	0	0	0	-0.0382848392036753	0	0	0	0	0	0	0	-0.0765696784073507	-0.0382848392036753
309	0	0	0	0	0	0	0	0	0	0	0	0	0	-0.0069886085680341	0	0	0	0	0	0	0	0	0	0	0	0	0	0	0	0	0	0	0	0	0	0	0	0	0	0	0	0	0	-0.0069886085680341	0	0	0	0	0
310	0	0	-0.129609991752091	0	-0.0235654530458348	0	0	0	0	0	0	0	0	0	-0.0353481795687522	0	0	0	0	0	0	0	0	0	0	0	0	0	0	0	0	-0.0235654530458348	-0.0471309060916696	0.0666222518321119	0	0	0	0	0	0	0	0	0	0	0	0	0	0	0
311	0	0	0	0	0	0	0	0	0	0	0	0	0	0	0	0	0	0	0	0	0	0	0	0	0	0	0	0	0	0	0	0	0	0	0	0	0	0	0	0	0	0	0	0	0	0	-0.0626959247648903	0	0
312	0	0	0	0	0	0	0	0	0	0	0	0	0	0	0	0	0	0	0	0	0	0	0	0	0	0	0	0	0	0	0	0	0	0	0	0	0	0	0	0	0	0	0	0	-0.0062293652276833	0	0	0	0
313	0	0	0	-0.0059343659130022	0	0	0	0	0	0	-0.0118687318260044	0	0	0	0	-0.0059343659130022	0	0	0	0	0	0	-0.0059343659130022	0	0	0	0	0	0	0	0	0	0	0	0	0	0	0	-0.0059343659130022	-0.0118687318260044	0	0	0	0	0	0	-0.0059343659130022	0	0
314	0	0	0	0	0	0	0	0	0	0	0	0	0	0	0	0	0	0	0	0	-0.0246913580246914	0	0	0	0	0	0	0	0	0	0	0	0	0	0	0	0	0	0	0	0	0	0	0	0	0	0	0	0
315	0	0	0	0	0	0	0	0	0	0	0	0	0	0	0	0	0	0	0	0	0	0	0	0	0	0	0	0	0	0	0	0	0	-0.0270562770562771	0	0	0	0	0	0	0	0	0	0	0	0	0	0	0
316	0	0	0	0	0	0	0	0	0	0	0.658549419861725	0	0	0	0	0	0	0	0	0.72992700729927	0.92113558094583	0	0	0	0	0	-0.642398286937901	0	0.72992700729927	2.00795052543282	0	0	0.515794244986636	0	1.388476427161	0	0	0	0	0	0	0	0.72992700729927	0	0	0	0	0	0
317	0	0	0	0	0	0	0	0	-0.0522739153162572	0	0	0	0	0	0	-0.209095661265029	0	0	-0.0522739153162572	0	-0.104547830632514	0	0	0	0	-0.104547830632514	-0.0522739153162572	0	0	0	-0.0522739153162572	0	0	0	-0.0522739153162572	0	0	0	0	0	0	0	0	0	0	0	0	0	0
318	0	0	0	0	0	0	0	0	0	0	0	0	0	0	0	0	0	0	0	0	0	0	0	0	0	0	0	0	0	0	0	0	0	0	0	0	0	0	0	0	0	0	0	0	0	0	0	0	0
319	0	0	0	0	0	0	0	0	0	0	0	0	0	0	0	0	0	0	0	0	0	0	0	0	0	0	0	0	0	0	0	0	0	0	0	0	0	0	0	0	0	0	0	0	0	0	0	0	0
320	0	0	0	0	0	0	0	0	0	0	0	0	0	0	0	0	0	0	0	0	0	0	0	0	0	0	0	0	0	0	0	0	0	0	0	0	0	0	0	0	0	0	0	0	-0.0686341798215511	0	0	0	0
321	0	0	0	0	0	0	0	0	0	0	0	0	0	0	0	0	0	0	0	0	0	0	0	0	0	0	0	0	0	0	0	0	0	0	0	0	0	0	0	0	0	0	0	0	0	0	0	0	0
322	0	0	0	0	0	0	0	0	0	0	0	0	0	0	0	0	0	0	0	0	0	0	0	0	0	0	0	0	0	0	0	0	0	0	0	0	0	0	0	0	0	0	0	0	0	0	0	0	0
323	0	0	0	0	0	0	0	0	0	0	0	0	-0.00385884350460167	0	0	0	0	0	-0.00771768700920334	0	0	0	0	0	0	0	0	0	0	0	0.0112170499158721	-0.00192942175230084	0	0	0	0	0	0	0	0.0112170499158721	0	0	-0.00578826525690251	0	0	0	0	0	0
324	0	-0.0486381322957198	0	0	-0.0486381322957198	0	0	0	0	-0.0972762645914397	0	0	0	0	0	0	0	0	0	0	0.166112956810631	0	0	0	0	0	-0.0972762645914397	0	0	0	0	0	0	0	0	0	0	0	0	0	0	0	0	0	0	0	0	0	0
325	0	0	0	0	0	0	0	0	0	0	0	0	0	0	0	0	0	0	0	0	0	0	0	0	0	0	0	0	0	0	0	0	0	0	0	0	0	0	0	-0.0240847784200385	0	0	0	0	0	0	0	0	0
326	0	0	-0.297397769516729	-0.0743494423791822	0	0	0	-0.148698884758364	0	0	-0.0743494423791822	-0.148698884758364	0	0	0.249275153090074	0	0	0	0	-0.0743494423791822	0	0	0	0	0	-0.0743494423791822	-0.122472058805837	0	0	0	0	0	0	0	-0.0743494423791822	0	0	0	0	-0.148698884758364	0	0	-0.0743494423791822	0	0	0	-0.0743494423791822	0	0
327	0	0	0	0	0	0	0	0	0	0	0	0	0	0	0	0	0	0	0	0	0	0	0	0	0	0	0	0	0	0	0	0	0	0	0	0	0	0	0	0	0	0	0	0	0.135869565217391	0	0	-0.0304599451720987	0
328	0	0	0	0	0	0	0	0	0	0	0	0	0	0	0	0	0	0	0	0	0	0	0	0	-0.103896103896104	0	0	0	0	0	0	0	0	0	0	0	0	0	0	0	0	0	0	0	0	0	0	0	0
329	-0.0453309156844968	-0.13599274705349	-0.906618313689937	-0.589301903898459	1.29710371186842	0.24753313294937	0.421897277511728	2.41984327917449	-0.317316409791478	0	-0.0453309156844968	0	0	0	-0.0453309156844968	0	0	0	0	0	0	0	0	0	-0.0906618313689937	0.557890024565218	-0.317316409791478	0.557890024565218	0.38352588000286	-0.453309156844968	0.00695951817562901	-0.453309156844968	-0.181323662737987	0	0	0	-0.0453309156844968	0	0	-0.181323662737987	-0.0453309156844968	0	0	0	-0.0906618313689937	0	-0.226654578422484	0.142952265229119	1.99098648348714
330	0	0	0	0	0.115014159541737	0	0.13262599469496	0.212416483930251	0	0.0974023243885141	0	-0.017611835153223	0	0	0	0	0	0	0	0	-0.017611835153223	0	0	0	0	0	0	-0.017611835153223	0	0	0	0	0	-0.123282846072561	0	-0.0528355054596689	0	-0.017611835153223	0	-0.017611835153223	0.13262599469496	0	0	0	0	0	0	0	0
331	0	0.247690358054656	0	0	0	0	0	0	0	-0.0457177689728741	0	0	-0.0304785126485827	0	-0.0152392563242914	0	-0.0152392563242914	0	0	0	0	0	0	-0.0152392563242914	0	0	0	0	0	0	0	0	0	0	0	0	-0.0152392563242914	0	0	0	0	0	0	0	0	0	0	0	0
332	0	0	0	0	0	0	0	0	0	0	0	0	0	0	-0.0311915159076731	0	0	0	-0.0311915159076731	0	0	0	0	0	0	0	0	0	0	0	0	0	0	0	0	0	0	0	0	0	0	0	0	0	0	0	0	0	0
333	0	0	0	-0.058173356602676	0	0	-0.29086678301338	0.045744247372589	-0.116346713205352	0	-0.116346713205352	0	0	-0.407213496218732	-0.116346713205352	0	-0.116346713205352	0	0	-0.058173356602676	0	-0.058173356602676	0	-0.116346713205352	-0.232693426410704	0	-0.29086678301338	0	-0.174520069808028	-0.058173356602676	-0.29086678301338	-0.349040139616056	-0.058173356602676	-0.349040139616056	-0.058173356602676	-0.232693426410704	-0.116346713205352	-0.058173356602676	-0.116346713205352	-0.465386852821408	-0.174520069808028	-0.349040139616056	-0.083031575062851	-0.232693426410704	-0.814426992437464	-0.232693426410704	0.045744247372589	0.440528634361233	-0.116346713205352
334	0.24518406871348	-0.0965250965250965	-0.28957528957529	0	-0.0965250965250965	0.53475935828877	-0.28957528957529	0	0.77994342700225	0	-0.0965250965250965	0	0.53475935828877	-0.0965250965250965	-0.28957528957529	0.876468523527347	0.052133875663287	3.06763983234571	2.67379679144385	-0.193050193050193	-0.482625482625483	-0.28957528957529	-0.675675675675676	-0.386100386100386	-0.193050193050193	-0.482625482625483	0.77994342700225	-0.386100386100386	1.31470278529102	0	-0.044391220861809	-0.0965250965250965	-0.91311708958768	-0.386100386100386	-0.482625482625483	0	1.31470278529102	0.052133875663287	-0.193050193050193	-0.0965250965250965	0	-0.193050193050193	0	-0.28957528957529	1.06951871657754	-0.675675675675676	-0.386100386100386	-0.0965250965250965	-0.193050193050193
335	-0.0466683421325655	0	0	0	0	0	0	0	0	0.00661200740544829	0	0	0	0	0	0	0	0	0	0	0	0	0	0	0	0	0	0	0	0	0	0	0	0	0	0	0	0	0	0	0	0	0	0	-0.00237515586960394	0	0	0	0
336	0	0	0	0	0	0	0	0	0	0	0	0	0	0	0	0	0	0	0	0	0	0	0	0	0	0	0	0	0	0	0	0	0	0	0	0	0	0	0	0	0	0	0	0	0	0	0	0	0
337	0	0	0	0	0	0	0	0	0	0	0	0	0	0	0	0	0	0	0	0	0	0	0	0	0	0	0	0	0	0	0	0	0	0	0	0	0	0	0	0	0	0	0	0	0	0	0	0	0
338	0	0	0	0	0	0	0	0	0	0	0	0	0	0	0	0	0	0	0	0	0	0	-0.0157405949944908	0	0	0	0	0	0	0	0	0	0	0	0	0	0	0	0	0	0	0	0	0	0	0	0	0	0
339	-0.033311125916056	0	0	0	0	0	0	0	0	0	0	0	0	0	-0.0666222518321119	0	0	0	0	-0.732844770153231	0	0	-0.0999333777481679	0	0	0	0	0	0	0	0.132085183736751	0	0	0	0	0	0.232018561484919	0	0	0	0	-0.101092697675641	0	0	0	0	0	0	0
340	0	0	0	0.258502215348919	0	0	0	0	0	0.076087038406197	0	0	0.147492625368732	0.42316016267775	-0.109449106165633	0	0	0	-0.109449106165633	0	0	0	1.63178178194338	-0.0364830353885443	0	0.553487466086382	0	0	0	0	0.258502215348919	0.00156048381455501	-0.0364830353885443	0	0	0	0.258502215348919	0	0.407555324532204	0	0.482081879123848	-0.0364830353885443	-0.0729660707770887	0	0	0	0.223579663774929	0.0745265545916433	0
341	0	0	0	0	0	0	0	0	0	0	0	0	0	0	0	0	0	0	0	0	0	0	0	0	0	0	0	0	0	0	0	0	0	0	0	0	0	0	0	0	0	0	0	0	0	0	0	0	0
342	0	0	0	0	0	0	0	0	0	0	0	0	0	0	0	0	0	0	0	0	0	0	0	0	0	0	0	0	0	0	0	0	0	0	0	0	0	0	0	0	0	0	0	0	0	0	0	0	0
343	0	-0.143129770992366	0	0	-0.143129770992366	0	0	0	-0.190839694656489	-0.238549618320611	-0.143129770992366	0	0	-0.0477099236641221	-0.0954198473282443	-0.238549618320611	0	0	-0.0477099236641221	0	0	-0.0954198473282443	0	-0.0954198473282443	0.597451366658459	0.32258064516129	-0.0954198473282443	0	-0.286259541984733	0.0726422063531149	0	-0.143129770992366	-0.190839694656489	0	0	0	-0.0477099236641221	-0.0954198473282443	-0.0477099236641221	0.32258064516129	0	0	0	-0.0477099236641221	0	0	0.32258064516129	-0.143129770992366	-0.190839694656489
344	0	0	0	0	0	-0.0383729854182655	0	0	0	0	0	0	0	0	0	0	0	0	0	0	0	0	0	0	0	0	0	0	0	0	0	0	0	0	0	0	0	0	0	0	0	0	0	0	0	0	0	0	0
345	0	0	0	0	0	0	0	0	0	0	0	0	0	0	0	0	0	0	0	0	0	0	0	0	0	0	0	0	0	0	0	0	0	0	0	0	0	0	0	0	0	0	0	0	0	0	0	0	0
346	0	0	0	0	0	0	0	0	0	0	0	0	0	0	0	0	0	0	0	0	0	0	0	0	0	0	0	0	0	0	0	0	0	0	0	0	0	0	0	0	0	0	0	0	0	0	0	0	0
347	0	0	0	0	0	0	0	0	0	0	0	0	0	0	0	0	0	0	0	0	0	0	0	0	0	0	0	0	0	0	0	0	0	0	0	0	0	0	0	0	0	0	0	0	0	0	0	0	0
348	0	0	0	0	-0.0248323814253787	0	0	0	0	0	0	0	0	0	0	0	0	0	0	0	0	0	0	0	0	0	0	0	0	0	0	0	0	0	0	0	0	0	0	0	0	0	0	0	0	0	0	0	0
349	0	0	0	0	0	0	0	0	0	0	0	0	0	0	0	0	0	0	0	0	0	0	0	0	0	0	0	0	0	0	0	0	0	0	0	0	0	0	0	0	0	0	0	0	0	0	0	0	0
350	0	0	0	0	0	0	0	0	0	0	0	0	0	0	-0.0251193167545843	0	0	-0.0753579502637528	0	0	-0.0251193167545843	0	0	0	0	0	-0.0251193167545843	0	0	0	0	0	0	0	-0.0502386335091686	0	0	0	0	0	0	0	0	0	0	0	0	0	0.122549019607843
351	0	0	0	0	0	0	0	-0.132450331125828	0	0	0	0	0	0	0	0	0	0	0	0	0	0	0	0	0	0	0	0	0	0	0	0	0	0	0	0	0	0	0	0	0	0	0	0	0	0	0	0	-0.0883002207505519
352	0	0	0	0	0	0	0	0	0	0	-0.0290107339715695	0	0	0	0	0	0	0	-0.0290107339715695	0	0	0	0	0	0	0	0	0	0	0	0	0	0	-0.058021467943139	0	0	0	0	0	0	0	0	0	0	0	0	0	-0.0290107339715695	0
353	-0.076103500761035	0	0	0	0	0	0	0	0	0	0	0	-0.076103500761035	0	0	0	0	0	0	0	0	0	0	0	0	0	0	0	0	0	0	0	0	0	0	0	0	0	0	0	0	0	0	0	0	-0.313184294953404	0	0	0
354	-0.0119853778390364	-0.00599268891951819	0	0	0	0	0	0	0	0	0	0	0	0	0	0	0	-0.00599268891951819	0	0	0	0	0	0.0301998554163486	0	0	0	0	0	0	0	0	0	0	0	0	0	0	0	0	0	0	0	0	0	0	0	0	0
355	0	0	0	0	0	0	0	0	0	0	0	0	0	-0.0488997555012225	0	0	0	0	0	0	0	0	0	0	0	0	0	0	0	0	0	0	0	0	0	0	0	0	0	0	0	0	0	0	0	0	0	0	0
356	0	0	0	0	0	0	0	0	0	0	0	0	0	0	0	0	0	0	0	0	0	0	0	0	0	0	0	0	0	0	0	0	0	0	0	0	0	0	0	0	0	0	0	0	0	0	0	0	0
357	0	0	0	0	0	0	0	0	0	0	0	0	0	0	0	0	-0.0146284376828555	0	0	0	0	0	0	0	0	0	0	0	0	0	0	0	0	0	0	0	0	0	0	0	0	0	0	0	0	0.139664804469274	0	0	0
358	0	0	0	0	0	0	0	0	0	0	0	0	-0.0554938956714761	0	0	0	0	0	0	0	0	0	0	0.269181429003849	0	-0.0554938956714761	0	0	0	0	0	0	0	0	-0.110987791342952	0	0	0	0	0	0.324675324675325	0	0	0	0	0	0	0	0
359	0	0	0	0	0	0	0	0	0	0	0	0	0	0	0	0	0	0	0	0	0	0	0	0	0	0	0	0	0	0	0	0	0	0	0	0	0	0	0	0	0	0	0	0	0	0	0	0	0
360	0	-0.0246426811237063	0	0	0	0	0	0	-0.0246426811237063	0	0	0	0	0	0	0	0	0	0	-0.0492853622474125	0	0	0	0	-0.0739280433711188	0	0	0	0	0	0	0	0	0	0	0	0	0	0	0	0	0	0	0	0	0	0	0	0
361	0	0	0	0	0	0	0	0	0	0	0	0	0	0	0	0	0	0	0	0	0	0	0	0	0	0	0	0	0	0	0	0	0	0	0	0	0	0	0	0	0	0	0	0	0	0	0	0	0
362	0	0	0	0	0	0	0	0	0	-0.0816993464052288	0	0	0	0	0	-0.163398692810458	0	0	0	0	0	0	0	0	0	0	0	0	-0.0816993464052288	-0.163398692810458	0	0	-0.0816993464052288	0	-0.163398692810458	0	0	0	0	0	0	0	-0.326797385620915	0	0	0	0	0	0
363	0	0	0	0	0	0	0	0	0	0	0	0	0	0	0	0	0	0	0	0	0	0	0	0	0	0	0	0	0	0	0	0	0	0	0	0	0	0	0	0	0	0	0	0	0	0	0	0	0
364	0	0	0	0	0	0	0	0	0	0	0	0	0	0	0	0	0	0	0	0	0	0	0	0	0	0	0	0	0	0	0	0	0	0	0	0	0	0	0	0	0	0	0	0	0	0	0	0	0
365	0	0	0	0	0	0	0	0	0	0	0	0	0	0	0	0	0	0	0	0	0	0	0	0	0	0	0	0	0	0	0	0	0	0	0	0	0	0	0	0	0	0	0	0	0	0	0	0	0
366	0	0	0	-0.0886524822695035	0	0	0	0	0	0	0	0	0	0	0	0	0	0	0	0	0	0	0	0	0	0	0	0	0	0	0	0	0	0	0	0	0	0	0	0	0	0	0	0	0	0	0	0	0
367	0	0	0	0	0	0	0	0	0	0	0	0	0	0	0	0	0	0	0	0	0	0	0	0	0	0	0	0	0	0	0	0	0	0	0	0	0	0	0	0	0	0	0	0	0	0	0	0	0
368	0	0	0	0	0	0	0	0	0	0.000412486312206468	0	0	0	0	0	-0.000254876191096976	0	0	0	0	0	0	0	0	0	0	0	0	0	0	0	0	0	0	-0.000266945001321378	0	0	0	0	0	0	0	0	0	-0.000266945001321378	-0.000133472500660689	0	0	0
369	0	0	0	0	0	0	0	0	0	0	0	0	0	0	0	0	0	0	0	0	0	0	0	0	0	0	0	0	0	0	0	0	0	0	0	0	0	0	0	0	0	0	0	0	0	0	0	0	0
370	0	-0.00618142481842065	-0.0123628496368413	-0.00618142481842065	0.0011207305095179	0	0	0	0	0	0	0	0	0	0	0	0	0	0	0	0	0	0	-0.00309071240921032	0	0	0	-0.00309071240921032	0	0	0	0	0	0	0	0	0	0	0	0	0	0	0	-0.00309071240921032	0	0	0	0	0
371	0	0	0	0	0	0	0	0	0	0	0	0	0	0	0	0	0	0	0	0	0	0	0	0	0	0	0	0	0	0	0	0	0	0	0	0	0	0	0	0	0	0	0	0	0	0	0	0	0
372	0	0	0	0	0	0	0	0	-0.000708978503771766	0	0	0	0	0	0	0	0	0	0	0	0	0	0	0	0	0	0	0	0	0	0	0	0	0	0	0	0	0	0	0	0	0	0	0	0	0	0	0	0
373	0	0	0	-0.000490277791396605	0	0	-0.00032685186093107	0	0	0	0	0	0	0	0	-0.000163425930465535	0	0	0	0	0	0	0	0	0	0	0	0	0	0	0	0	-0.00032685186093107	0	0	-0.000490277791396605	0	0	0	0.000971435304376975	0	0	0	0	-0.00032685186093107	0	0	0	-0.000163425930465535
374	0	0	0	0	0	0	0	0	0	0	0	0	0	0	0	0	0	0	0	0	0	0	0	0	0	0	0	0	0	0	0	0	0	0	0	0	0	0	0	0	0	-8.50152177239726e-05	0	0	0	0	-0.000170030435447945	0	0
375	0	0	0	0	-0.000358437070995631	0	0	0	0	0	0	0	0	0	0	0	0.00183651356265266	0	0	0	0	-0.000358437070995631	0	0	0	0	0	0	0	0	0	0	0	0	0	0	0	0	0	0	0	0	0	0	0	0	0	0	0
376	0	0	0	0	0	0	0	0	0	0	0	0	0	0	0	0	0	0	0	0	0	0	0	0	0	0	0	0	0	0	0	0	0	0	0	0	0	0	0	0	0	0	0	0	0	0	0	0	0
377	0	0	0	-0.000251769942697161	0	0	-0.000251769942697161	0	0	0	0	0	0	0	0	0	0	0	0	0	0	0	0	0	0	0	0	0	0	0	0	0	0	0	0	0	0	0	0	0	0	0	0	0	0	-0.000503539885394322	-0.0188810382495054	0	0
378	0	0	0	0	0	0	0	0	0	0	0	0	0	0	0	0	0	0	0	0	-0.000282955069564504	0	0	0	0	0	0	0	0	0	0	-0.000141477534782252	0	0	0	0	0	0	0	0	0	0	0	0	-0.000141477534782252	0	0	0	0
379	0	0	0	0	0	0	0	0	0	0	0	0	0	0	0	0	0	0	0	0	0	0	0	0	0	0	0	0	0	0	0	0	0	0	0	0	0	0	0	0	0	0	0	0	0	0	0	0	0
380	0	0	0	0	0	0	0	0	0	0	0	0	0	0	0	0	0	0	0	0	0	0	0	0	0	0	0	-0.000582367089271051	0	0	0	0	0	0	0	0	0	-0.000582367089271051	0	0	0	0	0	0	-0.000582367089271051	0	0	0	0
381	0	0	0	0	0	0	0	0	0	0	0	0	0	0	0	0	0	0.00181806914682501	0	0	0	0	0	0	0	0	0	0	0	0	0	0	0	0	0	0	0	0	0	0	0	0	-0.00262653323877814	0	0	0	0	0	0
382	0	0	0	0	0	0	0	0	0	0	0	0	0	0	0	0	0	0	0	0	0	0	0	0	0	0	0	0	0	0	0	0	0	0	0	0	0	0	0	0	0	0	0	0	0	0	0	0	0
383	0	0	0	0	0	0	0	0	0	0	0	0	0	0	0	0	0	0	0	0	0	0	0	0	0	0	0	0	0	0	0	0	0	0	0	0	0	0	0	0	0	0	0	0	0	0	0	0	0
384	0	0	-0.00277184910053497	0	0	0	0	0	-0.00277184910053497	0	0	0	-0.000923949700178322	0	0	0	-0.000923949700178322	0	0	-0.00049178152462742	-0.000923949700178322	0	-0.000923949700178322	0.0004321681755509	0	-0.00184789940035664	0	0	0	0	0	0	0	0.0004321681755509	0	-0.000923949700178322	0	0	0	-0.000923949700178322	0	0	0	0	0	-0.000923949700178322	0	0	-0.000923949700178322
385	0	0	0	0	0	0	0	0	0	0	0	0	0	0	0	0	0	0	0	0	0	0	0	0	0	0	0	0	0	0	0	0	0	0	0	0.000505567843050781	0	0	0	0	0	0	0	0	0	0	-0.000517408198850319	0	0
386	0	0	-0.0165994385519984	0	0	-0.0010001300169022	0	0	0	0	0	-0.0187339558309157	0	0	0	-0.00200026003380439	0	0	0	0	0	0	0	0	-0.0160020802704352	0	0	-0.00486639283939801	0	0	0	0	0	0	0	0	-0.0010001300169022	0	0	0	0	0	0	0	-0.0010001300169022	0	0.00113438726201517	0	0
387	0	0	0	0	0	0	0	0	0	0	0	0	0	0	0	0	0	-0.00354572208630288	0	0	0	0	0	-0.00354572208630288	-0.00531858312945431	0	0	0	0	0	0	0	0	0	0	0	0	0	0	0	0	0	0	0	0	0	0	0	0
388	0	0	0	0	0	0	0	0	0	0	0	0	0	0	0	0	0	0	0	0	0	0	0	0	0	0	0	0	0	0	0	-0.00132340777502068	0	0	0	0	0	0	0	0	0	0	0	0	0	0	0	0	0
389	0	0	0	0	-0.000193490028007682	0	0	0	-0.000290235042011522	0	0	-0.000193490028007682	0	0	0	0	0	0	0	0	0	0	0	0	0	0	0	0	0	0	0	0	0	0	0	0	0	0	0	0	0	0	0	0	0	0	0	0	0
390	0	0	0	0	0	0	0	0	0	0	0	0	0	0	0	0	0	0	0	0	0	0	0	0	0	0	0	0	0	0	0	0	0	0	0	0	0	0	0	0	0	0	0	0	0	0	0	0	0
391	0	0	0	0	0	0	0	0	0	0	0	0	0	0	0	0	0	0	0	0	0	0	0	0	0	0	0	0	0	0	0	0	0	0	0	0	0	0	0	0	0	0	0	0	0	0	0	0	0
392	0	0	0	0	0	0	0	0	0	0	0	0	0	0	0	0	0	0	0	0	0	0.0171969045571797	0	0	0	0	0	0	0	0	0	0	0	0	0	0	0	0	0	0	0	0	0	-0.0141823854772373	0	0	0	0	0
393	0	0	0	0	0	0	0	0	0	0	0	0	0	0	0	0	0	0	0	0	0	0	0	0	0	0	0	0	0	0	0	0	0	0	0	0	0	0	0	0	0	0	0	0	0	0	0	0	0
394	0	0	0	0	0	0	0	0	0	0	0	0	0	0	0	0	0	0	0	0	0	0	0	0	0	0	0	0	0	0	0	0	0	0	0	0	0	0	0	0	0	0	0	0	0	0	0	0	0
395	0	0	0	0	0	0	-0.000225622096525645	0	0	0	0	0	0	0	0	0	0	0	0	0	0	0	0	0	0	0	0	0	0	0	0	0	0	0	0	0	0	0	0	0	0	0	0	0	0	0	0	0	0
396	0	0	0	0	0	0	0	0	0	0	0	0	0	0	0	0	0	0	0	0	0	0	0	0	0	0	0	0	0	0	0	0	0	0	0	0	0	0	0	0	0	0	0	0	0	0	0	0	0
397	0	-0.00181054461181924	0	0	0	0	0	0	0	0	0	0	0	0	0	0	0	0	0	0	0	-0.00181054461181924	0	0	0	0	0	-0.00362108922363847	0	0	0	0	0	0	0	0	0	0	0	0	0	0	0	0	0	0	0	0	0
398	0	0	0	0	0	0	0	0	0	0	0	0	0	0	0	0	0	0	0	0	0	0	0	0	0	0	0	0	0	0	0	0.0142571998859424	0	0	0	0	0	0	0	0	0	0	0	0	0	0	0	0	0
399	0	0	0	0	0	-0.000208094458236483	0	0	0.00106904993532248	0	0	0	0	0	0	0	0	0	0	0	0	0	0	-0.000624283374709448	0	0	0	0	0	0	0	0	-0.000416188916472965	-0.000208094458236483	0	0	0	0	0	0	0	0	0	0	0	0	0	0	0
400	0	0	0	0	0	0	0	0	0	0	0	0	0	0	0	0	0	0	0	0	0	0	0	0	0	0	0	0	0	0	0	0	0	0	0	0	0	0	0	0	0	0	0	0	0	0	0	0	0
401	0	0	0	0	0	0	0	0	0	0	0	0	0	0	0	0	0	0	0	-0.0104253544620517	0	0	0	0	0	0	0	0	0	0	0	-0.0104253544620517	0	0	0	0	0	0	0	0	0	0	0	0	0	0	0	0	0
402	0	0	0	0	0	0	0	0	0	0	0	0	0	0	0	0	0	0	-0.00220541208124738	0	0	0	-0.00441082416249476	0	0	0	-0.00220541208124738	0	0	0	0	0	0	0	-0.00220541208124738	0	0	0	0	0	0	0	0	0	0	0	0	0.00621351366382755	-0.00441082416249476
403	0	0	0	0	-0.000161417113119499	0	0	0	0	0	-0.000161417113119499	0	0	0.000578078121477336	0.00115615624295467	0	0	0	0	0	-0.000161417113119499	0	-0.000484251339358496	-0.000161417113119499	-0.000484251339358496	0	0	-0.00466997725811157	0	0.000765731685715018	0	0	-0.000484251339358496	0	0	0	0	0	-0.00145275401807549	0	0	-0.000229007444120158	0	0	0	0	0	0	0
404	0	0	0	0	0	0	0	0	0	0	0	0	0	0	0	0	0	0	0	0	0	0	0	0	0	0	0	0	0	0	0	0	0	0	0	0	0	0	0	0	0	0	0	0	0	0	0	0	0
405	0	-0.00454994881307585	0	0	-0.000174998031272148	0	0	0	-0.000349996062544296	0	0	0	0	0	0	0	0	0	0	0	0	0	0	0	0	0	-0.000349996062544296	-0.000174998031272148	0	0	0	0	0	0	0	0	0	0	0	0	0	0	0	0	0	0	0	0	0
406	0	0	0	0	0	0	0	0	0	0	0	0	0	0	0	0	0	0	0	0	0	0	0	0	0	0.00182225704757913	0	0	0	0	0	0	0	0	0	0	0	0	0	0	0	0	0	0	0	0	0	0	0
407	0	0	0	0	0	0	0	0	0	0	0	0	0	0	0	0	0	0	0	0	0	0	0	0	0	0	0	0	0	0	0	0	0	0	0	0	0	0	0	0	0	0	0	0	0	0	0	0	0
408	0	0	0	0	0	0	0	0	0	0	0	0	0	0	0	0	0	0	0	0	0	0	0	0	0	0	0	0	0	0	0	0	0	0	0	0	0	0	0	0	-0.00231755081230156	0	0	-0.00231755081230156	0	0	0	0	0
409	-0.00839971440971007	0.0023310200360989	0.0110410903239692	-0.00839971440971007	0.00031035587816019	0	-0.0153994764178018	0.0118203309692671	0.00031035587816019	0.0284612308997097	0.0281508750215495	-0.00979966681132841	0.00451021308301522	-0.00279990480323669	0	-0.00139995240161835	0	0	0.00591016548463357	-0.00279990480323669	0	0	-0.00139995240161835	0	0	0	0	0	0	0	0	0	0	-0.00139995240161835	0	0	0	0	0	0	-0.00139995240161835	0	-0.00279990480323669	0	0	0	0	0	0
410	0	0	0	0	0	0	0	0	0	0	0	0	0	0	-0.00109493047191503	0	0	0	0	0	0	0	0	0	-0.00218986094383007	0	0	0	0	0	0	0	0	0	0	0	0	0	0	0	0	0	0	0	0	0	0	0	0
411	0	0	0	0	0	-0.00760649087221095	0	0	-0.00253549695740365	0	0	0	0	0	0	0	0	0	0	0	0	0	0	0	0	0	0	0	0	0	0	0	0	0	0	0	0	0	0	0	0	0	0	0	0	0	0	0	0
412	0	0	0	0	0	0	0	0	-0.00175183504721195	0	0	0	0	0	0	0	0	0	0	0	0	0	0	0	0	0	0	0	0	0	0	0	0	0	0	0	0	0	0	0	0	0	0	0	0	0	0	0	0
413	0	0	0	0	0	0	0	0	0	0	0	0	0	0	0	0	0	0	-0.00420804578353812	0	0	0.012911555842479	0	0	0	0	0	0	0	0	0	0	0	0	-0.00420804578353812	0	0	0	0	0	0	0	0	0	0	0	0	0	0
414	0	0	0	0	0	0	0	0	0	0	0	0	0	0	0	0	0	0	0	0	0	0	0	0	0	0	0	0	0	0	0	0	0	0	0	0	0	0	0	0	0	0	0	0	0	0	0	0	0
415	0	0	0	0	0	0	0	0	0	0	0	0	0	0	0	0	0	0	0	0	0	0	0	0	-0.00224502166445906	0	0	0	0	0	0	0	0	0	-0.00224502166445906	0	0	0	0	0	-0.00224502166445906	0	0	0	0	0	0	0	0
416	0	0	0	0	0	0	0	0	0	0	0	0.00175834996439341	0	0	0	0	0	0	0	0	0	0	0	-0.000853346683468115	0	0	0.00036193379067515	0	0	0	0	0	0	0	0	0	0	0	0	0	0	0	0	0	0	0	0	0	0.00263752494659012
417	0	0	0	0	0	0	0	0	0	0	0	0	0	0	0	0	0	0	0	0	0	0	0	0	0	0	0	0	0	0	0	0	0	0	0	0	0	0	0	0	0	0	0	0	0	0	0	0	0
418	0	0	0	0	0	0	0	0	0	0	0	0	0	0	0	0	0	0	0	0	0	0	0	0	0	0	0	0	0	0	0	0	0	0	0	0	0	0	0	0	0	0	0	0	0	0	0	0	0
419	0	0	0	0	0	0	0	0	0	0	-0.00686577411603158	0	0	0	0	0	0	0	0	0	0	0	0	0	0	0	0	0	0	0	0	0	0	0	0	0	0	0	0	0	0	0	0	0	0	0	0	0	0
420	-0.0163044364371546	-0.0277175419431627	-0.00489133093114637	-0.00163044364371545	-0.0054730444524819	-0.0063456147344853	-0.00489133093114637	-0.0100735186229606	-0.00489133093114637	-0.00326088728743091	-0.0025030139257188	-0.00652177457486182	-0.00326088728743091	-0.00815221821857728	-0.00489133093114637	-0.0163044364371546	-0.00652177457486182	0	0	0	0.00623091781419403	-0.00163044364371545	0.00623091781419403	-0.00163044364371545	0	0	-0.00163044364371545	0	0	0	0	-0.00163044364371545	0	0	-0.00978266186229273	-0.00326088728743091	-0.00163044364371545	0	0	0	-0.00163044364371545	0	0	0	-0.00326088728743091	0	-0.00163044364371545	0	0
421	0	0	0.116550116550117	0	0	0	0	-0.0619195046439628	-0.123839009287926	0	0	-0.0928792569659443	0	0	-0.0309597523219814	0	-0.278637770897833	0	-0.0309597523219814	-0.0619195046439628	0	0	0	0	0	0	0	0	0	0	0	0	0	0	0	-0.0619195046439628	0	0	0.0855903642281356	0	0	-0.0309597523219814	0	0	0.032763933692726	-0.0309597523219814	0	0.0546306119061542	0
422	0	0	0	0.0631313131313131	0	0	0	0	0	0	0	0	0	0	0	0	0	0	0	0	0	0	0	0	0	0	0	0	0	-0.0298195914715968	0	0	0	0	0	0	0	0	0	0	0	0	0	0	0	0	0	0	0
423	0	0	0	0	0	0	0	0	0	0	0	0	0	0	0	0	0	0	0	0	0	0	0	0	0	0	0	0	0	0	0	0	0	0	0	0	0	0	0	0	0	0	0	0	0	0	0	0	0
424	0	0	0	0	0	0	0	0	0	0	0	0	0	0	0	0	0	0	0	0	0	0	0	0	0	0	0	0	0	0	0	0	0	0	0	0	0	0	0	0	0	0	0	0	0	0	0	0	0
425	0	0	0	0	-0.000557485073337161	0.00188051225153732	0	0	0	0	0	0	0	0	0	-0.000557485073337161	0	0	0	0	0	0	0	0	0	0	0	0	0	0	0	0	0	0	0	0	0	0	0	0	-0.000557485073337161	0	0	0	0	0	0	-0.000557485073337161	0
426	0	0	0	0	0	0	0	0	0	0	0	0	0	0	0	0	0	0	0	0	0	0	0	0	0	0	0	0	0	0	0	-0.00241893542651879	0	0	0	0	0	0	0	-0.00120946771325939	0	0	0	0	0	0	0	0	0
427	0	0	0	0	0	0	0.0505242677871584	0	0.0192201794366235	0	0	0	-0.01434617315831	0	0	-0.00358654328957751	0	-0.00358654328957751	0	0	0	-0.0052234840678296	0	0	-0.01434617315831	0	0	0	0	0	0	-0.0107596298687325	0	-0.0609712359228176	0	0	-0.0430385194749301	0.0162957756696355	0	0	0.0045613445452402	0	-0.0107596298687325	0	0.174379526087676	0.00814788783481769	-0.037061130490093	-0.00358654328957751	0
428	0	0	0	0	0	0	0	0	0	0	0	0	0	0	0	0	0	0	0	0	0	0	0	0	0	0	0	0	0	0	0	0	0	0	0	0	0	0	0	0	0	0	0	0	0	0	0	0	0
429	0	0	0	0	0	0	0	0	0	0	0	0	0	0	0.0248951142315667	0	0	0.0248951142315667	0	0.118645009805753	0.0621504039776259	0.0561450794229619	0	0.174265799620968	0	-0.00618008775724615	0	0	0	-0.0123601755144923	0	-0.0185402632717385	-0.00618008775724615	0.0315994915965597	0	0	0.0310752019888129	0	0	0	0	0	0	0	0	0	0	0	0
430	0	0	0	0	0	0	0	0	-0.00883080183680678	0	0	0	0	0	0	0	0	0	0	0	0	0	0	0	0	0	0	0	0	0	0	0	0	0	0	0	0	-0.00883080183680678	0	0	0	0	0	0	0	0	0	0	0
431	0	0	0	0	0	0	0	0	0	0	0	0	0	0	0	0	0	0	0	0	0	0	0	0	0	0	0	0	0	0	0	0	0	0	0	0	0	0	0	0	0	0	0	0	0	0	0	0	0
432	0	0	0	0	0	0	0	-0.0191314329443275	0	0	0	0	0	0	0	0	0	0	0	0	0	0	0	0	0	0	0	0	0	0	0	0	0	0	0	0	0	0	0	0	0	0	0	0	-0.0191314329443275	0	0	0	0
433	0	0	0	0	0.0033689317117542	0	0	0	0	0	0	0	0	0	0	0	0	0	0	0	0	0	0	0	0	0	0	0	0	0	0	0	0	0	0	0	0	0	0	0	0	0	0	0	0	0	0	0	0
434	0	0	0	0	0	0	0	0	0	0	0	0	0	0	0	0	0	0	0	0	0	0	0	0	0	0	0	0	0	-0.000571668672270925	0	0	-0.000285834336135463	0	0	0	0	0.00137532664007702	0	0	0	0	0	0.00108949230394156	0	-0.000285834336135463	0	0	0.00430412417516593
435	0	0	0	-0.0103939299449122	0	-0.0103939299449122	0	0	0	0	0	0	0	0	0	0	0	0	0	0	0	0	0	0	0	0	0	0	0	-0.20317307489842	0	0	0	0	0	0	0	0	0	0	0	0	0	0	0	0	0	0	0
436	0	-0.00456996618225025	0	0	0	0	0	0	0.0395910638100474	0	0	0	0	0	0	0	0	0	-0.00228498309112513	0	0	0	0	0	0	0	0	0	0	0	0	0	0	0	0	0	0	-0.00456996618225025	0	0	0	0	0	0	-0.0091399323645005	0	0	0.0209380234505863	0
437	-0.000214633727543946	0	0	0	0	0	0	-0.000214633727543946	0	0	0	0	-7.8686200825399e-05	0	0	0	-0.000643901182631839	0	0	0	0	0	0	0	0	0	0	0	0	0	0	0	0	0	0	0	0	0	0	0	0.00134506369115682	0	0	-0.000429267455087892	0	0	0	-0.000643901182631839	-0.000214633727543946
438	0	0	0	0	0	0	0	0	0	0	0	0	0	0	0	0	0	0	0	0	0	-0.000161626610205104	0	0	0	0	0	0	-0.000161626610205104	0	0	0	0	0	0	0	0	0	0	0	0	0	0	0	-0.000323253220410208	0	0	0	0
439	0	0	0	0	0	0	0	0	0	0	0	0	0	0	0	0	0	0	0	0	0	0	0	-0.00526555972899919	0	0	-0.00702074630533226	0	0	0	0	0	0	0	0	0	0	0	0	0	0	0	0	0	0	0	0	0	0
440	0	0	0	0	0	0	0	0	0	0	0	0	0	0	0	0	0	0	0	0	0	0	0	0	0	0	0	0	0	0	0	0	0	0	0	0	0	0	0	0	0	0	-0.00523834468308015	0	0	0	0	0	0
441	0	0	0	0	0	0	0	0	0	0	0	0	0	0	0	0	0	0	0	0	0	0	0	0	0	0	0	0	0	0	0	0	0	0	0	-0.00930665425779432	0	0	0	-0.00930665425779432	0	-0.00930665425779432	0	-0.00930665425779432	0	0	0	0	0
442	0	-0.00238971466806863	0	0	-0.00238971466806863	0	0.010634903754121	0	-0.00477942933613727	0	0	0	0.12021207654087	0.00585547441798373	-0.00238971466806863	0	0.00585547441798373	0.0223458525900886	0	0	0	0	-0.00955885867227453	0	0.0329807563442096	0	0	0.0377601856803468	0	0	0.0531745187706051	0	0.0470814198482458	-0.00955885867227453	0	-0.026286861348755	0	-0.00238971466806863	0	0	0.00824518908605237	0.0175664232539513	0	0	0	0.0223458525900886	0	0	0
443	0	0	0	0	0	0	0	0	0	0	0	0	0	0	0	0	0	0	0	0	0	0	0	0	0	0	0	0	0	0	0	-0.00129002296240873	0	0	0	0	0	0	-0.00129002296240873	0	0	0	0	0	0	0	0	0	0
444	0	0	0	0	0	0	0.000222995769770247	0	0	0	0	0	0	0	0	0	0	0	0	0	0	0	0	0	0	0	0	0	0	0	0	0	0	0	0	0	0	0	0	0	0	0	0	0	0	0	0	0	0
445	0	0	0	0	0	-0.00310896937665164	0	0	0	0	0	0	0	0	0	0	0	0	0	0	0	0	0	0	0	0	0	0	0	0	0	0	0	0	0	0	0	0	0	0	0	0	0	0	0	0	0	0	0
446	0.0165043736590196	0	0	0	0	0	0	0	0	0	0	0	0	0	0	0	0	0	0	0	0	0	0	0	0	0	0	0	0	0	0	0	0	0	0	0	0	0	0	0	0	0	0	0	0	0	0	0	0
447	0	0	0.0221385875581138	0	0	0	0	0	0	0	0	0	-0.00401074880680223	0	0	0	0	0	0	0	0	0	0	0	0	0	0	0	0	-0.00401074880680223	0	0	0.0221385875581138	-0.0160429952272089	0.0402664263094254	0	0	0	0	0	0.0221385875581138	-0.00401074880680223	0	0	0	0.0221385875581138	0	0	0
448	0	-0.00427058421592074	0	0	0	0	-0.00427058421592074	0	0	0	0	0	0	-0.00854116843184148	0	0	0	-0.00427058421592074	0	0	0	0	-0.00427058421592074	0	0	0	-0.00854116843184148	-0.00427058421592074	0	0	0	-0.017082336863683	0.0576701268742791	-0.0128117526477622	0	0	0	0	0	0	0	-0.00854116843184148	0	0	-0.00427058421592074	0	0	0	0
449	0	0	0	0	0	0	0	0	0	0	0	0	0	0	0	0	0	0	0	0	0	0	0	0	0	0	0	0	0	0	0	0	0	0	0	0	0	0	0	0	0	0	0	0	0	0	0	0	0
450	-0.000231351881584853	-0.000925407526339412	0	0	0	-0.000925407526339412	0	0	0	-0.00138811128950912	0	-0.000231351881584853	0	0	-0.000231351881584853	0	0	-0.000231351881584853	0	0	0	0	0	0	0	0	0	0	0	0	0	-0.000231351881584853	0	0	-0.000231351881584853	0	0	-0.000231351881584853	0	0	0	0	0	0	0	-0.000231351881584853	0	0	0
451	0	0	0	0	0	0	0	0	0	0	0	0	0	0	0	0	0	0	0	0	0	0	0	0	0	0	0	0	0	0	0	0	0	0	0	0	0	0	0	0	0	0	0	0	0	0	0	0	0
452	0	0	0	0	0	0	0	0	0	0	0	0	0	0	0	0	0	0	0	0	0	0	0	0	0	0	0	0	0	0	0	0	0	0	0	0	0	0	0	0	0	0	0	0	0	0	0	0	0
453	0	0	0	0	0	0	0	0	0	0.00343784378437844	0	0	0	0	0	0	0	0	0	0	0	0	0	0	0	0	0	0	0	0	0	0	0	0	0	0	0	0	0	0	0	0	0	0	0	0	0	0	0
454	0	0	0	0	0	0	0	0	0	0	0	0	0	0	0	0	0	0	0	0	0	0	0	0	0	0	0	0	0	0	0	0	0	0	0	0	0	0	0	0	0	0	0	0	0	0	0	0	0
455	0	0	0	0	0	0	0	0	0	0	0	0	0	0	0	0	0	0	0	0	0	0	0	0	0	0	0	0	0	0	0	0	0	0	0	0	0	0	0	0	0	0	0	0	0	0	0	0	0
456	0	0	0	0	0	0	0.0251572327044025	0	0	0	0	0	0	0	0	0	0	0	0	0	0	0	0	0	0	0	0	0	0	0	0.0251572327044025	0	0	0	0	0	0	0	0	0	0	0	0	0	0	0	0	0	0
457	0	-0.00912658574427307	0	0	0	0	0	0	0	0	-0.00456329287213653	0	0	0	0	0	0	0	0	0	-0.00228164643606827	0	0	0	0	0	0	0	0	0	0	0	0	-0.00228164643606827	0	0	0	-0.00228164643606827	0	-0.0182531714885461	0	0.00666255685772889	-0.0011864188306531	0.0089442032937972	0.0102218133496882	-0.0068449393082048	0	-0.00912658574427307	0
458	0	0	0	0	0	-6.4075865825137e-05	0	0	0	0	0	0	-6.4075865825137e-05	0	0	0	0	0	0	0	0	0	0	0	0	0	0	0	0	0	0	0	0	0	0	0	0	0	0	0	0	0	0	0	0	0	0	0	0
459	0	0	0	0	0	0	0	0	0	0	0	0	0	0	0	0	0	0	0	0	0	0	0	0	0	0	0	0	0	0	0	-0.0106786267286027	0	0	0.0268377867022733	0	0	0	0	0	0	0	0	0	0	0	0	0	0
460	0	0	0	0	0	0	0	0	0	0	0	0	0	0	0	0	0	0	0	0	0	0	0	0	0	0	0	0	0	0	0	0	0	0	0	0	0	0	0	0	0	0	0	0	0	0	0	0	0
461	0	0	0	0	0	0	0	0	0	0.0945179584120983	0	0	0	0	0	0	0	0	0	0	0	0	0	0	0	0	0	0	0	0	0	0	0	0	0	0	0	-0.175175175175175	0.0945179584120983	0	0	0	0	0	0	0	0	0	0
462	0	0	0	0	0	0	0	0	0	0	0	0	0	0	0	0	0	0	0	0	0	0	0	0	0	0	0	0	0	0	0	0	0	0	0	0	0	0	0	0	0	0	0	0	0	0	0	0	0
463	0	0	0	0	0	0	0	0	0	0	0	0	0	0	0	0	0	0	0	0	0	0	0	0	0	0	0	0	0	0	0	0	0	0	0	0	0	0	0	0	0	0	0	0	-0.00535680366434979	0	0	0	0
464	0	0	-0.00366059008712204	0	0	0	0	0	0	0	0	0	-0.00732118017424409	0	0	0	0	0	0	0	-0.00366059008712204	0	0	0	0	-0.00366059008712204	0	0	0	0	-0.0109817702613661	0	0	0	0	0	0	0	0	0	0	0	0	0	0	0	0	0	0
465	0	0	0	0	0	0	0	0	0	0	0	0	0	0	0	0	0	0	0	0	0	0	0	0	0	0	0	0	0	0	0	0	0	0	0	0	0	0	0	0	0	0	0	0	0	0	0	0	0
466	0	0	0	0	0	0	0	0	0	0	0	0	0	0	0	0	0	0	0	0	0	0	0	0	0	0	-0.00170633904956915	0	0	0	0	0	0	0	0	0	0	0	0	0	0	0	0	0	0	0	0	0	0
467	0	0	0	0	0	0	0	0	0	0	0	0	0	0	0	0	0	0	0	0	0	0	0	0	0	0	0	0	0	0	0	0	0	0	0	0	0	0	0	0	0	0	0	0	0	0	0	0	0
468	0	0	0	0	0.00213871719742498	0	0	-0.00046990935448552	0	-0.00046990935448552	0	0	0	0	0	0	0	0	0	0	0	0	0	0	0	0	0	0	0	0	0	-0.00046990935448552	0	0	0	0	0	0	0	-0.00046990935448552	0	0	0	0	-0.00140972806345656	0	-0.00046990935448552	0.00119889848845394	0
469	0	0	0	0	0	0	0	0	0	0	0	0	0	0	0	0	0	0	0	0	0	0	0	0	0	0	0	0	0	0	0	0	0	0	0	0	0	0	0	0	0	0	0	0	0	0	0	0	0
470	0	-0.00512380923866601	0.0215626670797535	0	-0.00778876859568502	-0.00389438429784251	-0.0389438429784251	-0.00389438429784251	-0.01557753719137	0	0	-0.00389438429784251	0.032877715682176	-0.0047962036514934	-0.0350494586805826	-0.00778876859568502	-0.01557753719137	0.07091973930695	-0.0116831528935275	0	0	0	0	0	-0.0047962036514934	0	0	-0.00389438429784251	0	0	-0.000901819353650902	0	0	0	0	0	0	0	0	0	-0.00778876859568502	0	0	-0.00389438429784251	0	0	0	0	0
471	0	0	0	0	0	0	0	0	0	0	0	0	0	0	0	0	0	0	0	0	0	0	0	-0.0181290790427846	0	0	0	-0.00906453952139231	0	0	0	0	0	0	0	0	0	0	0	0	0	0	-0.00906453952139231	0	0	0	0	0	0
472	0	0	0	0	0	0	0	0	0.0043011619233997	0	0	0	0	0	0	0	0	0	0	0	0	-0.00368582064796727	0	0	0	0	0	0	0	0	0	0	0	0	0	0	0	-0.00368582064796727	0	-0.00737164129593454	0	0	-0.0282558826328733	0	0	0	0	0	0
473	0	0	0	0	0	0	0	0	0	0	0	0	0	0	0	0	0	0	0	0	0	0	0	0	0	0	0	0	0	0	0	0	0	0	0	0	0	0	0	0	0	0	0	0	0	0	0	0	0
474	0	-0.00785854616895874	0	0	0	0	0	0	0	0	0	0	0	0	0	0	0	0	0	-0.0235756385068762	0	0	0	0	0	0	0	0	0	0	0	-0.0235756385068762	0	-0.0550098231827112	0	0	0	0	0	0	0	0	0	0	0	0	0	0	0
475	0	0	0	0	0	0	0	0	0	0	0	0	0	0	0	0	0	0	0	0	0	0	0	0	0	0	0	0	0	0	0	0	0	0	0	0	0	0	0	0	0	0	0	0	0	0	0	0	0
476	0	0	0	0	0	0	0	0	0	0	0	-0.00336496399488525	0	0	0	0	0	0.0375469336670839	0	0	0	0	-0.00336496399488525	0	0	0	0.0125156445556946	0	0	0	-0.00336496399488525	0	0	0	0	0	0	0	0	0	0	-0.0100948919846558	0	-0.00672992798977051	0	0	0	0	0
477	0	0	0	0	0	0	0	0	0	0	0	0	0	0	0	0	0	0	0	0	0	0	0	0	0	0	0	0	0	0	0	0	0	0	0	0	0	0	0	0	0	0	0	0	0	0	0	0	0
478	0	0	0	0	0	0	0	0	0	0	0	0	0	-0.00050979312594949	0	0	0	0	0	0	0	0	0	0	0	0	0	0	0	0	0	0	0	0	0	0	0	0	0	0	0	0	0	0	0	0	0	0	0
479	0	0	0	0	0.0545123099228784	-0.0107146683810136	0	0	0	0	0.0113406470595539	0	0	0	0	-0.0428586735240544	0	0	0.272874538953662	0	0	0	0	0	-0.0097757003632032	0	0	-0.0428586735240544	0	0	-0.0321440051430408	0	0	0	-0.053573341905068	0	-0.0321440051430408	-0.0214293367620272	0	0	0	0	0	-0.0107146683810136	0	-0.0214293367620272	0	0	0
480	0	0	0	-0.00264634275431354	0	0	0	0	0	-0.00529268550862708	0	0	0	0	0	-0.00264634275431354	0	-0.00793902826294062	0	-0.00264634275431354	-0.00793902826294062	0	-0.00529268550862708	0	0	0	0	0	0	0	0	-0.00264634275431354	-0.00529268550862708	0	0	-0.00264634275431354	0	-0.00793902826294062	-0.00264634275431354	-0.00498565126641391	0.0111994395016805	0	-0.00264634275431354	0.00824606250515379	0	-0.00264634275431354	0	0	-0.00529268550862708
481	0	0	0	0	0	0	0	0	0	0	0	0	0	0	0	0	0	0	0	0	0	0	0	0	0	0	0	0	0	0	0	0	0	0	0	0	0	0	0	0	0	0	0	0	0	0.0163733115022513	0	-0.00115791667631597	0
482	0	0	0	0	0	0	0	0	0	0	0	0	0	0	0	-0.000167963061563501	0	0	0	0	0	0	0	0	0	0	0	-0.000167963061563501	0	0	0	0	0	0	0	0	0	0	0	0	0	0	0	0	0	0	0	0	0
483	0	0	0	0	0	0	0	0	0	0	0	0	0	0	0	0	0	0	0	0	0	0	-0.00751766651631334	0	-0.00751766651631334	0	0	0	0	0	0	0	0	0	0	0	0	0	0	-0.00751766651631334	0	0	0	0	0	0	0	0	0
484	0	0	0	0	0	0	0	0	0	0	0	0	0	0	0	0	0	0	0	0	0	0	0	0	0	0	0	0	0	0	0	0	0	0	0	0	0	0	0	0	0	0	-0.00607561097862904	0	0	0	0	0	0
485	0	0	0	0	0	0	0	0	0	0	0	0	0	0	0	-0.0087404947120007	0	0	0	0	0	0	0	0	0	0	0	0	0	0	0	0	0	0	0	0	0	0	0	0	0	0	0	0	0	0	0	0	0
486	0	0	0	0	0	0	0	0	0	0	0	0	0	0	0	0	0	0	0	0	0	0	0	0	0	-0.00106614354556698	0	0	0	0	0	0	0	0	0	0	0	0	0	0	0	0	0.00248524504737286	0	0	0	0	0	0
487	0	0	0	0	0	0	0	0	0	0	-0.0552791597567717	0	0	0	0	0	0	0	0	0	0	0	-0.110558319513543	0	0	0	0	0	0	0	0.031401179506805	-0.0552791597567717	0	0.394477317554241	0.678396315594938	0	0	1.02511767264924	0	0	0.370599337304274	0.394477317554241	0	-0.497512437810945	0	0.141959499020348	0	0.741198674608546	0
488	0	0	0	0	0	0	0	0	0	0	0	0	0	0	0	0	0	0	0	0	0	0	0	0	0	0	0	0	0	0	0	0	0	0	0	0	-0.0371402042711235	0	0	0	0	0	0	0	0	0	0	0	0
489	0	0	0	0.27972027972028	0	-0.00985221674876847	-0.0197044334975369	0	0	0	0	-0.00985221674876847	0	0.120155706362603	-0.00985221674876847	0	0	0	-0.00985221674876847	0.399875986082883	0	0.269868062971512	0	-0.00985221674876847	0	0	-0.00985221674876847	-0.0394088669950739	0.110303489613835	-0.00985221674876847	-0.0197044334975369	0	0	0	0	-0.00985221674876847	0	0	0	0	0	-0.0295566502463054	0	0	-0.00985221674876847	0	0	-0.00985221674876847	0
490	0	0	0	0	0	0	0	0	0	0	0	0	0	0	0	0	0	0	0	0	0	0	0	0	0	0	0	0	0	0	0	0	0	0	0	0	0	0	0	0	0	0	0	0	0	0	0	0	0
491	0	0	0	0	0	0	0	0	0	0	0	0	0	0	0	0	0	0	0	0	0	0	0	0	0	0	0	0	0	0	0	0	0	0	0	0	0	0	0	0	0	0	0	0	0	0	0	0	0
492	0	0.61930340974741	0.392806332012704	0	-0.060248222677431	0	0	-0.277141824316183	0	0	0	0	0	0	0	0	0	0	0	0	0	0	0	0	0	0	0	0	0	0	0	0	0	0	0	0	0	0	0	0	0	0	0	-0.0240992890709724	0	0	0	0	0
493	0	-0.0134934556739981	0	0	0	0	0	0	0	0	0	0	0	0	0	0	0	0	0	0	0	0	0	0	0	0	0	0	0	0	0	0	0	0	0	0	0	0	0	0	0	0	0	0	0	0	0	0	0
494	-0.310300400826561	-0.038157699257315	-0.116327602656305	-0.193054227934512	-1.02063244725083	-0.026421488880844	-0.017591548037897	-0.018799693275011	-0.0276087968225125	-0.0032745968306122	-0.0120871732606879	0.00182090006210609	-0.0969116816737269	-0.0378715971385195	-0.0211314096918592	-0.03599278207614	-0.06687270284669	-0.317706776840682	-0.100727226798761	-0.12423090349487	-5.12382460505429	-1.50954622503544	-0.0607659918922115	-0.0894740497164382	-0.0637035173689036	-0.0386476783166115	-0.0427493255604396	-0.0592138295360285	-0.015256358738475	-0.012655904615704	-0.06421086084107	-0.178070079784534	-0.049581148457885	-0.033109698717148	-0.015991889329164	-0.029174850708992	-0.020641430632563	0.006082400776459	0.010517646491634	-0.438425601742184	-0.240340737680377	-0.094974951611073	-0.119925379310541	0.00924464048909809	-0.013098387322449	0.0202186612177747	-0.0413604895573563	-0.093517781959993	0.00919367125397269
495	0	0	0	0	0	0	0	0	0	0	0	0	0	0	0	0	0	0	0	-0.00430098277456399	0	0	0	0	0	0	-0.00430098277456399	0	0	0	0	0	0	0	0	0	0	0	0	0	0	0	0	0	0	0	0	0	0
496	0	0	0	0	0	0	0	0	0	0	0	0	0	0	0	0	0	0	0	0	0	0	0	0	0	0	0	0	0	0	0	0	0	0	0	0	0	0	0.100806451612903	0	0	0	0	0	0	0	-0.010527423939362	0	0.100806451612903
497	0	0	0	0	0	0	0	0	0	0	0	0	0	0	0	0	0	0	0	0	0	0	0	0	0	0	0	0	0	0	0	0	0	0	0	0	0	0	0	0	0	0	0	0	0	0	0	0	0
498	0	0	0	0	0	0	0	0	0	0	-0.00315030085373153	0	0	0	-0.00315030085373153	0	0	0	0	0	-0.00945090256119459	0	0	0	0	0	0	0	0	0	0	0	0	-0.00315030085373153	0	0	0	0	0.00951474785918173	0	0	0	0	0	0	0	0	0	0
499	0	0	0	0	0	0	0	0	0	0	0	0	0	0	0	0	0	0	0	0	0	0	0	0	0	0	0	0	0	0	0	0	0	0	0	0	0	0	0	0	0	0	0	0	0	0	0	0	0
500	0	0	0	0	0	0	0	0	0	0	0	0	0	0	0	0	0	0	0	0	0	0	0	0	0	0	0	0	0	0	0	0	0	0	0	0	0	0	0	0	0	0	0	0	0	0	0	0	0
501	0	0	0.158150413228555	-0.0587659157688541	0.218357633509019	0	0	-0.019588638589618	0	-0.137120470127326	0	0	-0.039177277179236	4.69380468358453	0.295270883355881	0	0	-0.0587659157688541	3.71004884056879	0.492598573763672	0	0	0	-0.039177277179236	0	1.88915713167299	6.79267162169687	-0.0587659157688541	0.96993242247256	-0.019588638589618	1.5742976097275	4.8882497649691	0.00144130451161101	-1.64544564152791	-0.352595494613124	0.531775850942908	0.295270883355881	16.9569475790998	-0.430950048971596	0.4142440194052	-4.613943310873	-0.822722820763957	-0.137120470127326	-7.73030572034106	-0.0979431929480901	0	-10.7455147586306	-0.39177277179236	-1.76153616855401
502	0	0	0	0	0	0	0	0	0	0	0	0	0	0	0	0	0	0	0	0	0	0	0	0	0	0	0	0	0	0	0	0	0	0	0	0	0	0	0	0	0	0	0	0	0	0	0	0	0
503	0	0	0	0	0	0	0	0	0	0	0	0	0	0	0	0	0	0	0	0	0	0	0.00591540964211772	0	0	0	0	0	0	0	0	0	0	0	0	0	0	0	0	0	0	0	0	0	0	0	0	0	0
504	0	-0.00334492908750334	0	0	0	-0.00167246454375167	0	0	-0.00167246454375167	0.0059676553082294	0	0	-0.00167246454375167	0	0	0	0	0	0	0	0	0	0	0	0	0	0	0	0	0	0	0	0	0	0	0	0	0	0	0	0	0	0	0	0	0	0	0	0
505	0	0	0	0	0.000302279510577313	0	0.000916481079248119	0	-0.000409467712447204	-0.000204733856223602	0.000302279510577313	-0.000818935424894409	0	0	0	0	-0.000721389770540701	0	0	0	0	-0.000614201568670806	-0.000409467712447204	-0.00102366928111801	0	0	0	0	0	0	0	0	-0.000204733856223602	0	-0.000818935424894409	0	0	0	0	0	0	0	0	0	0	0	0	0	0
506	-0.136109976861304	0.306329441899898	-0.142915475704369	-0.117934648625808	-0.129304478018239	0.03635065647099	-0.049879660195156	-0.065731826174988	-0.0068054988430652	0.80835113968874	-0.333469443310195	0.19063596156779	-0.056685159038222	-0.1565264733905	-0.0068054988430652	0	0	-0.0068054988430652	0	0	0	0	-0.0136109976861304	0	0	0	0.133868808567604	0	0	-0.0136109976861304	0	0.106646813195343	0.133950802529568	-0.17237863937033	0.113534306000373	-0.102000488684014	-0.120175816919509	-0.088389490997883	0.957580150464389	-0.054361996782557	0.696648032172244	-0.251803457193412	0.124822141430838	-0.0884714849598476	-0.034027494215326	-0.0136109976861304	0.267737617135207	-0.0136109976861304	-0.0272219953722608
507	0	0	0	0	0	0	0	0	0	0	0	0	0	0	0	0	0	0	0	0	0	0	0	0	0	0	0	0	0	0	0	0	0	0	0	0	0	0	0	0	0	0	0	0	0	0	0	0	0
508	0	0	0	0	0	0	0	0	0	0	0	0	0.00096195469193401	0	0	0	0	0	0	0	0	0	0	0	0	0	0	0	0	0	0	0	0	0	0	0	0	0	0	0	0	0	0	0	0	0	0	-0.000266628272195471	0
509	0	0	0	0	0	0	0	0	0	0	0	0	0	0	-0.000289724066798781	0	0	0	0	0	0	0	0	-0.000289724066798781	0	0	0	0	0	-0.000579448133597562	0	0	0	-0.0014486203339939	0	0	0	0	0	0	0	0	0.00201158652958586	0	0	0	0	-0.0014486203339939	0
510	0	-0.00589448865310934	0	0	0	0	-0.00589448865310934	0	0	0	0	0	0	0	0	0	0	0	0	0	0	0	0	0	0	0	0	0	0	0	0	0	0	0	0	0	0	0	0	0	0	-0.0117889773062187	0	0	0	0	0	0	0
511	0	0	0	0	0	0	0	0	0	0	0	0	0	0	0	0	0	0	0	0	0	0	0	0	0	0	0	0	0	0	0	0	0	0	0	0	0	0.00621581302834411	0	0	0	-0.00202404566247015	0	0	0	0	0	-0.00404809132494029	0
512	0	0	0	0	0	0	0	0	0	0	0	0	0	0	0	0	0	0	0	0	0	0	0.000319429495493656	0	0	0	0	0	0	0	0	0	-0.000414941202831559	0	0	0	0	0	0	0	0	0	0	0	0	0	0	0	0.000734370698325215
513	0	0	0	0	0	0	0	0	0	0	0	0	0	0	0	0	0	0	0	0	0	0	0	0	0	0	0	0	0	0	0	0	0	0	0	0	0	0	0	0	-0.0115707260630605	0	0	0	0	0	0	0	0
514	-0.0149432157800359	0	0	0	0	0	0	0	0	0	0	0	0	0	0	0	0	0	0	0	0	0	0	0	0	0	0	0	0	0	0	0	0	0	0	0	0	0	0	0	0	0	0	0	0	0	-0.0149432157800359	0	0
515	0	0	0	0	0	0	0	0	0	0	0	0	0	0	0	0	0	0	0	0	0	0	0	-0.00392618767177071	0	0	0	0	-0.00392618767177071	0	0	0	0	0	0	0	0	0	0	0	0	0	0	0	0	0	0	0	0
516	0	0	0	0	0	0	0	0	0	0	0	0	0	0	-0.013595371531292	0	0	0.00631193587073155	-0.0166165652049125	0	0	0	0	0	0	0	0.038786955098995	0	0	-0.00151059683681022	-0.00302119367362045	0	0	-0.00426224198694005	0	0	0	0	0	0	0	-0.00453179051043067	0	0	-0.00755298418405112	0	0	0	0
517	0.0154245531549428	0.0462736594648286	-0.00397408894011048	0.0035022863346114	-0.00397408894011048	0	0	0	0.0154245531549428	0	-0.00794817788022096	-0.0238445336406629	-0.0317927115208838	-0.00794817788022096	0	-0.00397408894011048	0	0	0	0	0	0	0	-0.0044458915456096	0.0462736594648286	0.0193986420950533	0.0149527505494438	-0.00794817788022096	0.0387972841901067	0	-0.00794817788022096	0	-0.00397408894011048	0	0	0.0035022863346114	-0.0278186225807734	-0.00397408894011048	0	0	0	-0.000471802605499099	0.0387972841901067	0.127370514179654	-0.0158963557604419	0.0154245531549428	0	0	0
518	0	0	0	0	0	0	0	0	-0.00272329300590274	-0.000680823251475684	0	-0.00136164650295137	0	0	0	0	0.0128501966711202	0	0	0.00229763181638045	0	-0.00136164650295137	0	0	0	0	0	0	0	0	0	0.00076587727212682	0	-0.000936376399695699	0.00076587727212682	0.00382938636063406	0.00212752377507819	-0.00816987901770821	0	0	0	0	0	0	-0.000680823251475684	0	-0.000680823251475684	0	-0.00204246975442705
519	0	0	0	0	0	0	0	0	0	0	0	0	0	0	0	0	0	0	0	0	0	0	0	0	0	0	0	0	0	0	0	0	0	0	0	0	0	0	0	0	0	0	0	0	0	0	0	0	0
520	-0.0100080064051241	0	0	0	0	0	0	0	0	0	-0.0900720576461169	0.0436871996505024	0	-0.146464922046856	0	0	-0.0200160128102482	0	0	0	-0.0100080064051241	0	0	0	0	0	0	0	0	0	0	0	0	0	0	0	0	0.0336791932453783	0	0	0	0	0	0	0	-0.0100080064051241	0	-0.0100080064051241	0
521	0	0	-0.00297176820208024	0	0	0	-0.00297176820208024	0	-0.0356612184249629	0	0	0	0	0	0	0	0	0	0	0	0	0	0	0	0	0	0	-0.00297176820208024	0	0	0	0	0	0	0	0	0	0	0	0	0	0	0	0	0	0	0	0	0
522	0	0	-0.00764292265362275	0	0	0	0	0	0	0	0	0	0	-0.00764292265362275	0	0	0	0	0	0	0.0216568136487506	0	0	0	0	0	0	-0.00764292265362275	0	-0.00764292265362275	0	0	0	0	0	0	0	-0.0152858453072455	0	0	0	0.0292997363023733	0	0	0	-0.00764292265362275	0	0	0
523	-0.0111650756433875	0	-0.00558253782169374	0	-0.00558253782169374	0	0	0	-0.0111650756433875	0	-0.00558253782169374	-0.022330151286775	0	0	0	0	0	0	-0.0390777647518562	0	-0.0111650756433875	-0.022330151286775	0.0528579549803944	-0.00558253782169374	0	-0.0111650756433875	0	0	0	-0.0111650756433875	0	0	0	-0.0111650756433875	-0.00558253782169374	-0.0111650756433875	-0.00558253782169374	-0.0167476134650812	0	0	0	-0.00558253782169374	0	0	0	-0.00558253782169374	0	0	0
524	0	0	0	0	0	0	0	0	0	0	-0.0168067226890756	0	0	0	0	0	0	0	0	0	0	0	0	0	0	0	0	0	0	0	0	0	0	0	0	0	0	0	0	0	0	0	0	0	0	0	0	0	0
525	0	0.0220409962530306	0	-0.00936504963476306	-0.0154192022860217	0	0	0	0	0	-0.00936504963476306	0	0	0	-0.0187300992695261	0	-0.0280951489042892	-0.00936504963476306	0	0	0	0	0.0220409962530306	-0.00936504963476306	0	0	0	0	0	0	0	0	0	-0.00936504963476306	0	0	0	0	0	0	0	0	0	0	0	0	0	0	0
526	0	0	0	0	0	0	0	0	0	0	0	0	0	0	0	0	0	0	0	0	0	0	-0.000731587764926219	0	0	0	0	0	0	0	0	0	0	0	0	0	0	0	0	0	0	0	0	0	0	0	0	0	0
527	-0.0228571428571429	0	-0.00380952380952381	0	0	0	0	0	0	0	0	0.00261846261846258	0	0	0	0	0	0	-0.00380952380952381	-0.0152380952380952	0	0	0	0	0	0	0	0	0	0	0	0	0	0	0	0	0	0	0	0	0	0	0	0	0	-0.00761904761904762	0	0	0
528	0	0	0	0	0	0	0	0	0	0	0	0	0	0	-0.00221906621693591	0	0	0	0	0	0	0	0	0	0	0	0	0	0	0	0	0	0	0	0	0	0	0	0	0	0	0	0	0	0	0	0	0	0
529	0	0	0	0	0	0	0	0	-0.000836540070269366	0	0	0	0.00172824997407625	0	-0.00167308014053873	0	-0.000836540070269366	0	0	0	0	0	0	0	0	0	0	0	0	-0.000836540070269366	0	-0.000836540070269366	0	0	-0.000836540070269366	0	0	-0.000836540070269366	0	-0.000836540070269366	0	0	-0.0050192404216162	0	0	0	0	0	-0.00663715072861741
530	0	0	0	0	0	0	0	0	0	0	0	0	0	0	0	0	0	0	0	0	0	0	0	0	0	0	0	0	0	0	0	0	0	-0.00552333609500138	0	0	0	0	0	0	0	0	0	0	0	0	0	0	0
531	0	-0.013051422605064	0	0	0	0	0	0	0	0	0	0	0	0	0	0	0	0	0	0	0	0	0	0	0	0.0137687502955035	0	0	0	0	0	0	0.027537500591007	0	0	0	-0.00435047420168798	-0.0174018968067519	0.0181192244971915	0	0.0014346553808791	0	-0.0348037936135039	0	0	0	-0.00870094840337597	0	-0.00870094840337597
532	0	0	0	0	0	0	0	0	0	0	-0.000419346992862714	-0.000209673496431357	0	0	0	0	0	0	0	-0.000209673496431357	0	0	0	0	0	-0.000419346992862714	0	0	0	0	0	0	0	0	0	0	0	0	0	0	0	0	0	0	0	0	0	0	0
533	-0.010465724751439	-0.0313971742543171	0	0	0	0	-0.010465724751439	0	0	0	0.0290049170972409	-0.010465724751439	0	0	0	0	0	0	0	0	-0.0209314495028781	0.0193366113981607	0	0	-0.0531260428095539	0	-0.0523286237571952	0	0	0	0	-0.306695694001167	-0.0209314495028781	0	-0.342877382569636	-0.0313971742543171	0	0	0	0	0	0	0.049936366600119	0	0	0	0	0	-0.010465724751439
534	0	0	0	0	0	0	0	0	0	0	0	0	0	-0.00102692599971246	0	0.00349076692149265	0	0	0	-0.00102692599971246	0	0	0	0	0	0	-0.00308077799913738	0	0	0	0	0	0	0	0	0	0	0	0	0	0	0	0	0	0	0	0	0	0
535	0	0	0	0	0	0	0	0	0	0	0	0	0	0	0	0	0	0	0	0	0	0	0	0	0	0	0	0	0	0	0	0	0	0	0	0	0	0	0	0	0	0	0	0	0	0	0	0	0
536	0	0	0	0	0	0	0	0	0	0	0	0	0	0	0	0	-0.00412643393579269	0	0	0	0	0	0	0	0	0	0	0	0	0	-0.00206321696789634	0	0	0	0	0	0	0	0	0	0	0	0	0	0	0	0	0	0
537	0	0	0	0.248927596516313	0	-0.0796178343949045	0	-0.0796178343949045	0	0	0	0	0	-0.0398089171974522	-0.142607998613459	-0.119426751592357	-0.0398089171974522	-0.318471337579618	-0.0398089171974522	0	-0.262034750205815	0	-0.0398089171974522	-0.0796178343949045	0	-0.0398089171974522	0	0	0	0	0	0	0.01662767017635	0	0	0.209118679318861	0	-0.0398089171974522	0	0	0	0	0	-0.461079336193076	0	0	-0.398089171974522	0	0.136054421768707
538	0	0	0	0	0	0	0	0	0	0	0	0	0	0	0	0	0	0	0	0	0	0	0	0	0	0	0	0	0	0	0	0	0	0	0	0	0	0	0	0	0	0	0	0	0	0	0	0	0
539	0	0	0	0	0	0	0	0	0	0	0	-0.010058844238797	0	0	0	0	0	0	0	0	0	0	0	0	0	0	-0.00502942211939848	0	0	0	0	0	0	0	0	0	0	0	0	0	0	0	0	0	0	0	0	0	0
540	0	0	0	0	0	0	0	0	0	0	0	0	0	0	0	0	0	0	0	0	0	0	0	0	0	0	0	0	0	0	0	0	0	0	0	0	0	0	0	0	0	-0.00846023688663283	0	0	0	0	0	0	0
541	0	0	0	0	0	0	0	0	0	0	0	0	0	0	0	0	0	0	0	0	0	0	0	0	0	0	0	0	0	0	0	0	0	0	-0.00283342305839685	0	0	0	0	-0.00283342305839685	0	0	0	0	-0.00283342305839685	0	0	0	0
542	0	0	0	0	0	0	0	0	0	0	0	0	0	0	0	0	0	0	0	0	0	0	0	0	0	0	0	0	0	0	0	0	0	0	0	0	0	0	0	0	0	0	0	0	0	0	0	0	0
543	0	0	0.00807819694644155	0	0	0	0	0	0	0	0	0	0	0	0	0	0	0	0	0	0	0	0	0	0	0	0	0	0	0	0	0	0	0	0	0	0	0	0	0	0	0	0	0	0	0	0	0	0
544	0	0	0	0	-0.000291303144617446	0	0	0	-0.000291303144617446	0	0	0	0	0	0	0	0	0	0	0	0	0	0	0	0	0	0	0	0	0	0	0	0	0	0	0	0	0	0	0	0	0	0	0	-0.000873909433852338	0	0	0	0
545	-0.00604448742746615	0	0.00570225285210625	-0.00302224371373308	0	0	0	0	0	0	0	0	0	0	0	0	0	0	0	0	0	0	-0.0120889748549323	0	0	0	0	0	0	0	0	0	0	0	0	0	0	0	0	0	0	0	0	0	0	0	0	0	0
546	0	0	0	0	0	0	0	0	0	0	0	0	0	0	0	0	0	0	0	0	-0.000965605144744211	0	0	0	0	0	0	0	0	0	0	0	0	-0.000965605144744211	0	0	0	0	0	0	0	0	0	0	0	0	0	0	0
547	0	0	0	0	0	0	0	0	0	0	0	0	0	0	0	0	0	0	0	0	0	0	0	0	0	0	0	0	0	0	0	0	0	0	0	0	0	0	0	0	0	0	0	0	0	0	0	0	0
548	0	0	0	0	0	0	0	0	0	0	0	0	0	0	0	0	0	0	0	0	0	0	0	0	0	0	0	0	0	0	0	0	0	0	0	0	0	0	0	0	0	0	0	0	0	0	0	0	0
549	0	0	0	0	0	0	0	0	0	0	0	0	0	0	0	0	0	0	0	0	0	0	0	0	0	0	-0.000213882011988087	0	0	0	0	0	0	0	0	0	0	0	0	0	-0.000106941005994043	0	0	0	0	0	0	0	0
550	0	0	0	0	0	0	0	0	0	0.00146763138970016	0	0	0	0	0	0	0	0	0	0	0	0	0	0	0	0	0	0	0	0	0	0	0	0	0	0	0	0	0	0	0	0	0	0	0	0	0	0	0
551	0	0	0	0	0	0	-0.00585240241118979	0	0	0	0	0	0	0	0	0	0	0	0	0	0	0	0	0	0	0	0	0	0	0	0	0	0	0	0	0	0	0	0	0	0	0	0	0	0	0	0	0	0
552	0	0	0	-0.00146993973247097	0	0.0036195164326046	0	-0.00146993973247097	0	0	0	0	0	0	0	0	0	0	-0.00146993973247097	0	0	0	0	0	0	0	0	0	-0.00373018222975024	0	0	0.016627642430552	0	0	-0.00293987946494194	0	-0.00146993973247097	0	0	0	0	0	0	0	0	0	0	0	0
553	0	0	0	0.0181061017562919	-0.0055755345543754	0	0	0.0153183344791042	0	0	0	0	0	0	0	0	0	-0.0027877672771877	0	0	0	0	0	0	0	0	0	0	-0.0027877672771877	0	0	0.0181061017562919	0	0	0	0	0	0	0	0	0	0	0	-0.0027877672771877	0	0	0	0	-0.0027877672771877
554	0	0	0	0	-0.0276701715550636	-0.00922339051835455	0.0539083557951483	0	-0.0106553778333335	-0.0461169525917727	0.161725067385445	0.0077914032033756	0.0893699305535879	-0.0276701715550636	-0.0368935620734182	0.0539083557951483	0	-0.0184467810367091	-0.00922339051835455	0	-0.00922339051835455	0	0	0	0	-0.00922339051835455	0	-0.0184467810367091	0	0.0539083557951483	0	-0.00922339051835455	0	-0.0184467810367091	-0.0276701715550636	0	-0.00922339051835455	0	0	-0.0184467810367091	0	-0.00922339051835455	0	0.15250167686709	0	0.0354615747584392	0	0	0
555	0	0	0	0	0	0	0	0	0	0	0	0	0	0	0	0	0	0	0	0	0	0	0	0	0	0	0	0	0	0	0	0	0	0	0	0	0	0	0	0	0	0	0	0	0	0	0	0	0
556	0	0	0	0	0	0	0	0	0	0	0	0	0	0	0	0	0	0	0	0	0	0	0	0	0	0	0	0	0	0	0	0	0	0	0	0	0	0	0	0	0	0	0	0	0	0	0	0	0
557	0	0	0	0	0	0	0	0	0	0	0	0	0	0	0	0	0	0	0	0	0	0	0	0	0	0	0	0	0	0	0	0	0	0	0	0	0	0	0	0	0	0	0	0	0	0	0	0	0
558	0	0	0	0	0	0	0	0	0	0	0	0	0	-0.00909090909090909	0	0	0	0	0	0	0	0	0.0253918495297806	0	0	0.010658307210032	0	-0.00909090909090909	0.103448275862069	0	0	0	0	0	0.0163009404388715	0	-0.0454545454545455	0	0	0	-0.00909090909090909	-0.109090909090909	0	0	-0.0492163009404387	0	0	0	0
559	0	0	-0.0106674252391281	0	0	0	0	0	0	0	0	0	0	0	0	0	0	0	0	0	0	0	0	0	0	0	0	0	0	0	0	0	0	0	0	0	0	0	0	0	0	0	0	0	0	0	0	0	0
560	0	0	0	0	0	0	0	0	0	0	0	0	0	0	0	0	0	0	0	0	0	0	0	0	0	0	0	0	0	0	0	0	0	0	0	0	0	0	0	0	-0.000184552239356872	0	0	0	0	0	0	-0.000184552239356872	0
561	0	0	0	0	0	0	0	0	0	0	0	0	0	0	0	0	0	0	0	0	0	-0.0190367409099562	0	0	0	0	0	0	0	0	0	0	-0.0190367409099562	0	0	0	0	0	0	0	0	0	0	0	-0.0951837045497811	-0.0380734818199124	0	-0.0571102227298686	0
562	0	-0.00577000750100975	-0.00288500375050488	-0.0317350412555536	0.0164127786569317	0.0565474814531634	-0.0173100225030293	-0.0033336256735537	-0.00577000750100975	0.00820638932846582	0	-0.0144250187525244	0	-0.0115400150020195	0.0110913930789707	0	-0.00288500375050488	0	-0.00577000750100975	0	-0.00288500375050488	0	-0.00288500375050488	0	0	0.0110913930789707	0	0	0	-0.00288500375050488	0	-0.00288500375050488	0	0	-0.00288500375050488	0	0	0	0	0	0	0	0	0	0	0	0	0	0
563	0	0	0	0	0	0	0	0	0	0	0	0	0	0	0	0	0	0	0	0	0	0	0	0	0	0	0	0	0	0	0	0	0	0	0	0	0	0	0	0	0	0	0	0	0	0	0	0	0
564	0	0	0	0	0	0	0	0	0	0	0	0	0	0	-0.00308908933646361	0	0	0	0	0	0	0	0	0	0	0	0	0	0	0	0	0	0	0	0	0	0	0	0	0	0	0	0	0	0	0	0	0	0
565	0	0	0	0	0	0	0	0	0	0	0	0	0	0	0	0	0	0	0	0	0	0	0	0	0	0	0	0	0	0	0	0	0	0	0	0	0	0	0	0	0	0	0	0	0	0	0	0.0181818181818182	0
566	-0.0147798192891779	0.00315895880717715	-0.00111795548301267	0	-0.00223591096602533	-0.00111795548301267	0	0	0.00204100332416448	0	-0.00894364386410133	-0.00111795548301267	-0.00894364386410133	-0.0169642398870508	0.0025742358815946	0	0	0	0	-0.0122975103131393	-0.00111795548301267	0.00315895880717715	0	0	0	0	0	0	0	0	0	0	0	0	0	0	0	0	0	0	0	0	0	0	0	0	0	0	0
567	-0.0203873598369011	0	0.0854700854700855	0	-0.0203873598369011	0	0	0	0	0	0	0	0	0	-0.0203873598369011	0	-0.0407747196738022	0	0	0	0	0	0	0	0	0	0	0	0	0	0	0	0	0	0	0	0	0	0	0	0	0	0	0	0	0	0	0	0
568	0	0	0	0	0	0	0	0	0	0	0	0	0	0	0	0	0	0	0	0	0	0	0	0	0	0	0	0	-0.0211920529801325	0	0	0	0	0	0	-0.00529801324503311	0	0	0	-0.0105960264900662	0	0	0	0	0	0	0	0	0
569	0	0	0	0	0	0	0	0	0	-0.0195026816187226	0	0	0	0.049480455220188	-0.0292540224280839	0	-0.0195026816187226	0	0	0.049480455220188	-0.0195026816187226	0	0	0	0	0	0	0	0	0	0	0	0	0	-0.0195026816187226	0	0	0	-0.0195026816187226	0	0	0	0	-0.00975134080936129	0	0	0	0	0
570	0	0	0	0	0	0	0	0	0	0	0	0	0	0	0	0	0	0	0	0	0	0	0	0	0	0	0	0	0	0	0	0	0	0	0	0	0	0	0	0	0	0	0	0	0	0	0	0	0
571	0	0	0	0	0	0	0	0	0	0	0	0	0	0	0	0	0	0	0	0	0	0	0	0	0	0	0	0	0	0	0	0	0	0	0	0	0	0	0	0	0	0	0	0	0	0	0	0	0
572	-0.194552529182879	-0.0648508430609598	-0.12970168612192	0	-0.0648508430609598	0	-0.0648508430609598	0.285714285714286	0	-0.0648508430609598	0	0.571428571428571	-0.12970168612192	-0.0648508430609598	0	-0.194552529182879	0	-0.194552529182879	0	0	0	0	0	0	-0.259403372243839	0	-0.0648508430609598	0	0	0	0	0	0	0	0	0	0	0	0	0	-0.194552529182879	0	0	0	0	0	0	0	0
573	0	0	-0.00789265982636148	0	0	0.000430020058643999	0	0	0	0	0	0	0	0	0	-0.00789265982636148	0	0	0	0	0	0	0	0	0	0	0	0	0	0	0	0	0	0	0	0	0	0	0	0	0	0	0	0	0	-0.00789265982636148	0	0.001290060175932	0
574	0	0	0	0	-0.00204056646124964	0	0	0	0	0	0	0	-0.00204056646124964	0	-0.00204056646124964	0	0	-0.00408113292249929	0	0	0	-0.00204056646124964	0	0.0220434255483302	0	0	-0.00204056646124964	0	0	0	0	0	0	0	-0.00408113292249929	0	0	0	0	0	0	0	0	0	0	0	0	0	0
575	0	0	0	0	0	0	0	0	0	0	0	0	0	0	0	0	0	0	0	0	0	0	0	0	0	0	0	0	0	0	0	0	0	0	0	-0.0012480343459052	0	0	0	0	0	0	-0.0024960686918104	0	0	0	-0.006240171729526	0	0
576	0	0	0	0	0	0	0	0	0	0	0	-0.000587236991232552	0	0	0	-0.000587236991232552	0	-0.000587236991232552	0.00318529407787409	0	0	0	0	0	0	-0.000587236991232552	0	0	0	0	0	0	-0.000587236991232552	0.00083634611294388	-0.00234894796493021	0	0	0	0	-0.0146809247808138	-0.000587236991232552	0	0	-0.017029872745744	0	0	-0.0164426357545114	0	-0.00562326079061419
577	0	0	0	0	0	0	0	0	0	0	0	0	0	0	0	0.00231304790322208	0	0	0	0	0	0.00252661175464988	0	0	0	0	0	0	0	0	0	0	0	0	0	0	0	0	0	0.00178817689027351	0	0	0	0	-0.00104974202589714	0	0	-0.0015746130388457	0
578	-0.130545818620512	-0.00343088482519642	0.0113085739764847	0	0	-0.0205853089511785	-0.0272361475421095	-0.00343088482519642	0	0.021601228452074	0	-0.129529899119616	-0.0272361475421095	-0.00139904582340551	-0.00686176965039284	0.0094876660341556	-0.00343088482519642	-0.0137235393007857	-0.00343088482519642	0	0.0155444472431148	-0.0171544241259821	0	-0.0419756063437907	0	-0.00343088482519642	0	0	0.0070727007098546	0	0	-0.00343088482519642	0	0	0	0	-0.00343088482519642	-0.0102926544755893	0	0	-0.00686176965039284	-0.00343088482519642	0.0094876660341556	-0.00686176965039284	0	0.0094876660341556	0	-0.00686176965039284	0
579	0	0	0	0	0	0	0	0	0	0	0	0	0	0	0	0	0	0	0	0	0	0	0	0	0	0	0	0	-0.00227722997745542	0	0	0	0	0	0	0	-0.00227722997745542	0	0	0	0	-0.00341584496618313	0	0	0	0	0	0	0
580	0	0	0	0	0	0	0	0	0	0	0	0	0	0	0	0	0	0	0	0	0	0	0	0	0	0	0	0	0	0	0	0	0	0	0	0	0	0	0	0	0	0	0	0	0.1661236957262	0	0	0	0
581	-0.0534302201325069	0	0	0	-0.292336377584818	-0.0106860440265014	0	0	-0.0106860440265014	0	0	0	0	0	0	0	0	0	0	0.0248085156316132	0	0.0284333238555587	0	0	0	0	0	0	-0.0106860440265014	0	0	-0.0036248082239455	0	0	0	0	-0.0320581320795042	0	-0.0320581320795042	0	0	0	0	0	0	0	0	-0.0534302201325069	0
582	0	0	0	0	0	0	0	0	0	0	0	0	0	0	0	0	0	0	0	0	0	0	0	0	0	-0.000579119275405963	0	0	0	0	0	0	0	0	0	0	0	0	0	0	0	0	0	0	0	0	0	0	0
583	0	0	0	0	0	0	0	0	0	0	0	0	0	0	0	0	0	0	0	0	0	0	0	0	0	0	0	0	0	0	0	0	0	0	0	0	0	0	0	0	0	0	0	0	0	0	0	0	0
584	0	0	0	0	0	0	0	0	0	0	0	0	0	0	0	0	0	0	0	0	0	0	0	0	0	0	0	0	0	0	0	0	0	0	0	0	0	0	0	0	0	0	0	0	0	0	0	0	0
585	0	0	0	0	0	0	0	0	0	0	0	0	0	0	0	0	0	0	0	0	0	0	0	0	0	0	0	0	0	0	0	0	0	0	0	0	0	0	0	0	0	0	0	0	0	0	0	0	0
586	0	0	0	0	0	0	0	0	0	0	0	0	0	-0.0241390408754425	0	0	0	0	0	0	0	-0.00804634695848085	0	0	0	0	0	0	0	0	-0.00804634695848085	0	0	0	0	0	0	0	0	0	0	0	0	0	0	0	0	0	0
587	0	0	0	0	0	0	0	0	0	0	0	0	0	0	0	0	0	0	0	0	0	0	0	0	0	0	0	0	0	0	0	0	0	0	0	0	0	0	0	0	0	0	0	0	0	0	0	0	0
588	0	0	0	0	0	0	0	0	0	0	0	0	-0.0153539075694764	0	0	0	0	0	0	0	0	0	0	0	0	0	0	0	0	0	0	0	0	0	0	0	0	0	0	0	0	0	0	0	0	0	0	0	0
589	0	0	0	0	0	0	0	0	0	0	0	0	0	0	0	0	0	0	0	0	0	0	0	0	0	0	0	0	0	0	0	0	0	0	0	0	0	0	0	0	0	0	0	0	0	0	0	0	0
590	0	0	0	0	0	0	0	0	0	-0.00244045294806716	0	0	0	0	0	0	0	0	0	0	-0.00244045294806716	0	0	0	0	0	0	0	0	0	0	0	0	0	0	0	0	0	0	0	0	0	0	0	0	0	0	0	0
591	0	0	-0.0220105021538849	0	0	0.0531894615518724	-0.026379388826333	-0.0660315064616546	0	0	0	-0.00314435745055498	0	-0.0125774298022199	-0.00628871490110996	0	-0.463445074453475	-0.00943307235166494	0	0	0	-0.00943307235166494	0	0	0	0	0	-0.00314435745055498	0	0	0.0486052329298209	0.0193461017604953	0	0	0	-0.0824978658791577	-0.00943307235166494	0.0077285860726061	0	0	-0.00628871490110996	0	0	0	-0.0416212190219427	0.0386922035209905	-0.392134040363001	-0.0282992170549948	-0.00314435745055498
592	0	-0.0115101289134438	-0.00460405156537753	-0.0277382927377505	0	0	0	-0.00230202578268877	0	-0.00230202578268877	0	0	0.00898013643978447	0	0.0145184136420271	0	0.0180742562250542	-0.0115101289134438	-0.0186441729524807	-0.00230202578268877	0	0	0.0180742562250542	0.0125583378957943	0.0112821622224732	-0.0047180349108628	-0.27456226955507	0.0222223744084906	0	0	0	0	-0.113483163424661	-0.00230202578268877	-0.0069060773480663	-0.0025299924736594	0	0	0	0	0	0	-0.0164561305152773	0	0	0.00218804243720347	0	0.394122512114132	-0.0138121546961326
593	0	0	0	0	0	0	0	0	0	0	0	0	0	0	0	0	0	0	0	0	0	0	0	0	0	0	0	0	0	0	0	0	0	0	0	0	0	0	0	0	0	0	0	0	0	0	-0.00281040975774268	0	0
594	0	0	0	0	0	0	0	0	0	0	0	0	0	0	0	-0.000470871866347729	0	0	0	0	0	0	0	0	0	-0.000470871866347729	0	0	0	0	0	0	0	0	0	0	0	0	0.00132778633463434	0	0	0	0	0	0	0	0	0	0
595	0	0	0	0	0	0	0	0	0	0	0	0	0	0	0	0	0	0	0	0	-0.00113893919203654	0.00574745675038795	0	0	0	0	0	0	0	0	0	-0.0091115135362923	0	0	0.00807809592466629	0	0	0	0	0	0.0162089526395379	-0.0019613136428415	0	-0.00113893919203654	0	0	-0.00450299597794085	0	0
596	0	0	-0.0360880548538434	0	0	0	-0.0721761097076868	-0.0360880548538434	0	0	0	0	0	0	0	0	0	0	0	0	0	0	0	-0.0360880548538434	0	0	0	0	0	0	0	0	0	0	0	0	0	0	0	0	0	0	0	0	0	0	-0.0360880548538434	0	0
597	0	0	0	0	0	0	0	0	0	0	0	0	0	0	0	0	0	0	0	0	0	0	0	0	0	0	0	0	0	0	0	0	0	0	0	0	0	0	0	0	0	0	0	0	0	0	0	0	0
598	0	0	0	0	0	0	0	0	0	0	0	0	0	0	0	0	0	0	0	0	0	0	0	0	0	0	0	0	0	0	0	0	0	0	0	0	0	0	0	0	0	0	0	0	0	0	0	0	0
599	0	0	0	0	0	0	0	0	0	0	0	0	0	0	0	0	0	0	0	0	0	0	0	0	0	0	0	0	0	0	0	0	0	0	0	0	0	0	0	0	0	0	0	0	0	0	0	0	0
600	0	0	0	0	0	0	0	0	0	0	0	0	0	0	0	0	0	0	0	0	0	0	0	0	0	0	0	0	0	0	0	0	0	0	0	0	0	0	0	0	0	0	0	0	0	0	0	0	0
601	0	0	-0.0023146540749485	0	0	0	0	-0.0023146540749485	0	0	0	0	0	0	0	0	0	0	0	0	0	0	0	0	0	0	0	0	0	0	0	0	0	0	0	0	0	0	0	0	0	0	0	0	0	0	0	0	0
602	0.545240870108867	0.11272204629164	0.041729242834038	0.288367118800714	-1.01798116259157	-0.646941299590905	0.222492253013849	-0.105374301751907	-0.494719817334221	0.963127913614309	0.540844965138562	0.706254162306155	0.459616286339483	-0.162457357598163	-0.390067548282751	-0.199790695461897	-0.139033767345774	-0.00951384264104272	0	0	-0.0285415279231282	0.19906866276146	-0.399581390923794	-0.532775187898392	-0.294929121872324	-0.119284049363252	0.825538211669403	-0.352012177718581	0.174923039808636	-0.0190276852820854	0	-0.0190276852820854	-0.0475692132052136	0.446428571428571	0.222492253013849	-0.575948496133302	-0.072436868858475	0.493275751933349	-0.0285415279231282	-0.0190276852820854	0	0	-0.00951384264104272	0	-0.0285415279231282	-0.161735324897726	-0.123679954333555	0.06147896081656	0.246637875966674
603	0	0	0	0	0	0	0	0	0	0	0	0	0	0	0	0	0	0	0	0	0	0	0	0	0	0	0	0	0	0	0	0	0	0	0	0	0	0	0	0	0	0	0	0	0	0	0	0	0
604	0	0	0	0	0	0	0	0	0	0	0	0	0	0	0	0	0	0	0	0	0	0	0	0	0	0	0	0	0	0	0	0	0	0	0	0	0	0	0	0	0	0	0	0	0	0	0	0	0
605	0	0	0	0	0	0	0	0	0	0	0	0	0	0	0	0	0	0	0	0	0	0	0	0	0	0	0	0	0	0	0	0	0	0	0	0	0	0	0	0	0	0	0	0	0	0	0	0	0
606	0	0	0	0	0	0	0	0	0	0	0	0	0	0	0	0	0	0	0	0	0	0	0	0	0	0	0	0	0	0	0	0	0	0	0	0	0	0	0	0	0	0	0	0	0	0	0	0	0
607	-0.168655941878568	0.0166658349374169	-0.0908147379346134	0.0852258058374699	0.0036923009467579	-0.103788271925272	0.242703883521752	0.224141417433949	-0.200191941957029	0.042612902918735	-0.116761805915931	-0.0352283010252193	-0.0648676699532953	-0.0259470679813181	0.111172873818788	-0.139016572950492	0.101891640774887	0.118557475712304	0.155581446533896	0.085124844483457	0.249987524061254	0.253780786362025	-0.274340844954226	-0.400484845268075	-0.298391281785158	-0.837791738649709	0.21665585418642	-3.85594487856224	-1.16432960362861	-3.50505369269037	0.057281145351753	0.744777485502673	-0.092812330439012	0.111071912464775	-0.172449204179338	-0.576424427686142	-0.27244421380384	-0.0741489029971969	0.014769203787031	-0.14270887389725	-0.139016572950492	-0.129735339906591	-0.103788271925272	0.131531009702963	0	-0.00928123304390121	0.226038048584335	-0.0778412039439543	0
608	0	0	0	0	0	0	0	0	0	0	0	0	0	0	0	0	0	0	0	0	0	0	0	0	0	0	0	0	0	0	0	0	0	0	0	0	0	0	0	0	0	0	0	0	0	0	0	0	0
609	0	-0.0138121546961326	-0.0276243093922652	-0.0138121546961326	-0.0276243093922652	-0.0138121546961326	0	-0.0276243093922652	0	0	0	0	0.110306725090494	0	-0.0138121546961326	0	-0.0138121546961326	0	0	0	0	0	0	-0.0828729281767956	-0.0138121546961326	0	0	0	0	0	0	0	0	-0.0138121546961326	0	0	0	0	0	0	0	-0.0138121546961326	0	0	0	0	0	0	0
610	0	0	0	0	0	0	0	0	0	-0.00181633246149375	0	0	0	-0.00181633246149375	0	0	0	0	0	0	0	0	0	0	0	0	0	0	0	0	0	0	0	0	0	-0.0159010493532085	-0.00181633246149375	0	0	-0.00181633246149375	0	0.000754091753909661	0	0	0	-0.00181633246149375	0	0	0.0307072967382801
611	0	0	0	0	0	0	0	0	0	0	0	0	0	0	0	0	0	0	0	0	0	0	0	0	0	0	0	0	0	0	0	0	0	0	0	0	0	0	0	0	0	0	0	0	0	0	0	0	0
612	-0.0545851528384279	-0.300218340611354	-0.163755458515284	1.45083870520552	-0.109170305676856	0.76635821723158	-0.327510917030568	0	-0.027292576419214	0	-0.0545851528384279	-0.245633187772926	-0.218340611353712	-0.27292576419214	-0.13646288209607	0.411554723781798	-0.0545851528384279	0	-0.163755458515284	-0.13646288209607	-0.682314410480349	-0.873362445414847	1.53271643446316	-0.0818777292576419	-0.0545851528384279	-0.109170305676856	-0.13646288209607	-0.109170305676856	-0.245633187772926	-0.191048034934498	-0.027292576419214	-0.327510917030568	-0.163755458515284	1.23249809385181	-0.54585152838428	-0.27292576419214	-0.300218340611354	-0.846069868995633	-0.354803493449782	-0.13646288209607	0.438847300201012	-0.191048034934498	-0.027292576419214	1.45083870520552	-0.163755458515284	-0.0818777292576419	-0.13646288209607	-0.0545851528384279	-0.27292576419214
613	-0.0290951411114344	0	0	0	0	0	0	0	0	0	-0.0872854233343032	-0.0581902822228688	-0.0290951411114344	0	0	0	0	0	0	-0.0581902822228688	0	0	0	0	0	-0.0290951411114344	0	0	0	0	0	-0.0290951411114344	0	0	0	0	0	0	0	-0.0290951411114344	0	0	0	0	0	0	-0.0290951411114344	0	0
614	0	0	0	0	0	0	0	0	0	0	0	0	0	0	0	0	0	0	0	0	0	0	0	0	0	0	0	0	0	0	0	0	0	0	0	0	0	0	0	0	0	0	0	-0.029461589452751	0	0	0	0	0
615	0	0	0	0	0	0	0	0	0	0	0	0	0	0.0763756406627347	0	0	0.128150363092695	0	0	0	0	-0.00575274693666226	0	0	0	0	0	0	0	0	0	0	0	-0.0115054938733245	0	0	0	0	0	0	0	0	0	0	0	0	-0.00575274693666226	0	0
616	0	0	0	0	0	0	0	0	0	0	0	0	0	0	0	0	0	0	0	0	0	0	0	0	0	0	0	0	0	0	0	0	0	0	0	0	0	0	0	0	0	0	0	0	0	0	0	0	0
617	0	0	0	0	0	0	0	0	0	0	0	0	0	0	0	0	0	0	0	0	0	0	0	0	0	0	0	0	0	0	0	0	0	0	0	0	0	0	-0.109529025191676	0	0	0	0	0	0	0	0	0	0
618	0	0	0	0	0	0	0	0	0	0	0	0	0	0	0	0	0	0	0	-0.000224082605811806	0	0	0	0	0	0	0	0	0	0	0	0	0	0	0	0	0	0	0	0	0	0	0	0	0	0	0	0	0
619	0	0	0	0	0	0	0	0	0	0	0	0	0	0	0	0	0	0	0	0	0	0	0	0	0	0	0	0	0	0	0	0	0	0	0	0	0	0	0	0	0	0	0	0	0	0	0	0	0
620	0	0	0	0	0	0	0	0	0	-0.0568343279340722	-0.0284171639670361	-0.284171639670361	-0.0568343279340722	-0.113668655868144	0.175592625109745	-0.198920147769253	0.0877963125548727	-0.14208581983518	-0.170502983802217	-0.255754475703325	0	-0.0258723433132713	0	0	-0.0284171639670361	0	0	0	-0.0284171639670361	0	0	-0.0284171639670361	0	0	0	-0.0284171639670361	0	-0.0284171639670361	0	-0.0284171639670361	0	0	0	0.00254482065376441	0	0	0	0.175592625109745	0
621	0	0	0	0	0	0	0	0	0	0	0	0	0	0	0	0	0	0	0	0	0	0	0	0	0	0	0	0	0	0	0	0	0	0	0	0	0	0	0	0	0	0	0	0	0	0	0	0	0
622	0	0	0	0	0	0	0	0	0	0	0	0	0	0	0	0	0	0	0	0	0	0	0	0	0	0	0	0	0	0	0	0	0	0	0	0	0	0	0	0	0	0	0	0	0	0	0	0	0
623	0	0	0	0	0	0	0	0	0	0	0	0	0	0	0	0	0	0	0	0	-0.00809978940547546	0	0	-0.00809978940547546	0.0415454923140839	0	0	0	0	0	0	-0.0161995788109509	0	0	0	0	0	-0.0323991576219018	0	0	0	0	0	0	-0.0161995788109509	0	0	0	0
624	0	0	0	0	0	0	0	0	0	0	0	0	0	0	0	0	0	0	0	0	0	0	0	0	0	0	0	0	0	0	0	0	0	0	0	0	0	0	0	0	0	0	0	0	0	0	0	0	0
625	0	0	0	0	0	0	0	0	-0.0101739749720216	0	-0.0101739749720216	0	0	0	0	0	0	0	0	0	0	0	0	0	0	0	-0.00508698748601078	0	0	0	0	0	0	0	0	0	0	0	0	0	0	0	0	0	0	0	0	0	0
626	0	0	0	0	0	0	0	0	0	0	-0.0149186931224825	0	-0.00994579541498831	0	0	0	-0.00497289770749416	0	-0.00994579541498831	-0.00497289770749416	0	0	0	0	0	0	0	0	0	0	0	0	0	0	0	0	0	0	0	0	0	0	0	0	0	0	0	0	0
627	0	0	0	0	0	0	0	0	0	0	0	0	0	0	0	0	0	0	0	0	0	0	0	0	0	0	0	0	0	0	0	0	0	0	0	0	0	0	0	0	0	0	0	0	0	0	0	0	0
628	0	0	0	0	0	0	0	0	0	0	0	0	0	0	0	0	0	0	0	0	0	0	0	0	0	0	0	0	0	0	0	0	0	0	0	0	0	0	0	0	0	0	0	0	0	0	0	0	0
629	0	-0.0188982330152131	0	0	0	0	0	0	0	0	0	0	0	0	0	0	0	0	0	0	0	0	0	0	0	0	0	0	0	0	0	0	0	0	0	0	0	0	-0.00944911650760654	0	0	0	0	0	0	-0.0283473495228196	0	0	0
630	0	0	0	0	0	0	0	0	0	0	0	0	0	0	0	0	0	0	0	0	0	0	0	0	0	0	0	0	0	0	0	0	0	0	0	0	0	0	0	0	0	0	0	0	0	0	0	0	0
631	-0.00305029943772814	-0.00915089831318441	0	-0.00203353295848542	-0.00101676647924271	-0.00203353295848542	0	0	0	0.00867432982602682	0	0	0	-0.00101676647924271	0	0	0	-0.00837241607752053	0	-0.00305029943772814	0	0	0	-0.00203353295848542	0	0	0	-0.00101676647924271	0	-0.00101676647924271	0	0	0.00140600759707467	-0.00203353295848542	-0.00406706591697085	0	0	0	0	0	0.00242277407631738	-0.00101676647924271	0	0	0	0	0	0	-0.00305029943772814
632	0	0	0	0	0	0	0	0	0	0	0	0	0	0	0	0	0	0	0	0	0	0	0	0	0	0	0	0	-0.0508130081300813	0	0	0	0	0	0	0	0	0	0	0	0	0	0	0	0	0	0	0	0
633	-0.0186462800671266	-0.0466157001678165	-0.0186462800671266	-0.0652619802349431	0.0156605973513171	-0.0093231400335633	-0.0466157001678165	0	-0.0186462800671266	0.0406443347361975	0	0	-0.0372925601342532	-0.0186462800671266	-0.0093231400335633	0	-0.0093231400335633	-0.0559388402013798	0	0	-0.0093231400335633	0	-0.0186462800671266	-0.0652619802349431	-0.0279694201006899	-0.0093231400335633	0.037658652020388	0.043630017452007	0	-0.0186462800671266	-0.0093231400335633	-0.0279694201006899	0	-0.0093231400335633	0	-0.0093231400335633	0	0	-0.0186462800671266	-0.0466157001678165	-0.0186462800671266	0	-0.0186462800671266	0	-0.0186462800671266	0	0	0	0
634	0	0	0	0	0	0	0	0	0	0	0	0	0	0	0	0	0	-0.00101166449158801	0	0	0	0	0	0	0	0	0	0	0	0	0	0	0	0	0	-0.00505832245794005	0	0	0	0	0	0	0.00149494846818379	0	0	0	-0.00862169644769629	-0.00303499347476403	0
635	0	0	0	0	0	0	0	0	0	0	0	0	0	0	0	0	0	0	0	0	0	0	0	0	0	0	0	0	0	0	0	0	0	0	0	0	0	0	0	0	0	0	0	0	0	0	0	0	0
636	0	0	0	0	0	0	0	0	0	0	0	0	0	0	0	0	0	0	0	0	0	0	0	0	0	0	0	0	0	0	0	0	0	0	0	0	0	0	0	0	0	0	0	0	0	0	0	0	0
637	0	0	0	0.0244558571777941	0	0	0	0	0	0	0	0	0	0	0	0	0	0	0	0	0	0	0	0	0	0	0	-0.00265005962634159	0	0	0	0	0	0	0	0	0	0	0	0	0	0	0	0	0	0	0	0	0
638	0	0	0	0	0	0	0	0	0	0	0	0	0	0	0	0	0	0	0	0	0	0	0	0	0	0	0	0	0	0	0	0	0	0	0	0	0	0	0	0	0	0	0	0	0	0	0	0	0
639	0	0	0	0	0	0	0.00843952779163718	0	-0.00477304185957711	0	0	0	0	-0.00954608371915422	0	-0.001106555927517	0.049183792672797	-0.0572765023149253	0	0	0	-0.00954608371915422	0	0	0	0	0	0	0	0	0	0	0	0	0	0	-0.00477304185957711	0.0121060137236972	0.115593459078377	-0.00954608371915422	0	0	-0.001106555927517	0	0	0	-0.065022393807544	0	0
640	-0.00982994200334218	0.0170778088662032	-0.00982994200334218	-0.0196598840066844	-0.0294898260100265	0	-0.00982994200334218	0	0	0	0	-0.00982994200334218	-0.0294898260100265	0	0	0	0	0	0	-0.0196598840066844	0	0.0269077508695454	0	0	0	-0.0196598840066844	0	0	0.0367376928728876	0	-0.00982994200334218	0	0	0	-0.0196598840066844	0	0	0	0	0	0	0	0	0	0	0	0	0	0
641	0	0	0	0	0	0	0	0	0	0	0	0	0	0	0	0	0	0	0	0	0	0	0	0	0	0	0	0	0	0	0	0	0	0	0	0	0	0	0	0	0	0	0	0	0	0	0	0	0
642	0	0	0	0	0	0	0	-0.00888967908258512	0	0	-0.0266690372477554	0	0	0.0774288362389514	0	0	0	0	0	0.0774288362389514	0	0	0	0	0	0	0	0	0	0	0	0	0	-0.00888967908258512	0	0	0	0	0.0431592576607682	0	0	-0.0177793581651702	-0.0444483954129256	0.0431592576607682	0	-0.0177793581651702	-0.00888967908258512	0	0
643	0	0	0	0	0	0	0	0	0	0	0	0	0	0	0	0	0	0	0	0	0	0	0	0	0	0	0	0	0	0	0	0	0	0	-0.00602954476936991	0	0	0	0	0	0	0	0	0	0	0	0	-0.00602954476936991	0
644	0	0	0	0	0	0	0	0	0	0	0	0	0	0	0	0	0	0	0	0	0	0	0	0	0	0	0	0	0	0	0	0	0	0	0	0	0	0	0	0	0	0	0	0	0	0	0	0	0
645	0	0	0	0	0	0	0	0	0	0	0	0	0	0	0	0	0	0	0	0	0	0	0	0	0	0	0	0	0	0	0	0	0	0	0	0	0	0	0	0	0	0	0	0	0	0	0	0	0
646	0	0	0	0	0	0	0	0	0	0	0	0	0	-0.00435938794193295	0	0	0	0	0	0	0	0	0	0	0	0	-0.00435938794193295	0	0	0	0	0	-0.00435938794193295	0	0	0	0	0	0	0	0	0	0	0	0	0	0	0	0
647	0	0	0	0	0	0	0	0	0	0	0	0	0	0	0	0	0	0	0	0	0	0	0	0	0	0	0	0	0	0	0	0	0	0	0	0	0	0	0	0	0	0	0	0	0	0	0	0	0
648	0	0	0	0	0	-0.00174425703371649	0	0	0	0	0	0	0	0	0	0	0	0	0	-0.00174425703371649	0	0	0	0	0	0	0	0	0	0	0	0	0	0	0	0	0	0	0	0	0	0	0	0	0	0	0	0	0
649	0	0	0	0	0	0	0	0	0	0	0	0	0	0	0	0	0	0	0	0	0	-0.0149009089554463	-0.00745045447772314	0	0	0	0	0	0	0	0	0	0	0	0	0	0	0	0	0	0	0	0	0	0	0	0	0	0
650	0	0	0	0	0	0	0	0	0	0	0	0	0	0	0	0	0	0	0	0	0	0	0	0	0	0	0	0	0	0	0	0	0	0	0	0	0	0	0	0	0	0	0	0	0	0	0	0	0
651	0	-0.00717154331612163	0	0	0	0	0	-0.0286861732644865	0	0	0.0185552382635028	0	-0.0143430866322433	0	0	-0.00717154331612163	0	-0.00717154331612163	-0.0143430866322433	0	0	0	-0.00717154331612163	-0.0502008032128514	0	0	-0.0143430866322433	0	0	-0.0143430866322433	0	0	0	-0.00717154331612163	0	-0.0143430866322433	0	-0.0143430866322433	-0.0215146299483649	0	0	0	0	-0.0143430866322433	0	-0.00717154331612163	-0.0143430866322433	-0.00717154331612163	0
652	-0.195268315991477	-0.483729111697449	-0.226332475896309	-0.496640325583295	-0.0879507475813544	-0.0439753737906772	-0.0879507475813544	0	-0.364714204211263	-1.30756387464425	-0.131926121372032	-0.263852242744063	0.0814951406384318	-0.483729111697449	-1.76547055857001	0	-2.73938438890783	-1.05540897097625	-0.263852242744063	0	-1.5895690634073	-0.0879507475813544	0	0	-0.131926121372032	0	0	0.125470514429109	0	-0.0439753737906772	0.250941028858218	-0.395778364116095	0	0	-0.0439753737906772	0	0	0	0	-0.175901495162709	0	0	-0.219876868953386	0	0	-0.0439753737906772	0	0	0
653	0	0	0	0	0	0	0	0	0.00493437284121188	0	0	0	0	0	0	0	0	0	-0.00135924045643295	0	0	0	0	0	0	0	0	0	0	0	0	0	0	0	0	-0.000679620228216473	0	0	0	0	0	0	0	0	0	0	0	0	0
654	-0.0796013657661168	-0.00862551888374802	0.151581268827354	-0.373654564720317	-0.24690937981999	-0.053240989298114	-0.178461881657465	-0.156154146450282	-0.0461397629553418	0.390869185942465	-0.189615749261056	-0.0740244319643208	-0.18403881545926	0.11811966601658	-0.178461881657465	0.491253994374789	-0.0223077352071831	-0.139423345044894	-0.234231219675422	-0.213447777009215	-0.038034480433702	-0.504972627243572	-0.485193240756232	0.0379980638883549	0.694031723597173	-0.64692432100831	-0.303198954200056	0.223040935526479	0.352834705508762	-0.063390800722837	-0.568847247783169	-0.396482536289608	0.368041214373169	-0.216496362091167	-0.279366926451896	-0.063390800722837	-0.421318620216635	-0.024352264110267	0.696560072317013	0.174893060213405	-0.099380752253456	-0.173405184217777	-0.293049142775332	0.138903108682787	0.01215792378246	-0.05071264057827	-0.010149811424723	0.035989951530618	0.0932835820895522
655	0	0	0	0	0	0	0	0	0	0	0	0	0	0	0	0	0	0	0	0	0	0	0	0	0	0	0	0	0	0	0	0	0	0	0	0	0	0	0	0	0	0	0	0	0	0	0	0	0
656	0	0	0	0	0	0	0	0	0	0	0	0	0	0	0	0	0	-0.00087038262019984	0	0	0	0	0	0	0	0	0	0	0	0	0	0	0	0	0	0	0	0	0	0	0	0	0	0	0	0	0	0	0
657	0	0	0	0	0	0	0	0	0	0	0	0	0	0	0	0	0	0	0	0	0	0	0	0	0	0	0	0	0	0	0	0	0	0	0	0	0	0	0	0	0	0	0	0	0	0	0	0	0
658	0	0	0	0	0	0	0	0	0	0	0	0	0	0	0	0	0	0	0	0	0	0	0	0	0	0	0	0	0	0	0	0	0	0	0	0	0	0	0	0	0	-0.0115673799884326	0	0	0	0	0	0	0
659	0	0	0	0	0	0.146842878120411	0	0	0	0	0	0	0	0	0	0	0	0	0	0	0	0	0	0	0	0	0	0	0	-0.0286615075952995	0	0	0	0	0	0	0	0	0	0	0	0	0	0	0	0	0	0	0
660	0	0	0	0	0	0	0	0	0.106732060489286	0	0	1.53955742395049	-0.0642260757867694	0.106732060489286	-0.192678227360308	-0.0642260757867694	0	0	0	0.235184212062825	0	1.8814736965026	0	0	0	0	0.020785893618263	0.170958136276056	-0.321130378933847	0.555380393530678	0.577100484614935	-0.192678227360308	-0.0642260757867694	0	-0.134057336369469	0.170958136276056	0	0.170958136276056	0	0	0	-0.192678227360308	0	-2.39808489519473	0	-0.3428504700181	-0.0642260757867694	0	0.042505984702517
661	0	0	0	0	0	0	0	0	0	0	0	0	0	0	0	0	0	0	0	0	0	0	0	0	0	0	0	0	0	0	0	0	0	0	0	0	0	0	0	0	0	0	0	0	0	0	0	0	0
662	-0.018450184501845	0	0	0	0	-0.018450184501845	0	0	0	0	0	-0.018450184501845	0	0	-0.03690036900369	0	0	0	0.0921420718631969	-0.03690036900369	0.0737463126843658	-0.0922509225092251	0.0921420718631969	0	0.147492625368732	-0.03690036900369	0	-0.0553505535055351	-0.018450184501845	0	0	-0.018450184501845	0	0.221238938053097	0	0.0552961281825208	-0.0553505535055351	0.110592256365042	0	-0.0553505535055351	-0.03690036900369	0.129042440866887	0	0	-0.03690036900369	-0.0738007380073801	0	-0.018450184501845	0
663	0	0	0	0.00133875938997044	0	0	0	0	0	0	0	0	-0.000505476841578503	0	0	0	0	0	0	0	0	0	0	0	0	-0.00151643052473551	0	0	0	0	0	0	0	0	0	0	0	0	0	0	0	0	-0.000505476841578503	0	0	0	0	0	0
664	0	0	-0.0172361787391735	0	0	0	0	0	0	0	0	0	0	0	0	0	0	0	0	0	0	0	0	0	0	0	0	0	0	0	0	0	0	0	0	0	0	0	0	0	0	0	0	0	0	0	0	0	0
665	-0.265392781316348	0.33370257546386	-0.106157112526539	0	0.164312748084556	-0.212314225053079	-0.106157112526539	0.164312748084556	0	0	-0.0530785562632696	0	0	-0.0530785562632696	0	-0.318471337579618	0	0	0	0	-0.0530785562632696	0	0	-0.0530785562632696	0.217391304347826	0	0	-0.424628450106157	-0.106157112526539	0	-0.0530785562632696	-0.636942675159236	0	-0.212314225053079	0	-0.318471337579618	-0.106157112526539	-0.159235668789809	-0.265392781316348	-0.0530785562632696	0.869565217391304	0.217391304347826	0	-0.106157112526539	-0.0530785562632696	0	-0.0530785562632696	0	-0.159235668789809
666	-0.033311125916056	0	0	0	0	-0.016655562958028	0.0318999156555728	0	-0.016655562958028	0	0.0985221674876847	0	-0.016655562958028	0	-0.033311125916056	-0.016655562958028	-0.033311125916056	0	-0.033311125916056	0	0	-0.0499666888740839	0	-0.033311125916056	0	-0.033311125916056	0	0	0	-0.016655562958028	0	0	0	0	0	0	0	-0.016655562958028	-0.033311125916056	0	0	-0.016655562958028	0	-0.033311125916056	0	0	0	-0.033311125916056	0
667	0	0	0	0	0	0	0	0	0	0	0	0	0	0	0	0	0	0	0	0	0	0	0	0	0	0	0	0	0	-0.00254013411908149	0	0	0	0	0	0	0	0	0	0	0	0	0	0	0	0	0	0	0
668	0	0	0	0	0	0	0	0	0	0	0	0	0	0	0	0	0	0	0	0	0	0	0	0	0	0	0	0	0	0	0	0	0	0	0	0	0	0	0	0	0	0	0	0	0	0	0	0	0
669	0	0	-0.0125502008032129	0	0	0	0	0	0	0	0	0	0	0	0	0	0	0	0	0	0	0	0	0	0	0	0	0	0	0	0	0	0	0	0	0	0	0	0	0	0	0	0	0	0	0	0	0	0
670	0	0	0	0	0	0	-0.00292252389163281	0	0	0	0	0	0	0	0	0	0	0	0	0	0	0	0	0	0	0	0	0	0	0	0	0	0	0	0	0	0	0	0	0	0	0	0	0	0	0	0	0	0
671	0	-0.00692185228767218	0	0.0137835975189524	0	0	0	0	0	0	0.0114763134230617	0	0	-0.00230728409589073	0	0	-0.00692185228767218	0	0	0	0	0	0	-0.00230728409589073	0.0275671950379049	0	-0.00230728409589073	0	-0.00461456819178145	-0.00230728409589073	0.0137835975189524	-0.025380125054798	0	-0.00230728409589073	0	0.0137835975189524	0	0	-0.00692185228767218	0	0	0	0	0	0	0	0	0	0
672	0	0	0	-0.0158579130986362	0	0	0	0	0	0	0	0	0	0	0	0	0	0	0	0	0	-0.0158579130986362	0	0	0	0	0	0	0	0	0	0	0	0	0	0	0	0	0	-0.0317158261972724	0	0	-0.0158579130986362	0	0	0	0	0	0
673	0	0	0	0	0	0	0	0	0	0	0	0	0	0	0	0	0	0	0	0	0	0	0	0	0	0	0	0	0	0	0	0	0	0	0	0	0	0	0	0	0	0	0	0	0	0	0	0	0
674	0	0	-0.0193162062970833	0	0	0	0	0	-0.00965810314854163	0	0	0	0	0	0	0	0.0753759104569006	0	0	0	0	-0.0193162062970833	-0.00965810314854163	-0.0193162062970833	-0.00965810314854163	0	-0.00965810314854163	0	0	0	-0.0193162062970833	0	0	0	0	0	0	0	0	0	0	0	-0.0193162062970833	0	0	0	0	0	0
675	0	0	0	0	0	0	0	0	0	0	0	0	0	0	0	0	0	0	0	0	0	0	0	0	0	0	0	0	0	0	0	0	0	0	0	0	0	0	0	0	0	0	0	0	0	0	0	0	0
676	0	0.00179846411164865	0	0	0	0	0	0	0	0	0	0	0	0	0	0	0	0	0	0	0	0	-0.000208692893798273	0	0	0.000481846268227779	0	0	-0.000104346446899137	-0.000417385787596547	-0.000104346446899137	0	0	-0.000521732234495683	-0.000104346446899137	0	0	0	0	-0.000104346446899137	0	-0.000104346446899137	0	0	0	0	0	0	0
677	0	-0.00483769532194862	0	-0.00483769532194862	0.0151584053357587	0	-0.0145130859658459	0	0	-0.00483769532194862	0	-0.00967539064389725	0	0	0	0	0	-0.00483769532194862	0	0	0	0	0	0	0	0	0	0.0151584053357587	-0.00483769532194862	0	0	0	0	0	-0.00483769532194862	0	0	0	0	0	0	0	0	0	0	0	0	0	0
678	0	0	0	0	0.0228571428571429	0	0	0	0	0	0	0	0	0	0	0	0	0	0	0	0	0	0	0	0	0	0	0	0	0	0	0	0	0	0	0	0	0	0	0	0	0	0	0	0	0	0	0	0
679	0	0	0	0	0	0	0	0	0	0	0	0	0	0	0	0	0	0	0	0	0	0	0	0	0.0822922182370396	0	0	-0.0139869920973495	0	0	0	-0.00699349604867473	0	0	0.0236623689968329	0	0	-0.0139869920973495	0	0	0	0	-0.00699349604867473	0	0	0	-0.00699349604867473	-0.0279739841946989	-0.0182986072952155
680	0	0	0	-0.00086617583369424	0	0	0	0	0	0	0	0	0	0	-0.00173235166738848	0	0	0.00297687401066224	0	0	0	0	-0.00259852750108272	0	0	0	0	0	-0.00259852750108272	0	0	0	0	0	0	0	0	0	0	0	0	0	0	0	0	0	0	0	-0.00086617583369424
681	0	0	0	0	0	0	0	-0.0244021473889702	0	0	-0.0244021473889702	0	0	0	0	0	-0.0488042947779405	0	0	0	0	0	0	0	0	0	0	0	0	0	0	0	0	0	0	0	0	0	0	0	0	0	-0.0244021473889702	0	0	0	0	-0.0244021473889702	0
682	0	0	0	0	0	0	0	0	0	0	0	0	0	0	0	0	0	0	0	0	0	0	0	0	0	0	0	0	0	0	0	0	0	0	0	0	0	0	0	0	0	0	0	0	0	0	0	0	0
683	0	0	0	0	0	0	0	0	0	0	0	0	0	0	0	0	0	0	0	0	-0.0499750124937531	0	0	0	0	0	0	0	0	0	0	0	0	0	0	0	0	0	0	0	0	0	0	0	0	0	0	0	0
684	0	0	0	0	0	0	0	0	0	0	0	0	0	0	0	0	0	0	0	0	0	0	0	0	0	0	0	0	0	0	0	0	0	0	0	0	0	0	0	0	0	0	0	0	0	0	0	0	0
685	-0.00597514340344168	-0.0149378585086042	-0.00896271510516252	0	0	0	0	-0.00298757170172084	-0.0119502868068834	0	-0.00298757170172084	0	0	0.154004106776181	0	0.0393844154518435	0	0.0423719871535644	-0.00298757170172084	-0.00597514340344168	0	-0.0149378585086042	-0.00298757170172084	0	0	0	0	0	0	-0.00298757170172084	0	-0.00597514340344168	-0.0233545902842941	-0.0478011472275335	-0.0956022944550669	-0.149378585086042	-0.001895605042775	0.014134220124774	-0.00732476511674399	-0.101577437858509	-0.0448135755258126	-0.0382924487928983	0.089369495997267	-0.024704211997597	-0.146391013384321	0.037488810409068	0.279224463194098	0.239840047742254	0.010600665093581
686	0	-0.000805743338516949	0	0	0	0	0	0	0	0	0	0	-0.000805743338516949	0	0	0	-0.000268581112838983	0	0	0	0	0	0	0	0	0	0	0	-0.000268581112838983	0	0	-0.000268581112838983	0	0	0	0	0.000647699974848114	0	0	0	0	0	0	0	-0.000537162225677966	0	0	-0.00107432445135593	0
687	0	0	-0.0196309383588536	0	0	0	0	0	0	0	0	0	0	0	0	0	0	0	0	0	0	0	0	0	0	0	0	0	0	0	0	0	0	0	0	0	0	0	0	0	0	0	0	0	0	0	0	0	0
688	0	0	0	0	0	0	0	0	0	0	0	0	0	0	0	0	0	0	0	0.0292483182217023	0	0	0	0	0	0	0	0	0	0	0	0	0	0	0	0	0	0	0	0	0	0	0	0	0	0	0	0	0
689	-0.0743731406714832	-0.0849978750531237	-0.0424989375265618	-0.138121546961326	-0.0726407468607735	-0.138121546961326	-0.0560877854318459	0.0365707104792747	-0.0531236719082023	-0.0029641135236436	0	0	-0.0242135822869245	-0.0378024301922085	-0.0424989375265618	0.0548560657189121	-0.0531236719082023	0	-0.0212494687632809	-0.034838316668565	0	-0.0424989375265618	0	-0.0059282270472872	-0.0212494687632809	0	-0.0424989375265618	0	0.0471954448609151	0	-0.0212494687632809	0	-0.0106247343816405	0	-0.0106247343816405	0	0	-0.013588847905284	0	0	-0.0106247343816405	0	0	0	-0.0212494687632809	-0.0106247343816405	0	-0.0531236719082023	-0.0106247343816405
690	0	0	0	0	0	0	0	0	0	0	0	0	0	0	0	-0.017793736706303	-0.0576049598635803	0.109449106165633	-0.156685236768802	0.0190735646364552	-0.0435236768802228	-0.00870473537604457	-0.0174094707520891	0	-0.00870473537604457	-0.0522284122562674	-0.0174094707520891	0	0	0	-0.00870473537604457	0	0	0	0	0	0	0	0	0	0	0	0	0	0	0	0	0	0
691	0	0.0157828282828283	0	-0.0117178345441762	0	0.0157828282828283	0	0	-0.0175767518162644	-0.0117178345441762	0	0	0	-0.0117178345441762	0	0	0	-0.00585891727208812	0	0	-0.00585891727208812	0	0	0	-0.00585891727208812	0	0	0	0	0	0	-0.00585891727208812	0	0	0	0	0	0	0	0	0	0	0	0.0157828282828283	0	0	0	0	0
692	0	0	0	0	0	0	0	0	0	0	0	0	0	0	0	0	0	0	0	0	0	0	0	0	0	0	0	0	0	0	0	0	0	0	0	0	0	0	0	0	0	0	0	0	0	0	0	0	0
693	0	0	0	0	0	0	0	0	0	0	0	0	0	0	0	0	0.0184168400591566	0	0	-0.0146198830409357	0	0	0	-0.00730994152046784	0	0	0	0	0	0	0	-0.043859649122807	0	0	-0.00730994152046784	0.0257267815796244	0	0	0	0	0	0	0	0	0	0	0	-0.00730994152046784	0
694	0	0	0	0	0	0	0	0	0	0	0	0	0	0	0	0	0	0	0	0	0	0	0	0	0	0	0	0	0	0	0	0	0	0	0	0	0	0	0	0	0	0	0	0	0	0	0	0	0
695	0	0.165399577325179	-0.213675213675214	-0.106837606837607	0.165399577325179	0	0	-0.0534188034188034	0	0	-0.0534188034188034	0	-0.320512820512821	0	0	0	0	-0.0534188034188034	0	0	-0.0534188034188034	0.218818380743982	0	0	-0.427350427350427	-0.106837606837607	0	-0.0534188034188034	-0.641025641025641	0	-0.213675213675214	0	-0.320512820512821	-0.106837606837607	-0.16025641025641	-0.267094017094017	-0.0534188034188034	0.87527352297593	0.218818380743982	0	-0.106837606837607	-0.0534188034188034	0	-0.0534188034188034	0	-0.16025641025641	0	0	0
696	0	0	0	0	0	0	0	0	0	0	0	0	0	0	0	0	0	0	0	0	0	0	0	0	0	0	-0.0037969396666287	0	0	0	0	0	0	0	0	0	0	0	0	0	0	0	0	0	0	0	0	0	0
697	0	-0.000962862397334797	0	0	0	0	0	0	0	0	0	0	0	0	0	0	0	0	0	0	0	0	0	0	0	0	0	0	0	0	0	0	0	0	0	0	0	0	0	0	0	0	0	0	0	0	0	0	0
698	0	0	-0.00601793344165613	0.0170001377624484	-0.00601793344165613	0	0	0	0	0	0	0	0	0	0	0	0	0	0	0	0	0	0	0	0	0	0	0	0	0	0	0	0	0	0	0	0	0	0	0	0	0	0	0	0	0	0	0	0
699	0	0	0	0	0	0	0	0	0	0	0	0	0	0	0	0	0	0	0	-0.00294637595757219	0	-0.00294637595757219	0	-0.00294637595757219	0	0	0	0	0	0	0	0	0	0	0	0	-0.00589275191514437	0	0	0	0	0	0	0	0	0	0	0	0
700	0	0	0	0	0	0	0	0	0	0	0	0	0	0	0	0	0	0	0	0	0	0	0	0	0	0	0	0	0	0	0	0	0	0	0	0.0531632110579479	0	0	0	0	0	0	0	0	0	0	0	0	0
701	-0.00015582707557769	0	0	0	0	0	0	0	0	-0.000432171608164356	0	0	0	0	0	0	0	-0.00015582707557769	0	0	0	-0.00015582707557769	0	-0.00195513274537254	-0.00015582707557769	0	-0.00077913537788845	0	0	0	0	0	0	0	0	0	0	0	0	0	0	0	0	0	0	0	0	0	0
702	0	0	0	0	0	0	0	0	0	0	0	0	0	0	0	0	0	0	0	0	0	0	0	0	0	0	0	0	0	0	0	0	0	0	0	0	0	0	0	0	0	0	0	0	-0.395843641761504	0	0	-0.049480455220188	0
703	0	0	0	0	0	0	0	0	0	0	0	0	0	0	0	0	0	0	0	0	0	0	0	0	0	0	0	0	0	0	0	0	0	0	0	0	0	0	0	0	0	0	0	0	0	0	0	0	0
704	0	0	0	0	0	0	0	0	0	0	0	0	-0.0154475940372287	0	0	0	0	0	0	0	0	0	0	0	0	0	0	0	0	0	0	0	0	0	0	0	0	0	0	0	0	0	0	0	0	0	0	0	0
705	0	0	0	0	0	0	0	0	0	0	0	0	0	0	0	0	0	0	0	0	0	0	0	0	0	0	0	0	0	0	0	0	0	0	0	0	0	0	0.00824130542277897	0	-0.00072668609340823	0	0	0	0	0	0	0	0
706	0	0	0	-0.0128998968008256	0	0	0	0	0	0	0	0	0	0	0	0	0	0	0	0	0	0	0.0778210116731518	0	0	0	0	-0.0128998968008256	0.0778210116731518	0	0	0	0	0	-0.0128998968008256	0	0	-0.0257997936016512	0	0	0	0	0	0	0	0.129842229744653	-0.0128998968008256	0	0
707	0	0	0	0	0	0	0	0	0	0	0	-0.000966669244451319	0	0	0	0	0	0	0	0	0	0	0	0	0	0	0	0	0	0	0	0.00160799604906052	0	0	0	0	0	0	0	0	0	0	0	0	0	-0.000966669244451319	0	0	0
708	0	0	0	0	0	0	0	0	0	0	0	0	0	0	0	0	0	0	0	0	0	0	0	0	0	0	0	0	0	0	0	0	0	0	0	0	0	0	0	0	0	0	0	0	0	0	0	0	0
709	0	0	0	0	0	0	0	0	0	0	0	0	0	0	0	0	0	0	0	0	0	0	0	0	0	0	-0.0216262975778547	0	0	0	0	0	0	0	0	0	0	0	-0.0432525951557093	0	0	0	0	0	0	0	0	0	0
710	0	0	0	0	0	0	0	0	0	0	0	0	0	0	0	0	0	0	0	0	0	0	0	0	0	0	0	0	0	0	0	0	0	0	0	0	0	0	0	0	0	0	0	0	0	0	0	0	0
711	0	0	0	0	0	0	0	0	0	0	0	0	0	0	0	0	0	0	0	0	0	0	0	0	0	0	0	0	0	0	0	0	0	0	0	0	0	0	0	0	0	0	0	0	0	0	0	0	0
712	-0.00354710556186152	0	0	0	0	0	0	0	0	0	0	0	0	0	0	0	0	0	0	0	0	0	0	0	0	0	0	0	0	0	0	0	0	0	0	0	0	0	0	0	0	0	0	0	0	0	0	0	0
713	0	0	0	0	0	0	0	0	0	0	0	0	0	0	0	0	0	0	0	0	0	0	0.432276657060519	0	0	0	0	0	0	0	0	-0.0336247478143914	0	0	0	0	0	0	-0.0336247478143914	0	0	0.187310194597172	-0.0336247478143914	0	0	0	0	-0.0336247478143914	-0.0672494956287828
714	0	0	0	0	0	0	0	0	-0.0905797101449275	0	0	0	0	0	0	0	0	0	0	0	0	0	0	0	0	0	0	0	0	0	0	0	0	0	0	0	0	0	0	0	0	0	0	0	0	0	0	0	0
715	0	0	0	0	0	0	0	0	0	-0.012298610257041	0	0	0	0	0	0	0	0	0	0	0	0	0	0	0	-0.012298610257041	0	0	0	0	0	0	0	0	0	0	-0.0368958307711229	0	-0.0491944410281638	0	0	0	0	0	0	0.0335309039501084	0	0	0
716	0	0	0	0	0	0	0	0	0	0	0	0	0	0	0	0	0	0	0	0	0	0	-0.0134408602150538	0	0	0	0	0	0	0	0	0	0	0	0	0	0	0	0	0	0	0	0	0	0	0	0	0	0
717	0	0	0	0	0	0	0	0	0	0	0	0	0	0	0	0	0	0	0	0	0	0	0	0	0	0	0	0	0	0	0	0	0	0	0	0	0	0	0	0	0	0	0	0	0	0	0	0	0
718	0	-0.00660894851629106	0	0	0	0	0	0	-0.0132178970325821	0	0	0	0	0	0	0	0	0	0	0	0	0	0	0	0	0	0	0	0	0	0	0	0	0	0	-0.00660894851629106	0	0	0	0	0	-0.00660894851629106	0	0	0	0	0	0	0
719	0.334624847189166	0.0670543953632573	0	0	-0.0119189511323004	0.0197433366238894	0	0	0.075284707620952	0.0137838610577392	0	0	0	0	0	0	-0.00595947556615018	0	0	-0.0659189770174857	0	0	0	0	-0.00595947556615018	0.140068266292665	-0.0357568533969011	0	0.0394866732477789	0	0.055135444230957	-0.0081891312814225	0.0018649099254389	0.033203632868067	0.0275677221154785	0.0450814030240956	13.2565033586027	0.945168118394128	0.135244209072287	-0.00595947556615018	0	0	-0.00595947556615018	0	0.0197433366238894	0.0748787808548465	-0.00595947556615018	0.0610949197971072	0.2108524815068
720	0	0	0	0	0	0	0	0	0	0	0	0	0	0	0	0	0	0	0	0	0	0	0	0	0	0	0	0	0	0	0	0	0	0	0	0	0	0	0	0	0	0	0	0	0	0	0	0	0
721	0	0	0	0	0	0	0	0	0	0	0	0	0	0	0	0	0	0	0	0	0	0	0	0	0	0	0	0	0	0	0	0	0	0	0	0	0	0	0	0	0	0	0	0	0	0	0	0	0
722	0	0	0	0	0	0	0	0	0	0	0	-0.00875171387730097	0	0	0	0	0	0	0	0	0	0	0	0	0	0	0	0	0	0	0	0	0	0	0	0	0	0	0	0	0	0	0	0	0	0	0	0	0
723	0	0	0	0	0	0	0	0	0	0	0	0	0	0	0	0	0	0	0	0	0	0	0	0	0	0	0	0	0	0	0	0	0	0	0	0	0	0	0	0	0	0	0	0	0	0	0	0	0
724	0	0	0	0	0	0	0	0	0	0	0	0	0	0	0	0	0	0	0	0	0	0	0	0	0	0	0	0	0	0	0	0	0	0	0	0	0	0	0	0	0	0	0	0	0	0	0	0	0
725	0	-0.00903587241348152	0	0	0	0	0	0	0	-0.00451793620674076	-0.00903587241348152	-0.0271076172404446	0	0	0	0	0	0.0270676607610419	0	-0.00451793620674076	0	-0.0135538086202223	0	0	-0.0225896810337038	-0.00451793620674076	0	0	0	0	0	0	0	0	0	0	0	0	0	0	0	0	0	0	0	0	0	0	0
726	0	0	0	0	0	0	0	0	0	0	0	0	0	0	0	0	0	-0.00261516534382886	0	0	0	0	0	0	0	0	0	0	0	0	0	0	0	0	0	0	0	0	0	0	0	0	0	0	0	0	0	0	0
727	0	0	0	0	0	0	0	0	0	0	0	0	0	0	0	0	0	0	0	0	0	0	0	0	0	0	0	0	0	0	0	0	0	-0.0155884645362432	0	-0.0155884645362432	0	0	0	0	0	0	0	0	0	0	0	0	0
728	0	0	0	0	0	0	0	0	0	0	0	0	0	0	0	0	0	0	0	0	0	0	0	0	0	0	0	0	0	0	0	0	0	0	0	0	0	0	0	0	0	0	0	0	0	0	0	0	0
729	0	0	0	0	0	0	0	0	0	0	0	0	0	0	0	0	0	0	0	0	0	0	0	0	0	0	0	0	0	0	0	0	-0.00452243125904486	0	0	0	0	0	0	0	0.0232450023245002	0	0	0	0	0	0	0	0
730	0	0	0	0	0	0	0	0	0	0	0	0	0	0	0	0	0	0	0	0	0	0	0	0	0	0	0	0	0	0	0	0	0	0	0	0	0	0	0	0	0	0	0	0	0	0	0	0	0
731	0	0	0	0	0	0	0	0	0	0	0	0	0	0	0	0	0	0	0	0	0	0	0	0	0	0	0	0	0	0	0	0	0	0	0	0	0	0	0	0	0	0	0	0	0	0	0	0	0
732	-0.0143802128271498	-0.090651269127247	0	0	0.016797453612201	0	0	0	0	0.0219731927049	0.047572246587377	0	-0.0143802128271498	0.0219731927049	-0.00719010641357492	0	0.0147830862913251	0	-0.00719010641357492	0	0	-0.00719010641357492	0	0	0	0	0	0	0	0	-0.00719010641357492	0	0	0	-0.00719010641357492	0	0.0659195781147001	0	0	0	0	0.0367562789962251	0.0012086203925258	-0.353865092180293	0.0299690460468255	0	-0.0143802128271498	0	0
733	0	0	0	0	0	0	0	0	0	0	0	0	0	0	0	0	0	0	0	0	0	0	0	0	0	0	0	0	0	0	0	0	0	0	0	0	0	0	0	0	0	0	0	0	0	0	0	0	0
734	0	0	0	0	0	0	0	0	0	0	0	0	0	0	0	0	0	0	0	0	0	0	0	0	0	0	0	0	0	0	0	0	0	0	0	0	0	0	0	0	0	0	0	0	0	0	0	0	0
735	0	0	0	0	0	0	0	0	0	0	0	0	0	0	0	0	0	0	0	0	0	0	0	0	0	0	0	0	0	0	0	0	0	0	0	0	0	0	0	0	0	0	0	0	0	0	0	0	0
736	0	0	0	0	0	0	0	0	0	0	0	0	0	0	0	0	0	0	0	0	0	-0.00263928844783446	0	-0.00263928844783446	0	0	0	0	0	0	0.0178441199913298	0	-0.00527857689566893	0	0	0	0	0	0	0	0	0	0	0	0	0	0	0	0
737	0	0	0	0	0	0	0	0	0	0	0	0	0	0	0	0	0	0	0	0	0	0	0	0	0	0	0	0	0	0	0	0	0	0	0	0	0	0	0	0	0	0	0	0	0	0	0	0	0
738	0	0	0	0	0	0	0	0	0	0	0	0	0	0	0	0	0	0	0	0	0	0	0	0	0	0	0	0	0	0	0	0	0	0	0	0	0	0	0	0	0	0	0	0	0	0	0	0	0
739	0	0	0	0	0	0	0	0	0	0	0	0	0	0	0	0	0	0	0	-0.00163153429485088	0	-0.00815767147425439	0	0.0427564876168232	-0.00652613717940351	0.143609314919311	0	-0.00163153429485088	-0.00326306858970176	0	0.0135571682848576	-0.00163153429485088	0	0.0148521066290081	0.797287453057233	0.0066944351547537	0	0.00440685744471907	-0.00163153429485088	0.112476162314228	0.00603839173956994	-0.0238169710075794	0	0.0083259694496046	-0.65849139953033	-0.0101086532335887	0	-0.0091331623539215	-0.00489460288455263
740	0	0	0	0	0	0	0	0.0086644072618589	0	-0.00231943220299671	-0.0162360254209769	0	-0.00945296354059485	-0.0116847783792875	0	-0.00463886440599341	-0.0442444465855454	0	0	0	-0.000175234728607979	0	0	0	-0.00231943220299671	0	0	0.00455124704168942	-0.00695829660899012	0	0	0	0	0	0	-0.00231943220299671	0	0	0	0	-0.00704591397329408	-0.0304154707318691	-0.00927772881198683	-8.76173643039905e-05	0.0042007775844734	-0.0303278533675652	-0.00231943220299671	-0.0115971610149835	-0.00231943220299671
741	0	0	0	0	0	0	0	0	0	0	0	0	0	0	0	0	0	0	0	0	0	0	0	0	0	0	0	0	0	0	0.0145285485979951	0	0	0	0	0	0	0	0	0	0	0	0	0	0	0	0	0	0
742	0	0	0	0	0	0	0	0	0	0	0	0	0	0	0	0	0	0	0	0	0	0	0	0	0	0	0	0	0	0	0	0	0	0	0	0	0	0	-0.000334226833067066	0	0	0	0	0.00144533734173556	0	0	0	0	0
743	0	0	0	0	0	0	0	0	0	0	0	0	0	0	0	0	0	0	0	0	0	0	0	0	0	0	0	0	0	0	0	0	0	0	0	0	0	0	0	0	0	0	0	0	0	0	0	0	0
744	0	0	0	0	0	0	0	0	0	0	0	0	0	0	0	0	0	0	0	0	0	0	0	0	0	0	0	0	0	0	0	0	0	0	0	0	0	0	0	0	0	0	0	0	0	0	0	0	0
745	0	0	0	0	0	0	0	0	0	0	0	0	0	0	0	0	0	0	0	0	0	0	0	0	0	0	0	0	0	0	0	0	0	0	0	0	0	0	0	0	0	0	0	0	0	0	0	0	0
746	0	0	0	0	0	0	0	0	0	0	0	0	0	0	-0.00510099979596001	0	0	0	0	0	0	0	0	0	0	0	0	0	0	0	0	0	0	0	0	0	0	0	0	0	0	0	0	0	0	0	0	0	0
747	0	0	0	0	0	0	0	0	0	-0.00337906332364669	0	0	-0.0101371899709401	0	0.0250752256770311	0	0	0	0	0	0	0	0	0	0	0	0	0	0	0	0	0	0	0	0	0	0	0	0	0	0	-0.00337906332364669	0	0	0.0467713880304155	-0.00675812664729337	0	0	0
748	0	0	0	-0.0182415176942722	0	0	0	0	-0.0182415176942722	0	0	0	0	0	0	0	0	0	0	0	0	0	0	0	0	0	0	0	0	0	0.405844155844156	0	0.162337662337662	0	-0.0364830353885443	0	0	-0.0182415176942722	0	0	0	-0.0182415176942722	0	0	0	-0.109449106165633	0	0	0
749	0.00750581700818134	0	0	0	0	0	0	0	0	0	0	0	0	0	0	0	0	0	0	0	0	-0.00415869583298678	0	-0.00623804374948016	0	0	-0.00207934791649339	0	-0.00207934791649339	0	0	0	0	0	0	0	0	0	0	0	0	0	0	0	-0.00623804374948016	-0.00207934791649339	0	0	0
750	0	0	0	0	0	0	0	0	0	-0.0202142712755205	0	0	0	0	0	0	0	0	0	0	0	0	0	0	0	0	0	0	0	0	0	0	0	0	0	0	0	0	0	-0.040428542551041	0	0	0	0	0	0	0	0	0
751	0	0	0	0	0	0	0	0	0	0	0	0	0	0	0	0	0	0	0	0	0	0	0	0	0	0	0	0	0	0	0	0	0	0	0	0	0	0	0	0	0	0	0	0	0	0	0	0	0
752	0	0	0	0	0	0	0	0	0	0	0	0	0	0	0	0	0	0	0	0	0	0	0	0	0	0	0	0	0	0	0	0	0	0	0	0	0	0	0	0	0	0	0	0	0	0	0	0	0
753	0	0	0	0	0	0	0	0	0	0	0	0	0	0	0	0	0	0	0	0	0	0	0	0	0	0	0	0	0	0	0	0	0	0	0	0	0	0	0	0	0	0	0	0	0	0	0	0	0
754	0	0.0297039806246684	0	0	0.0233112219881168	0	0.0473757148289301	0	0	0	0	0	0	-0.0120322464204067	0	0	0	0.196648888804969	0	-0.0120322464204067	0.0473757148289301	0.0297039806246684	0	0	0	0	0	0	-0.120322464204067	-0.0240644928408134	-0.0120322464204067	0	0	0	0	-0.0962579713632535	0	0	0	0	0	-0.0481289856816268	0	-0.904311702273612	-0.0120322464204067	0	0	0	0
755	0	0	0	0	0	0	0	0	0	0	0	0	0	0	0	0	0	0	0	0	0	0	0	0	0	0	0	0	0	0	0	0	0	0	0	0	0	0	0	0	0	0	0	0	0	0	0	0	0
756	0	-0.0124703828407532	0	0	0	0	0	-0.00623519142037661	0	0	-0.0124703828407532	0	0	0	-0.00623519142037661	0	0	0	0	0	0	0	0	-0.00623519142037661	0	0.077639751552795	-0.00623519142037661	0	0	0	0	0	-0.00623519142037661	0	-0.00623519142037661	0	-0.0124703828407532	0	0	0	-0.0187055742611298	-0.00623519142037661	0	-0.0124703828407532	0	0	-0.0187055742611298	0.077639751552795	0
757	0	0	0	0	0	0	0	0	0	0	0	0	0	0	0	0.0390625	0	0	0	0	0	0	0	0	0	0	0	0	0	0	0	0	0	0	0	0	-0.031095908666874	0	0	-0.00444227266669628	0	0	0	0	0	0	0	0.0062044319999112	0
758	-0.13768596819033	-0.15581177937052	0	0.05946670002685	0	-0.186974135244625	0	-0.124649423496416	0	-0.249298846992833	-0.0311623558741041	0	0.080450522928399	0.05946670002685	0	0	0.0181258111801908	-0.0934870676223123	0.0985763341085898	0.529133292903331	-0.0311623558741041	0	0	-0.0311623558741041	0	0	1.26845579871775	0	-0.0311623558741041	0.321802091713596	0	0	0	0.895134285184949	0	0	-0.350733192822781	0	-0.0311623558741041	0	0.45154078169629	0.41243114761455	0	-0.106523612316226	-1.70214654229469	-0.03910963408174	-0.0311623558741041	-1.14282863436929	-0.218136491118729
759	0	0	0	0	0	0	0	0	0	0	0	0	0	0	0	0	0	0	0	0	0	0	0	0	0	0	0	0	0	0	0	0	0	0	0	0	0	0	0	0	0	0	0	0	0	0	0	0	0
760	0	0	-0.00957652601942119	0	0	0	0	0	0	0	0	0	0	0	0	0	0	-0.00191530520388424	0	0	0	0	0	0	0	-0.00191530520388424	0	0	0	0	0	0	0	0	0	0	0	0	0	0	0	0	0	0	-0.00191530520388424	0	0	0	0
761	0	0	0	0	0	0	0	0	0	0	0	0	0	-0.00585137507314219	0	0	0	-0.0409596255119953	0	0	0	0	0.0166178389219682	0	0	-0.00585137507314219	0	0	0.0224692139951104	0	0	-0.0234055002925688	0	0	0	0	0	0	0	0	0	0	0	0	0	0	0	0	0
762	0	0	-0.0308573947542429	0	-0.00881639850121226	0	0	-0.00440819925060613	0	0	-0.00881639850121226	0.0454132606721163	-0.00440819925060613	0	0.018298431085452	0	0	0	0	0	0	-0.00440819925060613	0	0	0	0	0	0	0	0	0	0	0	0	0	0	0	0	-0.00440819925060613	0	0	0	0	-0.00440819925060613	0	-0.0132245977518184	0	-0.00440819925060613	0
763	0	0	0	-0.0218197687104517	0	0	0	0	0	0	0	0	0	0	0	0	0	0	0	0	0	0	0	0	0	0	0	0	0	0	0	0	0	0	0	0	0	0	0	0	0	0	0	0	0	0	0	0	0
764	-0.00434933890048713	0	0	0	0	-0.0130480167014614	0	0	0	-0.00434933890048713	0	0	-0.00434933890048713	0	0.0307219662058372	0	0	-0.00434933890048713	0.022023288404863	0	0	0	0	0	-0.00434933890048713	0	0	0	0	-0.00869867780097425	0	0	0	0	0	0	0	0	0.0483959157102129	-0.0217466945024356	-0.0260960334029228	0	0	0	0	0	0	0	0
765	0	0	0	0	0	0	0	0	0	0	0	0	0	0	0	0	0	0	0	0	0	0	0	0	0	0	0	0	0	0	0	0	0	0	0	0	0	0	0	0	0	0	0	0	0	0	0	-0.0219756070761455	0
766	0	0	0	0	0	0	0	0	0	0	0	0	0	0	0	0	0	0	0	0	0	0	0	0	0	0	0	0	0	0	0	0	0	0	0	0	0	0	0	0	0	0	0	0	0	0	0	0	0
767	0	0	0	0	0	0	0	0	0	0	0	0	0	0	0	0	0	0	0	0	0	0	0	0	0	0	0	0	0	0	0	0	0	0	0	0	0	0	0	0	0	0	0	0	0	0	0	0	0
768	0	0	0	0	0	0	0	0	0	0	0	0	0	0	0	0	0	0	0	0	0	0	0	0	0	0	0	0	0	0	0	0	0	0	0	0	0	0	0	0	0	0	0	0	0	0	0	0	0
769	0	0	0	0	0	0	0	0	0	0	0	0	0	0	0	0	0	0	0	0	0	0	0	0	0	0	0	0	0	0	0	0	0	0	0	0	0	0	0	0	0	0	0	0	0	0	0	0	0
770	0	0	0	0	0	0	0	0	0	0	0	0	0	0	0	0	0	0	0	0	0	0	0	0	0	0	0	0	0	0	0	0	0	0	0	0	0	0	0	0	-0.00551267916207277	0	0	0	0	0	0	0	0
771	0	0	0	0	0	0	0	0	-0.0018216263480035	0	0	0	0	0	0	0	0	0	0	0	0	0	0	0	0	0	0	0	0	0	0	0	0	0	0	0	0	0	0	0	0	0	0	0	0	0	0	0	0
772	0	0	0	0	0	0	-0.0361532899493854	0	0	0	0	0	0	0	0	0	0	0	0	0	0	0	0	0	0	0	0	0	0	0	0	0	0	0	0	0	0	0	0	0	0	0	0	0	0	0	0	0	0
773	0	0	0	0	0	0	0	0	0	0	0	0	0	0	0	0	0	0	0	0	0	0	0	0	0	0	0	0	0	0	0	0	0	0	0	0	0	0	0	0	0	0	0	0	0	0	0	0	0
774	-0.0100664384940608	0	-0.0704650694584256	0	-0.0100664384940608	0	0.0387221684414327	0	0.0042614264796252	0	-0.0603986309643648	0	0	0	0	0	0	0	0	0	0	0	0	0	0	0	0	0	-0.0050332192470304	0	0	0	-0.050332192470304	-0.0100664384940608	0	0	0	0	-0.0100664384940608	0	0	-0.0050332192470304	0	0	0	-0.0158714505084964	0	-0.0150996577410912	0
775	0	-0.000245120268259622	0	0	0	0	0	0	0	0	0	0	0	0	0	0	0	0	0	0	0	0	0	0	0	0	0	0	0	0	0	0	0	0	0	0	0	0	0	0	0	0	0	0	0	0	0	0	0
776	0	0	0	0	0	0	0	0	0	0	0	0	0	0	0.00512737698927961	0	0	0	0	0	0	0	0.00677506775067751	0	0	0	0	0	0	0	0	0	0	0	0	0	0	0	0	0	-0.0016476907613979	0	0.00677506775067751	0	0	0	0	0	0
777	0	0	0	0	0	0	0	0	0	0	0	0	0	0	0	0	0	0	0	0	0	0	0	0	0	0	0	0	0	-0.0220994475138122	0	0	0	0	0	0	0	0	0	0	0	0	-0.0110497237569061	0	-0.0110497237569061	0	0	0	0
778	0	0	0	0	0	0	0	0	0	0	0	0	0	0	0	0	0	0	0	0	0	0	0	0	0	0	0	0	0	0	0	0	0	0	0	0	0	0	0	0	0	0	0	0	0	0	0	0	0
779	0	0	0	0	0	0	0	-0.00150963904530427	-0.00754819522652134	0	0	-0.00150963904530427	0	0	0	0	0	0	0	0	0	0	0	0	0	0	0	0	0	0	0	0	0	0	0	0	0	0	0	0	0	0	0	0	0	0	0	0	0
780	0	0	0	0	0	0	0	0	0	0	0	0	0	0	0	0	0	0	0	0	0	0	0	0	0	0	0	0	0	0	0	0	0	0	0	0	0	0	0	0	0	0	0	0	0	0	0	0	0
781	0	0	0	-0.00395022713806044	0	0	0	-0.00395022713806044	0	0	0	0	0	-0.00395022713806044	0	0	0	0	0	0	0	0	0	0	0	0	0	0	0	0	0	0	0	0	0	0	0	0	0	0	0	0	0	0	0	0	0	0	0
782	-0.12565445026178	-0.0209424083769634	0	0	-0.0209424083769634	-0.06282722513089	0	0	0.111982082866741	-0.0209424083769634	0	-0.0418848167539267	-0.0209424083769634	0	0	0	0	0	-0.0837696335078534	-0.0209424083769634	0	-0.0209424083769634	0	0	0	0	0	0	0	0	0	0	-0.0209424083769634	0	0	-0.0209424083769634	0	0	0	0	0	0	-0.0209424083769634	0	0	0	0	0	0
783	0	0	0	0	0	0	0	0	0	0	0	0	0	0	0	0	0	0	0	0	0.083275108922252	0	0	0	0	0	0	0	0.307197673295729	0	-0.057372346528973	0	0	0	0	0	0	0	0.198019801980198	0	-0.172117039586919	0	0	0	0	-0.114744693057946	0	-0.318331316780559	0
784	0	0	0	0	0	0	0	0	0	0	0	0	0	0	0	0	0	0	0	0	-0.00148495738172314	0	0	0	0	0	0	0	0	0	0	0	0	0	0	0	0	0	0	0	0	0	0	-0.00148495738172314	0	0.0108477518034387	0.00393891851999623	0	0
785	0	0	0	0	0	-0.00962927298988926	0	-0.0288878189696678	0	0	0	0	-0.00962927298988926	0	0	0	-0.00962927298988926	0	0	0	0	0	-0.00962927298988926	0	-0.00962927298988926	0	0	0	0	0	0	0	0	0	0	0	0	0	0	0	0	0	0	0	0	0	0	0	0
786	0	0	0	0	0	0	0	0	0	0	0	0	0.00877654906090925	0	0	0	0	0	0	0	0	0	0	0	0	0	-0.00408939415625575	0	0	0	0	0	-0.00204469707812788	0	-0.00204469707812788	0	0	-0.00613409123438363	0	-0.00204469707812788	0.00877654906090925	-0.0081787883125115	-0.00204469707812788	0	0	0	0	0	0
787	0	0	0	0	0	0	-0.00275277341921986	0	0	0	0	0	0	0	0	0	0	0	0	0	0	0	-0.00137638670960993	0	0	0	0	0.00688231245698555	-0.00137638670960993	0	0	0	0	0	-0.00275277341921986	0	0.0412938747419133	0	0	0	0	0	0	0	-0.0041291601288298	0	0	0	-0.00550554683843973
788	0	0	0	0	0	0	0	0	0	0	0	0	0	0	0	0	0	0	0	0	0	0	0	0	0	0	0	0	0	0	0	0	0	0	0	0	0	0	0	0	0	0	0	0	0	0	0	0	0
789	-0.0877706260971328	-0.0585137507314219	0	-0.0292568753657109	0	-0.0877706260971328	-0.175541252194266	-0.0585137507314219	0	-0.0908672471138257	-0.117027501462844	-0.0292568753657109	0	0	0	0	0	0	-0.0292568753657109	-0.117027501462844	0	0	0	-0.0585137507314219	0.0554171297147294	0	-0.0292568753657109	0	0	-0.0292568753657109	-0.0908672471138257	-0.117027501462844	0	-0.0292568753657109	-0.0877706260971328	0	-0.0292568753657109	-0.0877706260971328	0	0	0	0	0	0	-0.0585137507314219	0	-0.0877706260971328	0	0
790	-0.0653397367818612	0	0	0	-0.027181233033811	-0.0827985924239288	0	0.007736478250323	0	0	0	0	0	-0.0413992962119644	0	-0.027181233033811	0	0	0	0	-0.103498240529911	0	0	-0.124197888635893	0	0	0	-0.0413992962119644	0	0	0	0	0	0	0	0	0	0	0	0	0	-0.0206996481059822	0	0	0	0	0	0	0
791	0	0	0	-0.0208659363588941	0	0	0	0	0	0	0	0	0	0	0	0	0	0	0	0	0	0	0	0	0	0	0	0	0	0	0	0	0	0	0	0	0	0	0	0	0	0	0	0	0	0	0	0	0
792	0	0	0	0	0	0	0	0	0	0	0	0	0	0	0	0	0	0	0	0	0	0	-0.0031358120185222	0	0	-0.0031358120185222	0	0	0	0	0	0	0	0	0	0	0	0	0	0	0	0	0	0	0	0	0	0	0
793	0	0	0	0	0	0	0	0	0	0	0	0	0	0	0	0	0	0	0	0	0	0	0	0	0	0	0	0.0964373186184049	0	0	0	0.010279937802782	0	0	0	-0.0287191269385411	0	0	0	0	0	0	0	-0.0574382538770821	0	0	0	0	0
794	0	0	0	0	0	0	0	0	0	0	0	0	0	0	0	0	0	0	0	0	0	0	0	0	0	0	0	0	0	0	0	0	0	0	0	0.00706987185058959	-0.000691512718647678	0	-0.00138302543729536	0.00281763242929497	-0.000691512718647678	0	0.0125064677521655	0	0	-0.00172878179661919	0	0	0
795	0	0	0	0	0	0	0	0	0	0	0	0	0	0.0128188693757211	0	-0.00310154456919546	0	0	0	0	0	0	-0.00310154456919546	0	0	0	0	0	0	0	0	0	0	0	0	0	0	0	0	0	0	0	0	0	0	0	0	0	0
796	-0.117984156413282	0.202684088679238	-0.0674195179504467	-0.0168548794876117	0	0	0	0	0	0	0	0	0	0	0	0	0	0	0	0	0	0.109769484083425	0	-0.0168548794876117	0	0	0	-0.0168548794876117	0	0	0	0	0	0	0	0	0	0	0	0	0	0	0	0	0	0	0	0.21953896816685	-0.0168548794876117
797	0	0	0	0.0105053051791155	0	0	0	0	0	0	0	0	0	0	0	-0.00482404303046383	0	0	0	0	0	0	0	0	0	0	0	0	0	0	0	0.018598588842999	0	0	-0.00241202151523192	0	0	0	0	0	0	0	0	0	-0.00241202151523192	0	0	0	0
798	0	0	0	0	0	0	0	0	0	0	0	0	0	0	0	0	0	0	0	0	0	0	0	0	0	0	0	0	0	0	0	0	0	0	0	0	0	0	0	0	0	0	0	0	0	0	0	0	0
799	0	0	0	0	0	0	0	0	0	0	0	0	0	0	0	0	0	0	0	0	0	0	0	0	0	0	0	0	0	0	0	0	0	0	0	0	0	0	0	0	0	0	0	0	-0.00815793767335618	0	0	0	0
800	0	0	0	0	0	0	0	0.0570125427594071	-0.0129282482223659	-0.00646412411118293	0	0	0	0	0	0	0	0	0	0	0	0	0	0	0	0	0	0	0	0	0	0	0	0	0	0	0	0	0	0	0	0	0	0	0	0	0	0	0
801	0	0	0	0	0	0	0	0	0	0	0	0	0	0	0	0	0	0	0	0	0	0	0	0	0	0	0	0	0	0	0	0	0	0	0	0	0	0	0	0	0	0	0	0	0	0	0	0	0
802	0	0	0	0	0	0	0	0	0	0	0	0	0	0	0	0	0	0	0	0	0	0	0	0	0	0	0	0	0	0	0	0	0	0	0	0	0	0	0	0	0	0	0	0	0	0	0	0	0
803	0	0	0	0	0	0	-0.0200682319887618	0	0	0	0	0	0	0	0	0	0	0	0	0	0	0	0	0	0	0	0	0	0	0	0	0	0	0	0	0	0	0	0	0	0	0	0	0	0	0	0	0	0
804	0	0	0	0	0	0	0	0	0	0	0	0	0	0	0	0	0	0	0	0	0	0	0	0	0	0	0	0	0	0	0	0	0	0	0	0	0	0	0	0	0	0	0	0	0	0	0	0	0
805	0	0	0	0	0	0	0	0	0	0	0	0	0	0	0	0	0	0	0	0	0	0	0	0	0	0	0	0	-0.0103181427343078	0	0	0.0156133659324138	0	0	0	0	0	0	0	0	0.0381054936876994	0	0	0	0	0	0	0	0
806	0	0	0.0107118101175213	0	-0.00615157480314961	0	0	0	0	0	0	0	0	0	-0.00615157480314961	0	0	0	0	0	0	-0.00615157480314961	0	0	0	0	0	0	0.015272045431893	0	0	0.046029919447641	0	0	-0.0154858285838551	0	0.0230149597238205	0	0	0	-0.0184547244094488	0	0	0	0	-0.00615157480314961	0	0	-0.0246062992125984
807	0	0	0	0	0	0	0	0	0	0	0	0	0	0	0	-0.0144843568945539	0	0	-0.0144843568945539	0	0	0	-0.0144843568945539	0	0	0	0	0	0	0	-0.0144843568945539	0	0	0	0	0	-0.0289687137891078	0	0	0	0	0	0	0	0	0	0	0	0
808	0	0	0	0	0	0	0	0	0	0	0	0	0	0	0	0	0	0	0	0	0	0	0	0	0	0	0	0	0	0	0	0	0	-0.0269832703723691	0	0	0	0	0	0	0	0	0	0	0	0	0	0	0
809	0	0	0	0	0	0	0	0	0	0	0	0	0	0	0	0	0	0	0	0	0	0	0	0	0.427759853012148	0	0	0	0	-0.235432607416127	0	-0.294290759270159	0	0	0	0	0	0	0	-0.0588581518540318	0	0	0	0	-0.117716303708064	0	-0.0588581518540318	0	0
810	0	0	-0.244977951984321	0	0	0	0	0	0	0	-0.195982361587457	0	0	0	0	0.0217758179541619	0	0	0.035385704175513	0	0.427350427350427	-0.6859382655561	0	0.1551527029234	0	-0.391964723174914	-0.0979911807937286	0	-0.0489955903968643	0	-0.0489955903968643	0	0	-0.146986771190593	0	0.119766998747891	-0.0979911807937286	-0.146986771190593	0	0	0	-0.195982361587457	0	-0.146986771190593	0	0	0	0	0
811	0	0	0	0	0	0	-0.00481486831335163	0	0	0	0	0	0	0	0	0	0	0	0	-0.00481486831335163	0	0	0	0	0	0	0	0	0	0	0	-0.00481486831335163	0	0	0	0	0	0	0	0	0	0	0	0	0	0	0	0	0
812	0	0	0	0	0	0	0	0	0	0	0	0	0	0	0	0	0	0	0	0	0	0	0	0	0	0	0	0	0	0	0	0	0	0	0	0	0	0	0	0	0	0	0	0	0	0	0	0	0
813	0	0	0	0	0	0	0	0	0	0	0	0	0	0	0	0	0	0	0	0	0	0	0	0	0	0	0	0	0	0	0	0	0	0	0	0	0	0	0	0	0	0	0	0	0	0	0	0	0
814	0	0	0	0	0	0	0	0	0	0	0	0	0	0	0	0	0	0	0	0	0	0	0	0	-0.00956205775482884	0	0	0	-0.00956205775482884	0	0	0	0	0	0	-0.00956205775482884	0	0.0307125307125307	-0.0191241155096577	0	-0.00956205775482884	0	0	0	0	0	0	0	0
815	-0.146842878120411	-0.0367107195301028	0.166112956810631	0	-0.0734214390602056	-0.146842878120411	-0.0367107195301028	0.055980798220323	-0.146842878120411	0.0926915177504254	-0.110132158590308	0.610300466872539	0.795683502373392	0.00182943785033701	-0.146842878120411	-0.0734214390602056	0	-0.0367107195301028	-0.146842878120411	-0.110132158590308	-0.146842878120411	0	0	-0.0734214390602056	0.055980798220323	-0.0367107195301028	-0.110132158590308	-0.0367107195301028	0	0	-0.146842878120411	-0.0367107195301028	0	0	-0.0367107195301028	0	0	-0.0367107195301028	0	-0.0734214390602056	-0.110132158590308	-0.0734214390602056	0	-0.110132158590308	-0.0734214390602056	0	0.01927007869022	-0.034881281679766	0.167942394660969
816	0	0	-0.0178491744756805	0	0	-0.00892458723784025	0	0	0	0	0	0	0	0	0.187136245091318	-0.0267737617135207	0	0.0017569087572354	-0.00892458723784025	0	-0.0267737617135207	0	0.0196060832329158	0	0	-0.00892458723784025	-0.0178491744756805	0	0.0302875792279914	0	0	0	0.0302875792279914	0	0	0.155091757106091	0	0	-0.0178491744756805	0	0	0	0	0.0392121664658316	0	0	0	0	0
817	0	0	0	0	0	0	0	0	0	0	0	0	0	0	0	0	0	0	0	0	0	0	0	0	0	0	0	0	0	-0.0292312189418299	0	0	0	0	0	0	-0.0292312189418299	0	0	0	0	0	0	0	0	0	-0.0292312189418299	0	0
818	0	0	0	0	0	0	0	0	0	0	0	0	0	0	0	0	0	0	0	0	0	0	0	0	0	0	0	0	-0.00785761992692413	0	0	0	0	0	0	0	0	0	0	0	0	0	0	0	0	0	0	0	0
819	0	0	0	0	0	0	0	0	0	0	0	0	0	0	0	0	0	0	0	0	0	0	0	0	0	0	0	0	0	0	0	0	0	0	0	0	0	0	0	0	0	0	0	0	0	0	0	0	0
820	0	0	0	0	0	0	0	0	0	0	0	0	0	0	0	-0.036941263391208	0	0	0	-0.036941263391208	0	0	0	0	0	0	0	0	0	0	0	0	0	0	0	0	0	0	0	0	0	0	0	0	0	0	0	0	0
821	0	0	0	0	0	0	0	0	0	0	0	0	0	0	0	0	0	0	0	0	0	0	0	0	0	0	0	0	0	0	0	0	0	0	0	0	0	0	0	0	0	0	0	0	0	0	0	0	0
822	0	0	0	0	0	0	-0.0995421063109695	0	0	0	0	0	0	-0.0398168425243878	0	0	0	0	0	-0.0199084212621939	0	0	0	0	0.143221595547607	0	0	0	0	0	-0.159267370097551	-0.0199084212621939	0	-0.0199084212621939	0	-0.0398168425243878	0	-0.0398168425243878	0	0	0	0.0623003615947483	0	0	0	0	-0.409064004177489	-0.0398168425243878	0
823	0	0	0	0	0	0	0	0	0	0	0	0	0	0	0	0	0	0	0	0	0	0	0	0	0	0	0	0	0	0	0	0	0	0	0	0	0	0	0	0	0	0	0	0	0	0	0	0	0
824	0	0	0	0	0	0	0	0	0	-0.00455684666210982	0	0	0	0	0	-0.0182273866484393	0	0	0	0	0	-0.00455684666210982	0	0	0	0	0	0.0274627514453488	0	0	-0.00455684666210982	0	-0.0227842333105491	0	0	0	0	0	0	0	0	0	0	0	0	0	0	0	0
825	-0.0665631240292878	0	-0.324529821630685	0	-0.0887508320390504	0	0	0	-0.0221877080097626	-0.126321800554481	-0.0221877080097626	0	0	0	-0.023962073507242	0	-0.0221877080097626	0	-1.58242473068306	-0.0665631240292878	0.298500368140144	0	-0.0221877080097626	0	-0.155313956068338	0	-0.0221877080097626	0	0	0	0	-0.133126248058576	0.0511798635236196	0	0	0	-0.0221877080097626	0	-0.0443754160195252	0	0	0	0	-0.104134092544719	0	-0.0443754160195252	0	0	-0.0221877080097626
826	0	0	0	0	0	0	0	0	0	0	0	0	0	0	0	0	0	0	0	0	0	0	-0.00163644694639	0	0	0	0	0	0	0	0	0	0	0	0	0	0	0	0	0	0	0	0	0	0	0	0	-0.00490934083916999	0
827	0	0	0	0	0	0	0	0	0	0	0	0	0	0	0	0	0	0	0	0	0	0	0.0062468992676039	-0.0020127609041322	0	0	0	0	-0.00805104361652879	0	-0.0020127609041322	0	-0.00127230175101903	0	0	0	0	0	-0.010063804520661	-0.0020127609041322	0	0	0	0	0	0	0	-0.00805104361652879	0
828	0	0	0	0	0	0	0	0	0	0	0	-0.0120612712579906	0	0	0	0	0	0	0	-0.0120612712579906	0	-0.0361838137739718	0	-0.0120612712579906	0	0	0	0	-0.0120612712579906	0	0	0	-0.0241225425159812	0	0	0	0	0	-0.0120612712579906	0	0	-0.0241225425159812	0	0	-0.0120612712579906	0	0	0	0
829	0	0	0	0	0	0	0	0	0	0	0	0	0	0	0	0	0	0	0	0	0	0	0	0	0	0	0	0	0	0	0	0	0	0	0	0	0	0	0	0	0	0	0	0	0	0	0	0	0
830	0	0	0	0	0	0	0	0	0	0	0	0	0	0	0	0	0	0	0	0	0	0	0	0	0	0	0	0	0	0	0	0	0	0	0	0	0	0	0	0	0	0	0	0	0	0	0	0	-0.00774233508826262
831	0	0	0	0	0	0	0	0	0	0	0	0	0	0	0	0	0	0	0	0	0	0	0	0	0	0	0	0	0	0	0	0	0	0	0	0	0	0	0	0	0	0	0	0	0	0	0	0	0
832	0.097373300882464	0	0	0	0	0	0	0	0	-0.0447027268663388	0	0	0.462962962962963	0	0	0	-0.0447027268663388	0	-0.0447027268663388	0	0	0	0	0	0	-0.0447027268663388	0	0	0	0	0	0	0	-0.0447027268663388	0	-0.0894054537326777	0	0	0	0	0	0	-0.0447027268663388	0	0	0	0	0	0
833	0	0	0	0	0	-0.0278009452321379	0	0	0	0	0	0	0	0	0	0	0	0	0	0	0	0	-0.0278009452321379	0	0	0	0	0	0	0	0	0	0	0	0	0	0	0	0	0	0	0	0	0	0	0	0	0	0
834	0	0	0	0	-0.0371195248700817	0	0	0	0	0	0	0	0	-0.0371195248700817	0	0	0.38660928868924	0	0	0	0	0	0	0	-0.0371195248700817	0	0	0	-0.0371195248700817	0	0	0	0	0	0	0	0	0	0	-0.0742390497401633	0	0	0	0	0	0	0	0	0.423728813559322
835	0	0	-0.039032006245121	-0.0195160031225605	-0.039032006245121	0	0	0	0	0	-0.0195160031225605	0	0	0	0	0	0	-0.039032006245121	0	0	0	0	0	0	0	0	0	-0.039032006245121	0	-0.0195160031225605	0	0	-0.0195160031225605	-0.039032006245121	0	0	0	0	0	0	0	0	-0.0195160031225605	0	0	0	0	0	0
836	0	0	0	0	0	0	0	0	0	0	0	0	0	0	0	0	0	0	0	0	0	0	0	0	0	0	0	0	0	0	0	0	0	0	0	0	0	0	0	0	0	0	0	0	0	0	0	0	0
837	0	0	0	0	0	0	0	0	0	0	0	0	0	0	0	0	0	0	0	0	0	0	0	0	0	0	0	0	0	0	0	0	0	0	0	0	0	0	0	0	0	0	0	0	0	0	0	0	0
838	0	0	0	0	0	0	0	0	0	0	0	0	0	0	0	0	0	0	0	0	0	0	0	0	0	0	0	0	0	0	0	0	0	0	0	0	0	0	0	0	0	0	0	0	0	0	0	0	0
839	0	0	0	0	0	0	0	0	0	0	0	0	0	0	0	0	0	0	0	0	0	0	0	0	0	0	0	0	0	0	0	0	0	0	0	0	0	0	0	0	0	0	0	0	0	0	0	0	0
840	0	0	0	0	0	0	0	0	0	0	0	0	0	0	0	0	0	0	0	0	0	0	0	0	0	0	0	0	0	0	0	0	0	0	0	0	0	0	0	0	0	0	0	0	-0.0223363859727496	0	0	0	0
841	0	0	0	0	0	0	0	-0.000808074278187651	0	0	0	0	0	0	0	0	0	0	0	0	0	0	0	0	0	0	0	0	0	0	0	0	0	0	0	-0.000808074278187651	-0.0016161485563753	0	0	0	0	0	0	0	0	0	0	0	0
842	0	0	0	0.00589344648750589	0	0	0	0	0	-0.00109870791948668	0	0	0	0	0	0	0	0	0	0	0	0	0	0	0	0	0	0	0	0	0	0	0	0	0	0	0	0	0	0	0	0	0	0	0	0	0	0	0
843	-0.0454545454545455	0	-0.0227272727272727	-0.0454545454545455	-0.0227272727272727	0.0484027105517909	-0.0454545454545455	-0.0227272727272727	0	-0.0227272727272727	-0.0681818181818182	0	0.0029481650972454	-0.0681818181818182	-0.0454545454545455	0.0484027105517909	-0.0227272727272727	0	-0.0909090909090909	0.0740781483763091	-0.113636363636364	-0.0227272727272727	-0.113636363636364	-0.0454545454545455	0	0	0	-0.0227272727272727	0	-0.204545454545455	-0.0454545454545455	-0.0227272727272727	0	0.0484027105517909	-0.0227272727272727	0	0.1224808589281	0	-0.0454545454545455	0	-0.113636363636364	0	-0.0227272727272727	0	0	0.0256754378245182	0	0	-0.0681818181818182
844	0	0	0	0	0	0	0	0	0	0	0	-0.0421940928270042	0	0	0	0	0	-0.0421940928270042	-0.0843881856540084	0	-0.0843881856540084	0	0	0	0	0	0	0	0	0	0	0	0	0	0	0	0	0	0	0	0	0	0	0	0	0	0	0	-0.0843881856540084
845	0	0	0	0	0	0	0	0	0	0	0	0	0	0	0	0	0	0	0	0	0	0	0	0	0	0	0	0	0	0	0	0	0	0	0	0	0	0	0	0	0	0	0	0	0	0	0	0	0
846	0	0	0	0	0	0	0	0	0	0	0	0	0	0	0	0	0	0	0	0	0	0	0	0	0	0	0	0	0	0	0	0	0	0	0	0	0	0	0	0	0	0	0	0	0	0	0	0	0
847	0	0	0	0	0	0	0	0	0	-0.00227966990379793	0	0	0	0	0	0	-0.00683900971139379	0	0	0	0	0	-0.00227966990379793	0	-0.00455933980759586	0	0	0	0	0	0	0	0	0	0	-0.00227966990379793	0	0	0	0	0	0	0	0	0	-0.00227966990379793	0	0	0
848	0	0	0	-0.00138238018219771	0	0	0	0	0	-0.00138238018219771	0	0	0	0	0	-0.00138238018219771	0	0	0	0	0	0	0	0.00961446014806269	0	0	-0.00138238018219771	0	0	0	0	0	0	0	0	0	-0.00138238018219771	0	0	0	0	0	0	0	0	0	0	0	0
849	0	0	0	0	0	0	0	0	0	0	0	0	0	0	0	0	0	0	0	0	0	0	0	0	0	0	0	0	0	0	0	0	0	0	0	0	0	0	0	0	0	0	0	0	0	0	0	0	0
850	0	0	0	0	0	0	0	0	0	0	0	0	0	0	0	0	0	0	0	0	0	0	0	0	0	0	0	0	0	0	0	0	0	0	0	0	0	0	0	0	0	0	0	0	0	0	0	0	0
851	0	0	0	0	0	0.032075887776846	0	0	-0.042571306939123	-0.0212856534695615	0	0.372941158434838	0	0	-0.244637607327453	0	-0.106428267347808	0	0	0	0	0	0	0	0	0	0	0	-0.0212856534695615	0	0	-0.0212856534695615	0	0	0	0	0	0	0	0	0	0	0.138504155124654	0	0	0	0	0	0
852	0	-0.0180212650928095	0.167434072833822	0	0	0	0	0	-0.00901063254640476	0	0	-0.0180212650928095	0	0	0	0	0	0.125575554625366	0	0	0	0	0	0	0	0	0	0	0	0	0	0	0	0	0	0	0	0	0	0	0	0	0	0	0	0	0	0	0
853	0	0	0	0	0	0	0	0	0	0	0	0	0	0	0	0	0	0	0	0	0	0	0	0	0	0	0	0	0	0	0	0	0	0	0	0	0	0	0	0	0	0	0	0	0	0	0	0	0
854	0	0	0	0	0	0	0	0	0	0	0	0	0	0	0	0	0	0	0	0	0	0	0	0	0	0	0	0	0	0	0	0	0	0	0	0	0	0	0	0	0	0	0	0	0	0	0	0	0
855	0.0589599211557263	0	0	0	0	0	0	0	0	0	0	0	0	0	0	0	0	0	0	0	0	0	0	0	0	0	0	0	0	0	0	0	0	0	0	0	0	0	0	0	0	0	0	0	0	0	0	0	0
856	0	0	0	0	0	0	0	0	0	0	0	0	0	0	0	0	0	0	0	0	0	0	0	0	0	0	0.0419629751165122	0	0	0	0	0	0	0	0	0	0	0	0	0	0	0	0	0	0	0	-0.00908347715505495	0	0
857	0	0	0	0	0	0	0	0	0	0	0	0	0	0	0	0	0	0	0	0	0	0	-0.013197835554969	0	0	-0.026395671109938	0	0	0	0	0	0	0	0	0	0	0	0	0	0	0	0	0	0	0	0	0	0	0
858	0	0	0	0	0	0	0	0	0	0	0	0	0	0	0	0	0	0	0	0	0	0	0	0	0	0	0	-0.00184870221104784	0	0	0	0	0	0	0	0	0	0	0	0	0	0	-0.00184870221104784	0	0	0	0	0	0
859	0	0	0	0	0	0	0	0	0	0	0	0	0	0	0	0	0	0	0	0	0	-0.00438404208680403	0	0	0.0109675071211605	-0.00438404208680403	0	0	0	0	0	0	0	0	0	-0.00876808417360807	0	0	0	0	0	0	0	0	0	0	0	0	0
860	0	0	0	0	0	0	0	-0.0265710110269696	0	0	0	0	0	0	-0.0132855055134848	0	0	0	0	-0.0132855055134848	0.258980102622373	0	0	0	0.201869879892505	0	0	0.272265608135858	0	0	-0.0265710110269696	0	0	0	0	0	0.0571102227298686	0	-0.0132855055134848	-0.0265710110269696	0	0	0.0571102227298686	0	0	0	-0.0398565165404544	0	0
861	0	0	0	0	0	-0.0228362639872117	0	-0.0456725279744234	0	0	0	0	0	0	0	0	0	0	0	0	0	0	0	0	0	0	0	0	0	0	0	0	0	0	-0.0228362639872117	0	0	0	0	0	0	0	0	-0.0456725279744234	0	0	0	0	0
862	0	0	0	0	0	0	0	0	0	0	0	0	0	0	0	0	0	0	0	0	0	0	0	0	0	0	0	0	0	0	0	0	0	0	0	0	0	0	0	0	0	0	0	0	0	0	0	0	0
863	0	0	0	0	0	0	0	0	0	0	0	0	0	0	0	0	0	0	0.0861326442721792	0	0	0	0	0	0	0	0	0	0	0	0	0	0	0	0	0	0	0	0	-0.00780457348005931	0	0	0	0	0	0	0	0	0
864	0	0	0	0	0	0	0	0	0	0	0	0	0	0	0	0	0	0	0	0	0	0	0	0	0	0	0	0	0	0	0	0	0	0	0	0	0.0370027752081406	0	0	0	0	0	0	0	0	0	0	0	0
865	0	0	0	0	0	0	0	0	0	0	0	0	0	0	0	0	0	0	0	0	0	0	0	0	0	0	0	0	0	0	0	0	0	0	0	0	0	0	0	0	0	0	0	0	0	0.0586510263929619	-0.259163272861903	0	0
866	0	0	0	0	-0.00100194377091558	0	0	0	0	0	0	0	0	0	0	0	0	0	0	0	0	0	0	0	0	0	0	0	0	0	0	0	0	0	0	0	0	0	0	0	0	0	0	0	0	0	0	0	0
867	0	0	0	0	0	0	0	0	0	0	0	0	0	0	0	0	0	0	0	0	0	0	0	0	0	0	0	0	0	0	0	0	0	0	0	0	0	0	0	0	0	0	0	0	0	0	0	0	0
868	0	0	0	0	0	0	0	0	0	0	0	0	0	0	0	0	0	0	0	0	0	0	0	0	0	0	0	0	0	0	0	0	0	0	0	0	0	0	0	0	0	0	0	0	0	0	0	0	0
869	0	-0.0195102916788606	0	0	0	0	0	0	0	0	0	0	0	0	0	-0.0097551458394303	0	-0.097551458394303	-0.0097551458394303	0.021386281263367	0	-0.0390205833577212	0	0	0	0	0	0	0	0	0	0	0	0	0	0	0	0	0	0	0	0	0	0	0	0	0	0	0
870	0	-0.0165234633179114	0	-0.0165234633179114	0	-0.0330469266358229	0	0.130643571266342	-0.0495703899537343	-0.0330469266358229	0	0	0	-0.0165234633179114	0	-0.0330469266358229	-0.0165234633179114	-0.0660938532716457	0	-0.0330469266358229	0	0	0	0	-0.0165234633179114	-0.0330469266358229	0	-0.0165234633179114	-0.174268432476545	0	-0.0495703899537343	0	-0.067637988548596	0	0	0	0	0.0074896640204809	0	-0.0165234633179114	0	0	0	0	0.0570600539742152	0	0.0735835172921266	-0.0330469266358229	-0.0991407799074686
871	0	0	0	0	0	0	0	0	0	0	0	0	0	0	0	0	0	0	0	0	0	-0.00176472664384287	0	0	0	0	0	0	0	-0.00176472664384287	-0.00529417993152861	0	0	0	0	0	0	0	0	0	0	0	0	0	0	0	0	0	0
872	0	0	0	0	0	0	0	0	0	0	0	0	0	0	0	0	0	0	0	-0.00210181176173862	0	0	0	0	0	0	0	0	0	0	0	-0.00420362352347724	0	0	0	0	0	0	0	0	0	0	0	0.00722996952849513	0	0	0	0	0
873	0	0	0	0	0	0.016232300962308	0	0	0	0	0	0	0	-0.0108166576527853	0	0	0	0	0	0	0	0	0	0	0	0	0	0	0	0	-0.0216333153055706	0	0	0	0	0	-0.0108166576527853	0	0.016232300962308	0	0	0	0	0	0	0	0	0	0
874	0	-0.0149512192144222	0	0	0	0	0	0	0	0	0	0	0	0	0	0	-0.00842886041807148	0	0	0	0	0	0	0	-0.00842886041807148	0	0	0.0262398320650748	0	0	0	0	0	0	0	0	0	0	0	0	0	0	0	0	0	0	0	0	0
875	0	0	0	0	0	0	0	0	0	0	0	0	0	0	0	0	0	0	0	0	0	0	0	0	0	0	0	0	0	0	0	0	0	0	0	0	0	0	0	0	0	0	0	0	0	0	0	0	0
876	0	0	0	0	0	0	0	0	0	0	0	0	0	0	0	0	0	0	0	0	0	0	0	0	0	0	0	0	0	0	0	0	0	0	0	0	0	0	0	0	0	0	0	0	0	0	0	0	0
877	0	0	0	0	0	0	0	0	0	0	0	0	0	0	0	0	0	0	0	0	0	0	0	0	0	0	0	0	0	0	0	0	0	0	0	0	0	0	0	0	0	0	0	0	0	0	0	0	0
878	0	0	0	0	-0.00961446014806269	0	0	-0.0128192801974169	0	-0.00961446014806269	0	-0.00320482004935423	0	-0.00320482004935423	0.0128221566867547	0	0	0	0	0	0	-0.00320482004935423	0	0	-0.00320482004935423	0	0	0	0	0	0	0	0	0	0	0	0	0	0	0	0	0	0	0	0	0	0	0	0
879	0	0	0	0	0	0	0	0	0	0	0	0	0	0	0	0	0	0	0	0	0	0	0	0	0	0	0	0	0	0	0	0	0	0	0	0	0	0	-0.0318052568242819	0	-0.0046621133359752	-0.0139863400079256	0	0	0.0148158765354701	0	0	-0.0387984268282447	0
880	0	0	0	0	0	0	0	0	0	0	0	0	0	0	0	0	0	0	0	0	0	0	0	0	0	0	0	0	0	0	0	0	0	0	0	0	0	0	0	0	0	0	0	0	0	0	0	0	0
881	0	0	0	0	0	0	0	0	0	0	0	0	0	0	0	0	0	0	0	0	0	0	0	0	0	0	0	0	0	0	0	0	0	0	0	0	0	0	0	0	0	0	0	0	0	0	0	0	0
882	0	0	0	0	0	0	0	0	0	0	0	0	0	0	0	0	0	0	0	0	0	0	0	0	0	0	0	0	0	0	0	0	0	0	0	0	0	0	0	0	0	0	0	0	0	0	0	0	0
883	0	0	0	0	-0.00652237718907284	0	-0.00108706286484547	0	0	0	0	0	0	0	0	0	0	0	0	0	0	0	0	0	0	0	0	0	-0.00108706286484547	0	0	0	-0.00217412572969095	0	0	0	0	-0.00108706286484547	0	0	0	0	0	0	0	0	0	0	0
884	0	0	0	0	0	0	0	0	0	0	0	0	0	0	0	0	0	0	0	0	0	0	0	0	0	0	0	0	0	0	0	0	0	0	0	0	0	0	0	0	0	0	0	0	0	0	0	0	0
885	0	0	0	0	0	0	0	0	0	0	0	0	0	0	0	0	0	0	0	0	0	0	0	0	0	0	0	0	0	0	0	0	0	0	0	0	0	0	0	0	0	0	0	0	0	0	0	0	0
886	0	0	0	0	0	0	-0.0082223318533136	0	-0.0082223318533136	0	0	0	0	0	0	0	0	0	0	0	0	0	0	0	0	0	0	0	0	0	0	0	0	0	0	0	0	0	0	0	0	0	0	0	0	0	0	-0.0226317214269577	0
887	0	0	0	0	0	0	0	0	0	0	0	0	0	0	0	0	0	0	0	0	0	0	0	0	0	0	0	0	0	0	-0.00029085832291091	0	0	0	0	0	0	0	0	0	-0.00029085832291091	0	0.00193289005721355	0	0	0	0	0	0
888	0	0	0	-0.0201045436268597	0	0	0	0	0	0	0	0	-0.0201045436268597	0	0	0	0	0	0	0	0	0	0	0	0	0	0	0	0	0	0	-0.0201045436268597	0	0	0	0	0	0	0	0	0	0	0	0	0	0	0	0	0
889	0	0	0	0	0	0	0	0	0	0	0	0	0	0	0	0	0	0	0	0	0	0	0	0	0	0	0	0	0	0	0	0	0	0	0	0	0	0	0	0	0	0	0	0	0	0	0	0	0
890	0	0.00865688438730901	0	0	-0.00122803354987658	0	0	0	0	0	0	0	0	0	0	-0.00122803354987658	0	0	0	0	0	0	0	0	0	0	0	0	0	-0.00122803354987658	0	0	0	0	0	0	-0.00245606709975317	0	0.017313768774618	0	-0.00245606709975317	-0.00368410064962975	0	0	0	0.00742885083743243	0	0	-0.00368410064962975
891	0	0	0	0	0	0	0	0	0	0	0	0	0	0	0	0	0	0	0	0	0	0	0	0	0	0	0	0	0	0	0	0	0	0	0	0	0	0	0	0	0	0	0	0	0	0	0	0	0
892	0	0	0	0	0	0	0	0	0	0	0	0	0	0	0	0	0	0	0	0	0	0	0	0	0	0	0	0	0	0	0	0	0	0	0	0	0	0	0	0	0	0	0	0	0	0	0	0	0
893	-0.000699863526612311	0	0	0	0	0	0	0	0	0	0	0	0	0	0	0	0	0	0	0	0	0	0	0	0	0	0	0	0	0	0	0	0	0	0	0	0	0	0	0	0	0	0	0	0	0	0	0	0
894	0	0	0	0	0	0	0	0	0	0	0	0	0	0	0	-0.0161459594736417	0.0269106566200215	0	-0.00807297973682086	0	0	0	0	0	0.0269106566200215	0	0	0	0.0107646971463798	0	0	-0.0161459594736417	-0.0242189392104626	0	0	-0.00807297973682086	0	0	0	0	0	0	0	0	0	-0.00807297973682086	0	0	0
895	0	0	0	0	0	0	0	0	0	0	0	0	-0.00658457891617831	0	0	0	0	0	0	0	0	0	0	0	0	0	0	0	0	0	0	0	0	0	0	0	0	0	0	0	0	0	0	0	0	0	0	0	0
896	0	0	0	0	0	0	0	0	0	0	0	0	0	0	0	0	0	0	0	0	0	0	0	0.0205410916700648	0	0	0	0	0	0	0	0	0	0	0	0	0	0	0	0	0	0	-0.0167028561884082	0	0	0	0	-0.0167028561884082	0
897	0	0	0	0	0	0	0	0	0	0	0	0	0	0	0	0	0	0	0	0	0	0	0	0	0	0	0	0	0	0	0	0	0	0	0	0	0	0	0	0	0	0	0	0	0	0	0	0	0
898	0	0	0	0	0	0	0	0	0	0	0	0	0	0	0	0	0	0	0	0	0	0	0	0	0	0	0	0	0	0	0	0	0	0	0	0	0	0	0	0	0	0	0	0	0	0	0	0	0
899	0	0	0	0	0	0	0	0	0	0	0	0	0	0	0	0	0	0	0	0	0	0	0	0	0	0	0	0	0	0	0	0	0	0	0	0	0	0	0	0	0	0	0	0	0	0	0	0	0
900	0	0	0	0	0	0	0	0	0	0	0	0	0	0	0	0	0	0	0	0	0	0	0	0	0	0	0	0	0	0	0	0	0	0	0	0	0	0	0	0	0	0	0	0	0	0	0	0	0
901	0	0	0	0	0	0	0	0	0	0	0	0	0	0	0	0	-0.00381854284405071	0	0	0	0	0	0	0	0	0	0	0	-0.00381854284405071	0	0	0	0	0	0	0	0	0	0	0	0	0	0	0	0	0	0	0	0
902	0	0	0	0	0	0	0	0	0	0	0	0	0	0	0	0	0	0	0	0	0	0	0	0	0	-0.00608902149424587	0	0	0	0	0	0	0	0	0	0	0	0	0	0	0	0	0	0	0	0	0	0	0
903	0	0	0	0	0	0	0	0	0	0	-0.0158152775581211	0	0	0	0	0	0	0	0	0	0	0	0	0	0	0	0	0	0	0	0	0	0	0	0	0	-0.00790763877906057	0	0	0	0	0	0	0	0	0	0	0	0
904	-0.155957579538366	-0.0055463787089348	-0.0623830318153462	-0.124766063630692	0	0	-0.0623830318153462	-0.0935745477230193	0	0.051290274397477	-0.0623830318153462	-0.0311915159076731	-0.0935745477230193	-0.0623830318153462	0	-0.0311915159076731	0	-0.0935745477230193	-0.187149095446039	-0.0623830318153462	0	-0.0991209264319545	-0.124766063630692	-0.0311915159076731	0	0	0	0	0	0	-0.0311915159076731	-0.124766063630692	0	0	0	-0.0623830318153462	0.0568366531064114	0	-0.0311915159076731	0	0	-0.0311915159076731	-0.0991209264319545	-0.124766063630692	0	-0.0311915159076731	-0.0935745477230193	0	-0.0311915159076731
905	0	0	0	0	0	0	0	0	0	0	0	0	0	0	0	0	0	0	0	0	0	0	0	0	0	0	0	0	0	0	0	-0.00115924556298761	0	0	0	0	0	-0.00231849112597522	0	0	0	0	0	0	0	0	0	0	0
906	0	0	0	0	0	0	0	0	0	0	0	0	0	0	0	0	0	-0.0431965442764579	0	0	0	0	0	0	0	0	0	0	0	0	0	0	0	0	0	0	0	0	0	-0.0431965442764579	0	0	0	0	0	0	0	0	0
907	0	-0.0283205890682526	0	0	0	0	0.20157118408464	0	0	0	0	0	-0.0849617672047579	0	0	0	-0.0566411781365052	0	0	-0.0283205890682526	0	0	0	0	0	0	0	0	0	0	0	0	0	0	0	0	0	0	0	0	0	0	0	0	0	0	0	0	0
908	0	0	0	0	0	0	0	0	0	0	0	0	0	0	0	0	0	0	0	0	0	0	0	0	0	0	0	0	0	0	0	0	0	0	0	0	0	0	0	0	0	0	0	0	0	0	0	0	0
909	0	0	0	0	-0.0252365930599369	0	0	0	0	0	0	0	-0.0126182965299685	0	0	0	0	-0.0126182965299685	0.101214574898785	0	-0.0126182965299685	0	-0.0126182965299685	0	0.189810853267602	0	0	0	-0.0126182965299685	0	0	0	0	0	0	0	-0.0252365930599369	0	0	-0.0126182965299685	0	0	0	0	-0.0378548895899054	0	0	0	0
910	0	0	0	0	0	0	0	0	0	0	0	0	0	0	0	0	0	0	0	0	0	0	0	0	0	0	0	0	0	0	0	0	0	0	0	0	0	0	0	0	0	0	0	0	0	0	0	0	0
911	0	0	-0.00463596115064556	0	0	0	0	0	0	-0.00231798057532278	-0.104907866259535	0	-0.00231798057532278	0	0	0	0	-0.0139078834519367	0	-0.0162258640272595	0	0	-0.00231798057532278	0	-0.0030471608116559	0	-0.00463596115064556	-0.0486775920817784	-0.0369572493388409	0	0	0	0	-0.0139078834519367	0	0	0	0	-0.00463596115064556	0	0	0	-0.00927192230129112	0	0	0	0	0	0
912	0	0	0	0	0	0	0	0	0	0	0	0	0	0	0	0	0	-0.00276755320621039	0	0	0	0	0	-0.00553510641242078	0	-0.00553510641242078	0	0	-0.00276755320621039	0	0	0	-0.00276755320621039	0	0	0	0	0	0	0	0	0	0	0	0	0	0	0	0
913	0	0	0	0	0	0	0	0	0	0	0	0	0	0	0	0	0	0	0	0	0	0	0	-0.00447587503356906	0	0	0	-0.00447587503356906	0	-0.00447587503356906	0	0	0	0	0	0	-0.00447587503356906	0	-0.00447587503356906	0	0	0	-0.00447587503356906	0	0	0	0	0	0
914	0	0	0	0	0	0	0	0	0	0	0	0	0	0	0	0	0	0	0	0	0	0	0	0	0	0	0	0	0	0	0	0	0	0	0	0	0	0	0	0	0	0	0	0	0	0	-0.00688420762770205	0	-0.00688420762770205
915	0	0	0	0	0	0	0	0	0	0	0	0	0	0	0	0	0	0	0	0.0669037576859831	0	0	0	0	0	0	0	0	0	0	0	0	0	0	0	0	0	0	0	0	0	0	0	0	0	0	0	0	0
916	-0.000423407669606527	0	0	0	0	0	0	0	0	0	0	0	-0.000635111504409791	0	-0.000385458430284198	0	0	0	-0.00402237286126201	0	0	0	0	0	0	0	0	0	0	0	-0.000211703834803264	0	0	0	0	0	0	0	0	0	0	0	0	0	0	0	0	0	0
917	0	0	0	0	0	0	0	0	0	0	0	0	0	0	0	0	0	0	0	0	0	0	-0.00260348867482426	0	0	0	0	0	0	0	0	0	0	0	0	0	0	0	0	0	0	0	0	0	0	0	0	0	0
918	0	0	0	0	0	0	0	0	0	0	0	0	0	0	0	0	0	0	0	0	0	0	0	0	0	0	0	0	0	0	0	0	0	0	0	0	0	0	0	0	0	0	0	0	0	0	0	0	0
919	0	0	0	0	0	0	0	0	0	0	0	0	0	0	0	0	0	0	0	0	0	0	0	0	0	0	0	0	0	0	0	0	0	0	0	0	0	0	0	0	0	0	0	0	0	0	0	0	0
920	0	-0.0357142857142857	0	0	0	0	-0.0357142857142857	0	0	0	-0.0357142857142857	0	0	0	0	0	0	0	0	0	0	0	0	0	0	0	0	0	0	0	0	0	-0.0357142857142857	0	0	0	0	0	0	0	0	0	0	-0.0357142857142857	0	-0.0178571428571429	0.0829875518672199	0	0
921	0	0	0	0	0	0	0	0	0	0	-0.00860215053763441	0	0	0	0	0	0	0	0	0	0	0	0	0	0	0	0	0	0	0	0	0	0	0	0	0	0	0	0	0	0	0	0	0	0	0	0	0	0
922	0	0	0	0	0	0	0	0	0	0	0	0	0	0	0	0	0	0	0	0	0	0	0	0	0	0	0	0	0	0	0	0	0	0	0	0	0	0	0	0	0	0	0	0	0	0	0	0	0
923	0	0	0	0	0	0	0	0	0	0	-0.0558035714285714	0	-0.111607142857143	0	0	0	0	-0.0558035714285714	0	0	0	0	-0.0558035714285714	0	0	0	0	-0.111607142857143	0	-0.0558035714285714	0	0	0	0	0	-0.0558035714285714	0	0	0	0	0	0	0	0	0	0	0	0	0
924	0	-0.0014445230907016	0	0.0225373549028468	0	0	0	-0.0014445230907016	0	0	0	0	0	0	0	0	0	0	0	0	0	0	-0.0014445230907016	0	0	0	0	0	0	0	0	0	0	0	-0.00722261545350802	0	0	-0.00288904618140321	0	0	0	0	0	0	0	-0.00288904618140321	0	0	0
925	0	0	0	0	0	0	0	0	0	0	0	0	0	0	0	0	0	0	0	0	0	0	0	0	0	0	0	0	0	0	0	0	0	0	0	0	0	0	0	0	0	0	0	0	0	0	0	0	0
926	0	0	0	0	0	0	0	0	0	0	0	0	0	0	0	0	0	0	0	0	0	0	0	0	0	0	0	0	0	0	0	0	0	0	0	0	0	0	0	0	0	0	0	0	0	0	0	0	0
927	0	0	0	0	0	0	0	0	0	0	0	0	0	0	0	0	0	0	0	0	0	0	0	0	0	0	0	0	0	0	0	0	0	0	0	0	0	0	0	0	0	0	0	0	0	0	0	0	0
928	0	0	0	0	0	0	0	0	0	0	0	0	0	0	0	0	0	0	0	0	0	0	0	0	0	0	0	0	0	0	0	0	0	0	0	0	0	0	0	0	0	0	0	0	0	0	0	0	0
929	0	0	0	0	0	0	0	0	0	0	0	0	0	0	0	0	0	0	0	0	0	0	0	0	0	0	0	-0.00216370599562931	0	0	0	0	0	0	0	0	0	0	0	0	0	0	0	0	0	0	0	0	0
930	0	0	0	-0.0158616860972321	-0.00793084304861607	0	-0.00793084304861607	0	-0.0158616860972321	0	-0.00793084304861607	0	0	-0.00793084304861607	0	-0.0158616860972321	-0.00793084304861607	0	0	0	0.0090481933500467	0	-0.00793084304861607	0	0	-0.0158616860972321	0	0	0	0	-0.0158616860972321	-0.0317233721944643	-0.0158616860972321	0	0	0	-0.00793084304861607	0	0	0	0	0	0	0	0	0	0	0	0
931	0	0	0	0	0	0	0	0	0	0	0	0	0	0	0	0	0	0	0	0	0	0	0	0	0	0	0	0	0	0	0	0	0	0	0	0	0	0	0	0	0	0	0	0	0	0	0	0	0
932	0	0	0	0	0	0	0	0	0	0	0	0	0	0	0	0	0	0	0	0	0	0	0	0	0	0	0	0	0	0	0	0	0	0	0	0	0	0	0	0	0	0	0	0	0	0	0	0	0
933	0.303951744101108	-2.07875754926989	-0.16008537886873	-0.034790403296298	0.464037122969838	-0.32017075773746	-0.0533617929562433	-0.106723585912487	0	-0.16008537886873	-0.106723585912487	0.232018561484919	0	-0.0533617929562433	0	-0.106723585912487	0	0	0	0	0	-0.0533617929562433	0	0	-0.0533617929562433	0	0	0	0	0	0	0	-0.0533617929562433	0	-0.106723585912487	0	0	0	0	0	0	-0.106723585912487	0	0	0	0	0	0	0
934	0	0	0	0	0	0	0	0	0	0	0	0.0157620668640053	-0.00660742013280914	0	-0.00330371006640457	0.0571973307912297	0	0	0	0.0373750703928023	0	0	-0.00330371006640457	0	-0.023125970464832	0	0	-0.0165185503320229	0	-0.0495556509960686	0	-0.0297333905976412	-0.0114240971352488	-0.00330371006640457	-0.0518251014001213	-0.00660742013280914	-0.0165185503320229	0.0190657769304099	0.0150055833959878	-0.00330371006640457	0	0	0	-0.00991113019921372	0	0	0	0	0
935	0	0	0	0	0	0	0	0	0	0	0	0	0	0	0	0	0	0	0	0	0	0	0	0	0	0	0	0	0	0	0	0	0	0	0	0	0	0	0	0	0	0	0	0	0	0	0	0	0
936	0	0	0	0	0	0	0	0	0	0	0	0	0	0	0	0	0	0	0	0	0	0	0	0	0	0	0	0	0	0	0	0	0	0	0	0	0	0	0	0	0	0	0	0	0	0	0	0	0
937	0	0	0	0	0	0	0	0	0	0	-0.0273822562979189	0	0	0	0	0	0	0	0	0	0	0	0	0	0	0	0	0	0	0	0	0	0	0	0	0	0	0	0	0	0	0	0	0	0	0	0	0	0
938	0	-0.0260824204486176	0	0	-0.0260824204486176	0	-0.0338870057179915	0	0	-0.0782472613458529	-0.0260824204486176	0	0	0	0	0	0	0	0	0	0	0	0	0	0	0	0	0	0	0	0	0	0	0	0	0	0	0	0	-0.0521648408972353	0	0	0	0	0	0	0	0	0
939	0	-0.0149644594089039	0	0	0	0	0	0	0	0	0	0	0	0	-0.0149644594089039	0	0	0	0	0	0	0	0	0	0	0	0	0.0445632798573975	0.089126559714795	-0.00748222970445193	0	0.139191479060761	0	0	-0.00748222970445193	0.072181510090007	0	0.0666798706014392	0	0	0.0741621003058911	0	0	0	-0.0523756079311635	0	0	0	-0.0149644594089039
940	0	0	0	0	0	0	0	0	0	0	0	0	0	-0.088809946714032	0	0	0	0	0	-0.088809946714032	0	0	0	0	0	0	0	0	0	0	0	0	0	0	0	0	0	0	0	0	0	0	0	0	0	0	0	0	0
941	0	0	0	0	0	0	0	0	0	0	0	0	0	0	0	0	0	0	0	0	0	0	0	0	0	0	0	0	0	0	0	0	0	0	0	0	0	0	0	0	0	0	0	0	0	0	0	0	0
942	0	0	0	0	-0.00098641703739507	0	0	0	0	0	0	0	0	0	0	0	0	0	0	-0.00098641703739507	-0.00295925111218521	0	-0.00098641703739507	0	0	0	0	0	0	0	0	0	0	0	-0.00098641703739507	-0.00197283407479014	0	0	0	0	0	0	0	-0.00098641703739507	0	0	0	0	0
943	0	0	0	0	0	0	0	0	0	0	0	0	0	0	0	0	0	0	0	0	0	0	0	0	0	0	0	0	0	0	0	0	0	0	0	0	0	0	0	0	0	0	0	0	0	0	0	0	0
944	0	-0.117508813160987	0.065867530863846	0	-0.0587544065804935	0	0	-0.293772032902468	0	-0.0587544065804935	-0.176263219741481	-0.117508813160987	0	0	0.242130750605327	-0.117508813160987	0	-0.0587544065804935	0	0	-0.293772032902468	0	0.242130750605327	-0.176263219741481	-0.0587544065804935	-0.293772032902468	-0.235017626321974	0	-0.0587544065804935	0	-0.117508813160987	-0.0587544065804935	0	0	0	0.242130750605327	-0.176263219741481	0	0.242130750605327	0	-0.176263219741481	-0.0587544065804935	0	-0.176263219741481	0.242130750605327	-0.176263219741481	-0.0587544065804935	0	0
945	0	0	0	0	0	-0.00537316640696362	0	0	0	0	0	0	0	0	0	0	0	0	0	0	0	0	0	0	0	0	0	0	0	0	0	0	0	-0.00268658320348181	0	0	0	0	0	0	0	0	0	0	0	0	0	0	0
946	0	0	0	0	0	0	0	0	0	0	0	0	0	0	0	0	0	0	0	0	0	0	0	0	0	0	0	0	0	0	0	0	0	0	0	0	0	0	0	0	0	0	0	0	0	0	0	0	0
947	0	0	0	0	0	0	0	0	0	0	0	0	0	0	-0.0554938956714761	0	0	0	0	0	0	0	0	0	0	0	0	0	0	0	0	0	0	0	-0.0554938956714761	0	0	0	0	0	0	0	0	0	0	0	0	0	0
948	0	0	0	0	0	0	0	0	0	0	0	0	0	0	0	0	0	0	0	-0.00195641115936925	0	0	0	0	0	0	0.00207632585465092	0	0	0.0297059114763838	0	0	-0.00195641115936925	0	0	-0.00195641115936925	0	-0.00391282231873851	0	0	-0.00195641115936925	0	0	0	0	-0.00586923347810776	0	0	0
949	0	0	0	0	0	0	0	0	0	0	0	0	0	0	0	0	0	0	0	0	0	0	0	0	0	0	0	0	0	0	0	0	0	0	0	0	0	0	0	0	0	0	0	0	0	0	0	0	0
950	0	0	0	0	0	-0.00258819266506199	0	0	0	0	0	0	-0.00258819266506199	0	0	0	0	0	0	0	0.0162269570613906	0	0	0	0	0	0	0	0	-0.00258819266506199	0	0	0	-0.00258819266506199	0	0	0	0	0	0	0	0	0	0	0	0	-0.00776457799518596	0	0
951	0	0	0	0	0	0	0	0	0	0	0	0	0	0	0	0	0	0	0	0	0	0	0	0	0	0	0	0	0	0	0	0	0	0	0	0	0	0	0	0	0	0	0	0	0	0	0	0	0
952	0	0	0	0	0	0	0	0	0	0	0	0	0	0	0	0	0	0	0	0	0	0	0	0	0	0	0	0	0	0	0	0	0	0	0	0	0	0	0	0	0	0	0	0	0	0	0	0	0
953	0	0	0	0	0	0	0	0	0	0	0	0	0	0	0	0	0	0	0	0	0	0	0	0	0	0	0	0	0	0	0	0	0	0	0	0	0	0	0	0	0	0	0	0	0	0	0	0	0
954	0	0	0	0	0	0	0	0	0	0	0	0	0	0	0	0	0	0	0	0	0	0	0	0	0	0	0	0	0	0	0	0	0	0	0	0	0	0	0	0	0	0	0	0	0	0	0.0871839581517001	0	0
955	0	0	0	0	0	0	0	0	0	0	0	0	-0.012134449702706	0	0	0	0	0	0	0	0	0	0	0	0	0	0	0	0	0	0	0	0	0	0	0	0	0	0	0	0	0	0	0	0	0	0	0	0
956	0	0	0	0	0	0	0	0	0	0	0	0	0	0	0	0	0	0	0	0	0	0	0	0	0	0	0	0	0	0	0	0	0	0	0	0	0	0	0	0	0	-0.0546896363139185	0	0	0	0	0	0	0
957	0	0	0	0	0	0	0	0	0	0	0	0	0	0	0	0	0	0	0	0	0	0	0	0	0	0	0	0	0	0	0	0	0	0	0	0	0	0	0	0	0	0	0	0	0	0	0	0	0
958	0	0	0	0	0	0.215206774182214	0.0266028198989093	0	-0.0162654521795706	0	0.0039030161920651	0	0.0157591851125289	0	0	0.0305058360909742	-0.0054218173931902	0	0	-0.0650618087182824	0	-0.0162654521795706	-0.0108436347863804	0	0	0	0.0266028198989093	0	0	0	-0.0108436347863804	0	0	0	0	0.0211810025057191	0	0	0	-0.0054218173931902	0	0	0	0	0	0	-0.0980989801444657	0.0532056397978186	0
959	0	0	0	0	0	0	0	0	0	0	0	0	0	0	0	0	0	0	0	0	0	0	0	0	0	0	0	0	0	0	0	0	0	0	0	0	0	0	0	-0.0080948718986522	0	0	0	0	0	0	0	0	0
960	0	0	-0.00280615108317432	0	0	-0.00140307554158716	-0.0684860462764699	-0.00841845324952295	-0.00140307554158716	4.49511287521978e-05	0	0	-0.0406891907060276	0	0	0	0	0	0	0	0	-0.00280615108317432	0	0	-0.00420922662476148	0	0	0	0	0	-0.00140307554158716	0	0	0	0	0	0	0	0	0	-0.00740983484428179	-0.00140307554158716	0	0	0	0	-0.00140307554158716	0	0
961	0	0	0	0	0	0	0	0	0	-0.00168438073742189	0	0	0	0	0	0	0	0	0	0	0	0	0	-0.00336876147484377	0	0	0	0	0	0	0	0	0	0	0	0	0	0	0	0	0	0	0	0	0	0	0	0	0
962	0	0	0	0	0	0	0	0	0	0	0	0	0	0	0	0	0	0	0	0	0	0	0	0	0	0	0	0	0	0	0	0	0	0	0	0	0	0	0	0	0	0	0	0	0	0	0	0	0
963	-0.0050945030312293	0	0	0	0	0	0	0	0	0	0	0	0	0	0	0	-0.0101890060624586	0	0	0	0	0	0	0	0	0	0	0	0	0	0	0	0	0	0	0	0	0	0	0	0	0	0	0	0	0	0	0	0
964	0	0	0	0	0	0	0	0	0	0	0	0	0	0	0	0	0	0	0	0	0	0	0	0	0	0	0	0	-0.00791514959632737	0	0	0	0	0.0720817887194332	0	0	0	0	0.0281257447633893	0	0.043956043956044	0	0	0	-0.00791514959632737	0	0	0	0
965	0	0	0	0	0	0	0	0	0	0	0	0	0	0	0	0	0	0	0	0	0	0	0	0	0	0	0	0	0	0	0	0	0	0	0	0	0	0	0	0	0	0	0	0	0	0	0	0	0
966	0	0	0	0	0	0	0	0	0	0	0	0	0	0	0	0	0	0	0	0	0	0	0	0	0	0	0	0	0	0	0	0	0	0	0	0	0	0	0	0	0	0	0	0	0	0	0	0	0
967	0	0	0	0	0	0	0	0	0	0	0	0	0	0	0	0	0	0	0	0	0	0	0	0	0	0	0	0	0	0	0	0	0	0	0	0	0	0	0	0	0	0	0	0	0	0	0	0	0
968	0	0	0	0	0	0	0	-0.00562208354416147	0	0	0	0	0	-0.0168662506324844	0	0	0	-0.00938746100653891	0	0	0	0	0	0	0	0	0	0	0	0	0	0	0	0	0	0	0	-0.0112441670883229	0	0	0	0	0	0	0	0	0	0	0
969	0	0	0	0	0	0	0	0	0	0	0	0	0	0	-0.00111691909038109	0	0	-0.00111691909038109	0	0	0	0	0	0	0	0	0	0	-0.00223383818076219	0	0	0	0	0	0	0	-0.00111691909038109	0	0	-0.00111691909038109	0	0	0	-0.00335075727114328	-0.00111691909038109	0	0	0	0
970	0	0	0	0	0	0	0	-0.00170584422230562	0	0	0	0	0	0	0	0	0	0	0	0	-0.00170584422230562	0	0	0	0	0	0	0	0	-0.00341168844461124	0	0	0	0	0	0	0	0	0	0	-0.00170584422230562	0	0	0	0	0	0	0	0
971	0	0	0	0	0	0	0	0	-0.00176853423882286	0	0	0	0	0	0	0	0	0	0	0	0	0	0	0	0	0	0	0	0	0	0	0	0	0	0	0	0	0	0	0.00705417607223476	0	0	-0.00176853423882286	0	0	0	0	-0.00353706847764573	0
972	-0.0258531540847983	-0.0517063081695967	0	0	0	-0.0258531540847983	0	0	0	0	0	0	-0.0517063081695967	0	0	-0.0258531540847983	0	-0.0517063081695967	0	0	0	0	0	0	0	0	0	0	0	-0.0258531540847983	0	0	0	0.104275286757039	0	0	0.104275286757039	0	0	0	0	-0.077559462254395	0	0	0.104275286757039	0	0.182697419429279	0	0
973	0	0	0	-0.00639488409272582	0	-0.00319744204636291	0	-0.00319744204636291	0	0	0	0	0	0	0	0	0	-0.00319744204636291	0	0	0.0211304807184363	-0.00959232613908873	0	-0.00639488409272582	0	0	0	-0.00319744204636291	0	0	0	0	0	0	0	0	0	0	0	-0.00319744204636291	0	-0.00959232613908873	-0.00319744204636291	0	0	0	0	-0.00319744204636291	0
974	0	0	0	0	0	0	0	0	0	-0.00910912734560029	0	0	0	0	0	0	0	0	0	0	0	0	0	0	0	-0.00910912734560029	0	0	0	-0.0182182546912006	0	0	-0.00910912734560029	0	-0.0182182546912006	0	0	0	0	0	-0.00910912734560029	-0.0182182546912006	0	0	0	0	-0.00910912734560029	0	0
975	0	0	0	0	0	0	0	0	0	0	-0.0477099236641221	0	0	0	0	0	0	0	0	0	0	0	0	0	0	0	0	0	0	0	0	0	0	0	0	0	0	0	0	0	0	0	0	0	0	0	0	0	0
976	0	0	0	0	0	0	0	-0.00695216907675195	0	0	0	0	0	0	0	0	0	0	0	0	0	0	0	0	0	0	0	0	0	0	0	0	0	0	0	0	0	0	-0.00695216907675195	0	0	0	0	0	0	0	0	0	0
977	0	0	0	0	0	0	0	0	0	0	0	0	0	0	0	0	0	0	0	0	0	0	0	0	0	0	0	0	0	0	0	0	0	0	0	0	0	0	0	0	0	0	0	0	0	0	0	0	0
978	0	0	-0.0080006400512041	0	0	0	0	-0.100762378931802	-0.0080006400512041	0	0	0	0	0	0	-0.389837320224955	0	-0.0080006400512041	0	0	0	0	0	-0.0160012801024082	-0.0080006400512041	0	0	0	0	0	0	0.0704970038773352	0	0	-0.0080006400512041	0	0	0	0	0	0	0	0	0	-0.0447578985733734	0	0	-0.019018793269412	0
979	0	0.0305193646260931	-0.139211136890951	0.0842405854006784	0.053721220774585	-0.0696055684454756	0.09155809387828	-0.00856683919328902	0.0769230769230769	-0.0232018561484919	-0.0696055684454756	-0.232018561484919	-0.185614849187935	0.053721220774585	0	0	0	-0.0232018561484919	0	0	-0.0232018561484919	0	0	0	0	0	0	0	-0.0232018561484919	0	0	0	0	0	0	0	0	0	-0.0232018561484919	0	0	-0.0232018561484919	0	0	0	0	0	-0.0232018561484919	0
980	0	0	0	0	0	0	0	0	0	0	0	0	0	0	0	0	0	0	0	0	0	0	0	0	0	0	0	0	0	0	0	0	0	0	0	0	0	0	0	0	0	0	0	0	0	0	0	0	0
981	0	0	0	0	0	0	0	0	0	0	0	0	0	0	0	0	0	-0.0203334688897926	0	0.0306609217272395	0	0	0	0	0	0	0	0	0	0	0	0	0	-0.0406669377795852	0.0509943906170321	0	0	0	0	-0.0101667344448963	0	0	0	0	0	0	0	0	0
982	-0.045045045045045	0	0	-0.385385385385389	0	0	-0.135135135135135	0	0	0	0	0	0	0	0	0	0	0	0	0.111778445111779	0	0	0	0.448782115448782	0	-0.135135135135135	0	-0.045045045045045	0	0	0	0	0	0.156823490156824	0	0	0	0	0	0	0	0	0	0	0	0	0	0	0
983	0	0	0	0	0	0	-0.0489596083231334	0	0	0	0	0	0	0	0	0	0	0	0	0	0	0	0	0	0	0	0	0	0	0	0	0	0	0	0	0	0	0	0	0	0	0	0	0	0	0	0	0	0
984	0	0	0	0	0	0	0	0	0	0	0	0	0	0	0	0	0	0	0	0	0	0	0	0	0	0	0	0	0	0	0	0	0	0	0	0	0	0	0	0	0	0	0	0	0	0	0	0	0
985	0	0	0	0	-0.0133014099494546	0	0	0	0	0	0	0	0	0	0	0	0	0	0	0	0	0	0	0	0	0	0	0	0	0	0	0	0	0	0	0	0	0	0	0	0	0	0	0	0	0	0	0	0
986	0	0	0	0	0	0	-0.0156290700703308	0	-0.00520969002344361	-0.0104193800468872	0	0	0	-0.00520969002344361	0	-0.00520969002344361	0	0	0	0	0	0	0	0	0	0	0	0	0	0	0	0	0	0	0	0	0	0	0	0	0	0	0	0	0	0	0	0	0
987	0	0	0	-0.0107480653482373	0	0	0	0	0	0	0	-0.0107480653482373	0	0	0	0	0	0	-0.0107480653482373	0	0	0	-0.0107480653482373	0	-0.0214961306964746	0	0	0	-0.0214961306964746	0	0	0	-0.0214961306964746	-0.0107480653482373	0	0	0	-0.0107480653482373	0.0104543522046475	0	0	0	0	0	0	-0.0107480653482373	0	0	0
988	0	0	0	0	0	0	0	0	0	0	0	0	0	0	0	0	0	0	0	0	0	0	0	0	0	0	0	0	0	0	0	0	0	0	0	0	0	0	0	0	0	0	0	0	0	0	0	0	0
989	0	0	0	0	0	0	0	0	0	0	0	0	0	0	0	0	0	0	0	0	0	0	0	0	-0.00169339406973397	0	0	0	0	0	0	0	0	0	0	0	0	0	0	0	0	0	0	0	0	0	0	0	0
990	0	0	0	0	0	0	0	0	0	0	0	0	0	0	0	0	0	0	0	0	0	0	0	0	0	0	0	0	0	0	0	0	0	0	0	0	0	0	0	0	0	0	0	0	0	-0.0230733733271804	0	0	0
991	0	-0.00458358161067058	0	0	0	0	0	0.0110756730088095	0.061838875234722	-0.0275014896640235	0	0	0	-0.00458358161067058	0	0	0	0	0	0	0	0	0	0	0	0	0	0	0	0	0	0	0	0	0	0	0	0	0	0	0	-0.00458358161067058	0	0	-0.00458358161067058	0	0	0	0
992	-0.151285930408472	-0.680786686838124	-0.075642965204236	0	-0.151285930408472	0	0	-0.075642965204236	0	0	0	0	0	0	-0.075642965204236	0	0	0	0	0	0	0	0	0	0	0	0	0	0	0	0	0	0	0	0	0	0	0	0	0	0	0	0	0	0	0	0	0	0
993	0.0159601969173592	-0.00788643533123028	0	-0.857186209790416	-0.00788643533123028	0.0237529691211401	-0.0315457413249211	-0.0236593059936909	-0.785927302426996	0.0317330675798197	-0.433379290707868	-0.0157728706624606	-0.0391511872738036	0	0	0	-0.402208201892744	0	-0.265609896820699	-0.0473186119873817	0	-0.291704444128071	0	-0.0630914826498423	-0.00788643533123028	0	0	-0.189274447949527	0	0	0	-0.0315457413249211	0	-0.00788643533123028	-0.0157728706624606	0	-0.181388012618297	0	-0.0236593059936909	0	0	-0.00788643533123028	0	0	-0.0157728706624606	0.0237529691211401	-0.038401882254209	0	-0.291798107255521
994	0	0	0	0	0	0	0	0	0	0	0	0	0	0	0	0	0	0	0	0	0	0	0	0	0	0	0	0	0	0	0	0	0	0	0	0	0	0	0	0	0	0	0	0	0	0	0	0	0
995	0	0	0	0	0	0	0	0	0	0	0	0	0	0	0	0	0	0	0	0	0	0	0	0	0	0	0	0	0	0	0	0	0	0	0	0	0	0	0	0	0	0	0	0	0	0	0	0	0
996	0	0	0	0	-0.0403958796202787	0	0	0	0	0	0	0	0	0	0	0	0	0	0	0	0	0	0	0	-0.0201979398101394	0	0	0	0	0	0	0	0	0	0	0	0	0	0	0	0	0	0	0	-0.0201979398101394	0	0	0	0
997	0	0	0	0	0	0	0.681579151053784	0	0	0	0	0	0	0	0	0	0	0	0	0	0	0	0	0	0	0	0	0	0	0	0	0	0	0	0	0	0	0	0	0	0	0	0	0	0	0	0	0	0
998	0	-0.00603791812583021	0	-0.0730537777241073	-0.0120758362516604	-0.0878491929316107	0	0	-0.00603791812583021	0	-0.0181137543774906	0	0	0	0	0	0	0.0208333333333333	0	0	0	0	0	0	0	-0.00603791812583021	0	0	0	0	-0.0120758362516604	0	0	0	0	0	0	0	0	0	0	0	0	0	0	-0.045583766050799	-0.00603791812583021	0	0.0208333333333333
999	0	-0.0018772292096865	0	0	0	0	0	0	0	0	0	0	0	0	0	0	0	0	0	-0.0018772292096865	0	-0.0018772292096865	0	0	0	0	0	0	0	0	0	0	0	0	0	0	0	0	0	0	0	0	0	0	0	0	0	0	0
1000	0	0	0	0	0	0	0	0	0	0	0	0	0	0	0	0	0	0	0	0	0	0	0	0	0	0	0	0	0	0	0	0	0	0	0	0	0	0	0	0	0	0	0	0	0	0	0	0	0
1001	-0.00784698381559588	-0.00392349190779794	0	0	-0.00588523786169691	-0.0255026974006866	0	-0.00392349190779794	0	0	0	-0.0156939676311918	0	-0.00392349190779794	0	-0.00196174595389897	0	0	0	0	0	0	0	0	0	-0.00392349190779794	0	0	0	0	0	0	0	0	0	0	0	0	-0.0156939676311918	0	-0.00196174595389897	0	0	0	0	0	0	0	0
1002	0.118063754427391	-0.0144791138782307	0	-0.00723955693911533	0	0	0	0.110824197488276	0	-0.0144791138782307	-0.00723955693911533	0.0393545848091303	0	-0.00723955693911533	0	0	0	0	0	0	-0.00723955693911533	0	0	0	0	0	0	-0.021718670817346	0	0	0	0	0	0	0	0	0	0	0	0	0	0	0	0	0	0	0	0	0
1003	0	0	0	0	0	0	0	0	0	0	0	0	0	0	0	0	0	0	0	0	0	0	0	0	0	0	0	0	0	0	0	0	0.0290360046457607	0	0	0	0	0	0	0	0	0	0	0	0	0	0	0	0
1004	0	0	0	0	0	0	0	0	0	0	0	0	0	0	0	0	0	0	0	0	0	0	0	0	0	0	0	0	0	0	0	0	0	0	-0.00634276290752252	0	0	0	0	0	0	0	0	0	0	0	0	0	0
1005	0	-0.0142816338189089	0	0	0	0	-0.0285632676378178	0	-0.0142816338189089	0	-0.0285632676378178	0.021064926742369	0	0	0	0	0	0	0	0	0	0	0	0	0	0	0	0	0	0	0	0	0	0	0	0	0	0	0	0	0	0	0	0	0	0	0	0	0
1006	0	0	0	0	0	0	0.0600600600600601	0	0	0	0	0	0	0	0	0	0	0	0	0	0	0	0	0	-0.0089541547277937	0	0	0	0	0	0	-0.0089541547277937	0	0	0	0	0.36036036036036	0	0	0	0.385700887133552	-0.0268624641833811	0	0	0	0	0.159652847690097	0	0
1007	0.0674400145983207	-0.0981688292528885	0.566810685548028	0.721056248646135	0.129421915444349	-0.0565237870937353	-0.00942063118228921	-0.0188412623645784	-0.0376825247291569	0	0	-0.00942063118228921	0	0	0	0	0.0862812769628991	-0.00942063118228921	-0.0188412623645784	-0.00942063118228921	-0.095177636608296	-0.0282618935468676	0	0	-0.107589460435178	-0.0376825247291569	0	0	0	0	0	-0.0322244109768642	-0.0659444182760245	-0.0471031559114461	0	0	0	0	0	0	0	0	0	0	0	0	0	0	0
1008	0	0	0	0	0	0	0	0	-0.00886210563629919	0	0	0	0	0	0	0	0	0	0	0	0	0	0	0	0	0	0	0	0	0	0	0	0	0	0	0	0	0	0	0	0	0	0	0	0	0	0	0	0
1009	-0.000840599683814003	-0.00679151173113599	0.140233375823646	-0.0654266753902234	0.26089945900739	0.10367062529075	-0.0841200112160015	0.0356887937187723	0.107066381156317	-0.0764712212358967	-0.186933358257781	-0.027182725489697	0.017852736141964	-0.313533674923691	-0.124902438733125	-0.55824491859159	0.025501526122069	-0.218352439296861	-0.067107874757852	-0.353458824191845	-0.715423716612768	0.020407892323717	-0.578636132350151	-0.813126751291039	-0.221764873727584	-0.035672115153617	0.99084687015717	-0.169080622115817	-0.156338198337361	-0.123204560800342	0	-0.11725364875302	-0.327133376951117	0.03059515992042	-0.283795793252239	-0.354316102440814	-0.372152160017623	-0.103637268160439	-0.192026992056133	0.285527028315334	-0.042480305449908	-0.186933358257781	-0.0858178891487857	-0.0560800074773343	-0.130853350780447	0.021248492007531	-0.130853350780447	-0.042480305449908	-0.109604858772915
1010	0	0	0	0	0	0	0	0	0	0	0	0	0	0	0	0	0	0	0	0	0	0	0	0	0	0	0	0	0	0	0	0	0	0	0	0	0	0	0	0	0	0	0	0	0	0	0	0	0
1011	0	0	0	0	0	0	0	0	0	0	0	0	0	-0.00413450937155458	0	0	-0.000310055711998601	0	0	0	0	0	-0.00275633958103638	-0.035832414553473	-0.00137816979051819	0	0	-0.0220507166482911	0	-0.009957244245626	-0.00137816979051819	0	-0.00137816979051819	0	0	0	0	0.00382445365955596	-0.00551267916207277	-0.00137816979051819	0	0	-0.00413450937155458	0	-0.00551267916207277	0	-0.00137816979051819	0	0
1012	0	0	0	0	0	0	0	0	0	0	0	0	0	0	0	0	0	0	-0.0255885363357216	0	0	0	0	0	0	0	0	0	0	0	0	0	0	0	-0.0511770726714432	0	0	0	-0.0255885363357216	-0.0511770726714432	0	0	0	0	0	0	0	0	0
1013	0	0	0	-0.011953143676787	0	-0.0059765718383935	0	0	0	0	0	0	0	0	0	0	0	0	0	-0.0179297155151805	0	0	0	0	-0.0059765718383935	0	0	0	0	0	0	0	0	0	0	-0.023906287353574	0	0	0	0	0.036604175184678	0	0	0	0	-0.0059765718383935	0	0	0
1014	0	0	0	0	0	-0.00427222625710258	0	0	0	0	0	0	0	-0.00427222625710258	0	0	0	0	0	0	0	0	0	0	0	0	0	0	0	0	0	0	0	0	0	0	0	0	0	0	0	0	0	0	0	0	0	0	0
1015	0	0	0	0	0	0	0	0	0	0	0	0	0	0	0	0	0	0	0	0	0	0	0	0	0	0	0	0	0	0	0	0	0	0	0	0	0	-0.0065483596359112	0	0	0	0	0	0	0	0	0	0	0
1016	0	0	0	0	0	0	0	0	-0.0459558823529412	0	0	0	0	0	0	0	0	0	0	0	0	0	0	0	-0.0459558823529412	0	0	0	0	0	0	0	0	0	0	0	0	0	0	0	0	0	-0.0459558823529412	0	0	0	0	0	0
1017	0	0	0	0	0	0	0	-0.00938967136150235	0	0	0	-0.00375586854460094	0	0	0	0	0	0	0	0	0	0	0	0	0	0	-0.00186380649895232	0	0	0	0	0	0	0	0	0	0	0	0	0	0	0	0	-0.00468777179407711	0	-0.0187793427230047	-0.00187793427230047	0	0
1018	0	0	0	0	0	0	0	0	0	0	0	0	0	0	0	0	0	0	0	0	0	0	0	0	0	0	0	0	0	0	0	0	0	0	0	0	0	0	0	0	0	0	0	0	0	0	0	0	0
1019	0	0	0	0	0	0	0	0	0	0	-0.0611620795107034	0	0	0	0	0	0	0	0	0	0	0	0	0.187512848063307	0	0	0	0	0.0427880244394006	0	0	0	0	0	-0.0203873598369011	-0.0815494393476045	-0.0407747196738022	0.24388538150006	0.688889312742524	-0.263022373114116	0.89829420104649	0.002013304765598	-0.0203873598369011	-0.0407747196738022	0.207900207900208	0	0	0	-0.279383123419821
1020	0	0	0	0	0	0	0	0	0	0	0	0	0	0	0	0	0	0	0	0	0	0	0	-0.0191204588910134	0	0	0	0	0	0	0	0	0	0	0	0	0	0	0	0	0	0	0	0	0	0	0	0	0
1021	0	0	0	0	0	0	0	0	0	0	0	0	0	0	0	0	0	0	-0.00750694392312889	-0.00375347196156445	0	0	0	0	0	0	0	0	0	0	0	0	0	0	-0.00375347196156445	0	0	0	0	0	0	0	0	0	0	0	0	0	0
1022	0	0	0	0	0	0	0	0	0	0	0	0	0	0	0	0	0	0	0	0	0	0	0	0	0	0	0	0	0	0	0	0	0	0	0	0	0	0	0	0	0	0	0	0	0	0	0	0	0
1023	-0.105615208590037	0	0	0	-0.0176025347650062	0	0	0	0	-0.0176025347650062	0	0	0	-0.0176025347650062	0	0	0	0	-0.0176025347650062	0	0	0	0	0	0	0	0	0	0	0	0	0	-0.0176025347650062	0	0	0	0	0	0	0	0	0	0	0	0	0	0	0	0
1024	0	0	0	0	0	0	0	0	0	0	0	0	0	0	0	0	-0.0195503421309873	0	0	0	0	0	0	-0.00977517106549365	0	0	0	0	0	0	0	0	0	0	0	0	0	0	0	0	0	0	0	0	0	0	0	0	0
1025	0	0	0	0	0	0	0	0	0	0	0	0	0	0	0	0	0	0	0	0	0	0	0	0	0	0	0	0	0	0	0	0	0	0	0	0	0	0	0	0	0	0	0	0	0	0	0	0	0
1026	0	0	0	0	0	0	-0.00830771786990114	0	0	0	0	0	0	0	0	0	0	0	0	0	0	0	0	0	0	0	0	0	0	0	0	0	0	0	0	0	0	0	0	0	0	0	0	0	0	0	0	0	0
1027	0	0	0	0	0	0	0	0	0	0	0	0	0	0	0	0	0	-0.00119353106164588	0	0	0	0	0	0	0	0	0	0	0	-0.00238706212329176	0	0	0	0	0	0	0	0	0.0135372952484094	-0.0059676553082294	0	0	0	-0.00238706212329176	0	-0.00238706212329176	0	-0.00119353106164588	0
1028	0	0	0	0	0	0	0	0	0	0	0	0	0	0	0	0	0	0	0	0	0	0	0	0	0	0	0	0	0	0	0	0	0	0	0	0	0	0	0	0	0	0	-0.0194704049844237	0	0	0	0.231443857510497	0	-0.058411214953271
1029	0	0	0.285714285714286	0	0	0	0	0	0	0	0	0	0	-0.12442969722107	0	0	0	0	0	0	0	0	0	0	-0.0414765657403567	0	0	0	0	0	0	0	0	0	0	0	0	0	0	0	0	0	0	0	0	0	0	0	0
1030	0	0	0	0	0	0	0	0	0	0	0	0	0	0	0	0	0	0	0	0	0	0	0	0	0	0	0	0	0	0	0	0.0851788756388416	0	0	-0.0594604300924904	0	0	-0.0180799132164166	0	0.128977234401609	-0.0180799132164166	0	-0.0361598264328331	0	-0.0180799132164166	0	0	0.48661763016382	0.13419792484485
1031	0	0	0	0	0	0	0	0	0	-0.00850593288818951	0	-0.0127588993322843	0	0	0	0	0	0	0	0	0	0	0	0	0	0	0	0	0	0	0	0	-0.00425296644409476	0	0	0	0	0	0	0	0	-0.00425296644409476	0	-0.00425296644409476	0	0	0	0	0
1032	0	0	0	-0.016608536787909	0	0	0	0	0	0	-0.033217073575818	0	0	0	-0.0996512207274539	0	0	0	0	0	0	0	0	0	0	0	0	0	0.204630401265188	0	-0.033217073575818	0	0	0	0	-0.016608536787909	0	0	-0.0664341471516359	0	0	0	0	0	0.00532795981028	-0.016608536787909	-0.033217073575818	0	0
1033	0	0	0	0	0	0	0	0	0	0	0	0	0	-0.0578034682080925	-0.115606936416185	0	-0.0578034682080925	0	-0.115606936416185	0.16998696459373	0	0	0	-0.0578034682080925	0	0	0	0	0	-0.0578034682080925	0	0	0	0	-0.0578034682080925	0	0	0	0	0	0	0	0	0	0	0	0	0	0
1034	0	0	0	0	0	0	0	0	0	0	0	0	0	0	0	0	-0.000867806965018701	0	0	0	0	0	0	0	0	0.0139090793151569	0	-0.000867806965018701	0	0	0	0.00124317678929209	0	0	0	0	0	0.00384659768434819	0	0	-0.0026963203366705	-0.000867806965018701	-0.0126417346510071	0	-0.000867806965018701	0	0.00508977447364029	0	0
1035	-0.00374027528426092	0	0	0	0	0	0	0	0	0	0	0	0	0	0	0	0	0	0	0	0	0	0	0	0	0	0	0	0	0	0	0	0	0	0	0	0	0	0	0	0	0	0	0	0	0	0	0	0
1036	0	0	0	0	0	0	0	0	0	0	0	0	0	0	0	0	0	0	0	0	0	0	0	0	0	0	0	0	0	0	0	0	0	0	0	0	0	0	0	0	0	0	0	0	0	0	0	0	0
1037	0	0	0	0	-0.0120641814452889	0	0	0	0	-0.0120641814452889	0	0	0	0	0	0	0	0	-0.0120641814452889	0.0687285223367698	0	0	0	0	-0.0241283628905779	0	0	0	0	0	0	0	0	0	0	0	0	0	0	0	0	0	0	0	0	0	0	0	0
1038	0	0	0	0	0	0	0	0	0	0	0	0	0	0	0	0	0	0	0	0	0	0	0	0	0	0	0	0	0	0	0	0	0	0	0	0	0	0	0	0	0	0	0	0	0	0	0	0	0
1039	0	0.568181818181818	0	0	0	0	0	0	0	0	0	0	0	0	0	0	0	0	0	0	0	0	0	0	0	0	0	0	0	0	0	0	0	0	0.189393939393939	0	0	0	0	0	0	0	0	0	0	0	0	0	0
1040	0	0	0	0	0	0	0	0	0	0	0	0	0	0	0	0	0	0	0	0	0	0	0	0	0	0	0	0	0	0	0	0	0	0	0	0	0	0	0	0	0	0	0	0	0	0	0	0	0
1041	0	0	0.00685335517511338	-0.00209696359671196	0	0	0	0	0	0	0	0	0	0	-0.00209696359671196	0	0	0	0	-0.00209696359671196	0	-0.00209696359671196	0	0	0	-0.00209696359671196	0	0	0	0	0	0	0.0110472823685373	0	0	0	0	0	0	0	0	0	-0.00209696359671196	0	-0.00209696359671196	0	0	0	0
1042	0	0	0	0	0	0	0	0	0	0	0	0	0	0	0	0	0	0	0	0	-0.0482625482625483	0	0	0	0	0	0	0	0	0	0	0	0	0	0	0	0	0	0	0	0	0	0	0	0	0	0	0	0
1043	0	0	0.0375990901231832	0	-0.0150831226819262	-0.00357980275286832	-0.0212167384816817	0	0.015858195570445	-0.000763911670452901	-0.0375879289051173	0	0.00588269898229308	0	0	-0.0125293096350391	0	0	-0.0015278233409059	-0.00127690652344355	0	-0.0861661828863018	0	0	0	0	0	0	0	-0.00357980275286832	0	0	0	0	0	-0.00536970412930248	-0.00178990137643416	0	0	-0.00715960550573663	0	0	0.00997549658815204	0	-0.00178990137643416	-0.0352738714576267	-0.00178990137643416	0	0
1044	0	0	0	0	0	0	0	0	0	0	0	0	0	0	0	0	0	0	0	0	0	0	0	0	0	0	0	0	0	0	0	0	0	0	0	0	0	0	0	0	0	0	0	0	0	0	0	0	0
1045	-0.318268618714195	0	0	0	0	0	0	0	0	-0.063653723742839	0.45766590389016	0	0	0	0	0	0	0	0	0	0	0	0	0	0	0	0.22883295194508	0	0	0	-0.063653723742839	0	0	0	0	0	-0.063653723742839	0	0	0	0	0	0	0	0	0	0	0	0
1046	0	0	0	0	0	0	0	0	0	0	0	0	0	-0.00333222259246918	0	0	0	0	0	0	0	0	0	0	0	0	0	0	0	0	0	0	0	0	0	0	0	0	0	0	0	-0.00999666777740753	0	0	0	0	0	0	0
1047	-0.00375699740767179	0	0	0	0	0	0	-0.00751399481534358	0	0	0	0	0	0	0	0	0	0	0	0	0	0	0	0	0	0	0	0	0	0	0	0	0	0	0	0	0	0	0	0	0	0	0	0	0	0	0	0	0
1048	-0.0243427458617332	0	0	0	-0.0365141187925998	0	0	0	0	0	0	-0.0121713729308666	0	-0.0121713729308666	0	0	-0.0243427458617332	0	0	0	0.0453991509609008	0	-0.0121713729308666	0	0	0	0	0.0575705238917674	0	-0.0121713729308666	0	0	0	-0.170399221032132	0.0575705238917674	0	0	0	0	0	0	-0.0365141187925998	0	0	0	0.0786269289909352	-0.0121713729308666	0	0
1049	0	0	0	0	0	0	0	0	0	0	0	0	0	0	0	0	0	0	0	0	0	0	0	0	0	0	0	0	0	0	0	0	0	0	0	0	0	-0.000749883950145788	0	0	0	0	0.0229701294202547	0	0	0	0	0	0
1050	0	0	0	0	0	-0.0542740841248304	0	0	0	0	0	-0.0271370420624152	0	0	0	0	0	0	0	0	0	0	0	0	0	-0.0542740841248304	0	0	0	0	0	0	0	0	0	0	0	0	0	0	0	0	0	0	0	0	0	0	0
1051	0	0	0	0	0	0	0	0	0	0	0	0	0	0	0	0	0	0	0	0	0	0	0	0	0	0	0	0	0	0	0	0	0	0	0	0	0	0	0	0	0	0	0	0	0	0	0	0	0
1052	0	0	0	0	0	0	0	0	0	0	0	0	0	0	0	0	0	0	0	0	0	-0.0352733686067019	0	0	0	0.373831775700935	0	0	0	0	0	0	0	0	-0.0352733686067019	0	0	0	0	-0.0352733686067019	0	0	0	0	0	0	0	0	0
1053	0	0	0	-0.011768859597505	0	0	0	0	0	0	0	0	0	-0.011768859597505	0	0	0	0	0	0	0	0	0	0	0	0	0	0	0	0	0	0	0	0	0	0	0	0	0	0	0	0	0	-0.035306578792515	0	0	0	-0.011768859597505	0
1054	0	0	0	0	0	0	0	0	0	0	0	-0.0262398320650748	0	0	0	0	0	0	0	0	0	0	0	0	0	0	0	0.143463715733924	0	0	0	0	-0.0262398320650748	0	0	0	0	0	0	0	0	0	0	0	0	0	-0.0787194961952244	0	0
1055	0	0	0	0	0	0	0	0	0	0	0	0	0	0	0	0	0	0	0	0	0	0	0	0	0	0	0	0	0	0	0	0	0	0	0	0	0	0	0	0	0	0	0	0	0	0	0	0	0
1056	0	0	0	0	0	0	0	0	0	0	0	0	0	0	0	0	0	0	0	0	0	0	0	0	0	0	0	0	0	0	0	0	0	0	0	0	0	0	0	0	0	0	0	0	0	0	0	0	0
1057	0	0	0	0	0	0	0	0	0	0	0	0	0	0	0	0	0	0	0	0	0	0	0	0	0	0	0	0	0	0	0	0	0	0	0	0	0	0	0	0	0	0	0	0	0	0	0	0	0
1058	0	0	0	0	0	0	0	0	0	0	0	0	0	0	0	0	0	0	0	0	0.109170305676856	0	0	0	0	0	0	0	0	0	0	0	0	0	0	0	0	0	0	0	0	0	0	0	0	0	0	0	-0.0143051283885273
1059	0	0	-0.0172176308539945	0	0	0	0	0	0	0	0	0	0	0	0	0	0	0	0	0	0	0	0	0	0	0	0	0	0	0	0	-0.0172176308539945	0	0	0	0	0	0	0	0	0	0	-0.0172176308539945	0	0	0	0	0	0
1060	0	0	0	0	-0.00830771786990114	0	0	0	0	0	0	0	0	0	0	0	0	0	0	0	0	0	-0.00830771786990114	0	0	0	0	0	0	0	0	0	0	0	0	0	0	0	0	0	0	0	0	0	0	0	0	0	0
1061	0	0	0	0	0	0	0	0	0	0	0.00434388991365353	0	0	0	0	0	0	0	0	0	0	0	0	0	0	0	0	0	0	0	0	0	0	0	0	0	0	0	0	0	-0.00229489386115892	0	0	0	0	0	0	0	0
1062	0	0	0	0	0	0	0	0	0	0	0	0	0	0	0	0	0	0	0	0	0	0	0	0	0	0	0	0	0	0	0	0	0	0	0	0	0	0	0	0	0	0	0	0	0	0	0	0	0
1063	0	0	0	0	0	0	0	0	-0.000613071919466873	0	0	0	0	0	0	0	0	0	0	0	0	0	0	0	0	0	0	0	0	0	0	0	0	0	0	0	0	-0.000306535959733436	0	0	0	0	0	0	0	0	0	0	0
1064	0	0	0	0	0	0	0	0	0	0	0	0	0	0	0	0	0	0	0	0	0	-0.00949036727721363	0	-0.00949036727721363	0	0	0	0	0	0	0	0	0	0.0291793929702729	-0.0189807345544273	0	0	0	0	0	0	0	0	0	0	0	0	0	0
1065	0	0	0	0	0	0	0	0	0	0	0	0	0	0	0	0	0	0	0	0	0	0	0	0	0	0	0	0	0	0	0	0	0	0	0	0	0	0	0	0	0	0	0	0	0	0	0	0	0
1066	0	0	0	0	0	0	0	0	0	0	0	0	0	0	0	0	0	0	0	0	0	0	0	0	0	0	0	0	0	0	0	0	0	0	0	0	0	0	0	0	0	0	0	0	-0.0225250591282802	0	0	0	0
1067	0	0	0	0	0	0	0	0	0	0	0	0	0	0	0	0	0	0	0	0	0	0	0	0	0	0	0	0	0	0	0	0	0	0	0	0	0	0	0	0	0	0	0	0	0	0	0	0	0
1068	0	0	0	0.0600773385583512	0	-0.00682500682500682	0	0	0	0.00695747531190565	0	0.0115074798619102	0.0195247030690064	-0.0204750204750205	-0.00227500227500228	0	0	-0.0113750113750114	0	0.0115074798619102	0	0.0172497007940042	0.00468247303690338	0	-0.102242633888204	-0.00455000455000455	-0.0202100835012227	0	0	-0.00682500682500682	0	0	-0.00682500682500682	0	0	-0.0477750477750478	0	0	0	0	-0.00682500682500682	-0.00227500227500228	0	0	0	0	0	0	0
1069	0	0	0	0	0	0	0	0	0	0	0	0	0	0	0	0	0	0	0	0	0	0	0	0	0	0	0	0	0	0	0	0	0	0	0	0	0	0	0	0	0	0	0	0	0	0	0	0	0
1070	0	0	0	0	0	0	0	0	0	0	0	0	0	0	0	0	0	0	0	0	0	0	0	0	0	0	0	0	0	0	0	0	0	0	0	0	0	0	0	0	0	0	0	0	0	0	0	0	0
1071	0	0	0	0	0	-0.00791389680278569	0	0	-0.0158277936055714	0	0	0	0	-0.00791389680278569	0	0	0	0	0	-0.0237416904083571	0	0	0	0	-0.0158277936055714	0	0	0	0	0	-0.00791389680278569	0	0	0	0	0	0	-0.0237416904083571	-0.0158277936055714	0	0	0	0	0	-0.0158277936055714	0	0	0	0
1072	0	0	0	0	0	0	0	0	0	0	0	0	0	0	0	0	0	0	0	0	0	0	0	0	0	0	0	0	0	0	0	0	0	0	0	0	0	0	0	0	0	0	0	0	0	0	0	0	0
1073	0	0	0	0	0	0	0	0	0	0	0	0	0	0	0	0	0	0	0	0	0	0	0	0	0	0	0	0	0	0	0	0	0	-0.00485271994953171	0	0	0	0	0	0	0	0	0	0	0	-0.00970543989906343	0	0	0
1074	0	0	0	0	0	0	0	0	0	0	0	0	0	0	0	0	0	0	0	0	0	0	0	0	0	0	-0.0139169160114119	0	0	0	0	0	0	0	0	0	0	0	0	0	0	0.0289729103288425	0	0	0	0	0	0	0
1075	-0.0232450023245002	0	0.0758160656173204	0	0	0	0.037254267118284	0	0	0	0	0	-0.432107989639367	-0.0697350069735007	-0.302185030218503	-0.0116225011622501	-0.0599596533173939	0	0	-0.0813575081357508	0	-0.0232450023245002	-0.313807531380753	0	0	0	0	0	0	0	0	0	-0.0116225011622501	0	0	0	0	0	0	0	0	0	0	0	0	0	0	-0.0116225011622501	0
1076	-0.000327204787660453	0	0	0	0	0	0	0	0	0	0	0	0	0	0	0	0	0	0	0	0	0	0	0	0	0	0	0	0	0	0	0	0	0	0	0	0	0	0	0	0	0	0	0	0	0	0	0	0
1077	0	0	0	0	0	0	0	0	0	0	0	0	0	0.014600671630895	0	0	0	0	0	0	0	0	0	0.014600671630895	0	-0.00376095377787807	0.0438020148926851	0	0	0	0	0	0	-0.00752190755575614	0	0	0	0	-0.00376095377787807	0	0	0	0	-0.00752190755575614	0	0.014600671630895	0	0	-0.00376095377787807
1078	0	-0.0154886674583097	0	0	0	-0.00516288915276989	0	0	-0.00516288915276989	0	0	0	0	0	-0.0206515566110796	0	0	0	0	0	0	0	0	0	0	-0.0175850756424798	0	0	0	0.0153324048429988	0.0133922592741395	0	0.051472628912388	0	0	-0.00516288915276989	0.0451834043598773	0.0133922592741395	0	0.056322992834536	0	-0.00516288915276989	0	0.0216216293955092	0	0	0	-0.0020964081841702	-0.0103257783055398
1079	0	-0.0367782272894446	0.303490136570561	0	0	0	-0.0183891136447223	0	0	0	-0.0735564545788893	-0.0183891136447223	0	-0.0183891136447223	0	-0.147112909157779	0.151745068285281	-0.0183891136447223	0	0	0	-0.0183891136447223	0	0	0	0	-0.0183891136447223	0	0	-0.0183891136447223	0	0	0	0.114966840995836	-0.183891136447223	-0.0183891136447223	-0.055167340934167	0	0	-0.0367782272894446	0	-0.0183891136447223	0	0	-0.055167340934167	0	0	0	0
1080	0	0	0	0	0	0	0	0	0	0	0	0	0	0	0	0	0	0	0	0	0	0	0	0	0	0	0	0	0	0	0	0	0	0	0	0	0	0	0	0	0	0	0	0	0	0	0	0	0
1081	0	0	0	0	0	0	0	0	0	0	0	0	0	0	0	0	0	0	0	0	0	0	0	0	0	0	0	0	0	0	0	0	0	0	0	0	0	0	0	0	0	0	0	0	0	0	0	0	0
1082	0	0	0	0	0	0	0	0	0	0	0	0	0	0	0	0	0	0	0	0	0	0	0	0	0	0	0	0	0	0	0	0	0	0	0	0	0	0	0	0	0	0	0	0	0	0	0	0	0
1083	0	0.00196680040909449	-0.000495670319756923	0	0	0	0	0	0	0	0	0	0	0	0	0	0	0	0	-0.000495670319756923	0	0	-0.000495670319756923	0	0	0.00147113008933757	0	0	0	0	0	0	-0.000495670319756923	0	-0.000991340639513846	0	0	0	0	0	-0.000495670319756923	0	0	0	0	-0.000495670319756923	0	0	0
1084	0	0	0	0	0	0	0	0	0	0	0	0	0	0	0	0	0	0	0	0	0	0	0	0	0	0	0	0	0	0	0	0	0	0	0	0	0	0	0	0	0	0	0	0	0	0	0	0	0
1085	0	0	0	0	0	0	0	0	0	0	0	0	0.016700763448835	0	0	0.0688851603690445	0	0	0.0292226767971946	0	0	-0.0250438266967193	0	0	-0.00626095667417982	0	0	0	0	0	-0.0125219133483596	-0.00626095667417982	0	0	0	0	0	0	0	-0.0313047833708991	0	0	0	0	0	0	0	0	0
1086	0	0	0	0	0	0	0	0	0	0	0	0	0	0	0	0	0	0	0	0	0	0	0	0	0	0	0	0	0	0	0	0	0	0	0	0	0	0	0	0	0	0	0	0	0	0	0	0	0
1087	-0.00302288322602098	0	0	0	0	0	0	0	0	0	0	0	0	0	0	0	0	0	0	0	0	0	0	0	0	0	0	0	0	0	0	0	0	0	0	0	0	0	0	0	0	0	-0.00302288322602098	0	0	0	0	0	0
1088	0	0	0	0	0	0	0	0	0	0	0	0	0	0	0	0	0	0	0	0	0	0	0	0	0	0	0	0	0	0	0	0	0	0	0	0	0	0	0	0	0	0	0	0	0	0	0	0	0
1089	0	0	0	0	0	0	0	0	0	0	0	0	0	0	0	0	0	0	0	0	0	0	0	0	0	0	0	0	0	0	0	0	0	0	0	0	0	0	0	0	0	0	0	0	0	0	0	0	0
1090	0	0	0	0	0	0	0	0	0	0	0	0	0	0	0	0	0	0	0	0	0	0	0	0	0	0	0	0	0	0	0	0	0	0	0	0	0	0	0	0	0	0	0	0	0	0	0	0	0
1091	0	0	0	0	0	0	0	0	0	0	0	0	0	0	0	0	0	0	0	0	0	0	0	0	0	0	0	0	0	0	0	0	0	-0.00337091908108746	0	0.0682412547641891	0.00547632517620768	0.0134780030021121	0	0	0	0	0	0	0	0	0	0	0
1092	0	0	0	-0.00400256163944925	0	0	0	-0.00400256163944925	0	0	-0.0080051232788985	0	0	0	0	0	0	0	0	0	-0.00400256163944925	0	-0.0080051232788985	0	0	0	0	0	0	0	0	-0.0080051232788985	0	0	0	0	0	0	0	0	0	0	0	0	0	0	0	0	0
1093	0	0	0	0	0	0	0	0	-0.00805152979066022	0	0	0	0	0	0	0	0	0	0	0	0	0	0	0	0	0	0	0	0	0	0	0	0	0	0	0	0	0	0	0	0	0	0	0	0	0	0	0	0
1094	0	0	0	0	0	0	0	0	0	0	0	0	0	0	0	0	0	0	0	0	0	0	0	0	0	0	0	0	0	0	0	0	0	0	0	0	0	0	0	0	0	0	0	0	0	0	0	0	0
1095	0	0	0	0	0	0	0	0	0	0	0	0	0	0	0	0	0	0	0	0	0	0	0	0	0	0	0	0	0	0	0	0	0	0	0	0	0	0	-0.00455933980759586	0	0	0	0	0	0	0	0.0104873047906587	0	0
1096	0	0	0	0	0	0	0	-0.00329511005667589	0	0	0	0	-0.00329511005667589	0	0	-0.0329511005667589	0	0	0	0	-0.00329511005667589	0	-0.00329511005667589	0.0359022156175181	0	0	0	-0.00659022011335179	0	0	0	0	-0.00988533017002768	0	0	0	0	0	0	-0.0230657703967313	0	-0.00659022011335179	-0.00329511005667589	-0.158681275229318	-0.00329511005667589	-0.00988533017002768	-0.00329511005667589	0	0
1097	-0.0592417061611374	0	0	0	0	0	0	0	0	0	0	0	0	0	0	0	0	0	0	0	0	0	0	0	0	0	0	0	0	0	0	0	0	0	0	0	0	0	0	0	0	0	0	0	0	0	0	0	0
1098	0	0	0	0	0	0	0	0	0	0	-0.00157304431265829	0	0	0	0	0	0	0	0	0	0	0	0	0	0	0	0	0	0	0	0	0	0	0	0	0	0	0	0	0	0	0	0	0	0	0	0	0	0
1099	-0.00640204865556978	-0.0128040973111396	0	0	0	0	0	0	0	0	0	0	0	0	0	0	0	-0.00640204865556978	0	0	0	0	0	0	0	0	-0.0128040973111396	0	0	0	0	-0.00640204865556978	0.0670241286863271	0	0	0	0	0	0	0	0	0	0	0	0	0	0	0	0
1100	0	0	0	0	0	0	0	0	0	0	0	0	0	0	0	0	0	0	0	0	0	0	0	0	-0.069856793573175	0	0	0	0	-0.174641983932937	0	0	0.354609929078014	-0.069856793573175	0	0	0	0	-0.0349283967865875	-0.13971358714635	0	0	0	0	0	0	0	0	0
1101	0	0	0	0	0	0	0	0	0	0	0	0	0	0	0	0	0	0	0	0	0	-0.008911067545892	0	0	0	0	0	0	0	0	0	0	0	0	0	0	0	0	0	0	0	0	0	0	0	0	0	0	0
1102	0	0	0	0.0988142292490119	0	0	0	0	0	0	0	0	0	0	0	0	0	0	0	0	0	0	0	0	0	0	0	0	0	0	0	0	0	0	0	0	0	0	0	0	0	0	0	0	0	0	0	0	0
1103	0	0	0	0	0	0	0	0	0	0	0	0	0	0	0	0	0	0	0	0	0	0	0	0	0	0	0	0	0	0	0	0	0	0	0	0	0	0	0	0	0	0	0	0	0	0	0	0	0
1104	0	0	0	0	0	0	0	0	0	0	0	0	0	0	0	0	0	0	-0.24896265560166	0	-0.33195020746888	0	0	0	0	0	0	-0.0829875518672199	0	0	0	0	0	0	0	-1.01666422062414	0	0	0	0	-0.24896265560166	0	0	0	0	0	0	0	0
1105	0	0	0	0	0	0	0	0	0	0	0	0	0	0	0	0	0	0	0	0	0	0	0	0	0	0	0	0	0.0540151242347857	-0.0033526670466356	0	0	0	0	-0.0033526670466356	0	0	0	0	0	-0.0067053340932712	0	0	0	0	0	0	0	0
1106	0	0	0	0	0	0	0	0	0	0	0	0	0	0	0	0	0	-0.00236694793898008	0	0	0	0	0	0	0	0	0	0	0	0	0	0	0	0	0	0	0	0	0	0	0	0	0	0	0	0	0	0	0
1107	0	0	0	0	0	0	0	0	0	0	0	0	0	0	0	0	0	0	0	0	0	0	0	0	0	0	0	0	0	0	0	0	0	0	0	0	0	0	0	0	0	0	0	0	0	0	0	0	0
1108	0	0	0	0	0	0	0	0	0	0	0	0	0	0	0	0	0	0	0	0	0	0	0	0	0	0	0	0	0	0	0	0	0	0	0	0	0	0	0	0	0	0	0	0	0	0	0	0	0
1109	0	0	0	0	0	0	0	0	0	0	0	0	0	0	0	0	0	0	0	0	0	-0.0310800310800311	0	0	0	0	0	0	0	0	0	0	0	0	0	0	0	0	0	0	0	0	0	0	0	0.161943319838057	0	0	0
1110	0	0.0162258640272595	0	0	0	0	0	0	0	0	0	0	0	0	0	0	0	-0.00537880214076325	0	0	-0.00268940107038163	0	0	0	-0.0107576042815265	0	0.0162258640272595	0	0	0	0	0	0	0	0	0	0	0	0	0	0	0	0	0	0	0	0	0	0
1111	0	0	0	0	0	0	0	0	0	0	0	0	0	0	0	0	0	0	0	0	0	0	0	0	0	0	0	0	0	0	0	0	0	0	0	0	0	0	0	0	0	0	0	0	0	0	0	0	0
1112	0	0	0	0	0	0	0	0	0	0.0244498777506112	0	0	0	0	0	0	0	0	0	-0.00587924040214004	0	0	0	0	0	0	0	0	0	0	0	0	0	0	0	0.0488997555012225	0	0	0	0.0156310171474011	0	0.0488997555012225	0	0	-0.00293962020107002	0	-0.00293962020107002	0	0
1113	0	0	0	0	0	0	0	0	0	0	0	0	0	0	-0.0156298843388559	0	0	-0.0312597686777118	0	0	0	0	0	0	0	0	0	0	0	0	0	0	0	0	0	0	0	0	0	0.139275766016713	0	0	0	0	0	0	0	0	0
1114	0	0	0	0	0	0	0	0	0	0	0	0	0	0	-0.00456808734182998	0	0	0	0	0	0	0	0	0	0	0	0	0	0	0	0	0	0	0	0	0	-0.00913617468365995	0	0	0	-0.00456808734182998	0	0	0	0	0	0	0	0
1115	0	0	0	0	0	0	0	0	0	0	0	0	0	0	0	0.0152020732996187	0	0	0	0	0	0	0	0	0	0	0	0	0	0	0.0499001996007984	-0.00867453157529493	0	-0.00867453157529493	0	0	0	-0.0173490631505899	-0.0975668371792156	-0.0260235947258848	0.0152020732996187	0.182251735252604	-0.0346981263011797	-0.00867453157529493	-0.0173490631505899	0	0	-0.00867453157529493	0
1116	0	0	0	0	0	0	0	0	0	0	0	0	0	0	0	0	0	0	0	0	0	0	0	0	0	0	0	0	0	0	0	0	0	0	0	0	0	0	0	0	0	0	0	0	0	0	0	0	0
1117	0	0	0	0	0	0	0	0	0	0	0	0	0	0	0	0	0	0	0	0	0	0	0	0	0	0	0	0	0	0	0	0	0	0	0	0	0	0	0	1.91082802547771	2.45198526002391	0	0	0	0	0	0.636942675159236	0	-0.0957854406130268
1118	0	0	0	0	-0.00374868795921427	0	-0.00749737591842855	0	-0.00374868795921427	0.0116633828476186	0	0	0	0	-0.00749737591842855	-0.00374868795921427	-0.00749737591842855	0	0	0	0	0	-0.0112460638776428	0	-0.0149947518368571	0	0	-0.00749737591842855	0	0.0308241416136657	0	0.0116633828476186	0	-0.0149947518368571	0	-0.00374868795921427	0	-0.00374868795921427	0	-0.00374868795921427	-0.0337381916329285	-0.00374868795921427	-0.0262408157144999	0	0	0	-0.00374868795921427	-0.0112460638776428	0
1119	0	0	0	0	0	0	0	0	0	0	0	0	0	0	0	0	-0.00924385283786282	0	0	-0.00924385283786282	0	0	0	0	0	0	0.0357909806728704	0	0	0	0	-0.0184877056757256	0	0	0	0	-0.00924385283786282	0	0	0	-0.00924385283786282	-0.0184877056757256	-0.00924385283786282	0	0	0	0	-0.0184877056757256	0
1120	0	0	0	0	0	0	0	0	0	0	0	0	0	0	0	0	0	0	0	0	0	0	0	0	0	0	0	0	0	0	0	0	0	0	0	0	0	0	0	0	0	0	0	0	0	0	0	0	0
1121	0	-0.00110348480501424	0	0	0	0	0	0	0	0	0	0	0	0	0	-0.00110348480501424	0	0	0	0	0	0	0	0	0	0	0	0	0	0	0	0	0	0	0	0	0	0	0	0	0	0	0	0	0	0	0	0	0
1122	0	0	0	0	0	0	0	0	0	0	0	0	0	0	0	0	0	0	0	0	0	0	0	0	0	0	0	0	0	0	0	0	0	0	0	0	0	0	0	0	0	0	0	0	0	0	0	0	0
1123	0	0	0	0	0	0	0	0	-0.00349027957139367	0	0	0	0	0	0	0	0	0	0	0	0	0	0	0	0	0	0	0	0	0	-0.00349027957139367	0	0	0	0	0	0	0	0	0	0	0	0	0	0	0	0	0	0
1124	0	0	0	0	0	0	0	0	0	0	0	0	0	0	0	0	0	0	0	0	0	0	0	0	0	0	0	0	0	0	0	0	0	0	0	0	0	0	0	0	0	0	0	0	0	0	0	0	0
1125	-0.0156445556946183	0	-0.0156445556946183	-0.0469336670838548	0	0	0	0	-0.0156445556946183	0	0	0	0	0	0	0	0	-0.0156445556946183	0	0	0	-0.0469336670838548	0	0	-0.0625782227784731	0	0	-0.0156445556946183	0	0	0	-0.0469336670838548	0	0.139082058414465	-0.0156445556946183	0.246875005439692	-0.0156445556946183	0	0.246875005439692	0	-0.0469336670838548	0.601542957904613	-0.0782227784730914	0.417246175243394	0	-0.0156445556946183	0	-0.0156445556946183	-0.0625782227784731
1126	0	0	0	0	0	0	0	0	-0.01404099971918	0	0	0	0	-0.04212299915754	0	0	0	0	0	-0.01404099971918	0	0	0	0	0.21690588249791	0	0	0	0	0	0	0	0.65360367284017	0.0769822940723634	-0.18253299634934	0.0769822940723634	0.139437179659293	-0.02808199943836	0	0.06245488558693	0	0	0.15928265732243	0	0	0.77611382743384	0	0	0
1127	0	0	0	0	0	0	0	0	0	0	0	0	-0.0269396551724138	0	0	0	0	0	0	0	0	0	0	0	0	0	0	0	0	0	0	0	-0.0269396551724138	0	-0.0538793103448276	0	0	0	0	0	0	0	-0.0269396551724138	0	0	0	0	0	0
1128	-0.040551500405515	0	0.51603477046647	-0.08110300081103	3.2594679101457	-0.040551500405515	2.73733912941421	-0.121654501216545	0.667106037283305	0	0	-0.56772100567721	0.104425756146298	0	0	0	-0.08110300081103	0	0	-0.040551500405515	0	0	0	0	0	-0.040551500405515	0	0	0	0	0	0	-0.040551500405515	-0.446066504460665	0	-0.747155752369517	0	-0.040551500405515	0.185528756957328	-1.23166718578606	-0.364963503649635	-19.1287220484301	-0.527169505271695	-0.040551500405515	0	-0.040551500405515	0	0	0
1129	0	0	0	0	0	0	0	0	0	0	0	0	-0.00516288915276989	0	0	0	0	0	0	0	0	0	0	0	0	0	0	0	0	0	0	0	-0.00516288915276989	0	0	0	0	0	0	0	0	0	0	0	0	0	0	0	0
1130	0	0	0	-0.0582920431361119	0	0	-0.0582920431361119	0	0	0.167339005359526	0	-0.0874380647041679	0	0	-0.116584086272224	0	0	0	0	0	0	0	0	-0.251509745352881	0	0	0	0.127388535031847	0	0	0	0	0	0	0	0	0	0	0	0	0	0	0	0	0	0	0	0	0.225631048495638
1131	0	0	0	0	0	0	0	0	0	0	0	0	0	0	0	0	0	0	0	0	0	0	0	0	0	0	0	0	0	0	0	0	0	0	-0.0117439812096301	0	0	0	0	0	0	0	0	0	0	0	0	0	0
1132	0	0	0	0	0	0	0	0	0	0	0	0	0	0	0	0	0	0	0	0	0	0	0	0	0	0	0	0	0	0	0	0	0	0	0	0	0	0	0	0	0	0	0	0	0	0	0	0	0
1133	0	0	0	0	0	0	0	0.0761614623000762	0	0	0	0	0	0	0	0	0	0	0	0	0	0	0	0	0	0	0	0	0	0	0	0	0	0	0	0	0	0	0	0	0	0	0	0	0	0	0	0	0
1134	0	0	0	0	0	0	0	0	0	0	0	0	0	0	0	0	0	0	0.00559691050540102	0	0	0	0	0	0	0	0	0	0	0	0	0	0	0	0	0	0	0	0	0	0	0	0	0	0	0	0	0	0
1135	0	0	0	0	0	0	-0.00165880118438405	0	0	0	-0.00165880118438405	0	0	0	0	0	-0.000829400592192023	0	0	0	0	0	0	-0.000829400592192023	-0.00165880118438405	0	0	0	0	0	0	-0.00165880118438405	0	0	0	0	0	0	0	0	0	0	0	0	0	0	-0.00248820177657607	0	0
1136	0	0	0	0	0	0	0	0	0	0	0	0	0	0	0	0	0	0	0	0	0	0	0	0	0	0	0	0	0	0	0	0	0	0	0	0	0	0	0	0	0	0	0	0	0	0	0	0	-0.0705218617771509
1137	0	0	0	0	0	0	0	0	0	0	0	0	0	0	0	0	0	0	0	0	0	0	0	0	0	0	0	0	0	0	0	0	0	0	0	0	0	0	0	0	0	0	0	0	0	0	0	0	0
1138	0	0	0	0	0	0	0	0.0406008932196508	0	0	0	0	0.0989324681094962	0	0	0	0	0	0	-0.028587764436821	0	0	0	0	0	-0.0171526586620926	0	0	0	0	-0.00571755288736421	0	-0.00571755288736421	0	0	-0.00571755288736421	0	0	0	0	0	0	0	-0.00571755288736421	0	0	0	0	0
1139	0	0	0	0	0	-0.0625	0	0	0	0	0	0	0	0	0	0	0	0	0	0	0	0	0	0	0	0	0	0	0	0	0	0	0	0	0	0	0	0	-0.0625	0	0	0	0	0	0	0	0	0	-0.0625
1140	0	-0.010612331529237	0	0.0649350649350649	-0.0212246630584739	0.0649350649350649	0	0	0	0	0	-0.010612331529237	0	0	0	0	0	0	0	-0.0424493261169479	0	0	-0.0318369945877109	0	0	0	0	0	0	0	0	0	0.0649350649350649	0	0	0	0	0	0	0	0	0	0	0	0	0	0	0	0
1141	0	0	0	0	0	0	0	0	0	0	0	0	0	0	0	0	-0.0386922035209905	0	0	0	0	0	0	0	0	0	0	0	0	0	0	0	0	0	0	0	0	0	0	0	0	0	0	-0.0386922035209905	0	0	0	0	0
1142	0	0	0	0	0	0	0	0	0	0	0	0	0	0	0	0	0	0	0	0	0	0	0	0	0	0	0	0	0	0	0	0	0	0	0	0	0	0	0	0	0	0	0	0	0	0	0	0	0
1143	0	0	0	0	0	0	0	0	0	0	0	0	0	0	0	0	0	0	0	-0.00539316147125445	0	0	0	0	0	0	0	0	0	0	0	0	0	0	0	0	0	0	0	0	0	0	0	0	0	0	0	0	0
1144	0	0	0	0	0	0	0	0	0	0	0	-0.0274047684297068	0	0	0	0	0	0	0	0	0	0	0	0	0	0	0	0	0	0	0	0	0	0	0	0	-0.0274047684297068	0	0	0	0	0	0	0	0	0	0	0	0
1145	0	0	0	0	0	0	0	0	0	0	0	0	0	-0.0121921482565228	0	0	0	0	0	0	0	0	0	0	0	0	0.0470809792843691	0	0	0.0819698103122154	0	0	0	0	0	0	0	-0.0121921482565228	0	-0.0365764447695684	0	0	-0.0121921482565228	0	0	0	0	0	0
1146	0	0	0	0	0	0	0	0	0	0	0	0	0	0	0	0	0	0	0	0	0	0	0	0	0	0	0	0	0	0	0	0	0	0	0	0	0	0	0	0	0	0	0	0	0	0	0	0	0
1147	0	-0.00490340296165539	0	0	-0.00490340296165539	0	0	0	0	-0.00490340296165539	0	0	0	0	0	0	0	0	0	0	0	0	0	0	0	0	0	0	0	0	0	0	0	-0.00490340296165539	0	0	-0.00490340296165539	0	0	0	0	0	0	0	0	0	0	0	0
1148	0	0	0	0	0	0	0	0	0	0	0	0	0	0	0	0	0	0	0	0	0	0	0	0	-0.00296340198547933	0	0	0	0	0	0	0	0	0	0	0	0	-0.00296340198547933	0	0	-0.00889020595643799	0	0	-0.00889020595643799	0	0	0	0.0297574765659872	0
1149	0	0	0	0	0	0	0	0	0	0	0	0	0	0	0	0	0	0	0	0	0	0	0	0	0	0	0	0	0	0	0	0	0	0	0	0.0150715900527506	0	0	0	0	0	0	0	0	0	0	0	0	0
1150	0	0	0	0	0	0	0	0	-0.0162311313098523	0	0	0	0	0	0	0	0	0	0	0	0	0	0	0	0	-0.0486933939295569	0	0	0.0586124186189111	0	-0.0324622626197046	0	-0.0324622626197046	0	0	0.10099370592797	-0.0162311313098523	0	0	0	-0.0162311313098523	0	0.149687099857526	-0.0162311313098523	0	0	0	0	0
1151	-0.031001343391547	0	0	0	0	-0.031001343391547	0	-0.0103337811305157	0	0	0	0	0	0	0	0.120144173007609	-0.0206675622610313	-0.073623534766469	0	0	0	0	0	0.0800961153384061	0	0	0	0	0.040048057669203	-0.0103337811305157	0	0	-0.0103337811305157	0	0	-0.0439092582277819	-0.0103337811305157	-0.0723364679136096	-0.0103337811305157	0	0	0	0.299716899092593	0	-0.0413351245220626	0	0	0	0
1152	0	0	0	-0.0113895216400911	0	0	0	-0.0113895216400911	0	0	0	0	0	0	0	0	-0.0113895216400911	0	0	0	0	0	0	0	0	0	0	0	0	-0.0113895216400911	0	0	0	0	0	0	-0.0113895216400911	0	0	0	0	-0.0113895216400911	0	0	0	0	0	0	0
1153	0	0	0	0	0	0	0	0	0	0	0	0	0	0	0	0	0	0	0	0	0	0	0	0	0	0	0	0	0	0	0	0	0	0	0	0	0	0	0	0	0	0	0	0	0	0	0	0	0
1154	0	0	0	0	0	0	-0.0171614896172988	0	0	-0.0171614896172988	0	0	0	0	0	0	0	0	0	-0.0171614896172988	0	0	0	-0.0171614896172988	0	0	0	0	0	0	0	0	0	0	0	0	0	0	0	0	0	0	0	0	0.0568828213879408	0	0	0	0
1155	0	0	-0.00615991129727732	0	0	0	0	0	0	0	0	0	0	0	0	0	0	0	0	0	0	0	0	0	0	0	0	0	-0.00615991129727732	-0.0123198225945546	0	0	0	0	0	0	0	0	0.0176335743255158	0	0	0	0	0	0	0	0	0	0
1156	0	0	0	0	0	0	0	0	0	0	0	0	0	0	0	0	0	0	0	0	0	0	0	0	0	0	0	0	0	0	0	0	0	0	0	0	0	0	0	0	0	0	-0.0211685012701101	0	0	0	0	0	0
1157	0	0	0	0	0	0	0	0	0	0	0	0	0	0	0	0	0	0	0	0	0	0	0	0	0.068073519400953	-0.0132257637878587	0	0	0	0	0	0	0	0	0	0	0	0	0	0	0	0	0	0	0	0	0	0.068073519400953	0
1158	0	0	0	0	0	0	0	-0.03725782414307	0	0	0	0	0	0	0	0	0	0	0	0	0	0	0	0	0	0	0	0	0	0	-0.0745156482861401	0	0	0	0	-0.03725782414307	0	0	0	0	0	0	0	0	0	0	0	0	0
1159	0	0	0	-0.0176242509693338	0	0	0	0	0	0	0	0	0	0	0	0	0	-0.0352485019386676	0	0	-0.0352485019386676	-0.0528727529080014	0	0	0	0	0	0	0	0	0	0	0	0	0	0	0	0	0	0	0	0	0	0	0	0	0	0	0
1160	0	0	0	0	0	0	0	0	0	0	-0.218007412252017	0	0	0	0	0	0	0	0	0	0	0	0	0	0	-0.0218007412252017	0	0	0	0	0	0	0	0	0	0	0	0	0	0	0	0	0	0	0	0	0	0	0
1161	0	0	0	0	0	0	0	0	0	0	0	0	0	0	0	0	0	0	0	0	0	0	0	0	0	0.632911392405063	0	0	-0.270758122743682	0.542658684823836	0	0	0	0	0	0	0	0	0	0	0	0	-0.0902527075812274	0	0	0	0	0	-0.0902527075812274
1162	0	0	0	0	0	0	0	0	0	0	0	0	0	0	0	0	0	0	0	0	0	0	0	0	0	0	0	0	0	0	0	0	0	0	0	0	0	0	0	0	0	0	0	0	0	0	-0.0108119796734782	0	0
1163	0	0	0	0	0	0	0	0	0	0	0	0	0	0	0	0	0	0	0	0	0	0	0	0	0	0	0	0	0	0	0	0	0	0	0	0	0	0	0	0	0	0	0	0	0	0	0	0	0
1164	0.0588561412960793	-0.146670577882077	-0.0880023467292461	0.019931897337441	-0.019368166907695	0.108122154209935	-0.0586682311528307	-0.10755842378019	0.45148096346094	-0.057916590579836	0	-0.107370513636941	-0.0293341155764154	0.274536719286205	0.411992989072556	0.176568423888238	-0.0782243082037743	0.24520260370979	-0.0586682311528307	0	0	0	0	0	0	0	0	0	0	0	0	0	0	0	0	0	0	0	0	0	0	0	0	0	0	0	0	0	0
1165	0	0	0	0	0	0	0	0	0	0	0	0	0	0	0	0	0	0	0	0	0	0	0	0	0	0	0	0	0	0	0	0	0	0	0	0	-0.014421690222094	0	0	0	0	0	0	0	0	0	0	0	0
1166	0	0	0	0	0	0	0	0	0	0	0	0	0	0	0	0	0	0	0	0	0	0	0	0	0	0	0	0	0	0	0	0	0	0	0	0	0	0	0	0	0	0	0	0	0	0	0	0	0
1167	0	0	0	0	0	0	0	0	0	0	0	0	0	0	0	0	0	0	0	0	0	0	0	0	0	0	0	0	0	0	0	0	0	0	0	0	0	0	0	0	0	0	0	0	0	0	0	0	0
1168	0	0	0	0	0	0	0	0	0	0	0	0	0	0	0	0	0	0	0	0	0	0	0	0	0	0	0	0	0	0	0	0	0	0	0	0	0	0	0	0	0	0	0	0	0	0	0	0	0
1169	0	0	0	0	0	0	0	0	0	0	-0.0628535512256442	0	-0.125707102451288	0	0	0	0	0	0	0	0	0	0	0	0	0	0	0	0	0	0	0	0	0	0	0	0	0	0	0	0	0	0	0	0	-0.251414204902577	0	0	0
1170	0	0	0	0	0	0	0	0	0	0	0	0	0	0	0	0	0	0	-0.0203873598369011	0	0	0	0	0	0	0	0	0	-0.0407747196738022	0	0	0	0	0	0	0	0	0	0	0	0	0	0	0	0	0	0	0	0
1171	0	0	0	0	0	0	0	0	0	0	0	0	0	0	0	0	0	0	0	0	0	0	0	0	0	0	0	0	0	0	0	0	0	0	0	0	0	0	0	0	0	0	0	0	0	0	0	0	0
1172	0	0	-0.0490196078431373	0.159489633173844	0	-0.343137254901961	-0.245098039215686	0	0.110470025330707	0	-0.0980392156862745	0	-0.0980392156862745	0	0	0	-0.0490196078431373	0	-0.0490196078431373	0	0	0	-0.0490196078431373	0	0	0	0	0.159489633173844	0	0	0	0	0	0	0	0	0	0	-0.196078431372549	0	0	0	0	0	0	0	-0.0490196078431373	0	-0.0490196078431373
1173	0	0	0	0	0	0	0	0	0	0	0	0	0	0	0	0	0	0	0	0	0	0	0	0	0	0	0	0	0	0	0	0	0	0	0	0	0	0	0	0	0	0	0	0	0	0	0	0	0
1174	0	0	0	0	0	0	0	0	0	0	0	0	0	0	0	0	0	0	0	0	0	0	0	0	0	0	0	0	0	0	0	0	0	0	0	0	0	0	0	0	0	0	0	0	0	0	0	0	0
1175	0	0	0	0	0	-0.0222172850477672	0	0	0	0	0	0	0	0	0	0	0	0	0	0	0	0	0	0	0	0	0	0	0	0	0	0	0	0	0	0	0	0	0	0	0	0	0	0	0	0	0	0	0
1176	0	0	0	0	0	0	0	0	0	0	0	0	0	0	0	0	0	0	0	0	0	0	0	0	0	0	0	0	0.615384615384615	0	0	0	0	0	0	0	0	0	0	0	0	0	0	0	0	0	0	0	0
1177	0	0	0	0	0	0	0	0	0	0	0	0	0	-0.0154726907009129	0	0	0	0	0	0	0	0	0	0	0	0	0	0	0	0	0	0	0	0	0	0	0	0	0	0	0	0	0	0	0	0	0	0	0
1178	0	0	0	0	0	0	0	0	0	0	0	0	-0.00700304632515144	0	0	0	0	0	0	0	-0.00350152316257572	0	0	0	0	0	0	0	0	0	0	0	0	0	0.0261848651479445	0	0	0	0	0	0	0	0	0	0	0	0	0	-0.00350152316257572
1179	0	0	0	0	0	0	0	0	0	0	0	0	0	0	0	0	0	0	0	0	0	0	0	0	0	0	0	0	0	0	0	0	0	0	0	0	0	0	0	0	0	0	0	0	0	0	0	0	0
1180	0	0	0	0	0	0	0	0	0	0	0	0	0	0	0	0	0	0	0	0	0	0	0	0	0	0	0	0	0	0	0	0	0	0	0	0	0	0	0	0	0	0	0	0	0	0	0	0	0
1181	0	0	0	0	0	0	0	0	0	0	0	0	0	0	0	0	0	0	0	0	0	0	0	0	0	0	0	0	0	0	0	0	0	0	0	0	0	0	0	0	0	0	0	0	0	0	0	0	0
1182	0	0	0	0	0	0	0	0	0	0	0	0	0	0	0	0	0	0	0	0	0	0	0	0.045291790222101	0	0	0	0	0	0.436681222707424	0	0	0	0	0	-0.684931506849315	0	0.240986506464763	1.31004366812227	-0.489236790606654	0	-0.0978473581213307	0	0	-4.3181021885335	-0.0978473581213307	-0.293542074363992	6.8018868730719	-0.195694716242661
1183	0	0	0	0	0	0	0	0	0	0	0	0	0	0	0	0	0	0	0	0	0	0	0	0	0	0	0	0	0	0	0	0	0	0	0	0	0	0	0	0	0	0	-0.00278963372109242	0	0	0	0	0	-0.00278963372109242
1184	0	0	0	0	-0.00949036727721363	0	0	0	0	-0.00949036727721363	0	0	0	0	0	0.0668260916390927	0	0	0	0	0	0	0	0	0	0	0	0	0	0	0	0	0	0	0	0	0	0	0	0	0	0	0	0	0	0	0	0	0
1185	0	0	0	0	-0.00691706439786954	0	0	0	0.0164392569455861	0	0	-0.00691706439786954	0	0	0	0	0	0	0	0	0	0	0	0	0	0	0	0	0	0	-0.00691706439786954	0	0	-0.0138341287957391	0	0	0	0	0	0	0	0	0	0	0	0	0	0	0
1186	0	0	0	0	0	0	0	0	0	0	0	0	0	0	0	0	0	0	0	0	0	0	0	0	0	0	0	0	0	0	0	0	0	0	0	0	0	0	0	0	0	0	0	0	0	0	0	0	0
1187	0	0	0	0	0	0	0	0	0	0	0	0	0	0	0	0	0	0	0	0	0	0	0	0	0	0	0	0	0	0	0	0	0	0	0	0	0	0	0	0	0	0	0	0	0	0	0	0	0
1188	0	0	0	0	0	0	0	0	0	0	0	0	0	0	0	0	0	0	0	0	0	0	0	0	0	0	0	0	0	0	0	0	0	0	0	0	0	0	0	0	0	0	0	0	0	0	0	0	0
1189	0	0	0	0	0	0	0	0	-0.0115326951908661	0	0	0	0	0	0	0	0	0	-0.0115326951908661	0	0	0	0	0	0	0	0	0	0	0	0	0	0	0	0	0	0	0	0	0	0	0	0	0	0	0	0	0	0
1190	0	0	0	0	0	0	-0.103788271925272	0	0	0	0	0	0	0	0	-0.0259470679813181	0	0	0	0	0	-0.0259470679813181	0	0	0	0	-0.0259470679813181	0	0	0	0	0	0	0	0	0	0	0	-0.0518941359626362	0	0	0	0	0	0	0	0	0	-0.0259470679813181
1191	0	0	0	0	0	0	0	0	0	0	0	0	0	0	0	0	0	0	0	0	0	0	0	0	0	0	-0.0019257062527682	0	0	0	0	0	0	0	0	0	0	0	0	0	0	0	-0.00577711875830461	0	0	0	0	-0.0019257062527682	0
1192	0	-0.0233644859813084	0	0	0	0	0	0	0	0	0	0	0	0	0	0	0	0	0	0	0	0	-0.0700934579439252	0	-0.0233644859813084	0	0	0	0	0	0	0	-0.0233644859813084	0	0	0	0.00150881770819471	0	0	0	0.0482377896708115	0	0	0	0	0	0	0	0
1193	0	0	0	0	0	0	0	0	0	0	0	0	0	0	0	0	0	0	0	0	0	0	0	0	0	0	0	0	0	0	0	0	0	0	0	0	0	0	0	-0.0223313979455114	0	0	0	0	0	0	0	0	0
1194	0	0	0	-0.00591856060606061	0	0	0	0	0	0	0	0	0	0	0	0	0	0	0	0	0	0	0	0	0	0	0	0	0	0	0	0	-0.00591856060606061	0	0	0.0843748931185444	0	0	0	0	0	0	0	0	0	0	0	0	0
1195	0	0	0	0	0	0	0	0	0	0	0	0	0	0	0	0	0	0	0	0	0	0	0	0	0	0	0	0	0	0	0	0	0	0	0	0	0	0	0	0	0	0	0	0	0	0	0	0	0
1196	0	0	0	0	0	0	0	0	0	0	0	0	0	0	0	0	0	0	0	0	0	0	0	0	0	0	0	0	0	0	0	0	0	0	0	0	0	0	0	0	0	0	0	0	0	0	0	0	0
1197	0	0	0	0	0	0	0	0	-0.00912575287461216	0	0	0	0	0	0	0	0	0	0	0	0	0	0	0	-0.00912575287461216	0.0408496732026144	0	0	0	0	0	0	0	0	0	0	-0.0182515057492243	0	0	0	0	0	0	0	0	0	0	0	0
1198	0	0	0	0	0	0	0	0	0	0	0	0	0	0	0	0	0	0	0	0	0	0	0	0	0	0	0	0	0	0	0	0	0	0	0	0	0	0	0	0	0	0	0	0	0	0	-0.0170096955264501	0	-0.0170096955264501
1199	0	0	0	0	0	0	0	0	0	0	0	0	0	0	0	0	0	0	0	0	0	0	0	0	0	0	0	0	0	0	0	0	0	0	0	0	0	0	0	0	0	0	0	0	0	0	0	0	0
1200	0	0	0	0	0	0	0	0	0	0	0	0	0	0	0	0	0	0.225225225225225	-0.029146021568056	0	0	0	0	0	0	0	0	0	0	0	0	0	0	0.225225225225225	0	0	0	0	0	0	0	0	0	0	0	0	0	0	0
1201	0	0	0	0	0	0	0	0	0	0	0	0	0	-0.00159015376786935	0	0	0	0	0	0	0	0	0	0	0	0	0	0	0	0	0	0	0	0	0	0	0	0	-0.00159015376786935	0	0	0	0	0	0	0	0	0	0
1202	0	0	0	0	0	0	0	0	0	0	0	0	0	0	0	0	0	0	0	-0.00612444879960804	0	0	0	0	0	0	0	0	0	0	0	0	0	0	0	0	0	0	0	0	0	0	0	0	0	0	0	0	0
1203	0	0	0	0	0	0	0	0	0	0	0	0	0	0	0	0	0	0	0	0	0	0	0	0	0	0	0	0	0	0	0	0	0	0	0	0	0	0	0	0	0	0	0	0	0	0	0	0	0
1204	0	0	0	0	0	0	0	0	0	0	0	0	0	0	0	0	0	0	0	0	0	0	0	0	0	0	0	0	0	0	0	0	-0.00902608538676776	0	0	0	0	0	0	0	0	0	0	0	0	0	0	0	0
1205	0	0	0	0	0	0	0	0	0	0	0	0	0	0	0	0	0	0	0	0	0	0	0	0	0	0	0	0	0	0	0	0	0	0	0	0	0	0	0	0	0	0	0	0	0	0	0	0	0
1206	0	0	0	0	0	0	0	0	0	0	0	0	0	0	0	0	0	0	0	0	0	0	0	0	0	0	0	0	0	0	0	0	0	0	0	0	0	0	0	0	0	0	0	0	0	0	0	0	0
1207	0	0	0	0	0	0	0	0	0	0	0	0	0	0	0	0	0	0	0	0	0	0	0	0	0	0	0	0	0	0	0	0	0	0	0	0	0	0	0	0	0	-0.00699839037021485	0	0	0	0	0	0	0
1208	0	0	-0.00899280575539568	-0.026978417266187	0	0	0	0	-0.00899280575539568	0	0	0	0	0	0	0	0	0	0	0	-0.00899280575539568	0	0	0	0	0	0	0	0	0	0	0	0	0	0	0	0	0	0	0	0	0	0	0	0	0	0	0	0
1209	0	0	0	0	0	0	0	0	0	0	0	0	0	0	0	0	0	0	0	0	0	-0.0146198830409357	0	0.074794315632012	0	0	0	0	0	0	0.030934666509205	0	0	0	0	-0.10233918128655	0.074794315632012	-0.0146198830409357	-0.0292397660818713	0	-0.084329497390947	0	0	0.003389800854667	-0.0146198830409357	0	-0.0730994152046784	0	0
1210	0	0	0	0	0	0	0	0	0	0	0	0	0	0	0	0	0	0	0	0	0	0	0	0	0	0	0	0	0	0	0	0	0	0	0	0	0	0	0	0	0.0266098988823842	0	0	0	0	0	0	0	0
1211	0	0	0	0	0	0	0	0	0	-0.0416319733555371	0	0	0	-0.0416319733555371	0	0	0	0	0	0	0	0	0	0	0	0	0	0	0	-0.0832639467110741	0	0	0	0	-0.0416319733555371	0	0	0	0	0	0	0	0	0	0	0	0	0	0
1212	0	0	0	0	0	0	0	0	0	0	0	0	0	0	0	0	0	0	0	0	0	0	0	0	0	0	0	0	0	0	0	0	0	0	0	0	0	0	0	0	0	0	0	0	0	0	0	0	0
1213	0	0	0	0	0	0	0	0	0	0	0	0	0	0	0	0	0	0	0	0	0	0	0	0	0	0	0	0	0	0	0	0	0	0	0	0	0	0	0	0	0	0	0.0811268982456796	-0.0128932439401753	0	-0.0257864878803507	0	0	0
1214	0	0	0	0	0	0	0	0	0	0	0	0	0	0	0	0	0	0	0	0	0	0	0	0	0	0	0	0	0	0	0	0	0	0	0	0	0	0	0	0	0	0	0	0	0	0	0	0	0
1215	0	0	0	0	0	0	0	0	0	0	0	0	0	0	0	0	-0.0428449014567266	0	0	0	0	0	0	0	0	0	0	0	0	0	0	0	0	0	0	0	0	0	0	0	0	0	0	0	0	0	-0.0428449014567266	0	-0.0428449014567266
1216	0	0	0	0	0	0	0	0	0	0	0	0	0	0	0	0	0	0	0	0	0	0	0	0	0	0	0	0	0	0	0	0	0	0	0	0	0	0	0	0	-0.0178316690442225	0	0	0.153254729587086	0	0	0	0	0
1217	0	0	0	0	0	0	0	0	0	0	0	0	0	0	0	0	0	0	0	0	0	0	0	0	0	0	0	0	0	0	0	0	0	0	0	0	0	0	0	0	0	0	0	0	0	0	0	0	0
1218	0	0	0	0	0	0	0	0	0	0	0	0	0	0	0	0	0	0	0	0	0	0	0	0	0	0	0	0	0	0	0	0	0	0	0	0	0	0	0	0	0	0	0	0	0	0	0	0	0
1219	0	0	0	0	0	0	0	0	0	0	0	0	0.612601500668105	0	0	0	0	0	0.13978826189742	0	0	0	-0.0966183574879227	0	0	0	0	-0.0966183574879227	0	-0.0483091787439614	0	0	-0.144927536231884	0	0	0.41936478569226	-0.0966183574879227	-0.289855072463768	0	0	0	0	0	0	0	0	0	0	0
1220	0	0	0	0	0	0	0	0	0	0	0	0	0	0	0	0	0	0	0	0	0	0	0	0	0	0	0	0	0	0	0	0	0	0	0	0	0	0	0	0	0	0	0	0	0.0198965380023876	0	0	-0.0070482097547223	0
1221	0	0	0.208986415882968	0	-0.0275633958103638	0	0	0	0	-0.0275633958103638	0	0	0	0	-0.0275633958103638	0	0	0	0	0	0	0	0	0	0	0	0	-0.0551267916207277	0	0	0	0	0	0	0	0	0	0	0	0	0	0	0	0	0	0	0	0	0
1222	0	0	0	0	0	0	0	0	0	0	0	0	0	0	0	0	0	0	0	0	0	0	0	0	0	0	0	0	0	0	0	0	0	0	0	0	0	0	0	0	0	0	0	0	0	0	0	0	0
1223	0	0	0	-0.0181818181818182	0	0	-0.0363636363636364	0	0	-0.0363636363636364	0	0	0	-0.0181818181818182	0	0	0	-0.0181818181818182	0	0	0	0	0	0	0.0971817298347911	-0.0363636363636364	0	0	0	0.145772594752187	0	0	0	-0.0363636363636364	0.0971817298347911	0	0	0	-0.0181818181818182	0.0485908649173955	0	0	0	0	-0.0181818181818182	0.194363459669582	0	0	0
1224	0	0	0	0	0	0	0	0	0	0	0	0	0	0	0	0	0	0	0	0	0	0	0	0	0	0.0604960677555959	0	0	-0.00403697872512212	0	0	0	0	0	-0.00807395745024424	0	0	0	-0.0282588510758548	0	0	-0.0121109361753664	0	0	-0.00403697872512212	0	0.0120523230541305	0	-0.0121109361753664
1225	0	-0.00432395036104985	0	0	0.0171444910301051	-0.0216197518052493	-0.00432395036104985	0	-0.00432395036104985	0	0	0	-0.00864790072209971	-0.0129718510831496	0.0342889820602103	0.021468441391155	0	0	0	0	0	0	0	0	0.0339863612320217	0	0	0	0	0	-0.0172958014441994	0	0	0	0	-0.00864790072209971	0	-0.00864790072209971	-0.00432395036104985	0	0	0	0	0	0	0	0	0	0
1226	0	0	0	0	0	0	0	0	0	0	0	0	0	0	0	0	0	0	0	0	0	0	0	0	0	0	0	0	0	0	0	0	0	0	0	0	0	0	0	0	0	0	0	0	0	0	0	0	0
1227	0	0	0	0	0	0	0	0	0	0	0	0	0	0	0	0	0	0	0	0	0	0	0	0	0	0	0	0	0	-0.0038627935723115	0	0	0	0	0	0	0	0	0	0	0	0	0	0	0	0	0	0	0
1228	0	-0.00431015904486876	0	-0.00862031808973751	0	-0.00862031808973751	0	0	0	0	0	-0.00431015904486876	0	0	0	0	0	0	0	-0.00431015904486876	0	0	0	0	0	0	0	0	0	0	-0.00862031808973751	0	0	0	0	0	0	0	0	0	0	0	0	0	0	0	0	0	0
1229	0	-0.0232342007434944	0	0	0	0	0	0	-0.019361833952912	0	0	0	0	-0.00774473358116481	0	0	0	0	0	0	-0.0116171003717472	0	-0.019361833952912	-0.0038723667905824	0	-0.00774473358116481	0	0	0	0	0	0	0	0	0	-0.00774473358116481	0	0	0	0	0	0	0	0	0	0	0	0	0
1230	0	0	0	0	0	0	0	0	0	0	0	0	0	0	0	0	0	0	0	0	0	0	0	0	0	0	0	0	0	0	0	0	0	0	0	0	0	0	0	0	0	0	0	0	0	0	0	0	0
1231	0	0	0	0	0	0	0	0	0	0	0	-0.042185192997258	0	0	0	0	0	0	0	0	0	0	0	0	0	0	0	0	0	0	0	0	0	0	0	0	0	0	-0.021092596498629	0	0	0	0	0	0	0	0	0	0
1232	0	-0.0848536274925753	-0.0212134068731438	0	0	0	0	0	0	0	0	0	0	0	0	-0.0424268137462877	0	0	-0.0212134068731438	0	0	0	0	0	0	0	0	0	0	0	0	0	0	0	0	0	0	0	0	0	0	0	0	0	0	0	0	-0.0636402206194315	0
1233	0	0	0	0	0	0	0	0	0	0	0	0	0	0	0	0	0	0	0	0	0	0	0	0	0	0	0	0	0	0	0	0	0	0	0	0	0	0	0	0	0	0	0	0	0	0	0	0	0
1234	-0.0490196078431373	0	0	0	0	0	-0.0490196078431373	0	0	0	0	0	0	0	0	0	0	0	0	0	0	0	0	0	-0.0245098039215686	0	0	0	0	0	0	0	0	0	0	0	0	0	0	0	0	0	0	0	0	0	0	0	0
1235	0	0	0	0	0	0	0	0	0	0	0	0	0	0	0	0	0	0	0	0	0	0	0	0	0	0	0	0	0	0	0	0	0	0	0	0	0	0	0	0	0	0	0	0	0	0	0	0	0
1236	0	0	0	0	0	0	0	0	0	0	0	0	0	0	0	0	0	0	0	0	0	0	0	0	0	0	0	0	0	0	0	0	0	0	0	0	0	0	0	0	0	0	0	0	0	0	0	0	0
1237	0	0	0	0	0	0	0	0	-0.0106826193782716	0	-0.0164991064889953	0	-0.0106826193782716	0	0	0	0	-0.0106826193782716	0	0	0	0	-0.0427304775130862	0	0	0	0	0	-0.0106826193782716	0	0	-0.0427304775130862	0	0	0	0	0	0	0	0	0	0.0631453614264534	0	0	-0.0106826193782716	0	0	0.0573288743157292	0
1238	0	0	-0.0408120133569582	-0.00414439056736707	0	0	0	-0.00414439056736707	-0.0124331717021012	0.00892067345144663	0	0	0	0	-0.0236025587707774	-0.0784645651303542	0.0178413469028933	0	0.0006318923167125	-0.0207219528368353	-0.0372995151063036	-0.0988334813000973	-0.0124331717021012	-0.00828878113473414	-0.0366676227895911	-0.00828878113473414	-0.0663102490778731	-0.00414439056736707	-0.0207219528368353	-0.276837601064732	-0.0165775622694683	0	-0.0372995151063036	0	-0.0331551245389365	0	-0.0035124982506546	0	0	0.0356826938057865	0.0130650640188137	0	-0.00414439056736707	0	-0.109370976052061	0	0	0	-0.0159456699527558
1239	0	0	0	0	0	0	0	0	0	0	0	0	0	0	0	0	0	0	0	0	0	0	0	0	0	0	0	0	0	0	0	0	0	0	0	0	0	0	0	0	0	0	0	0	0	0	0	0	0
1240	0	0	0	0	0	0	0	0	0	0	0	0	-0.0454029511918275	0	0	0	0	0	-0.113507377979569	0	0	0	0	0	-0.0454029511918275	0	0	0	0	0	0	0	0	0	0	0	0	0	0	0	-0.0227014755959137	-0.0454029511918275	0	0	0	0	0	0	0
1241	0	0	-0.0313087038196619	0	0	0	0	-0.0313087038196619	0.161030595813205	-0.0313087038196619	0	0	0	0	0	0	0	0	0	0	0	0	0	0	0	0	0	0	0	0	0	0	0	0	0	0	0	0	0	0	0	0	0	0	0	0	0	0	0
1242	-0.034338680834977	-0.174104279299918	0.0374251497005988	0	0	0.000771617216405597	-0.0274901493631449	0	-0.00916338312104829	-0.098482362682315	0	0	0	0	0	0	0	0	0	0.103112065980748	0	0	0	0	0	0	0	0	0	0	0	0	0	0	0	0	0	0	0	0	0	0	0	0	0	0	0	0	0
1243	0	0	0	0	0	0	0	0	0	0	0	0	0	0	0	0	0	0	0	0	0	0	0	0	0	0	0	0	0	0	0	0	0	0	0	0	0	0	0	0	0	0	0	0	0	0	0	0	0
1244	0	0	0	0	0	0	-0.0694927032661571	0	0	0	0	0	0	0	0	0	0	0	0	0	0	0	0	0	0	0	0	0	0	0	0	0	0	0	0	0	0	0	0	0	0	0	0	0	0	0	0	0	0
1245	0	0	0	0	0	0	0	0	0	0	0	0	0	0	0	0	-0.0176087339320303	0	0	0	0	0	0	-0.0176087339320303	0	0	0.0903342366757001	0	0	0	-0.0176087339320303	0	0	-0.0176087339320303	0	0	0	0	0	0	0	0	0	0	0	0	-0.0176087339320303	0	0
1246	0	0	0	0	0	0	0	0	0	0	0	0	0	0	0	0	0	0	0	0	0	0	0	0	0	0	0	0	0	0	0	0	0	0	0	0	0	0	0	0	0	0	0	0	0	0	0	0	0
1247	-0.00548095368594135	0	0	0	0	0	0	0	0	0	0	0	0	0	0	0	0	0	0	0	0	0	0	0	0	0	0	0	0	0	0	0	0	0	0	0	0	0	-0.00274047684297068	0	0	0	0.0182949140139041	0	0	0	0	0	0
1248	0	0	0	0	0	0	0	0	0	0	0	0	0	0	0	0	0	0	0	0	0	0	0	0	0	0	0	0	0	-0.0289771080846132	0	0	0	0	0	0	0	0	0	0	0	0	0	0	0	0	0	0	0
1249	0	0	0	0	0	0	0	0	0	0	0	0	0	0	0	0	0	0	0	0	0	0	0	0	0	0	0	0	0	0	0	0	0	0	0	0	0	0	0	0	0	0	0	0	0	0	0	0	0
1250	0	0	0	0	0	0	0	0	0	0	0	0	0	0	0	0	0	0	0	0	0	0	0	0	0	0	0	0	0	0	0	0	0	0	0	0	0	0	0	0	0	0	0	0	0	0	0	0	0
1251	0	0	0	0	0	0	0	0	0	0	0	0	0	0	0	0	0	0	0	0	0	0	0	0	0	0	0	0	0	0	0	0	0	0	0	0	0	0	0	0	0	0	0	0	0	0	0	0	0
1252	0.184962329261605	0	-0.227473777328447	-0.0126374320738026	0.0097646680872633	-0.0063187160369013	0	0	-0.063187160369013	0	0	0	0	0.0350395322348685	0	0.0287208161979672	-0.0063187160369013	0	0	0	0	0	0	-0.0126374320738026	0	0	0	0	0	0	0	0	-0.0189561481107039	0	0	0	0	0	0	0	0	0	0	0	-0.0063187160369013	0	0	0	0
1253	0	0	0	0	0	0	0	0	0	0	0	0	0	0	0	0	0	0	0	0	0	0	0	0	0	0	0	0	0	0	0	0	0	0	0	0	0	0	0	0	0	0	0	0	0	0	0	0	0
1254	0	0	0	0	0.0027482134100757	-0.00726744186046512	0.0136493762007733	0	0	0	0	0	0	0	0.0127638686806165	-0.0109011627906977	-0.00726744186046512	0	0.0236650314713141	-0.00363372093023256	0	0	-0.00363372093023256	0.0345661942620118	0	-0.0109011627906977	0	0	-0.0218023255813953	0	0	0.153166424167397	-0.0181686046511628	0	0	0	0	-0.00726744186046512	0	0	0.0391771135620061	0	0	-0.00726744186046512	-0.00363372093023256	0	0	0	0
1255	-0.0542299349240781	0	0	0	-0.162689804772234	0	0	0	0	0	0	-0.0542299349240781	0.196850393700787	0	-0.0542299349240781	0	0	0	0	-0.0542299349240781	0	0	0	0	0	0	0	0	0	-0.162689804772234	0	0	0	0	0	0	0	0	0	0	0	0	0	0	0	0	0	0	0
1256	0	0	0	0	0	0	0	0	0	0	0	0	0	0	0	0	0	0	0	0	0	0	-0.00276717029165975	0	0	0	0	0	0	0	-0.00276717029165975	-0.00830151087497925	0	-0.00276717029165975	0	-0.0055343405833195	0	0	0	0	0	0.0175192711983181	-0.00276717029165975	0	0	0	0	-0.00276717029165975	0
1257	0	0	0	-0.00257489732596913	-0.0257489732596913	0.00361860049562801	0	-0.00257489732596913	0	0	-0.00386234598895369	0	0	0	-0.00128744866298456	0	0	0	0	0	-0.00128744866298456	0	-0.00257489732596913	0	0	-0.00257489732596913	0	0	0	0.00490604915861257	0	0	0	0	0	0	-0.00128744866298456	0.0147181474758377	0	0	0	0	0	0	0	0	0	0.00490604915861257	0
1258	0	0	0	-0.0658761528326746	0	0	0	0	0	0	0	0	0	0	0	0	0	0	0	0	0	0	0	0	0	0	0	0	0	0	0	0	0	0	0	0	0	0	0	0	0	0	0	0	0	0	0	0	0
1259	0	0	0	0	0	0	0	0	0	0	0	0	0	0	0	0	0	0	0	0	0	0	0	0	0	0	0	0	0	0	0	0	0	0	0	0	0	0	0	0	0	0	0	0	0	0	0	0	0
1260	0	0	0	0	0	0	0	0	0	-0.000135223212957629	0	0	0	0	0	0	0	0	0	0	0	0	0	-0.000811339277745775	-0.000135223212957629	0	0	0	0	0	0	0	0	0	0	0	0	0	0	0	0	0	0	1.3510571351048e-05	0	0	0	-0.000270446425915258	0
1261	0	0	0	0	0	0	0	0	0	0	-0.0677506775067751	0	0	0	0	0	0	0	0	0	-0.0677506775067751	0	-0.0677506775067751	0	0	0	0	0	0	0	0	0	0	0	-0.0677506775067751	0	0	-0.0677506775067751	0	0	0	0	0	0	0	0	0	0	0
1262	0	0	0	0	0	0	0	0	0	0	0	0	0	0	0	0	0	0	0	-0.0150285542530809	0	0	0	0	0	0	0	0	0	0	0	0	0	0	0	0	0	0	0	0	0	0	0	0	0	0	0	0.126114706156234	0
1263	0	0	0	0	-0.000952507953441411	0	0	0	0	0	0	0	0	0	0	0	0	0	0	0	0	0	0	0	0	0	0	0	0	0	0.0145069220221269	-0.000952507953441411	0	0	0	0	0	0	0	0	0	0	0	0.0587608933214434	0	0	0	0.0497977181824883	-0.000952507953441411
1264	0	0	0	0	0	0	0	0	0	0	0	0	0	0	0	0	0	0	0	0	0	0	0	0	0	0	0	0	0	0	0	0	0	0	0	0	0	0	0	0	0	0	0	0	0	0	0	0	0
1265	0	0	0	0	0	0	0	0	0	0	0	0	0	0	0	0	0	0	0	0	0	0	0	0	0	0	0	0	0	0	0	0	0	0	0	0	0	0	0	0	0	0	0	0	0	0	0	0	0
1266	0	0	0	0	0	0	0	0	0	0	0	0	0	0	0	0	0	0	0	0	0	0	0	0	0	0	0	0	0	0	0	0	0	0	0	0	0	0	0	0	0	0	0	0	0	0	0	0	0
1267	0	0	0	0	-0.0227769679300292	0	0	-0.00455539358600583	0	0	0	0	0	0	0	0	0	0	0	0	-0.00455539358600583	0	0	0	0	0	0	0	0	0	0	0	0	0	0	0	0	0	0	0	0	0	0	0	0	0	0	0	0
1268	0	0	0	0	0	0	0	0	0	0	0	0	0	0	0	0	0	0	0	0	0	0	0	0	0	0	0	0	-0.0188182160331201	0	0	0	0	0	0	0	0	0	0	0	0	0	0	0	0	0	0	0	0
1269	0.129269915119575	0.415318362709741	0.050475353539772	-0.090065632112773	-0.00845330289972701	0.112890836593924	-0.228457909113484	-0.033285684325106	-0.330605202448241	0.077456443616984	0.205915768047544	0.025642972114393	-0.13973039496353	-0.208592003973181	-0.021873082084531	0.018527787177485	-0.23342438539856	-0.121202607786045	0.365653599858983	0.053293121173015	-0.077983970890788	0.299609758482574	-0.153960764837348	-0.099998584682924	0.132087682752817	0.171150434052014	0.038393692317788	-0.183759622547802	0.0809432702316359	-0.0425495779138483	0.0809432702316359	-0.030467916691864	0.196651874458802	0.178934677970333	0.274108318075786	0.129938974100984	0.300278817463983	-0.119864489823227	0.340821218433604	0.023494263462561	-0.223491432828408	-0.010602011551561	0.155440414507772	-0.0794636205612118	-0.0546312391358331	-0.119195430841818	-0.0993295257015148	-0.0446982865656817	-0.126979674760136
1270	0	0	0	0	0	-0.0073177871011806	-0.0024392623670602	0	0	0	0	0	0	0	0.0113473392931391	0	0	0	0	0	0	0	0	0	0	0	-0.0073177871011806	-0.0024392623670602	0	0	0	0	0	0	0	-0.0024392623670602	0	0	0	-0.0073177871011806	0	0	0	0	0	0	0	0	-0.0048785247341204
1271	0	0	0	0	0	0	-0.00817661488143908	0	0.0238663484486874	0	0	0	0	0	-0.00817661488143908	0	0	0	0	0.0238663484486874	0	-0.0245298446443173	0	0	0	0	0	0	0	-0.017016725958508	0	0	0	0	0	0	0	0	0	0	0	0	0	0	0	0	0	0	0
1272	-0.00419334097453244	0	-0.00139778032484415	-0.00279556064968829	0	0	0.00012246233538671	-0.00139778032484415	-0.0153755835732856	-0.0031882949736436	-0.0180486818875873	-0.0167733638981298	-0.0146154622431702	-0.0153755835732856	-0.00203543931957286	-0.00407087863914575	0.00939172794995371	-0.00203543931957286	-0.00419334097453244	-0.00698890162422074	0	0.00291802298507501	-0.00838668194906489	-0.00139778032484415	-0.0118199015934819	-0.00279556064968829	0	0	-0.00419334097453244	0	0	-0.00139778032484415	0	-0.00139778032484415	0	0	0	0	0	0	-0.00139778032484415	0	0	0	0	0	-0.00139778032484415	0	0
1273	0	0	0	0	-0.0264924055104203	0	-0.0353232073472271	0	0	0	0	0	0	0	0	0	0	0	0	0	0	0	0	0	0	0	0	0	0	0	0	0	0	0	0	0	0	0	0	0	0	-0.00883080183680678	0	0	0	-0.00883080183680678	0	0	0
1274	0	0	0	0	0	0	0	0	0	0	0	0	0	0	0	0	0	-0.0145327713995059	0	0	0	0	0	-0.0145327713995059	0.200937709310114	0	-0.0145327713995059	0	0	0	0	0	0	0	0	0	0	0	0	0	0	0	0	0	0	0	0	0	0
1275	0	0	0	0	0	0	0	0	0	0	0	0	0	0	0	0	0	0	0	0	0	0	0	0	0	0	0	0	0	0	0	0	0	0	0	0	0	0	0	0	0	0	0	0	0	0	0	0	0
1276	0	0	0	0	0	0	0	0	0	0	0	0	0	-0.0403551251008878	0	0	0	0	0	0	0	0	0	0	0	0	0	0	0	0	0	0	0	0	0	0	0	0	0	0	0	0	0	0	0.49813200498132	0	-0.0403551251008878	0	0
1277	0	0	0	0	0	0	0	0	0	0	0	0	0	0	0	-0.01998001998002	0	0	0	0	0	0	0	0	0.0256137305317633	0	0	0	0	0	0	0	0	0	0	0	-0.01998001998002	0	0	0	0	0	0	0	0	0	0.0256137305317633	-0.308412898576833	0
1278	0	0	0	0	0	0	0	0	0	0	0	0	0	0	0	0	0	0	0	0	0	0	0	0	0	0	0	0	0	0	0	0	0	0	0	0	0	0	0	0	0	0	0	0	0	0	0	0	0
1279	0	0.025182573659028	0	-0.00286221306314042	0	0	0	0	0	0	0	0	0	0	0	0	0	-0.0143110653157021	-0.00572442612628084	0	0	0	0	-0.00286221306314042	0	0	0	-0.00572442612628084	0	0	0	0	0	0	0	0	0	-0.00286221306314042	0	0	0	0	0	0	0	0	0	0	0
1280	0	0	0	0	0	0	0	0	0	0	0	0	0	0	0	0	0	0	0	0	0	0	0	0	0	0	0	0	0	0	0	0	0	0	0	0	0	0	0	0	0	0	0	0	0	0	0	0	0
1281	0	0	0	0	0	0	0	0	0	0	0	0	0	0	0	0	0	0	0	0	0	0	0	0	0	0	0	0	0	0	0	0	0	0	0	0	0	0	0	0	0	0	0	0	0	0	0	-0.00746602956547708	0
1282	-0.160517353435865	-0.480255334294848	0.105358988535824	-0.310811810848812	-0.13732440261733	-0.195229926290069	-0.145716791014493	0.302343966412114	0.028304398829996	-0.25900984237401	-0.00587439241120169	-0.03700140605343	-0.0814030933175461	-0.051801968474802	-0.169443523446036	0.114818940159001	-0.0666025308961741	-0.0132746736218877	-0.0732398677071178	-0.0502760796753176	0.077817534105571	-0.139842398603292	0.22887493591826	0.093381040926685	0.097195762925396	-0.133205061792348	-0.132442117392606	-0.534650754795142	-0.0798772045180616	0.138545672590543	-0.318212092059498	0.073469030493854	0.0377643504531722	0	-0.044401687264116	0	-0.029601124842744	0	-0.00740028121068601	0	0	0	-0.00740028121068601	0	-0.022200843632058	0	0	0	0
1283	0	0	0	-0.00816060062020565	0	0	0	0	0	0	0	0	0	0	0	0	0	0	0	0	0	0	0	0	0	0	0	0	0	0	0	0	0	0	0	0	0	0	0	0	0	0	0	0	0	0	0	0	0
1284	0	0	0	0	0	0	0	0	0	0	0	0	0	0	0	0	0	0	0	0	0	0	0	0	0	0	0	0	0	0	0	0	0	0	0	0	0	0	0	0	0	0	0	0	0	0	0	0	0
1285	0	0	0	0	0	0	0	0	0	0	0	0	0	0	0	0	0	0	0	0	0	0	0	0	0	0	0	0	0	0	0	0	0	0	0	0	0	0	0	0	0	0	0	0	0	0	0	0	0
1286	0	-0.112050186094291	-0.0640102416386622	0	1.87846184421766	0	0.03832871323928	0	2.93756678487913	0.0512017406656033	-0.0960153624579933	5.04200026843	0.21758320040884	0.022390679282879	-0.0160025604096655	-2.12540458086197	0.0031940594366066	-0.40990429436451	-0.0160025604096655	-0.0320051208193311	-3.0170633753013	0.18235175692627	-0.0480076812289966	-0.0160025604096655	-1.35702357538496	-0.0160025604096655	-0.08962724358478	0	-0.0480076812289966	0	0	0.0512017406656033	0.291207883583954	0.0351991802559377	0	-0.144474728859841	0.870365064861993	0.870429591315256	-0.022422942509512	0.140796721023751	0.441619046144158	1.18718995039206	0.201612903225806	0	0	0	-0.0160025604096655	0	0
1287	0	0	0	0	0	0	0	0	0	0	0	0	0	0	0	0	0	0	0	0	0	0	0	0	0	0	0	0	0	0	0	0	0	0	0	0	0	0	0	0	0	0	0	0	0	0	0	0	0
1288	0	0	0	0	-0.00622006593269889	0	0	0	0	0	0	0	0	0	0	0	-0.00622006593269889	-0.0124401318653978	0	0	0	0	0	0	0	0	0	0	0	0	0	0.0345105257103417	0	-0.0186601977980967	0	0	-0.00622006593269889	0	0	0	0	-0.00622006593269889	0	0	0	0	0	-0.0124401318653978	0
1289	0	0	0	0	0	0.0617223152434424	0	0	0	0	0	0	0	0	0	0	0	0	0	0	0	0	0	0	0	0	0	0	0	0	0	0	0.108342361863489	0	0	0	0	0	-0.0233100233100233	0	0	0	-0.0233100233100233	0	0	0	0	0	0
1290	0	0	0	0	0	0	0	0	0	0	0	0	0	0	0	0	0	0	0	0	0	0	0	0	0	0	0	0	0	0	0	0	0	0	0	0	0	0	0	0	0	0	0	0	0	-0.0917431192660551	0	0	0
1291	0	0	0	0	0	0	0	0	0	0	0	0	0	0	0	0	0	0	0	0	0	0	0	0	0	0	0	0	0	0	0	0	0	0	0	0	0	0	0	-0.0636638548464109	0	0	0	0	0	0	0	0	0
1292	0	0	0	-0.010924186148132	0	0	0	0	0	0	0	0	-0.010924186148132	0	0	0	0	0	0	0	0	0	0	0	0	0	0	0	0	0	0	0	0	0	0	0	0	0	0	0	0	0	-0.0218483722962639	0	0	0	0	0	0
1293	0	0	0	0	0	0	0	0	0	0	0	0	0	0	0	0	0	0	0	0	0	0	0	0	0	0	0	0	0	0	0	0	0	0	0	0	0	0	0	0	0	0	0	0	0	0	0	0	0
1294	0	0	0	0	0	0	0	0	0	0	0	0	0	0	0	0	0	0	0	0	0	0	0	0	0	0	0	0	0	0	0	0	-0.00386428626632661	0	0	0	0	0	0	0	0	0	0	0	0	0	0	0	0
1295	0	0	0	0	0	-0.012278978388998	0	0	0	-0.012278978388998	0	-0.0368369351669941	0	0	0	0	0	0	0	0	0	0	0	0	0	0	0	0	0	0	0	0	0	0	0	0	0	0	0	0	0	0	0	0	0	0	0	0	0
1296	0	0	0	-0.0675219446320054	0	-0.135043889264011	0	0	0	0	0	0	0	0	-0.0675219446320054	0	0	0	0	0	0	0	0	0	0	0	0	0	0	0	0	0	0	0	-0.0675219446320054	0	-0.202565833896016	0	0	0	0	0	0	0	0	0	0	0	0
1297	0	0	0	0	0	0	0	0	0	0	0	0	0	0	0	0	0	0	0	0	0	0	0	0	0	0	0	-0.00449337227589306	0	0	0	0	0	0	0	0	0	0	0	0	0	0	0	0	0	-0.00898674455178611	0	0	0
1298	0	-0.0061751265900951	0	0	0	0	0	0.0237247924080664	0	0	0	0	0	0	0	0	0	0	0	0	0.0051994126377811	0	0	0	0	-0.0061751265900951	0	0	0	0	0	0	0	0	0	0	0	0	0	0	0	0	0	0	0	0	0	0	-0.0123502531801902
1299	0.0884955752212389	-0.00747104968248039	0.176991150442478	0	0	-0.00747104968248039	0	0.0884955752212389	0	0	0	0	-0.00747104968248039	0.0884955752212389	0	0	0	-0.00747104968248039	0	-0.0149420993649608	0	-0.00747104968248039	0	0	0	0	-0.00747104968248039	0	-0.00747104968248039	0	0	0	0	0	0	0	0	0	0	0	0	0	0	0	0	0	0	0	0
1300	0	0	0	0	0.00674448596425926	0	0	0	0	0	0	0	-0.000459810282277532	0	0	0	0	0	0	0	0	0	0	0	0	0	0	0	0	0	0	0	0	0	0	0	0	0	0	0	-0.000459810282277532	0	0	-0.000459810282277532	0	0	-0.00827658508099558	0	0
1301	0.027088154660747	0	0	0	0	0	0	0	0	0	0	0	-0.0152928582352042	0	0	0	0	0	0	0	0	0	0	0	0	0	0	0	0	0	0	-0.0305857164704083	0	0	0	0	0	0	0	0	0	0	0	0	-0.0152928582352042	0	0	0.134138162307176	-0.0305857164704083
1302	0	0	-0.0733137829912024	-0.0366568914956012	-0.0733137829912024	0	0	0	0	0	0	0	-0.0366568914956012	0	0	-0.0366568914956012	-0.146627565982405	0	-0.0366568914956012	0	0	0	0.115740740740741	0	-0.0366568914956012	0	0	0	-0.0366568914956012	0	0	0	-0.0733137829912024	0	-0.0366568914956012	0	0	-0.0366568914956012	0	0	-0.0366568914956012	-0.109970674486804	0	0	0	0	-0.219941348973607	-0.109970674486804	0
1303	0	0	0	0	0	0	0	0	0	0	0	0	0	0	0	0	0	0	0	0	0	0.05824111822947	0	0	0	0	0	0	0	0	0	0	0	0	0	0	0	0	0	0	0	0	0	0	0	-0.0414336026517506	0	0	0
1304	0	0	0	0	0	0	0	0	0	0	0	0	0	0	0	0	0	0	0	0	0	0	0	0	0	0	0	0	0	0	0	0	0	0	0	0	0	0	0	0	0	0	0	0	0	0	0	0	0
1305	-0.0445831475702185	0	-0.0445831475702185	0	0	0	-0.0445831475702185	-0.0891662951404369	0	0	0	0	0	0	0	0	0	0	0	0	0	0	0	0	0	0	0	0	0	0	0	0	0	0	0	0	0	0	0	0	0	0	0	0	0	0	-0.0445831475702185	0	0
1306	-0.028328611898017	0	0	0	0	0	0.088776110439746	0	0	-0.141643059490085	0	0	0	0	-0.028328611898017	0	-0.056657223796034	0	0	0	-0.056657223796034	0	0	-0.028328611898017	0	0	-0.028328611898017	0.173761946133797	-0.113314447592068	0	0	0	-0.028328611898017	0	0	0	-0.0264334745251697	-0.028328611898017	-0.084985835694051	-0.056657223796034	0	0	0	0	-0.226628895184136	0	-0.056657223796034	-0.028328611898017	0
1307	0	0	0	0	-0.0264900662251656	0	0	-0.0264900662251656	0	-0.0264900662251656	0	0	0	0	0	0	0	0	0	0	0	0	0	0	0	0	0	0	0	0	0	0	0	0	-0.0529801324503311	0	0	0	0	0	-0.0264900662251656	0	0	0	0	0	-0.0264900662251656	0	0
1308	-0.0662251655629139	0	0	0	0	0	-0.0662251655629139	0	0	0	0	0	0	0	0	0	0	0	0	0	0	0	0	0	0	-0.0662251655629139	0	-0.0662251655629139	0	0	0	0	0	0	0.377358490566038	0	0	0	0	0	0	0	0	0	0	0	0	0	0
1309	0	0	0	0	0	0	0	0	0	0	0	0	0	0	0	0	0	0	0	0	0	0	0	0	0	0	0	0	0	0	0	0	0	0	0	0	0	0	0	0	0	0	0	-0.00667824228663016	0	0	-0.00667824228663016	0	0
1310	0	0	0	0	0	0	0	0	0	0	0	-0.00963020030816641	0	0	0	0	0	0	0	0	0	0	0	0	0	0	0	0	0	0	0	0	0	-0.00963020030816641	0	0	0	0	0	0	0	0	0	0	0	0	0	0	0
1311	0	0	0	0	0	0	0	0	0	0	0	0	0	0	0	0	0	0	0	0	0	0	0	0	0	0	0	0	0	0	0	0	0	0	0	0	0	0	0	0	0	0	0	0	0	0	0	0	0
1312	0	0	0	0	0	0	0	0	0	-0.0338180588434224	0	0	0	0	0	0	0	0	0	0	0	0	0	0	0	0	0	0	0	0	0	0	0	0	0	0	0	0	0	0	0	0	0	0	0	0	0	0	0
1313	0	0	0	0	0	0	0	0	0	0	0	0	0	0	0	0	0	0	0	0	0	0	0	0	0	0	0	0	0	0	0	0	0	0	0	0	0	0	0	0	0	0	0	0	0	0	0	0	0
1314	0	0	0	0	0	0	0	0	0	0	-0.0125849484017116	0	0	-0.0125849484017116	0	0	0	0	0	0	-0.0125849484017116	0	0	0	0	-0.0125849484017116	0	0	0	0	0	0	0	0	0	0	0	0	0	0	0	0	-0.0125849484017116	0	0	0	0	-0.0125849484017116	0
1315	0	0	0	0	0	0	0	0	0	0	0	0	0	0	0	0	0	0	0	0	0	0	0	0	0	0	0	-0.0102901831652603	0	0	0	0	0	0	0	-0.0205803663305207	0	0	0	0	0	0	0	-0.0102901831652603	0	0	0	0	-0.0102901831652603
1316	0	0	0	0	-0.0146316482551759	-0.0219474723827639	0	0	0	0	0	0	0	-0.0219474723827639	-0.00731582412758797	0	-0.0146316482551759	0	0	-0.00731582412758797	0	0	0	0	0	0	0.0267236771779797	0	0	0	0	0	0	0	0	0	0	0	-0.00731582412758797	0	0	0	0	0	0	0	0	0	0
1317	0	0	0	0	0	0	0	0	0	0	0	0.0147188695908154	0	-0.00395491398062092	0	0	0	0	-0.0237294838837255	0	0	0	0	0	0	0	0.0294377391816309	-0.00395491398062092	0	0	0	0	0	0	0	0	0	0	0	0	0	0	-0.0158196559224837	0	0	0	0	0	0
1318	0	0	0	0	-0.0620159351113216	0	0	-0.277183640305236	0.0302945975204517	0	-0.027693159789532	0	0.0724216860350004	0	0.0302945975204517	0	0	0.0698202483040809	-0.0461552663158866	-0.00923105326317733	0	0	0	0.096086668023195	0	-0.13846579894766	0	0	-0.0461552663158866	0	-0.0184621065263547	0	0	-0.00923105326317733	0	0	0	0	-0.027693159789532	0	0	0	0	-0.00923105326317733	0	0	0	0	0
1319	0	0	0	0	0	0	0	0	0	0	0	0	0	0	0	0	0	0	0	0	0	0	0	0	0	0	0	0	0	0	0	0	0	0	0	0	0	0	0	0	0	0	0	0	0	0	0	0	0
1320	0	0	0	0	0	0	0	0	0	0	0	0	0	0	0	0	0	0	0	0	0	0	0	0	0	0	0	-0.0209907640638119	0	0	0	-0.0629722921914358	0	0	0	0	0	0	0	0	0	0	0	0	0	0	0	0	0
1321	0	0	0	0	0	0	0	0	0	0	0	0	0	0	0	0	0	0	0	0	0	0	0	0	0	0	0	0	0	0	0	0	0	0	0	0	0	0	0	0	0	0	0	0	0	0	0	0	0
1322	-0.0911577028258888	0	0	0	0	0	0	0	0	0	0	-0.0911577028258888	0	-0.182315405651778	0	0	0	0	0	0	0	0	0	0	0	-0.0911577028258888	0	0	0	0	0	0	0	0	0	0	-0.0911577028258888	0	0	0	0.338983050847458	0	0	-0.273473108477666	0	0	-0.273473108477666	0	0
1323	0	0	0	0	0	0	0	-0.0062445360309729	0	0	0	0	0	0	0	0.0016973373578301	0	0	0	0	0	0	0	-0.0062445360309729	0	0	0	-0.0124890720619458	0	0	0	0	0	0	0	0	0	0	0	0	0	0	0	0	0	0	0	0	0
1324	0	0	0	0	0	0	0	0	0	0	0	0	0	0	0	0	0	0	0	0	0	0	0	0	0	0	0	0	0	0	0	0	0	0	0	0	0	0	0	0	0	0	0	0	0	0	0	0	0
1325	0	0	-0.0200561572402728	0	0	-0.0200561572402728	0	0	0	0	0.0491001359824105	0	0	0	0	0	-0.0200561572402728	0	0	0	0	0	-0.0200561572402728	0	0	0	0	0	0	0	-0.0401123144805455	0	0	0	0	0	0	0	0	0	0	0	0	0	0	0	0	-0.0200561572402728	-0.0802246289610911
1326	0	0	0	0	0	0	0	0	0	0	0	0	0	0	0	0	0	0	0	0	0	0	0	0	0	0	0	0	0	0	0	0	0	0	0	0	0	0	0	0	0	0	0	0	0	0	0	0	0
1327	0	0	0	0	0	0	0	0	0	0	0	0	0	0	0	0	0	0	0	0	0	0	0	0	0	0	0	0	0	0	0	0	0	0	0	0	0	0	0	0	0	0	0	0	0	0	0	0	0
1328	0	0	-0.00181475029036005	0	0	0	0	0	0	0	0	0	0	0	0	0	0	0	0	0	0	0	0	0	0	0	0	0	0	0	0	0	0	0	0	0	0	0	0	0	0	0	-0.00362950058072009	0	0	0	0	0	0
1329	0	0	0	0	0	0	0	0	0	0	0	0	0	0	0	0	0	0	0	0	0	0	0	0	0	0	0	0	0	0	0	0	0	0	0	0	0	-0.0181603559429765	0	-0.0181603559429765	0	0	0	0	0	0	0	0	0
1330	0	0	0	0	-0.0460935699469924	0	-0.0230467849734962	0	-0.0230467849734962	0	0	0	0	0	-0.0230467849734962	0	-0.0460935699469924	0	0	0.222362805891934	0	0.111181402945967	-0.0691403549204886	0	0	-0.0230467849734962	0.018994263051982	0.24540959086543	0	-0.0921871398939848	-0.0460935699469924	0	-0.0230467849734962	0	0	0	0	0	-0.0230467849734962	0	0	-0.0691403549204886	0	0.0881346179724706	0	0	0	0	0
1331	0	0	0	0	0	0	0	0	0	0	0	0	0	0	0	0	0	0	0	0	0	0	0	0	0	0	0	0	0	0	0	0	0	0	0	0	0	0	0	0	0	0	0	0	0	0	0	0	0
1332	0	0	0	0	0	0	0	0	0	0	0	0	0	0	0	0	0	0	0	0	0	0	0	0	0	0	0	0	0	0	0	0	0	0	0	0	0	0	0	0	0	0	0	0	0	0	0	0	0
1333	0	0	0	0	-0.066711140760507	0	0	0	0	0	0	0	0	0	0	0	0	0	0	0	0	0	0	0	0	0	0	0	0	0	0	0	-0.066711140760507	0	0	0	0	0	0	0	0	0	0	0	0	0	0	0	0
1334	0	0	0	0	0	0	0	0	0	0	0	0	0	0	0	0	0	0	0	0	0	0.115091136580686	0	0	0.140646976090014	0	0	0	0	0	-0.0255558395093279	0	0	0	0	0	0	0	0	0	0	-0.0255558395093279	0	0	0	-0.0255558395093279	0	0	0
1335	0	0	0	0	-0.00171080544720454	0	0	-0.00171080544720454	0	0	0	0	0.0208391219783273	0	0	0	0	0	0	0	-0.00171080544720454	0	0	0	0	0	0	0	0	0	0	0	0	0	0	0	0	-0.00171080544720454	0	0	0	0	0	-0.00342161089440909	0	0	0	0	0
1336	0	0	0	0	0	0	0	0	0	0	0	0	0	0	0	0	0	0	0	0	0	0	0	0	0	0	0	0	0	0	0	0	0	0	0	0	0	0	0	0	0	0	0	0	0	0	0	0	0
1337	0	0	0	0	0	0	0	0	0	-0.00173034330011074	0	0	0	0	-0.00173034330011074	0	0	0	-0.00173034330011074	0	0	0	0	0	0	0	0	0	0	0	0	0	0	0	0	0	0	0	0	0	0	0	-0.00173034330011074	0	0	0	0	0	0
1338	0	0	0	0	0	0	0	0	0	0	0	0	0	0	0	0	0	0	0	0	0	0	0	0	0	0	0	0	0	0	0	0	0	0	0	0	0	0	0	0	0	0	0	0	0	0.143266475644699	0	0	0
1339	0	0	0	0	0	0	0	0	0	0	0	0	0	0	0	0	-0.0893921334922527	0	0	0	0	0	0	0	0	0	0	0	0	0	0	0	0	0	0	0	-0.119189511323004	0.357941778785262	-0.0297973778307509	0	-0.238379022646007	0	0	0	0	0	0	0	0
1340	0	0	0	0	0	0	0	0	0	0	-0.0200120072043226	0	0	0	0	0	0	-0.0200120072043226	0	0.228050171037628	-0.0400240144086452	0	0	0	-0.0600360216129678	0	-0.0400240144086452	0	0	-0.0200120072043226	0	0	0	0	0	0	-0.0200120072043226	0	0	0	0	-0.0200120072043226	0	0	0	0	0	-0.0200120072043226	0
1341	0	0	0	0	0	0	0	0	0	0	0	0	0	0	0	0	0	0	0	0	0	0	0	0	0	0	0	0	0	-0.0224719101123595	0	0	0	0	-0.0224719101123595	0	0	0	0	0	0	0	0	0	0	0	0	-0.0224719101123595	0
1342	0	0	0	0	0	0	0	0	0	-0.0099009900990099	0	0	0	0	0	0	0	0	0	0	0	-0.0099009900990099	0	0	0	0	0	0	0	0	0	0	0	0	0	0	0	0	0	0	0	0	0	0	-0.0099009900990099	0	0	0	0
1343	-0.0541976044658826	0.00992951653884599	-0.034931819064612	-0.179762099091743	-0.121647986210024	0.277594278128845	-0.234711329573002	-0.151001666489095	0.129164246363788	0.06788525108161	0.135335632825752	0.007516260153763	0.030856932309823	-0.22687831274133	-0.089881049545871	-0.088377797515119	0.103568696161599	-0.09530080999246	0.007516260153763	-0.169674204213943	-0.205950896970354	0.01610090300081	0.242820837403187	-0.130984255072449	0.482635170744865	0.560173447366811	-0.072118516175354	0.297018441869069	-0.330605387241884	0.184706724521468	-0.145740284381461	0.147678405749682	-0.059775743251426	0.098148935715011	-0.168012573844236	-0.0743733942214827	0.488806557206829	0.175528833997999	-0.175845590675907	0.406916902831587	0.279255908498552	-0.00407488675478995	0.666907025928866	0.051625969741845	-0.357704189474825	-0.061278995282178	0.518318615824858	-0.318262614317955	0.38915436946107
1344	0	0	0	0	0	0	0	0	0	0	0	0	0	0	0	0	0	0	0	0	0	0	0	0	0	0	0	0	0	0	0	0	0	0	0	0	0	0	0	0	0	0	0	0	0	0	0	0	0
1345	0	0	0	0	0	0	0	0	0	0	0	0	0	0	0	0	0	0	0	0	0	0	0	0	0	0	0	0	0	0	0	0	0	0	0	0	0	0	0	0	0	0	0	0	0	0	0	0	0
1346	0	0	0	0	0	0	0	0	0	0	0	0	0	0	0	0	0	0	0	0	0	0	0	0	0	0	0	0	0	0	0	0	0	0	0	0	0	0	0	0	0	0	0	0	0	0	0	0	0
1347	0	0	-0.00854408749145591	0	0	-0.00854408749145591	0	0	0	0	0	0	0	0	-0.0170881749829118	0	0	0	0	0	0	0	0	-0.00854408749145591	0	0	0	0.0249679768517076	0	0	-0.0256322624743677	-0.00854408749145591	0	0	0	-0.00854408749145591	0	0	0	0	0.0578157555722114	0	0	0	0	0	-0.04537757994792	-0.0170881749829118	0
1348	0	0	0	0	0	0	0	0	0	0	0	0	0	0	0	0	0	0	0	0	0	0	0	0	0	0	0	0	0	0	0	0	0	0	0	0	0	0	0	0	0	0	0	0	0	0	0	0	0
1349	0	0	0	0	0	0	0	0	0	0	0	0	0	0	0	0	0	0	0	0	0	0	0	0	0	0	0	0	0	0	0.133862103542987	0	0	0	0	0	-0.0255004462578095	0	0	0	0	0	0	0	0	0	0	0	0
1350	0	0	0	0	0	0	0	0	0	0	0	0	0	0	0	0	0	0	0	0	0	0	0	0	0	0	0	0	0	0	0	0	0	0	0	0	0	0	0	0	0	0	0	0	0	0	0	0	0
1351	-0.177462289263531	-0.354924578527063	0.405593456199301	-0.354924578527063	-0.266193433895297	-0.384501626737652	-0.0591540964211772	-0.147885241052943	1.31399673197861	0.760518034726364	1.43230492482096	-0.147885241052943	-0.325347530316474	-0.236616385684709	-0.0887311446317657	-0.0295770482105886	-0.0591540964211772	-0.325347530316474	-0.177462289263531	1.49145902124214	-0.118308192842354	0.790095082936952	-0.354924578527063	0	-0.0295770482105886	0	-0.0591540964211772	-0.266193433895297	-0.236616385684709	-0.295770482105886	-0.147885241052943	0.405593456199301	-0.0591540964211772	0	-0.177462289263531	-0.147885241052943	-0.739426205264715	-0.946465542738835	1.5801901658739	-0.0887311446317657	-0.0591540964211772	-0.118308192842354	-0.147885241052943	-0.118308192842354	-0.266193433895297	-0.20703933747412	-0.0295770482105886	-0.354924578527063	-0.177462289263531
1352	0	0	0	0	0	0	0	0	0	0	0	0	0	0	0	0	0	0	0	0	0	-0.0341296928327645	0	-0.136518771331058	-0.0341296928327645	0	-0.068259385665529	0	0	-0.0341296928327645	0	0	0	0	0	0	0	0	0	0	0	0	0	0	0	0	0	0	0
1353	0	0	0	0	0	0	0	0	0	0	0	0	0	0	0	0	0	0	0	0	0	0	0	0	0	0	0	0	0	0	0	0	0	0	0	0	0	0	0	0	0	0	0	0	0	0	0	0	0
1354	-0.0133244503664224	-0.00444148345547413	0	-0.00444148345547413	0	-0.00444148345547413	0	0	0	0	0	0	-0.00888296691094826	0	0	0	0	0	0	0	0	-0.00444148345547413	-0.00888296691094826	0	0	-0.00444148345547413	0	-0.0177659338218965	0	0	0	0	0	0	0	-0.00444148345547413	0	0	0.0294550810014728	0.0589101620029455	0	0.0589101620029455	0	0	0	0	0	0	0
1355	0	0	0	0	0	0	0	0	-0.0129794276072425	0	0	-0.0129794276072425	0	0	0	0	0	0	-0.00648971380362126	0	0	0	0	0	0	0	-0.080251777167194	0	0	0.0300733574943677	0	0	0	0	0	-0.116347399244227	0.036563071297989	-0.168732558894153	0	-0.0584074242325913	-0.00648971380362126	-0.0519177104289701	0	0	-0.0973457070543189	0	-0.0194691414108638	0	0
1356	0	0	0	0	0	0	0	0	0	0	0	0	0	0	0	0	0	0	0	0	0	0	0	0	0	0	0	0	0	0	0	0	0	0	0	0	0	0	0	0	0	0	0	0	0	0	0	0	0
1357	0	0	-0.0991080277502478	0	0	0	0	0	0	0	0	0	0	0	0	0	0	0	-0.0991080277502478	0	0	0	0	0	0	0	0	0	0	0	0	0	-0.0991080277502478	0	0	1.00502512562814	0	0	0	-0.198216055500496	0	0	0	-0.0991080277502478	0	0	0	0	0
1358	0	0	0	0	0	0	0	0	0	0	0	0	0	0	0	0	0	0	0	0	0	0	0	0	0	0	0	0	0	0	0	-0.00745323097562794	0	0	0	0	0	0	0	0	0	0	0	0	0	0	0	0	0
1359	0.0297973778307509	0	0	0	0	0	0	0	0	0	0	0	0	0	0	0	0	0	0	-0.0161459594736417	0	0.0297973778307509	-0.00807297973682086	0	0	0	0	0	0	0	0	0	0	0	0	0	0	0	0	0	0	0	0	0	-0.00807297973682086	0	0	0	0
1360	0	0	0	0	0	0	0	0	0	0	0	0	0	0	0	0	0	0	0	0	0	0	0	0	0	0	0	0	0	0	0	0	0	0	0	0	0	0	0	0	0	0	0	0	0	0	0	0	0
1361	0	0	0	0	0	0	0	0	0	0	0	0	0	0	0	0	0	0	0	0	0	0	0	0	0	0	0	0	0	0	0	0	0	0	0	0	0	0	0	0	0	0	0	0	0	0	0	0	0
1362	0	0	0	0	0	0	0	0	0	0	-0.01478633742422	0	0	0	0	0	0	0	0	0	0	0	0	0	0	0	0	0	0	0	0	0	0	0	0	0	0	0	0	0	0	0	0	0	0	0	0	0	0
1363	0	0	0	0	0	0	0	0	0	0	0	0	0	0	0	0	0	0	0	0	0	0	0	0	0	0	0	0	0	0	0	0	0	0	0	0	0	0	0	0	0	0	0	0	0	0	0	0	0
1364	0	0	0	0	0	0	0	0	0	0	0	0	0	0	0	0	0	0	0	0	0	0	0	0	0	0	0	0	0	0	0	0	0	0	0	0	0	0	0	0	0	0	0	0	0	0	0	0	0
1365	0	0	0	0	0	0	0	0	0	0	0	0	0	0	0	0	0	-0.0118680275338239	0	0	0	0	0	0	0	0	-0.0118680275338239	0	0	0	0	0	0	0	0	0	0	0	0	0	0	0	0	0	0	0	0	0	0
1366	0	0	0	-0.00702148574638393	-0.0140429714927679	0	0	0	0	0	0	0	0	0	0	0	0	0	0	0	0	0	0	0	-0.0210644572391518	0	0	0	0	0	0	0	0	0	0	0	0	0	0	0	0	0	0	0	-0.00702148574638393	0	0	-0.0280859429855357	0
1367	0	-0.0251004016064257	0	-0.0376506024096386	0	0	0	0	0	0	0	0	0	0	0	0	0	0	0	0	0	0	0	0	0	0	0	0	0	0	0	0	0	0	0	0	0	0	0	0	0	0	0	0	0	0	0	0	0
1368	0	0	0	0	0	-0.0210084033613445	0	0	0	0	0	0	-0.0420168067226891	0	0	0	0	0	0	0	0	0	0	0	0	0	0	0	0	0	0	0	0	0	0	0	0	0	0	0	0	0	0	0	0	0.248138957816377	0	0	0
1369	0	0	0	0	0	0	0	0	0	0	0	0	0	0	0	-0.00470101541933058	0	0	0	0	0	0	0	0	0	0	0	0	0	0	0	0	0	0	0	0	0	0	0	0	0	0	0	0	0	0	0	0	0
1370	0	0	0	0	0	0	0	0	0	0	0	0	0	0	0	0	0	0	-0.00763475339746526	0	0	0	0	0	0	0	0	0	0	0	0	0	0	0	0	0	0	-0.030539013589861	0	0	0	0	-0.030539013589861	0	0	0	0	0	0
1371	0	0	-0.00795102170628926	0	0	-0.00795102170628926	0	-0.00795102170628926	0	0	0	0	0	0	0	-0.00795102170628926	0	0	0	0	0	-0.00795102170628926	0	0	-0.0238530651188678	0	-0.00795102170628926	-0.0159020434125785	0	0	0	-0.00795102170628926	0	0	0	0	0	0	0	0	0	0	0	0	0	0	0	0	0
1372	0	0	0	0	0	0	0	0.117647058823529	0	0	0	0	0	0	0	0	0	0	0	0	0	0	0	0	0	0	0	0	0	0	0	0	0	0	0	0	0	0	0	0	0	0	0	0	0	0	0	0	0
1373	0	0	0.0015304077203639	0	0	0	0	0	0	0	0	0.100908173562059	0	0	0.154423075783815	0	0	0	0	0	0	-0.00815394651011089	0	0	0	0	0	0	0	0	0	0	0	0	0	-0.0163078930202218	0	0	-0.00815394651011089	0	0	0	0	0	0	0	0	-0.00815394651011089	0
1374	0	0	0	0	0	0	0	0	0	0	0	-0.0043917435221783	0	0	0	0	0	0	0	0	0	0	0	0	0	0	0	0	0	0	0	0	0	0	0	0	0	0	0	0	0	0	0	0	0	0	0	0	0
1375	0	0	0	0	0	0	0	0	0	0	0	0	0	0	0	0	0	0	0	0	0	0	0	0	0	0	0	0	0	0	0	0	0	0	0	0	0	0	0	0	0	0	0	0	0	0	0	0	0
1376	0	0	0	0	0	0	0	0	0	0	0	-0.00173840483971907	0	0	-0.00173840483971907	0	-0.00173840483971907	0	0	0	0	0	0	0	0	0	0	0	0	-0.00347680967943815	0	0	0	0	0	0	0	0	0	-0.00173840483971907	0	0	0	0	0	0	0	0	0
1377	0	0	0	0	0	0	0	0	0	0	0	0	0	0	0	-0.00992555831265509	0	0	0	0	0	-0.0198511166253102	0	0	0	0	0	0	0	-0.00992555831265509	0	0	0	0	0	0	0	0	0	0	0	0	0	0	0	0	0	0	0
1378	0	0	0	0	0	-0.00541565123206066	0	0	0	0	0	0	0	0	0	0	0	0	0	0	0	0	0	0	0	0	0	0	0	0	0	0	0	0	0	0	0	-0.00541565123206066	0	0	0	0	0	0	0	0	0	0	0
1379	0	-0.0044907490569427	0	0	0	0	0	0	0	0	0	0	0	0	0	0	0	0	0	0	0	0	0	0	0	0	0	0	0	0	0	-0.0044907490569427	0	0	0	0	0	0	0	0	0	0	0	0	0	0	0	0	0
1380	0	0	0	0	0	0	0	0	0	0	0	0	0	0	0	0	0	0	0	0	0	0	0	0	0	0	0	0	0	0	0	0	0	0	0	0	0	0	0	0	0	0	0	0	0	0	0	0	0
1381	0	0	0	0	0	0	0	0	0	0	0	0	0	0	0	0	0	0	0	0	0	0	0	0	0	0	0	0	0	0	0	0	0	0	0	0	0	0	0	0	0	0	0	0	0	0	0	0	0
1382	0	0	0	0	0	0	0	0	0	0	0	0	0	0	0	0	0	0	0	0	0	0	0	0	0	0	0	0	0	0	0	0	0	0	0	0	0	0	0	0	0	0	0	0	0	0	0	0	0
1383	0	0	0	0	0	0	0	0	0	0	0	0	0	0	0	0	-0.00572540936676972	-0.00286270468338486	0.0252585605140695	0	0	0	-0.00286270468338486	0	0	0	0	-0.00572540936676972	0	-0.00286270468338486	0	0	0	0	0	-0.00286270468338486	-0.00572540936676972	0	0	0	0	0	-0.00286270468338486	0	0	0	0	0	0
1384	0	0	0	0	0	0	0	0	0	0	0	0	0	0	0	0	-0.0433463372345037	0	0	-0.0433463372345037	0	0	0	0	0	0	0	0	0	0	-0.0866926744690074	0	0	0	0	0	0	0	0	0	0	0	0	0	-0.0866926744690074	0	0	0	0
1385	0	0	0	0	0	0	0	0	0	0	0	0	0	0	0	0	0	0	0	0.099601593625498	0	0	0	0	0	0	0	0	0	0	0	0	0	0	0	0	0	0	0	0	0	0	0	0	0	0	0	0	0
1386	0	0	0	0	0	0	0	0	0	0	0	0	0	0	0	0	0	0	0	0	-0.0142694063926941	0.111414371059384	-0.0142694063926941	0	0	0	0	0	0	0	0	0	0	0	0	0	0	0	0	0	0	0	0	0	0	0	0	0	0
1387	0	0	0	0	0	0	0	0	0	0	0	0	0	0	0	0	0.0292844530945625	0	0	0	-0.0175162024873008	0	0	0	0	0	0	0	0	0	0	0	0	0	0	0	0	0	0	-0.0175162024873008	0	0	0	0	0	0	0	0	0
1388	0	0	0	0	0	0	0	0	0	0	0	0	0	0	0	0	0	0	0	0	0	0	0	0	0	0	0	0	0	0	0	0	0	0	0	0	0	0	0	0	0	0	0	0	0	0	0	0	0
1389	0	0	0.0188005264147396	0	0	-0.00320965464116061	0	0	0	0	0	0	0	-0.00962896392348183	0	0	0	0	0	-0.00320965464116061	0	0	0	0	-0.00962896392348183	0	0	0	0	0.0188005264147396	0	0	0	0.0114664142679702	0	-0.0162769739219151	0	0	0	0	0	0	0	0	0	0	0	0	0
1390	0	0	0	0	0	0	0	0	0	0	0	0	0	0	0	0	0	0	0	0	0	0	0	0	0	0	0	0	0	0	0	0	0	0	0	0	0	0	0	0	0	0	0	0	0	0	0	0	0
1391	0	0	0	0	0	0	0	0	0	0	0	0	0	0	0	0	-0.00296142740801066	0	0	0	0	0	0	0	0	0	0	0	0	0	0	0	0	0	0	0	0	-0.00148071370400533	0	-0.00148071370400533	0	0	0	0	0.0050205843960237	0	0	0	0
1392	0	-0.0171880371261602	0	-0.0171880371261602	0	0	0	0	0	0	0	0	0	0	0	0	-0.0171880371261602	0	0	0	-0.0171880371261602	0	0	0	0	0	-0.0171880371261602	0	0	0	0	0	0	0	0	0	0	0	0	0	0	-0.0171880371261602	0	0	0	0	0	0	0
1393	0	0	-0.0653310104529617	0	0	0.60423602146885	0	0	0	2.54596828200673	0	0	0	0.426441043160929	0.391500781303077	0	0.117498762532392	0	4.2948011802044	0.330719284112857	0	0.213220521580464	0.03039074859511	1.20750148010832	-0.122048275795134	-0.0217770034843206	-0.0435540069686411	0	0	3.68116283132593	-0.370209059233449	0.191443518096144	-4.76346170644356	0.00861374511078999	-0.174216027874564	-0.740418118466899	-0.36159531412266	0	0	-0.0653310104529617	0	-0.832560927081618	-0.0217770034843206	0	-0.0222622848990129	0	0	-0.152439024390244	0
1394	0	0	0	0	0	0	0	0	0	0	0	0	0	0	0	0	0	0	0	0	0	0	0	0	0	0	0	0	0	0	0	0	0	0	0	0	0	0	0	0	0	0	0	0	0	0	0	0	0
1395	0	0	0	0	0	0	0	0	0	0	0	0	0	0	0	0	0	0	0	0	0	0	0	0	0	0	0	0	0	0	0	0	0	0	0.306615893428907	0	0	0	0	0	0.057778714769478	0	0	-0.0382116927779901	-0.0764233855559801	0	0	0	0
1396	0	0	0	0	0	0	0	0	0	0	0	0	0	0	0	0	0	0	0	0	0	0	0	0	0	0	0	0	0	0	0	0	0	0	0	0	0	0	0	0	0	0	0	0	0	0	0	0	0
1397	-0.0116904372223521	0	0.144196106705119	0	0	0	0	0	-0.0116904372223521	0	0	0	0	0	0	0	0	0	0	0	0.144196106705119	0	0	0	0	0	0	0	0	0	0	0	0	0	0	0	0	-0.0116904372223521	0	0	0	0	0	0	0	-0.0116904372223521	0	0	0
1398	0	0	0	-0.0123107226394189	0	0	-0.0123107226394189	0	-0.0123107226394189	0	0.200358698898404	-0.0123107226394189	0	0	-0.0246214452788379	0	0	0	0	0	0	0	-0.0492428905576757	0	0	0	0	0	0	-0.0123107226394189	0	-0.0246214452788379	0	0	0	0	0	0.0914076782449726	0	-0.135417949033608	0	-0.0246214452788379	0	-0.0492428905576757	0	0	-0.0123107226394189	0.0914076782449726	-0.0492428905576757
1399	-0.0153350713080816	0	0	-0.0766753565404079	-0.0613402852323263	-0.0306701426161632	0	-0.0613402852323263	-0.0306701426161632	0.108077991006418	-0.0766753565404079	-0.0306701426161632	0	-0.0460052139242447	0	0	0	0	0	0	0	0	-0.0306701426161632	0.0770416024653313	-0.0613402852323263	-0.0153350713080816	0	0	0	0	0	0	0	0	0	0	0	0	0	0	0	0	0	0	0	0	0	0	0
1400	0	0	0	0	0	0	0	0	0	0	0	0	0	0	0	0	0	0	0	0	0	0	0	0	0	0	0	0	0	0	0	0	0	0	0	0	0	0	0	0	0	0	0	0	0	0	0	0	0
1401	0	-0.0674763832658569	0	0	0	0	0	0	0	0	0	0	0	0	0	0	0	0	0	0	0	0	0	0	0	0	0	0	0	0	0	0	0	0	0	0	0	0	0	0	-0.0674763832658569	0	0	0	0	0	0	0	0
1402	0	0	0	0	0	0	0	0	0	0	0	0	0	0	0	0	0	0	0	0	0	0	0	0	0	0	0	0	0	0	0	0	0	0	0	0	0	0	0	0	0	0	0	0	0	0	0	0	0
1403	0	0	0	0	0	0	0	0	0	0	0	0	0	0	0	0	0	0	0	0	0	0	0	0	0	0	0	0	0	0	0	0	0	0	0	0	0	0	0	0	0	0	0	0	0	0	0	0	0
1404	0	0.195758067476667	-0.0128024580719498	0	0	0	0	0.0368938306034277	0	0	-0.0384073742158494	0	0	0	0	-0.0783282920441209	0	0.059471659522483	0	-0.0896172065036487	0	-0.0384073742158494	0	0	0	0.0624987467473273	-0.0256049161438996	0	0	-0.0256049161438996	0.0753012048192771	0	0.0993925773507547	-0.0256049161438996	0	-0.106960295412864	-0.0128024580719498	0.0753012048192771	0.0865901192788049	0	0	0	0	0	0	0	0	0	0
1405	0	0	0	0	0	0	0	0	0	0	0	0	0	0	0	0	0	0	0	0	0	0.100476217145657	0	-0.0324499729583559	0	0	0	-0.0216333153055706	0	0	0	0	0	0	0	0	0	-0.0108166576527853	0	0	0	0	0	0	0	0	0	0	0
1406	0	0	0	0	0	0	0	0	0	0	0.155884645362432	0	0	0	0	0	0	0	0	0	0	0	0	0	0	0	0	0	0	0	0	0	0	0	0	0	0	0	0	0	0	0	0	0	0	0	0	0	0
1407	0	0	0	0	0	0	0	0	0	0	0	0	0	0	0	0	0	0	-0.00629207827345372	0	-0.0251683130938149	0	0	0	0	0	0	0	0	0	0	0	0	0	-0.00629207827345372	0	0	0	0	0	0	0	0	0	0	0	0	0	0
1408	0	0	0	0	0	0	0	0	0	0	0	0	0	0	0	0	0	0	0	0	0	0	0	0	0	0	0	0	0	0	0	0	0	0	0	0	0	0	0	0	0	0	0	0	0	0	0	0	0
1409	-0.0797766254487435	-0.0398883127243718	0	-0.119664938173115	0	0	-0.0398883127243718	-0.279218189070602	0	-0.119664938173115	-0.0797766254487435	0	0	-0.398883127243718	-0.159553250897487	-0.478659752692461	0	0	-0.119664938173115	0	-0.199441563621859	-0.239329876346231	-0.518548065416833	-1.75508575987236	-1.79497407259673	-0.199441563621859	0	-0.0398883127243718	0	-0.199441563621859	0	-0.438771439968089	0	0	0	-1.06020979096368	0	0.108108108108108	0	0	0	0	0	-0.393665304714368	0	-0.0398883127243718	0	-0.421996787373732	0
1410	0	0	0	0	0	0	0	0	0	0	0	0	0	0	0	0	0	0	0	0	0	0	0	0	0	0	0	0	0	0	0	0	0	0	0	0	0	0	0	0	0	0	0	0	0	0	0	0	0
1411	0	0	0	0	0	0	0	0	-0.0934288383681096	0	0	0	-0.0311429461227032	0	0	0	0	0	0	0	0	0	0	0	0	0	0	0	0	0	0	0	0	0	0	0	0	0	0	0	0	0	0	0	0	0	0	0	0
1412	0	0	0	0	0	0	0	0	0	0	0	0	0	0	0	0	0	0	0	0	0	0	0	0	0	0	0	0	0	0	0	0	0	0	0	0	0	0	0	0	0	0	0	0	0	0	0	0	0
1413	-0.00171839021204935	0	0	-0.0034367804240987	-0.00171839021204935	0	0	0	0	-0.00171839021204935	0	-0.00171839021204935	0	0	0	0	0	-0.00171839021204935	0	0	-0.00171839021204935	0	0	0	0	-0.00171839021204935	0	0	0	0	-0.00171839021204935	0	0	0	0	-0.00171839021204935	-0.00515517063614806	-0.00171839021204935	-0.0034367804240987	0	0	0	0	-0.00171839021204935	0	0	0	0	0
1414	-0.96739596739597	-0.381810381810382	-0.519090519090518	0.034320034320034	-3.3333333333333	-0.19305019305019	-0.75504075504075	-0.351780351780351	-0.55341055341055	0.145860145860146	0	-0.03003003003003	-0.0600600600600601	-3.85885885885886	-1.999141999142	-3.88674388674389	0.130845130845131	-0.15015015015015	0.109395109395109	0.248820248820249	0.311025311025311	0.907335907335905	-0.165165165165165	15.3582153582153	1.16688116688117	0.287430287430288	0.411840411840412	-0.160875160875161	0.0429000429000497	-0.80223080223081	-0.208065208065208	-0.045045045045045	0.0622050622050622	-0.280995280995281	-0.015015015015015	-0.045045045045045	-0.673530673530699	0.00858000858000896	-0.148005148005148	-1.37280137280137	-0.0600600600600601	-0.03003003003003	0.66280566280566	-0.015015015015015	0	0	0	-0.015015015015015	-0.117975117975118
1415	0	0	0	0	0	0	0	0	0	0	0	-0.02211900022119	0	0	0	0	0	0.316865111659217	0	0	0	0	0	0	0	0	0	0	0	0	0	0	0	0	0	0	0	0	0	0	0	0	0	0	0	0	0	0	0
1416	0	0	0	-0.0041576584067853	0	0	0	0	0	0	0	0	0	0	0	0	0	0	0	0	0	0.0469043151969981	0	0	0	-0.0332612672542824	0	0	0.0938086303939962	0	-0.0041576584067853	0	-0.0041576584067853	0	0	-0.0166306336271412	0	0	0.0813356551736403	0	0	0	0	0	0	0	0	0	0
1417	0	0	0	0	0	0	0	0	0	0	0	0	0	0	0	0	0	0	0	0	0	0	0	0	0	0	0	0	0	0	0	0	0	0	0	0	0	0	0	0	0	0	0	0	0	0	0	0	0
1418	0	0	0	0	0	0	0	0	0	0	0	0	0	0	0	0	0	0	0	0	0	0	0	0	0	0	0	-0.00446647907454554	0	0	0	0	0	0	0	0	-0.00446647907454554	0	0	0	0	0	0	0	0	0	0	0	0
1419	0	0	0	0	0	0	0	0	0	0	0	0	0	0	0	0	0	0	-0.000572301740369592	0	0	0	0	0	0	0	0	0	0	0	0	0	0	0	0	0	0	0	0	0	0	0	0	0	0	0	0	0	0
1420	0	0	0	0	0	0	0	0	0	0	0	0	0	0	0	0	0	0	0	0	0	0	0	0	0	0	0	0	0	0	0	0	0	0	0	0	0	0	0	-0.00198878326240006	-0.00795513304960025	0	0	-0.00397756652480013	0	0	0	0	-0.00151260195840226
1421	0	0	0	0	0	0	0	0	0	0	0	0	0	0	0	0	0	0	0	0	0	0	0	0	0	0	0	0	0	0	0	0	0	0	0	0	0	0	0	0	0	0	0	0	0	0	0	0	0
1422	0	0	0	0	0	0	0	0	0	0	0	0	-0.0424929178470255	0	0	0	0	0	0	0	0	0	0	0	0	0	0	0	0	0	0	0	0	0	0	0	0	0	0	0	0	0	0	0	0	0	0	0	0
1423	0	0	0	0	0	0	0	0	0	0	0	0	0	0	0	0	0	0	0	0	0	0	0	0	0	0	0	0	0	0	0	0	0	0	0	0	0	0	0	0	0	0	0	0	0	0	0	0	0
1424	-0.0237699072973615	0	0	0	0.0956351862882154	-0.0950796291894462	0	-0.0713097218920846	0	-0.0237699072973615	0.119405093585577	0	-0.0237699072973615	-0.0950796291894462	-0.0475398145947231	0	-0.0713097218920846	-0.0475398145947231	-0.0237699072973615	-0.356548609460423	0.16750046527907	0.263135651567286	0.024325464396131	-0.118849536486808	-0.0237699072973615	-0.0713097218920846	0	-0.118849536486808	0	-0.0237699072973615	-0.0475398145947231	-0.0713097218920846	0	-0.0237699072973615	0	-0.0237699072973615	0	0	-0.0237699072973615	0	0	-0.0237699072973615	0	-0.0237699072973615	0	0	0.119405093585577	-0.0713097218920846	-0.355993052361654
1425	1.59207323997262	-0.0960614793467819	-0.192122958693564	0	0	0	0	-0.048030739673391	2.43882602437445	0	-0.048030739673391	-1.95790481627091	-0.144092219020173	0	0	0	-0.144092219020173	0	-0.512685946481787	-0.240153698366955	0	0	-0.720461095100865	0	0	-0.0960614793467819	0	0	0	0	0	0	-0.192122958693564	0	0	0.335141007816888	0	0	0	0	0.031304379851028	0	0	0.159744408945687	0	0	0	0	0
1426	0	0	0	0	0	0	0	-0.0249045326249377	0	0	0	0	0	0	0	0	0	0	0	0	0	0	0	0	0	0	0	0	0	0	0	0	0	0	0	0	0	0	0	0	0	0	-0.00830151087497925	0	0	0	0	0	0
1427	0	0.0132432015631992	0	0	-0.007788807650548	0	0	-0.00411725955204216	0	0	-0.00823451910408432	0	0	0	0	0	0	0	-0.0201405863066744	0	0	0	0	0	0	0	0	0	0	0	-0.00411725955204216	0	0	-0.00411725955204216	0	0	0	0	0	0	0	0	0	0	0	0	0	0	0
1428	0	0	0	0	0	0	0	0	0	0	0	0	0.187265917602996	-0.0373831775700935	0	0	0	0	0	0	0	0	0	0	0	0	0	-0.0373831775700935	0	0	0	0	0	0	0	0	0	0	0	0	0	0	0	0	0	0	0	0	0
1429	0	0	0	0	0	0	0	0	0	0	0	0	0	0	0	0	0	0	0	0	0	0	0	0	0	0	0	0	0	0	0	0	0	0	0	0	0	0	0	0	0	0	0	0	0	0	0	0	0
1430	0	0	0	0	0	0	0	0	0	0	0	0	0	0	0	0	0	0	0	0	0	0	0	0	0	0	0	0	0	0	0	0	0	0	0	0	0	0	0	0	0	0	0	0	0	0	0	0	0
1431	0	0	0	0	0	0	0	0	0	0	0	0	0	0	0	0	0	0	0	0	0	0	0	0	0	0	0	0	0	0	0	0	0	0	0	0	0	0	0	0	0	0	0	0	0	0	0	0	0
1432	0	0	0	0	0	0	0	0	0	0	0	0	0	0	0	0.161420272503774	0	0	0	0	0	-0.0161890885543144	0	0	0	-0.0161890885543144	0	0	0	0	0.0645994832041344	0	0	0.0645994832041344	0	0	0	0	0	0	0.063344515099148	0	-0.0323781771086288	0	0	0	0	0	0
1433	0	0	0	0	0	0	0	0	0	0	0	0	0	0	0	0	0	0	0	0	0	0	0	0	0	0	0	0	0	0	0	0	0	0	0	0	0	0	0	0	0	0	0	0	0	0	0	0	0
1434	0	0	0	0	0	0	0	0	0	0	0	0	0	0	0	0	0	0	0	0	0	0	-0.00397180021844901	0	0	0	-0.00198590010922451	0	0	0	0	0	0	0	0	0	0	0	0	0	0	0	0	0	0	0	0	0	0
1435	0	0	0	0	0	0	0	0	0	0	0	0	0	0	0	-0.0619578686493185	0	0	0	0	0	0	0	0	-0.0619578686493185	0	0	0	0	0	0	0	0	0	-0.0619578686493185	0	-0.0619578686493185	0	0	0	0	-0.123915737298637	0	0.552486187845304	0	0	-0.185873605947955	0	0
1436	-0.0337495781302734	0	0	-0.0674991562605467	0	-0.0337495781302734	0	0	0	-0.0337495781302734	0	0	-0.134998312521093	0	0	-0.0337495781302734	0	-0.0337495781302734	0	0	0	0	0	0	0	-0.0337495781302734	0	0	0	0	0	0	0.123236293141313	-0.134998312521093	0	-0.10124873439082	-0.0674991562605467	-0.0337495781302734	0	0	0	-0.0337495781302734	0	0	0	0	0.123236293141313	0	0
1437	0	0	0	0	0	0	0	0	0	0	0	0	0	0	0	0	0	0	0	0	0	0	0	0	0	0	0	0	0	0	0	0	0	0	0	0	0	0	0	0	0	0	0	0	0	0	0	0	0
1438	0	0	0	0	0	0	0	0	0	0	0	0	0	0	0	0	0	0	0	0	0	0	0	0	0	0	0	0	0	0	0	0	0	0	0	0	0	0	0	0	0	0	0	0	0	0	0	0	0
1439	0	0	0	0	0	0	0	0	0	0	0	0	0	0	0	0	0	0	0	0	0	0	0	0	0	0	0	0	0	0	0	0	0	0	0	0	0	0	0	0	0	0	0	0	0	0	0	0	0
1440	-0.0193600132754377	0.00564079422382672	-0.0025469924633735	0.00564079422382672	-0.0193600132754377	0.000328085578247799	-0.0276571618220538	-0.0242352744833527	0.0058595179426586	-0.0524392456024863	-0.013609857192195	-0.03595431036867	-0.027329076243806	0.0116096740259013	-0.0245633600616006	-0.0381732172537956	-0.0636114721907238	-0.106878674371267	-0.0903937391374503	-0.0636114721907238	-0.0827527617473296	-0.129441851266573	-0.0525486074619023	-0.0435952877587904	0.00575015608324264	-0.0110628647288215	0	-0.00829714854661615	-0.00276571618220538	-0.00829714854661615	-0.0165942970932323	-0.0193600132754377	0.000546809297079801	-0.00265635432278943	-0.0165942970932323	0.000437447437663798	-0.0192506514160217	-0.0163755733744004	0.0033125254792852	-0.00818778668720018	0.00298443990103725	-0.00542207050499478	0	-0.0135004953327791	-0.0248914456398484	-0.00829714854661615	-0.00818778668720018	-0.0331885941864646	-0.0304228780042592
1441	0	0	0	0	0	0	0	0	0	0	0	0	0	0	0	0	0	0	0	0	0	0	0	0	0	0	0	0	0	0	0	0	0	0	0	0	0	0	0	0	0	0	0	0	0	0	0	0	0
1442	0	0	0	0	0	0	-0.014801657785672	0	0	0	0	0	0	0	0	0	0	0	0	0	0	0	0	0	0	0	0	0	0	0	0	0	0	0	0	0	0	0	0	0	0	0	0	0	0	0	0	0	0
1443	-0.00225970827166213	0	0	0	0	0.00229210855714573	0	0	0	-0.00112985413583106	0	0	0	-0.00112985413583106	0	-0.0134934490590055	0	0	0	0	0	0	0	0	0	0	0	0	0	0	0	0	0	0	0	0	0	0	0	0	0	0	0	0	0	0	0	0	0
1444	0	0	0	0	0	0	0	0	0	0	0	0	0	0	0	0	0	0	0	0	0	0	0	0	0	0	0	0	0	0	0	0	0	0	0	0	0	0	0	0	0	0	0	0	0	0	0.0310269934843314	0	0
1445	0	0	0	0	-0.0125667609173735	0	-0.056550424128181	0	-0.106817467797675	0	0	-0.0628338045868677	0	0.0036703889087151	0	-0.0314169022934339	0	0.0180723442804462	-0.00628338045868677	0	0	0	-0.106817467797675	0	0	0	0	-0.00628338045868677	0	0	0	0	0	0	0	0	0	0.0539374325782093	-0.327513580947326	-0.00628338045868677	-0.0125667609173735	-0.0798487515085704	0	0	-0.010731566463016	-0.00628338045868677	0	-0.0691171850455545	-0.0879673264216148
1446	-0.077435341489856	0	0	-0.0077435341489856	0	0	0	0	-0.162614217128698	-0.0077435341489856	0	0	0	0	-0.0077435341489856	0	0	0	0	0	0	0	-0.0077435341489856	-0.0154870682979712	0.0971817298347911	0	0	0	0.194363459669582	0	0.16338932307364	0	0	0.178876391371611	0.0894381956858055	0	-0.107634372140856	0	0	-0.0077435341489856	0.0429769907918919	-0.28727834415697	0.311291577849308	0	0	0	0	0	-0.0154870682979712
1447	0	0	0	-0.175608693283948	0	0	-0.179748352306771	0	0	0	0	0	0	-0.0599161174355902	0	-0.0599161174355902	0	-0.179748352306771	0	0	0	-0.0599161174355902	0	0	0	0	0	0	0	0	0	0	0	0	0	-0.179748352306771	0	0	0	0	0	0	0	0	0	0	0	0	-0.11983223487118
1448	0	-0.00517794884186544	0	0	0	0	0	0	0	0	0	0	-0.00172598294728848	0	0	0	0	0	0	0	0	0.00883002207505519	-0.00517794884186544	-0.00345196589457696	0	-0.00172598294728848	0	-0.00172598294728848	0	0	-0.00172598294728848	0	0	-0.00690393178915392	0	0.00883002207505519	-0.00172598294728848	0	0	0	0	-0.00172598294728848	0	0	0	0	0	0	0
1449	-0.00294031167303734	0	0	0	0	0	0	-0.00294031167303734	0	0	0	0	0	0	0	0	0	-0.00588062334607468	0	0	0	0	0	0	0.0148367952522255	0	0.0653630412420156	0	0	0.0237929671583763	0	0	-0.053972605369166	-0.00294031167303734	-0.0176418700382241	0	0	0	0	-0.0851338016310441	0.0151072690263032	0	0	-0.033390423657905	0	0	-0.00882093501911203	0	0
1450	0	0	0	0	0	0	-0.00522739153162572	0	0	0.0418585182084554	0	0	0	0	0	0	0	0	0	0	0	0	0	0	0	0	0	0	0	0	0	0	0	0	0	0	0	0	0	0	0	0	0	0	0	0	0	0	0
1451	0	0	0	0	0	0	0	0	0	0	0	0	0	0	0	0	0	0	0	0	0	-0.0150738619234248	0	0	0	0	0	0	0	0	0	0	0	0	0	0	-0.0150738619234248	0	0.05824111822947	-0.0301477238468496	0	0	0	0	0	0	0	0	0
1452	0	0	0	0	0	0	0	0	0	0	0	0	0	0	0	0	0	0	0	0	0	0	-0.0769230769230769	0	0	-0.0769230769230769	0	0	0	0	0	0	0	0	0	0	0	0	0	0	0	0	0	0	0	0	0	0	0
1453	-0.0294117647058824	-0.00735294117647059	0	0	0	0	0	0	0	0	0	0	0	0	0	0	0	0	0	0	0	0	0	0	0	0	0	0	0	0	0	0	0	0	0	0	-0.00735294117647059	0	0	0	-0.00735294117647059	0	0	0	0	0	0	0	0
1454	0	0	0	0	0	0	0	0	0	0	0	0	0	0	0	0	0	0	0	0	0	0	0	0	0	0	0	0	0	0	0	0	0	0	0	0	0	0	0	0	0	0	0	0	0	0	0	0	0
1455	0	0.00331246480506145	0	0	0.00625418707823532	0.0023916629708242	0	-0.000920801834237254	0	0	0	0	0	0	0	0	0	0	0	0	-0.00184160366847451	0	0	0	0	0	0	0	0	0	0	0	0	0	0	0	0	0	0	0	0	0	0	0	0	0	0	0	0
1456	0	0	0	0	0	0	0	0	0	0	0	0	0	0	0	0	0	0	0	0	0	0	0	0	0	0	-0.00410399523936552	0	0	0	0	0	0	0	0	-0.00410399523936552	0	0	0	0	0	0	0	0	0	0	0	0	0
1457	0	0	0	0	0	0	0	0	0	0	0	0	0	0	0	0	0	0	0	0	0	0	0	0	0	0	0	0	0	0	0	0	0	0	0	0	0	0	0	0	0	0	0	0	0	0	0	0	0
1458	0	0	0	0	0	0	0	0	0	0	0	0	0	-0.00717257208434945	0	0	-0.0729738248828704	-0.00717257208434945	0	0	-0.00717257208434945	0	0	0	0	0	0	0	0	0	-0.00717257208434945	0	-0.001248104039376	0	0	-0.10104006120058	0	0	0	0	0	-0.00717257208434945	0	0	0	0	0	0	0
1459	0	0	0	0	0	0	0	0	0	0	0	0	0	0	0	0	0	0	0	0	0	0	0	0	0	0	0	0	0	0	0	0	0	0	0	0	0	0	0	0	0	0	0	0	0	0	0	0	0
1460	0	0	0	0	0	0	0	0	0	0	0	0	0	0	0	0	0	0	0	0	0	0	0	0	0	0	0	0	0	0	0	0	0	0	0	0	0	0	0	0	0	0	0	-0.0163786749651953	0	0	0	0	0
1461	0	-0.00871915598570058	0	0	-0.0174383119714012	0	0	0	0	0	0	0	0	0	-0.0277007585665708	0	-0.0261574679571018	0	-0.0174383119714012	0	-0.00871915598570058	0	0	0	0	-0.00871915598570058	0	0	0	0	0	0.0333333333333333	0	0	0	0	0	0	0	0	0	0	0	0	0	0	0	0	0
1462	0	0	0	0	0	0	0	0	0	0	0	0	0	0	0	0	0	0	0	0	0	0	0	0	0	0	0	0	0	0	0	0	0	0	0	0	0	0	0	0	0	0	0	0	0	0	-0.114600045840018	0	-0.114600045840018
1463	-0.00599304806424548	-0.0239721922569819	-0.011986096128491	0.046882325363338	-0.0479443845139638	-0.011986096128491	-0.026323894661939	-0.011986096128491	-0.0083447504692026	-0.011986096128491	0.0156274417877793	-0.00599304806424548	0	0	-0.00599304806424548	0	0	0.0312548835755587	0	-0.00599304806424548	0	0	-0.0239721922569819	0	0	-0.00599304806424548	0	0	-0.0239721922569819	0.0312548835755587	-0.011986096128491	0	-0.00599304806424548	-0.011986096128491	-0.0239721922569819	0.0156274417877793	-0.00599304806424548	0	0	-0.00599304806424548	0	0	-0.0179791441927364	0	-0.0239721922569819	0	-0.011986096128491	0	-0.00599304806424548
1464	0	0	0	0	0.0794912559618442	0	0	0	0	0	0	-0.0154918667699458	0	0	0	0	0	0	-0.0154918667699458	0	0	-0.0154918667699458	0	0	0	0	0	0	0	0	0	0	0	0	0	0	0	0	0	0	0	0	0	0	0	0	-0.0154918667699458	0	0
1465	0	0	0	0	0	0	0	-0.0101317122593718	0	0	0	0	0	0	0	0	0	0	0	0	0	0	0	0	0	0	0	0	0	0	0	0	0	0	0	0	0	0	0	0	0	0	0	0	0	0	0	0	0
1466	-0.0384837406195882	0	-0.0384837406195882	0	-0.0192418703097941	-0.0384837406195882	-0.0577256109293823	0	-0.0962093515489706	0	0	-0.0384837406195882	-0.0962093515489706	-0.0192418703097941	0	0	0	0	0.0582280582198702	0	0	-0.0962093515489706	-0.0577256109293823	-0.0192418703097941	-0.0769674812391764	-0.0577256109293823	0.0582280582198702	0	-0.0192418703097941	0.0582280582198702	-0.0962093515489706	-0.0384837406195882	0	0	-0.0577256109293823	-0.0192418703097941	0	0	0	-0.0384837406195882	-0.0192418703097941	0	-0.0384837406195882	0	0	-0.0192418703097941	0	0	0
1467	0	0	0	0	0	0	0	0	0	0	0	0	0	0	0	0	0	0	0	0	0	0	0	0	0	0	0	0	0	0	0	0	0	0	0	0	0	0	0	0	0	0	0	0	0	0	0	0	0
1468	-0.011213276519399	0	0	0	0	-0.0336398295581969	-0.011213276519399	0.194089965120328	0.0625390869293308	0	0	0	-0.0224265530387979	0	0.450719017169987	0.0802250677810661	0	0	0	0	0	0	0	0	0	0	0	0	0	0	0	0	0	0	0	0	0	0	0	0	0	0	0	0	0	0	0	0	0
1469	0	0	0	0	0	0	0	0	0	0	0.15625	0	0	0	0	0	0	0	0	0	0	0	0	-0.0870322019147084	0	0	0	0	0	0	0	0	0	0	0	0	0	0	0	0	0	0	0	0	0	0	0	0	0
1470	0	0	0	0	0	0	0	0	0	0	0	0	0	0	0	0	0	0	0	0	0	0	0	0	0	0	0	0	0	0	0	0	0	0	0	0	0	0	0	0	0	0	0	0	0	0	0	0	0
1471	0	0	0	0	0	0	0	0	0	0	0	0	0	0	0	0	0	0	0	0	0	0	0	0	0	0	0	0	0	0	0	0	0	0	0	0	0	0	0	0	0	0	0	0	0	0	0	0	0
1472	0	0	0	0	0	0	0	0	0	0	0	0	0	0	0	0	0	0	0	0	0	0	0	0	0	0	0	0	0	0	0	0	0	0	0	0	0	0	0	0	0	0	0	0	0	0	0	0	0
1473	0	0	0	0	0	0	0	0	0	0	0	0	0	0	0	0	0	0	0	0	0	0	0	0	0	0	0	0	0	0	0	0	0	0	0	0	0	0	0	0	0	0	0	0	0	0	0	0	0
1474	0	0	0	0	0	0	0	0	0	0	0	0	0	0	0	0	0	0	0	0	0	0	0	0	0	0	0	0	0	0	0	0	0	0	0	0	0	0	0	0	0	0	0	0	0	0	0	0	0
1475	0	0	0	0	0	0	0	0	0	0	0	0	-0.0142247510668563	0	0	0	-0.00711237553342817	0	0	0	0	0	0	0	0	0	0	0	0	0	0	0	0	0	0	0	0	0	0	0	0	0	0	0	0	0	0	0	0
1476	0	0	0	0	0	0	0	0	0	0	0	0	0	0	0	0	0	0	0	0	0	0	0	0	0	0	0	0	0	0	0	0	0	0	0	0	0	0	0	0	0	0	0	0	0	0	0	0	0
1477	0	0	0	0	0	0	-0.0212426978226235	0	0	0	0	0	-0.0106213489113117	0	0.0711447999030791	0	0	0	0.110425553072223	-0.0212426978226235	0.0817661488143908	0	-0.0212426978226235	0	0	0	-0.0106213489113117	0	0	0	0	0	0	0	0	0	0	0	0	0	0	0	0	0	0	0	0	0	0
1478	0	0	0	0	0	0	0	0	0	0	0	0	0	0	0	0	0	0	0	0	0	0	0	0	0	0	0	0	0	0	0	0	0	0	0	0	0	0	0	0	0	0	0	0	0	0	0	0	0
1479	0	0	0	0	0	0	0	0	0	0	0	0	0	0	0	0	0	0	0	0	0	0	0	0	0	0	0	0	0	0	0	0	0	0	0	0	0	0	0	-0.0267952840300107	0	0	0	0	0	0	0	0	0
1480	0	0	0	0	0	0	0	0	0	0	0	0	0	0	0	0	0	0	0	0	0	0	0	0	0	0	0	0	0	-0.0356760613628255	0	0	0	-0.0713521227256511	0	0	0	0	0	0	0	0	0	0	0	0	0	0	0
1481	0	0	0	0	0	0	0	0	0	0.240384615384615	0	0	0	0	0	0	0	0	0	0	0	0	0	0	0	0	0	0	0	0	0	0	0	0	0	0	0	0	0	0	0	0	0	0	0	0	0	0	-0.0326370757180157
1482	0	0	0	0	0	0	0	0	0	0	0	0	0	0	0	0	0	0	0	0	0	0	0	0	0	0	0	0	0	0	0	0	0	0	0	0	0	0	0	0	0	0	0	0	0	0	0	0	0
1483	0	0	0	0	0	-0.0171732783788425	0	0	0	0	0	0	0	0	0	0	0	0	0	0	0	0	0	0	0	0	0	0	0	0	0	0	0	0	0	0	0	0	0	0	0	0	0	0	0	0	0	0	0
1484	0	0	0	0	0	0	0	0	0	0	0	0	0	0	0	0	0	0	0	0	0	0	0	0	0	0	0	0	0	0	0	0	0	0	0	0	-0.00728544368352033	0	0	0	0	0	0	0	0	0	0	0	0
1485	-0.0170125893160939	0	0	0	0	0	0	0	0	0	0	0	0	0	0	0	0	0	0	0	0	0	0	0	0	0	0.071837507581698	0	0	0	-0.146180057300373	0	0	-0.0170125893160939	-0.0510377679482817	0	0	-0.0170125893160939	0	0	0	0	0	-0.170125893160939	-0.0340251786321878	0	0	0	0
1486	0	0	0	0	0	0	0	0	0	0	0	0	0	0	0	0	0	0	0	0	0	0	0	0	0	0	0	0	0	0	0	0	0	-0.0560538116591928	0	0	0	0	0	0	0	0	0	0	0	0	0	0	-0.112107623318386
1487	0	-0.00301340967304505	0	0	0	-0.00301340967304505	0	0	0	0	0	0	0	0	0	0	0	0	0	-0.00301340967304505	0	0	-0.0060268193460901	0.0252016129032258	0	0	0	0	0	0	0	0	0	0	0	0	0	0	0	-0.00301340967304505	0	0	0	0	0	0	0	0	0
1488	0	0	0	0	0	0	0	0	0	0	0	0	0	0	0	0	0	0	0	0	0	-0.0211954217888936	0	-0.0635862653666808	0	-0.0423908435777872	0	0	0	0	0.206985715025704	0	0	0	0	0	0	0	-0.0211954217888936	0	0	0	0	0	0	0	0	0	0
1489	0	-0.0254971953085161	-1.50590544044894	0.565409368950458	-0.101988781234064	-4.39010950501606	0	-0.0764915859255482	0	-0.00302099470480099	0	-0.0254971953085161	0.0314183449299299	0	-0.101988781234064	-1.15039478358802	0.23696682464455	-0.331463539010709	-5.91994122352702	-0.0764915859255482	0.23696682464455	0	-0.0764915859255482	-0.0254971953085161	1.14870302655333	-0.0764915859255482	2.91103049754575	0.448436453980584	0	-0.85941257362164	0	-0.0254971953085161	-0.305966343702193	-0.0509943906170321	0	0.211469629336034	0	0	-0.101988781234064	-0.12748597654258	0.23696682464455	0	0	0.685403278625133	0	0.710900473933649	0	0	-0.152983171851096
1490	-0.0183016105417277	0	0	-0.0183016105417277	0	0	0	0	0	0	0	0	0	0	0	0	0	0	-0.0732064421669107	0	0.0803858520900322	0	0	-0.054904831625183	0	0	-0.0183016105417277	0	0	0	0	0	0	0.0803858520900322	0	0	0.375742068517463	0	-0.0366032210834553	-0.345200152533037	-0.0732064421669107	0	0	-0.329428989751098	0	0	0	0	0
1491	0	0	0	0	0	0	0	0	0	0	0	0	0	0	0	0	0	0	0	0	0	0	0	0	0	0	0	0	0	0	0	0	0	0	0	0	0	0	0	0	0	0	0	0	0	0	0	0	0
1492	0	0	0	0	0	0	0	0	0	0	0	0	0	0	0	0	0	0	0	0	0	0	-0.0351679268507121	0	0	0	0	0	0	0	0	0	0	0	0	0	0	0	0	0	0	0	0	0	0	0	0	0	0
1493	0	0	0	0	0	0	0	0	0	0	0	0	0	0	0	0	0	0	0	0	0	0	0	0	0	0	0	-0.0344115622849277	0	0	0	0	0	-0.0688231245698555	0	-0.0344115622849277	0.139470013947001	0	-0.0344115622849277	0	0	0	0	0	0	0	-0.447350309704061	-0.0688231245698555	0
1494	0.110132158590308	-0.030362835888872	0	0	0	0	0	0	0	0	0	0	0	0	0	0	0	0	0	0	0	0	0	-0.015181417944436	0	0	0	0	0	0	0	0	0	-0.015181417944436	0	0	0	0	0	0	0	0	-0.015181417944436	0	0	0	0	0	0
1495	0	0	0	0	0	0	0	0	0	0	0	0	0	0	0	0	0	0	0	0	0	0	0	0	0	0	0	0	0	0	0	0	0	0	0	0	0	0	0	0	0	0	0	0	0	0	0	0	0
1496	0	0.0332227905447664	0	0	0	0	0	0	0	0	0	0	0	0	0	0	0	0	0	0	0	0	0	0	0	0	0	0	0	0	0	0	0	0	0	0	0	0	0	0	0	0	0	0	0	0	0	0	0
1497	0	0	0	0	0	0	0	0	0	0	0	0	0	0	0	0	0	0	0	0	0.0114573785517874	0	0	0	0	0	0	0	0	0	0	0	0	0	0	0	0	0	0	0	0	0	0	0	0	0	0	0	0
1498	0	0	0	0	0	0	0	0	0	0	0	0	0	0	0	-0.00718803910293272	0	0	0	0	0	0	0	-0.0215641173087982	-0.0143760782058654	0	0	0	0	0	-0.050316273720529	0	0	0	0	-0.00718803910293272	0	0	-0.0287521564117309	-0.0215641173087982	0	-0.0143760782058654	0	0	0	0	0	0	0
1499	0	0	0	0	0	0	0	0	0	0	0	0	0	0	0	0	0	0	0	-0.0228284442415249	0	0	0	0	0	0	-0.0114142221207625	0	0.125470514429109	0	0	0	0	0	0	0	0	0	0	0	0	0	0	0	0	0	0	0	0
1500	0	0	0	0	0	0	0	0	0	0	0	0	0	0	0	0	0	0	0	0	0	0	0	0	0	0	0	0	0	0	0	-0.00587941323455919	0	0	0	0	0	0	0	0	0	0	0	0	0	0	0	0	-0.0029397066172796
1501	0	0.662139815808216	-0.216637781629116	0.485772972774706	0	-0.12998266897747	0.136095904437903	-0.0433275563258232	0.09276834811208	-0.389948006932409	-0.083598494921429	0.488829590504923	-0.389948006932409	-0.519930675909879	-0.736568457538995	-0.346620450606586	0.17636684303351	-0.389948006932409	-0.170253607573076	-0.216637781629116	0.532157146830746	-0.516874058179662	0.052497409516474	-0.12998266897747	0.448558651909316	-0.259965337954939	0.575484703156569	-0.776839396134601	-0.303292894280763	0.012226470920867	-0.259965337954939	-0.421049092337361	-0.823223570190641	0.0897117303818635	-0.259965337954939	0.0958249658422969	-0.216637781629116	-0.126926051247253	-0.259965337954939	-0.736568457538995	-0.519930675909879	-0.259965337954939	-0.516874058179662	-0.216637781629116	0.17636684303351	-0.173310225303293	-0.170253607573076	0	0.00305661773021701
1502	0	0	0	0	0	0	0	0	0	0	0	0	0	0	0	0	0	0	0	0	0	0	0	0	0	0	0	0	0	0	0	0	0	0	0	0	0	0	0	0	0	0	0	0	0	0	0	0	0
1503	0	0	0	0	0	0	0	0	-0.00608902149424587	0	0	0	0	0	0	0	0	0	0	0	0	0	0	0	0	0	0	0	0	0	0	0	0	0	0	0	0	0	0	0	0	0	0	0	0	0	0	0	0
1504	0	0	0	0	0	0	0	0	0	0	0	0	0	0	0	0	0	0	0	0	0	0	0	0	0	0	0	0	0	0	0	0	0	0	0	0	0	0	0	0	0	0	0	0	0	0	0	0	0
1505	0	0	0	0	0	0	0	0	0	0	0	0	0	0	0	0	0	0	0	0	0	0	0	0	0	0	0	0	0	0	0	0	0	0	0	0	0	0	0	0	0	0	0	0	0	0	0	0	0
1506	0	0	0	0	0	0	-0.0136948781155848	0	-0.0136948781155848	0	0	0	0	0	0	0	0	0	0	0	0	0	0	0	0	0	0	0	0	0	0	0	0	0	0	0	0	0	0	0	0	0	0	0	0	0	0	0	0
1507	0	0	0	0	0	0	0	0	0	0	0	0	0	0	0	0	0	0	0	0	0	0	0	0	0	0	0	0	0	0	0	0	0	0	0	0	0	0	0	0	0	0	0	0	0	0	0	0	0
1508	0	0	0	0	0	0	0	0	0	0	0	0	0	-0.0135593220338983	-0.0271186440677966	0	0	0	0	0	0	0	0	0	0	0	-0.0271186440677966	0	0	0	0	0	0	0	0	0	0	0	0	-0.0135593220338983	0	0	0	-0.0135593220338983	0.201207243460765	0	0	0	-0.0135593220338983
1509	0	0	0	0	0	0	0	0	0	0	0	0	0	0	0	0	0	0	0	0	0	0	0	0	0	0	0	0	0	0	0	0	0	0	0	0	0	0	-0.0148536911422488	0	0	0	0	0	0	0	0	-0.00495123038074962	0
1510	0	0	0	0	0	0	0	0	0	0	0	0	0	0	0	0	0	0	0	0	0	0	0	0	0	0	0	0	0	0	0	0	0	0	0	0	0	0	0	0	0	0	0	0	0	0	0	0	0
1511	0	0	0	0	0	0	0	0	0	0	0	0	0	0	0	0	0	0	0	0	0	-0.0101214574898785	0	0	0	0	0	0	0	0	0	0	0	0	0	0	0	0	0	0	0	0	0	0	0	0	0	0	0
1512	0	0	0	0	0	-0.0453309156844968	0	0	0	0	0	0	0	0	-0.317316409791478	0	0	0	-0.0453309156844968	0	0	0	0	0	0	0	0	0	0	0	0	0	0	0	0	0	0	-0.0453309156844968	0	0	0	0	0	0	0	0	0	0	0
1513	0	0	0	0	0	0	0	0	-0.0125580811252041	0	0	0	0	-0.0376742433756122	0	0	0	-0.0125580811252041	0	0	0	0	0	0	0	0	0	0	0	0	0	0	0	0	0	0	0	0	0	0	0	0	0	0	0	0	0	0	0
1514	0	0	0	0	0	0	0	0	0	0	0	0	0	0	0	0	0	0	0	0	0	0	0	0	0	0	0	0	-0.0585994726047466	0	0	0	0	0	0	0	0	0	0	0	0	0	0	0	0	0	0	0	0
1515	0	0	-0.091938892010502	0	0	-0.00860659264996988	0	0	-0.0144795581607731	0	0	-0.0774593338497289	0	0	0	-0.0172131852999398	0	0	0	0	0	0	0	0	-0.0344263705998795	-0.00860659264996988	0	0	0	0	0	0	0	0	-0.0172131852999398	0	0	-0.0172131852999398	0	0	0	0	-0.0172131852999398	0	0	0	0	0	0
1516	0	0	0	0	0	0	0	0	0	0	0	0	0	0	0	0	0	0	0	0	0	0	0	0	0	0	0	0	0	0	0	0	0	0	0	0	0	0	0	0	0	0	0	0	0	0	0	0	0
1517	0	0	0	0	0	0	0	0	0	0	0	0	0	0	0	0	0.0315556958030925	0	0	0	0	0	0	0	0	0	0	0	0	0	0	-0.00505996053230785	0	0	0	0	0	0	0	0	0	0	0	0	0	0	0	0	0
1518	0	0	0	0	0	0	0	0	0	0	0	0	0	0	0	0	0	0	0	0	0	0	0	0	0	0	0	0	0	0	0	0	0	0	0	0	0	0	0	0	0	0	0	0	0	0	0	0	0
1519	0	-0.0487745396902817	-0.0121936349225704	0	0	-0.0121936349225704	0	0	0	-0.0243872698451408	0	0	0	-0.0121936349225704	0	0	0	0	-0.0243872698451408	0	-0.0121936349225704	0	0	-0.0243872698451408	0	0	0	-0.0121936349225704	0	-0.0121936349225704	-0.0243872698451408	-0.0365809047677113	0	-0.0487745396902817	0	0	-0.0243872698451408	0	0	-0.0609681746128521	0	0	0	0	0	0	0	0	0
1520	0	0	0	0	0	0	0	0	0	0	0	0	0	0	0	0	0	0	0	0	0	0	0	0	0	0	0	0	0	0	0	0	0	0	0	0	0	0	0	0	0	0	0	0	0	0	0	0	0
1521	0	0	0	0	0	0	0	0	0	0	0	0	0	0	0	0	0	0	0	0	0	0	0	0	0	0	0	0	0	0	0	0	0	0	0	0	0	0	0	0	0	0	0	0	0	0	0	0	0
1522	0	0	0	0	0	0	0	0	0	0	0	0	0	0	0	0	0	0	0	0	0	0	0	0	0	0	0	0	0	0	0	0	0	0	0	0	0	0	0	0	0	0	0	0	0	0	0	0	0
1523	0	0	0	0	0	0	0	0	0	0	0	0	0	0	0	0	0	0	0	0	0	0	0	0	0	0	0	0	0	0	0	0	0	0	0	0	-0.00567134552672622	0	0	0	0	0	0	0	0	0	0	0	0
1524	-0.0345901072293324	0	0	0	0	0	0	0	-0.0345901072293324	0	0	0	-0.0345901072293324	0	-0.0691802144586648	0	-0.0345901072293324	0	0	-0.0345901072293324	0	0	0	0	0	0	0	0	0	0	0	0	0.264200792602378	0	0	0	0	0	0	0	0	0	0	0	0	0	0	0	0
1525	0	0	0	0	0	0	0	0	0	0	0.073455896956169	0.329936258209766	-0.00347499739375195	-0.00694999478750391	1.00186511606936	0.0665059021686651	0.0105051507958188	0	0	0	0	0	0	0	0	0	0	0	0	0	0	0	0	0	0	0	0	0	0	0	0	0	0	0	0	0	0	0	0
1526	0	0	-0.00770534751117275	0	0	0	0	0	0	0	-0.00770534751117275	-0.0154106950223455	0	0	-0.00770534751117275	0	0	0	0	0	-0.00770534751117275	0	0	0	0	0	0	0	0	0	0	0	0	0	0	0	0	0.0164317512095611	0	0	0	0	0	0.0241370987207338	0	0	-0.00770534751117275	0	0
1527	0	0	0	0	0	0	0	0	0	0	0	0	0	0	0	0	0	0	0	0	0	0	0	0	0	0	0	0	0	0	0	0	0	0	0	2.28271341208009	0	0	0	0	1.63158666331574	-0.0722543352601156	-0.108381502890173	0.289855072463768	0	0	0	0	0
1528	0	0	0	0	0	0	0	0	0	0	0	0	0	0	0	0	0	0	0	0	0	0	0	0	0	0	0	0	0	0	0	0	0	0	0	0	0	0	0	0	0	0	0	0	0	0	0	0	0
1529	0	0	0	0	0	0	0	0	0	0	0	0	0	0	0	0	0	0	0	0	0	0	0	0	0	0	0	0	0	0	0	0	0	0	0	0	0	0	0	0	0	0	0	0	0	0	0	0	0
1530	0	0	0	0	0	0	0	0	0	0	0	0	0	0	0.0971345313258864	0	-0.116571124750478	2.30973709672096	0.297229728425329	-0.0284940874768486	0	0	0	0	0	0	0	0	0	0	0	0	0	0	0	0	0	0	0	0	0	0	0	0	0	0	0	0	0
1531	0	0	0	0	0	0	0	0	0	0	0	0	0	0	0	0	0	0	0	0	0	0	0	0	0	0	0	0	0	0	0	0	0	0	0	0	0	0	0	0	0	0	0	0	0	0	0	0	0
1532	0	0	0	0	0	0	0	0	0	0	0	0	0	0	0	0	0	0	0	0	0	0	0	0	0	0	0	0	0	0	0	0	0	0	0	0	0	0	0	0	0	0	0	0	0	0	-0.00492174426616793	0	0
1533	0	0	0	0	0	0	0	0	0	0	0	0	0	0	0	0	0	0	0	0	0	0	0	0	0	0	0	0	0	0	0	0	0	0	0	0	0	-0.00718236012353659	0	0	0	0	-0.00718236012353659	0	0	0	-0.0574588809882928	0	0
1534	0	0	0	0	-0.0771604938271605	0	0	0	0	0	0	0	0	0	0	0	0	0	0.377358490566038	0	0	0	0	0	0	0	0	0	0	0	0	0	0	0	0	0	0	0	0	0	0	0	0	0	0	0	0	0	0
1535	0	0	0	0	0	0	0	0	0	0	0	0	0	0	0	0	0	0	0	0	0	0	0	0	0	0	0	0	0	0	0	0	0	0	0	0	0	0	0	0	0	0	0	0	0	0	0	0	0
1536	-0.0370644922164566	0	0	0.0503410940260714	0	-0.0741289844329133	-0.0123548307388189	0	0	0	0	0	0	-0.0123548307388189	0	-0.0123548307388189	0.000921771070795906	0	0	0	-0.0370644922164566	0	-0.0123548307388189	0	0	0	0	0	0	0	0	0	0	0	0	0	0	0	0	0	0	0	0	0	0	0	0	0	-0.0123548307388189
1537	0	0	-0.00576767793286423	0	0	0	0	0	0	0	0	0	0	0	0	0	0	0	0	0	-0.00576767793286423	0	0	0	0	0	0	0	0	0	0	0	0	0	0	0	0	0	0	0	0	0	0	0	0	0	0	0	0
1538	0	-0.00157212929191297	0	-0.00314425858382593	0.00610985519643184	0	0	0	0	0	0	0	0	0	0	0	0	-0.00157212929191297	0	0	0	0	0.0102902571585107	0	0	-0.00157212929191297	0	0	0	0	0	-0.00314425858382593	0	0.0106475811009507	0	0	-0.00314425858382593	-0.00157212929191297	0	-0.0047163878757389	0	0	0	-0.00157212929191297	0	0	0	0	0
1539	0	0.16493262869542	0	0	0	0	0	0	0	0	-0.053276505061268	0	0	-0.053276505061268	0	0	0	0	0	0	-0.026638252530634	0	0	0	0	0	0	-0.026638252530634	0	-0.053276505061268	0	0	0	0	0	-0.053276505061268	0	0	0	0	0	0.0957854406130268	0	-0.026638252530634	0	0	0	-0.026638252530634	0
1540	0	0	0	0	0	0	0	0	0	0	0	0	0	0	0	0	0	0	0	0	0	0	0	0	0	0	0	0	0	0	0	0	0	0	0	0	0	0	0	0	0	0	0	0	0	0	0	0	0
1541	0	0	0	0	0	0	0	0	0	0	0	0	0	0	0	0	0	0.0854700854700855	0.111179214764872	0	0.262199066979944	0.964007218987298	4.74358974358974	-0.0597609561752988	0.248067558824531	1.40804304150918	-0.0199203187250996	0	0	0	-0.0199203187250996	0	3.99734395750332	0.151019852215071	-0.0398406374501992	0	-0.0199203187250996	0	0	0	0	0	0.0456294480198863	-0.0199203187250996	0	0	0	0	0
1542	0	0	0	0	0	0	0	0	0	0	0	0	-0.00997904400758407	0	0	0	0	-0.0299371320227522	0	0	0	0	-0.0299371320227522	0	0	0	0	0.0742390497401633	0	0	0	0	0	-0.0199580880151681	0	0	0	0	0	0	0	-0.00997904400758407	0	-0.0199580880151681	0	0	0	0	0
1543	0	0	0	0	0	0	0	0	0	0	0	0	0	0	0	0	0	0	0	0	0	0	0	0	0	0	0	0	0	0	0	0	0	0	0	0	0	0	0	0	0	0	0	0	0	0	0	0	0
1544	0	0	0	0	0	0	0	0	0	0	0	0	0	0	0	0	0	0	0	0	0	0	-0.00555524693072607	0	0	0	0	0	0	0	0	0	0	0	0	0	0	0	0	0	0	0	0	0	0	0	0	0	-0.00555524693072607
1545	0	0	0	0	0	0	0	0	0	0	0.0577979251485181	0	0	0	-0.0118884860013077	0	0	0	-0.00594424300065387	0	0	0	-0.0118884860013077	0	0	0	0	0	-0.0297212150032693	0	0	-0.00594424300065387	0	0	0	0	0	0	0	0	0	0	0	0	0	0	0	0	0
1546	0	0	0	0	0	0	0	0	0	0	0	0	0	0	0	0	0	0	0	0	0	0	0	0	0	0	0	0	0	0	0	0	0	0	0	0	0	0	0	0	0	0	0	0	0	0	0	0	0
1547	0	0	0	0	0	0	0	0	0	0	0	0	0	0	0	0	0	0	0	0	0	0	0	0	0	0	0	0	0	0	0	0	0	0	0	0	0	0	0	0	0	0	0	0	0	0	0	0	0
1548	0	0	0	0	0	0	0	0	0	0	0	0	0	0	0	0	0	0	0	0	0	0	0	0	0	0	0	0	0	-0.00436338249410943	0	0	0	0	0	-0.00872676498821887	0	0	0	0	0	0	0	0	0	0	0	0	0
1549	0	0	0	0	0	0.00924149985746756	0	0	0	0	0	0	0	0	0	0	0	0	0	0	0	0	0	0	0	0	0	0	0	0	0	0	0	0	0	0	0	0	0	0	0	-0.00773275595422209	0	0	0	0	-0.00386637797711104	0	0
1550	0	0	0	0	0	0	0	0	0	-0.0473260766682442	0	0	0	0	0	0	0	0	-0.141978230004733	0	0	0	0	-0.0473260766682442	0	0	0.139664804469274	0	0	0	0	0	0	-0.0473260766682442	0	0	-0.0473260766682442	0	0	0	0	0	0	0	-0.0473260766682442	0	0	0	0
1551	0	0	0	0	0	0	0	0	0	0	0	0	0	0	0	0	0	0	0	0	0	0	0	0	0	0	0	0	0	0	0	0	0	0	0	0	0	0	0	0	0	0	0	0	0	0	0	0	0
1552	0	0	0	-0.0213310580204778	0	0	0	0	0.121212121212121	0	-0.0426621160409556	0	0	0	0	0	0	0	0	0	0	0	0	0	0	0	0	0	0	0	0	0	0	0	0	0	0	0	0	-0.0213310580204778	0	-0.0213310580204778	0	0	0	0	0	0	-0.0213310580204778
1553	0	0	0	0	0	0	0	0	0	0	0	0	0	0	0	0	0	0	0	0	0	0	0	0	0	0	0	0	0	0	0	0	0	0	0	0	0	0	0	0	0	0	0	0	0	0	0	0	0
1554	0	0	0	0	0	0	0	0	0	0	0	0	0	0	-0.00432994154578913	0	0	0	0	0	0	0	-0.00865988309157826	0	0	0	0	-0.00432994154578913	0	0	0	0	0	0	0	0.0217627856365615	0	0	0	0	0	0	0	0	0	0	0	0	0
1555	0	0	0	0	0	0	0	0	0	0	0	0	0	0	0	0	0	0	0	0	0	0	0	0	0	0	0	0	0	0	0	0	0	0	0	0	0	0	0	0	0	0	0	0	0	0	0	0	0
1556	0	0	-0.0292654375182909	0	0	-0.0292654375182909	0	0	0	0	0.0931335832895431	0	0	0	0	-0.0585308750365818	0	-0.0877963125548727	0	0	-0.117061750073164	0	0.122399020807834	0	0	0	0	0	0	0	-0.0292654375182909	0	-0.0292654375182909	0	0	-0.0877963125548727	0	0	0.244798041615667	-0.146327187591454	0.157001729060794	0	0	0	0	0	0	0	0
1557	0	0	0	0	0	0	0	0	0	0	-0.00416927246195539	0	0	0	0	0	-0.00416927246195539	0	0	0	0	0	0	0	0	0	0	0	0	0	0	0	0	0	0	0	0	0	0	0	0	0	-0.00416927246195539	0	0	0	0	0	0
1558	0	0	-0.0167954316425932	0	0	0	0	0	0	0	0	0	0	0	-0.0167954316425932	0	0	0	0	0	0	0	0	0	0	0	0	0	0	0	0	0	0	0	0	0	0	0	0	0	0	0	0	0	0	0	0	0	0
1559	0	-0.0424268137462877	0	0	0	0	0	0	0	0	0.0584453535943892	0	0	0	-0.0424268137462877	0	-0.0424268137462877	0	0	0	0	0	0	0	0	0	0	0	0	0	0	0	-0.0212134068731438	0	0	0	0	0	0	0	0	0	0	0	0	0	0	0	0
1560	0	0	0	-0.0155894365977614	0	0	0	-0.00311788731955227	0	0	0	0	0	0	0	0	-0.00311788731955227	0	0	0	0	0	0	0	0	0	0	-0.00311788731955227	0	0	0	0	0	0	0	0	-0.00623577463910454	0	0.0443804453394534	0	0.0139120756816917	0	-0.00311788731955227	0	0	0	0	0	-0.0155894365977614
1561	0	0	0	0	0	0	0	0	0	0	0	0	-0.000556783572657472	0	0	0	0	0	0	0	0	0	0	0	0	0	0	0	0	0	0	0	0	0	0	0	0	0	0	0	0	0	0	0	0	0	0	0	0
1562	0	0	0	0	0	0	0	0	0	0	0	0	0	-0.03720653346728	0.346020761245675	-0.293255131964809	0	0	0	0.158296887842592	0	0	0	-0.187723873403079	0	0	0	0	0	0	0	-0.0977517106549365	0	0	0.346020761245675	0	0	0	0	0	0	0	0	0	0	0	0	0	0
1563	0	0	0	-0.0768836494105587	0	0	0	0	-0.0256278831368529	-0.0512557662737058	0	0	-0.0256278831368529	-0.0512557662737058	0	0	-0.102511532547412	0	0	-0.0768836494105587	-0.0256278831368529	0	0	-0.0768836494105587	-0.0256278831368529	0	0	0	0	0	0	0	-0.0256278831368529	-0.128139415684264	-0.0256278831368529	0	-0.0512557662737058	0	-0.0256278831368529	-0.0768836494105587	0	0	0	0	0	-0.0512557662737058	0	0	0
1564	0	-0.0168152009416513	0	0	0	0	0	0	0	-0.00840760047082563	0	0	0	0	0	0	0	0	0	0.02120448125852	0	0	0	0	-0.0168152009416513	0.0888362451880367	0	0	0	0	0	0	0	-0.0168152009416513	0	0	-0.00840760047082563	0	0	0	0	0	0	0	0	0	-0.00840760047082563	0	0
1565	-0.00769645193565766	0	-0.0307858077426306	-0.00769645193565766	0	-0.0769645193565766	0	0.0132742805566634	0	0	-0.0153929038713153	0	-0.00769645193565766	0	-0.0153929038713153	0	-0.0307858077426306	0	0	0	0	0	0	-0.023089355806973	-0.00769645193565766	-0.0153929038713153	0	-0.0384822596782883	0	0	0	-0.917996403657914	-0.0153929038713153	-0.554144539367352	-0.00769645193565766	0	0	-0.00769645193565766	0	-0.0538751635496036	0	0	-0.0153929038713153	-0.046178711613946	-0.069268067420919	0	0	-0.00769645193565766	-0.023089355806973
1566	0	0	0	0	0	0	0	0	0	0	0	0	0	0	0	0	0	-0.00987947046038332	0	0	0	0	0	0	0	0	0	0	0	0	0	0	0	0	0	0	0	0	0	0	0	0	0	0	0	0	0	0	0
1567	0	0	0.0991080277502478	0.0136280214195823	0	-0.0179629962277708	0	0	0	0	-0.0269444943416562	0	0	0	0	0	0	-0.0089814981138854	0	0	0	0	0	0	0	0	0	0	-0.0089814981138854	-0.0179629962277708	-0.0089814981138854	0	-0.0089814981138854	0	0	0	0	0	0	0	0	-0.0089814981138854	0	0	0	-0.0089814981138854	0	-0.0089814981138854	0
1568	0	0	0	0	0	0	0	0	-0.0133333333333333	0	0	0	0	0	0	0	0	0	0	-0.0266666666666667	0	-0.0133333333333333	0	0	-0.213865602129075	-0.0133333333333333	0	0.0665335994677312	0	0.106400532268795	0	0	0	0	0	0	0	0.146267465069861	0	-0.0666666666666667	0	0	0.399068529607451	-0.0133333333333333	0	-0.0933333333333333	-0.0266666666666667	0	-0.0133333333333333
1569	0	0	-0.313479623824451	-0.0223914017017465	0	-0.0223914017017465	-0.0447828034034931	-0.156739811912226	0	0	0	-0.134348410210479	-0.0671742051052396	0.042018432823031	-0.738916256157635	-0.072702946266165	0	0	0	0	0	0	0.590745993044843	0	0	0	0	0	-0.0223914017017465	0	0	-0.0447828034034931	0	0	0	0	0	0	-0.0895656068069861	0	0	0	0	0	0	0	0	0	-0.0671742051052396
1570	-0.0760456273764259	0	0	0	-0.0760456273764259	0	0	0	0	0	-0.152091254752852	0	0	0.401606425702811	-0.0760456273764259	0	0	-0.228136882129278	0	0	-0.152091254752852	0	0	0	0	0	0	0	0	0	-0.0760456273764259	0	-0.152091254752852	0	0	0	0	0	0	0	0	0	0	0	0	0	0	0	0
1571	0	0	0	0	0	0	0	0	0	0	0	0	0	-0.0012605412764241	0	0	0.00469680413046259	0	0	0	0.0087028863104576	-0.0012605412764241	0	0	0	0	0	0	0	0	0	0	0	0	0	0	0	0	0	0	0	0	0	0	0	0	0	0	0
1572	0	1.56978742593334	0	0	0	0	0	0	0	-0.0734753857457752	0	0	0	0.417516784237795	-0.514327700220426	3.5220883407492	-0.367376928728876	-0.220426157237326	0.429184549356223	0	0	0.429184549356223	0	0	0	-0.661278471711977	-0.0734753857457752	-0.07000659071057	-0.0734753857457752	0	0.429184549356223	-0.0734753857457752	0	0	0	-0.0734753857457752	0	0	0	0	-0.0734753857457752	0	-0.0734753857457752	0	0	-0.0734753857457752	-0.514327700220426	0	0
1573	0	0	0	0	0	0	0	0	0	0	0	0	0	0	0	0	0	0	0	0	0	0	0	0	0	0	0	0	0	0	0	0	0	0	0	0	0	0	0	0	0	0	0	0	0	0	0	0	0
1574	0	0	0	0	0	0	0	0	-0.0160926939169617	0	0	0	0	0	0	-0.0160926939169617	0	0	0	0	0	0	0	-0.0321853878339234	0	0	0	0	0	0	0	0	0	0	0	0.599499520952986	0	0	0.232018561484919	0	-0.0321853878339234	0	0	0	0.183740479734034	0	-0.0321853878339234	0	0.567314133119062
1575	0	0	0	-0.0263782643102084	0	-0.0263782643102084	0	0	0	0	0	0	0	0	0	0	0	0	0	0	0	0	0	0	0	0	0	0	0	0	0	0	0	0	0	0	0	0	0	0	0	0	0	0	0	0	0	0	0
1576	0	0	0	0	0	0	0	0	0	0	0	0	0	0	0	0	0	0	0	0	0	0	0	0	0	0	0	0	0	0	0	0	0	0	0	0	0	0	0	0	0	0	-0.0754432289701999	0	0	0	0	0	0
1577	0	0	0	0	0	0	0	0	0	0	0	0	0	0	0	0	0	0	0	0	0	0	0	0	0	0	0	0	-0.0478468899521531	0	0	0	0	-0.0478468899521531	0	0	0	-0.0478468899521531	0	0	0	0	0	0	0	0	0	0	0
1578	0	0	0	0	0	0	0	0	0	0	0	0	0	0	0	0	0	0	0	0	0	0	0	0	0	0	0	0	0	0	0	0	0	0	0	0	0	0	0	0	0	-0.00612932883849219	-0.00306466441924609	0	0	0	0	0	0
1579	0	0	0	0	0	0	0	0	0	0	0	0	0	0	0	-0.0564174894217207	0	-0.0282087447108604	0	-0.0564174894217207	-0.0282087447108604	0	0	0	-0.0564174894217207	0	0	0	0	0	0	-0.0564174894217207	0	0	0	0	0	0	0	0	0	-0.0282087447108604	0	0	0	0	0	0.0758576428534113	0
1580	0	0	0	0	0	0	0	0	0	0	0	0	0	0	0	0	0	-0.159172304019101	0	0	0	0	0	0	0	0	0	0	0	0	0	0	0	0	0	0	0	0	0	0	0	0	0	0	0	0	0	0	0
1581	0	0	0	0	0	0	0	0	0	0	0	0	0	0	0	0	0	0	0	0	0	0	0	0	0	0	0	0	0	0	0	0	0	0	0	0	0	0	0	0	0	0	0	0	0	0	0	0	0
1582	0	0	0	0	0	0	0	0	0	0	0	0	0	0	0	0	-0.012306177701206	0	0	0	0	0	0	0	0	0	0	0	0	0	0	0	0	0	0	0	0	0	0	0	0	0	0	0	0	0	0	0	0
1583	0	0	0	-0.0960153624579933	0	-0.0480076812289966	0.186470513248222	0	0.282485875706215	0	-0.0960153624579933	-0.0480076812289966	0	0	0	0	0	0	-0.0960153624579933	0	1.12994350282486	-0.0480076812289966	0	-0.14402304368699	-0.0480076812289966	0	-0.0480076812289966	0.042447469561232	0	-0.0480076812289966	-0.240038406144983	0.282485875706215	-0.480076812289966	-0.0480076812289966	-0.101575574125758	-0.0480076812289966	0	0	0	0	0	0	0	0	0	0	0	-0.0960153624579933	-0.0480076812289966
1584	-0.0792393026941363	0	0	0	0	0	0	0	0	0	0	0	0	0	0	-0.475435816164818	0	0	0	-0.0792393026941363	0	0	0	0	0	0	-0.0792393026941363	0	0	0	-0.158478605388273	-0.0792393026941363	-0.475435816164818	-0.0792393026941363	0	-0.0792393026941363	0	-0.0792393026941363	0	0	0	-0.0792393026941363	0	0	0	0	0	0	0
1585	0	0	0	0	-0.0143256213738271	0	0	0	0	0	0	0	0	0	0	0	0	0	0	0	0	0	0	0	0	0	0	0	0	0	0	0	0	0	0	0	0	0	0	0	0	0	0	0	0	0	0	0	0
1586	0	0	0	0	0	0	0	0	0	0	0	0	0	0	0	0	0	0	-0.0448833034111311	0	0	0	0	0	-0.0448833034111311	0	0.434782608695652	0	0	0	0	0	0	-0.0448833034111311	0	-0.0448833034111311	0	0	0	0	0	0	0	0	0	0	0	0	0
1587	0	0	0	0	0	0	-0.114744693057946	0	0	0	0	0	0	0	0	0	0	0	0	0	0	0	0	0.242718446601942	0	0	0	0	-0.229489386115892	0	-0.172117039586919	0	0	0	0.185346100072969	0	0	0	0	0	0	-0.057372346528973	0	0	-0.172117039586919	0	0	0	0
1588	0	0	0	0	0	0	0	0	0	0	0	0	0	0	0	0	0	0	0	0	0	0	0	0	0	0	0	0	0	0	0	0	0	0	0	0	0	0	0	0	0	0	0	0	0	0	-0.05941770647653	0	0
1589	0	0	-0.00417553968850474	0	0	0	0	0	0	0	0	0	0	0	0	0	0	0	0	0	0	0	0	0	0	0	0	0	0	0	0	0	0	0	0	0	0	0	0	0	0	0	0	0	0	0	0	0	0
1590	0	0	0	0	0	0	0	0	0	0	0	0	0	0	0	0	0	0	0	0	0	0	0	0	0	0	0	0	0	0	0	0	0	0	0	0	0	0	0	0	0	0	0	0	0	0	0	0	0
1591	-0.0254939451880178	0	0	0	0	0	0.218631476663637	0	0	-0.016351649270183	0	0	0	0	0	0	-0.0382409177820268	0	-0.194809265586308	0	0	0	0.136612021857924	0	0	0	0	-0.0127469725940089	0	-0.0382409177820268	0	0	0	0	-0.0127469725940089	0	0	0	0	0	0	0	-0.0127469725940089	0	0	0	0	0	0
1592	0	-0.0356379187455453	0	0.130039011703511	0	0	0	0	0	0	0	0	0	0	0	0	0	0	-0.0712758374910905	0	0	0.130039011703511	0	0	0	0	0	0	0	0	0	0	0	0	0	0	0	0	0	0	0	-0.0712758374910905	0	0	-0.0356379187455453	0	0	0	0
1593	0	0	0	0	0	0	0	0	0	0	0	0	0	0	0	0	0	0	0	0	0	0	0	0	0	0	0	0	0	0	0	0	0	0	0	0	0	0	0	0	0	0	0	0	0	0	0	0	0
1594	0	0	0	0	0	0	0	0	0	0	0	0	0	0	0	0	0	0	0	0	0	0	0	0	0	0	0	0	0	0	0	0	0	0	0	0	0	0	0	0	0	0	0.117370892018779	0	0	0	0	0	0
1595	0	0	0	0	-0.0331895121141719	0.0741289844329133	0	0	0	0	0.22238695329874	0	-0.016594756057086	0	0	0	0	0	0	0	0	0	-0.016594756057086	0	0	0	-0.016594756057086	0	0	0	0	0	0	0	0	0	0	0	0	0	0	0	0	0	0	0	0	0	0
1596	0	0	0	0.0572885919334639	-0.0149476831091181	0	0	0	0	0	0	0	0	0	0	0	0	0	0	0	0	0	0	0	0	0	0	0	0	0	0	0	0	0	0	0	0	0	0	0	0	0	0	0	0	0	0	0	0
1597	0	0	0	-0.0289687137891078	0	-0.0289687137891078	0	0	0	0	0	0	0	0	0	0	0	0	0	0	0	0	0	0	0	0	0	0	0	0	0	0	0	0	0	0	0	0	0	0	0	0	0	0	0	0	0	0	0
1598	0	0	0	0	0	0	0	0	0	0	0	0	0	0	-0.0430663221360896	0	0	0	0	0	0	0	0	0	0	0	0	0	0	0	0	0	0	0	0	0	0	0	0	0	0	0	0	0	0	0	0	0	0
1599	0	0	0	0	0	0	0	0	0	0	0	0	0	0	0	0	0	0	0	0	0	0	0	0	0	0	0	0	0	0	0	0	0	0	0	0	0	0	0	0	0	0	0	0	0	0	0	0	0
1600	0	0	0	0	0	0	0	0	0	0	0	0	0	0	0	0	0	0	0	0	0	0	0	0	0	0	0	0	0	0	0	0	0	0	0	0	0	0	0	0	0	0	0	0	0	0	0	0	0
1601	0	0	0	0	0	0	0	0	-0.128949065119278	0	0	0	0	0	0	0	0	0	0	0	0	0	0	0	0	0	0	0	0	0	0	0	0	0	0	0	0	0	0	0	0	-0.0644745325596389	0	0	0	0	0	0	0
1602	0	0	0	0	0	0	0.112275449101796	0	0	0	-0.0311259824138199	0	0	0	0	0.0374251497005988	0	0	0	0	0	0.0374251497005988	0	0	0	0	0.350907010195623	0	0	0	0.022232012513763	0	0	0.340160857958816	-0.00778149560345498	0	0	-0.196019718403051	-0.01556299120691	0	0	0	0	0	0	0	0	-0.292362322277863	0
1603	-0.0159863583075775	-0.0790388879554905	-0.0746030054353618	-0.0044358825201289	-0.0426302888202068	-0.0204222408277065	0	-0.0319727166151551	0	-0.0479590749227326	-0.0142005511427841	-0.0852605776404135	-0.0746030054353618	-0.069274219332836	0.035544330944743	-0.0586166471277843	-0.0426302888202068	-0.0532878610252584	-0.0523949574428615	-0.0159863583075775	0.0488519785051295	-0.0319727166151551	0.0497448820875263	0.136791266892734	-0.149206010870724	-0.0737101018529645	-0.117233294255569	0.0488806138969849	-0.111011604570646	0.116369026065027	-0.0142005511427841	-0.033729888388093	0.232738052130054	-0.015957722915722	0.108390164607166	0.0977039570102589	0.336692334217091	0.107497261024769	-0.12789086646062	0.191864935082786	-0.137655535083275	-0.049716246695671	0.245181431499899	-0.180285823903482	-0.175849941383353	0.203415410870234	-0.0248581233478351	-0.138548438665672	-0.0417373852378099
1604	0	0	0	-0.0240963855421687	0	0	0	0	0	0	0	0	0	0	0	0	0	0	0	0	0	0	0	0	0	0	0	0	0	0	0	0	0	0.189753320683112	0	0	0	0	0	0	0	0	0	0	0	0	0	0	0
1605	0	0	0	-0.0352609308885755	0	0	0	0	0	0	0	0	0	0	0	0	0	-0.0352609308885755	0	0	0	0	-0.0352609308885755	0	0	0	0	0	0	0	0	0	0	0	0	0	0	0	0	0	0	0	0	0	0	0	0	0	0
1606	-0.0228728270814273	0	0	0	0	0	-0.0114364135407136	-0.0228728270814273	0	0	0	0	0	-0.0114364135407136	0	-0.0228728270814273	0	0	0	0	0	0	0	-0.0228728270814273	0	-0.0114364135407136	0	0	0	0	0	0	0	0	0	0	0	-0.0228728270814273	-0.0457456541628545	0	0	-0.0114364135407136	0	-0.0114364135407136	0	0	0	0	0
1607	0	0	-0.0435729847494553	0	0	0	0	0	0	0	0	0	0	0	0	0	-0.0871459694989107	0	0	0	0	0	0	0	0	0	0	0	0	0	0	0	0	0	0	0	0	0	0	0	-0.0871459694989107	0	0	0	0	0	0	0	0
1608	0	-0.00432021428262842	0	0	0	0	0	0	0	0	0	0	0	-0.00864042856525684	0	0	0	0	0	0	0	0	0	0	0	0	0	0	0	0	0	0	0	0	0	0	0	0	0	0	0	0	0	0	0	0	0	0	0
1609	0	0	-0.00547016027569608	0	0	0	-0.0109403205513922	0	0	-0.0109403205513922	0	0	0	0	-0.00547016027569608	0	0	0	-0.00547016027569608	0	-0.00547016027569608	0	0	-0.0164104808270882	0	0	-0.00547016027569608	0	-0.0109403205513922	-0.00547016027569608	0	-0.0164104808270882	-0.00547016027569608	0	-0.0382911219298725	0	0	-0.0109403205513922	0	0	-0.0164104808270882	-0.0069209357541506	-0.0601717630326569	-0.0178612563055427	-0.00547016027569608	-0.0164104808270882	0	-0.0109403205513922	-0.00547016027569608
1610	0	0	0	0	-0.0190985485103132	0	-0.00636618283677107	-0.0254647313470843	0.120279047389945	0	0	0	0	0	-0.0572956455309396	0	0	-0.0028178437381907	0	0	0	0	0	0	-0.00636618283677107	-0.0127323656735421	0	-0.0042267656072861	-0.0127323656735421	0	0	0	0	0	0.0049572609676757	0	0	0	0	0	0	-0.00636618283677107	0	0	0	0	-0.0127323656735421	0	0
1611	0	0	0	0	-0.0273560388455752	0	0	0	0	0	0	0	-0.0683900971139379	0	0	0	0	0	0	0	0	-0.0820681165367255	0	0	0	-0.0136780194227876	0	0	0	0	0	0	0	0	0	0	0	0.0274122114099398	0	0	0.136892539356605	0	0	0	0	0	0	0.0274122114099398	0
1612	0	0	0	0	0	0	0	0	0	0	0	0	0	0	0	0	0	0	0	0	0	0	0	0	0	0	0	0	0	0	0	0	0	0	0	0	0	0	0	0	0	0	0	0	0	0	0	0	0
1613	-0.25130485211676	-1.43910917465942	-0.00604873239098951	0.007233677688541	-0.01933114247052	0.0036168388442705	-0.12565242605838	-0.5799342741156	-0.03866228494104	-0.01933114247052	-5.73305469666158	-0.28030156582254	-0.0966557123526	-0.00604873239098951	-2.47207834858307	-0.0737077310378095	0.225862974303635	-0.21264256717572	0.31135815536534	-0.13531799729364	-0.07732456988208	-0.08699014111734	0.95177975339084	0	-0.08699014111734	0.192064476456033	-0.257353584507749	-0.049574804425467	-0.06765899864682	0.00473978119020602	-0.07732456988208	0.0229479813147905	0.440937435026074	-0.17398028223468	0.0132824100795305	0.153402191514993	0.107506228885412	-0.23197370964624	0.73439740502491	-0.10270444474359	0.336986042033317	0.016899248923801	1.73593797169607	0.302002598888163	-0.012097464781979	0.136440939639576	0.088175086414892	0.401028201835866	0
1614	0	0.122699386503067	0	0	0	-0.0095831336847149	0	0	0	0	0	0	0	0	0	0	0	0	0	0	-0.0479156684235745	0	0	0	0	0	0	0	0	0	0	0	0	0	0	0	0	0	0	0	0	0	0	0	0	0	0	0	0
1615	0	0.0587889476778366	0	0	-0.0141843971631206	0	-0.0283687943262411	-0.0141843971631206	0	0	0	0	0	0	0	0.0587889476778366	0	0	0	0	0	0	0	0	0	0	0	-0.0141843971631206	0	0	0	-0.12953581747908	0	0	0	0	0	0	0	0	0	0	0	0	0	0	0	0	0
1616	0	0	0	0	0	0	0	0	0	0	0	0	0	0	0	0	0	0	0	-0.00650914534921565	0	0	0	0	0	0	0	0	0	0	0	0	0	0	0	0	0	0	0	0	0	0	0	0	-0.0195274360476469	0	0	0	0
1617	0	0	0	0.00555244435711912	0	0	0	0	0	0	0	0	0	0	0	0	-0.00240497348516733	-0.00120248674258366	0	0	0	-0.00240497348516733	0	0	0	0	0	0	0	0	0	-0.00120248674258366	0	0	0	0	0	0	0	0	0	0	0	-0.00240497348516733	0	0	0	0	0
1618	0	0	0	0	0	0	0	0	0	0	0	0	0	0	-0.00698015309802462	0	0	0	0	0	0	0	0	0	0	0	0	0	0	0	0	0	0	0	0	0	0	0	0	0	0	0	0	0	0	0	0	0	0
1619	-0.0928074245939675	0.392927308447937	0	0	-0.0928074245939675	0.057252517333018	-0.0928074245939675	0.150059941926985	-0.232018561484919	-0.0464037122969838	-0.139211136890951	-0.0464037122969838	0	-0.0464037122969838	0	0	0	0	0	0	-0.185614849187935	0.150059941926985	-0.0928074245939675	0	-0.0928074245939675	0	0.196463654223969	-0.0464037122969838	0	-0.0928074245939675	-0.185614849187935	0	0.542987250374922	0	0.253716171556986	-0.0928074245939675	0	0	0.196463654223969	0	0	-0.0464037122969838	0	-0.185614849187935	0	0	0	0	0
1620	0	0	0	0	0	0	0	0	0	0	0	0	0	0	-0.00248712910687194	0	0	0	-0.00994851642748775	0	0	0	0	0	0	0	0	0	0	0	0	0	0	0	0	0	-0.00248712910687194	0	0	0	0	0	0	0	0	0	0	0	0
1621	0	0	0	0	0	0	0	0	0	0	0	0	0	0	0	0	0	0	0	0	0	0	0	0	0	0	0	0	0	0	0	0	0	0	0	0	0	0	0	0	0	-0.0138007176373171	0	0	0	0	0	0	0
1622	0	0	0	0	0	0	0	0	0	0	0	0	0	0	0	0	0	0	0	0	0	0	0	0	0	0	0	0	0	0	0	0	0	0	0	0	0	0	0	0	0	0	0	0	0	0	0	0	0
1623	0	0	0	0	0	0	0	0	0	0	0	0	0	0	0	0	0	0	0	0	0	0	0	0	0	0	0	0	0	0	0	0	-0.00668292845925084	0	0	0	0	0	0	0	0	0	0	0	0	0	0	0	0
1624	0	0	0	0	0	0	0	0	0	0	0	0	0	0	0	0	0	0	0	0	0	0	0	0	0	0	0	0	0	0	0	0	0	0	0	0	0	0	0	0	0	0	0	0	0	0	0	0	0
1625	0	0	0	0	0	0	0	0	0	0	0	0	0	0	0	0	0	0	0	0	0	0	0	0	0	0	0	0	0	0	0	0	0	0	0	0	0	0	0	0	0	0	0	0	0	0	0	0	0
1626	0	0	0	0	0	0	0	0	0	0	0	0	0	0	0	0	0	0	0	0	0	0	0	0	0	0	0	0	0	0	0	0	0	0	0	0	0	0	0	0	0	0	0	0	0	0	0	0	0
1627	0	0	0	0	0	0	-0.0103551827689759	0	-0.0103551827689759	0	0	0	0	0	0	0	0	0	0	0	0	0	0	0	0.0318775900541919	0	0	0	0	0	0	0	0	0	0	-0.0103551827689759	0	0	0	0	0.0637551801083838	0	-0.0207103655379517	-0.0103551827689759	0	0	0	0	0
1628	0	0	0	0	0	0	0	0	0	0	0	0	0	0	0	0	0	0	0	0	0	0	-0.0420875420875421	0	0	0	0	0	0	0	0	0	0	0	0	0	0	0	0	0	0	0	0	0	0	0	0	0	0
1629	0	0	0	0	0	0	0	0	0	0	0	0	0	-0.0319713536671143	0	0	0	0	0	0.0263782643102084	0	-0.00639427073342285	0	-0.00639427073342285	0	-0.0191828122002686	0	-0.0127885414668457	0	-0.00639427073342285	0	0	0	0	-0.00639427073342285	0	0.0071954521099398	0	0	0	0	0	0	0	-0.0319713536671143	0	0	-0.00639427073342285	0
1630	0	-0.019657951641439	0	-0.019657951641439	-0.036405441182891	-0.0589738549243169	-0.019657951641439	0	0	-0.117947709848634	-0.328364253704485	-0.019657951641439	0.093677415726706	0	-0.0393159032828779	-0.019657951641439	0	0	0	-0.019657951641439	0	-0.019657951641439	0	-0.043928245763366	-0.019657951641439	0	-0.012135147060964	0	-0.0786318065657558	0	0	0	0.125470514429109	0	0	0	-0.019657951641439	0	0	0	0	-0.0393159032828779	-0.0589738549243169	0	-0.019657951641439	0	0	0	0
1631	-0.0279329608938547	0	0	0	0	0	0	0	0	-0.111731843575419	0	0	-0.0279329608938547	0	0	-0.0558659217877095	0	-0.0558659217877095	0	0	0	0	0	-0.0279329608938547	0	0	0	0	-0.0279329608938547	0	0	0	0	0	-0.0279329608938547	0	0	0	-0.0558659217877095	0	0	-0.0558659217877095	0	0.0493972361070275	0	0	0	-0.0837988826815642	0
1632	0	0	0	0.193876629436734	0.0302806795717053	0	0	-0.0141242937853107	0.133214920071048	0.181684077430232	0	0	-0.0262164955695377	-0.0564971751412429	0	0	0	0.018288828009754	5.55779671051971	0.08484611293414	-0.0282485875706215	0	0.181684077430232	0.583360929644459	0.232185326790499	0.343147585071901	0.064625543145578	-0.0100601097831431	0	0	0	0.0605613591434105	1.17688231929434	5.0755386298181	-0.028148237348346	-0.0706214689265537	0	0	0.0746856529287213	0.373528614865882	-0.052432991139075	0.143375380076467	0.163495599642753	-3.13519181944988	-0.0564971751412429	0	0.0161563857863945	-8.6801186139628	0.00416453422444302
1633	0	0	0	0	0	0	0	0	0	0	0	0	0	0	0	0	0	0	0	0	0	0	0	0	0	0	0	0	0	0	0	0	0	0	0	0	0	0	0	0	0	0	0	0	0	0	0	0	0
1634	0	0	0	0	0	0	0	0	0	0	0	0	0	0	0	0	0	0	0	0	0	0	0	0	0	0	0	0	0	0	0	0	0	0	0	0	0	0	0	0	0	0	0	0	0	0	0	0	0
1635	0	0	0	0	-0.0205044084478163	0	0	0	0	0	0	0	-0.0410088168956326	0	0	0	0	0	0	0	0	0	0	0	0	0	0	0	0	0	0	0	0	0	0	0	0	0	0	0	0	0	0	0	0	0	0	0	0
1636	-0.0120091269364717	-0.0006435925786356	-0.0180136904047076	-0.0066481560468715	0.0227310687156721	-0.00300228173411793	-0.00600456346823586	-0.0486801003245225	-0.00600456346823586	-0.00900684520235379	-0.0006435925786356	-0.00600456346823586	0	0	-0.00300228173411793	-0.00900684520235379	-0.00600456346823586	-0.00300228173411793	-0.00900684520235379	0	-0.00900684520235379	-0.00300228173411793	-0.00600456346823586	0.0113655343578361	0	-0.0180136904047076	-0.0390296625435331	0	-0.00900684520235379	0	-0.00600456346823586	0	0.0197287869815542	0	0	-0.00300228173411793	0	0	-0.00300228173411793	0	0	0	0.00836325262371814	-0.00300228173411793	-0.0120091269364717	-0.0006435925786356	-0.0180136904047076	-0.00300228173411793	-0.00900684520235379
1637	-0.00149956512611343	0	0	0	0	-0.00149956512611343	0	0	0	0	0	0	0	0	0	0	0	0	0	0	0	0	0	-0.00149956512611343	0	0	0	0	0	0	0	0	0	0	0	-0.00149956512611343	0	0	0	0	0	0	0	0	0	0	-0.00149956512611343	0	0
1638	0	0	0	0	0	0	0	0	0	0	0	0	0	0	0	0	0	0	0	0	0	0	0	0	-0.0367917586460633	0	0	-0.177996492422061	0	0	0	0	0	0	0	-0.0735835172921266	0	0	0	0	0	0	-0.0367917586460633	0	0	0	-0.33112582781457	0	0
1639	0	0	0	0	0.174783892051444	0	0	0	0	0	0	0	0	-0.047438330170778	0	0	0	-0.047438330170778	0	-0.047438330170778	0.222222222222222	0	-0.094876660341556	0	0	0.666666666666667	-0.094876660341556	-0.142314990512334	0	0	0	0	-0.047438330170778	2.6074214632089	-0.569259962049336	-0.756483238456673	-0.616698292220114	0	0.222222222222222	0	0	0	0	-0.047438330170778	0	0	-0.284629981024668	0	0
1640	0	0	0	0	0	0	0	-0.00623247117482082	0	0	0	0	0	0	0	0	0	0	0	0	0	0	0	0	0	0	-0.00623247117482082	0	0	0	-0.00623247117482082	0	0	0	0	0	0	0	0	0	0	0	0	0	0	0	0	0	-0.00623247117482082
1641	0	0	0	0	0	0	0	0	0	0	0	0	0	0	0	0	0	0	0	0	0	0	0	0	0	0	0	0	0	0	0	0	-0.00764409111756612	0	0	0	0	0	0	0	0	0	0	0	0	0	0	0	0
1642	-0.0632111251580278	0	0	0	0	0	0	0	0	0	0	0	0	0	0	-0.0632111251580278	0	0	0	0	0	0	0	0	0	0	0	0	0	0	0	0	0	0	0	0	0	0	0	0	0	0	0	0	0	0	0	0	0
1643	0	0	-0.00332502078137988	0	0	0	0	-0.0166251039068994	0	0	0	-0.00332502078137988	0	-0.0166251039068994	0	-0.0199501246882793	0	0	-0.00332502078137988	0	-0.0698254364089776	0	0.0250563768479078	-0.00997506234413965	-0.0332502078137988	0	0	-0.0665004156275977	0	0	-0.0074219362643254	0	0	0	0	-0.0166251039068994	0	0	0.0342595444904818	0	0	0	0.00587814686119413	0	-0.0207220193898449	0	0	-0.00665004156275977	0
1644	0	0	0	0	0	0	0	0	0	0	0	0	0	0	0	0	0	0	0	0	0	0	0	0	0	0	0	0	0	0	0	0	0	0	0	0	0	0	0	0	0	0	0	0	0	0	0	0	0
1645	-0.0055773775223756	0	0	-0.0219394471259324	0	-0.0877577885037297	-0.197455024133392	0	0.0163620696035568	-0.0877577885037297	0	-0.0658183413777973	-0.153576129881527	-0.0877577885037297	0	0	-0.0438788942518649	0.120481927710843	-0.109697235629662	-0.0219394471259324	0	-0.268850743033564	0	0	-0.0219394471259324	-0.438788942518649	0	-0.0658183413777973	-0.0219394471259324	0	-0.0055773775223756	0	-0.0219394471259324	0	-0.0055773775223756	0	-0.0219394471259324	0	-0.53770148606713	0.180722891566265	-0.0055773775223756	-0.0877577885037297	-0.132006745719164	0	0.0546635863330457	-0.428374313401037	-0.131636682755595	-1.27806531082646	-0.0877577885037297
1646	0	0	0	0	0	0	0	0	0	0	0	0	0	0	0	0	0	0	0	0	0	0	0	0	0	0	0	0	0	0	0	0	0	0	0	0	0	0	0	0	0	0	0	0	0	0	0	0	0
1647	0	0	0	0	0	0	0	0	0	0	0	0	0	0	0	0	0	0	0	0	0	0	0	0	0	0	0	0	0	0	0	0	0	0	0	0	0	0	0	0	0	0	0	0	0	0	0	0	0
1648	0	0	0	0	0	0	0	0	0	0	0	0	0	0	0	0	0	0	0	0	0	0	0	0	0	0	0	0	0	0	0	0	0	0	0	0	0	0	0	0	0	0	0	0	0	0	0	0	0
1649	0	0	0	0	0	0	0	0	0	0	0	0	0	0	0	0	0	0	0	0	0	0	0	0	0	0	0	0	0	0	0	0	0	0	0	0	0	0	0	0	0	0	0	0	0	0	0	0	0
1650	0	-0.0382165605095541	0	0	0	0	0	0	0	0	0	0	0	0	0.0712250712250712	0	0	0	0	0	0	0	0	0	0	0	0	0	0	0	0	0	0	0	0	0	0	0	0	0	0	0	0	0	0	0	0	0	0
1651	0	0	0	0	0	0	0	0	0	0.17286084701815	0	0	0	0	0	0	0	-0.0286532951289398	0	0	0.0869009616313305	0	0	0	0	-0.0573065902578797	0	0	0	0.000470538122255698	0	0	0	0	0	0	0	0	0	0	0	0	0	0	0	0	0	0	0
1652	0	0	-0.00294550810014728	0	0	0	-0.00883652430044183	0	0	0	0	0	-0.00294550810014728	0	0	0	0	0	0	0	0	0	0	0	-0.00294550810014728	0	0	0	0	0	0	0	0	-0.00589101620029455	0	0	0	0	0.0297432570088989	-0.00589101620029455	0	0	0	0	0	-0.00883652430044183	0	-0.00589101620029455	0.0122623257462994
1653	0	0	0	0	0	0	0	0	0	0	0	0	0	0	0	0	0	0	0	0	0	0	0	0	0	0	0	0	0	0	0	0	0	0	0	0	0	0	0	0	0	0	0	0	0	0	0	0	0
1654	0	0	0	0	0	0	0	0	0	0	0	0	0	0	0	0	0	0	0	0	0	0	0	-0.00621890547263682	0	0	0	0	0	0	-0.00621890547263682	0	0	0	0	0	0	0	0	0	0	0	0	0	0	0	0	0	0
1655	-0.0107776041386	0	0	0	-0.0215552082772	-0.0107776041386	0	-0.00538880206929999	0	0	0	0	0	0	-0.0161664062079	0	-0.00538880206929999	0	0	-0.00538880206929999	0	0	0	0	0	0	0	0	0	0	0	0	0	0	0	0	0	0	-0.0161664062079	0	0	0	0	0	0	0	0	0	0
1656	0	0	0	0	0	0	0	0	0	0	0	0	0	0	0	0	0	0	0	0	0	0	0	0	0	0	0	0	0	0	0	0	0	0	0	0	0	0	0	0	0	0	0	0	0	0	0	0	0
1657	0	0	0	0	0	0	0	-0.0445037828215398	0	0	0	0	0	0	0	0	0.303030303030303	-0.0445037828215398	0	0	-0.0445037828215398	0	0	-0.0445037828215398	0	0	0	0	0	0	0	0	0	0	0	0	0	0	0	0	0	0	0	-0.0445037828215398	0	0	0	0	0
1658	0	0	0.210526315789474	-0.018964536317087	-0.113787217902522	-0.018964536317087	0	0	0	0	0	0	0	0	0	0	0	0	0	0	0	0	0	0	-0.018964536317087	0	0	0	0	0	0	0	-0.0568936089512611	0	0	0	0	0	0	0	0	0	0	0	0	0	0	0	0
1659	-0.0469263256687001	0	0	0.230414746543779	0.273124190412757	0.597391588293936	0	-0.051143207468422	-0.187705302674801	0.089635769537679	0	0.136562095206379	-0.328484279680901	-0.0469263256687001	0.136562095206379	-0.516189582355702	0.221980982944335	0.874732660506415	0.038492562069257	0.175054657275634	-0.422336931018301	0.921658986175115	-1.78320037541061	0.66594294883301	1.00286099211335	0.76401248197013	-0.392278132548485	0.175054657275634	-0.422336931018301	-0.187705302674801	0	-0.469263256687001	-0.051143207468422	-0.0938526513374003	-0.1407789770061	0.230414746543779	0	-0.0469263256687001	0.136562095206379	-0.1407789770061	0	-0.0469263256687001	0	0	0	0	0	0	0
1660	0	0	0	0	0	0	0.142970230886812	0	0	0	-0.0702493853178785	0	0	0	0	0	0	0	0	0	0	0	0	0	0	0	0	0	0	-0.0702493853178785	0	0	0	0	0	0	0	0	0	0	0	0	0	0	0	0	0	0	0
1661	0	0	0	-0.00732225232481511	0	0	-0.0146445046496302	0	-0.0146445046496302	0	0	0	0	0	0	0	0	0	0	-0.0146445046496302	-0.00732225232481511	0	0	0	0	0	0	0	0	0	-0.00732225232481511	0	0	0	0	0	0	0	0	0	0	0	0	0	0	0	0	0	0
1662	0	0	0	0	0	0	0	0	0	0	0	0	0	0	0	0	0	0	0	0	0	0	0	0	0	0	0	0	0	0	0	0	0	0	0	0	0	0	0	0	0	0	0	0	0	0	0	0	0
1663	0	0	0	0	0	0	0	0	-0.0200662185211197	0	0	0	0	0	0	0	0	0	0	0	0	0	0	0	0	0	0	0	0	0	0	0	0	0	0	0	0	0	0	0	0	0	0	0	0	0	0	0	0.0206172639849828
1664	0	0	0	0	0	0	0	0	0	0	0	0	0	0	0	0	0	0	0	0	0	0	0	0	0	0	0	0	0	0	0	0	0	0	0	0	0	0	0	0	0	0	0	0	0	0	0	0	0
1665	0	0	0	0	0	0	0	0	0	0	0	0	0	0	0	0	0	0.03584229390681	0	0	0	0	0	0	0	0	0	0	0	-0.0059509640561771	0	0	0	0	0	0	0	0	0	0	0	0	0	0	0	0	-0.0059509640561771	0	0
1666	0	0	0	0	0	0	0	0	0	0	0	0	0	0	0	0	0	0	0	0	0	0	0	0	0	0	0	0	0	0	0	0	0	0	0	0	0	0	0	0	0	0	0	0	0	0	0	0	0
1667	0	0	0	0	0	-0.0112044817927171	0	0	0	0	0	0	0	0	-0.0112044817927171	0	0	0	0	0	0	0	0	0	0	0	0	-0.0112044817927171	0	0	0	0	0	0	0	0	0	0	0	0	-0.0112044817927171	0	0	0	0	0	0	0	0
1668	0	0	0	0	0	0	0	0	-0.00330731578251091	0	0	0	0	0	0	0	0	0	0	0	0	0	-0.00496097367376637	0	0	-0.00165365789125546	0	0	0	0	0	0	-0.00165365789125546	0	0	0	0	0	0	0	0	0	0	0	0	0	0	0	0
1669	0	0	0	0	0	0	0	0	0	0	0	0	0	0	-0.0112485939257593	0	0	0	0	0	0	0	0	0	0	-0.0112485939257593	0	0	0	0	0	0	0	0	0	0	0	0	0	0	0	0	0	0	0	0	0	0	0
1670	0	0	0	0	0	0	0	0	0	0	0	0	0	0	0	0	0	0	0	0	0	0	0	0	0	0	0	0	0	0	0	0	0	0	0	0	-0.0130548302872063	0	0	0	0	0	0	0	0	-0.0130548302872063	0	0	0
1671	0	0	0	0	0	0	0	0	0	0	0	0	0	0	0	0	0	0	0	0	0	0	0	0	0	0	0	0	0	0	0	0	0	0	0	0	0	0	0	0	0	0	0	0	0.234192037470726	0	0	0.858336777333884	0
1672	0	0	0	0	-0.0212607632614011	0	0	0	0	0	0	0	0	0	0	0	0	0	0	0	0	0	0	0	0	0	0	0	0	0	0	0	0	0	0	0	0	0	0	0	0	0	0	0	-0.0212607632614011	0	0	0	0
1673	0	0	0	-0.0117240166481036	0	0.0245415233105016	0	-0.00293100416202591	-0.0205170291341814	0	0	-0.00586200832405182	0	0.0274725274725275	-0.0117240166481036	-0.00879301248607773	0	0	0	-0.00586200832405182	0	-0.00293100416202591	-0.00586200832405182	-0.00879301248607773	0	0	-0.00586200832405182	0.0137362637362637	0	0	0	-0.00293100416202591	0	-0.00293100416202591	0	0	0	0	0	0	0	0	0	-0.0234480332962073	0	0	-0.00586200832405182	0	0
1674	0	0	0	0	0	0	0	0	0	0	0	0	0	0	0	0	0	0	0	0	0	0	0	0	0	0	0	0	0	0	0	0	0	0	0	0	0	0	0	0	0	0	0	0	0	0	0	0	0
1675	0	0	0	0	0	0	0	0	0	0	0	0	0	0	0	0	0	0	0	0	0	0	0	0	0	0	0	0	0	0	0	0	0	0	0	0	0	0	0	0	0	0	0	0	0	-0.0188355258329194	0	0	-0.124688279301746
1676	0	0	0	0	0	0	0	0	0	0	0	0	0	0	0	0	0	0	0	0	0	0	0	0	0	-0.108616944243302	0	0	0	-0.181028240405503	0	0	0	-0.108616944243302	0	-0.0362056480811007	0	0	0	0	0	-0.0362056480811007	0	0	0	0	0	0	0
1677	0	0	0	0	0	0	0	0	0	0	0	0	0	-0.0487092060399415	0	0	-0.0487092060399415	0	0	0	0	0	0	0	0	0	0	0	0	0	0	0	0	0	-0.0487092060399415	0	0	0	0	0	0.66006600660066	0	0	0	0	0	0	0	0
1678	-0.00810668396092578	0	0	0	0	0	0	0	0	0	0	0	0	0	0	0	0	0	0.0212235672624538	-0.00810668396092578	0	0	0	0	0	0	-0.0405334198046289	0	-0.0324267358437031	0	0	-0.0283733938632402	0	0	-0.0324267358437031	-0.00810668396092578	0.107596298687325	-0.00810668396092578	-0.00405334198046289	0	-0.055720150431235	-0.0028007921453123	-0.00405334198046289	-0.0121600259413887	-0.227282843380933	-0.00405334198046289	-0.00810668396092578	0	0
1679	0	0	0	0	0	0	0	0	0	0	0	0	0	0	0	0	0	0	0	0	0	0	0	0	0	0	0	0	0	0	0	0	0	0	0	0	0	0	0	0	0	0	0	0	0	0	0	0	-0.0133413381362151
1680	0	0	0	0	0	0	0	0	0	0	0	0	0	0	0	0	0	0	0	0	0	0	0	0	0	0	0	0	0	0	0	0	0	0	0	0	0	0	0	0	0.0693000693000693	0	0	0	0	0	0	0	0
1681	0	0	0	0	0	0	0	0	0	0	0	0	0	0	0	0	0	0	0	0	0	0	0	0	0	0	0	0	0	0	0	0	0	0	0	0	0	0	0	0	0	0	0	0	0	0	0	0	0
1682	0	0	0	0	0	0	0	0	0	0	0	0	0	0	0	0	0	0	0.0642260757867694	0	-0.0258064516129032	0	0	0	0	0	0	0	0	0	0	0	-0.0516129032258065	0	0	0	0	0	0	0	0	0	0	0	0	0	0	0	0
1683	0	0	0	0	0	0	0	0	0	0	0	0	0	0.0110168557893577	0	0	0	0	0	0	0	0	0	0	0	0	0	0	0	0	0	0	0	0	0	0	0	0	0	0	0	0	0	0	0	0	0	0	0
1684	0	0	0	0	0	0	0	0	0	0	0	0	0	0	0	0	0	0	0	0	0	0	0	0	0	0	0	0	0	0	0	0	0	0	0	0	0	0	0	0	0	0	0	0	0	0	0	0	0
1685	0	0	0	0	0	0	0	0	0	0	0	0	0	0	0	0	0	0	0	0	0	0	0	0	0	0	0	0	0	0	0	0	0	0	0	0	0	0	0	0	-0.00942329438371655	0	0	0	0	0	0	0	0
1686	-0.0371195248700817	0	0	0	0	0	0	0	0	0	0	0	0	0	0	0	0	0	0	0	0	0	0	0	0	0	0	-0.0371195248700817	0	0	0	0	0	0	-0.0371195248700817	0	0.397877984084881	-0.0371195248700817	0	0	0	0	0	-0.0371195248700817	0	0	0	0	0
1687	0	0	0	0	0	0	0	0	0	0	0	0	0	-0.087260034904014	0	-0.043630017452007	0	0	0	0	0	0	0	0	0	0	0	0	0	0	0	0	0	0	0	0	0	0	0	0	0	-0.043630017452007	0	0	0	0	0	0	0
1688	0	-0.00682920166632521	0	0	0	0	0	0	0	0	0	0	0	0	-0.0034146008331626	0	0	0	0	0	0	0	0	0	0	0	0	0	0	0	-0.0034146008331626	0	0	0	0	0	-0.0034146008331626	0	0	0	0	0	0	0	0	0	0	0	0
1689	0	0	0.055386276266885	-0.0049862877088008	0	0	0.21909003233267	0	-0.0049862877088008	0	-0.0335231641668861	-0.00997257541760159	0	0	0	0	0	-0.0349040139616056	0	0	0	0	0	0	0	0	0	0	0	0	0	0	0	0	0	0	0	0	0	0	0	-0.0049862877088008	0	0	0	0	0	0	0
1690	0	0	0	0	0	0	0	0	0	0	0	0	0	0	0	0	0	0	0	0	0	0	0	0	0	0	0	0	0	0	0	0	0	0	0	0	0	0	0	0	0	0	0	0	0	0	0	0	0
1691	0	0	0	0	0	0	0	0	0	0	0	0	0	0	0	0	0	0	0	0	0	0	0	0	0	0	0	0	0	0	0	0	0	0	0	0	0	0	0	0	0	0	0	0	0	0	0	0	0
1692	0	0	0	0	0	0	0	0	0	0	0	0	0	0	0	0	0	0	0	0	0	0	0	0	0	0	0	0	0	0	0	0	0	0	0	0	-0.0570017100513015	0	0	0	0	0	0.223463687150838	0	0	0	0	0	0
1693	0	0	0	0	0	0	0	0	0	0	0	0	0	0	0	0	0	0	0	0	0	0	0	0	0	0	0	0	0	0	0	0	0	0	0	0	0	0	0	0	0	0	0	0	0	0	0	0	0
1694	0	0	0	0	0	0	0	0	0	0	0	0	0	0	0	0	0	0	0	0	0	0	0	0	0	0	0	0	0	0	0	0	0	0	0	0	0	0	0	0	0	0	0	0	0	0	0	0	0
1695	0	0	0	0	0	0	0	0	0	0	0	0	0	0	0	0	0	0	0	0	0	0	0	0	0	0	0	0	0	0	0	0	0	0	0	0	0	0	0	0	0	0	0	0	0	0	0	0	0
1696	0	0	0	0	0	0	0	0	0	0	0	0	0	0	0	0	0	0	0	0	0	0	0	0	0	0	0	0	0	0	0	0	0	0	0	0	0	0	0	0	0	0	0	0	0	0	0	0	0
1697	0	0	0	0	0	0	0	0	0	0	0	0	0	0	0	0	0	0	0	0	0	0	0	0	0	0	0	0	0	0	0	0	0	0	0	0	0	0	0	0	0	0	0	0	0	0	0	0	0
1698	0	0	0	0	0	0	0	0	0	0	-0.0023470872647045	-0.004694174529409	-0.0023470872647045	0	0	0	0	0	0	0	0	0	0	0	0	0	0	0	0	0	0	0	0	0	0	0	0	0	0	0	0	0	0	0	0	0	0	0	0
1699	0	0	0	0	0	0	0	0	-0.0199004975124378	0	0	0	0	0	0	0	-0.00995024875621891	0	0	0	0	-0.0199004975124378	0	0	0	0	0	0	0	0	0	0	0	-0.00995024875621891	0	-0.00995024875621891	0	0	0	0	0	0	0	0	0	0	0	0	0
1700	0	0	0	0	0	0	0	0	0	0	0	0	0	0	0	0	0	0	0	0	0	0	0	0	0	0	0	0	0	0	0	0	0	0	0	0	0	0	0	0	0	0	0	0	0	0	0	0	0
1701	0	0	0	0	0	0	0	0	0	-0.0450755014649538	0	0	0	0	0	0	0	0	0	0	0	0	0	0	0	0	0	0	0	-0.0225377507324769	0	0	0	0	0	0	0	0	0	0	0	0	0	0	0	0	0	0	0
1702	0	0	0	0	0	0	0	0	0	0	-0.016597510373444	0	0.0244319569997557	0	0	0	0	0	0.0244319569997557	0	-0.0033195020746888	0	0	0	0	0	0	0	0	0	0	0	0	0	0	0	0	0	0	0	0	0	0	0	0	0	0	0	0
1703	0	0	0	0	0	0	-0.068073519400953	0	0	0	0	0	0	0	0	0	0	0	0	0	0	0	0	0	0	0	0	0	0	0	0	0	0	0	0	0	0	0	0	0	0	0	0	0	0	0	0	0	0
1704	0	0	0.00834724540901502	0	0	0	0	0	0	0	0	0	-0.00638131550819201	-0.001595328877048	-0.00319065775409601	0	0	-0.00319065775409601	0	0	0	0	-0.001595328877048	0	0	0.00675191653196702	-0.00319065775409601	0	0	0	0	-0.001595328877048	0	0	0	0	0	0	0	0	0	0	0	0	0	-0.001595328877048	0	0	-0.00319065775409601
1705	0	-0.012647021626407	0.0503271263210871	-0.012647021626407	0	0	0	0	0	0	0	-0.025294043252814	0	0	0	0	0	0	0	0	-0.012647021626407	0	0	0	0	0	0	0	0	0	0	0	0	0	0	0	0	0	0	0	0	0	-0.0758821297584419	0	0	0	0	0	0
1706	0	0	0	0	0.0839630562552477	0	0.0839630562552477	0	0	0	0	0	0	0	0	0	0	0	0	0	0	0	0	0	0	0	0	0	-0.0165289256198347	0	0	0	0	0	0	0	0	0	-0.0165289256198347	0	0	0	0	-0.0165289256198347	0	0	0	0	0
1707	0	0	0	0	0	0	0	0	0	0	0	0	0	0	0	0	0	0	0	0	0	0	0	0	0	0	0	0	0	0	0	0	0	0	0	0	0	0	0	0	0	0	0	0	0	0	0	0	0
1708	0	0	0	0	0	0	0	0	0	0	0	0	0	0	0	0	0	0	-0.0209205020920502	0	0	0	0	0	0	0	0	0	0	0	0	0	0	0	0	0	0	0	0	0	0	0	0	0	0	0	0	0	0
1709	0	0	0	0	0	0	0	0	0	0	0	0	0	0	0	0	0	0	0	0	0	0	0	0	0	0	0	0	0	0	0	0	0	0	0	0	0	0	0	0	0	0	0	0	0	0	0	0	0
1710	0	0	0	0	0	0	0	0	0	0	0	0	0	0	0	0	0	0	0	0	0	0	0	0	0	0	0	0	0	0	0	0	0	0	0	0	0	0	0	0	0	0	0	0	0	0	0	0	0
1711	0	0	-0.0663459943605905	0	0	0	0	0	0	0	-0.0165864985901476	0	-0.0331729971802952	0	0	0	0	0	0	0	0	0	0	0	0	0	0	0	0	0	0	0	0	0	0	0	0.0570125427594071	0	-0.0663459943605905	0	0	0	-0.0165864985901476	0	0	0	0	0	0
1712	0	0	0	0	0	0	0	0	0	0	0	0	0	0	0	0	0	0	0	0	-0.0246244767298695	0	0	0	0	0	0	0	0	0	0	0	0	0	0	0	0	0	0	0	0	0	0	0	0	0	0	0	0
1713	-0.0217485863418878	0	0	0	-0.097868638538495	0	-0.0605903669573275	-0.0108742931709439	0	-0.0108742931709439	0	0	0.013966176205008	0.0295134289615278	-0.128945576534294	0	-0.337103088299261	0	0	-0.0652457590256633	0	-0.0108742931709439	-0.0357323300641355	0	0	-0.0652457590256633	0	-0.0761200521966072	0	0	0	-0.0326228795128317	0	0	0	0	0	0	0	0	-0.0108742931709439	-0.0326228795128317	0	0	0	0	0	0	0
1714	0	0	0	0	0	0	0	0	0	0	0	0	0	0	0	0	0	0	0	0	0	0	0	0	0	0	0	0	0	0	0	0	0	0	0	0	0	0	0	0	0	-0.0113199003848766	0.0116904372223521	0.0312980115387641	0.458452877780524	0.0116904372223521	0	-0.0037733001282922	0
1715	0	0	0	0	0	0	0	0	0	0	0	0	0	0	0	0	0	0	0	0	0	0	0	0	0	0	0	0	0	0	0	0	0	0	-0.16273393002441	0	0	0	0	0	0	0	0	0	0	0	0	0	0
1716	0	0	0	0	0	0	0	0	0	0	0	0	0	-0.00858516483516484	0	0	0	0	0	0	0	0	0	0	0	0	0	0	0	0	0	0	0	0	-0.00858516483516484	0	0	0	0	0	0	0	0	0	0	0	-0.00858516483516484	0	0
1717	0	0	0	0	0	0	0	0	0	0	0	0	0	0	0	0	0	0	0	0	0	0	0	0	0	0	0	0	0	0	0	0	0	0	0	0	0	0	0	0	0	0	0	0	0	0	0	0	0
1718	0	0	0	0	0	0	0	0	0	0	-0.0248241621845263	0	0	0	0	0	0	-0.0413736036408771	0	0	0	0	0	-0.00827472072817542	0	0	-0.0440172727025083	-0.00827472072817542	0	0	0	0.0276396880177986	0	0	0	0	0	-0.0165494414563508	0	0	0	0	0	0	0	0	0	0	0
1719	0	-0.00514986095375425	0	0	0	0	0	0	-0.00257493047687712	0	-0.00772479143063137	0	0	-0.00257493047687712	0	0	0	0	0	-0.00257493047687712	0	0	0	-0.00257493047687712	0	-0.00514986095375425	0	0	0	0	0	-0.00514986095375425	0	0	0	0	-0.00257493047687712	0	0	0	0	0	0	-0.00257493047687712	0	-0.00257493047687712	0	0	-0.0102997219075085
1720	0	0	0	0	0	0	0	0	0	0	0	-0.078740157480315	0	0	0	0	0	0	0	0	0	0	0	0	0	0	0	0	0	0	0	0	0	0	0	0	0	0	0	0	0	0	0	0	0	0	0	0	0
1721	0	0	0	0	-0.0220264317180617	0.16849199663016	-0.110132158590308	-0.0220264317180617	0	-0.066079295154185	0	0	0	0	-0.0220264317180617	0	0	0	0	0	-0.0440528634361234	0	0.0401931348789566	0	0	0	-0.0440528634361234	0	-0.0440528634361234	0	0	0	0	0	0	0	-0.0220264317180617	0	0	0	0	-0.0220264317180617	0	0	0	0	0	0	0
1722	0	0	0	0	0	0	0	0	0	0	0	0	0	0	0	0	0	0	0	0	0	0	0	0	0	0	0	0	0	0	0	0	0	0	0	0	0	0	0	0	0	0	0	0	0	0	0	0	0
1723	0	0	0	0	0	0	0	0	0	0	0	0	0	0	0	0	0	0	0	0	0	0	0	0	0	0	0	0	0	0	0	0	0	0	0	0	0	0	0	0	0	0	-0.00732225232481511	0	0	0	0	0	0
1724	0	0	0	0	0	0	0	0	0	0	0	0	0	0	0	0	0	0	0.118694362017804	0	0	0	0	0	0	0	0	0	-0.0358851674641148	0	0	0	0	0	0	0	0	0	0	0	0	0	0	-0.0119617224880383	0	0	0	0	0
1725	0	-0.0904159132007233	-0.180831826401447	0.380228136882129	0	0	0	0	0	0	0	0	0	0	0	0	-0.180831826401447	0	-0.0904159132007233	0	0	0	0	-0.0904159132007233	0	0	-0.27124773960217	0	0	0	0.380228136882129	-0.0904159132007233	0	0	0	0	0	0.380228136882129	0	0	0.760456273764259	0	0	0	0	-0.0904159132007233	0	-0.0904159132007233	0
1726	0	0	0	0	0	0	-0.00415489446568057	0	0	0	0	0	0	0	0	0	0	0	0	0	0	0	0	0	0	0	0	0	0	0	0	0	0	0	0	0	0	0	0	-0.0272229668253139	0	0	0	0	0	0	0	0	-0.0332391557254446
1727	0	0	0	0	0	-0.0746825989544436	0	0	0	0	0	0	0	0	0	0	0	0	0	0	0	0	0	0	0	0	0	0	-0.0746825989544436	0	0	0	0	0	0	0	0	0	0	0.302114803625378	0	0	0	0	0	0	0	0	0
1728	0	0	0	0	0	0	0	0	0	0	0	0	0	0	0	0	0	0	0	0	0	0	0	0	0	0	0	0	0	0	0	0	0	0	0	0	0	0	0	0	0	0	0	0	0	0	0	0	-0.0694444444444444
1729	0	0	0	0	0	0	0	0	0	0	0	0	0	0	0	0	0	0	0	0	0	0	0	0	0	0	0	0	0	0	0	0	0	0	0	0	0	0	0	0	0	0	0	0	0	0	0	0	0
1730	0	0	0	0	0	0	0	0	0	0	0	0	0	0	0	0	0	0	0	0	0	0	0	0	0	0	0	0	0	0	0	0	0	0	0	0	0	0	0	0	0	0	0	0	0	0	0	0	0
1731	0	0	0	0	0	0	0	0	0	0	0	0	0	0	0	0	0	0	0	0	0	0	0	0	0	0	0	0	0	0	0	0	0	0	0	0	0	0	0	0	0	0	0	0	0	0	0	0	0
1732	0	0	0	0	0	0	0	0	0	0	-0.171086398631309	0	0	0	-0.0855431993156544	0	0	0	0	-0.0855431993156544	0	0	0	0	0	0	0	0	-0.0855431993156544	0	0	0	0	0	0	-0.0855431993156544	0	0	0	0	0	0	0	0	0	0	0	0	0
1733	0	0	0	0	0	0	0	0	0	0	0	0	0	0	0	0	0	0	0	0	0	0	0	0	0	0	0	0	0	0	0	0	0	0	0	0	0	0	0	0	0	0	0	0	0	0	0	0	0
1734	0	0	0.0208116545265349	0	0	0	0	0	0	0	-0.00394773202794994	0	0	0	0	0	0	0	0	0	0	0	0	0	0	0	0	0	0	0	0	0	0	0	0	0.0416233090530697	0	0	0	0	0	0	0	0	0	0	0	0	0
1735	0	-1.04411204753896	-0.0437732545414752	0	-0.153206390895163	0	0	0	0	0	0	0	0	0	0	0	0.0759607308505931	0	0	0	0	0	0	0.0759607308505931	0	-0.0218866272707376	0	0	0	0	0	0	0	-0.131319763624425	0	0	-0.0437732545414752	0	0	-0.0437732545414752	0	0	0	0	0	0	0	0	0
1736	-0.0291630212890055	0	0	0	0	0	-0.0291630212890055	-0.0874890638670166	0	-0.0291630212890055	0	0	-0.0583260425780111	0	0	0	0	0	0	0	-0.0291630212890055	0	0	0	0	-0.0583260425780111	0	-0.0583260425780111	-0.0874890638670166	-0.0291630212890055	0	0	0	0.173010380622837	0	0	0	0	0	0	0	0	0	0	0	-0.0291630212890055	0	0	0
1737	0	0	0	0	0	0	0	0	0	0	0	0	0	-0.0335908632851864	0	0	0	0	0	0	0	0	0	0	-0.0335908632851864	0	0	0	0	0	0	0	0	0	0	0	0	0	0	0	0	0	0	0	0	0	0	0	0
1738	0	0	0	0	0	0	0	0	0	0	0	0	0	0	0	0	0	0	0	0	0	0	0	0	0	0	0	0	0	0	0	0	0	0	0	0	0	0	0	0	0	0	0	0	-0.109210047324354	0	0	0	0
1739	0	0	0	0.299158160377488	0	0	0.23640832651747	0	0	0	-0.0237661411708786	0	0	0	0	0	0	-0.00792204705695952	0	0	0	0	0	0	0	0	0	0	0	0	0	0	0	0	0	0	0	0	0	0	0	0	0	0	0	0	0	0	0
1740	0	0	0	0	0	0	0	0	0	0	0	0	0	0	0	0	0	0	0	0	0	0	0	0	0	0	0	0	0	0	0	0	0	0	0	0	0	0	0	0	0	0	0	0	0	0	0	0	0
1741	0	0	0	0	0	0	0	0	0	0	0	0	0	0	0	0	0	0	-0.0309789343246592	-0.0619578686493185	0	0	0	0	0	0	0	0	0	0	0	0	0	0	0	0	0	0	0	0	0	0	0	0	0	-0.0309789343246592	0	0	0
1742	1.37576342427742	-1.17390722629676	2.30231116620916	-0.41470040545755	0.02404435019174	0.04530938033444	-1.19795157648851	0.03451527688814	-0.07917830372281	-0.00523546334820202	-0.25388765471279	0.013250246745449	-0.25388765471279	-0.01848571009365	0.407331975560081	-0.190415741034592	0.452318179144628	-0.349095525230086	-0.476039352586481	-0.367581235323736	-0.761662964138369	0.021265030142696	-0.72992700729927	-0.476039352586481	-0.158679784195494	-0.380831482069184	0.198430524431839	-0.0317359568390987	-0.158679784195494	-0.476039352586481	-0.023721173441852	0.396861048863674	-0.72992700729927	-0.359566451926487	-0.50221666932749	1.66940181922656	-0.32505117503834	-0.454774322443787	-1.1609801563012	0.48683345603278	-0.036971420187301	0.49206891938097	-0.703426513808369	0.632262993482823	-0.798634384325669	-1.65026975563313	0.275152684855485	-0.04744234688371	-0.137414754052798
1743	0	0	0	0	0	0	0	0	0	0	0	0	0	0	0	0	0	0	0	0	0	0	0	0	0	0	0	0	0	0	0	0	0	0	0	0	0	0	0	0	0	0	0	0	0	0	0	0	0
1744	0	0	0	0	0	0	0	0	-0.0124347177319075	0	0	0	0	0	0	0	0	0	0	0	0	0	0	0	0	0	0	0	0	0	0	0	0	0	0	0	0	0	0	0	-0.0186520765978612	0	-0.0124347177319075	0	0	0	0	-0.00621735886595374	0
1745	0	0	0	0	0	0	0	0	0	0	0	0	0	0	0	0	0	0	0	0	0	0	0	0	0	0	0	0	0	0	0	0	0	0	0	0	0	0	0	0	0	0	0	0	0	0	0	0	0
1746	0	0	0	0	0	0	0	0	0	0	0	0	0	0	0	0	0	0	0	0	0	0	0	0	0	0	0	0	0	0	0	0	0	0	0	0	0	0	0	0	0	0	0	0	0	0	0	0	0
1747	0	0	0	0	0	0	0	0	0.576368876080692	0	0	0	0	0	-0.0760167236792094	0	0	0	-0.228050171037628	0	0	0	0	0	0	0	0	0	0	0	0	0	0	0	0	0	0	0	0	0	0	0	0	0	0	0	0	0	0
1748	0	0	0	0.0377500943752359	0	0	0	0	0	0	0	0	0	0	0	0	0	0	0	0	0	0	0	0	0	0	0	0	0	0	0	0	0	0	0	0	0	0	0	0	0	0	0	0	-0.011832919181162	0.0755001887504719	0	0	0
1749	0	0	0	0	0	0	0	0	0	0	0	0	0	0	0	0	0	0	0	0	0	0	-0.0168548794876117	0	0	0	0	0	0	0	0	0	0	0	0	0	-0.0337097589752233	0	0	0	0	0	0	0	0	0	0	0	0
1750	-0.0469704086425552	0.67011628827684	0	1.16549650643172	0	0	2.2055335907609	0.327332242225859	-0.234852043212776	0	0	0	0	0	0	-0.0469704086425552	0	0	0.16366612111293	0	-0.0939408172851104	0	0	-0.140911225927666	0	0	0	0	-0.0469704086425552	0	0	0	0	0	-0.0469704086425552	0	0	0	0	0	0	0	0	0	0	0	0	0	0
1751	-0.00808211428109593	0.545197913876659	0.122155778477247	-0.00808211428109593	0	0	0	0	-0.00808211428109593	-0.0484926856865756	-0.00808211428109593	0.308968471203261	-0.0404105714054797	0	-0.0161642285621919	0	0.122155778477247	0.432048313941316	-0.00808211428109593	-0.0161642285621919	1.25203811337524	-0.0242463428432878	-0.00808211428109593	0	0	-0.00808211428109593	0	0.114073664196152	0	3.1310193476989	-0.00808211428109593	0.170648464163823	0	0	-0.00808211428109593	-0.0161642285621919	-0.00808211428109593	-0.0161642285621919	0.406877906837221	-0.0161642285621919	0.553280028157755	-0.00808211428109593	0.68259385665529	0	0	0.163490414143534	-0.0161642285621919	0.0898273213528636	0
1752	-0.0105887335874629	0	0	0	0	0	0	-0.0105887335874629	0	-0.0105887335874629	0	0	0	0	0	-0.0105887335874629	0	0	0	0	-0.0105887335874629	0	0	0	0	0	0	0	0	0	0	0	-0.0105887335874629	0	0	0	0	0	0	0	-0.0105887335874629	0	0	0	0	0	0	0	0
1753	0	0	0	0	0	0	0	0	0	0	0	0	0	0	0	0	0	0	0	0	0	0	0	0	0	0	0	0	0	0	0	0	-0.0695410292072323	0	0	0	0	0	0	0	0.0553709856035437	0	0	0	0	0	-0.0231803430690774	0	0
1754	-0.00299204117048651	0	0	0.0178890876565295	0	0	0	0	-0.00598408234097301	0	0	0	0.023810010631113	0	0	0	0	0	0	0	0	0	-0.011968164681946	-0.00299204117048651	0	0	0	0	0	0	0	0	0	0	-0.00897612351145952	0	0	0	0	0	0	0	0	0	0	-0.00598408234097301	0	0	0
1755	0	0	0	0	0	0	0	0	0	0	0	0	0	0	0	0	0	0	0	0	0	0	0	0	0	0	0	0	0	0	0	0	0	0	0	0	0	0	0	0	0	-0.038109756097561	0	0	0	0	0	0	0
1756	0	0	0	0	0	0	0	0	0	0	0	0	0	0	0	0	0	0	0	0	0	0	0	0	0	0	0	0	0	0	0	0	0	0	0	0	0	0	0	-0.0602409638554217	0	0	0	0	0	0	0	0	0
1757	0	0	0	0	0	0	0	0	0	0	0	0	0	0	-0.0332834082210018	0	0	0	0	0	-0.0166417041105009	0	0	0	0	0	0	0	0	0	-0.0166417041105009	0	0	0	0	0	0	-0.0249625561657514	0	0	-0.0166417041105009	-0.00832085205525046	0	0.0908558832769124	-0.00832085205525046	0.17250017054488	-0.00832085205525046	0	-0.091529372607755
1758	0	0	0	0	0	0	0	0	0	0	0	0	0	0	0	0	0	0	-0.00679578661230037	0	0	0	0	0	0	0	0	0	0	0	0	0	0	0	0	0	0	0	0	0	0	0	0	0	0	0	0	0	0
1759	0	0	0	0	0	0	0	-0.0469851213782302	-0.0156617071260767	0	0	0	0	0	0	0	0	0	0	0	0	0	0	0	0	0	0	0	0	0	0	0	0	0	0	0	0	0	0	0	0	0	0	0	0	0	-0.0313234142521535	0.69619506334409	-0.0313234142521535
1760	0	-0.000804516915986708	0	0	-0.00263234094079865	0	0	-0.0105293637631946	0	-0.0131617047039933	-0.00263234094079865	0	0	-0.0052646818815973	0	0	0	0	0	0	0	0	0	-0.00263234094079865	0	0	0	0	0	0	0	0	0	0	0	0	0	0	0	0	0	0	0	-0.00263234094079865	0	0	0	0	0
1761	0	0	0	0	0	0	-0.0116699731590617	0	-0.239680435996143	0	0	0	-0.0116699731590617	0	0	0	-0.116699731590617	0	0.014829042326324	-0.0116699731590617	0	0	-0.0175049597385926	-0.00583498657953087	-0.630624536824712	0	0	0	0	0	-0.122534718170148	0	0	0	-0.00583498657953087	0	0	0	-0.0291749328976543	0	0	0	0	-0.151709651067803	0	0	-0.122757711287838	0.0810208327603649	0
1762	0	0	0	0	0	0	0	0	0	0	0	0	0	0	-0.0683526999316473	0	0	0	0	0	0	0	0	0	0	0	0	0	0	0	0	0	0	0	0	0	0	0	0	0	0	0	0	0	0.346620450606586	0	0	0	0
1763	0	0	0	0	0	0	-0.0395413206801107	0	0	0	0	0	0	0	0	0	0	0	0	0	0	0	0	0	0	0	0	0	0	0	0	0	0	0	0	0	0	0	0	0	0	0	0	0	0	0	-0.0395413206801107	0	0
1764	0	0	0	0	0	0	0	0	0	0	0	0	0	0	0	0	0	0	0	0	0	0	0	0	0	0	0	0	0	0	0	0	0	0	0	0	0	0	0	0	0	0	0	0	0	0	0	0	0
1765	0	0	0	0	0	0	0	0	0	0	0	0	0	0	0	0	0	0	0	0	0	0	0	0	0	0	0	0	0	0	0	0	0	0	0	0	0	0	0	0	0	0	0	0	0	0	0	0	0
1766	0	0	0	0	0	0	-0.0238151940938319	0	0	0.026284917925785	0	0	0	0	0	-0.0238151940938319	0	0	-0.0714455822814956	0	0	0	0	-0.0952607763753275	0	-0.0238151940938319	0	0	0	0	0	0	0	0	0	-0.0238151940938319	0	0	0	0	0	0	0	0	0	0	0	0	0
1767	0	0	0	0	0	0	0	0	0	0	0	0	0	0	0	0	0	0	0	0	0	0	0	0	0	0	0	0	0	0	0	0	0	0	0	0	0	0	0	0	0	0	0	0	0	0	0	0	0
1768	0	0	0	0	0	0	0	0	0	0	0	0	0	0	0	0	0	0	0	0	0	0	0	0	0	0	0	0	0	0	0	0	0	0	0	0	0	0	0	0	0	0	0	0	0	0	0	0	0
1769	0	0	0	0	0	0	0	0	0	0	0	0	0	0	0	0	0	0	0	0	0	0	0	0	0	0	0	0	0	0	0	0	0	0	0	0	0	0	0	0	0	0	0	0	0	0	0	0	0
1770	0	0	0	0	0	0	0	0	0	-0.0021421074052653	0	-0.0021421074052653	0	0	0	0	-0.0021421074052653	0	0	0	0	0	0	0.0159705533445989	0	0	0	0	0	0	0	0	0	-0.0021421074052653	0	0.0138284459393336	0	0	0	0	-0.0021421074052653	-0.0064263222157959	0	0	0	0	-0.0021421074052653	0	0
1771	0	0	0	0	0	0	0	0	0	0	0	0	0	0	0	0	-0.0124626121635095	0	0	0	0	0	0	0	0	0	0	0	0	0	0	0	0	0	0	0	0	0	0	0	0	0	0	0	0	0	0	0	0
1772	0	0	0	0	0	-0.0343760742523204	-0.0458347656697605	-0.0802108399220809	-0.091669531339521	0	-0.0114586914174401	-0.0229173828348803	-0.0343760742523204	-0.0572934570872006	0	-0.0114586914174401	0	-0.0229173828348803	-0.0114586914174401	-0.0343760742523204	-0.0114586914174401	0	-0.0229173828348803	0	0	-0.0572934570872006	0	0	0	0	0	0	0	0	0	0	0	0	0	0	0	0	0	0	0	0	0	0	0
1773	0	0	0	0	0	0	0	0	0	0	0	0	0	0	0	0	0	0	0	0	0	0	0	0	0	0	0	0	0	-0.0123839009287926	0	0	0	0	0	0	0	0	0	0	0	0	0	0	0	0	0	0	0
1774	0	0	0	0.0233441546055201	0	0	0	0	0	0	0	0	0	0	0	0	0	0	0	0	0	0	0	0	0	0	0	0	0	0	0	0	0	0	0	-0.00452652543907297	0	-0.00905305087814593	0	0	0	0	0	-0.00452652543907297	0	0	0	0	-0.0135795763172189
1775	0	0	0	0	0	0	0	0	0	0	0	0	0	0	0	0	0	0	0	0	0	0	0	0	0	0	0	0	0	0	0	0	0	0	0	0	0	0	0	0	0	0	0	0	0	0	0	0	0
1776	0	0	0	0	0	0	0	0	0	0	0	0	0	0	0	0	0	0	0	0	0	0	0	0	0	0	0	0	0	0	0	0	0	0	0	0	0	0	0	0	0	0	0	0	0	0	0	-0.181983621474067	0
1777	0	0	0	0	0	0	0	0	0	0	0	0	0	0	0	0	0	0	0	0	0	0	0	0	0	0	0	0	0	0	0	0	0	0	0	0	0	0	0	0	0	0	0	0	0	0	0	0	0
1778	0	0	-0.0209424083769634	0	-0.0418848167539267	-0.12565445026178	-0.0209424083769634	0	0	0	0.639279093825981	0	0	0	-0.12565445026178	-0.0209424083769634	0	-0.0209424083769634	0	0	-0.0209424083769634	0	0	0	0	0	0	0	0	0	0	0.100300902708124	0	0	-0.067238364307583	0	0	-0.0418848167539267	0	-0.06282722513089	0	0	0	0	0	0	0	-0.004411139176693	-0.0209424083769634
1779	0	0	0	0	0	0	0	0	0	0	0	0	0	0	0	0	0	0	0	0	0	0	0	0	0	0	0	0	0	0	0	0	0	0	0	0	0	0	0	0	0	0	0	0	0	0	0	0	0
1780	0	0	0	0	0	0	0	0	0	0	0	0	0	0	0	0	0	0	0	0	0	0	0	0	0	0	0	0	0	0	0	0	0	0	0	0	0	0	0	0	0	0	0	0	0	0	0	0	0
1781	0	0	0	0	0	0	0	0	0	0	0	0	0	0	0	0	0	0	0	0	0	0	0	0	0	0	0	0	0	0	0	0	0	0	0	0	0	0	0	0	0	0	0	0	0	0	0	0	0
1782	0	0	0	0	0	0	0	0	0	0	0	0	0	0	0	0	0	0	0	0	0	0	0	0	0	0	0	0	0	0	0	0	0	0	0	0	0	0	0	0	0	0	0	0	0	0	0	0	0
1783	0	0	0	0	0	0	0	0	0	0	0	0	0	0	0	0	0	0	0	0	0	0	0	0	0	0	0	0	0	0	0	0	0	0	0	0	0	0	0	0	0	0	0	0	0	0	0	0	0
1784	0	0	0	0	0	0	0	0	0	0	0	0	0	0	0	0	0	0	0	0	0	0	0	0	0	0	0	0	0	0	0	0	0	0	0	0	0	0	0	0	0	0	0	0	0	0	0	0	0
1785	0	2.9074615895631	-0.178094390026714	0	0	0	0	0	0	0	-0.0890471950133571	0	0	0	0	0	0	0	0	0	0	0	0	0	0	0	0	0	0	0	0	0	0	0	0	0	0	0	0	0	0	0	0	0	0	0	0	0	0
1786	0	0	0	0	0	0	0	0	0	0	0	0	0	0	0	0	0	0	0	0	0	0	0	0	0	0	0	0	0	0	0	0	0	0	0	0	0	0.033110398361444	0	0	0	0	0	0	-0.0297176820208024	0	0	-0.0594353640416048	0
1787	0	0	0	0	0	0	0	0	0	0	0	0	0	0	0	0	0	0	0	0	0	0	0	0	0	0	0	0	0	0	0	0	0	0	0	0	0	0	0	0	0	0	0	0	0	0	0	0	0
1788	0	0	0	0	0	0	0	0	0	0	0	0	0	0	0	0	0	0	0	0	0	0	0	0	0	0	0	0	0	0	0	0	0	0	0	0	0	0	0	0	0	0	0	0	0	0	0	0	0
1789	0	0	0	0	0	0	-0.0089814981138854	0	0	0	0	0	0	0	0	0	0	0	0	0	-0.0089814981138854	0	0	0	0	0	0	0	-0.0179629962277708	0	0	0	0	0	0	0	0	0	0	0	0	0	0	-0.0089814981138854	0	0	0	0	0
1790	0	0	0	0	0	0	0	0	0	0	0	0	0	0	0	0	0	0	0	0	0	0	0	0	0	0	0	0	0	0	0	0	0	0	0	0	0	0	0	0	0	0	0	0	0	0	0	0	0
1791	0	0	0	0	0	0	0	0	0	0	0	0	0	0	0	0	0	0	0	0	-0.00496130184560429	0	0	0	0	0	0	0	0	0	0	0	0	0	0	0	0	0	0	0	0	0	0	0	0	0	0	0	0
1792	0	0	0	0	0	0	0	0	0	0	0	0	0	0	0	0	0	0	0	0	0	0	0	0	0	0	0	0	0	0	0	0	0	0	0	0	0	0	0	0	0	0	0	0	0	0	0	-0.0720980533525595	0
1793	0	0	0	0	0	0	0	0	0	0	0	0	0	-0.0273261374504714	0	0	0	0	0	0	0	0	0	0	0	0	0	0	0	0	0	0	0	0	0	0	0	0	0	0	0	0	0	0	0	0	0	0	0
1794	0	0	0	0	0	0	0	0	0	0	0	0	0	0	0	0	0	0	0	0	0	-0.036231884057971	-0.0181159420289855	0	0	0	0	0	0	0	0	0	0	0	0	0	0	0	0	0	0	0	0	0	0	0	0	0	0
1795	0	0	0	0	0	0	0	0	0	0	0	0	0	0	0	0	0	0	0	0	0	0	0	0	0	0	0	0	0	0	0	0	0	0	0	0	0	0	0	0	0	0	0	0	0	0	0	0	0
1796	0	0	-0.0133689839572193	0	0	0	0	0	0	0	0	0	0	0	0	0	0	0	0	0	0	0	0	0	0	0	0	0	0	0	0	0	0	0	0	-0.0133689839572193	0	0	0	0	0	0	0	0	0	0	0	0	0
1797	0	0	0	0	0	0	0	0	0	0	0	0	0	0	0	0	0	0	0	0	0	0	0	0	0	0	0	0	0	0	0	0	0	0	0	0	0	0	0	0	0	0	0	0	0	0	0	0	0
1798	0	0.357897331922146	0	0	0	0	0	0	0	0	0	0	0	-0.0505816894284269	0	0	0	0	0.280112044817927	0	0	0	0	0	0	-0.202326757713708	0	0	0.2295303553895	0	0	-0.151745068285281	0	0	0	0	0	0	0	-0.101163378856854	0	0	0	-0.0505816894284269	-0.151745068285281	0	0	0	0
1799	0	0	0	0	0	0	0	0	0	0	0	0	0	0	0	0	0	0	0	0	0	0	0	0	0	0	0	0	0	0	0	0	0.0132145075138827	0	0	0	0	0	0	-0.0162232316677482	0	0	0	0	0	0	0	0	0
1800	0	0	0	0	0	0	0	0	0	0	0	0	0	0	0	0	0	0	0	0	0	0	0	0	0	0	0	0	0	0	0	0	0	0	0	0	0	0	0	0	0	0	0	0	0	0	0	0	0
1801	-0.0978792822185971	0	-0.065252854812398	-0.032626427406199	0	0	0	0	0	0	0	-0.032626427406199	0	0	0	0	0	0	0	0	0	0	0	0	0	0	0	0	0	0	0	0	-0.065252854812398	0	0	0	0	-0.032626427406199	0	0	0	-0.032626427406199	0	0	0	0	0	0	0
1802	0	0	0	0	0	0	0	0	0	0	0	0	0	0	0	0	0	0	0	0	0	0	0	0	0	0	0	0	0	0	0	0	0	0	0	0	0	0	0	0	0	0	0	0	0	0	0	0	0
1803	0	0	0	0	0	0	0	0	0	0	0	0	0	0	0	0	0	0	0	0	0	-0.0143878106852833	0	0	0	0	0	0	0	0	0	0	-0.0160720025715204	0	0	0	0	0	0	0	0	0	0	0	0	0	0	0	0
1804	0	0	0	0	0	-0.087260034904014	0	0	0	0	0	0	0	0	0	0	0	0	0	0	0	0	0	0	0	0	0	0	0	0	0	0	0	0	0	0	0	0	0	0	0	0	0	0	0	0	0	0	0
1805	0	0	0	0	-0.0883782589482987	0	0	0	0	-0.0441891294741494	-0.0883782589482987	0	0	0	-0.0883782589482987	0	1.42857142857143	-0.0883782589482987	0	0	-0.822044062874823	0	0	-0.0441891294741494	-0.0883782589482987	0	0.03812890600341	-0.132567388422448	0	0	0	0.285714285714286	0	0	-0.0441891294741494	-0.486080424215643	-0.156177009027208	0	0	0	0	0	1.83776276750205	0	-0.132567388422448	0	0	-0.66283694211224	-0.0441891294741494
1806	0	0	0	0	0	0	0	0	0	0	0	0	0	0	0	0	0	0	0	0	0	0	0	0	0	0	0	0	0	0	0	0	0	0	0	0	0	0	0	0	0	0	0	0	0	0	0	0	0
1807	0.402108375650832	0	-0.0170212765957447	0	0	-0.0170212765957447	0	0	0	0	0	0	0	0	0	0	0	-0.0170212765957447	0	0	0	-0.0170212765957447	0	0	0	0	0	0	0	0	0	0	0	0	0	0.151057401812689	0	0	0	0	0	0	0	0	0	0.151057401812689	-0.051063829787234	0	0
1808	0	0	0	0	0	0	0	0	0	0	0	-0.0250501002004008	0	0	0	-0.0250501002004008	0	0	0	0	0	0	0	0	0	0	0	0	-0.0250501002004008	0	0	0	0	0	0	0	-0.100200400801603	0	-0.0501002004008016	-0.0250501002004008	0	-0.0250501002004008	0	0	0	-0.0250501002004008	0	-0.0250501002004008	0
1809	0	-0.0452079566003617	0	0	0	0	0	0	0	0	0	0	0	0	0	0	0	0	0	0	0	0	0	0	0	0	0	0	0	0	0	0	0	0	0	0	0	-0.0904159132007233	0	0	0	0.858369098712446	0	0	0	0	0	0	0
1810	0	0	0	0	0	0	0	0	0	0	0	0	0	0	0	0	0	0	0	0	0	0	0	0	0	0	0	0	0	0	0	0	0	0	0	0	0	0	0	0	0	0	0	0	0	0	0	0	0
1811	-0.00371650499869922	0	0	0	0	0	0	0	0	0	0	0	0	0	0	0	0	0	0	0	0	0	0	0	0	0	0	0	0	0	0	0	0	0	0	0	0	0	0	0	0	0	0	0	0	0	0	0	0
1812	0	0	0	0	0	0	0	0	0	0	0	0	0	0	0	0	0	0	0	-0.0100664384940608	0	0	0	-0.0201328769881216	0	0	0	0	0	0	0	0	0	0	-0.0100664384940608	0	0	0	0	-0.0201328769881216	0	0	0	-0.0905979464465472	0	0	0	0	0
1813	0	0	0	0	0	0	-0.0679809653297077	0	0	0	0	0	0	0	0	0	0	0	0	0	0	0	0	0	0	0	0.309597523219814	0	0	0	0	-0.135961930659415	0	2.03858709035155	-0.135961930659415	0	0	0	0	0	0	0.211309254461383	0	0	0	0	0	0	-0.0679809653297077
1814	0	-0.0291403593977659	0	0	-0.0485672656629432	0	0	0	0	0	-0.0194269062651773	0	0	-0.00971345313258863	0	0	0	0	0	-0.0194269062651773	0	0	0	0	0	-0.00971345313258863	0	0	0	0	0	-0.0194269062651773	0	-0.00971345313258863	0	0	0	0	0	0	0	0	0	0	0	0	0	0	0
1815	0	0	0	0	0	0	0	0	0	0	0	0	0	0	0	0	0	0	0	0	0	0	0	0	0	0	0	0	0	0	0	0	0	0	0	0	0	0	0	0	0	0	0	0	0	0	0	0	0
1816	0	0	0	0	0	0	0	0	0	0	0	0	0	0	0	-0.00466657333519996	0	0	0	0	0	0	0	0	0	0	0	0	-0.0254994723720017	0	-0.00933314667039993	0	0	0	0	-0.003416589515601	0	0	0	-0.0068331790312019	0	0	0	0.0270828181347968	0	0	0	0	0
1817	0	0	0	0	0	0	0	0	0	0	0	0	0	0	0	0	-0.00844166807361135	0	0	0	-0.0168833361472227	0	0	0	0	0.0099983842828848	0	0	0.033830211731563	0.0453217727866038	0	-0.0168833361472227	0	0	-0.025325004220834	0	0	0	0.0184400523564962	0	0	0	0	-0.025325004220834	0	0	0	0	0
1818	0	0	0	0	0	0	0	0	0	0	0	0	0	0	0	0	0	0	0	0	0	0	0	0	0	0	0	0	0	0	0	0	0	0	0	0	0	0	0	0	0	0	0	0	0	0	0	0	0
1819	0	0	0	0	0	0	0	0	0	0	0	0	0	0	0	0	0	0	0	0	0	0	0	0	0	0	0	0	0	0	0	0	0	0	0	0	0	0	0	0	0	0	0	0	0	0	0	0	0
1820	0	0	0	0	0	0	0	0	0	0	0	0	0	-0.0465766185374942	0	0	0	0	0	0	0	0	0	0	0	0	0	0	0	0	0	0	0	0	0	0	0	0	0	0	0	0	0	0	0	0	0	0	0
1821	0	0	0	0	0	0	0	0	0	0	0	0	0	0	0	0	0	0	0	0	0	0	0	0	0	0	0	0	0	0	0	0	0	0	0	0	0	0	0	0	0	0	0	0	0	0	0	0	0
1822	-0.00659297189196317	0.014082523588227	0	0.17494942842697	0.0787987494416996	0.281825640618262	0.255366168623549	0.361028887748682	0.497863306725029	0.848166661267688	3.33497326661777	5.0106140719646	-9.243101789417	-0.179648967373572	-0.0465553009324619	0.0652083079690534	0.246750708287987	0.46954846851465	-0.00870304476242291	-0.00879062918928422	0.00968720899358489	-0.0505461178383843	-2.71829348348684	-0.0298706223581941	0.056330094352908	-0.00659297189196317	-0.351133085455788	-0.00439531459464211	-0.0131859437839263	-0.00659297189196317	-0.0241742302705316	-0.0804167401965784	-0.00439531459464211	0	-0.00659297189196317	0.0171767606898487	-0.351133085455788	-0.00659297189196317	-0.0131859437839263	-0.0430565661421204	0.0048873967102231	0	-0.00219765729732106	-0.0122893639796257	0.040541995582941	0.00748955169626383	-0.0175812583785684	-0.00219765729732106	-0.0122893639796257
1823	0	0	0	0	-0.0578034682080925	0	-0.0192678227360308	0	0	0	0	0	0	-0.0192678227360308	0	0	0	0	-0.0192678227360308	0	0	0	0	0	0	0	0	0	0	0	0	0.211146923807748	0	0	0	0	0	0	0	0	0	0	0	0	0	0	0	0	0
1824	0	0	0	0	0	0	0	0	0	0	0	0	0	0	0	0	0	0	0	0	0	0	0	0	0	0	0	0	0	0	0	0	0	0	0	0	0	0	0	0	-0.0496894409937888	0	0	0	0	0	0	0	0
1825	0	0	0	0	0	0	0	0	0	0	0	0	0	0	0	0	0	0	0	0	0	0	0	0	0	0	0	0	0	0	0	0	0	0	0	0	0	0	0	0	0	0	0	0	0	0	0	0	0
1826	0	0	0	0	0	0	0	0	0	0	0	0	0	0	0	0	0	0	0	0	0	0	0	0	0	0	0	0	0	0	0	0	-0.0121094696052313	0	0	-0.0242189392104626	0	0	0	0	0	0	0	0	0	0	0	0	0
1827	0	0	0	0	0	0	0	0	0	0	0	0	0	0	0	0	0	0	0	0	0	0	0	0	0	0	0	0	0	-0.0157331655129012	0	0	0	0	0	0	0	0	0	0.0719424460431655	0	0	0	-0.0471994965387036	0	0	0	0	0
1828	0	0	0	0	0	0	0	0	0	0	0	0	0	0	0	0	0	0	0	0	0	0	0	0	0	0	0	0	0	0	0	0	0	0	0	0	0	0	0	0	0	0	0	0	0	0	0	0	0
1829	0	0	-0.0334840113845639	0	0	-0.0167420056922819	0	0	0	0	-0.0334840113845639	0	0	0	-0.0167420056922819	0	0	0	0	-0.0334840113845639	0	0	-0.0334840113845639	0	-0.0334840113845639	0	0	0.232945884445046	0	0	0	0	0	0	0	-0.0334840113845639	0	0	0	0	0	0	0	-0.0334840113845639	0	0	0	0	0
1830	0	0	0	0	0	0	0	0	0	0	0	0	0	0	0	0	0	0	0	0	0	0	0	0	0	0	0	0	0	0	0	0	0	0	0	0	0	0	0	0	0	0	0	0	0	0	0	0	0
1831	0	0	0	0	0	0	-0.335088559119196	0	0	0	0.317460317460317	0	0	0	0	0	0	0	0	0	0	0	0	0	0	0	0	0	0	0	0	0	0	0	0	0	0	0	0	0	0	0	0	0	0	0	0	0	0
1832	0	0	0	0	0	0	-0.0213401621852326	0	0	0	0	0	0	0	0	0	0	0	0	0	0	0	0	0	0	0	0	0	0	0	0	0	0	0	0	0	0	0	0	0	0	0	0	0	0	0	0	0	0
1833	0	0	0	0	0	0	0	0	0	0	0	0	0	0	0	0	0	0	0	0	0	0	0	0	0	0	0	0	0	0	0	0	0	0	0	0	0	0	0	0	0	0	0	0	0	0	0	0	0
1834	0	0	0	0	0	0	0	0	0	0	0	0	0	0	0	0	0	0	0	0	0	0	0	0	0	0	0	0	0	0	0	0	0	0	0	0	0	0	0	0	0	0	0	0	0	0	0	0	0
1835	-0.0105462982493145	-0.021092596498629	0	0	-0.021092596498629	0	-0.0105462982493145	-0.021092596498629	0	0	0	0	0	0	0	0	0	0	0	0	0	0	0	0	0	0	0	0	0.0429000429000429	0	0	-0.0105462982493145	0	0	0.0429000429000429	0	0	-0.0105462982493145	0	0.0858000858000858	0	0	-0.0105462982493145	0	0	0	0	0	0
1836	0	0	0	0	0	0	-0.0421052631578947	0	0	-0.126315789473684	-0.0421052631578947	0	0	0	0	0	-0.0421052631578947	0	0	0	0	-0.0842105263157895	-0.0421052631578947	0.284900284900285	0	-0.0842105263157895	0	0	0.284900284900285	0	-0.0842105263157895	0.359274254011096	-0.0421052631578947	-0.126315789473684	0.284900284900285	-0.0842105263157895	0	0	-0.252631578947368	0	0	0	0.284900284900285	0	0.284900284900285	0	0	0.770490328385065	-0.463157894736842
1837	0	0	0	0	0	0	0	0	0	0	0	0	0	0	0	0	0	0	0	0	0	0	0	0	0	0	0	0	0	0	0	0	0	0	0	0	0	0	0	0	0	0	0	0	0	0	0	0	0
1838	0	0	0	0	0	-0.00797130330809087	0	0	0	0	0	0	0	0	0	0	0	0	0	0	0	0	0	0	0	0	0	0	0	0	0	0	0	0	0	0	0	0	0	0	0	0	0	0	0	0	0	0	0
1839	0	0	0	0	0	0	0	0	0	0	0	0	0	0	0	0	0	0	0	0	0	0	-0.0285469597487868	0	0	0	0	0	0	0	0	0	0	0	0	0	0	0	0	0	0	0	0	0	0	0	0	0	0
1840	0	0	0	0	0	0	0	0	0	0	0	0	0	0	0	0	0	0	0	0	0	0	0	0	0	0	0	0	0	0	0	0	0	0	0	0	0	0	0	0	0	0	0	0	0	0	0	0	0
1841	0	0	0	0	0	0	0	0	0	0	0	0	0	0	0	0	0	0	0	0	0	0	0	0	0	0	0	0	0	0	0	0	0	0	0	0	0	0	0	0	0	0	0	0	0	0	0	0	0
1842	0	0	0	0	0	-0.0348047671894203	0	0	0	0	0	0	0.196979645436638	0	0	-0.122711335065848	-0.0125580811252041	-0.0376742433756122	0	0.0405437195618046	0.0936455202488128	-0.029065814817035	-0.0376742433756122	0	0	-0.788289634701664	0	0	0	0	0	-0.0376742433756122	0	0	-0.0125580811252041	-0.0879065678764285	0	0	0	0	0	0	0	0	0	0	0	0	0.0531018006870086
1843	0	0	0	0.0177304964539007	0	0	0	0	0	0	0	0	0	0	0	0	0	0	0	0	0	0	0	0	0	0	0	0	0	0	0	0	0	0	0	0	0	0	0	0	0	0	0	0	0	0	0	0	0
1844	0	0	0	0	0	0	-0.00954653937947494	0	0	0	0	0	0	0	0	0	0	0	0	0	0	0	0	0	0	0	0	0	0	0	0	0	0	0	0	0	0	0	0	0	0	0	0	0	0	-0.0190930787589499	0	0	0
1845	0	0	-0.0140904607580668	0	0	0	0	-0.0422713822742004	0	0	0	0	0	0	0	0	-0.0281809215161336	0	0	0	0	0	0	-0.0140904607580668	0	0	0	0	0	0	0	0	0	0	0	0	0	0	0	0	0	0	0	0	-0.0281809215161336	0	0	0	0
1846	0	0	0	0	0	0	0	0	0	0	0	0	0	0	0	0	0	0	0	0	0	0	0	0	0	0	0	0	0	0	0	0	0	0	0	0	0	0	0	0	0	0.505050505050505	0	0	0	0	0	0	0
1847	0	0	0	0	0	-0.01573564122738	0	0	0	0	0	0	0	0	0	0	0	0	0	0	0	0	0	0	0	0	0	-0.03147128245476	0	0	0	0	0	0	0	0	0	0	0	0	0	0	0	0	0	0	0	0	0
1848	0	0	0	0	0	0	0	0	0	0	0	0	0	0	0	0	0	0	0	0	0	0	0	0	0	0	0	0	0	0	0	0	0	0	0	0	0	0	0	0	0	0	0	0	0	0	0	0	0
1849	0	0	0	0	0	0	0	0	0	0	0	0	0	0	0	0	0	0	0	0	0	0	0	0	0	0	0	0	0	0	0	0	0	0	0	0	0	0	0	0	0	0	0	0	0	0	0	0	0
1850	-0.0140904607580668	0	0	0	0	0.0677048070412999	0	0	0	0	0	0	0	0	-0.00469682025268893	0	0	0	0	0	-0.00469682025268893	0	-0.00939364050537786	-0.0187872810107557	0	0	-0.00469682025268893	0	0	0	-0.00469682025268893	0	-0.00939364050537786	0	-0.00469682025268893	0	0	0	0	0	0	-0.00469682025268893	0	0	0	-0.0281809215161336	0	0	0
1851	0	0	0	0	0	0	0	0	0	0	0	0	0	0	0	0	0	0	0	0	0	0	0	0	0	0	0	0	0	0	0	0	0	0	0	0	0	0	0	0	0	0	0	0	0	0	0	0	0
1852	0	0	0	0	-0.0694444444444444	0	0	0.291755413560526	-0.0694444444444444	-0.138888888888889	0	0	-0.208333333333333	-0.138888888888889	0	-0.0694444444444444	0	0	0.500088746893859	0	0	0	0	0	0	0	0	0	0	0	0	0	0	0	0	0	0	0	0	0	0	0.319488817891374	0	-0.0694444444444444	0	0	0	0	0
1853	0	0	0	0	0	0	0	0	0	0	0	0	0	0	0	0	0	0	0	0	0	0	0	0	0	0	0	0	0	0	0	0	0	0	0	0	0	0	0	0	0	0	0	0	0	0	0	0	0
1854	0	-0.0758277866711602	0	0	0	0	0.0274041421792584	0	0	0	0	0	0	0	-0.00842530963012891	0.0295323554681301	0	0.107488355428162	0	0.261359685584712	0	-0.0168506192602578	0	0.632423483411816	0.118041878347162	0	-0.35902203497702	0.0021282132888717	0.187660112202423	-0.117954334821805	0.383745534034976	-0.231389612489793	-0.0505518577807734	-0.0674024770410313	0	-0.0252759288903867	0	-0.109441481666318	-0.092678405931418	-0.0147224059713861	-0.6767869195725	0.234043086930811	0.025363472415744	0	-0.079734039147473	-0.00842530963012891	-0.12833277069009	-0.0168506192602578	-0.1297606357761
1855	-0.0234852043212776	0	0	0	0	0	0	0	0	0	-0.0117426021606388	0	0	0	0	-0.0234852043212776	0	-0.0352278064819164	0	0	0	0	0	0	0	0	0	0	0	-0.0117426021606388	0	0	0	0	0	0	0	0	0	0	0	-0.0117426021606388	-0.0352278064819164	0	0	-0.0117426021606388	0	0	0
1856	0	0	0	0	0	0	0	0	0	0	0	0	0	0	0	0	0	0	0	0	0	0	0	0	0	0	0	0	0	0	0	0	0	0	0	0	0	0	0	0	0	0	0	0	0	0	0	0	0
1857	-0.0143647202470732	0	0	0	0	0	0.048721447632721	0	0.0249438762783737	0	0.080458915726622	0	0	0	-0.0253326445863825	0	0	0	0	-0.0143647202470732	0	0	0.0249438762783737	0	0	0	0	0	0	0	0	0	0	0	0	0	0	0	0	0	0	0	0	0	0	-0.0143647202470732	0	0	0
1858	-0.0152578577967653	0	0	0	0	0	0	0	0	-0.0305157155935307	0	0	0	0	0	0	0	-0.0305157155935307	0	0	0	0	0	0	-0.0152578577967653	0	-0.0305157155935307	0	0	0	-0.0305157155935307	0	0	0	0.0365019765717647	0	0	0	0	0	0	0	0	0	0	0	0	0	0
1859	0	0	0	0	0	0	0	0	0	0	0	0	0	0	0	0	0	0	0	0	0	0	0	0	0	0	0	0	0	0	0	0	0	0	0	0	0	0	0	0	0	0	0	0	0	0	0	0	0
1860	0	0	0	0	0	0	0	0	0	0	0	0	0	0	0	0	0	0	0	-0.0312891113892365	-0.0156445556946183	0	0	0	0	0	0	0	0	0	0	0	0	0	0	0	0	0	0	0	0	0	0	0	0	0	0	0	0
1861	0	0	0.236406619385343	0	0	0	0	0	0	0	0	0	-0.104022191400832	0	0	0.201732555585066	0	-0.13869625520111	0	0	0	0	0	0	0	0	0	0	0	0	0	0	0	0	0	0	0	0	0	0	-0.0346740638002774	0	-0.0346740638002774	0	0	0	0	0	0
1862	0	0	0	0	0	0	0	0	0	0	0	0	0	0	0	0	0	0	0	0	0	0	0	0	0	0	0	0	0	0	0	0	0	0	0	0	0	0	0	0	0	0	0	0	0	0	0	0	0
1863	2.48362310988524	0	-0.194552529182879	0	-0.0972762645914397	0	0	-0.389105058365759	0	0	-3.30739299610895	0	0	0	-0.0972762645914397	0	0	-0.0972762645914397	0	0	0	0	0	0	0	0	0	0	0	0	0	0	0	0	0	0	0	1.16854652021869	0	0	0	0	0	3.02048958282028	0	0	0.243806334039304	0	-0.194552529182879
1864	0	0	0	0	0	0	0	0	0	0	0	0	0	0	0	0	0	0	0	0	0	0	0	0	0	0	0	0	0	0	0	0	0	0	0	0	0	0	0	0	0	0	0	0	0	0	0	0	0
1865	0	0	0	0	0	-0.001136670225374	0	0	0	-0.0208246563931695	0	0	0	0	0	0	0	0	0	-0.0208246563931695	0	0	0	-0.041649312786339	0	0.815936202346177	-0.0208246563931695	0.262763841533587	0.061337298954135	0	0	0.138952573399943	-0.041649312786339	-0.0208246563931695	-0.145772594752187	-0.0208246563931695	0	0	0	0.102986611740474	0.822756223698416	-0.0208246563931695	0	0	0	0.267310522435082	0	0	-0.378253825753173
1866	0	0	0	0	0	0	0	0	0	0	0	0	0	0	0	0	0	0	0	0	0	0.28169014084507	0	0	0	0	0	0	0	0	0	0	0	0	0	0	0	0	0	0	0	0	0	0	0	0	0	0	0
1867	0	0	0	0	0	0	0	0	0	0	0	0	0	0	0	0	0	0	0	0	0	0	0	0	0	0	0	0	0	0	0	0	0	0	0	0	0	0	0	0	0	0	0	0	0	0	0	0	0
1868	0	0	0	0	0	0	0	0	0	0	0	0	0	0	0	0	0	0	0	0	0	0	0	0	0	0	0	0	0	0	0	0	0	0	0	0	0	0	0	0	0	0	0	0	0	0	0	0	0
1869	0	0	0	0	0	0	0	0	0	0	0	0	0	0	0	0	0	0	0	0	0	0	0	0	0	0	0	0	0	0	0	0	0	0	0	0	0	0	0	0	0	0	0	0	0	0	0	0	0
1870	0	0	-0.00652954619653934	0	0.032499187520312	0	0	0	0	0	0	0	0	0	0	0	-0.00652954619653934	0	0	0	0	0	0	0	0	0	0	0	0	0	0	0	0	0	0	0	0	0	0	0	0	0	0	0	-0.0130590923930787	0	0	0	0
1871	0	0	0	0	0	0	0	0	0	0	0	0	0	-0.0206440957886045	0	0	0	0	0	0	0	0	0	0	0	0	0	0	0	0	0	0	0	0	0	0	0	0	0	0	-0.0206440957886045	0	0	0	0	0	0	0	0
1872	0	0	0	0	0	0	0	0	0	0	0	0	0	0	0	0	0	0	0	0	0	0	0	0	0	0	0	0	0	0	0	0	0	0	0	-0.117096018735363	0	0	0	0	0	0	0	0	0	0	0	-0.0585480093676815	0
1873	0	0	0	0	0	0	0	0	0	0	0	0	0	0	0	0	0	0	0	0	0	0	0	0	0	0	0	0	0	0	0	0	0	0	0	0	0	0	0	0	0	0	0	0	0	0	0	0	0
1874	0	0	0	0	0	0	0	0	0	0	0	0	0	0	0	0	0	0	0	0	0	0	0	0	0	0	0	0	0	0	0	0	0	0	0	0	0	0	0	0	0	0	0	0	0	0	0	0	0
1875	0	0	0	0	0	0	0	0	0	0	0	0	0	0	0	0	0	0	0	0	0	0	0	0	0	0	0	0	0	0	0	0	0	0	0	0	0	0	0	0	0	0	0	0	0	0	0	0	0
1876	0	0	0	0	0	0	0	0	0	0	0	0	0	0	0	0	0	0	0	0	0	0	0	0	0	0	0	0	0	0	0	0	0	0	0	0	0	0	0	0	0	0	0	0	0	0	0	0	0
1877	0	0	0	0	0	0	0	0	0	0	0	0	0	0	0	0	0	0	0	0	0	0	0	0	0	0	0	0	0	0	0	0	0	0	0	0	0	0	0	0	0	0	0	0	0	0	0	0	0
1878	0	0	0	0	0	0	0	0	0	0	0	0	0	0	0	0	0	0	0	0	0	0	0	0	0	0	0	0	0	0	0	0	0	0	0	0	0	0	0	0	-0.00826787928896238	0	0.0316656111462951	0	0	0	0	0	0
1879	0	0	0	0	0	0	0	0	0	0	0	0	0	0	0	0	0	0	-0.0323676970383557	0	0	0	0	0	0	0	0	0	0	0	0	0	0	0	0	0	0	0	0	0	-0.0161838485191779	0	0	-0.0161838485191779	0	-0.0323676970383557	-0.0161838485191779	0	0
1880	0	0	0	0	0	0	0	0	-0.0270489586150933	0	0	0	0	-0.0270489586150933	0	0	0	0	0	0	0	0	0	0	0	0	0	0	0	0	0	0	0	0	0	0	0	0	0	0	0	0	0	0	0	0	0	0	0
1881	0	0	0	0	0	0	0	0	0	0	0	0	0	0	0	0	0	0	0	0	0	0	0	0	0	0	0	0	0	0	0	0	0	0	0	0	0	0	0	0	0	0	0	0	0	0	0	0	0
1882	0	-0.0145496871817256	0	-0.0145496871817256	0	0	0	0	0	0	0	0	0	0	0	0	0	0	0	0	0	0	0	0	0	0	0	0	0	0	0	0	0	0	0	0	0	0	0	0	0	0	0	0	0.0512820512820513	-0.0145496871817256	0	0	-0.0145496871817256
1883	0	0	0	0	0	0	0	0	0	0	0	0	0	0	0	0	0	0	0	0	0	0	0	0	0	0	0	0	0	0	0	0	0	0	0	0	0	0	0	0	0	0	0	0	0	0	0	0	0
1884	0	0	0	0	0	0	0	0	0	0	0	0	0	0	0	0	0	0	0	0	0	0.161418549435438	0	0	0.56939654709339	0	0	0	0	0	0	0	0	0	0	0	0	0	0	0	0	0	0	0	0	0	0	0	0
1885	0	0	0	0	0	0	0	0	0	0	0	0	0	0	0	0	0	0	0	0	0	0	0	0	0	0	0	0	0	0	0	0	0	0	0	0	0	0	0	0	0	0	0	0	0	0	0	0	0
1886	0	0	0	0	0	0	0	0	0	0	0	0	0	0	0	0	0	0	0	0	0	0	0	0	0	0	0	0	0	0	0	0	0	0	0	0	0	0	0	0	0	0	0	0	0	0	0	0	0
1887	0	0	0	0	0	0	0	0	0	0	0	0	0	0	0	0	0	0	0	0	0	0	0	0	0	0	0	0	0	0	0	0	0	0	0	0	0	0	0	0	0	0	0	0	0	0	0	0	0
1888	0	-0.0416111850865513	-0.0166444740346205	0	-0.182301805946375	0.0503271263210871	-0.00832223701731025	0	0	0	0	0.0590430675556227	0	0	0	0	0	0	0	0.0336826522864666	-0.0582556591211718	0	0	0	0	-0.0166444740346205	0	-0.0166444740346205	0	0	0	0	0	0	0	0.0503271263210871	0.051114534755538	0	0	0	0	0.100654252642174	0	0	0.405766644306501	0	0	0	-0.324173539457874
1889	0	0	0	0	0	0	0	0	0	0	0	0	0	-0.0818598559266536	0	0	0	0	0	0	0	0	0	0	0	0	0	0	0	0	0	0	0	0	0	0	0	0	0	0	0	0	0	0	0	0	0	0	0
1890	0	0	0	0	0	0	0	0	0	0	0	0	0	0	0	0	0	0	0	0	0	0	0	0	0	0	0	0	0	0	0	0	0	0	0	0	0	0	0	0	0	0	0	0	0	0	0	0	0
1891	0	0	0	0	0	0	-0.001530678626369	0	-0.0007653393131845	0	0	0	0	0	0.00414645270970685	0	0	0	0	-0.0007653393131845	0	0	0	-0.0007653393131845	0	0	0	0	0	0	0	0	0	0	0	-0.001530678626369	0	0	0	0	0	0	0	0	0	0	0	0	0
1892	0	0	0	0	0	0	0	0	0	0	0	0	0	-0.0287935502447452	0	0	-0.0143967751223726	0	0	0	0	0	0	0	0	0	0	0	0	0	0	-0.0287935502447452	0	0	0	0	0	0	0	0	0	0	0	0	0	0	0	0	0.352112676056338
1893	0	0	0	0	0	0	0	0	0	0	0	0	0	0	0	0	0	0	0	0	-0.06765899864682	0	0	0	0	0	0	0	0	0	0	0	0	0	0	0	0	0	0	0	0	0	0	0	0	0	0	0	0
1894	0	0	0	0	0	0	0	0	0	0	0	0	0	0	0	0	0	0	0	0	0	0	0	0	0	0	0	0	0	0	0	0	0	0	0	0	0	0	0	0	0	0	0	0	0	0	0	0	0
1895	0	0	0	0	0	0	0	0	0	0	0	0	0	0	0	0	0	0	0	0	0	0	0	0	0	0	0	-0.0279694201006899	0	0	0	0.052426925334437	-0.0279694201006899	0	0	0.0710732054015636	0	-0.0466157001678165	-0.0093231400335633	0	0	0	0	-0.0372925601342532	0	0.0337806452673104	0	0	0
1896	0	0	0	0	0	0	0	0	0	0	0	0	0	0	0	0	0	0	0	0	0	0	0.109170305676856	0	0	0	0	0	0	0	0	0	0	0	0	0	0	0	0	0	0	0	0	0	0	0	0	0	0.218340611353712
1897	0	0	0	0	0	0	0	0	0	0	0	0	0	0	0	0	0	0	0	0	0	0	0	0	0	0	0	0	0	0	0	0	0	0	0	0	0	0	0	0	0	0	0	-0.0287089648753211	0	-0.00625586487331874	0	0	0
1898	0	0	0	0	0	0	0	0	0	0	0	0	0	0	0	0	0	0	0	0	0	0	0	0	0	0	0	0	0	0	0	0	0	-0.0225292880744968	0	0	0	0	0	0	0	0	0	0	0	0	0	0	0
1899	0	0	0	0	0	0	0	0	0	0	0	0	0	0	0	0	0	0	0	0	0	0	0	0	0	0	0	0	0	0	0	0	0	0	0	0	0	0	0	0	0	0	0	0	0	0	0	0	0
1900	0	0	0	0	0	0	0	0	0	0	0	0	0	0	0	0	0	0	0	0	0	0	0	0	0	0	0	0	0	0	0	-0.037243947858473	0	0	0	0	0	0	0	0	0	0	0	0	0	0	0	0	0
1901	0	0	0	0	0	0	0	0	0	0	0	0	0	0	0	0	-0.0288350634371396	0	0	0	0	0	0	0	0	0	0	0	0	0	0	0	0	0	0	0	0	0	0	0	0	0	0	0	0	0	0	0	0
1902	0	0	0	0	0	0	0	0	0	0	0	0	0	0	0	0	0	0	0	0	0	0	0	0	0	0	0	0	0	0	0	0	0	0	0	0	0	0	0	0	0	0	0	0	0	0	0	0	0
1903	0	0	0	0	0	0	0	0	0	0	0	0	0	0	0	0	0	0	0	0	0	0	0	0	0	0	0	0	0	0	0	0	0	0	0	0	0	0	0	0	0	0	0	0	0	0	0	0	0
1904	0	0	0	0	0	0	0	0	0	0	0	0	0	0	0	0	0	0	0	0	0	0	0	0	0	0	0	0	0	0	0	0	0	0	0	0	0	0	0	0	0	0	0	0	0	0	0	0	0
1905	0	0	0	0	0	0	0	0	0	0	0	0	0	-0.0088944231966557	0	0	0	0	0	0	0	0	-0.0580609706941666	0	0	0	0	0	-0.0088944231966557	0	0	0	0	-0.0088944231966557	0	0	0	0	0	0	0	0	0	0	0	0	0	0	0
1906	-0.0096237128284092	0	0	0	0	0	0.0546448087431694	0	0	0	0	0	0	0	-0.0096237128284092	0	0.0546448087431694	0	0	0	-0.0096237128284092	0	0.163934426229508	-0.0096237128284092	0	0	0	0	0	0.0546448087431694	-0.0096237128284092	0	0	0	0	0	0.0546448087431694	0	0	0	0	0	0	0	0	0	0	0	0
1907	0	0	0	0	0	0	0	0	0	0	0	0	0	0	0	-0.0186081131373279	0	0	0	0	0	0	0	0	0	0	0	0	0	0	0	0	0	0	0	0	0	0	0	0	0	0	0	0	0	0	0	0	0
1908	0	0	0	0	-0.0075993616536211	0	0	0	0	0	0.0812347684809098	0	0	0	0	0	0	0	0	0	0	0	0	0	0	0	0	0	0	0	0	0	0	0	0	0	0	0	-0.0151987233072422	0	0	-0.0075993616536211	0.0406173842404549	0	0.0406173842404549	0	0	0	0
1909	0	0	0	0	0	0	-0.0212404418011895	0	0	0	0	0	0	0	0	0	0	0	0	0	0	0	0	0	0	0	0	0	0	0	0	0	0	0	0	0	0	0	0	0	0	0	0	0	0	0	0	0	0
1910	0	0	0	0	0	0	0	0	0	0	0	0	0	0	0	0	0	0	0	-0.0228050171037628	0	0	0	0	0	0	0	0	0	0	0	0	0	0	0	0	0	0	0	0	0	0	0	0	0	0	0	0	0
1911	0	0	0	0	0	0	-0.0212224108658744	0	0	0	0	0	0	0	0	0	0	-0.00707413695529145	0	0	0	0	0	0	0	0	0	0	0	0	0	0	0	0	0	0	0	0	0	0	0	0	0.0697836706210747	0	0	0	0	0	0
1912	0	0.0794912559618442	0	0	0.0397456279809221	0	0	-0.00906453952139231	-0.0634517766497462	0.0125520094167452	0	0	0	0	0	0	0.0125520094167452	0	0	-0.00906453952139231	0	-0.0181290790427846	0	0	0	-0.0181290790427846	0	-0.0543872371283539	0	0.0306810884595298	0	0	0	0	0	0	0	-0.00906453952139231	0	0	0	-0.0271936185641769	-0.00906453952139231	0	0	0	0	0	0
1913	0	-0.0350508236943568	0	0	0	0	0	0	0	0	0	0	0	0	0	0	0	0	0	0	0	0	0	0	0	0	0	0	0	-0.0350508236943568	0	0	0	0	0	0	0	0	0	0	0	0	0	0	0	0	0	0	0
1914	0	0	0	0	0	0	0	0	0	0	0	0	0	0	0	0	0	0	0	0	0	0	0	0	0	0	0	0	0	0	0	0	0	0	0	0	0	0	0	0	0	0	0	0	0	0	0	0	0
1915	0	0	0	0	0	0	0	0	0	0	0	0	0	0	0	0	0	0	0	0	0	0	0	0	0	0	0	0	0	0	0	0	0	0	0	0	0	0	0	0	0	0	-0.134680134680135	0	0	0	-0.269360269360269	0	0
1916	0	0	0	0	0	-0.0114744693057946	-0.0229489386115892	-0.0114744693057946	0	0	0	0	0	0	0	0	0	0	0	0	0	0	0	0	-0.0229489386115892	0	-0.0114744693057946	0	0	0	0	0	0	0	-0.0114744693057946	0	0	0	0	0.0827814569536424	0	0	0	-0.0114744693057946	0	0	-0.0229489386115892	0	0
1917	0	0	0	0	0	0	0	0	0	0	-0.00497561946462335	0	0	0	-0.00497561946462335	0	0	0	-0.00497561946462335	0	0	0	0	0	0	0	0	0	0	0	0	0.0180658551897545	0	0	0	0	0	0	0	0	0	0	0	0	0	0	0	0	0
1918	0	0	0	0	0	0	0	0	0	0	0	0	0	-0.0678886625933469	0	0	0	0	0	0.31505217670565	0	0	0	0	-0.135777325186694	0	0	0	0	0	0	0	-0.0678886625933469	0	0	0	0	0	0	0	0	0	0	-0.0678886625933469	0	0	0	0	0
1919	0	0	0	0	0	0	0	0	0	0	0	0	0	0	0	0	0	0	0	0	0	0	0	0	0	0	0	0	0	0	0	0	0	0	0	0	0	0	0	0	0	0	0	0	-0.00447547440028643	0	-0.00447547440028643	0	0
1920	0	0	0	0	0	0	0	0	0	0	0	0	0	0	0	0	0	0	0	0	0	0	0	0	0	0	0	0	0	0	0	0	0	0	0	0.0748076186956351	0	0	-0.125130344108446	0	0	0	0	0	-0.0208550573514077	0	0	-0.0417101147028154	0
1921	0	0	0	0	0	0	0	0	0	-0.0614628149969269	0	0	0	0	0	0	0	0.260416666666667	0	0	0	0	0	0	0	0	-0.0614628149969269	0	0	0	0	0	0	0	0	0	0	0	0	0	0	0	0	0	0	0	0	0	0
1922	0	0	0	0	0	0	0	0	0	0	0	0	0	0	0	0	0	0	0	0	0	0	0	0	0	0	0	0	0	0	0	0	0	0	0	0	0	0	0	0	0	0	0	0	0	0	0	0	0
1923	0	0	0	0	0	0	0	0	0	0	0	0	0	0	0	0	0	0	0	0	0	0	0	0	0	0	0	0	0	0	0	0	0	0	0	0	0	0	0	0	0	0	0	0	0	0	0	0	0
1924	0	0	0	0	0	0	0	0	0	0	0	0	0	0	0	0	0	0	0	0	0	0	0	0	0	0	0	0	0	0	0	0	0	0	0	0	0	0	0	0	0	0	0	0	0	0	0	0	0
1925	0	0	0	0	0	0	0	0	0	0	0	0	0	0	0	0	0	0	0	0	0	0	0	0	0	0	0	0	0	0	0	0	0	0	0	0	0	0	0	0	0	0	0	0	0	0	0	0	0
1926	0	0	0	0	0	0	0	0	0	0	0	0	0	0	0	0	0	0	0	0	0	0	0	0	0	0	0	0	0	0	0	0	0	0	0	0	0	0	0	0	0	0	0	0	0	0	0	0	0
1927	0	0	0	0	0	0	0	0	0	0	0	0	0	0	0	0	0	0	0	0	0	0	0	0	0	0	0	0	0	0	0	0	0	0	0	0	0	0	0	0	0	0	0	0	-0.0244379276637341	0	-0.0122189638318671	0	0
1928	0	0	0	0	0	0	0	-0.0685714285714286	0	0	0	0	0	0	0	0	0	0	0	0	0	0	-0.0685714285714286	0	0	0	0	0	-0.0457142857142857	-0.0228571428571429	0.074805194805195	0	0	0	-0.0228571428571429	0	0	0	0.195324675324675	0	0	0	-0.083116883116884	0	0	0	0	0	-0.0685714285714286
1929	0	0	0	0	0	0	0	0	0	0	0	0	0	0	0	0	0	0	0	0	0	0	0	-0.0786782061369001	0	0	0	0	-0.0786782061369001	0	0	0	0	0	0	0	0	0	0	0	0	0.3125	0	0	0	0	0	0	0
1930	0	0	0	-0.00616218880946512	0	0	0	0	0	0	0	0	-0.0308109440473256	-0.0123243776189302	0	0	0	0	0	0	0	0	0	0	0	0	0	0	0	0	0	0	0	0	0	0	0	0	0	0	0	0	0	0	0	0	0	0	0
1931	0	0	0	0	0	0	0	0	0	0	0	0	0	0	0	0	0	0	0	0	0	0	0	0	0	0	0	0	0	0	0	0	0	0	0	0	0	0	0	0	0	0	0	0	0	0	0	0	0
1932	0	-0.103573278094252	0	-0.0517866390471258	0	0	0	0	0	0	0	-0.103573278094252	-0.0517866390471258	0	0.269561050263957	0	0	0	-0.0517866390471258	0	0	0	0	0	0	0	0	0	0	0	0	0	0	0	0	0	0	-0.0517866390471258	0	0	0	0	0	0	0	0	-0.103573278094252	0	0
1933	0	0	0	0	0	0	0	0	0	0	0	0	0	0	0	0	0	0	0	0	0	0	0	0	0	0	0	0	0	0	0	0	0	0	0	0	0	0	0	0	0	0	0	0	0	0	0	0	0
1934	0	0	0	0	0	0	0	0	0	0	0	0	0	0	0	0	0	0	0	0	0	0	0	0	0	0	0	0	0	0	0	0	0	0	0	0	0	0	0	0	0	0	0	0	0	0	0	0	0
1935	0	0	0	0	0	0	0	0	0	0	0	0	0	0	0	0	0	0	-0.0135943447525829	0	0	0	0	0	0	0	0	0	0	0	0	-0.0135943447525829	0	0	0	0	0	0	0	0	0	0	0	-0.0271886895051659	0	0	0	0	0
1936	0	0	0	0	-0.0665335994677312	0	0	0	0	0	0	0	0	0	0	0	0	0	0	0	0	0	0	0	0	0	0	0	0	0	0	0	0	0	0	0	0	0	0	0	0	0	0	0	0	0	0	0	0
1937	0	0	0	0	0	0	0	0	0	0	0	0	0	0	0	0	0	0	0	0	0	0	0	0	0	0	0	0	0	0	0	0	0	0	0	0	0	0	0	0	0	0	0	0	0	0	0	0	0
1938	0	0	0	0	0	0	0	0	0	0	0	0	-0.0131856540084388	0	0	0	0	0	0	0	0	0	0	0	0	0	0	0	0	0	0	0	0	0	0	0	0	0	0	0	0	0	0	0	0	0	0	0	0
1939	0	0	0	0	-0.132890365448505	0	0	-0.199335548172757	0	0	0	0	0	0	0	0	-0.0664451827242525	0	0	0	0	0	0	0	0	0	0	0	0	0	0	0	0	0	0	0	0	0	-0.199335548172757	0	0	0	0	0	0	0	0	0	0
1940	0	-0.0261301280376274	0	0.12674961721212	0	-0.028080639525635	0	0	-0.0522602560752548	-0.0261301280376274	0	0.0764398726248742	0	-0.0261301280376274	0	0	0	0	0	0	0	0	0	0	0	0	-0.0261301280376274	0	0	-0.0261301280376274	0	0	0	0	-0.10452051215051	-0.0522602560752548	0	-0.0261301280376274	0	0	0	0	0	0	0	0	-0.0783903841128822	0	-0.0522602560752548
1941	0	0	0	0	0	0	0	-0.222882615156018	0	0	0	0	0	0	0	0	0	0	0	0	0	0	0	0	0	0	0	0	0	0	0	0	0	0	0	0	0	0	0	0	0	0	0	0	0	0	0	0	-0.0742942050520059
1942	0	0	0	0	0	0	0	0	0	-0.00344530577088717	0	-0.00344530577088717	0	-0.00344530577088717	0	0	0	0	0	-0.00344530577088717	0	-0.00344530577088717	0	0	0	0	0	-0.00344530577088717	0	-0.00344530577088717	0	0	0	0	0	0	0	0	0	0	0	0	0	0	0	0	0	0	0
1943	0	0	0	0	0	0	0	0	0	0	0	0	0	0	0	0	0	0	0	0	0	0	0	0	0	0	0	0	0	0	0	0	0	0	0	0	0	0	0	0	0	0	0	0	0	0	0	0	0
1944	0	0	0	0	0	0	0	0	0	0	0	0	0	0	0	0	0	0	0	0	0	0	0	0	0	0	0	0	0	0	0	0	0	0	0	0	0	0	0	0	0	0	0	0	0	0	0	0	0
1945	0	0	0	0	-0.0140429714927679	0	0	0	0	0	0	0	0	0	0	0	0	0	0	0	0	0	0	0	0	0	0	0	0	0	0	0	0	0	0	0	0	0	0	0	0	0	0	0	0	0	0	0	0
1946	0	0	0.223912125052808	0	0	0.13772708069286	0	0	0.497676383607943	0	0	0	0.190959019856358	0	0	0.69032530629489	-0.042247570764681	1.74228981833544	0	0	-0.0844951415293621	-0.253485424588086	-0.042247570764681	0	0	0	0	1.7887621461766	0	0	0	0.95057034220533	-0.0844951415293621	0.222222222222222	0	0	1.83185466835657	-0.211237853823405	1.61047739754964	-0.168990283058724	0	-0.126742712294043	0	0	-0.211237853823405	0	0	-0.042247570764681	-0.610054921842
1947	0	0	-0.099304865938431	0	0	0	0	0	0	0	0	0	-0.099304865938431	0	0	-0.148957298907646	0	0	0.516795865633075	0	0	0	0	0	0	-0.099304865938431	0	0	0	0	-0.099304865938431	0.258397932816537	0	-0.0496524329692155	0	-0.099304865938431	0	-0.297914597815293	-0.0496524329692155	0	0.318186133756213	-0.287778829844833	0.636372267512426	0.159093066878106	0	0.258397932816537	-0.099304865938431	0	0
1948	0	0	0	0	0	0	0	0	0	0	0	0	-0.0302053966975433	0	0	0	0	0	0	0	-0.0100684655658478	0	0	0	0	0	0	0	0	0	0	0	0	0	0	0	-0.0100684655658478	0	0	0	0	0	0	0	0	0	0	0	0
1949	0	0	0	0	0	0	0	0	0	0	0	0	0	0	0	0	0	0	0	0	0	0	0	0	0	0	0	0	0	0	0	0	0	0	0	0	0	0	0	0	0	0	0	0	0	0	0	0	0
1950	0	0	0	0	0	0	0	0	0	0	0	0	0	0	0	0	-0.013550135501355	0	-0.013550135501355	0	0	0	-0.02710027100271	0	0	0	0	0	0	0.0611324634530886	-0.02710027100271	-0.013550135501355	0.0204820569490235	0	-0.013550135501355	-0.0542005420054201	-0.149051490514905	-0.02710027100271	0	0	0	0	0	0	0	0	0	0	0
1951	0.029863190750533	0	0	0	0	0	0	0	0	0	0	0	0	0	0	0	0	0	0	0	0	0.0807102502017756	0	0	0	0	0	0	0	0	0	0	0	0	0	0	0	0	0	0	0	0	0	0	0	0	0	0	0
1952	0	0	0	0	0	0	0	0	0	0	0	0	0	0	0	0	0	0	0	0	0	0	0	0	0	0	0	0	0	0	0	0	0	0	0	0	0	0	0	-0.0338983050847458	0	0	-0.0338983050847458	0	0	0	0	0	0
1953	0	0	0	-0.28169014084507	-0.112676056338028	-0.338028169014085	0	0	0	-0.338028169014085	0	0	0	-0.338028169014085	0	0	-0.0563380281690141	0	0	0	0	0	0	0	0	0	0	0	0	0	0	0	0	0	0	0	0	0	0	0	0	0	0	0	0	0	-0.0563380281690141	0	0
1954	0	0	0	0	0	0	0	0	0	0	0	0	0	0	0	0	0	0	0	0	0	0	0	0	0	0	0	0	0	0	0	0	0	0	0	0	0	0	0	0	0	0	0	0	0	0	0	0	0
1955	0	0	0	0	0	0	0	0	0	-0.0111569786901707	0	0	0	0	0	0	0	0	0	0	0	0	0	0	0	0	0	0	0	0	0	0	0	0	0	0	0	0	0	0	0	0	0	0	0	0	0	0	0
1956	0	0	0	0	0	0	0	0	0	0	0	0	0	0	0	0	0	0	0	0	0	0	0	0	0	0	0	0	0	-0.0132538104705103	0	0.146618291847635	0	0	0	0	0	0	0	0	0	0	0	0	0	0	0	0	0
1957	-0.031201248049922	0.236974768246928	0	0.00928301594873701	0	0.130735807944714	-0.031201248049922	-0.115521976250951	0	0	-0.218408736349454	0	-0.062402496099844	0	0	-0.15600624024961	0	0	0	0	0	0	0	0	-0.062402496099844	0	0	0	0	0	0	0	-0.115521976250951	0	0	0	-0.062402496099844	0	-0.062402496099844	0	0	0	0	-0.093603744149766	0.165289256198347	0	0	0	0
1958	0	0	0	0	0	0	0	0	0	0	0	0	0	0	0	0	0	0	0	0	0	0	0	0	0	0	0	0	0	0	0	0	0	0	0	0	0	0	0	0	0	0	0	0	0	0	0	0	0
1959	0	0.17636684303351	0	0	0	0	0	0	0	0	0	0	0	0	0	0	0	0	0	0	0	0	0	0	0	0	0	0	0	0	0	0	0	0	0	0	0	0	0	0	0	0	0	0	0	-0.0440140845070423	0	0	0
1960	0	0	0	0	0	0	0	0	0	0	0	0	0	0	0	0	0	0	0	-0.0196001568012544	0	0	-0.0588004704037632	0	0	0	0	0	0	0	0	0	0	0	0	0	0	0	0	0	0	0	0	0	0	-0.0196001568012544	0	0	0
1961	0	0	0	0	0	0	0	0	0	0	0	0	0	0	0	0	0	0	0	-0.0366300366300366	0	0	0	0	0	0	0	0	0	0	0	0	0	0	0	0.407331975560081	0	0	0	0	0	0	0	0	0	-0.10989010989011	0	0	0
1962	0	0	0	0	0	0	0	0	0	0	0	0	0	0	0	0	0	0	0	0	0	0	0	0	0	0	0	0	0	0	0	0	0	0	0	0	0	0	0	0	0	0	-0.0574712643678161	0	0	0	0	0	0
1963	0	0	0	0	0	0	0	0	0	0	0	0	0	0	0	0	0	0	0	0	0	0	0	0	0	0	0	0	0	0	0	0	0	0	0	0	0	0	0	0	0	0	0	0	0	0	0	0	0
1964	-0.0103702167375298	-0.0039292334540622	-0.0103702167375298	0	-0.0103702167375298	0	0	-0.0103702167375298	0.0168112000209975	0	0	0	0	0	0	0	0	-0.0207404334750596	0	0.0375516334960571	0.0751032669921142	-0.0207404334750596	0	0	0	0	0	0	0	0	0	0	-0.0103702167375298	0	0	0	0.0375516334960571	0	0	0	0	0	0	0	0	0	0	0	0
1965	0	0	0	0	0	0	0	-0.0108920596884871	0	0	0	0	0	-0.0108920596884871	0	0	0	0	0	0	0	0	0	0	0	0	0	0	0	0	0	0	0	0	0	0	0	0	0	0	0	0	0	0	0	0	0	0	0
1966	0	0	0	0	0	0	0	0	0	0	0	0	0	0	0	0	0	0	0	0	0	0	0	0	0	0	0	0	0	0	0	0	0	0	0	0	0	0	0	0	0	0	0	0	0	0	0	0	0
1967	0	0	0	0	0	0	0	0	0	0	0	0	0	0	0	0	0	0	0	0	0	0	0	0	0	0	0	0	0	0	0	0	0	0.00821726447265705	0	0	0	0	0	0	0	0	0	0	0	0	0	0	0
1968	0	0	0	0	0	0	0	0	0	0	0	0	0	0	0	0	0	0	0	0	0	0	0	0	0	0	0	0	0	0	0	0	0	0	0	0	0	0	0	0	0	0	0	0	0	0	0	0	0
1969	0	0	0	0	0	0	0	0	0	0	0	0	0	-0.0180212650928095	0	0	0	0	0	0	0	0	0	0	0	-0.036042530185619	0	0	0	0	0	0	0	0	0	0	0	0	0	0	0	0	0	0	0	0	0	0	0
1970	0	0	-0.277200277200277	0	0	0	0	0	0	0	0	0	0	0	0	0	0	0	0	0	0	0	0	0	0	0	0	0	0	-0.0346500346500346	0	0	-0.138600138600139	0	0	0	0	0	0	0	0	0	0	0	0	0	0	0	0
1971	0	0	0	0	0	0	0	0	0	0	0	0	0	0	0	0	0	0	0	0	0	0	0	0	0	0	0	0	0	0	0	0	0	0	0	0	0	0	0	0	0	0	0	0	0	0	0	0	0
1972	0	0	-0.0444247001332741	0	0	0	0	0	0	0	0	0.0384049666068119	0	-0.0666370501999111	-0.0444247001332741	-0.022212350066637	-0.650177885458937	-0.155486450466459	0	0	0.266968182208468	0	0	-0.733007552199023	-0.022212350066637	0	0	0	0	-0.0888494002665482	0	0	0	0	0	0	0	0	0	0	0.0384049666068119	0	-0.0444247001332741	0	0	0	0	0.0606173166734489	0
1973	0	0	0	0	0	0	0	0	0	0	0	0	0	0	0	0	0	0	0	0	0	0	0	0	0	0	0	0	0	0	0	0	0	0	0	0	0	0	0	0	0	0	0	0	0	0	0	0	0
1974	0	0	0	0	0	0	0	0	0	0	0	0	0	0	0	0	0	0	0	0	0	0	0.0749986135532513	0	0	0	0	0	0	0	0	0	0	0	0	0	0	0	0	0	0	0	0	0	0	0	0	0	0
1975	0	0	0	0	0	0	0	-0.0115101289134438	0	0	0	0	0	0	0	0	0	0	0	0	0	0	0	0	0	0	0	0	0	-0.0115101289134438	0.0327521905835975	0	0	0	0	0	0	0	0	-0.0460405156537753	0	0	0	0	0	0	0	0	-0.0115101289134438
1976	0	0	0	0	0	0	0	0	0	0	0	0	0	0	0	0	0	0	0	0	0	0	0	0	0	0	0	0	0	0	0	0	0	0	0	0	0	0	0	0	0	0	0	0	0	0	0	0	0
1977	0	0	0	0	0	0	0	0	0	0	0	0	0	0	0	0	0	0	0	0	0	0	0	-0.0193535900909619	0	0	0	0	0	0	0	0	0	0	0	-0.0193535900909619	0	0	0	0	0	0	0	0	0	0	0	0	0
1978	0	0	0	0	0	0	0	0	0	0	0	0	0	0	0	0	0	0	0	-0.0207210940737671	0	0	0	0	0	0	0	0	0	0	0	0	0	0	0	0	0	0	0	0	0	-0.0207210940737671	0	0	0	0	0	0	0
1979	0	0	0	0	0	0	0	0	0	0	0	0	0	0	0	0	0	0	0	0	0	0	0	0	0	0	0	0	0	0	0	0	0	0	0	0	0	0	0	0	0	0	0	0	0	0	0	-0.0714285714285714	0
1980	0	0	0	0	0	0	0	0	0	0	0	0	0	0	0	0	0	0	0	0	0	0	0	0	0	0	0	-0.0249875062468766	0	0	0	0	0	0	-0.0249875062468766	-0.0749625187406297	-0.0249875062468766	0	-0.124937531234383	0	0	0	0	0	0	0	0	0	0
1981	0	0	0	0	0	0	-0.0294985250737463	0	0	0	0	0	0	0	0	0	0	0	0	0	0	0	0	0	0	0	0	0	0	0	0	-0.0294985250737463	0	0	0	0	0	0	0	-0.0294985250737463	0	0	0	0	0	0	0	0	0
1982	0	0	0	0	0	0	0	0	0	0	0	0	0	0	0	0	0	0	0	0	0	0	0	0	0	0	0	0	0	0	0	0	0	0	0	0	0	0	-0.00441871768812691	0	0	0	0	0	0	0	0	0.0186462800671266	0
1983	0	0	0	0	0	0	0	0	0	0	0	0	0	0	0	0	0	0	0	0	-0.0780234070221066	0	0	0	0	0	0	0	0	0	0	0	0	0	0	0	0	0	0	-0.0260078023407022	0	0	0	0	0	0	0	0	0
1984	0	0	0	0	0	0	0	0	0	0	0	0	0	0	0	0	0	0	0	0	0	0	0	0	0	0	0	0	0	0	0	0	0	0	0	0	0	0	0	0	0	0	0	0	0	0	0	0	0
1985	0	0	0	0	0	0	0	0	0	0	0	0	0	0	0	0	0	0	0	0	0	0	0	0	0	0	0	0	0	0	0	-0.147783251231527	0	0	0	0	-0.0985221674876847	0	0	0	-0.197044334975369	0	0	0	0	0	0	0	0
1986	0	0	0	0	0	0	0	0	0	0	0	0	0	0	0	0	0	0	0	0	0	0	0	0	0	0	0	0	0	0	0	0	0	0	0	0	0	0	0	0	0	0	0	0	0	0	0	0	0
1987	0	0	0	0	0	0	0	0	0	0	0	0	0	0	0	0	0	0	0	0	0	0	0	0	0	0	0	0	0	0	0	0	0	0	0	0	0	0	0	0	0	0	0	0	0	0	0	0	0
1988	-0.000478459742397275	0	-0.00143537922719182	0	-0.000478459742397275	0	0	0	0	0	0	0	-0.000478459742397275	0	0	0	0	0	0	0	-0.000956919484794549	0	0	0	0	0	0	0	0	0	0	0	0	0	0	0	0	0	0	0	0	0	-0.000956919484794549	0	0	0	0	0	0
1989	0	0	0	0	0	0	0	0	0	0	0	0	0	0	0	0	0	0	0	0	0	0	0	0	0	0	0	0	0	0	0	0	0	0	0	0	0	0	0	0	0	0	0	0	0	0	0	0	0
1990	0	0	0	0	-0.130832969908417	0	0	-0.0436109899694723	0	0	0.168067226890756	0	0	0	0	0	0	0	0	-0.193574158839288	0	0	0	-0.218054949847362	0	0	0	0	-0.174443959877889	0	-0.0436109899694723	0	0	0	0	0	0	0	0	0	0	-0.0872219799389446	0	0	0.068091780977546	-0.0436109899694723	0	0	0
1991	0	0	0	0	0	0	0	0	0	0	0	0	0	0	0	0	0	0	0	0	0	0	0	0	0	0	0	0	0	0	0	0	0	0	0	0	0	0	0	0	0	0	0	0	0	0	0	0	0
1992	0	-0.0318674314850223	0	0	0	0	0	0	0	0	0	0	0	0	0	0	0	0	0	0	0	0	0	0.0622059457492204	0	0	0	0	0	0	0	0	0	0	0	0	0	0	0	0	-0.104775797780013	0	0	0	-0.892288081580625	0	-0.192733506130958	0	-0.0956022944550669
1993	0	0	0	0	0	0	0	0	-0.0230202578268877	0	0	0	0	0	0	0	0	0	0	0	0	0	0	0	0	0	0	0	0	0	0	0	0	0	0	0	0	0	0	0	0	0	-0.0230202578268877	0	0	-0.0460405156537753	0	0	0
1994	-0.0395726157499011	0	0	-0.026725853535441	-0.118717847249703	-0.0791452314998021	0	-0.0791452314998021	-0.0395726157499011	0	-0.0395726157499011	0	0	0	0	0	0.171137225214065	0	0	0	0	0	0	0	0	-0.0395726157499011	0	0	0	0	0	-0.0791452314998021	0	-0.0395726157499011	-0.316580925999209	0	0	0	0.012846762214461	-0.0791452314998021	-0.989315393747527	0	0	0	0	0	-0.172169554320584	0	0
1995	1.37896825396826	-0.125	-0.625	-0.291666666666667	-0.125	-0.583333333333333	0	-0.166666666666667	-0.0833333333333333	-0.125	3.09126984126984	0.668650793650794	-0.0833333333333333	0	0.543650793650794	0	-0.0416666666666667	-0.125	-0.375	-0.5	-0.0833333333333333	-0.291666666666667	1.12896825396826	-0.0416666666666667	-0.458333333333333	0.376984126984127	-0.166666666666667	1.17063492063492	-1.08333333333333	-0.625	2.46626984126984	-0.958333333333333	-0.333333333333333	0.126984126984127	-1.08333333333333	-1	-1.04166666666667	0.126984126984127	1.79761904761905	-0.541666666666667	-0.5	-0.375	-0.458333333333333	-0.708333333333333	-0.414682539682536	0	-0.5	-0.75	-0.333333333333333
1996	0	0	0	0	0	0	0	0	0	0	0	0	0	0	0	0	0	0	0	0	-0.0114995400183993	0	0	0	0	0	0	-0.0919963201471941	0.0932153007621712	0	0	0	0	-0.0114995400183993	0	0	0	0	0	0	0	0	0	0	0	0	0	0	0
1997	0	0	0	0	0	0	0	0	0	0	0	0	0	0	0	0	0	0	0	0	0	0	0	0	0	0	0	0	0	0	0	0	-0.0646412411118294	0	-0.0646412411118294	0	0.276243093922652	0	0	0	0	0	0	0	0	0	0	0	0
1998	0	0	0	0	0	0	0	0	0	0	0	0	0	0	0	0	0	0	0	0	0	0	0	0	0	0	0	0	0	0	0	0	0	0	0	0	0	0	0	0	0	0	0	0	0	0	0	0	0
1999	0	0	0	0	0	0	0	0	0	0	0	0	0	0	0	0	0	0	0	0	0	0	0	0	0	0	0	0	0	0	0	0	0	0	0	0	0	0	0	0	0	0	0	0.0431406384814495	0	0	0	0.0862812769628991	0
[truncated: 2,393 more rows]
[truncated: 352 more columns]
