# Supplementary material for: Ssl2/TFIIH function in transcription start site scanning by RNA polymerase II in Saccharomyces cerevisiae
Source: eLife. 2021 Oct 15;10:e71013. doi: 10.7554/eLife.71013 (PMC8589449; doi:10.7554/eLife.71013)
Supplement: Figure 4—figure supplement 1—source data 5. [file elife-71013-fig4-figsupp1-data5.csv]

	V1	V2	V3	V4	V5	V6	V7	V8	V9	V10	V11	V12	V13	V14	V15	V16	V17	V18	V19	V20	V21	V22	V23	V24	V25	V26	V27	V28	V29	V30	V31	V32	V33	V34	V35	V36	V37	V38	V39	V40	V41	V42	V43	V44	V45	V46	V47	V48	V49
1	0	0	0	0	0	0	0	0	0	0	0	0	6.95222349099513e-05	0	0	0	0.000130096870129498	0	0	0	0	0	0	0	0	0	-6.05746352195467e-05	0	0	0	0	0	0	0	0	-0.000121149270439093	0	0	-6.05746352195467e-05	0	0	0	0	0	-0.000121149270439093	0	0	0	0
2	0	0	0	0	0	0	0	0	0	0	0	0	0.00100303920880267	0	0	0	0	0	0	0	0	0	0	0	0	0	0	0	-0.000415498078321388	0	0	0	0	0	0	0	0	0	0	0	0	0	0	0	0	0	0	0	0
3	0	0	0	0	0	0	0	0	0	0	0	0	0	0	0	0.0028499473563472	0	0	0.00513347022587269	0	-0.00209174388687849	0	0	0	0	0	0	0	0	0	-0.012742242303918	0	0.00189996490423144	-0.00418348777375698	0	0	0	0	0	0	0	0	0	0	0	-0.00418348777375698	-0.004375266756404	0	0
4	0	0	0	0	0	0	0	0	0	0	0	0	0	0	0	0	0	0	0	0	0	0	0	0	0	0	0	0	0	0	0	0	0	0	0	0	0	0	0	0	0	0	0	0	0	0	0	0	0
5	0	0	0	0	0	0	0	0	0	0	0	0	0	0	0	0	0	0	0	0	0	0	-0.0202101859337106	0	0.0080780861702446	0	0	0	0	0	0	0	0	0	0	0	0	0	0	0	0	0	0	0	0	0	0	0	0
6	0	0	0	0	0	0	-0.00124500441976569	0	0	0	0	0	0	0	0	0	0	-0.00124500441976569	0	0	0	0.00566107164086161	0	0.00441606722109592	0	-0.00056395045796684	0	0	0	0	0	0	0.00441606722109592	0	0	0	0	0	-0.00622502209882845	0	0	0	-0.00249000883953138	0	0	0	0	0	0
7	0	0	0	0.00419558533676447	0	0	0	0	0	0	0	0.0112662209869094	0	0	0	0	0	0	0	0	0	0	0	0	0	0	0	0	0	0	0	0	0	0	0	0	0	0	-0.00575010062676097	0	0	0	0	0	0	0.0141412713002899	0	0	0
8	0	0	0	-0.00266418009857466	0	0	0.00509242756021796	0	0	0	0	0	0.0101848551204359	0	0	0	0.00509242756021796	0	0	0	0	0	0	0	0	0.00509242756021796	-0.00532836019714933	0	0	0	0.00994892248350457	0	0	0	0	0.0123771699451478	-0.00266418009857466	0	-0.00266418009857466	0	0	0	0	0	0	0	-0.00266418009857466	0	0
9	0	0	0.000382144672330051	0	0	0	0	0	0	0.000226903738400592	0	0.000382144672330051	0	-0.000155240933929459	0	0.000979277758073499	-0.000155240933929459	0	0.00096736243308631	0	0.000382144672330051	0	0	0	0	0	0.00137333775539074	0	0	0	0	0	0	0	-0.000155240933929459	0	0	0	0	0	0	0	0	0	0	0	0	0	0
10	0	0	0	0	0	0	0	0	0	0	0	-0.00883080183680678	0	0	0	0	0	0	0	0	0	0	0	0	0	0	0	0	0	0	0	0	0	0	0	0	0	0	0	0	-0.00883080183680678	0	0	0	0	0	0	0	0
11	-0.0038249694002448	0.00018889478107346	0	0	-0.0076499388004896	-0.06469376402079	-0.0038249694002448	0	0	-0.0076499388004896	-0.059357636371957	-0.0038249694002448	-0.0759327036616755	-0.0305997552019584	0.00401386418131826	0	0	0.0129860664493221	0	0	0	0	0	0.00783883358156306	0	0	0	0	-0.0151109828199057	-0.0038249694002448	0	-0.0902881073572875	0.00783883358156306	0	0.000377789562146898	0	-0.0038249694002448	0.000566684343220398	-0.0267747858017136	0.0313553343262523	-0.0114749082007344	-0.0112860134196609	-0.0097748551710732	-0.080749220746063	-0.0038249694002448	-0.0114749082007344	-0.0038249694002448	-0.0638911111177206	-0.112907207975385
12	0	0	0	0	0	0	0	0	0	0.00521054429899064	0	-0.00998542128492401	0	0	0	0	-0.0039941685139696	0	0	0	0	0	0	0	0	0	0	0	0	0	0	0	0	0	0.00460235640648012	0	0	0	0	0	0	0	0	0	0	0	-0.0039941685139696	0	0
13	0	0	0	0	0	0	0	0	0	0	0	0	0	0	0	0.00386847195357834	0	0	0	0	0	-0.00341093203717916	0.00386847195357834	0	0	0	-0.00682186407435832	0	0	0	0	0	0	-0.00682186407435832	0	0	-0.00170546601858958	0	0	0	0	0	0	0	0	0	0	0	0
14	0	0	-0.019005986885869	0	0	0	0	0	0	0	0	0	0	0	0	0	0	0	0	-0.00950299344293452	0	0	0	0	0	0	0	0	0	0	0	0	-0.00950299344293452	0	0	0	0	0	0	0	0	0	0	0	0	0	0	0	0
15	0	0	0	0	0	0	0	0	0	0	0	0	0	0	0	0	0	0	0	0	0	0	0	0	0	0	0	0	0	0	0	0	0	0	0	0	0	0	0	0	0	0	0	0	0	0	0	0	0
16	0	0	0	0	0	0	0	0	0	0	0	0	0	0	0	0	0	0	0	0	0	0	0	0	0	0	0	0	0	0	0	0	0	0	0	0	0	0	0	0	0	0	0	0	0	0	0	0	0
17	-0.00852805730854511	0	0	0	0	0	0	0	0	0.071360608943863	0	0	0	0	-0.0170561146170902	0	0	0	0	0	0	0	0	0	0	0	0	0	0	0	0	0	0	0	0	0	0	0	0	0	0	0	0	0	0	0	0	0	0
18	0	0	0	0	0	0	0	0	0	0	0	0	0	0	0	0	0	0	0	0	0	0	0	0	0	0	0	0	0	0	0	0	0	0	0	0	0	-0.000620385880017371	0	0	0	0	0	0	0	0	-0.000620385880017371	-0.00061825770592581	0
19	0	0	0	0	0	0	0	0	0	0	0	0	0	0	0	0	0	0	0	0	0	0	0	0	0	0	0	0	0	0	0	0	0	0	0	0	0	0	0	0	0	0	0.0365764447695684	0	0	0	0	0	0
20	0	0	0	0	0	0	0	0	0	0	0	0	0	0	0	0	0	0	0	0	0	0	0	0	0	0	-0.0211999152003392	0	0	0	0	0	-0.0211999152003392	0	0	-0.0211999152003392	0	0	0	0	0	0	0	0.0558035714285714	0	0	0	0	0.0692073124564646
21	0	0	0	0	0	0	0	0	0	0	0	0	0	0	0	0	0	0	0	0	0	0	0	0	0	0	0	0	0	0	0	0	0	0	0	0	0	0	0	0	0	0	0	0	0	0	0	0	0
22	0	0	0	0	0	0	0	0	0	-0.00304645849200305	0	0.00169100144052882	0	0	0	0	-0.00304645849200305	0	0	0	0	0	0	0	0	0	0	0	0	0	0	0	0	0	0	0	0	0	0	0	-0.00304645849200305	0	0	0	0.00778391842453491	-0.00304645849200305	0	0	0
23	0	0	0	0	0	0	0	0	0	0	0	0	0	0	0	0	0	0	0	0	0	0	0	0	0	0	0	0	0	0	0	0	0	0	0	0	0	0	0	0	0	0	0	0	0	0	0	0	0
24	0	0	0	-0.0133579444700035	0	0	0	-0.0360845957129174	0.00398923769709321	-0.0241168826216377	-0.00034755784468097	0.0246305418719212	0	0.0388497034368891	-0.00433679554177418	0	0	-0.00216839777088709	0.100924362333499	-0.00216839777088709	0.0432695496814649	0.0061576354679803	0	0	-0.0130103866253225	-0.003558629149611	-0.00216839777088709	0	0	0	0.0061576354679803	0	0	0.0282722217243334	0	0	-0.00251595561556807	-0.00216839777088709	0	0	-0.0089380982254281	0.0184729064039409	0	-0.0090211489282293	0	-0.0020853470680858	-0.00216839777088709	0	0
25	0	0	0	0	0	0	0	0	0	0	0	0	0	0	0	-0.000570057176734827	0	0	0	0	0	0	0	0	0	0	0	0	0	0	0	0	0	0	0	0	0	0	0	0	0	0	-0.000285028588367413	0	0	0	0	0	0
26	0	0	0	0	0.16273393002441	-0.0663129973474801	0	0	0	0.210944396362875	0	0	0	0	0	0.081366965012205	-0.0331564986737401	0	0	0	-0.0331564986737401	0	0	0	0	0	0	0.210944396362875	0	0	0	0	0	0	0	0	0	0	0	0	0	0	0	0	0	0	0	0.0482104663384649	0
27	0	0	0	0	0	0	0	0	0	0	0	0	0	0	0	0	0	0	0	0	0	0	0	0	0	0	0	0	0	0	0	0	0	0	0	0	0	0	0	0	0	0	0	0	0	0	0	0	0
28	0	0	0	0	0	0	0	0	0	0	0	0	0	-0.00141123341800734	0	-0.00141123341800734	0	0	0	0	0	0	0	0	0.0028298950108951	0.00565979002179019	0	0	0	0	0	0	0	0	0	0	0	0	0	0	0	0	0	0	0	0	0	0	0
29	0	0	0.0105089851823309	0	0	0.0273354233402886	0	0	0	0.0105089851823309	-0.0038472636337405	0	0.0304941498281021	0	0	0.00157936324390671	0	0	-0.00996242765731484	0	-0.0068037011695014	0	0	-0.0068037011695014	0	0	-0.04199699235681	0.00315872648781343	0	0	-0.00192363181687025	-0.015389054534962	0	0	0	0	0.00157936324390671	0	0	0	0	0	0	-0.00611516402357429	0	-0.00192363181687025	0	0	0
30	0	0.0181735574738755	0	0	0	0	0	0	0	0	0	0	0	0	0	-0.0405104314360948	0	0	0	-0.00810208628721896	0	0	0	0	0	0	0	0	0	0	0	0	0	0	0	0	0	0	0.00503573559332828	0	0	0	0	0	0	0	0	0	0
31	0	0	0	0	0	0	0	0	0	0	0	0	0	0	0	0	0	0	0	0	0	0	0	0	0	0	0	0	0	0	0	0	0	0	0	0	0	0	0	0	0	0	0	0	0	0	0	0	0
32	0	0	0	0	0	0	0	0	0	0	0	0	0	0	0	0	0	0	0	0	0	0	0	0	0	0	0	0	0	-0.00337001027853135	0	0	0	0	0	0	0	0	0	0	0	0	0	0	0	0	0	0	0
33	0	0	0	0	0	0	0	0	0	0	0	0	0	0	0	0	0	0	0	0	0	0	0	0	0	0	0	0	0	0	0	0	0	0	0	0	0	0	0	0	0	0	0	0	0	0	0	0	0
34	0	0	0	0	0	0	0	0	0	0	0	0	0	0	0	0	0	0	0	0	0	0	0	0	0	0	0	0	0	0	0	0	0	0	0	0	0	0	0	0	0	0	0	0	0	0	0	0	0
35	0	0	0	0	0	0	0	0	0	0	0	0	0	0	0	0	0	0	0	0	0	0	0	0	0	0	0	0	0	0	0	0	0	0	0	0	0	0	0	0	0	0	0	0	0	0	0	0	0
36	0	0	0	0	0	0	0	0	0	0	0	0	0	0	0	0	0	0	0	0	0	0	0	0	0	0	0	0	0	0	0.0444247001332741	0	0	0	0	0	0	0	0	0	0	0	0	-0.0317662007623888	0	0	0	0	-0.0667570025350869
37	0	0	0	0	0	0	0	0	0	0	0	0	0	0	0	0	0	0	0	0	0	0	0	0	0	-0.00943663300934227	0	0	0	0	0	0	0	0	0	0	0	0	0	0	0	0	0	0	0	0	0	0	0
38	-0.574095308683102	0.882290544949693	-0.0017902714857195	0.24298459739927	0.512778510297194	-1.24164278892073	-0.0477554918815664	-0.288323222775118	0.544421558807282	0.0919304407916942	0.233406644950674	-0.0955109837631328	0	6.22799644452085	-0.725283735652093	0	-0.0477554918815664	-0.143266475644699	0.229826101979235	0	0	0.779618475243679	0	0	-0.010741628914317	0	0	0.374882849109653	0.417267526534061	0.0937207122774133	0.03880413445297	0	-0.07281929268164	0.0937207122774133	-0.143266475644699	-0.198183053469144	0.02090141959577	0.139685932673261	-0.0955109837631328	0.139685932673261	0	-0.0955109837631328	0.28116213683224	-0.0477554918815664	0	0.551582644750163	-0.0477554918815664	0	0.0919304407916942
39	0	-0.019972568469769	0	-0.086715467647511	0	-0.0307619824420624	-0.00521893429361724	0	0	-0.0464187853229144	-0.0021578827944586	0.0505830834613553	-0.0104378685872345	0.00827998579277586	-0.00195780485987601	-0.0260946714680862	-0.00521893429361724	0.021978983813751	0	-0.0021578827944586	0	-0.00521893429361724	0	-0.0021578827944586	0	0	0	-0.00521893429361724	0	0	0	0	0.0030610514991586	0	0	0	0	0	0	0	0	0	0	0	0	0	0	0	0
40	0	0	0	0	0	0	0	0	0	0	0	0	0	0	0	0	0	0	0	0	0	0	0	0	0	0	0	0	0	0	0	0	0	0	0	0	0	0	0	0	0	-0.00708340711882415	0	0	0	0	0	0	0
41	0	0	0	0	0	0	0	0	0	0	0	0	0	0	0	0	0	0	0	0	0	0	0	0	0	0	0	0	0	0	0	0	0	0	0	0	0	0	0	0	0	0	0	0	0	0	0	0	0
42	0	0	0	-0.00456746140495113	0	0	0	0	0	0	0	0	0	0	0	0	0	0	0	0	0	0	0	0	0	0	0	0	0	0	-0.0274047684297068	0	0	0	0	0	0	0	0	0	0	0	0	0	0	0	0	0	0
43	0	0	0	0	0	0	0	0	-0.00147898364244091	0	0	-0.00147898364244091	0	-0.00443695092732274	0.0105109531811428	0	0	-0.00295796728488183	0	0	0	0	0	0	0	0	0	0	0	0	0	0	0	0	-0.00147898364244091	0	0	0	0	0	0	0	0	0	0	0	0	0	0
44	0	0	0	0	0	0	0	0	0	0	0	0	0	0	0	0	0	0	0	0	0	0	0	0	0	0	0	0	0	0	0	0	0	0	0	0	0	0	0	0	0	0	0	0	0	0	0	0	0
45	0	-0.082535757221739	0	-0.024635030068027	0	-0.017261334035316	0	-0.0135464643727987	0	0	0	0	0	0	0	0	0	0	0	0	0	0	0	0	0	0	0	0	0	0	0	0	0	0	0	0	0	0	0	0	0	0	0	0	0	0	0	0	0
46	0	0	0	0	0	0	0	0	0	0	0	0	0	0	0	0	0	0	0	0	0	0	0	0	0	0	0	0	0	0	0	0	0	0	0	0	0	0	0	0	0	0	0	0	0	0	0	0	0
47	0.00210416727768252	0	0	0	0	-0.00729962528590199	0	0	0	0	0	0	0.00697058413495051	-0.002433208428634	0	-0.002433208428634	0	0	0	0	0	0	0	-0.002433208428634	-0.00486641685726799	0	0.025449128111168	0	0.00697058413495051	0	-0.00486641685726799	-0.00729962528590199	0	0	0	0	0	0	0	0	0	0	0	0	0.00697058413495051	0	0	0	0
48	0	0	0	0	0	0	0	0	0	0	0	0	0	0	0.0934579439252336	0	0	0	0	0	0	0	0	0	-0.0786472670074715	-0.235941801022414	-0.157294534014943	0.00510839724955103	-0.314589068029886	-0.0393236335037357	0	0	0.0541343104214979	0	0.280373831775701	0.0148106769177621	-0.0393236335037357	0	0	-0.0393236335037357	0	0	0	-0.0393236335037357	0	0	0	0.0541343104214979	-0.0786472670074715
49	0	0	0	0	0	0	0	0	0	0	0	0	0	0	0	0	0	0	0	0	0	0	0	0	0	0	0	0	0	0	0	0	0	0	0	0	0	0	0	0	0	0	0	0	0	0	0	0	0
50	0	-0.00138890817928027	0	0	0	0	0	0	0	0.00678698517180771	0	0	-0.00138890817928027	0	0	0	0	-0.00277781635856054	0	0	-0.00138890817928027	0	-0.00277781635856054	0	0	0	0	0	0	0	0	0	0	0	0	0	-0.00138890817928027	0	0	0	0	0	0	0	0	0	0	0	0
51	0	0	0	0	0	0	0	0	0	0	0	0	0	0	0	0	0	0	0	0	0	0	0	0	0	0	0	0	0	0	0	0	0	0	0	0	0	0	0	0	0	0	0	0	0	0	0	0	0
52	0	0	0	0	0	0	0	0	0	0	0	0	0	0	0	0	0	0	0	0	0	0	0	0	0	0	0	0	0	0	0	0	0	0	0	0	0	0	0	0	0	0	0	0	0	0	0	0	0
53	0	-0.00132488937173746	0	0	0	0	0	0	0	0	0	-0.0102953421529892	-0.00132488937173746	-0.00264977874347492	0	0	0	-0.00264977874347492	0	0	0	-0.00132488937173746	0	-0.00927422560216222	-0.00132488937173746	0.00193243501355845	0	0.00427844093612288	0	0	-0.00132488937173746	0	0	0.00427844093612288	0	0	-0.00132488937173746	0	0	-0.00897045278125172	0	0	0.00855688187224575	0	0	0	0	0	0
54	0	0	0	0	0	0	0	0	0	0	0	0	0	0	0	0	0	0	0	0	0	0	0	0	0	0	0	0	-0.00369658435605501	0	0	0	0	0	0	0	0	-0.00369658435605501	0	0	0	0	0	0	0	0	0	0	0
55	0	0.0827237896203411	0	-0.0139324277255312	0	0	0	0	0	-0.00696621386276559	0	0	0	0	0.0195924764890282	0	0	0	0	0	0	-0.00696621386276559	0.111024033437826	0	0.0322187391152908	0	0	0	0	-0.0278648554510623	0	0	0	0	0.0422326715430164	0	0	0	0	0.0478927203065131	0	0	0.005660048763497	0	0	0	0	0	-0.0052246603970741
56	0	0	0	0	0	0	0	0	0	0	0	0	0	0	0	0	0	0	0	0	0	0	0	0	0	0	0	0	0	0	0	0	0	0	0	0	0	0	0	0	0	0	0	0	0	0	0	0	0
57	-0.00267265341030575	-0.00801796023091726	0	0	0	0	0	0	-0.00267265341030575	0	0	-0.0102250596827718	0	0	0	0.00360376132720799	-0.00267265341030575	0.00728226041363239	0	0	-0.00267265341030575	0.0453603702159815	-0.00267265341030575	0	0	0	0.0138288210099799	0	0.0092192140066533	0	0	0	0	0	0	0	-0.00073569981728487	-0.00267265341030575	0	-0.00801796023091726	0	0	-0.00267265341030575	0	0.00728226041363239	0	-0.00267265341030575	0	0
58	0	0	0	0	0	0	0	0	0	0	0	0	0	0	0	0	0	0	0	0	0	0	0	0	0	0	0	0	0	0	0	0	0	0	0	0	0.00121743364986608	0	0	0	0	0	0	0	0	0	0	0	0
59	0	0	0	0	0	0	0	0	-0.00509502216334641	0.00758380100106173	0	0	0	0.0151676020021235	0	0	0	0.00758380100106173	0	0	0	0	0	0	0	0	0	0	0	0	0	0	0	-0.0101900443266928	0	0	0	-0.00254751108167321	0	0	0.00758380100106173	0	0	0	0	0	-0.00254751108167321	0	0
60	0	0	0	-0.00214982102739947	-0.00215508120569644	0	0	0	0	0	0	0	0	0	0	0.00321947136280223	-0.0032247315410992	0	0	0	0	0	0	0	0	0	0	0	0	0.00321947136280223	0	0	0	-0.00107491051369973	0.00321947136280223	-0.00214982102739947	0.00321947136280223	0	0	-0.00107491051369973	0	0	0.00321947136280223	0	-0.00107491051369973	0	0	0	0
61	0	0	0	0	0	0	0	0	0	0	0	0	0	0	0	0	0	0	0	0	0	0	0	0	0	0	0	-0.0195160031225605	0	0	0	0	0	-0.00975800156128025	0	0	0	0	-0.00975800156128025	-0.035884263805998	0.0279223270482175	0	-0.00975800156128025	0	-0.00975800156128025	0	0	0	0
62	0	0	-0.0200510511510733	0	-0.0115606936416185	-0.355498899342027	0	0	-0.0390362656961099	-0.0578034682080925	-0.0346820809248555	-0.0115606936416185	0	-0.0346820809248555	-0.289392806208498	0.0030703361321637	0	0.0261917234154007	-0.0346820809248555	0.0523834468308015	-0.00670387001637995	-0.0084903575094548	0	0	0	0.016072331547856	0	0	-0.023121387283237	0.309413577910536	0.0523834468308015	0	-0.0115606936416185	-0.0401021023021465	0	0	0.0146310297737822	0	0	-0.046242774566474	0	0	0.324044607684319	-0.023121387283237	0	0	0	-0.068643510962674	0.0146310297737822
63	0	0	-0.0214477211796247	0	0	0	0	0	0	0	0	0.0239923224568138	0	0	0	0	0	0	0	0	0	0	0	0	0	0	0	0	0	0	0	0	0	0.0239923224568138	0	0	-0.0214477211796247	0	0	0	0	0	0	0	0	0	0	0	0
64	0	0	0	0	0	0	0	0	0	0	0	0	0	0	0	0	0	0	0	0	0	0	0	0	0	0	0	0	0	0	0	0	0	0	0	0	0	0	0	0	0	0	0	0	0	0	-0.000841149009547041	0	0
65	0	0	0	0	0	-0.0272430076280421	0	-0.0181620050853614	0	0	0	0	0.0211104074308634	0	0	0	0	0	0	0	0	0	0	0	0	0	0	0	0	0	-0.063567017798765	0	-0.00908100254268071	-0.0181620050853614	-0.00908100254268071	0	0	0	0	0.002948402345502	-0.00908100254268071	0.0451692172072289	0	0	0.0240588097763654	-0.00908100254268071	0	0	0
66	-0.00590249085113918	-0.0014756227127848	0	0	0	0	0.0209730466170695	0	0	0	0	0	0	0	0.00915206150185329	0	0	-0.0014756227127848	0	0	0.00457603075092665	0	-0.0118049817022784	-0.00737811356392398	0	0.00457603075092665	-0.0014756227127848	0.00162478532535706	0	-0.00295124542556959	0.013296607828001	-0.00295124542556959	-0.0014756227127848	0	0	0	0	0	0	0	0	0.00457603075092665	0	0	0	0.00915206150185329	0	0	0
67	0	0	0	0	0	0	0	0	0	0	0	0	0	0	0	0	0	0	0	0	0	0	0	0	0	0	0	0	0	0	0	0	0	0	0	0	0	0	0	0	0	0	0	0	0	0	0	0	0
68	0	0	0	0	0	0	0	0	0	0	0	0	0	0	0	0	0	0	0	0	0	0	0	0	0	0	0	0	0	0	0	0	0	0	0	0	0	0	0	0	0	0	0	0	0	0	0	0	0
69	0	0	0	0	0	0	-0.0051495957567331	0	0	0	0	0	0	0	0	0	0	0	0	0	0	0	0	0	0	0	0	0	0	0	0	0	0	0	0	0	0	0	0	0	-0.0051495957567331	0	0	0	-0.0051495957567331	0	0	0	0
70	0	0	0	0	0	0	0	0	0	0	0	0	0	0	0	0	0	0	0	0	0	0	0	0	0	0	0	0	0	0	0	0	0	0	0	0	0	0	0	0	0	0	0	0	0	0	0	0	0
71	0	0	0	0	0	0	0	0	0	0	0	0	0	0	0	0	0	0	0	0	0	0	0	0	0	0	0	0	0	0	0	0	0	0	0	0	0	0	0	0	0	0	0	0	0	0	0	0	0
72	-0.000807257747476101	-0.0144692384508216	-0.00855900578588791	0.010368092605291	-0.0162134681620743	-0.0118528938839425	0.0078814622547124	0.0327512218649001	0.0087535771103387	-0.0102059498349152	-0.0025190589046536	-0.0025514874587288	-0.00167937260310244	-0.0067823475205601	0.0181846977518531	-0.0076220338221113	0.0386614545298338	0.0318791070092737	-0.016148611053924	-0.0229633871285592	-0.0273888185148413	-0.0222534150433086	-0.0136944092574207	0.0112077789068421	0.00432814572405669	0.0094959777496645	0.004393002832207	0.000162142770375698	0.0017766582653279	-0.0110132075823913	0.0430544573620407	0.0558443232097599	-0.0032614595439794	-0.0239652162004862	-0.0196370704764295	-0.00939869208743917	0.0171828686799261	0.021543442958058	-0.00681477607463514	-0.0102708069430655	0	-0.00513540347153275	0.0095284063037397	-0.00342360231435516	-0.00171180115717758	0.00174422971125273	-0.00171180115717758	-0.0136944092574207	0.0128871515099446
73	0	0	0	0	0	0	0	0	0	0	0	0	0	0	0	0	0	0	0	0	0	0	0	0.00312710153609478	0	0	-0.000871778777417443	0	0	0	0	0	0	0	0	0	0	0	0.00399888031351222	0	0	0	0	0	0	0	0	0	0
74	0	0	0	0	0	0	0	0	0	0	0	0	0	0	0.0225682690137666	0	0	0	0	0	0	0	0	0	0	0	0	-0.0098173964264677	0	0	0	0	-0.0490869821323385	0	0	0	0	0	0	0	0	-0.0098173964264677	0	0	0	0	-0.0098173964264677	-0.0137678405312729	0
75	0	0	0.0206350831371119	0	0	-0.00718132854578097	0	0	0	0	-0.00718132854578097	0	0.0139082058414465	-0.0215439856373429	0	0	0.0139082058414465	0	0	0	0	-0.00718132854578097	0	0	0	-0.00718132854578097	0	0	0	0	0	0	0	0	0	0	0	0	0	0	0	0	0	0	0	0	0	0	0
76	0	0	0	0	0	0	0	0	0	0	0	0	0	0	0	0.0598921940507087	0	0	-0.0278836323078353	0.0199640646835696	0	0	0	0	0	0	0	0	0	0	0	-0.00929454410261177	0	0	0	0	0	0	0	0	0	0	0	0	0	0	0	0	0
77	0	0	0	0	0	0	0	0	0	0	0	0	0	0	0	0	0	0	0	0	0	0	0	0	0	0	0	0	0	0	0	0	0	0	0	0	0	0	0	0	0	0	0	0	0	0	0	0	0
78	0	0	0	0	0	0	0	0	-0.0890736342042755	0	0	0	0	-0.96986719182854	0	0	0	-0.095656443198587	0	0	0.159473119282327	0	0	0.017599871269513	0	0.035199742539026	0	0	0	0	-0.0296912114014252	0	0	0	0.236455413354691	0	0.0769822940723634	0	0	0	0	-0.0593824228028504	0	0	0.0769822940723634	0	-0.71688618506104	0	0.0769822940723634
79	0	0	0	0	0.0206526228831062	-0.00731850117096019	0	0	0	0	0	0	0	-0.0159398829716947	0	-0.0219555035128806	0	0	0	0	0	0	0	0	0.0339867445952521	0	0	0	0	-0.0219555035128806	-0.00731850117096019	0	-0.00731850117096019	0.167327961716712	-0.0146370023419204	0	0	0	0	0	0	0	0	0	0.0326838639654777	0	0	0	0
80	0	0	0	0	0	0	0	0	0	0	0	0	0	0	0	0	0	0	0	0.0274048253349047	0	0	0	0	0	0	0.00896262690576877	0	0	0	-0.00315985717445571	0	0	0	0	0	0	0	0	0.00132145627842868	0	0	0	0	0	0	0	0	0
81	0	0	0	0	0	0	0	0	0	0	0	-0.00223828815721736	0	0	0	0	0	0	0	0	0	0	0.0205888408482602	0	0.00686294694942008	0	0	0	0	0	0	0	-0.00447657631443472	0	0	0	-0.0134297289433042	0	-0.0179063052577389	0	-0.00223828815721736	0	0.0205888408482602	-0.00671486447165208	0	0	0	0	0
82	0.0980872976949485	-0.0252908447142135	0	0	0	0	0	0	0	0	0	0	0	0.0237528041332608	0	0	0.0237528041332608	0	-0.0505816894284269	0	0	0.0490436488474743	0	0	0.0490436488474743	0	0	0	0	0	-0.0252908447142135	0	0	0	0	0	0	0	0	0	0	0	0	0	0	-0.0252908447142135	0	0	0
83	0	0	0	0	0	0	0	0	0	0	0	0	0	0	0	0	0	0	0	0	0	0	0	0	0	0	-0.0139742873113471	0	0	0	0	0	0	0	0	0	0	0	0	0	0	0	0	0	0	-0.0139742873113471	0	0	0
84	0	0	0	0	0	0	0	0	0	0	0	0	0	0	0	0	0	0	0	0	-0.0091441111923921	0	0	0	0	0	0	0	0	0	0	0	0	0	0	0	-0.0091441111923921	0	0	0	0	0	0	0	0	0	-0.0091441111923921	0	0
85	0	-0.0115727346371948	0	0	0	0	0	0	0	0	0	0	-0.0462909385487791	0	0	0	0.0222419928825623	0	0	0	0	-0.0115727346371948	0	0	0	-0.0231454692743895	0	0.0222419928825623	0	0	-0.0596706259696284	0	0	0	-0.0115727346371948	0	0	0	0.0773952368930543	0	-0.000903476391827199	0	0	0.0444839857651246	0	0	0.0222419928825623	-0.0347182039115843	0
86	0	0	0	0	0	0	0	0	0	0	0	0	0	0	0	0	0	0	0	0	0	0	0	0	0	0	0	0	0	0	0	0	0	0	0	0	0	0	0	0	0	0	0	0	0	0	0	0	0
87	0	0	0	0	0	0	0	0	0	0	-0.0043426749793086	0	0	0	0	0.0427167876975651	0	0	0	0	0	0	0	0	0	0	0	0	0	0	0	0	0	0	0	0	0	0	0	0.0142389292325217	0	0	0	0	0	0	0	0	0
88	0	0.0286286859433152	0	-0.0133725595078898	0.0018835669275356	0	-0.0133725595078898	0	-0.0133725595078898	0	-0.0267451190157796	0	0	0	0	0	0	0	0	0	0	0	0	0	0	0	0	0	0	0	0	0	0.0858860578299456	0	0	0	-0.0133725595078898	0	0	0	0	0	0	0	0	0	-0.0133725595078898	0	0
89	0	0	0	0	0	0	0	0	-0.00461105731544243	0	0	0.00961261174661155	0	0	0	0	0	0	0	0	0	0	0	0	0	0	0	0	0	0	0	0	0	0	0	0	0	0	0	0	0	0	0	0	0	0	0	0	0
90	0	0	0	0	0	0	0	0	0	0	0	0	0	0	0	0	0	0	0	0	0	0	0	0	0	0	0	0	0	0	0	0	0	0	0	0	0	0	0	0	0	0	0	0	0	0	0	0	0
91	0	0	0	0	0	0	0	0	0	0	0	0	0	0	0	0	-0.0572573718866304	0	0	0	0	0	0	0	0	0	0	0	0	0	0	0	0	0	0	0	0	0	0	0	0	-0.0286286859433152	0	0	0	0	0	0	0
92	-0.0144618388228063	0	0	0	0	0	0	0.00957212596917775	0	0	0	0	0	0	0	0	0	0	0	0	0	0	0	0	0	0	0	0	0	0	0	0	0	0	0	0	0	0	0	-0.00361545970570158	0	0	0	0	0	0	-0.0108463791171047	0	0
93	0	0	0	0	0	0	0	0	0	0	0	0	0	0	0	0	0	0	0	0	-0.0135722041259501	0	0	0	0	0	0	0	0	0	0	-0.00678610206297503	0	0	0	0	0	0	0	0	0	0	0	0	0	0	0	0	0
94	0	0	0	0	0	0	0	0	0	0	0	0	0	0	0	0	0	0	0	0	0	0	0	0	0	0	0	0	0	0	0	0	0	0	0	0	0	0	0	0	0	0	0	0	0	0	0	0	0
95	0	0	0	0	0	0	0	0	0	0	0	0	0	0	0	0	0	0	0	0	0	0	0	0	-0.00893734918223255	0	0	0	-0.0067558903064249	-0.00893734918223255	0	0	0	0	0	0	0	0	0	0	0	0	0	0	-0.0268120475466977	0	0	0	0
96	0	0	0	0	0	0	0	0	0	0	0	0	0	0	0	0	0	0	0	0	0	0	0	0	0	0	0	0	0	0	0	0	0	0	0	0	0	0	0	0	0	0	0	0	0	0	0	0	0
97	0	0	-0.0146070698217937	0	0	0	0.0314663310258024	0	0	0	0	0	0	0	0	0	0	0	0	0	0	0	0	0	0	0	0	0	0	0	-0.0146070698217937	0	0	-0.0146070698217937	0	0	0.0314663310258024	0	0	0	0	0	0	0	0	0	0	0	0
98	0	0	0	0	0	0	0	0	0	0	0	0	0	0	0	0	0	0	0	0	0	0	0	0	0	0	0	0	0	0	0	0	0	0	0	0	0	0	0	0	0	0	0	0	0	0	0	0	0
99	0	0	0	0	0	0	0	0	0	0	0	0	0	0	0	0	0	0	0	0	0	0	0	0	0	0	0	0	0	0	0	0	0	0	0	0	0	0	0	0	0	0	0	0	0	0	0	0	0
100	0	0	0	0	0	0	0	0	0	0	0	0	0	0	0	0	0	0	0	0	0	0	0	0	0	0	0	0	0	0	0	0	0	0	0	0	0	0	0	0	-0.00332115576220525	0	0	0	0	0	0	0	0
101	-0.243669608460897	-0.335206070233294	0.055389746859801	-0.636604774535809	0.14458685965038	-0.653508457501198	0.677430187412039	0.00233934898181704	0.019243031947207	0.197637257528364	-0.033807365930777	0.036146714912595	-0.159151193633952	0.108440144737786	0.462889246918285	0.552086359708864	-0.123004478721357	0.462889246918285	0	0.108440144737786	-0.016903682965389	-0.26525198938992	0.392935166074912	0.125343827703175	0	-0.424403183023873	-0.212201591511936	-0.229105274477326	0	-0.159151193633952	0.019243031947207	-0.424403183023873	0.320641736249722	0.091536461772396	-0.229105274477326	-0.106100795755968	0.356788451162317	0.142247510668563	-0.086857763808762	0	-0.123004478721357	0.605136757586848	-0.689655172413793	0.0891971127905789	-0.159151193633952	-0.106100795755968	-0.0530503978779841	-0.19295855956473	0.146926208632198
102	0	0	0	0	0	0	0	0	0	0	0	0	0	0	0	0	0	0	0	0	0	0	0	0	0	0	0	0	0	0	0	0	0	0	0	0	0	0	0	0	0	0	0	0	0	0	0	0	0
103	0	0	0	0	0	0	0	0	0	0	0	0	0	0	0	-0.0118483412322275	0	0	0	0	0	0	0	0	0.0294724432655467	-0.0118483412322275	0	0	0	0	0	0	0	0	0	-0.0473933649289099	0	0	0	0	0	0	0	0	0	0	0	0	0
104	0	0	0	0	0	0	0	0	0	0	0	0	0	0	0	0	0	0	0	0	0	0	0	0	0	0	0	0	0	0	0	0	0	0.0439132722099332	0	0	0	0	0	0.169425891625089	0	0	0	0	-0.0188430374976446	0	0	0	0
105	0	0	0	0	0	0	0	0	0	0	0	0	0	0	0	0	0	0	0	0	0	0	0	0	0	0	-0.002389486260454	0	0	0	0	0	-0.002389486260454	0	0	0	0	0	0	0	0	0	0	0	0	0	-0.002389486260454	0	0
106	0	0	0	0	0	0	0	0	0	0	-0.0994530084535057	0	0	0	0	0	0	0	0	0	0	0	0	0	0	0	-0.0497265042267529	0	0	0	0	0	0	0	0	0	0	0	0	0	0	0	0	0	0	0	0	0	0
107	0	0	0	0	0	0	0	0	0	0	0	0	0	0	0	0	0	0	0	0	0	0	0	0	0	0	0	0	0	0	0	0	0	0	0	0	0	0	0	0	0	0	0	0	0	0	0	0	0
108	0.011997224611953	0	0.00854215826407897	0	-0.034059481507051	0	-0.0238852976746417	0	-0.0392284370852046	-0.0187709178711208	0	0.0409969020901157	-0.00682826903379993	-0.269511967680227	0	-0.0426562155457625	-0.0136565380675999	0	-0.042519776109182	-0.0102287596070418	0.102478611281631	0	0	0	-0.00682826903379993	0	0.0153704272978789	-0.00682826903379993	0	0	0	-0.00682826903379993	0	-0.0136565380675999	0	0	0.142089078789262	-0.0204848071013998	0	0	0	-0.0955684785858825	0.0393103007471527	-0.0614544213041994	0	0	0	-0.042574351883814	-0.00682826903379993
109	0	0.0286532951289398	-0.0133725595078898	0	0.0286532951289398	0	-0.0133725595078898	0.0019081761131602	0	-0.0133725595078898	0	-0.0133725595078898	0	-0.0267451190157796	0	0	0	0	0	0	0	0	0	0	0	0	0	0	0	0	0	0	0	0	0	0.0859598853868195	0	0	0	-0.0133725595078898	0	0	0	0	0	0	0	0	0
110	0	0	0	0	0	0	0	0	0	0	0	0	0	0	0	0	0	0	0	0	0	0	0	0	0	0	0	0	0	0	0	0	0	0	0	0	0	0	0	0	0	0	0	0	0	0	0	0	0
111	0	0	0	0	0	0	0	0	0	0	0	0	0	0	0	0	0	0	0	0	0	0	0	0	0	0	0	0	0	0	0	0	0	0	0	0	0	0	0	0	0	0	0	0	0	0	0	0	0
112	0	0	0	0	0	0.0456204379562044	-0.0181587071000545	0	0	-0.0181587071000545	0	0	0	0	0	-0.0181587071000545	0	-0.0181587071000545	0	0	-0.0181587071000545	0	0	0	0	0	0	0	-0.0181587071000545	0	0	-0.0363174142001089	0	0	0	0	0	0	0	0	0.0274617308561499	0	0.0456204379562044	0	0.0456204379562044	0	0	0	0
113	0.106411531599804	0	0.144934400606262	0	-0.0678886625933469	0.125672966103032	0.155038759689922	-0.0678886625933469	0	0	0.552266376166343	-0.271554650373388	-0.203665987780041	0.329338953883073	-0.339443312966735	0.39722761647642	0.019261434503228	0.416489050979649	0.0871500970965751	-0.203665987780041	-0.46606356273386	-0.0678886625933469	0.155038759689922	-1.10737460332497	-0.320181878463506	0.745828004862725	0	-0.203665987780041	0.49258750532847	-0.135777325186694	-0.0678886625933469	0.310077519379845	-0.49637663998485	-0.135777325186694	0	0	-0.203665987780041	0.0871500970965751	-0.339443312966735	0	-0.048627228090119	0.232084497702837	-1.1541072640869	0.794455232952841	0.299973160296184	-0.0678886625933469	-0.271554650373388	0.155038759689922	-0.135777325186694
114	0	0	0	0	0	0	0.00231069621276891	0	0	0	0	0	0	0	0	0	0	0	0	-0.00118298395873752	0.00462139242553781	0	0	0	0	0	0	0	0	0	0	0	0	0	0	0	0	0	0	0	0	0	0	0	0	0	0	0	0
115	0	0	0	0	0	0	0	0	0	0	0	0	0	0	0	0	0	0	0	0	0	0	0	0	0	0	0	0	0	0	0	0	0	0	0	0	0	0	0	0	0	0	0	0	0	0	0	0	0
116	0	0	0	0	0	0	0	0	0	0	0	0	0	0	0	0	0	0	0	0	0	0	0	0	0	0	0	0	0	0	0	0	0	0	0	0	0	0	0	0	0	0	0	0	0	0	0	0	0
117	0	0.011102475852115	0	0.02220495170423	0	0	0	0	-0.00428100518001627	0	-0.00428100518001627	-0.00856201036003254	-0.00428100518001627	0	0	0	0	0	0.02220495170423	0	0	-0.00428100518001627	0	0	0	0	0.00254046549208246	0.02220495170423	0.011102475852115	0	0.02220495170423	0	-0.00428100518001627	0	0	-0.0128430155400488	0.00254046549208246	0	0	0	0	-0.00856201036003254	0	0.02220495170423	0	0	0	0	0.011102475852115
118	0.0436727555851985	0.0355745286374956	0.0299346047403023	0	-0.0274763016897926	0	0	0	0	0	0	0	-0.0274763016897926	0	0	0	0	-0.0137381508448963	0	-0.0137381508448963	0	0	0	-0.0137381508448963	0	0	0	-0.0274763016897926	0	0.0355745286374956	0	0	0	0	0	0	0	0	0.142298114549982	0	0	-0.0274763016897926	0	0	0	0	0	0	0
119	0	0	0	0	0	0	0	0	0	-0.0567966679288148	0	0	-0.0189322226429383	0	0	0	0.0356379435417603	0	0.0723891379555784	0	0	0	0	0	0	0	0	0	0	0	0	0	0	0	0	0	0	-0.0189322226429383	0	0	0	0	0.0367511944138184	0	0	0	0	0	0
120	0	0	0	0	0	0	0	0	0	0	0	0	0	0	0	-0.066783537857918	0	0	0	-0.00834794223223975	0	0	0	0	0	0	-0.00834794223223975	0	0	0	0	-0.033391768928959	0.0234962406015038	0	-0.0714262961435647	0.093984962406015	0	0	0	0.015148298369264	0	0	-0.0166958844644795	0	0	0	0	0	0
121	0	0	-0.0194024058983314	0	0	0	0	0	0	0	0	0	0	0	0	0	0	0	0	0	0	0	0	0	0	0	0	-0.0194024058983314	0	-0.0097012029491657	0	0	0	0	0	0	0	0	0	0	0	0	0	0	0	0	0	-0.0097012029491657	0
122	0	0	0	0	0	0	0	0	0	0	0	0	0	0	0	0	0	0	0	0	0	0	0	0	0	0	0	0	0	0	0	0	0	0	0	0	0	0	0	0	0	0	0	0	0	0	0	-0.00114399460034549	0
123	0	0	0	0	0	0	0	0	0	0	0	0	0	0	0	0	0	0	0	0	0	0	0	0	0	0	0	0	0	0	0	0	0	0	0	0	0	0	0	0	0	0	0	0	0	0	0	0	0
124	0	0	0	0	0	0	0	0	0	0	0	0	0	0	0	0	0	0	0	0	0	0	0	0	0	0	0	0	0	0	0	0	0	0	0	0	0	0	0	0	0	0	0	0	0	0	0	0	0
125	0	0	0	0	0	0	0	0	0	0	0	0	0	0	0	0	0	0	0	0	0	0	0	0	0	0	0	0	0	0	0	0	0	0	0	0	0	0	0	0	0	0	0	0	0	0	0	0	0
126	-0.0338880705278246	0.0305187850520812	0.0029237890037873	0.002190525319438	-0.0109154577686528	0.0190092613914222	2.28233740884191	-0.0361435618766289	0.0098666296710809	-0.72690786761643	-0.036579792614975	0.0163268050378814	-0.00280312267866403	0.13728815111927	0.0030444553289106	-0.00140156133933202	0.0001206663251233	0.0142569460435667	0.29016068375256	-0.0011602286890855	0.00152222766445529	-0.24851227011782	-0.0165774034217376	-0.024884530705727	0.0016428939895786	-0.00560624535732806	0.0653446007682599	-0.0255344027875893	-0.00505861402746851	0.260523520016682	0.0045666829933658	0.00615387668718757	0.0293678220966058	0.32209029587758	0.00139229560572229	0.0162061387127581	0.0065158756625573	-0.004510982697609	-0.00280312267866403	-0.000853930009472511	-0.064211851597708	0.0181553313819497	0.0307232665560799	0.178963726590251	-0.000306298679613	-0.00743477170139631	0.0498343451231172	0.00097459633459576	-0.0249867714577297
127	0	0	0	0	0	0	0	0	0	0	0	0	-0.0228154232261008	0	0	0	0	0	0	0	0	0	0	0	0	0	0	0	0	0	0	0	0	0	0	0	0	0	0	0	0	0	0	0	0	0	0	0	0
128	0	0	0	0	0	0	0	0	0	0	0	0	0	0	0	0	0	0	0	0	0	0	0	0	0	0	0	0	0	0	0	0	0	0	0	0	0	0	0	0	0	0	0	0	0	0	0	0	0
129	0	-0.313628627174228	-0.0904977375565611	0	0	0	0	0	0	-0.675619577400473	-0.0904977375565611	-0.271493212669683	-0.0904977375565611	0.229357798165138	0	0.229357798165138	-0.0904977375565611	0	0	0	0	0	0	0	0	0	0.458715596330275	0	0	0	0.368217858773714	0	0	0.229357798165138	0	0.229357798165138	0.368217858773714	0	0	0.458715596330275	-0.180995475113122	0	0.688073394495413	0.229357798165138	-0.180995475113122	-0.361990950226244	-0.180995475113122	-0.0904977375565611	-0.633484162895928
130	0	0	0	0	-0.00435293605536935	0	0	0	0	0	0	0	0	0.00940910801656003	0	0.00940910801656003	0	0.0101123439223814	0	0	0.0101123439223814	0	0	0	0	0	-0.00435293605536935	0	0	0	0	0	0	0	0	0	0	0	0	0	0	0	0	-0.00870587211073869	0	0	0	0	0
131	0	0	0	0	0	0	0	0	0	0	0	0	0	0	0	0	0	0	0	0	0	0	0	0	0	0	0	0	0	0	0	0	0	0	0	0	0	0	0	0	0	0	0	0	0	0	0	0	0
132	0	0	0	0	0	0	0	0	0	0	0	0	0	0	0	-0.0038311240517968	0	-0.0019155620258984	0	0	0	0	0	0	0	0	0	0	0	0	-0.0038311240517968	0	0	0	0	0	0	0	0	-0.0019155620258984	0	0	0	0	0	0	0	0	0
133	0	0	0	0	0	0	0	0	0	0	0	0	0	0	0	0	0	0	0	0	0	0	0	0	0	0	0	0	0	0	0	0	0	0	0	0	0	0	0	0	0	0	0	0	0	0	0	0	0
134	0	0	0	0	0	0	0	0	0	0	0	0	0	0	0	0	0	0	0	0	0	0	0	0	0	0	0	0	0	0	0	0	0	0	0	0	0	-0.00969555943377933	0	0	0	0	0	0	0	0	0	0	0
135	0	-0.0120902954580531	-0.0188857412653447	0	0	0	0.0411692054343351	0	0	0	0	0	-0.0377714825306893	-0.056657223796034	0	-0.0377714825306893	0.0411692054343351	0	0	0	0	0	-0.0188857412653447	0	0	-0.0532595008923882	0	0	0	0	0	0	0	0	0	0	0	0	0	0	0.0033977229036458	0	-0.0377714825306893	0	-0.0377714825306893	-0.0188857412653447	0	0	0
136	0	0	0	0	0	0	0	0	0	0	0	0	0	0	0	0	0	0	0	0	0	0.108636610537751	0	0	0	0	0	0	0	0	0	0	-0.0540248514316586	0	0	0	0	0	0	0	0	0	0	0	0	0	0	0.0543183052688756	0
137	0	0	0	0	0	0	0	0	0	0	0	0	0	0	0	0	0	0	0	0	0	0	0	0	0	0	0	0	0	0	0	0	0	0	0	0	0	0	0	0	0	0	0	0	0	0	0	0	0
138	0	0	0	0	0	0	0	0	0	0	0	0	0	0	0	0	0	0	0	0	0	0	0	0	0	0	0	0	0	0	0	0	0	0	0	0	0	0	0	0	0	0	0.176991150442478	0	0	0	0	0	0
139	0	0	0	0	0	0	0	0	0	0	0	0	0	0	0	0	0	0	0	0	0	0	0	0	0	0	0	0	0	0	0	0	0	0	0	0	0	0	0	0	0	0	0	0	0	0	0	0	0
140	0.0908265213442325	0	0	0	0	0	0	0	0	-0.0586510263929619	0	0	0	0	0.0908265213442325	0	0	0.102226448363392	0.0908265213442325	0	0	-0.0293255131964809	0	-0.3197306634065	0	-0.0586510263929619	0	0	0	0	0	0	0.181653042688465	0	-0.0293255131964809	0	0.216678519394525	0	0	0	-0.0586510263929619	0	0	0.216678519394525	0	0	-0.331956286074243	0	-0.0879765395894428
141	0	0	0	0.00877346902965432	-0.00390762377398304	0	0	0	0	0	0	0	0	0	0	0	0	0	0	0	0	0	0	0	0	0	0	0	-0.00390762377398304	0	0	0	0	0	0	0	0	0	0	0	0	0	0	0	0	0	0	0	0
142	0	0	0	0	0	0	0	0	0	0	0	0	0	0	0	0	0	0	0	0	0	0	0	0	0	0	0	0	0	0	0	0	0	0	0	0	0	0	0	0	0	0	0	0	0	0	0	0	0
143	-0.00235949223727054	0.00561513841316188	0	0	-0.00471898447454108	0	0	-0.00235949223727054	0	0.00325564617589134	0	-0.00707847671181162	0	0	0	0.00325564617589134	-0.00471898447454108	0	0	0	-0.00146333829864974	-0.00235949223727054	0.0224605536526475	0	0	0.0112302768263238	-0.00943796894908216	0	0	0	0	-0.00146333829864974	0	0	0	0.00561513841316188	0	0	0	0	0.00561513841316188	0	0	-0.00146333829864974	0	0	-0.00471898447454108	0.00561513841316188	0
144	0	0	-0.0333559817646492	0	0	0	-0.00572836111588475	0	-0.00572836111588475	0	-0.0114567222317695	0	-0.00572836111588475	0	0	0	0	0.0148279952550415	-0.0171850833476542	-0.0114567222317695	0	0	-0.00572836111588475	0	0	0	0.0148279952550415	0	-0.0114567222317695	0	0.0148279952550415	0	0	-0.0114567222317695	0	0.00909963413915675	0.029655990510083	0.0148279952550415	-0.00572836111588475	0	0	0.0124709071624288	-0.00572836111588475	-0.0114567222317695	0	-0.00572836111588475	0	0.0397698095798991	0
145	0	0	0	0	0	0	0	0	0	0	0	-0.0119402985074627	0	0	0.0136090116611627	-0.0921849617523011	0	0	0	0	0	0.0255493101686254	0	0	0	-0.0119402985074627	0	0	0	-0.0119402985074627	0.0255493101686254	-0.453099855856132	-0.0119402985074627	-0.105793973413465	0	-0.0358208955223881	0	-0.0580327793836134	0	0	0	0	-0.059960798968876	-0.0477611940298507	0	-0.106312586276588	-0.0119402985074627	0.105534666981902	0
146	0	0	0.200803212851406	-0.0505050505050505	0	0.100401606425703	0	-0.000608494584397989	-0.0505050505050505	0.100401606425703	0	0	0	0	0.200803212851406	-0.0505050505050505	0	0	0.100401606425703	0	-0.101010101010101	0	0	0	0	0	0	0	0	0	0	0	0	0	0	0	0	0.100401606425703	0	0	0	0	0	0	0	0	0	0	0
147	0	0	0	0	0	-0.00235190818150459	0	0	0	0	0	0	0	0	0	0	0	0	0	0	0	0	0	0	0	0	0	0	0	0	0	0	-0.000783969393834865	0	0	0	-0.00156793878766973	0	0	-0.00156793878766973	0	0	0	0.00061009357789122	0	0	-0.000783969393834865	0	0
148	0	0.0280662363177098	0	0	0	0	0	0	0	-0.0095565749235474	0	-0.0095565749235474	0	0	-0.0191131498470948	0	0	0	0	0	0	0	0	0	-0.0191131498470948	0	0	0	0	0	0	0	0.0280662363177098	-0.0095565749235474	0	0	0	0	0	0	0	0	0	0	0	0	0	0	0
149	0.082615171450085	0	-0.0294464075382803	0	-0.0588928150765607	-0.147232037691402	0	0	0	0	0.0668002672010688	0	-0.0294464075382803	0	-0.0294464075382803	0	0	0	0	0	0	0	0	0	0	0	0	0	-0.0294464075382803	0	0	0	0	0	0.0668002672010688	0	0	0	0	-0.0588928150765607	0	0	-0.0294464075382803	0.0668002672010688	0	0	0	0	0
150	0	0	0	0	0	0	0	0	0	0	-0.126143172500788	0	0	-0.0263013684466295	0	-0.0630715862503942	0	0.0683060109289618	0	0	0	0	0	0	0	0	-0.0315357931251971	0	0	0	0	0	0	0	0	0	0	0.105076228732727	0	0.246922675269218	0	0	0	0	0	0	0	0	0
151	0	0	0	0	0	0	0.00415323924319898	0	0	0	0	0	0	0	0	0	0	0	0	0	0	0	0	0	0	0	0.0270087778528022	0	0	0	0	0	0	0	0	0	0	0	0	0	0	0	0	0	0	0	0	0	0
152	0	0	0	0	-0.0256673511293634	0	0	0	0	0	0	0	0	0	0	0	0	0	0	0	0	0	0	0	0	0	0	0	0	0	0	0	0	0	0	0	0	0	0	0	0	0	0	0	0	0	0	0	0
153	0	0	0	0	0	0	0	0	0	0.0285795941697628	0	0	0	0	0	0	0	0	0	0	0	0	0	0	0	0	0	0	-0.0123183050012318	0	0.072441772509388	-0.0044323366666336	0.0285795941697628	0	0	0	0	-0.0453302358376282	0	0.102000071677819	0.35829404255226	-0.046308940836297	6.1420392452255	-0.08913608583201	0.35437922255759	0.158180555018676	0.0571591883395256	-0.0453302358376282	0
154	0	0	0	0	0	0	0	0	0	0	0	0	0	0	0	0	0	0	0	0	-0.063626723223754	0	0	0	-0.0212089077412513	0.0502765208647562	0	0	0	0	0	0	0	0	0	0	0	0	0	0	0	0	0	0	0	0	0	0	0
155	0	0	0	0	0	0	0	0	0	0	0	0	0	0	0	0	0	0	0	0	0	0	0	0	0	0	0	0	0	0	0	0	0	0	0	0	0	0.0356658123930784	0	0	0	0	-0.038277436229554	-0.0365363536719035	0	-0.110479602294536	-0.0730727073438071	0	0.106997437179235
156	0	0	0	0	0	0	0	0	0	0	0	-0.0963391136801541	0	0	0	0	-0.0963391136801541	0	0	0	0	0	0	0	0	0	0	0	0	0	0	0	0	0	0	0	0	0	0	0	0	0	0	0	0	0	0	0	0
157	0	0	0	0	0	0	0	0	0	0	0	0	0	0	0	0	0	0.00504083072890412	0	0	0	0	0	0	0	0	0	0	0	0	0	0	0	0	0	0	0	0	0	0	0	0	0	0	0	0	0	0	0
158	0	0	0	0	0	0	0	0	0	0	0	0	0	0	0	0	0	0	0	0	0	0	0	0	0	0	0	0	0	0	0	0	0	0	0	0	0	0	0	0	0	0	0	0	0	0	0	0	0
159	0	0	0	0	0	0	0	0	0	0	0	0	0	0	0	0	0	0	0	0	0	0	0	0	0	0	0	0	0	0	0	0	0	0	0	0	0	0	0	0	0	0	0	0	0	0	0	0	0
160	0	0	0	0	0	0	0	0	0.0538793103448276	0	0	0	0	0	0	0	0	0	0	0	0	0	0	0.107758620689655	0	0	0	0	-0.0510594842992086	0	0	0	0	0	0	0	0	0	0	0	0	0	0	0	0	0	0	0	0
161	0	0	0	0	0	0	0	0	0	0	0	0	0	0	0	0	0	0	-0.0673854447439353	0	0	0	0	0	0	0	0	0	0	0	0	0	0	0	0	0	0	0	0	0	0	0	0	0	0	0	0	0	0
162	0	0	-0.0687757909215956	0	0	0	0	0	0	0	0	0	0	-0.0515818431911967	0	0	0	0	0	0	0	0	0	0	0	0	0	0	0	0	0	0	0	0	0	0	0	0	0	0	0	0	0	0	0	0	0	0	0
163	0	0	0	0	0	0	0	0	0	0	0	-0.0504286434694907	0	-0.0504286434694907	0	0	0	0	0	0	0	0	0.121951219512195	0	0	0	0	0	0	0	0	0	0	0	0	0	-0.0504286434694907	0	0	0	-0.0504286434694907	0	0	0	0	0	0	0	0
164	0	0	0	0	0	0	0	0	0	0	0	0	0	0	0	0	0.0992063492063492	-0.0434216239687364	0	0	0	0	0	0	0	0	0	0	0	0	0	0	0	0	0	-0.0434216239687364	0	0	0	0	0	0	0	0	0	-0.0434216239687364	0	0	0
165	0	-0.042571306939123	0	0	0	0	0	0.143475204688784	0	0	0	0	0	0.0930232558139535	0	0	0	0	0	0	0.0930232558139535	0	0	0	0	0	0	0	0	0	0	0	0	0	0	0	0	0	0	0	0	0	0	0	0	0	0	0	0
166	0	0	0	0.0389105058365759	0	0	0	0	-0.0180695511434811	0	0	0.0208409546930948	0	0	0	0	0	0	0	0	-0.0142450142450142	0	0	0	0	-0.0142450142450142	0	0	0	0	-0.142450142450142	0	0.0778210116731518	0	0.0389105058365759	0	0	0	0	0	0	0	0	0	0	0	0	0	0
167	0	0	0	0	0	0	0	0	0	-0.0106923282544774	0	0	-0.0106923282544774	0	0	0	0	0	0	0	0	0	0	0	0	0	0	0	0	0	0	0	0	0	0	0	-0.0106923282544774	0	-0.00534616412723871	0	-0.0106923282544774	0	0	0	0.0287108814240597	0	0	0	0
168	0	0	-0.0621195179525407	-0.0248478071810163	0	0	0	0	0	0	0	0	0	0	0	0	0	0	0	-0.0124239035905081	0.0279407655769768	0	0	0.0558815311539536	0	0	0.0279407655769768	0	0	0	0	0.0155168619864687	0	0	-0.124239035905081	-0.0124239035905081	0	0	0	0	-0.0124239035905081	0	0	-0.0124239035905081	0	-0.0248478071810163	0	-0.0310857939796034	0
169	0	0	0	0	0	0	0	0	0	0	0	0	0	0	0	0	0	0	0	0	0	0	0	0	0	0	0	0	0	0	0	0	0	0	0	0	0	0	0	0	0	0	0	-0.174114915844457	0	0	0	0	0.14792899408284
170	0	0	0	0	0	0	0	0	0	0	0	0	0	0	0	0	0	-0.0173505682311096	0	0	0	0	0	0	0	0	0	-0.00433764205777739	0	0	0	0.0145999585482258	0	0	0	0	0	0	0	0	0	-0.00867528411555478	0	0	0	0	0	0	0
171	0	0	0	0	0	0	0.0005563657872809	0	-0.0212111570686181	0	-0.0424223141372362	0	0	0	0	0	0	0	0	0	0	0	0	0	0	0	0	0	0	0	0	0	0	0	0	0	0	0	0	0	0	0	0	0	0	0	0.0011127315745618	0	0
172	0	0	0	0	0	0	0	0	0	0	0	-0.00797893560998963	0	0	0	0	0	-0.00797893560998963	0	0	0	0.0228329577808593	0	0	0	0	0	0	0	0	0	0	0	0	0	0	0	0	0	0	0	0	0	0	0	0	0	0	0
173	0	0	0	0	0	0	0	0	0	0	0	0	0	0	0	0	0	0	0	0	0	0	0	0	0	0	0	0	0	0	0	0	0	0	0	0	0	0	0	0	0	0	0	0	0	0	0	0	0
174	0	0	0	0	0	0	0	0	0	0	0	0	-0.0961538461538462	0	0	0	0	0	0	-0.0961538461538462	0	0	0	0	0	0	0.460829493087558	0	0	-0.0961538461538462	0	-0.0961538461538462	0.230414746543779	-0.288461538461538	0.134260900389933	0	0	-0.058046791917759	0.36290322580645	-0.154200638071606	-0.192307692307692	0	-0.346508330379298	0.691244239631336	-0.0961538461538462	-0.288461538461538	0	0	0
175	0	0	0	0	0	0	0	0	0	0	0	0	0	0	0	0	0	0	0	0	0	0	0	0	0	0	0	0	0	0	0	0	0	-0.0307787011388119	0	0	0	0	0	0	0	0	0	0	0	0	0	0	0
176	0	0	0	0	0	0	0	0	0	0	0	0	0.00484355323065	0	0	0	-0.00419137833476539	0	0	0	0	0	0	0	0	0	0	0	0	0	0	-0.0077305817736462	0	0	-0.00209568916738269	0	0	-0.00628706750214808	0	0	-0.00209568916738269	0	0	0	-0.00419137833476539	0	0	0	0
177	0	0	0	0	0	0	0	0	0	0	0	0	0	0	0	0	0	0	0	0	0	0	0	0	0	0	0	0	0	0	0	0	0	0	0	0	0	0	0	0	0	0	0	0	0	0	0	0	0
178	0	0	0	0	0	0	0	0	0	0	0	0	0	0	0	0	0	0	0	0	0	0	0	0	0	0	0	0	0	0	0	0	0	0	0	0	0	0	0	0	0	0	0	0	0	0	0	0	0
179	-0.140624023444281	0	0	0	0	0	0	-0.171526586620926	0	0	0	-0.257289879931389	0	0	0	0	0	0	0	0	-0.0857632933104631	0	0	0	0	0	-0.171526586620926	0	0	0	0	0	0	0	0	0	0	0	-0.0857632933104631	0	-0.257289879931389	-0.61735682391095	-1.48505913153381	0.178470982840397	0	0.030902563176645	0.552426719258894	0.116665856487108	-0.257289879931389
180	0.046823557078546	-0.152439024390244	0	0	0	0	-0.152439024390244	0	0	0	0	0	0	0	-0.152439024390244	0	0	0	0	0	0	0	0	0	0	0	0	-0.0762195121951219	0	0	0	0	0	0	-0.0762195121951219	-0.258054491701942	-0.0762195121951219	0	0	-0.228658536585366	0	0	0	0	0	-0.105615467311698	0	0	0
181	0	0	0	0	0	0	0	0	0	0	0	0	0	0	0	0	0	-0.0255036980362153	0	0	0	0	0	0	0	0	0	0	0	0	0	0	0	0	0	0	0.127064803049555	0	0	0	0	0	0	0	-0.0255036980362153	0	0	0	0
182	0	0	0	0	0	0	0	0	0	0	0	0	0	0	0	0	0	0	0	0	0	0	0	0	0	0	0	-0.0171320884015762	0	0	0	0	0	0	0	0	-0.0171320884015762	0	0	0	0	0	0	0	-0.0171320884015762	0	0	0	0
183	-0.0666666666666667	0	-0.0889922480620155	0.186046511627907	-0.08	-0.0136434108527135	-0.173333333333333	0.065736434108527	0.186046511627907	0.017364341085271	-0.0536434108527135	0.0043410852713178	-0.12	-0.017984496124031	0.128372093023255	-0.133333333333333	-0.0313178294573643	0.0176744186046512	0.110387596899224	0.0176744186046512	-0.0666666666666667	-0.0533333333333333	0.0973643410852713	0.062015503875969	0.155038759689922	-0.0223255813953488	-0.018294573643411	-0.018604651162791	0.087751937984496	-0.329302325581395	-0.45705426356589	-0.330232558139535	-0.231937984496124	-0.370852713178295	-0.496434108527135	-0.152558139534884	0.185736434108527	-0.146976744186047	0.035038759689922	-0.0489922480620155	0	0.0396899224806202	-0.04	-0.0266666666666667	0.062015503875969	-0.04	0.0930232558139535	-0.0223255813953488	-0.0313178294573643
184	0	0	0	0	0	0	0	0	0	0	0	0	0	0	0	0	0	0	-0.0483792936623125	0	0	0	0	0	-0.0967585873246251	0	0	0	0	0	0	0	-0.164842772901541	0	0	0	-0.0146315129152533	0	0	0	-0.0241896468311563	0.0579374275782155	0	0	-0.120948234155781	-0.0967585873246251	0	0	0
185	0	0	0	0	0	0	0	0	0	0	0	0	0	0	0	0	0	0	0	0	0	0	0	0	0	0	0	0	0	0	0	0	0	0	0	0	0	0	0	0	0	0	0	0	0	0	0	0	0
186	-0.0209511837418814	0	0	0	0	0	0	0	0	0	0	0	0	0	0	0	0	0	0	0	0	0	0	0	0	0	0	0	0	-0.0209511837418814	-0.00616420882201611	0	0	0.0295739498397303	0	0	0	0	0.208264743148464	-0.0209511837418814	0	-0.0209511837418814	-0.054230785127795	0	-0.0209511837418814	0	-0.0209511837418814	0	0
187	0	0	0	0	0	0	0.396301188903567	0	0	-0.130293159609121	0	-1.3662709392037	0	0	0	0	0	0	0	-0.063339343112492	0	-0.0651465798045603	0	-0.130293159609121	0.132100396301189	0	-0.130293159609121	0.132100396301189	0	0.0669538164966287	0.264200792602378	0	0	0	0	0	0	0	0	0.132100396301189	0	0	0	0	0	0	0	0	0
188	0	0.154083204930663	-0.0683526999316473	0	-0.0683526999316473	0	0	0	0	0	0	0	-0.0683526999316473	0	0.308166409861325	0	0	0	-0.0683526999316473	0	0	0	0.154083204930663	0	0	0	0	0	0	0	0	0	-0.136705399863295	0	0	0	0	0	0	0.154083204930663	0	0	0	0	0	0	0	0	-0.205058099794942
189	0	0	0	-0.191904219744653	0	0.108697987153874	0	0	-0.0760456273764259	0.188323917137476	0	0	0.300602206898527	0	0	-0.0760456273764259	0.188323917137476	0.300602206898527	0.55824078251094	0	0.224556579522101	0	0.220976276914925	0	0.376647834274953	0	0	0	0	0	0	-0.0760456273764259	0.188323917137476	0	0	0.188323917137476	0	0	0	0	-0.0760456273764259	0	0	0	0	0.188323917137476	0	-0.0760456273764259	0.188323917137476
190	0	0.0161944093666935	0	0	0	-0.01743679163034	0.0249128051818635	0	-0.0610287707061901	0.0249128051818635	0.0224280406545704	0.0161944093666935	-0.04359197907585	0	0	0	-0.115802190154859	0.041107214548557	0	-0.00871839581517001	0	0	0.0635352552031269	0	-0.00871839581517001	0.049825610363727	0	0	0	0	0	0	0	0	-0.04359197907585	0	-0.00871839581517001	0.0249128051818635	0	0	0	0	0	0.0074760135515235	0	-0.00871839581517001	0	0	0
191	-0.0458244650583914	0.0504553390041865	0.0183418928833456	-0.0247524752475248	0.077108591269985	-0.0394138826942122	-0.033003300330033	0.0458849993583365	-0.0357333972575541	0.0284329606841829	0.111891600018402	-0.0247524752475248	0.0366837857666911	0.0385240284850202	0.0183418928833456	-0.0128211647283584	0	-0.00825082508250825	-0.0146614074466874	0.0156117959558244	-0.0146614074466874	0.0156117959558244	0.066956989169203	0.16691727866844	0.0220223783200037	0.0422045139216783	-0.033003300330033	-0.0229122325291957	0.066956989169203	0	0	-0.00825082508250825	0	-0.00825082508250825	-0.0165016501650165	-0.00825082508250825	0	0.0183418928833456	0	0	-0.0247524752475248	0	0	0	0.0366837857666911	0	0	0	0
192	0	0	0	0	0	0	0	0	0	0	0	0	0	-0.0280112044817927	0	0	0	0	0	-0.0560224089635854	0	0	0	0	0	0	0	0	0	0	0	0	0	0	0	0	0	0	0	0	0	0.158982511923688	0	0	0	0	-0.0280112044817927	0	0
193	0	0	0	0	0	-0.0214592274678112	0	0	0	0	0	0	0	0	0	0	0	0	0	0	0	0	0	0	0	0	0	0	0	0	0	0	0	0	0	0	0	-0.0214592274678112	0	0	-0.0858369098712446	0	0	0.0998502246630055	0	0	0	-0.0214592274678112	0
194	0	0	0	0	0	0	0	0	0	0	0	0	0	0	0	0	0	0	0	0	0	0	0	0	0	0	0	0	0	0	0	0	0	0	0	0	0	0	0	0	0	0	-0.0152183838076396	0	0	0	0	0	0
195	0	0	0	0	0	0	0	0	0	0	0	0	0	0	0	0	0	0	0	0	0	0	0	0	0	0	0	0	0	0	0	0	0	0	0	0	0	0	0	0	0	0	0	0	0	0	0	0	0
196	0	0	0	0	0	0	0	0	0	0	0	0	0	0	0	0	0	0	0	0	0	0	0	0	0	0	0	0	0	0	0	0	0	0	0	0	0	0	0	0	0	0	0	0	0	0	0	0	0
197	0	0	0	0	0	0	0	0	0	0	0	0	0	0	0	0	0	0	0	0	0	0	0	0	0	0	0	0	-0.13271400132714	0	0	0	0	0	0	0	0	0	0	-0.06635700066357	0	0	0	0	0	0	0	0	0
198	0	0	0	0	0	0	0	0	0	0	0	0	0	0	0	0	0	0	0	0	0	0	0	0	0	0	0	0	0	0	0	0	0	0	0	0	0	0	0	0	0	0	0	0	0	0	0	0	-0.00483418737310258
199	0	0	0	0	-0.00705218617771509	0	0	0	0	0	0	0	0	0	0	0	0	0	0	0	0	0	0	0	0	0	0	0	0	0	0	0	0	0	0	0	0	0	0	0.0182315405651778	0	0	0	0	0	0	0.0182315405651778	0	0
200	0	0	0	0	0	0	0	0	0	0	0	0	0	0	0	0	0	0	0	0	0	0	0	0	0	0	0	0	0	0	0	0	0	0	0	0	0	0	0	0	-0.00357692170118396	0	0	0	0	0	0	0	0
201	0	0	0	0	0	0	0	0	0	0	0	0	0	0	0	0	0	0	0	0.0090049527239982	0	0	0	-0.0043010752688172	0	0	0	0	0	0	0	0	0	0	0	0	0	0	0	0	0	0	0	0	0	0	-0.0043010752688172	0	0
202	0	0	0	0	0	0	0	0	0	0	0	0	0	0	0.0426257459505541	0	0	0	0	0	0	0	0	0	0	0	0	0	0	0	0	0	0	0	0	0	0	0	0	0	0	0	0	0	0	0	0	0	0
203	0	0	0	0	0	0	0	0	0	0	0	0	0.0145708873670407	0	0	0	0	-0.0135016539526092	0	-0.0405049618578276	0	0	-0.0440480885908378	0	0	0	-0.0440480885908378	-0.0067508269763046	0	0	0	0	0.0145708873670407	0	0	0.0188478210247665	0	-0.0067508269763046	0	0	0	0.0145708873670407	0	0.0145708873670407	0.043712662101122	0	0	0	0.0302110081485128
204	0.104712041884817	0	0	0	0	0	0	0	0	0	0	0	0	0	-0.046639309466534	0	0	0	0	0	0	0	0	0	0	0	0	0.104712041884817	0.0307343993207868	0	0	0	0.104712041884817	0	0	0	-0.197990660817886	0	0	0	0	-0.0432432432432432	0	0	0	0	0	0	0.258384038488751
205	0	0	-0.00560852495793606	0	-0.00560852495793606	0	0	0	0	0	0	0	0	-0.00560852495793606	0	0	-0.00560852495793606	0.0141402714932127	0	-0.00560852495793606	0	-0.00560852495793606	-0.0112170499158721	0	0	0	0	0	0	0	0	-0.00560852495793606	0.0141402714932127	0	0	-0.00560852495793606	0	0	0	-0.00560852495793606	-0.0168255748738082	0	0	0	0	0	0	-0.0112170499158721	0
206	0	0	0	0	0	0	0	0	0	0	0	0	0	0	0	0	0	0	0	0	0	0	0	0	0	0	0	0	0	0	0	0	0	0	0	0	0	0	0	0	0	-0.0125376128385155	0	0	0	0	0	0	0
207	0	0	0	0	0	0	0	0	0	0	0	0	0	0	0	0	0	0	0	0	0	0	0	0	0	0	0	0	0	0	0	0	0	0	0	0	0	0	0	0	0	0	0	0	0	0	0	-0.0255819902788437	0
208	0.110987791342952	0.000258237574763204	-0.0551065393093314	-0.0367376928728876	-0.0551065393093314	0.0369959304476508	-0.0183688464364438	0	-0.0551065393093314	-0.091844232182219	-0.238536766099006	0.0739918608953015	-0.0551065393093314	0.056655964757911	0.258971513133555	-0.090811281883166	-0.109438365894374	0.000258237574763204	-0.128581925055107	-0.0551065393093314	-0.035704742573835	-0.0734753857457752	0.000774712724289001	-0.0729589105962485	-0.0548483017345682	-0.275016221397131	-0.053298876285989	0.03777064317194	0.0369959304476508	-0.0367376928728876	0	0.0739918608953015	0	0	0	0	0	0	-0.0183688464364438	0	0	0	0	0	0	0	0	0	0
209	0	0	0	0	0.822514343171465	0	-0.0857632933104631	0.690542378896315	-0.0857632933104631	0	0.345271189448158	0	-0.171526586620926	-1.3655586443485	0	-0.171526586620926	0	0	0	0	0	-0.257289879931389	0.560788430827468	0	0	0	0	-0.257289879931389	0	0	0	-0.171526586620926	0	0	0	0	-0.0857632933104631	0	0	0	0	0	0	0	0	0.21551724137931	-0.343053173241852	0	0.173744602827232
210	0	0	0	0	0	0	0	0	0	0	0	0	0	0	0	0	0	0	0	-0.0151034586920405	0	0	0.0745712155108128	0	0	0	0	0	0	0	0	-0.030206917384081	0	0	0	0	0	0	0	0	0	0	0	0	0	0	0	0	0
211	0	0	0	0	0	0	0	0	0	0	0	0	0	0	0	0	0	0	0	0	0	0	0	0	0	0	0	0	0	0	0	0	0	0	0	0	0	0	0	0	0	0	0	0	0	0	0	0	0
212	0	0	0	0	0	0	0	0	0	0	0	0	0	0	0	0	0	0	0	0	0	0	0	0	0	0	0	0	0	0	0	0	0	0	0	0	0	0	0	0	0	0	0	0	0	0	0	0	0
213	0	0	0	0	0	0	-0.0116658889407373	0	0	0	0	0	-0.0583294447036864	-0.0116658889407373	0.0225562900123205	0	0	-0.0116658889407373	-0.0233317778814746	0	0.0054452005357916	0	-0.0116658889407373	-0.0349976668222119	0	0	0.0458880678937951	0	0	0	-0.0116658889407373	0	0	-0.0349976668222119	0	0	-0.0116658889407373	0	0	-0.0062206884049457	0	0	-0.0116658889407373	0	0	0	0	0	0
214	-0.191938579654511	0	0	1.40566783335216	0.149128749388431	0	-0.0959692898272553	0	0	0.245098039215686	0.298257498776862	0.245098039215686	0	0	0	1.03355161642392	0	0	0	-0.05457077264687	0.149128749388431	0	0.053159459561175	-0.83408603364571	-0.287907869481766	0	0	-0.0959692898272553	0	-0.383877159309021	0.510895337021567	0.245098039215686	0	0	0.245098039215686	0	0	-0.191938579654511	-1.20620225057393	-0.0959692898272553	0	0.894772496330588	0	0	0	0.245098039215686	0	-2.15554551955139	-0.383877159309021
215	0	0	0	0	0	0	0	0	0	0	0	0	-0.00911244760342628	0	0	0	0	0	0	0	0	0	0	0	0	0	0	0	-0.00911244760342628	0	0	0	0	-0.00911244760342628	0	0	0	0	0	0	0	0	0	0	0	0	0	0	0
216	0	0	0	-0.0312891113892365	0	0	0	0	0	0	0	0	0	0	0	0	0	0	0	0	0	0	0	0	0	0	0	0	0	0	0	0	0	0	0	0	0	0	0	0	0	0	0	0	0	0	0	0	0
217	-0.2493076079481	-0.101883864012343	-0.565182438335285	-0.0791139240506329	0	-0.090498894031488	-0.316455696202532	-0.158227848101266	0.146842878120411	0	-0.0791139240506329	0	0	0	0	0	0	0	0	0	0	0	0	0	0	0	0	0	0	0	0	0	0	0	-0.0791139240506329	0	0	0	0	0	0	0	0	0	0	0	0	0	0
218	0	0	0	0	0	0	-0.0900900900900901	0	0	0	0	0	0	0	0	0	0	0	0	0	0	0	0	0	0	0	0	0	-0.0900900900900901	0	0	0	0	0	0	0	0	0	0	0	0	0	0	0	0	0	0	0	0
219	0	0	0	0.087260034904014	0	0	0	0	0	0	0	0.0093893052451931	-0.0171203561034069	0	0.043630017452007	0	-0.0171203561034069	0	0	-0.0171203561034069	-0.0077310508582139	0	0	0	-0.0513610683102209	0	0	0.130890052356021	-0.0171203561034069	0	0.043630017452007	0	-0.0342407122068139	0	0	0.140279357601214	0	-0.0342407122068139	0	0	0	-0.0171203561034069	0.174520069808028	0	0	0	0	-0.0171203561034069	0.0093893052451931
220	0	0	0	0	0	0	0	0	0	0	0	0	0	0	0	0	0	0	0	0	0	0	0	0	0	0	0	0	0	0	0	0	0	0	0	0	0	0	0	0	0	0	0	0	0	0	0	0	0
221	0	0	0	0	0	0	0	0	0	0	0	0	0	0	0	0	0	0	0	0	0	0	0	0	0	0	0	0	0	0	0	0	0	0	0	0	0	0	0	0	0	0	0	0	0	0	0	0	0
222	0	0	0	0	0	0	0	0	0	0	0	0	0	0	0	0	0	0	0	0	-0.00589657409045345	0	0	0	0	0	0	0	0	-0.00589657409045345	0	0	0	0	0	0	0	0	0	-0.0176897222713603	0	0	-0.0117931481809069	0	-0.0176897222713603	0	0	0	0
223	0	-0.0059980233037073	0	0	0.0245700245700246	-0.0111890198418619	0	0	0	-0.00372967328062062	0	0	0	0	0	0	0	0	0	0	0	0	0	0	0	0	0	0	0	0	0	0	0	0	0	0	0	0	0	0	0	0	0	0	0	-0.00745934656124124	0	0	0
224	0	0	0	0	0	-0.0186358553857622	0	0	0.0783699059561129	0.001913242206532	0	0	0	0	0	0	0	-0.0186358553857622	0	0	0.0391849529780564	0	0	0	0	-0.0186358553857622	0	0	0	0	0	0	0	-0.0186358553857622	0	0	0	0	0	0	0	0	0	0.0391849529780564	-0.0372717107715244	0	0	0	0
225	0.0140550231103726	0	-0.00348225789601978	-0.0139290315840791	0.0140550231103726	0.00816726559947729	-0.0174112894800989	-0.00696451579203956	0	0	-0.0104467736880593	-0.00696451579203956	-0.0010767582811443	0	-0.00696451579203956	0.00468500770345751	-0.0174112894800989	0	0	-0.00348225789601978	-0.0208935473761187	-0.00696451579203956	0.0163345311989546	0	0	-0.00348225789601978	0	-0.00696451579203956	0	-0.00348225789601978	0.00816726559947729	-0.00348225789601978	0	0	-0.00696451579203956	0	-0.00348225789601978	-0.00924402388062161	0	0.00468500770345751	-0.0452693526482571	-0.0254525635532828	-0.00696451579203956	0.00816726559947729	0	0.0163345311989546	0	0	0
226	0	0	0	0	0	0	0	0	0	0	0	0	0	0	0	0	0	0	0	0	0	0	0	0	0	0	0	0	0	0	0	0	0	-0.0564971751412429	0	0	0	0	0	0	0	0	0	0	0	0	0	0	0
227	0	0	0	0	0	0	0	0	0	0	0	0	0	0	0	0	0	0	0	0	0	0	0	0	0	0	0	0	0	0	0	0	0	0	0	0	0	0	0	0	0	0	0	0	0	0	0	0	0
228	0	0	0	0	0	0.0700035001750088	0	0	0	0	-0.0148126203525404	0	0	0	0	0	0	0	0	0	0	0	0.0700035001750088	0	0.00120802959122901	0	0	-0.251923424196688	0.0350017500875044	0	0	0	0	0	0	0.0107530187648473	-0.00142578599823201	-0.0148126203525404	0	0	0.020189129734964	0	-0.0296252407050807	-0.029734118908582	0.0700035001750088	0	-0.402683443311552	0	0
229	0	0	0	0	0	-0.00899847026005579	0	0	0.0769366666729328	-0.0179969405201116	0.0769366666729328	-0.00899847026005579	0	-0.00899847026005579	0.0376435159043855	0	0	0	0	0	-0.00899847026005579	0	0	0	0.0188217579521927	0	0	0	0	0	0	0	0	0	0	0	0	0	0	0	0	0	0	-0.00899847026005579	0	0	0	0	0
230	0	0	0	0.0733675715333822	0	0	0	0	0	0	0	0	0	0	0	0	0	0	-0.0296120817293456	0	0	0	0	0	0.146735143066764	0	0	0	0	0	0	0	0	0.0733675715333822	0	0	-0.0592241634586911	0	0	0	0	0	0	0	0	0	0	0	0
231	0	0	0	0	0	0	0	0	0	0	0	0	0	0	0	0	0	0	0	0	0	0	0	0	0	0	0	0	0	0	0	0	0	0	0	0	0	-0.0038075671423439	0	0	0	0	0	0	0	0	0	0	-0.0117398450340455
232	0	0	0	0	0	0	0	0	0	0	0	0	0	0	0	0	0	0	0	0	0	0	0	0	0	0	0	0	0	0	0	0	0	0	0	0	0	0	0	0	0	0	0	0	0	0	0	0	0
233	0	0	-0.122667308091345	0	0	0	0	0.0773993808049536	0	0.417915362912508	0.176219730622281	0.0440549326555705	0	-0.001212994630821	0	0	0	0.00949748987536597	0.0440549326555705	0	0	0.076186386174132	-0.091748849203604	-0.05254589507132	-0.0666888962987663	-0.156011756240728	-0.200066688896299	-0.0333444481493831	0	-0.001212994630821	-0.169148230008558	-0.0333444481493831	0	-0.0666888962987663	-0.44661429970981	-0.0333444481493831	0	0	0.0107104845061873	-1.72219429180212	-0.0666888962987663	0	0	0	0	-0.189356204390111	0	0	-0.559784117925794
234	0	0	0	0	0	0	0	0	0	0	0	0	0.0410509031198686	0	0	0	0	0	0	0	0	0	0	0	0	0	0	0	0	0	0	0	0	0	0	0	0	0	0	0	0	0	0	0	0	0	0	0	0
235	0	0	0	0	0	0	0	0	0	0	0	0	0	0	0	0	0	0	0	0	0	0	0	0	0	0	0	0	0	0	0	0	0	0	0	0	0	0	0	0	0	0	0	0	0	0	0	0	0
236	0	0	0	0	0	0	0	0	0	0	0	0	0	0	0	0	0	0	0	0	0	0	0	0	0	0	0	0	0	0	0	0	0	0	0	0	0	0	0	0	0	0	0	0	0	0	0	0	0
237	-0.01538059486152	0.476117883412368	-0.058902233861264	0.111339173422332	0.61175295225755	0.14642190196708	-0.00534237476384991	0.76079499980945	0.15683442857687	0.241155477397331	0.089016894154285	-0.080850206617195	-0.45481644008645	0.39179683459191	0.472272734696986	0.48962694571331	-1.37074447523588	-0.34545088281892	-0.39009544135502	0.55285071839628	0.7746783686225	0.31564247330854	0.49891655278675	0.39104822156768	0.47424635085179	-0.012284059170373	-0.337760585388163	0.25850968841365	0.12447392921116	0.03123757982937	0.0416501064391601	0.313566773559533	-0.102423872861009	-0.995655322230268	-0.07390852221067	-0.12859130084443	0.61287587179389	0.0813265967235299	0.22812280520272	-0.356237715940827	0.0169799045042011	0.32707583586047	0.37791346577886	0.44995045542894	-0.29498755941265	-0.91123218981559	0.0721390732442999	-0.18711922819358	-0.82765975401937
238	0	0.016095284081764	0	0	0	0	0	0	0	0	0	0	0	0	0	0	0	0	0	0	0	0	0	0	0	0	0	0	0	0	0	0	0	0	0	0	0	0	0	0	0	0	0	0	0	0	0	0	0
239	0	0	0	0	0	0	-0.00906180148613544	0	-0.00906180148613544	0	0	0	0.00644703758622913	0	0	0	0	-0.00604120099075696	0	-0.00302060049537848	0	0	0	0	0	0.00644703758622913	0	0	0	0	0	0	0	-0.00604120099075696	0	0	0	-0.00302060049537848	-0.00604120099075696	0	0	0	0	-0.00302060049537848	0	0	-0.00302060049537848	0.00644703758622913	0
240	0	0	0	0	0	0	0	0	0	0	0.0520020800832033	0	0	0	0	0	0	0	0	0	0	0	0	0	0	0	0	0	0	0	0	0	0	0	0	0	0	0	0	0	0	0	0	0	0	0	0	-0.0243546030199708	0
241	0	0	0	0	0	0.255102040816327	0	0	0	0	0	0	0	0	0	0	0	0	0	0	0	0	0	0	0	0	0	0	0	0	0	0	0	0	0	0	0	0	0	0	0	0	0	0	0	0	0	0	0
242	0	0	0	0	0.114155251141553	0	0	0	0	-0.0412371134020619	0	0	0	0.0316810243374293	0	0	0	-0.0412371134020619	0	0.0316810243374293	-0.0412371134020619	0	0	0	-0.060349291531328	0	0	0.228310502283105	0	0	0	0	0	0	0	0	-0.0412371134020619	0	0	0	0	0	0	0.187073388881043	0	0	0	0	0
243	0	-0.0834028356964137	0	0	0	0	0	0	0	0	0	0	0	0	0	0	0	0	0	0	0	0	0	0	0	0	0	0	0	0	0	0	0	0	0.090263737347533	0	0.430735981784306	0	-0.076541934045295	0	0	0.25706940874036	0	0	0	0	0	0.25706940874036	0
244	0	0	0	0	0	0	0	0	0	0	0	-0.0122970978848992	0	0	0	0	0	0	0	0	0	0	0	0	0	0	0	0	0	0	0	0	0	0	0	0	0	0	0	0	0	0	0	0	0	0	0	0	0
245	0	0	0	0	0	0	0	0	0	0	0	0	0	0	0	0	0	0	0	0	0	0	0	0	0	0	0	0	0	0	0	0	0	0	0	0	0	0	0	0	0	0	0	0	0	0	0	0	0
246	0	0	0	0	0	0	0	0	0	0	0	0	0	0	0	0	0	0	0	0	0	0	0	0	0	0	0	0	0	0	0	0	0	0	0	0	0	0	0	0	0	0	0	0	0	0	0	0	0
247	0	0	0	0	0	0	0	0	0	0	0	0	0	0	0	0	0	0	0	0	0	0	0	0	0	0	0	0	0	0	-0.00814929508597506	0	0	0	0	-0.00814929508597506	0	0	0	0	0	0	-0.00814929508597506	0	0	0	0	0	0.0174337517433752
248	0.0044284913741738	0	0.0239578342117873	0	-0.0683526999316473	0.0239578342117873	-0.00976467141880676	0	0.0239578342117873	0	0	0	0	0	0	0	0	0	0	0	0	0	0	0	0.0239578342117873	-0.00976467141880676	0	0	0	-0.00976467141880676	0	0	0	0	0	0	0	0	0	0	0	0	-0.0541595371386668	0	0	-0.0195293428376135	0	0	0
249	0	0	0	0	0	-0.0433463372345037	0	0	0	0	0	0	0	0	0	-0.0216731686172518	0	0	0	0	0	0	0	0	0	0	0	0	0	0	0	0	0	0	0	0	0	0	0	0	0	0	0	0	0	0	0	0	0
250	0	0	0	0	0	0	0	0	0	0	0	0	0	0	0	0	0	0	0	0	0	0	0	0	0	0	0	0	0	0	0	0	0	0	0	0	0	0	0	0	0	0	0	0	0	0	0	0	0
251	0	-0.0211685012701101	0	0	0	0	0	0	0	-0.0635055038103302	0	0	0	0	0	0	-0.0211685012701101	0	0	0.0581395348837209	0	0	0	0	0	0	0	0.0581395348837209	0	0	0	0	0	0	0.116279069767442	0	0	0	-0.0211685012701101	0	0	0	0	-0.0846740050804403	-0.0211685012701101	0.0581395348837209	0	0	-0.0211685012701101
252	0	0	0	0	0	0	0	0	0	0	0	0	0	0	0	0	0	0	0	0	0	0	0	0	0	0	0	0	0	0	0	0	0	0	0	0	0	0	0	0	0	0	0	0	0	0	0	0.0330797221303341	0
253	0	0	0	-0.0831946755407654	0	-0.0831946755407654	0	0	0	0	0	0	0	0	0	-0.0831946755407654	0	0	0	0	0	0	0	0	0	0	0	0	0	0	0	0	0	0	0	0	0	0	0	0	0	0	0	0	0	0	0	0	0
254	0	0	0	0	0	0	0	0	0	0	-0.00800704620065658	0	0	0	0	0	0	0	0	0	0	0	0	0	0	0	0	0	0	0	0	0	0	0	0	0	0	0	0	0	0	0	-0.00800704620065658	0	0	0	0	0	0
255	0	-0.0408830744071954	0.199600798403194	0	-0.00481457363278301	0	0	-0.122649223221586	0.199600798403194	0	0	-0.0817661488143908	0	0	0	-0.0817661488143908	0	0	0	0	0	0	-0.122649223221586	0	0	0	-0.0408830744071954	0	0	0	0	-0.0408830744071954	0	-0.163532297628782	0.0998003992015968	0	0	0	0	-0.0817661488143908	-0.122649223221586	-0.0408830744071954	0	0	-0.0408830744071954	0.0998003992015968	0	0	0
256	0.105374077976818	0	0	0.105374077976818	0	0	0	0	0	0	0	0	0	0	0	0	0	0	0	0	0	-0.0493827160493827	0	0	0	0	0	0	0	0	0	0	0	0	0	0	0	0	0	0	0	0	0	-0.0493827160493827	0	0	0	0	0
257	-0.155038759689922	0.172413793103448	0.064822240042769	0	0.056134723336006	0.0086875167067629	0.073509756749533	0.064822240042769	0.069500133654103	0.151029136594494	-0.060144346431436	0.189788826516975	0.043437583533815	0.034750066827052	0.10358192996525	-0.537957765303394	-0.813953488372093	0.151029136594494	0.0474472066292435	-0.447741245656242	0.082197273456295	-0.215183106121358	-0.116279069767442	-0.0387596899224806	-0.0688318631381979	-0.215183106121358	-0.14635124298316	0.275995723068699	0.0474472066292435	-0.116279069767442	0.517241379310345	0.082197273456295	0.228548516439455	0.159716653301257	-0.176423416198878	-0.155038759689922	0.052125100240578	-0.18511093290564	0.064822240042769	-0.236567762630312	-0.215183106121358	-0.348837209302326	-0.223870622828121	0	-0.271317829457364	0.400962309542903	0.603448275862069	-0.111601176156108	-0.310077519379845
258	0	0	0	0	0	0	0	0	0	0	0	0	0	0	0	0	0	0	0	0	0	0	0	0	0	0	0	0	0	0	0	0	0	0	0	0	0	0	0	0	0	0	0	0	0	0	0	0	0
259	0	0	0	0	0	0	0	0	0	0	0	0	0	0	0	0	0	0	0	0	0	0	0	0	0	0	0	0	0	0	0	0	0	0	0	0	0	0	0	0	0	0	0	0	0	0	0	0	0
260	0	0	0	0	0	0	0	0	0	0	0	0	0	0	0	0	0	0	0	0	0	0	0	0	0	0	0	0	0	0	0	0	0	0	0	0	0	0	0	0	0	0	0	0	0	0	0	0	0
261	0	0	0	0	0	0	0	0	0	0	0	0	0	0	0	0	0	0	0	0	0	0	0	0	0	0	0	0	0	0	0.153374233128834	0	0	0	0	0	0	0	0	-0.119904076738609	0	0.153374233128834	0	0	0	0	0	0	0
262	0	0	0	0	0	0	0	0	0	0	-0.014421690222094	0	0	0	0	0	0	0	0	0	0	0	0	0	0	0	0	0	0	0	0	0	0	0	0	0.0315258511979823	0	0	0	0	0	0	0	0	0	0	0	0	0
263	0	0	0	0	0	0	-0.0407525705980137	0	0	0	-0.0111370976723466	0	0	0	0	0	0	0	0	0	0	0	0	0	0	0	0	-0.0111370976723466	0	0	0	0	0	0	0	0	0	0	0	0	0	0	0	0	-0.0111370976723466	0	0	0	0
264	0	0	0	0	0	0	0	0	0	0	0	0	0	0	0	0	0	0	0	0	0	0	0	0	0	0	0	0	0	0.163132137030995	0	0	0	-0.0749625187406297	0	0	0	0	0	0	-0.0749625187406297	0	0	0	0	0	0	0	0
265	-0.0831255195344971	-0.0415627597672485	0	-0.0415627597672485	0	-0.0831255195344971	0.115606936416185	0	0	0	-0.0415627597672485	0	0	0	0.115606936416185	0	0	0	0	0	0	-0.0831255195344971	0.115606936416185	0	0	0	-0.0415627597672485	0	0	0	-0.0415627597672485	0	0	0	0	0	0	0	0	0	0	0	0	0	0	0.115606936416185	0	0	-0.0415627597672485
266	0	0	0	0	0	0	0	0	0	0	0	0	0	0	0	0	0	0	0	0	0	0	0	-0.169491525423729	0	0	0	0	0	0	0	0	0	0	0	0	0	0	0	0	0	0	0	0	0	0	0	0	0
267	0	-0.0240124864929763	0	0	0	0	0.0276243093922652	0	0.0036118228992889	0	0	0	-0.0120062432464882	0	0	0	0	0	-0.0120062432464882	0	0	0	0.0276243093922652	0	-0.0240124864929763	0	-0.0444131500866638	0	0	0	0.0432423755380422	0	0	0	0	0	-0.0120062432464882	0	0	-0.0360187297394645	0.038459778090132	0	-0.0120062432464882	-0.0083944203471993	0	0	0.0348479551908429	0	0
268	0	0	0	-0.00601684717208183	0	0	0	0	0	0	0	0	0	0	0	0	0	0	0	0	0	0	0	0	0	0	0	0	0	0	0	0	0	0	0	0	0	0	0	0	0	0	0	0	0	0	0	0	0
269	0	0	0	0	0	0	0	0	0	0	0	0	0	0	0	0	0	0	0	0	0	0	0	0	0	0	0	0	0	0	0	0	0	0	0	0	0	0	0	0	0	0	0	0	0	0	0	0	0
270	0	0	0	0	0	0	0	0	0	0	0	0	0	0	0	0	0	0	0	0	0	0	0	0	0	0	0	0	0	0	0	0	0	0	0	0	0	0	0	-0.0179694519317161	0	0	0	-0.0179694519317161	0	0	0	0	0
271	0	-0.148257968865827	0	0	0	0	-0.235568885676978	0	0	0	0	0.060947052054675	0	0	0.060947052054675	0	0	0	0	0	0	0	0	0	0	-0.0741289844329133	0	0	0	0	0	0	0	0	0	0	-0.0741289844329133	0	0	0.060947052054675	0	-0.0741289844329133	0	0	-0.148257968865827	-0.370644922164566	0	0	-0.013181932378238
272	0	0	0	0	0	0	0	0	0	0	0	0	0	0	0	0	0	0	0	0	0	0	0	0	0	0	0	0	0	0	0	0	0	0	0	0	0	0	0	0	0	0	0	0	-0.0564971751412429	0	0	0	0
273	0	0	0	0	0	0	0	0	0	0	0	0	0	0	0	0	0	0	0	0	0	0	0	0	0	0	0	0	0	0	0	0	0	0	0	0	0	0	0	0	0	0	0	0	0	0	0	0	0
274	0	0	0	0.172117039586919	0	0.0994953983378268	0	0	0	0.172117039586919	-0.0726216412490922	0.64784503716704	-0.290486564996369	0	0	0	0	-1.53592896328544	0	-0.145243282498184	0	0.351608738095861	-0.11836952540945	0	0	0.126369155426561	0	-0.164117409569808	0.026873757088735	0.22748947861162	0.0994953983378268	0	-0.0726216412490922	0.172117039586919	-0.0726216412490922	0	0	0	0.172117039586919	0	1.23969266421428	-0.145243282498184	0.344234079173838	0	-0.44147958156935	0	0	0.795963186702612	0.172117039586919
275	0	0	0	-0.0421762969211303	0	0	0	0	0	0	0	0	-0.126528890763391	0	0	0	0	0	0	0	0	0	0	0	0	0	0	0	0	0	0	0	0	0	0	0	0	0	0	0	0	0	0	0	0	0	0	0	0
276	0	0	0	0	0	0	0.21978021978022	0	0	0	0	0	0	0	0	0	0	0	0	0	0	0	0	0	0	0	0	0	0	0	0	0	0	0	0	0	0	0	0	0	0	0	0	0	0	0	0	0	0
277	0	0	0	0	0	0	0	0	0	0	0	0	0	0	0	0	0	0	0	0	0	0	0	0	0	0	0	0	0	0	0	0	0	0	0	0	0	0	0	0	0	0	0	0	0	0	0	0	0
278	0	0	0	0	0	0	0	0	0	0	0	0	0	0	0	0	0	0	0	0	0	0	0	0	0	0	0	0	0	0	0	0	0	0	0	0	0	0	0	0	0	0	0	0	0	0	0	0	0
279	0.0033952975129446	0	0.18037518037518	0.0558102028690263	0	0	0	0.0033952975129446	0	-0.0163398692810458	0	0	0	0	0	0	0	0	0	0	0	0	0.0360750360750361	0	0	-0.0163398692810458	0.0360750360750361	0	-0.0326797385620915	-0.0163398692810458	0	0.0360750360750361	0	-0.0163398692810458	0	0	-0.0816993464052288	-0.0163398692810458	0	0	0	0	0	0	0	0	0	0	-0.0163398692810458
280	0	0	0	0	0	0	0	0	0	0	0	0	0	0	0	0	0	0	0	0	0	0	0	0	0	0	0	0	0	0	0	0	0	0	0	0	0	0	0	0	0	0	0	0	0	0	0	0	0
281	0	0	0	0	0	0	0	0	0	0	0	0	0	0	0	-0.00271983028259037	0	0	0	0	0	0	0	0	0	0	-0.00271983028259037	0	-0.00271983028259037	0	0	0	0	0	0	0	0	0	0	0	0	0	0	0	0	0	0	0	-0.00271983028259037
282	0	0	0	0	0	0	0	0	0	0	0	0	-0.00700133025274802	0	0	0	-0.00700133025274802	0	0	0	0	0	-0.014002660505496	-0.0210039907582441	-0.00700133025274802	0	0	0	0	0	0	-0.00700133025274802	0	0	0	0	-0.00700133025274802	0	0	-0.00700133025274802	0	-0.0006675491573162	0	-0.0210039907582441	-0.014002660505496	0	0	0	0
283	0	0	0	0	0	0	0	0	0	0	0	0	0	0	0	0	0	0	0	0	0	0	0	0	0	0	0	0	0	0	0	0	0	0	0	0	0	0	0	0	0	0	0	0	0	0	0	0	0
284	0.062111801242236	0	0	0	0	0	0	0	0	0	0	0	0	0	0	0	0	0	0	0	0	0	0	0	0	0	-0.0243546030199708	-0.0487092060399415	0.131575364638326	-0.0243546030199708	-0.0487092060399415	0	0	-0.0243546030199708	0	-0.021904015635353	0.0889169916468249	0	0	-0.0730638090599123	-0.0243546030199708	0	-0.0243546030199708	0	0	0	0	-0.094967824695265	0.062111801242236
285	0	0	0	0	0	0	0	0	0	0	0	0	0	0	0	0	0	0	0	0	0	0	0	0	0	0	0	0	0	0	0	0	0	0	0	0	0	0	0	0	0	0	0	0	0	0	0	0	0
286	0	0	0	0	0	0	0	0	0	0	0	0	0	0	0	0	0	0	0	0	0	0	0	0	0	0	0	0	0	0	-0.0148588410104012	0	0	0	0	0	0	0	0	0	0	0	0	0	0	0	0	0	0
287	0	0	0	0	0	0	0	0	0	0	0	0	0	0	0	0	0	0	0	0	0	0	0	0	0.0368459837877671	0	0	0	0	0.0368459837877671	0	-0.0416777696476471	0	-0.125033308942942	0	0	0	0	0	0	0	0	0	-0.0196309383588536	0	0	0	0	0
288	0	0	0	0	0	0	0	0	0	0	0	0	0	0	0	0	0	0	0	0	0	0	0	0	0	0	0	0	0	0	0	0	0	0	0.121802679658953	0	-0.049800796812749	-0.127201304404792	0	0	0	0	0	0	0	0	0	0	0
289	0	0	0	0	0	0	0	0	0	0	0	0	0	0	0	0	0	0	0	0	0	0	0	0	0	0	0	0	0	0	0	0	0	0	0	0	0	0	0	0	0	0	0	0	0	0	0	0	0
290	0	0	0	0	0	0	0	-0.185528756957328	0	0	0	0	0	0	0	0	-0.0927643784786642	0	0	0	0	0	0	0	0	0	0	0	0	0	0	0	0	0	0	0	0	0	0	0	0	0	0	0	0	0	0	0	0
291	0	0	0	0	0	0	0	0	0	0	0	0	0	0	0	0	0	0	0	0	0	0	0	0	0	0	0	0	0	-0.010120433154539	-0.030361299463617	0	0	0	0	0	0	0	0	0	0	0	0	0	0	0	0	0	0
292	0	0	-0.0106236056517582	0	0	-0.0106236056517582	0	0.0115641023580044	0.0887508320390504	0	0	0	0	0	0	0	0	0	0	-0.0106236056517582	0	0	0	0	0.0221877080097626	0	0	0	0	-0.0106236056517582	0	0	0	0	0	0	0	0	-0.0106236056517582	0	0	0	0	0	0	0	0.0221877080097626	0	0
293	0	-0.120409391932571	0	0	0	0	0	0	0	0	0	0	0	0	0	0	0	0	0	0	0	0	0	0	0	0	0	0	0	0	0	0	0	0	0	0	0	0	0	0	0	0	0	0	0.463678516228748	-0.120409391932571	0	0	0
294	0	0	0	0	0	0	0	0	0.0412205868896537	0	0	0	0	0	0	0	0	0	0	0	0	0	0	0	-0.383874963926489	0	0	0	0	0	-0.0612369871402327	0	0	0	0	-0.091855480710349	0	0	0	-0.214329454990814	0	0	0	0	0	0	0	0	0
295	0	0	0	0	0	0	0	0	0	0	0	0	0	0	0	0	0	0	0	0	0	0	0	-0.101936799184506	0	0	0	0	0	0	0	0	0	0	0	0	0	0	0	0	0	0	0	0	0	0	0	0	0
296	0	0	0	0	0	0	0	0	0	0	0	0	0	0	0	0	0	0	0	0	0	0	0	0	-0.0819672131147541	0	0	0	0	0	-0.163934426229508	0	0	0	1.05882132272949	-0.163934426229508	0	0	0	0	0	0	0	0	0	0	0	0	0
297	0	0	0	0	0	0	0	0	0	0.202429149797571	0	0	0	0	-0.0881057268722467	0	0	-0.0881057268722467	0	0	0	0	0	0	0	0	0	0	0	0	0	0	0	0	0	0	0	0	-0.0881057268722467	0	0	0	-0.0881057268722467	0	-0.26431718061674	0	0	0	0
298	0	0	0	0	0	0	0	0	0	0	0	0	0	0	0	0	0	0	0	0	0	0	0	0	0	0	0	0	0.247524752475248	0	0	0	0	0	0	0	0	0	0	0	0	0	0	0	0	0	0	0	0
299	0	-0.00872752661895619	0	0	0	0	0	0.0376151965394019	0	0	0	0	0	0	0	0	0	0	0	0	0	0	0	0	0	0	0	0	0	0	0	0	0	0	0	0	0	0	0	0	0	0	0	0	0	0	0	0	0
300	0	0	0	0	0	-0.0300661455201443	0	0	0	0	0	0	0	0	0.19588638589618	0	0	0	0	0	0.0979431929480901	0	0	0	0	0	0	0	0	0	0	0	0	0	0	0	0	0	0	0	0	0	0	0	0	0	-0.0300661455201443	0	0
301	0	0	0	0	0	0	0	0	0	0	0	0	0	0	0	0	0	0	0	0	0	0	0	0	0	0	0	0.0256370476670674	0	0	0	0	0	0	-0.00892060660124889	0	0	0	0	0	0	0	0	0	0	0	0	0	-0.00892060660124889
302	0	0	0	0	0	0	0	0	0	0	0	0	0	0	0	0	0	0	0	0	0	0	0	0	0	0	0	0	0	0	0	0	0	0	0	0	0	0	0	0	0	0	0	0	0	0	0	0	0
303	0	0	0	0	0	0	-0.123983432378894	0.0180082838105529	0	0	0	0	0	0	0	0.00958723117897395	0	0	0	0	0	0	0	0	-0.00842105263157895	0	0	0	-0.00842105263157895	0	0	0	-0.0336842105263158	0	-0.0168421052631579	0	0	0	0	0	0	0	0	0	0	0.0180082838105529	0	0	0
304	0	0	0	0	0	0	0	0	0	0	0	0	0	0	0	0	0	0	0	0	0	0	0	0	0	0	0	0	0	0	0	0	0	0	0	0	0	0	0	0	0	0	0	0	0	0	0	0	0
305	0	0	0	0	0	0	-0.0335795836131632	0	0	0.059703998476389	0	0	0	0	0	0	0	0	0	0	0.0932835820895522	0	0	0	0	0	0	0	0	0	0	0	0	0	0	0	0	0	0	0	0	-0.14177350320259	0	0	0	0	0	0	0
306	0	0	0	0	0	0	0	0	0	0	0	0	0	0	0	0	-0.0450653447498873	0	-0.0450653447498873	0	0	0	0	0	0	0	0	0	0	0	0	0	0	0	0	0	0	0.0670422785684987	0	0	0	0	0	0	0.132973080024332	0	0	0	0
307	0	0	0	0	0	0	0	0	0	0	0	0	0	0	0	0	0	0	0	0	0	0	0	0	0	0	0	0	0	0	0	0	0	0	0	0	0	0	0	0	0	0	0	0	0	0	0	0	0
308	0	0.047299275027255	0.184672206832872	-0.114854517611026	0.0923361034164358	0	0	0	0.0923361034164358	0	0	0	-0.0382848392036753	0.277008310249307	0	0	0	0	0	-0.114854517611026	0	0	0	0.531498206304025	0.0540512642127605	0	0	0	0	0	0	0.0923361034164358	0	0	0	0	0	0	0	-0.0382848392036753	0	0	0	0	0	0	0	-0.0765696784073507	-0.0382848392036753
309	0	0	0	0	0	0	0	0	0	0	0	0	0	-0.0069886085680341	0	0	0	0	0	0	0	0	0	0	0	0	0	0	0	0	0	0	0	0	0	0	0	0	0	0	0	0	0	-0.0069886085680341	0	0	0.020571898786258	0	0
310	0	0	-0.129609991752091	0	-0.0235654530458348	0	0	0	0	0	0	0	0	0	-0.0080927966306219	0	0	0.0272553829381303	0	0	0	0	0	0	0	0	0	0	0.0272553829381303	0	0.0817661488143908	0.0309453128304258	-0.0471309060916696	0	0.0545107658762606	0	0	0	0.0545107658762606	0	0	0	0	0	0	0	0	0	0
311	0	0	0	0	0	0	0	0.100603621730382	0	0	0	0	0	0	0	0	0	0	0	0	0	0	0	0	0	0	0	0.100603621730382	0	0	0	0.100603621730382	0	0	0	0	0	0	0	0	0	0	0	0	0	0	-0.0626959247648903	0	0
312	0	0	0	0	0	0	0	0	0	0	0	0	0	0	0	0	0	0	0	0	0	0	0	0	0	0	0	0	0	0	0	0	0	0	0	0	0	0	0	0	0	0	0	0	-0.0062293652276833	0	0	0	0
313	0	0	0	-0.0059343659130022	0	0	0	0.0163585800752495	0	0	-0.0118687318260044	0	0	0	0	-0.0059343659130022	0	0	0	0	0.0163585800752495	0	-0.0059343659130022	0	0	0	0	0	0	0	0	0	0	0	0	0	0	0	-0.0059343659130022	-0.0118687318260044	0	0.0163585800752495	0	0.0163585800752495	0	0	-0.0059343659130022	0	0
314	0	0	0	0	0	0	0	0	0	0	0	0	0	0.0646412411118294	0	0	0.0646412411118294	0	0	0	-0.0246913580246914	0	0	0	0	0	0	0	0	0	0	0	0	0	0	0	0	0	0	0	0	0	0	0	0	0	0	0	0
315	0	0	0	0	0	0	0	0	0	0	0	0	0	0	0	0	0	0	0	0	0	0	0	0	0	0	0	0	0	0	0	0	0	-0.0270562770562771	0	0	0	0	0	0	0	0	0	0	0	0	0	0	0
316	0	0	0	0	0	0	0	0	0	0	0.167285897049328	0	0	0	0	0	0	0	0	0	0.38806239661748	0	0	0	0	0	-0.165071317964154	0	0	1.22227730277895	0	0	-0.214132762312634	0	0.644612866023076	0	0	0	0	0	0	0	0	0	0.238663484486873	0	0	0	0
317	0	0	0	0	0	0	0	0	-0.0522739153162572	0	0	0	0	0	0	-0.209095661265029	0	0	-0.0522739153162572	0	-0.104547830632514	0	0	0	0	-0.104547830632514	-0.0522739153162572	0	0	0	-0.0522739153162572	0	0	0	-0.0522739153162572	0	0	0	0	0	0	0.321888412017167	0.107296137339056	0	0	0	0	0	0.107296137339056
318	0	0	0	0	0	0	0	0	0	0	0	0	0	0	0	0	0	0	0	0	0	0	0	0	0	0	0	0	0	0	0	0	0	0	0	0	0	0	0	0	0	0	0	0	0	0	0	0	0
319	0	0	0	0	0	0	0	0	0	0	0	0	0	0	0	0	0	0	0	0	0	0	0	0	0	0	0	0	0	0	0	0	0	0	0	0	0	0	0	0	0	0	0	0	0	0	0	0	0
320	0	0	0	0	0	0	0	0	0	0	0	0	0	0	0	0	0	0	0	0	0	0	0	0	0	0.33112582781457	0	0	0	0	0	0	0	0	0	0	0	0	0	0	0	0	0	0	-0.0686341798215511	0	0	0	0
321	0	0	0	0	0	0	0	0	0	0	0	0	0	0	0	0	0	0	0	0	0	0	0	0	0	0	0	0	0	0	0	0	0	0	0	0	0	0	0	0	0	0	0	0	0	0	0	0	0
322	0	0	0	0	0	0	0	0	0	0	0	0	0	0	0	0	0	0	0	0	0	0	0	0	0	0	0	0	0	0	0	0	0	0	0	0	0	0	0	0	0	0	0	0	0	0	0	0	0
323	0	0	0	0	0	0	0	0	0	0	0	0	-0.00385884350460167	0	0	0	0	0	-0.00771768700920334	0	0	0	0	0	0	0	0	0	0	0	0	-0.00192942175230084	0	0	0	0	0	0	0	0	0	0	-0.00578826525690251	0	0	0	0	0	0
324	0	0.218028534370947	0	0	0.218028534370947	0	0	0	0	-0.0972762645914397	0	0	0	0	0	0	0	0	0	0	0	0	0	0	0	0	-0.0972762645914397	0	0	0	0	0	0	0	0	0	0	0	0	0	0	0	0	0	0	0	0	0	0
325	0	0	0	0	0	0	0	0	0	0	0	0	0	0	0	0	0	0	0	0	0	0	0	0	0	0	0	0	0	0	0	0	0	0	0	0	0	0	0	0.003304977811131	0	0	0	0	0	0	0	0	0
326	0	0	-0.099377967536531	-0.0743494423791822	0	0	0.594059405940594	-0.148698884758364	0	0	-0.0743494423791822	-0.148698884758364	0.198019801980198	0	0.321690161581214	0	0.396039603960396	0	0	-0.0743494423791822	0	0	0	0	0	-0.0743494423791822	-0.446096654275093	0	0	0	0	0	0	0	-0.0743494423791822	0	0	0	0	0.049320917221834	0	0.198019801980198	-0.0743494423791822	0	0	0	-0.0743494423791822	0	0
327	0	0	0	0	0.0742390497401633	0	0	0	0	0	0	0	0	0	0	0	0	0	0	0	0	0	0	0	0	0	0	0	0	0	0	0	0	0	0	0	0	0	0	0	0	0	0	0	0	0	0	-0.0304599451720987	0
328	0	0	0	0	0	0	0	0	0	0	0	0	0	0	0	0	0	0	0	0	0	0	0	0	-0.103896103896104	0	0	0	0	0	0	0	0	0	0	0	0	0	0	0	0	0	0	0	0	0	0	0	0
329	-0.0453309156844968	0.072775520169892	-0.593465912854864	0.037002897771687	0.054889208970789	-0.475359477000475	-0.30359410754878	-0.479523485956882	0.308988391878668	0	-0.0453309156844968	0	0	0	-0.0453309156844968	0	0	0	0	0	0	0	0	0	-0.0906618313689937	-0.16760136049529	0.308988391878668	0.145551040339783	-0.339366729946985	-0.140156756009895	-0.30359410754878	1.1124528473304	0.444981138932159	0	0.208768267223382	0.417536534446764	-0.0453309156844968	0	0	-0.181323662737987	-0.0453309156844968	0	0	0	-0.0906618313689937	0	0.504034356859353	0.563087574786547	-0.081103538082701
330	0	0	0.0385356454720617	0	-0.017611835153223	0	0.0385356454720617	-0.0528355054596689	0	-0.0352236703064459	0	-0.017611835153223	0	0	0	0	0	0	0	0	0.0209238103188387	0	0	0	0	0	0	-0.017611835153223	0	0	0	0	0	-0.123282846072561	0	-0.0528355054596689	0	-0.017611835153223	0.0385356454720617	-0.017611835153223	0	0	0	0	0	0	0	0	0
331	0	-0.0400691139913991	0.0722543352601156	0	0	0	0	0	0	-0.0457177689728741	0	0	-0.0304785126485827	0	-0.0152392563242914	0	-0.0152392563242914	0.0361271676300578	0	0	0	0	0	-0.0152392563242914	0	0	0	0	0	0	0.0361271676300578	0	0	0	0	0	-0.0152392563242914	0	0	0	0	0	0	0	0	0	0	0	0
332	0	0	0	0	0	0	0	0	0	0	0	0	0	0	0.0380126363414619	0	0	0	-0.0311915159076731	0	0	0	0	0	0	0	0	0	0	0	0	0	0	0	0	0	0	0	0	0	0	0	0	0	0	0	0	0	0
333	0	0	0	0.097106146502914	0	0.15527950310559	0.17497172630339	-0.019240566702438	-0.116346713205352	0	-0.116346713205352	0	0	-0.251933993113142	-0.116346713205352	0	-0.116346713205352	0.15527950310559	0	0.097106146502914	0	0.097106146502914	0.46583850931677	-0.116346713205352	-0.077413923305114	0.46583850931677	-0.29086678301338	0	-0.174520069808028	-0.058173356602676	-0.13558727990779	-0.038481133404876	-0.058173356602676	-0.193760636510466	-0.058173356602676	-0.232693426410704	0.349491796111418	-0.058173356602676	-0.116346713205352	-0.465386852821408	0.291318439508742	-0.038481133404876	0.097557802998276	-0.077413923305114	-0.814426992437464	0.233145082906066	-0.019240566702438	0.93167701863354	-0.116346713205352
334	-0.28957528957529	-0.0965250965250965	0.456693367141128	0	-0.0965250965250965	0.248756218905473	-0.28957528957529	0	0.705449586046601	0	-0.0965250965250965	0	0	-0.0965250965250965	-0.28957528957529	-0.193050193050193	-0.23386926372001	0.816861637757164	0	0.05570602585528	-0.482625482625483	1.45171824276302	-0.675675675675676	-0.386100386100386	-0.193050193050193	0.014886955185462	0.705449586046601	-0.386100386100386	-0.040819070669817	0.497512437810945	-0.579150579150579	0.152231122380377	-0.452851572254559	-0.386100386100386	-0.482625482625483	0.248756218905473	0.95420580495207	-0.482625482625483	-0.193050193050193	-0.0965250965250965	0	-0.193050193050193	0	-0.040819070669817	0	-0.675675675675676	-0.386100386100386	0.152231122380377	0.304462244760752
335	-0.0191678331699152	0.00315576874526635	0	0	0	0	0	0	0	0.00315576874526635	0	0	0	0	0	0	0	0	0	0	0	0	0	0	0	0	0	0	0	0	0	0	0	0	0	0	0	0	0	0	0	0	0	0	-0.00237515586960394	0	0	0.00315576874526635	0
336	0	0	0	0	0	0	0	0	0	0	0	0	0	0	0	0	0	0	0	0	0	0	0	0	0	0	0	0	0	0	0	0	0	0	0	0	0	0	0	0	0	0	0	0	0	0	0	0	0
337	0	0	0	0	0	0	0	0	0	0	0	0	0	0	0	0	0	0	0	0	0	0	0	0	0	0	0	0	0	0	0	0	0	0	0	0	0	0	0	0	0	0	0	0	0	0	0	0	0
338	0	0	0	0	0	0	0	0	0	0	0	0	0	0	0	0	0	0	0	0	0	0	-0.0157405949944908	0	0	0	0	0	0	0	0	0	0	0	0	0	0	0	0	0	0	0	0	0	0	0	0	0	0
339	0.069358278601398	0	0	0	0	0	0	0	0	0	0	0.102669404517454	0	0	-0.0666222518321119	0	0	0	0.102669404517454	0.396518679538759	0	0	-0.0999333777481679	0	0	0	0	0	0	0	0.413413644839101	0	0	0	0	0	0	0	0	0	0	0.077566358909255	0	0	0	0	0	0	0
340	0	0	0	-0.0364830353885443	0	0	0	0	0	0.26071809462317	0	0	0	-0.4426958250984	-0.109449106165633	0	0	0	0.250263124050194	0	0	0	-0.156168388893409	-0.0364830353885443	0	-0.0364830353885443	0	0	0	0	-0.0364830353885443	0.093876011923041	-0.0364830353885443	0	0	0	-0.0364830353885443	0	-0.062511100204113	0	0.703851366189063	-0.0364830353885443	0.166842082700129	0	0	0	-0.218898212331266	-0.0729660707770887	0
341	0	0	0	0	0	0	0.15552099533437	0	0	0	0	0	0	0	0	0	0	0	0	0	0	0	0	0	0	0	0	0	0	0	0	0	0	0	0	0	0	0	0	0	0	0	0	0	0	0	0	0	0
342	0	0	0	0	0	0	0	0	0	0	0	0	0	0	0	0	0	0	0	0	0	0	0	0	0	0	0	0	0	0	0	0	0	0	0	0	0	0	0	0	0	0	0	0	0	0	0	0	0
343	0.102564102564103	-0.143129770992366	0	0	0.164562536699942	0	0	0.102564102564103	-0.190839694656489	-0.238549618320611	-0.143129770992366	0.102564102564103	0	-0.0477099236641221	0.314836562928166	-0.033421413192406	0	0	0.0548541788999809	0	0.102564102564103	0.212272460364064	0.205128205128205	-0.0954198473282443	0.157418281464083	0	-0.0954198473282443	0	-0.18369543942063	-0.264826776277158	0.512820512820513	-0.040565668428263	-0.190839694656489	0	0.102564102564103	0	-0.0477099236641221	0.00714425523585871	-0.0477099236641221	0	0	0	0.102564102564103	0.157418281464083	0.102564102564103	0	0	-0.143129770992366	-0.190839694656489
344	0	0	0	0	0	-0.0383729854182655	0	0	0	0	0	0	0	0	0	0	0	0	0	0	0	0	0	0	0	0	0	0	0	0	0	0	0	0	0	0	0	0	0	0	0	0	0	0	0	0	0	0	0
345	0	0	0	0	0	0	0	0	0	0	0	0	0	0	0	0	0	0	0	0	0	0	0	0	0	0	0	0	0	0	0	0	0	0.186915887850467	0	0	0	0	0	0	0	0	0	0	0	0	0	0	0
346	0	0	0	0	0	0	0	0	0	0	0	0	0	0	0	0	0	0	0	0	0	0	0	0	0	0	0	0	0	0	0	0	0	0	0	0	0	0	0	0	0	0	0	0	0	0	0	0	0
347	0	0	0	0	0	0	0	0	0	0	0	0	0	0	0	0	0	0	0	0	0	0	0	0	0	0	0	0	0	0	0	0	0	0	0	0	0	0	0	0	0	0	0	0	0	0.0973709834469328	0	0	0
348	0	0	0	0	-0.0248323814253787	0	0	0	0	0	0	0	0	0	0	0	0	0	0	0	0	0	0	0	0.0659630606860158	0	0	0	0	0	0	0	0	0	0	0	0	0	0	0	0	0	0	0	0	0	0	0	0
349	0	0	0	0	0	0	0	0	0	0	0	0	0	0	0	0	0	0	0	0	0	0	0	0	0	0	0	0	0	0	0	0	0	0	0	0	0	0	0	0	0	0	0	0	0	0	0	0	0
350	0	0	0	0	0	0	0	0	0	0	0	0	0	0	-0.0251193167545843	0	0	-0.0753579502637528	0	0	-0.0251193167545843	0	0	0	0	0	-0.0251193167545843	0	0	0	0	0	0	0	-0.0502386335091686	0	0	0	0	0	0	0	0	0	0	0	0	0	0
351	0	0	0	0	0	0	0	-0.132450331125828	0	0	0	0	0	0	0	0	0	0	0	0	0	0	0	0	0	0	0	0	0	0	0	0	0	0	0	0	0	0	0	0	0	0	0	0	0	0	0	0	-0.0883002207505519
352	0	0	0	0	0	0	0	0	0	0	0.0368654188611051	0	0	0	0	0	0	0	-0.0290107339715695	0	0	0	0	0	0	0	0	0	0	0	0	0	0	-0.058021467943139	0	0	0	0	0	0	0	0	0	0	0	0.0658761528326746	0.131752305665349	-0.0290107339715695	0
353	-0.076103500761035	0	0	0	0	0	0	0	0	0	0	0	-0.076103500761035	0	0	0	0.193050193050193	0	0	0	0	0	0	0	0	0	0	0	0	0	0	0	0	0	0	0	0	0	0	0	0	0	0	0	0	-0.684931506849315	0	0	0
354	-0.0119853778390364	0.0203023413197666	0	0	0	0	0	0	0	0	0	0	0	0	0	0	0	-0.00599268891951819	0	0	0	0	0	-0.00599268891951819	0	0	0	0	0	0	0	0	0	0	0	0	0	0	0	0	0	0	0	0	0	0	0	0	0
355	0	0	0	0	0	0	0	0.122850122850123	0	0	0	0	0	-0.0488997555012225	0	0	0	0.122850122850123	0	0.122850122850123	0	0	0	0	0	0	0	0	0	0	0	0	0	0	0	0	0	0	0	0	0	0	0	0	0	0.122850122850123	0	0	0
356	0	0	0	0	0	0	0	0	0	0	0	0	0	0	0	0	0	0	0	0	0	0	0	0	0	0	0	0	0	0	0	0	0	0	0	0	0	0	0	0	0	0	0	0	0	0	0	0	0
357	0	0	0	0	0	0	0	0	0	0	0	0	0	0	0	0	-0.0146284376828555	0	0	0	0	0	0	0	0	0	0	0	0	0	0	0	0	0	0	0	0	0	0	0	0	0	0	0	0	0	0	0	0
358	0	0	0	0	0	0	0	0	0	0	0	0	-0.0554938956714761	0	0	0	0	0	0	0	0	0	0	-0.0554938956714761	0	-0.0554938956714761	0	0	0	0	0	0	0	0	0.00763617069738	0	0	0	0	0	0.118623962040332	0	0	0	0	0	0	0	0
359	0	0	0	0	0	0	0	0	0	0	0	0	0	0	0	0	0	0.48661800486618	0	0	0	0	0	0	0	0	0	0	0	0	0	0	0	0	0	0	0	0	0	0	0	0	0	0	0	0	0	0	0
360	0	-0.0246426811237063	0	0	0	0	0	0	-0.0246426811237063	0	0	0	0	0	0	0	0	0	0	-0.0492853622474125	0	0	0	0	-0.0739280433711188	0	0	0	0	0	0	0	0	0	0	0	0	0	0	0	0	0	0	0	0	0	0	0	0
361	0	0	0	0	0	0	0	0	0	0	0	0	0	0	0	0	0	0	0	0	0	0	0	0	0	0	0	0	0	0	0	0	0	0	0	0	0	0	0	0	0	0	0	0	0	0	0	0	0
362	0	0	0	0	0	0	0	0	0	-0.0816993464052288	0	0	0	0	0	-0.163398692810458	0	0	0	0	0	0	0	0	0	0	0	0	-0.0816993464052288	-0.163398692810458	0	0	-0.0816993464052288	0.229357798165138	-0.163398692810458	0	0	0.229357798165138	0	0	0	0	-0.326797385620915	0	0.229357798165138	0	0	0	0
363	0	0	0	0	0	0	0	0	0	0	0	0	0	0	0	0	0	0	0	0	0	0	0	0	0	0	0	0	0	0	0	0	0	0	0	0	0	0	0	0	0	0	0	0	0	0	0	0	0
364	0	0	0	0	0	0	0	0	0	0	0	0	0	0	0	0	0	0	0	0	0	0	0	0	0	0	0	0	0	0	0	0	0	0	0	0	0	0	0	0	0	0	0	0	0	0	0	0	0
365	0	0	0	0	0	0	0	0	0	0	0	0	0	0	0	0	0	0	0	0	0	0	0	0	0	0	0	0	0	0	0	0	0	0	0	0	0	0	0	0	0	0	0	0	0	0	0	0	0
366	0	0	0	-0.0886524822695035	0	0	0	0	0	0	0	0	0	0	0	0	0	0	0	0	0	0	0	0	0	0	0	0	0	0	0	0	0	0	0	0	0	0	0	0	0	0	0	0	0	0	0	0	0
367	0	0	0	0	0	0	0	0	0	0	0	0	0	0	0	0	0	0	0	0	0	0	0	0	0	0	0	0.000902906002970561	0	0	0	0	0	0	0	0	0	0	0	0	0	0	0	0	0	0	0	0	0
368	0	0	0	0	0	0	0	0	0	-0.000133472500660689	0	0	0	0	0	-0.000476310351448905	0	0	0	0	0	0	0	0	0	0	0	0	0	0	0	0	0	0	-0.000266945001321378	0	0	0	0	0	0	0	0	0.000324524652515228	-0.000266945001321378	-0.000133472500660689	0	0	0
369	0	0	0	0	0	0	0	0	0	0	0	0	0	0	0	0	0	0	0	0	0	0	0	0	0	0	0	0	0	0	0	0	0	0	0	0	0	0	0	0	0	0	0	0	0	0	0	0	0
370	0	0.00456664052981665	-0.00698881696272264	-0.00618142481842065	-0.0162609541903536	0	0	0	0	0	0	0	0	0.00537403267411866	0	0	0	0	0	0	0	0	0	-0.00309071240921032	0	0	0	-0.00309071240921032	0	0	0	0	0	0	0	0	0	0	0	0	0	0	0	-0.00309071240921032	0	0	0	0	0
371	0	0	0	0	0	0	0	0	0	0	0	0	0	0	0	0	0	0	0	0	0	0	0	0	0	0	0	0	0.000916472679949411	0	0	0	0	0	0	0	0	0	0	0	0	0	0	0	0	0	0	0	0
372	0	0	0	0	0	0	0	0	-0.000708978503771766	0	0	0	0	0	0	0	0	0	0	0	0	0	0	0	0	0	0	0	0	0	0	0	0	0	0	0	0	0	0	0	0	0	0	0	0	0	0	0	0
373	0	0	0	0.00264834333387754	0	0	6.5475779728197e-05	0	0	0	0	0	0	0	0	-0.000163425930465535	0.000392327640659267	0	0	0	0	0	0	0	0	0	0	0	0	0	0	0	-0.00032685186093107	0	0	-0.000490277791396605	0	0	0	0.000228901710193732	0	0	0	0	-0.00032685186093107	0	0	0	-0.000163425930465535
374	0	0	0	0	0	0	0	0	0	0	0	0	0	0	0	0	0	0	0	0	0	0	0	0	0	0	0	0	0	0	0	0	0.00025892917251415	0	0	0	0	0	0	0	0	0.000173913954790177	0	0	0	0	-0.000170030435447945	0	0
375	0	0	0	0	-0.000358437070995631	0	0	0	0	0	0	0	0	0	0	0	0	0	0	0	0	-0.000358437070995631	0	0	0	0	0	0	0	0	0	0	0	0	0	0	0	0	0	0	0	0	0	0	0	0	0	0	0
376	0	0	0	0	0	0	0	0	0	0	0	0	0	0	0	0	0	0	0	0	0	0	0	0	0	0	0	0	0	0	0	0	0	0	0	0	0	0	0	0	0	0	0	0	0	0	0	0	0
377	0	0	0	0.00163271135382597	0	0	-0.000251769942697161	0.000628160432174377	0	0	0	0	0	0	0	0	0	0	0	0	0.000628160432174377	0	0	0	0	0	0	0	0	0	0	0	0	0	0	0	0	0	0	0	0	0	0	0	0	-0.000503539885394322	0.0068693031677253	0	0
378	0	0	0	0	0	0	0	0	0	0	0	0	0	0	0	0	0	0	0	0	0.0010537110178802	0	0	0	0	0	0	0	0	0	0	-0.000141477534782252	0	0	0	0	0	0	0	0	0	0	0	0	-0.000141477534782252	0	0	0.000334166521861174	0
379	0	0	0	0	0	0	0	0.0386548125241593	0	0	0	0	0	0	0	0	0	0	0	0	0	0	0	0	0	0	0	0	0	0	0	0	0.0193274062620796	0	0	0	0	0	0	0	0	0	0	0	0	0	0	0	0
380	0	0	0	0	0	0	0	0	0	0	0	0.00140639063906391	0	0	0	0	0.00140639063906391	0	0	0	0	0	0	0	0	0	0	-0.000582367089271051	0	0	0	0	0.00140639063906391	0	0	0	0	-0.000582367089271051	0	0	0	0.00140639063906391	0	0	-0.000582367089271051	0	0	0	0
381	0	0	0	0	0	0	0	0	0	0	0	0	0	0	0	0	0	-0.00525306647755627	0	0	0	0	0	0	0	0	0	0	0	0	0	0	0	0	0	0	0	0	0	0	0	0	-0.00262653323877814	0	0	0	0	0	0
382	0	0	0	0	0	0	0	0	0	0	0	0	0	0	0	0	0	0	0	0	0	0	0	0	0	0	0	0	0	0	0	0	0	0	0	0	0	0	0	0	0	0	0	0	0	0	0	0	0
383	0	0	0	0	0	0	0	0	0	0	0	0	0	0	0	0	0	0	0	0	0	0	0	0	0	0	0	0	0	0	0	0	0	0	0	0	0	0	0	0	0	0	0	0	0	0	0	0	0
384	0	0.0021896691409928	0.00160748918145062	0	0.0021896691409928	0	0	0	0.00598682746343621	0	0	0	-0.000923949700178322	0	0	0.0021896691409928	-0.000923949700178322	0	0	-0.00243007935989881	-0.000923949700178322	0	-0.000923949700178322	-0.00150612965972049	0	-0.00184789940035664	0	0	0	0.0021896691409928	0	0	0	-0.00369579880071329	0	-0.000923949700178322	0	0	0	-0.000923949700178322	0	0	0	0	0	-0.000923949700178322	0	0.0021896691409928	-0.000923949700178322
385	0	0	0	0	0	0	0	0	0	0	0	0	0	0	0	0	0	0	0	0	0	0	0	0	0	0	0	0	0	0	0	0	0	0	0	0.000198944705244354	0	0	0	0	0	0	0	0	0	0	-0.000517408198850319	0	0
386	0	0	-0.0074736621431209	0	0	0.00565529637408192	0	0	0.00221847546366137	0	0	-0.0119106130704436	0	0	0	-0.00200026003380439	0	0	0	0	0	0	0	0	-0.00934665387945108	0	0	-0.00700091011831538	0	0	0	0	0	0	0	0	-0.0010001300169022	0	0	0	0	0	0	0	-0.0010001300169022	0	0.00121834544675917	0	0
387	0	0	0	0	0	0	0	0	0	0	0	0	0	0	0	0	0	0.00022189150724697	0	0	0	0	0	0.00022189150724697	0.00221664405764538	0	0	0	0	0	0	0	0	0	0	0	0	0	0	0	0	0	0	0	0	0	0	0	0
388	0	0	0	0	0	0	0	0	0	0	0	0	0	0	0	0	0	0	0	0	0	0	0	0	0	0	0	0	0	0	0	-0.00132340777502068	0	0	0	0	0	0	0	0	0	0	0	0	0	0	0	0	0
389	0	0	0	0	-0.000193490028007682	0	0	0	-0.000290235042011522	0	0	-0.000193490028007682	0	0	0	0	0	0	0	0	0	0	0	0	0	0	0	0	0	0	0	0	0	0	0	0	0	0	0	0	0	0	0	0	0.000515765667026843	0	0	0	0
390	0	0	0	0	0	0	0	0	0	0	0	0	0	0	0	0	0	0	0	0	0	0	0	0	0	0	0	0	0	0	0	0	0	0	0	0	0	0	0	0	0	0	0	0	0	0	0	0	0
391	0	0	0	0	0	0	0	0	0	0	0	0	0	0	0	0	0	0	0	0	0	0	0	0	0	0	0	0	0	0	0	0	0	0	0	0	0	0	0	0	0	0	0	0	0	0	0	0	0
392	0	0	0	0	0	0	0	0	0	0	0	0	0	0	0	0	0	0	0	0	0	0	0	0	0	0	0	0	0	0	0	0	0	0	0	0	0	0	0	0	0	0	0	-0.0141823854772373	0	0	0	0	0
393	0	0	0	0	0	0	0	0	0	0	0	0	0	0	0	0	0	0	0	0	0	0	0	0	0	0	0	0	0	0	0	0	0	0	0	0	0	0	0	0	0	0	0	0	0	0	0	0	0
394	0	0	0	0	0	0	0	0	0	0	0	0	0	0	0	0	0	0	0	0	0	0	0	0	0	0	0	0	0	0	0	0	0	0	0	0	0	0	0	0	0	0	0	0	0	0	0	0	0
395	0	0	0	0	0	0	-0.000225622096525645	0	0	0	0	0	0	0	0	0	0	0	0	0	0	0	0	0	0	0	0	0	0	0	0	0	0	0	0	0	0	0	0	0	0	0	0	0	0	0	0	0	0
396	0	0	0	0	0	0	0	0	0	0	0	0	0	0	0	0	0	0	0	0	0	0	0	0	0	0	0	0	0	0	0	0	0	0	0	0	0	0	0	0	0	0	0	0	0	0	0	0	0
397	0	-0.00181054461181924	0	0.00468186712861089	0	0.00468186712861089	0	0	0	0	0	0	0	0	0	0	0	0	0	0	0	-0.00181054461181924	0	0	0	0	0	-0.00362108922363847	0	0	0	0	0	0	0	0.00468186712861089	0	0	0	0	0.00468186712861089	0	0	0.00468186712861089	0	0	0.00468186712861089	0	0
398	0	0	0	0	0	0	0.0107319167203263	0	0	0	0	0	0	0	0	0	0	0	0	0	0	0	0	0	0	0	0	0	0	0	0	0	0	0	0	0	0	0	0	0	0	0	0	0	0	0	0	0	0
399	0	0	0	0	0	-0.000208094458236483	0	0	0	0	0	0	0	0.00138930375042547	0	0	0	0	0	0	0	0	0	-0.000624283374709448	0	0	0	0	0	0	0	0	0.000278462958739772	-0.000208094458236483	0	0	0	0	0	0	0	0	0	0	0	0	0	0	0
400	0	0	0	0	0	0	0	0	0	0	0	0	0	0	0	0	0	0	0	0	0	0	0	0	0	0	0	0	0	0	0	0	0	0	0	0	0	0	0	0	0	0	0	0	0	0	0	0	0
401	0	0	0	0	0	0	0	0	0	0	0	0	0	0	0	0	0	0	0	-0.0104253544620517	0	0	0	0.0218245307725884	0	0	0	0	0	0	0	-0.0104253544620517	0	0	0	0	0	0	0	0	0	0	0	0	0	0	0	0	0
402	0	0	0	0	0	0	0	0	0	0	0	0	0	0	0	0	0	0	-0.00220541208124738	0	0	0	0.00093419695033864	0	0.0053450211128334	0	-0.00220541208124738	0	0	0.0053450211128334	0	0	0	0	0.00848463014441942	0	0	0	0	0	0	0	0	0	0	0	0	-0.00220541208124738	0.00093419695033864
403	0	0	0	0	-0.000161417113119499	0	0	0	0	0	-0.000161417113119499	0	0	0	0	0	0	0	0	0.000430172283999742	-0.000161417113119499	0	0.000376093228640988	-0.000161417113119499	0.000376093228640988	0	0	-0.00613549040445448	0	0.000752186457281978	0.00129051685199923	0	0.000376093228640988	0	0	0	0	0	0.00026793511792348	0	0	0.000913603570401476	0.000430172283999742	0	0	0	0	0	0
404	0	0	0	0	0	0	0	0	0	0	0	0	0	0	0	0	0	0	0	0	0	0	0	0	0	0	0	0	0	0	0	0	0	0	0	0	0	0	0	0	0	0	0	0	0	0	0	0	0
405	0	-0.0040526219449918	0	0	0.0003223288368119	0	0	0	0.000147330805539752	0	0	0	0	0	0	0	0	0	0	0	0	0	0	0	0	0	-0.000349996062544296	-0.000174998031272148	0	0	0	0	0	0	0	0	0	0	0	0	0	0	0	0	0	0	0	0	0
406	0	0	0	0	0	0	0	0	0	0	0	0	0	0	0	0	0	0	0	0	0.00159869546450097	0	0	0	0	0	0	0	0	0	0	0	0	0	0	0	0	0	0	0	0	0	0	0	0	0	0	0	0
407	0	0	0	0	0	0	0	0	0	0	0	0	0	0	0	0	0	0	0	0	0	0	0	0	0	0	0	0	0	0	0	0	0	0	0	0	0	0	0	0	0	0	0	0	0	0	0	0	0
408	0	0	0	0	0	0	0	0	0	0	0	0	0	0	0	0	0	0	0	0	0	0	0	0	0	0	0	0	0	0	0	0	0	0	0	0	0	0	0	0	0.00996821612669964	0	0	-0.00231755081230156	0	0	0	0	0
409	0.00377659860270973	-0.00728193440952191	-0.0125995716145651	-0.00028217240143018	-0.00559980960647338	0.00405877100413995	-0.0153994764178018	0.00405877100413995	-0.00559980960647338	-0.00699976200809172	-0.00139995240161835	-0.00979966681132841	-0.00139995240161835	-0.00279990480323669	0.0243526260248397	-0.00139995240161835	0	0	0	-0.00279990480323669	0	0	-0.00139995240161835	0	0	0	0	0	0	0	0	0	0	-0.00139995240161835	0	0	0	0	0	0.00811754200827989	-0.00139995240161835	0	-0.00279990480323669	0	0	0	0	0.00811754200827989	0
410	0	0	0	0	0	0	0	0	0	0	0	0	0	0	-0.00109493047191503	0	0	0	0	0	0	0	0	0	0.00282694535727864	0	0	0	0	0	0	0	0	0	0	0.00250840315055436	0	0	0	0	0	0	0	0	0	0	0	0	0.00250840315055436
411	0	0	0	0	0	-0.00760649087221095	0	0	-0.00253549695740365	0	0	0	0	0	0	0	0	0	0	0	0	0	0	0	0	0	0	0	0	0	0	0	0	0	0	0	0	0	0	0	0	0	0	0	0	0	0	0	0
412	0	0	0	0	0	0	0	0	-0.00175183504721195	0	0	0	0	0	0	0	0	0	0	0	0	0	0	0	0	0	0	0	0	0	0	0	0	0	0	0	0	0	0	0	0	0	0	0	0	0	0	0	0
413	0	0	0	0	0	0	0	0	0	0	0	0	0	0	0	0	0	0	-0.00420804578353812	0	0	0.00830633773569233	0	0	0	0	0	0	0	0	0	0	0	0	-0.00420804578353812	0	0	0	0	0	0	0	0	0	0	0	0	0	0
414	0	0	0	0	0	0	0	0	0	0	0	0	0	0	0	0	0	0	0	0	0	0	0	0	0	0	0	0	0	0	0	0	0	0	0	0	0	0	0	0	0	0	0	0	0	0	0	0	0
415	0	0	0	0	0	0	0	0	0	0	0	0	0	0	0	0	0	0	0	0	0	0	0	0	-0.00224502166445906	0	0	0	0	0	0	0	0	0	-0.00224502166445906	0	0	0	0	0	-0.00224502166445906	0	0	0	0	0	0	0	0
416	0	0	0	0	0	0	0	0	0	0	0	0	0	0	0	0	0	0	0	0.000706464146944543	0	0	0	-0.000146882536523572	0	0	-0.00086266286202588	0	0	0	0	0	0	0	0	0	0	0	0	0	0	0	0	0	0	0	0	0	0.000706464146944543
417	0	0	0	0	0	0	0	0	0	0	0	0	0	0	0	0	0	0	0	0	0	0	0	0	0	0	0	0	0	0	0	0	0	0	0	0	0	0	0	0	0	0	0	0	0	0	0	0	0
418	0	0	0	0	0	0	0	0	0	0	0	0	0	0	0	0	0	0	0	0	0	0	0	0	0	0	0	0	0	0	0	0	0	0	0	0	0	0	0	0	0	0	0	0	0	0	0	0	0
419	0	0	0	0	0	0	0	0	0	0	-0.00686577411603158	0	0	0	0	0	0	0	0	0	0	0	0	0	0	0	0	0	0	0	0	0	0	0	0	0	0	0	0	0	0.0139997200055999	0	0	0	0	0	0	0	0
420	-0.01268203550982	0.004884066402849	-0.00489133093114637	-0.00163044364371545	-0.0106900782262007	0.0349478147412372	-0.00489133093114637	-0.0163044364371546	0.00959827277819213	-0.00326088728743091	0.0258954446870494	0.00072302727980745	0.00036151363990373	-0.00815221821857728	-0.00126893000381173	0.0018075681995186	-0.00652177457486182	0.00362240092733464	0	0	0.00362240092733464	0.00561435821095382	0	-0.00163044364371545	0	0	-0.00163044364371545	0	0	0	0	-0.00163044364371545	0	0	-0.00978266186229273	-0.00326088728743091	-0.00163044364371545	0.00724480185466927	0	0	-0.00163044364371545	0	0	0	-0.00326088728743091	0	-0.00163044364371545	0.00362240092733464	0
421	0	0	0.0610873549175321	0	0	0	0	-0.0619195046439628	-0.123839009287926	0	0	-0.0928792569659443	0	0	-0.0309597523219814	0	-0.156463061062769	0	-0.0309597523219814	-0.0619195046439628	0.0610873549175321	0	0	0	0	0	0	0	0	0	0	0	0	0	0	0.182429915026165	0	0	-0.0309597523219814	0	0	-0.0309597523219814	0	0	-0.250174467755144	-0.0309597523219814	0	0.121342560108633	0
422	0	0	0	0	0	0	0	0	0	0	0	0	0	0	0	0	0	0	0	0	0	0	0	0	0	0	0	0	0	-0.0298195914715968	0	0	0	0	0	0	0	0	0	0	0	0	0	0	0	0	0	0	0
423	0	0	0	0	0	0	0	0	0	0	0	0	0	0	0	0	0	0	0	0	0	0	0	0	0	0	0	0	0	0	0	0	0	0	0	0	0	0	0	0	0	0	0	0	0	0	0	0	0
424	0	0	0	0	0	0	0	0	0	0	0	0	0	0	0	0	0	0	0	0	0	0	0	0	0	0	0	0	0	0	0	0	0	0	0	0	0	0	0	0	0	0	0	0	0	0	0	0	0
425	0	0	0	0	-0.000557485073337161	0	0	0	0	0	0	0	0	0	0	-0.000557485073337161	0	0	0	0	0	0	0	0	0	0	0	0	0	0	0	0	0	0	0	0	0	0	0	0	-0.000557485073337161	0	0	0	0	0	0	-0.000557485073337161	0
426	0	0	0	0	0	0	0	0	0	0	0	0	0	0	0	0	0	0	0	0	0	0	0	0	0	0	0	0	0	0	0	-0.00241893542651879	0	0	0	0	0	0	0	0.010109578468449	0	0	0	0	0.00377301539390281	0	0	0	0
427	0	0	0	0	0	0	0.0036247199586553	0.0071921749136939	-0.0573846926332401	0	0	0	-0.0071539982446161	0	0	-0.00358654328957751	0	-0.00358654328957751	0	0	0	-0.0286732579820812	0	0	-0.01434617315831	0	0	0	0	0	0	-0.0107596298687325	0	-0.0250103613543481	0	0	-0.0358463445612362	-0.01434617315831	0	0.0143843498273878	-0.0035674549550386	0	-0.0107596298687325	0	0.0074212349281606	-0.00717308657915501	-0.644547022058849	0.0107978065378103	0
428	0	0	0	0	0	0	0	0	0	0	0	0	0	0	0	0	0	0	0	0	0	0	0	0	0	0	0	0	0	0	0	0	0	0	0	0	0	0	0	0	0	0	0	0	0	0	0	0	0
429	0	0	0	0	0	0	0	0	0	0	0	0	0	0	-0.00618008775724615	0	0	0.00896683741694345	0	0.00714707210338859	0	-0.0219336013692873	0	0.0021801612218458	0	-0.00618008775724615	0	0	0	0.0027867496596973	0	0.0269005122508304	-0.00618008775724615	0.0587679353832037	0.0151469251741896	0	0	0	0	0	0	0	0	0	0	0.0151469251741896	0	0	0
430	0	0	0	0	0	0	0	0	-0.00883080183680678	0	0	0	0	0	0	0	0	0	0	0	0	0	0	0	0	0	0	0	0	0	0	0	0	0	0	0	0	-0.00883080183680678	0	0	0	0	0	0	0	0	0	0	0
431	0	0	0	0	0	0	0	0	0	0	0	0	0	0	0	0	0	0	0	0	0	0	0	0	0	0	0	0	0	0	0	0	0	0	0	0	0	0	0	0	0	0	0	0	0	0	0	0	0
432	0	0	0	0	0	0	0	-0.0191314329443275	0	0	0	0	0	0	0	0	0	0	0	0	0	0	0	0	0	0	0	0	0	0	0	0	0	0	0	0	0	0	0	0	0	0	0	0	-0.0191314329443275	0	0	0	0
433	0	0	0	0	0	0	0	0	0	0	0	0	0	0	0	0	0	0	0	0	0	0	0	0	0	0	0	0	0	0	0	0	0	0	0	0	0	0	0	0	0	0	0	0	0	0	0	0	0
434	0	0	0	0	0	0	0	0	0	0	0	0	0	0	0	0	0	0	0	0	0	0	0	0	0	0	0	0	0	-0.000571668672270925	0	0	-0.000285834336135463	0	0.000687351360268342	0	0.000687351360268342	0	0	0	0	0	0	-0.000285834336135463	0	-0.000285834336135463	0.000687351360268342	0	0.00155159913639089
435	0	0	0	-0.0103939299449122	0	-0.0103939299449122	0	0	0	0	0	0	0	0	0	0	0	0	0	0	0	0	0	0.0300751879699248	0	0	0	0	0	0.00154111502641802	0	0	0	0	0	0	0	0	0	0	0	0	0	0	0	0	0	0	0
436	0.00609867658718058	-0.00456996618225025	0	0	0	0	0	0	0.00991237008323607	0	0.0121973531743612	0	0	0	0	0	0	0	-0.00228498309112513	0	0	0	0	0	0	0	0	0	0	0	0	0	0.0121973531743612	0	0	0	0	-0.00456996618225025	0	0	0	0	0	0	-0.0091399323645005	0	0	0	0.0121973531743612
437	-0.000214633727543946	0	0	0	0	0	0	-0.000214633727543946	0	0	0	0	-0.000251985388440083	0	0	0	0.00117574738257527	0	0	0	0	0	0	0	0	0	0	0	0	0	0	0	0	0	0	0	0	0	0	0	0.000998465315927454	0	0	0.00260348015359062	0	0	0	0.000569197860839561	-0.000214633727543946
438	0	0	0	0	0	0	0	0	0	0	0	0	0	0	0	0	0	0	0	0	0	-0.000161626610205104	0	0	0	0	0	0	-0.000161626610205104	0	0	0	0	0	0	0	0	0	0	0	0	0	0	0	-0.000323253220410208	0	0	0	0
439	0	0	0	0	0	0	0	0	0	0	0	0	0	0	0	0	0	0	0	0	0	0.00464792005577504	0	-0.00526555972899919	0	0	-0.00702074630533226	0	0	0	0	0	0	0	0	0	0	0	0	0	0	0	0	0	0	0	0	0	0
440	0	0	0	0	0	0	0	0	0	0	0	0	0	0	0	0	0	0	0	0	0	0	0	0	0	0	0	0	0	0	0	0	0	0	0	0	0	0	0.00766694778808556	0	0	0	-0.00523834468308015	0	0	0	0	0	0
441	0	0	0	0	0	0	0	0	0	0	0	0	0	0	0	0	0	0	0	0	0	0	0	0	0	0	0	0	0	0	0	0	0	0	0	-0.00930665425779432	0	0	0	-0.00930665425779432	0	-0.00930665425779432	0	-0.00930665425779432	0	0	0	0	0
442	0	-0.00238971466806863	0	0	-0.00238971466806863	0	0	0	-0.00477942933613727	0	0	0	-0.0226810127336531	-0.00477942933613727	0.00960141189827227	0.0179866898495114	0.00121613394703318	-0.00955885867227453	0	0	0	0.00599556328317045	-0.00955885867227453	0	-0.00356329538910408	0	0	0.00121613394703318	0.0119911265663409	0	0.0119911265663409	0	-0.01073243939331	-0.00955885867227453	0	-0.0023046082160732	0	-0.00238971466806863	0	0.00599556328317045	-0.00238971466806863	0.0216350916906109	0	0	0	-0.00356329538910408	0	0	0
443	0	0	0	0	0	0	0	0	0	0	0	0	0	0	0	0	0	0	0	0	0	0	0	0	0	0	0	0	0	0	0	-0.00129002296240873	0	0	0	0	0	0	-0.00129002296240873	0	0	0	0	0	0	0	0	0	0
444	0	0	0	0	0	0	0	0	0	0	0	0	0	0	0	0	0	0	0	0	0	0	0	0	0	0	0	0	0	0	0	0	0	0	0	0	0	0	0	0	0	0	0	0	0	0	0	0	0
445	0	0	0	0	0	-0.00310896937665164	0	0	0	0	0	0	0	0	0	0	0	0	0	0	0	0	0	0	0	0	0	0	0	0	0	0	0	0	0	0	0	0	0	0	0	0	0	0	0	0.00657289338766925	0	0	0
446	0	0	0	0	0	0	0	0	0	0	0	0	0	0	0	0	0	0	0	0	0	0	0	0	0	0	0	0	0	0	0	0	0	0.0121403423576545	0	0	0	0	0	0	0	0	0	0	0	0	0	0	0
447	0	0	0	0	0	0	0.0104536901526239	0	0	0	0	0	-0.00401074880680223	0	0	0	0	0	0	0	0	0	0	0	0	0	0	0.0209073803052478	0	-0.00401074880680223	0	0	0	-0.0160429952272089	0.00644294134582167	0	0	0.0104536901526239	0	0	0	-0.00401074880680223	0	0	0	0	0	0	0
448	0	-0.00427058421592074	0	0	0	0	-0.00427058421592074	0	0	0	0	0	0	-0.00854116843184148	0	0	0	-0.00427058421592074	0	0	0	0	-0.00427058421592074	0	0	0	-0.00854116843184148	-0.00427058421592074	0	0	0	-0.017082336863683	0.0093179276928811	-0.0128117526477622	0	0	0	0	0	0	0	-0.00854116843184148	0	0	-0.00427058421592074	0	0	0	0.0093179276928811
449	0	0	0	0	0	0	0	0	0	0	0	0	0	0	0	0	0	0	0	0	0	0	0	0	0	0	0	0	0	0	0	0	0	0	0	0	0	0	0	0	0	0	0	0	0	0	0	0	0
450	-0.000231351881584853	-0.000382427980378908	0	0	0	0.000703531111542098	0	0	0	-0.000845131743548616	0	-0.000231351881584853	0	0	-0.000231351881584853	0	0	-0.000231351881584853	0	0	0	0	0	0	0	0	0	0	0	0	0	-0.000231351881584853	0	0	-0.000231351881584853	0	0	0.000311627664375651	0	0	0	0	0	0	0	-0.000231351881584853	0	0	0
451	0	0	0	0	0	0	0	0	0	0	0	0	0	0	0	0	0	0	0	0	0	0	0	0	0	0	0	0	0	0	0	0	0	0	0	0	0	0	0	0	0	0	0	0	0	0	0	0	0
452	0	0	0	0	0	0	0	0	0	0	0	0	0	0	0	0	0	0	0	0	0	0	0	0	0	0	0	0	0	0	0	0	0	0	0	0	0	0	0	0	0	0	0	0	0	0	0	0	0
453	0	0	0	0	0	0	0	0	0	0	0	0	0	0	0	0	0	0	0	0	0	0	0	0	0	0	0	0	0	0	0	0	0	0	0	0	0	0	0	0	0	0	0	0	0	0	0	0	0
454	0	0	0	0	0	0	0	0	0	0	0	0	0	0	0	0	0	0	0	0	0	0	0	0	0	0	0	0	0	0	0	0	0	0	0	0	0	0	0	0	0	0	0	0	0	0	0	0	0
455	0	0	0	0	0	0	0	0	0	0	0	0	0	0	0	0	0	0	0	0	0	0	0	0	0	0	0	0	0	0	0	0	0	0	0	0	0	0	0	0	0	0	0	0	0	0	0	0	0
456	0	0	0	0	0	0	0	0	0	0	0	0	0	0	0	0	0	0	0	0	0	0	0	0	0	0	0	0	0	0	0	0	0	0	0	0	0	0	0	0	0	0	0	0	0	0	0	0	0
457	0	-0.00912658574427307	0	0	0	0	0	0	0	0	-0.00456329287213653	0	0	0	0	0	0	0	0	0	-0.00228164643606827	0	0	0	0	0	0	0	0	0	0	0	0	-0.00228164643606827	0	0	0	-0.00228164643606827	0	-0.0182531714885461	0.0109691219217902	0.0535282788332973	-0.00592367121944622	0.0503253643084705	0	-0.0068449393082048	0	0.00184253617751713	0
458	0	0	0	0	0	-6.4075865825137e-05	0	0	0	0	0	0	0.000278476698865915	0	0	0	0	0	0	0	0	0	0	0	0	0	0	0	0	0	0	0	0	0	0	0	0	0	0	0	0	0	0	0	0	0	0	0	0
459	0	0	0	0	0	0	0	0	0	0	0	0	0	0	0	0	0	0	0	0	0	0	0	0	0	0	0	0	0	0	0	-0.0106786267286027	0	0	-0.0106786267286027	0	0	0	0	0	0	0	0	0	0	0	0	0	0
460	0	0	0	0	0	0	0	0	0	0	0	0	0	0	0	0	0	0	0	0	0	0	0	0	0	0	0	0	0	0	0	0	0	0	0	0	0	0	0	0	0	0	0	0	0	0	0	0	0
461	0	0	0	0	0	0	0	0	0	0	0	0	0	0	0	0	0	0	0	0	0	0	0	0	0	0	0	0	0	0	0	0	0	0	0	0	0	-0.175175175175175	0	0	0	0	0	0	0	0	0	0	0
462	0	0	0	0	0	0	0	0	0	0	0	0	0	0	0	0	0	0	0	0	0	0	0	0	0	0	0	0	0	0	0	0	0	0	0	0	0	0	0	0	0	0	0	0	0	0	0	0	0
463	0	0	0	0	0	0	0	0	0	0	0	0	0	0	0	0	0	0	0	0	0	0	0	0	0	0	0	0	0	0	0	0	0	0	0	0	0	0	0	0	0	0.00219888956077181	0	0	-0.00427483319395907	0	0	0	0
464	0	0	-0.00366059008712204	0	0	0	0	0	0	0	0	0	-0.00732118017424409	0	0	0	0	0	0	0	-0.00366059008712204	0	0	0	0	-0.00366059008712204	0	0	0	0	-0.0109817702613661	0	0	0	0	0	0	0	0	0	0	0	0	0	0	0	0	0	0
465	0	0	0	0	0	0	0	0	0	0	0	0	0	0	0	0	0	0	0	0	0	0	0	0	0	0	0	0	0	0	0	0	0	0	0	0	0	0	0	0	0	0	0	0	0	0	0	0	0
466	0	0	0	0	0	0	0	0	0	0	0	0	0	0	0	0	0	0	0	0	0	0	0	0	0	0	-0.00170633904956915	0	0	0	0	0	0	0	0	0	0	0	0	0	0	0	0	0	0	0	0	0	0
467	0	0	0	0	0	0	0	0	0	0	0	0	0	0	0	0	0	0	0	0	0	0	0	0	0	0	0	0	0	0	0	0	0	0	0	0	0	0	0	0	0	0	0	0	0	0	0	0	0
468	0	0	0	0	0	0	0	-0.00046990935448552	0	-0.00046990935448552	0	0	0	0	0	0	0	0	0	0.00213103749560474	0	0	0	0	0	0	0	0	0	0	0	-0.00046990935448552	0	0	0.00106551874780237	0	0	0	0	-0.00046990935448552	0	0	0	0	-0.00140972806345656	0	-0.00046990935448552	0.000125700038831331	0
469	0	0	0	0	0	0	0	0	0	0	0	0	0	0	0	0	0	0	0	0	0	0	0	0	0	0	0	0	0	0	0	0	0	0	0	0	0	0	0	0	0	0	0	0	0	0	0	0	0
470	0	-0.102533605383742	-0.01557753719137	0.00679163270850312	0.0125861295298244	-0.00389438429784251	-0.032152210269922	-0.00389438429784251	-0.01557753719137	0	0	-0.00389438429784251	-0.1818892234822	-0.0233663057870551	0.0328668684044486	-0.00778876859568502	-0.01557753719137	-0.176000567409994	-0.0116831528935275	0	0	0	0	0	0.0038002250469574	0	0	0.02327214653617	0	0	-0.0126802887807095	0	0	0	0	0	0	0	0	0	-0.00778876859568502	0	0	0.00968888111916369	0	0	0	0	0
471	0	0	0	0	0	0	0	0	0	0	0	0	0	0	0	0	0	0	0	0	0	0	0	-0.0181290790427846	0	0	0	-0.00906453952139231	0	0	0	0	0	0	0	0	0	0	0	0	0	0	-0.00906453952139231	0	0	0	0	0	0
472	0	0	0	0	0	0	0	0	-0.0110574619439018	0	0	0	0	0	0	0	0	0	0	0	0	-0.00368582064796727	0	0	0	0	0	0	0	0	0	0	0	0	0	0	0	0.00453380782482576	0	0.00906761564965156	0	0	0.015003525887661	0	0	0	0	0	0
473	0	0	0	0	0	0	0	0	0	0	0	0	0	0	0	0	0	0	0	0	0	0	0	0	0	0	0	0	0	0	0	0	0	0	0	0	0	0	0	0	0	0	0	0	0	0	0	0	0
474	0	-0.00785854616895874	0	0	0	0	0	0	0	0	0	0	0	0	0	0	0	0	0	-0.0235756385068762	0	0	0	0	0	0	0	0	0	0	0	-0.0235756385068762	0	-0.0346515169937861	0	0	0	0	0	0	0	0	0	0	0	0.0203583061889251	0	0	0
475	0	0	0	0	0	0	0	0	0	0	0	0	0	0	0	0	0	0	0	0	0	0	0	0	0	0	0	0	0	0	0	0	0	0	0	0	0	0	0	0	0	0	0	0	0	0	0	0	0
476	0	0	0	0	0	0	0	0	0	0	0	-0.00336496399488525	0	0	0	0	0.00724847781965787	0	0	0	0	0	-0.00336496399488525	0	0	0.00724847781965787	0	0	0	0	-0.00336496399488525	0	0	0	0	0	0	0	0	0	0	-0.0100948919846558	0	-0.00672992798977051	0	0	0	0	0
477	0	0	0	0	0	0	0	0	0	0	0	0	0	0	0	0	0	0	0	0	0	0	0	0	0	0	0	0	0	0	0	0	0	0	0	0	0	0	0	0	0	0	0	0	0	0	0	0	0
478	0	0	0	0	0	0	0	0	0	0	0	0	0	-0.00050979312594949	0	0	0	0	0	0	0	0	0	0	0	0	0	0	0	0	0	0	0	0	0	0	0	0	0	0	0	0	0	0	0	0	0	0	0
479	0.0476871721506915	0	0	0	0.171733601154058	-0.0107146683810136	0	0	0	0	-0.0058861697543765	0	0.0476871721506915	0	0	0.0525156707773285	0	0.0238435860753457	-0.079532270235893	0	0	0	0	0	0.178976349094013	0.0238435860753457	0	0.0525156707773285	0	0	-0.0083004190676951	0	0	0	-0.0297297558297223	0	-0.0321440051430408	-0.0214293367620272	0.0476871721506915	0	0	0	0	-0.0107146683810136	0	0.05010142146401	0	0	0
480	0	0	0	-0.00264634275431354	0.0135327153393328	0	0	0	0	-0.00529268550862708	0	0	0	0	0	-0.00264634275431354	0	-0.00793902826294062	0	-0.00264634275431354	-0.00793902826294062	0	-0.00529268550862708	0	0	0	0	0	0	0	0	-0.00264634275431354	-0.00529268550862708	0	0	-0.00264634275431354	0	-0.00793902826294062	0.00412001491535288	-0.0132317137715677	0.00824002983070572	0	-0.00264634275431354	0	0	-0.00264634275431354	0.00676635766966642	0	0.00147367216103934
481	0	0	0	0	0	0	0	0	0	0	0	0	0	0	0	0	0	0	0	0	0	0	0	0	0	0	0	0	0	0	0	0	0	0	0	0	0	0	0	0	0	0	0	0	0	0	0	-0.00115791667631597	0
482	0	0	0	0	0.000412321825431186	0	0	0	0	0	0	0	0	0	0	-0.000167963061563501	0	0	0	0	0	0	0	0	0	0	0	-0.000167963061563501	0	0	0	0	0	0	0	0	0	0	0	0	0	0	0	0	0	0	0	0	0
483	0	0	0	0	0	0	0	0	0	0	0	0	0	0	0	0	0	0	0	0	0	0	-0.00751766651631334	0	-0.00751766651631334	0	0	0	0	0	0	0	0	0	0	0	0	0	0	-0.00751766651631334	0	0	0	0	0	0	0	0	0
484	0	0	0	0	0	0	0	0	0	0	0	0	0	0	0	0	0	0	0	0	0	0	0	0	0	0	0	0	0	0	0	0	0	0	0	0	0	0	0	0	0	0	-0.00607561097862904	0	0	0	0	0	0
485	0	0	0	0	0	0	0	0	0	0	0	0	0	0	0	-0.0087404947120007	0	0	0	0	0	0	0	0	0	0	0	0	0	0	0	0	0	0	0	0	0	0	0	0.0168833361472227	0	0	0	0	0	0	0	0	0
486	0	0	0	0	0	0	0	0	0	0	0	0	0	0	0	0	0	0	0	0	0	0	0	0	0	-0.00106614354556698	0	0	0	0	0	0	0	0	0	0	0	0	0	0	0	0	-0.00106614354556698	0	0	0	0	0	0.00708893063481374
487	0	0	0	0	0	0	0	0	0	0	-0.0552791597567717	0	0	0	0	0	0	0	0	0	0	0	-0.110558319513543	0	0	0	0	0	0	0	-0.022365456314791	-0.0552791597567717	0	0	0.032913703441981	0	0	-0.409319574612193	0	0	0.209299429839484	0	0	-0.354040414855421	0	-0.0552791597567717	0	-0.155289232143127	0
488	0	0	0	0	0	0	0	0	0	0	0	0	0	0	0	0	0	0	0	0	0	0	0	0	0	0	0	0	0	0	0	0	0	0	0	0	-0.0371402042711235	0	0	0	0	0	0	0	0	0	0	0	0
489	0	0	0	0.0164880461665293	0	-0.00985221674876847	-0.0032163873310076	0	0	0	0	-0.00985221674876847	0	0.0132716588355216	-0.00985221674876847	0.0164880461665293	0	0	-0.00985221674876847	-0.0032163873310076	0	-0.00985221674876847	0	-0.00985221674876847	0	0.0164880461665293	-0.00985221674876847	-0.0394088669950739	-0.0295566502463054	0.02312387558429	-0.0032163873310076	0	0	0	0.0164880461665293	-0.00985221674876847	0	0	0	0.0329760923330585	0	-0.0295566502463054	0	0	-0.00985221674876847	0.0494641384995878	0	-0.00985221674876847	0
490	0	0	0	0	0	0	0	0	0	0	0	0	0	0	0	0	0	0	0	0	0	0	0	0	0	0	0	0	0	0	0	0	0	0	0	0	0	0	0	0	0	0	0	0	0	0	0	0	0
491	0	0	0	0	0	0	0	0	0	0	0	0	0	0	0	0	0	0	0	0	0	0	0	0	0	0	0	0	0	0	0	0	0	0	0	0	0	0	0	0	0	0	0	0	0	0	0	0	0
492	0	-0.0461793238772501	-0.0537721151988183	0	-0.060248222677431	0.0273373428102788	0	0.214930346268836	0	0	0	0	0	0	0	0	0	0	0	0	0	0	0	0	0	0	0	0	0	0	0	0	0	0	0	0	0	0	0	0	0	0	0.0273373428102788	-0.0240992890709724	0	0	0	0	0
493	0	-0.0134934556739981	0	0	0	0	0	0	0	0	0	0	0	0	0	0	0	0	0	0	0	0	0	0	0	0	0	0	0	0	0	0	0	0	0	0	0	0	0	0	0	0	0	0	0	0	0	0	0
494	-0.0495340985717351	0.029250662972987	0.041861455492127	0.037164617257918	-0.47510141211654	0.00401061095691796	0.033444984080301	0.0220038370377496	-0.0074014429888135	-0.0045481661899598	0.0020884536896044	0.0136553353388479	-0.020001820038859	0.00332075581960399	0.047100740719022	0.037325389970757	-0.00291104169262099	-0.12877913022826	0.034677707510173	0.002824183702033	-2.51734920193323	-0.840932359136205	-0.00751018516727497	0.008017172753939	0.032902958387489	0.015469803677383	0.020251814702687	0.00869045676289601	0.028315072981678	-0.012252266326789	0.033889946963367	0.00607633785890099	0.039818876677638	0.00859339395314998	0.00750892126765401	0.044738091028412	0.020382862368895	0.030551988065595	0.03525413935932	0.177159779962988	0.060001668417716	0.076574201108448	-0.019117628632117	0.0135068739445348	0.055911408379157	-0.0110537384033157	-0.000884823356552294	-0.0159670077447637	0.0184430807235402
495	0	0	0	0	0	0	0	0	0	0	0	0	0.00502916918125126	0	0	0	0	0	0	-0.00430098277456399	0.00502916918125126	0	0	0	0	0	-0.00430098277456399	0	0	0	0	0	0	0	0	0	0	0	0	0	0	0	0	0	0	0	0	0	0
496	0	0	0	0	0	0	0	0	0	0	0	0	0	0	0	0	0	0	0	0	0	0	0	0	0	0	0	0	0	0	0	0	0	0	0	0	0	0	0	0	0	0	0	0	0	0	-0.010527423939362	0	0
497	0	0	0	0	0	0	0	0	0	0	0	0	0	0	0	0	0	0	0	0	0	0	0	0	0	0	0	0	0	0	0	0	0	0	0	0	0	0	0	0	0	0	0	0	0	0	0	0	0
498	0	0	0	0	0	0	0	0	0	0	-0.00315030085373153	0	0	0	-0.00315030085373153	0	0	0	0	0	-0.00945090256119459	0	0	0	0	0	0	0	0	0	0	0	0	-0.00315030085373153	0	0	0	0	0	0	0	0	0	0	0.00815727220817359	0	0	0	0
499	0	0	0	0	0	0	0	0	0	0	0	0	0	0	0	0	0	0	0	0	0	0	0	0	0	0	0	0	0	0	0	0	0	0	0	0	0	0	0	0	0	0	0	0	0	0	0	0	0
500	0	0	0	0	0	0	0	0	0	0	0	0	0	0	0	0	0	0	0	0	0	0	0	0	0	0	0	0	0	0	0	0	0	0	0	0	0	0	0	0	0	0	0	0	0	0	0	0	0
501	0	0	-0.015938542688217	-0.0587659157688541	-0.386395005713877	0	0	-0.019588638589618	0	-0.0409049473563189	0	0	-0.039177277179236	-1.4773967340123	-0.007105436255567	0	0	-0.0587659157688541	-1.00880232249131	-0.176297747306562	0	0	0.0962155227710071	-0.039177277179236	0	0.074899214004306	-0.59264741267256	-0.0587659157688541	-0.633552360028873	0.04455504325772	-0.0979431929480901	-1.39750926502397	-0.172647651405161	-0.747434095665177	-0.16016444907111	-0.00883310643265001	-0.039177277179236	4.0473343933899	0.306702292272791	-0.222580460741365	-1.9558420067612	-0.117142320443239	-0.137120470127326	0.34729311777873	0.158631534441262	0.064143681847338	2.9629983307565	0.24966404668102	0.82255319496475
502	0	0	0	0	0	0	0	0	0	0	0	0	0	0	0	0	0	0	0	0	0	0	0	0	0	0	0	0	0	0	0	0	0	0	0	0	0	0	0	0	0	0	0	0	0	0	0	0	0
503	0.0143300692620014	0	0	0	0	0	0	0	0	0	0	0	0	0	0	0	0	0	0	0	0	0	0	0	0	0	0	0	0	0	0	0	0	0	0	0	0	0	0	0	0	0	0	0	0	0	0	0	0
504	0	-0.00334492908750334	0	0	0	0.00609482738991566	0	0	-0.00167246454375167	0	0.00388364596683366	0	-0.00167246454375167	0	0	0	0	0	0	0	0	0	0	0	0	0	0	0	0	0	0	0	0	0	0	0	0	0	0	0	0	0	0	0	0	0	0	0	0
505	0	0	0	0	-0.000614201568670806	0	0	0	0.00117204128436211	-0.000204733856223602	-0.000614201568670806	-2.81809264897559e-05	0	0	0	0	-0.00163787084978882	0	0	0.000395377249202326	0	-0.000614201568670806	0.000381286785957449	-0.000628292031915684	0	0	0	0	0	0	0	0	-0.000204733856223602	0	-0.000818935424894409	0	0	0	0	0	0	0	0	0	0	0	0	0	0
506	0.063756778635032	-0.0952769838029128	0.006984590917883	0.114618927883204	0.003940025645985	0.00179092074817502	0.082740538565688	0.082919630640505	-0.0068054988430652	-0.5249188712901	-0.200224939645971	-0.177659338218965	-0.023998338025546	0.043340282105836	-0.0068054988430652	0	0	0.0431611900310187	0	0	0	0	-0.0136109976861304	0	0	0	0.016655562958028	0	0	0.0030445652718976	0	0.0060891305437952	-0.001790920748175	-0.123036255399626	-0.00555185431934196	0.062682226186126	0.095097891728095	0.0263265349981731	-0.381107935211651	-0.072890474450724	-0.074502303124082	0.097963364925176	0.023640153875911	0.144706396452544	-0.034027494215326	-0.0136109976861304	0.016655562958028	-0.0136109976861304	-0.0105664324142328
507	0	0	0	0	0	0	0	0	0	0	0	0	0	0	0	0	0	0	0	0	0	0	0	0	0	0	0	0	0	0	0	0	0	0	0	0	0	0	0	0	0	0	0	0	0	0	0	0	0
508	0	0	0	0	0	0	0	0	0	0	0	0	0	0	0	0	0	0	0	0	0	0	0	0	0	0	0	0	0	0	0	0	0	0	0	0	0	0	0	0	0	0	0	0	0	0	0	-0.000266628272195471	0
509	0	0	0	0	0	0	0	0	0	0	0	0	0	0	-0.000289724066798781	0	0	0	0	0	0.00161111021604988	0	0	-0.000289724066798781	0	0	0.00080555510802494	0	0	-0.000579448133597562	0	0	0	-0.00064306522596896	0	0	0	0	0	0	0	0.00080555510802494	-0.000289724066798781	0	0	0	0	0.00016248988205598	0
510	0	-0.00589448865310934	0	0	0	0	-0.00589448865310934	0	0	0	0	0	0	0	0	0	0	0	0	0	0	0	0	0	0	0	0	0	0	0	0	0	0	0	0	0	0	0	0	0	0	-0.0117889773062187	0	0	0	0	0	0	0
511	0	0	0	0	0	0	0	0	0	0	0	0	0	0	0	0	0	0	0	0	0	0	0	0	0	0	0	0	0	0	0	0	0	0	0	0	0	0	0	0	0	-0.00202404566247015	0	0	0	0	0	-0.00404809132494029	0
512	0	0	0	0	0	0	0	0	0	0	0	0	0	0	0	0	0	0	0	0	0	0	-0.000622411804247338	0	0	0	0	0	0	0	0	0	-0.000414941202831559	0	0	0	0	0	0	0	0	0	0	0	0	0	0	0	-0.000207470601415779
513	0	0	0	0	0	0	0	0	0	0	0	0	0	0	0	0	0	0	0	0	0	0	0	0	0	0	0	0	0	0	0	0	0	0	0	0	0	0	0	0	-0.0115707260630605	0	0	0	0	0	0	0	0
514	-0.0149432157800359	0	0	0	0	0	0	0	0	0	0	0	0	0	0	0	0	0	0	0	0	0	0	0	0	0	0	0	0	0	0	0	0	0	0	0	0	0	0	0	0	0	0	0	0	0	-0.0149432157800359	0	0
515	0	0	0.0140193466984439	0	0	0	0	0	0	0	0	0	0	0	0	0	0	0	0	0	0	0	0	-0.00392618767177071	0	0	0	0	-0.00392618767177071	0	0	0	0	0	0	0	0	0	0	0	0	0	0	0	0	0	0	0	0
516	0	0	0	0	0	0	0	0	0	0	0	0	0	0	-0.0103220491090334	0	0	0	-0.0133432427826539	0	0	0	0	0	0	0	-0.0329788260061682	0.00654664484451719	0	-0.00151059683681022	-0.00302119367362045	0	0	-0.00730085543541301	0	0	0	0	0	0	0	-0.00453179051043067	0	0	-0.00755298418405112	0	0	0	0
517	-0.00397408894011048	-0.0119222668203314	-0.00397408894011048	-0.0158963557604419	0.00414477117192979	0	0	0.00811886011204027	-0.00397408894011048	0	0.00017068223181931	-0.0238445336406629	-0.0317927115208838	-0.00794817788022096	0.0324754404481611	-0.00397408894011048	0	0	0	0	0	0	0.00811886011204027	-0.0238445336406629	0.0043154534037491	0	-0.0238445336406629	0.00017068223181931	0	0	0.00017068223181931	0	-0.00397408894011048	0	0	-0.00777749564840163	-0.0278186225807734	-0.00397408894011048	0	0	0.00811886011204027	-0.0198704447005524	0	-0.0115809023566929	-0.0158963557604419	-0.00397408894011048	0	0	0
518	0	0	0	0	0	0	0	0	-0.00272329300590274	-0.000680823251475684	0	0.00040504430848972	0	0	0	0	-0.00204246975442705	0	0	0.00474851454835134	0	-0.00136164650295137	0	0	0	0	0	0	0	0	0	0.00040504430848972	0	-0.00450723202932224	-0.00136164650295137	0.00379191235388966	0	-0.00640318820626712	0	0	0	0	0	0	0.00461924918284759	0	-0.000680823251475684	0	-0.00204246975442705
519	0	0	0	0	0	0	0	0	0	0	0	0	0	0	0	0	0	0	0	0	0	0	0	0	0	0	0	0	0	0	0	0	0	0	0	0	0	0	0	0	0	0	0	0	0	0	0	0	0
520	-0.0100080064051241	0	0	0	0	0	0	0	0	0	-0.0267274630515223	0	0	-0.042348067643304	0	0	-0.0200160128102482	0	0	0	-0.0100080064051241	0	0	0	0	0	0	0	0	0	0	0	0	0	0	0	0	-0.0100080064051241	0	0	0	0	0	0	0	0.0533365881894705	0	-0.0100080064051241	0
521	0	0	-0.00297176820208024	0	0.00710833096388968	0	-0.00297176820208024	0	-0.0285528874610732	0	0	0	0	0	0	0	0	0	0	0	0	0	0	0	0	0	0	-0.00297176820208024	0	0.00710833096388968	0	0	0	0	0	0	0	0	0.00710833096388968	0	0	0	0	0	0	0	0	0	0
522	0	0	-0.00764292265362275	0	0.0256607646907878	0	0	0	0	0	0	0	0	-0.00764292265362275	0	0	0	0	0	0	-0.00764292265362275	0	0	0	0	0	0	-0.00764292265362275	0	0.0180178420371651	0	0	0	0	0	0	0	-0.0152858453072455	0	0	0	0	0	0	0	-0.00764292265362275	0	0	0
523	-0.0111650756433875	0	-0.00558253782169374	0	-0.00558253782169374	0	0.0114377216058561	0	-0.0111650756433875	0.0228754432117122	-0.00558253782169374	-0.022330151286775	0.0114377216058561	0	0.0228754432117122	0.0114377216058561	0	0.0114377216058561	-0.016202321540144	0	-0.0111650756433875	-0.022330151286775	-0.0167476134650812	-0.00558253782169374	0.0228754432117122	-0.0111650756433875	0	0	0	-0.0111650756433875	0	0	0	-0.0111650756433875	-0.00558253782169374	-0.0111650756433875	-0.00558253782169374	-0.0167476134650812	0	0	0	-0.00558253782169374	0	0	0	-0.00558253782169374	0	0.0228754432117122	0
524	0	0	0	0	0	0	0	0	0	0	-0.0168067226890756	0	0	0	0	0	0	0	0	0	0.0466417910447761	0	0	0	0	0	0	0	0	0	0	0	0	0	0	0	0	0	0	0	0	0	0	0	0	0	0	0	0
525	0	0	0	0.00811746784775444	-0.0374601985390523	0	0	0	0	0	-0.00936504963476306	0	0	0	-0.0187300992695261	0	-0.0106126314217717	-0.00936504963476306	0.0174825174825175	0	0	0.0174825174825175	0	-0.00936504963476306	0	0	0	0	0	0	0	0	0	-0.00936504963476306	0	0	0	0	0	0	0	0	0	0	0	0	0	0	0
526	0	0	0	0	0	0	0	0	0	0	0	0	0	0	0	0	0	0	0	0	0	0	-0.000731587764926219	0	0	0	0	0	0	0	0	0	0	0	0	0	0	0	0	0	0	0.00167014613778706	0	0	0	0	0	0	0
527	0.0380813093061722	0	-0.00380952380952381	0	0	0	0	0	0	0	0	-0.00761904761904762	0	0	0	0	0	0	-0.00380952380952381	-0.0152380952380952	0	0	0	0	0	0	0	0	0	0	0	0	0.0203128173877717	0	0	0	0	0	0	0	0	0	0	0	0	-0.00761904761904762	0	0	0
528	0	0	0	0	0	0	0	0	0	0	0	0	0	0	-0.00221906621693591	0	0	0	0	0	0	0	0	0	0	0	0	0	0	0	0	0	0	0	0	0	0	0	0	0	0	0	0	0	0	0	0	0	0
529	0.00203765588067487	0	0	0	0	0	0	0	-0.000836540070269366	0	0	0	0	0.00203765588067487	-0.00167308014053873	0	-0.000836540070269366	0	0	0	0	0	0	0	0	0	0	0	0	-0.000836540070269366	0	-0.000836540070269366	0	0	-0.000836540070269366	0	0.00407531176134974	-0.000836540070269366	0	-0.000836540070269366	0	0	-0.0050192404216162	0	0	0	0	0	-0.00429008894134392
530	0	0	0	0	0	0	0	0	0	0	0	0	0	0	0	0	0	0	0	0	0	0	0	0	0	0	0	0	0	0	0	0	0	-0.00552333609500138	0	0	0	0	0	0	0	0	0	0	0	0	0	0	0
531	0	0.024447405556556	0	0	0	0	0	0	0	0	0	0	0	0	0	0	0	0	0	0	0	0	0	0	0	0.014398939879122	0	0	0	0	0	0	-0.00870094840337597	0	0.00937470704040499	0	-0.00435047420168798	-0.0174018968067519	0	0	0.040193862709736	0	0.012069741588521	0	0	0	-0.00870094840337597	0	0.00067375863702902
532	0	0.00149644594089039	0	0	0	0	0	0	0	0	7.94683207674141e-05	-0.000209673496431357	0	0	0	0	0	0	0	0.000289141817198771	0	0	0	0	0	-0.000419346992862714	0	0	0	0	0	0	0	0	0	0	0	0	0	0	0	0	0	0	0	0	0	0	0
533	-0.010465724751439	-0.0313971742543171	0	0	0	0	-0.010465724751439	0.0299043062200957	0	0	0.0269185701516529	-0.010465724751439	0	0	0	0	0	0	0	0	-0.0209314495028781	0.0777543258746269	0.0598086124401914	0	-0.0837257980115123	0	-0.0523286237571952	0	0	0	0	-0.130051652608044	-0.0209314495028781	0.0598086124401914	-0.110597422627498	-0.0313971742543171	0	0	0	0	0	0	0.0179457134344353	0	0	0	0	0	-0.010465724751439
534	0	0	0	0	0	0	0	0	0	0	0	0	0	-0.00102692599971246	0	0	0	0	0	-0.00102692599971246	0	0	0	0	0	0	-0.00308077799913738	0	0	0	0	0	0.00285657154283429	0	0	0	0	0	0	0	0	0	0	0	0	0	0	0	0
535	0	0	0	0	0	0	0	0	0	0	0	0	0	0	0	0	0	0	0	0	0	0	0	0	0	0	0	0	0	0	0	0	0	0	0	0	0	0	0	0	0	0	0	0	0	0	0	0	0
536	0	0	0	0	0	0	0	0	0	0	0	0	0	0	0	0	0.00136475270964139	0	0	0	0	0	0	0	0	0	0	0	0	0	-0.00206321696789634	0	0	0.0109823732908682	0	0	0	0	0	0	0	0	0	0	0	0	0	0	0
537	0	0	0	-0.159235668789809	0	-0.0796178343949045	0	-0.0796178343949045	0.0859845227858985	0	0	0	0	-0.0398089171974522	-0.106693374810369	0.138526816765339	-0.0398089171974522	-0.060517769221922	-0.0398089171974522	0	-0.140135603616826	0	0.132160128374345	0.00636668839099401	0	-0.0398089171974522	0	0	0	0	0	0	-0.0334422288064585	0	0	-0.113060063201362	0	-0.0398089171974522	0	0	0	0	0	-0.425164712389986	0	0	-0.312104649188623	0	0
538	0	0	0	0	0	0	0	0	0	0	0	0	0	0	0	0	0	0	0	0	0	0	0	0	0	0	0	0	0	0	0	0	0	0	0	0	0	0	0	0	0	0	0	0	0	0	0	0	0
539	0	0	0	0	0	0	0	0	0	0	0	-0.010058844238797	0	0	0	0	0	0	0	0	0	0	0	0	0	0	-0.00502942211939848	0	0	0	0	0	0	0	0	0	0	0	0	0	0	0	0	0	0	0	0	0	0
540	0	0	0	0	0	0	0	0	0	0	0	0	0	0	0	0	0	0	0	0	0	0	0	0	0	0	0	0	0	0	0	0	0.0205254515599343	0	0	0	0	0	0	0	0	-0.00846023688663283	0	0	0	0	0	0	0
541	0	0	0	0	0	0	0	0	0.00623169439770674	0	0	0	0	0	0	0	0	0	0	0	0	0	0	0	0	0	0	0	0	0	0	0	0	0	-0.00283342305839685	0	0	0	0.00623169439770674	-0.00283342305839685	0	0	0	0	-0.00283342305839685	0	0.00623169439770674	0	0
542	0	0	0	0	0	0	0	0	0	0	0	0	0	0	0	0	0	0	0	0	0	0	0	0	0	0	0	0	0	0	0	0	0	0	0	0	0	0	0	0	0	0	0	0	0	0	0	0	0
543	0	0	0	0	0	0	0	0	0	0	0	0	0	0	0	0	0	0	0	0	0	0	0	0	0	0	0	0	0	0	0	0	0	0	0	0	0	0	0	0	0	0	0	0	0	0	0	0	0
544	0	0	0	0	-0.000291303144617446	0	0	0.00123682778409934	-0.000291303144617446	0	0	0	0	0	0	0	0	0	0	0	0	0	0	0	0	0	0	0	0	0	0	0	0	0	0	0	0	0	0	0	0	0	0	0	-0.000873909433852338	0	0	0	0
545	-0.00604448742746615	0	-0.00604448742746615	-0.00302224371373308	0	0	0	0	0	0	0	0	0	0	0	0	0	0	0	0	0	0	-0.00495630723724328	0	0	0	0	0	0	0	0	0	0	0	0	0	0	0	0	0	0	0	0	0	0	0	0	0	0
546	0	0	0	0	0	0	0	0	0	0	0	0	0	0	0	0	0	0	0	0	-0.000965605144744211	0	0	0	0	0	0	0	0	0	0	0	0	-0.000965605144744211	0	0	0	0	0	0	0	0	0	0	0	0	0	0	0
547	0	0	0	0	0	0	0	0	0	0	0	0	0	0	0	0	0	0	0	0	0	0	0	0	0	0	0	0	0	0	0	0	0	0	0	0	0	0	0	0	0	0	0	0	0	0	0	0	0
548	0	0	0	0	0	0	0	0	0	0	0	0	0	0	0	0	0	0	0	0	0	0	0	0	0	0	0	0	0	0	0	0	0	0	0	0	0	0	0	0	0	0	0	0	0	0	0	0	0
549	0	0	0	0	0	0	0	0	0	0	0	0	0	0	0	0	0	0	0	0	0	0	0	0	0	0	-0.000213882011988087	0	0	0	0	0	0	0	0	0	0	0	0	0	-0.000106941005994043	0	0	0.000818373019878281	0	0	0	0	0
550	0	0	0	0	0	0	0	0	0	0	0	0	0	0	0	0	0	0	0	0	0	0	0	0	0	0	0	0	0	0	0	0	0	0	0	0	0	0	0	0	0	0	0	0	0	0	0	0	0
551	0	0	0	0	0	0	-0.00585240241118979	0	0	0	0	0	0	0	0	0	0	0	0	0	0	0	0	0	0	0	0	0	0	0	0	0	0	0	0	0	0	0	0	0	0	0	0	0	0	0	0	0	0
552	0	0	0	-0.00146993973247097	0	0	0	-0.00146993973247097	0	0	0	0	0	0	0	0	0	0	-0.00146993973247097	0	0	0	0	0	0.00459474361330638	0	0	0	0.00643453217756426	0	0	0.00312480388083541	0	0	-0.00293987946494194	0	-0.00146993973247097	0	0	0	0	0	0	0	0	0	0	0	0
553	0	0	0	0	-0.0055755345543754	0	0.00527009222661397	-0.0027877672771877	0	0	0	0	0	0	0	0	0	-0.0027877672771877	0	0	0	0	0	0	0	0	0	0	-0.0027877672771877	0	0	0	0	0.00527009222661397	0	0	0	0	0	0	0	0	0	-0.0027877672771877	0	0	0	0	-0.0027877672771877
554	0	0	0	0.0226449275362319	-0.0276701715550636	0.0360664645541093	0	0.0226449275362319	-0.0645637336284818	-0.0461169525917727	0	-0.0008270975193089	-0.0184467810367091	-0.0276701715550636	-0.0142486345371863	0.0452898550724638	0	0.0494880015719865	-0.00922339051835455	0.0226449275362319	-0.00922339051835455	0	0	0	0	-0.00922339051835455	0.0226449275362319	-0.0184467810367091	0	0	0	-0.00922339051835455	0	-0.0184467810367091	-0.0276701715550636	0	-0.00922339051835455	0	0	-0.0184467810367091	0	-0.00922339051835455	0	-0.00922339051835455	0	-0.0184467810367091	0	0.0226449275362319	0
555	0	0	0	0	0	0	0	0	0	0	0	0	0	0	0	0	0	0	0	0	0	0	0	0	0	0	0	0	0	0	0	0	0	0	0	0	0	0	0	0	0	0	0	0	0	0	0	0	0
556	0	0	0	0	0	0	0	0	0	0	0	0	0	0	0	0	0	0	0	0	0	0	0	0	0	0	0	0	0	0	0	0	0	0	0	0	0	0	0	0	0	0	0	0	0	0	0	0	0
557	0	0	0	0	0	0	0	0	0	0	0	0	0	0	0	0	0	0	0	0	0	0	0	0	0	0	0	0	0	0	0	0	0	0	0	0	0	0	0	0	0	0	0	0	0	0	0	0	0
558	0	0	0	0	0	0	0	0	0	0	0	0	0	0.0337631727603872	0	0	0	0	0	0.0214270409256482	0	0	-0.00909090909090909	0	0	-0.0415645635701343	0	0.0337631727603872	0	0	0.0214270409256482	0	0	0	0.0246722636694781	0	-0.0454545454545455	0	0	0	-0.00909090909090909	0.105179500165573	0	0	0.031807468297719	0.0214270409256482	0	0	0
559	0	0	-0.0106674252391281	0	0	0	0	0	0	0	0	0	0	0	0	0	0	0	0	0	0	0	0	0	0	0	0	0	0	0	0	0	0	0	0	0	0	0	0	0	0	0	0	0	0	0	0	0	0
560	0	0	0	0	0	0	0	0	0	0	0	0	0	0	0	0	0	0	0	0	0	0	0	0	0	0	0	0	0	0	0	0	0	0	0	0	0	0	0	0	-0.000184552239356872	0	0	0	0	0	0	-0.000184552239356872	0
561	0	0.0933271115258983	0	0	0	0	0	0	0	0	0	0	0	0	0	0	0	0	0	0	0	-0.0190367409099562	0	0	0	0	0	0	0	0	0	0	-0.0190367409099562	0	0	0	0	0	0	0	0	0	0	0	-0.0951837045497811	-0.0380734818199124	0	-0.0571102227298686	0
562	0	-0.00577000750100975	0.00286608895710957	-0.0317350412555536	-0.00577000750100975	0.0027336854033425	-0.0173100225030293	0.0085793520779334	-0.00577000750100975	0.0143682743723384	0	-0.0144250187525244	0.00575109270761445	-0.0115400150020195	0	0	-0.00288500375050488	0	-0.00577000750100975	0.0115021854152289	-0.00288500375050488	0	-0.00288500375050488	0	0	0	0	0	0.00575109270761445	-0.00288500375050488	0	-0.00288500375050488	0	0	-0.00288500375050488	0	0	0	0	0	0	0	0	0	0	0	0	0	0
563	0	0	0	0	0	0	0	0	0	0	0	0	0	0	0	0	0	0	0	0	0	0	0	0	0	0	0	0	0	0	0	0	0	0	0	0	0	0	0	0	0	0	0	0	0	0	0	0	0
564	0	0	0	0	0	0	0	0	0	0	0	0	0	0	-0.00308908933646361	0	0	0	0	0	0	0	0	0	0	0	0	0	0	0	0	0	0	0	0	0	0	0	0	0	0	0	0	0	0	0	0	0	0
565	0	0	0	0	0	0	0	0	0	0	0	0	0	0	0	0	0	0	0	0	0	0	0	0	0	0	0	0	0	0	0	0	0	0	0	0	0	0	0	0	0	0	0	0	0	0	0	0	0
566	-0.0147174747098111	0	-0.00111795548301267	0	0.00093195420963279	-0.00111795548301267	0	0.00316786517565812	-0.00111795548301267	0	-0.00577577868844321	-0.00111795548301267	-0.00260791351278508	-0.0169553335185699	0.0121134568824929	0	0	0	0	0.0162132762677838	-0.00111795548301267	0	0	0.00950359552697437	0	0	0	0	0	0.00950359552697437	0	0	0	0	0	0	0.00633573035131625	0	0	0	0	0	0	0	0	0	0	0	0
567	-0.0203873598369011	0	0	0	-0.0203873598369011	0	0	0.0302663438256659	0	0	0	0	0	0	-0.0203873598369011	0	-0.0407747196738022	0	0	0	0	0	0	0	0	0	0	0	0	0	0	0	0	0	0	0	0	0	0	0	0	0	0	0	0	0	0	0	0
568	0	0	0	0	0	0	0	0	0	0	0	0	0	0	0	0	0	0	0	0	0	0	0	0	0	0	0	0	-0.0211920529801325	0	0	0	0	0	0	-0.00529801324503311	0	0	0.0233372228704784	0.0244098078156514	0	0	0	0	0	0	0	0	0
569	0	0	0	0	0	0	0	0	0	-0.0195026816187226	0	0	0	0	-0.0071984423663283	0	-0.0195026816187226	0	0	0	-0.0195026816187226	0	0	0	0	0.0220555800617556	0	0	0	0	0	0	0	0	-0.0195026816187226	0	0.0220555800617556	0	-0.0195026816187226	0	0	0	0	-0.00975134080936129	0	0	0	0	0
570	0	0	0	0	0	0	0	0	0	0	0	0	0	0	0	0	0	0	0	0	0	0	0	0	0	0	0	0	0	0	0	0	0	0	0	0	0	0	0	0	0	0	0	0	0	0	0	0	0
571	0	0	0	0	0	0	0	0	0	0	0	0	0	0	0	0	0	0	0	0	0	0	0	0	0	0	0	0	0	0	0	0	0	0	0	0	0	0	0	0	0	0	0	0	0	0	0	0	0
572	-0.194552529182879	0.0848497557414352	-0.12970168612192	0	0.23455035454383	0	-0.0648508430609598	0	0	-0.0648508430609598	0.29940119760479	0	-0.12970168612192	-0.0648508430609598	0.149700598802395	-0.194552529182879	0	-0.194552529182879	0	0.29940119760479	0.149700598802395	0	0	0	-0.109702773441444	0	0.0848497557414352	0	0	0	0	0	0	0	0	0	0	0	0	0	-0.194552529182879	0	0	0	0	0	0	0	0
573	0	0	-0.00789265982636148	0	0	-0.015785319652723	0	0	0	0	0	0	0	0	0	-0.00789265982636148	0	0	0	0	0	0	0	0	0	0	0	0	0	0	0	0	0	0	0	0	0	0	0	0	0	0	0	0	0	-0.00789265982636148	0	-0.0473559589581689	0
574	0	0	0	0.00508931752252023	-0.00204056646124964	0	0	0	0	0	0	0	-0.00204056646124964	0.00508931752252023	-0.00204056646124964	0	0	0.00100818460002094	0	0	0	-0.00204056646124964	0	0	0.00508931752252023	0	-0.00204056646124964	0	0	0	0	0	0	0	-0.00408113292249929	0	0	0	0	0	0	0	0	0	0	0	0	0	0
575	0	0	0	0	0	0	0	0	0	0	0	0	0	0	0	0	0	0	0	0	0	0	0	0	0	0	0	0	0	0	0	0	0	0	0	-0.0012480343459052	0	0	0	0	0	0	-0.0024960686918104	0	0	0	-0.00347659566209474	0	0
576	0	0	0	0	0	0	0	0	0	0	0	0.00362423505863128	0	0	0	-0.000587236991232552	0	-0.000587236991232552	0.00022935003415618	0	0	0	0	0	0	0.000816587025388728	0	0	0	0	0	0	-0.000587236991232552	-0.00071577391415276	-0.00234894796493021	0	0	0	0	0.0021649634186415	-0.000587236991232552	0	0	0.0208733757030305	0.00280764803324255	0.00561529606648511	0.006018548511429	0	-0.00577155680108955
577	0	0	0	0.00533475593491598	0	0	0	0	0	0	0	0	0	0	0	0.00133368898372899	0	0	0	0	0	-0.00209948405179427	0	0	0	0	0	0	0.00266737796745799	0	0	0	0	0	0	0	0	0	0	0.000808817970780422	0	0	0.00133368898372899	0	-0.00104974202589714	0	0	-0.0015746130388457	0
578	-0.062108858469874	-0.00343088482519642	-0.00948335938219566	0	0	-0.0052431794636056	-0.0421736174473726	-0.00343088482519642	0	0.0161514245809665	0	-0.150924455021737	-0.0114893584722268	0.0107145406657388	-0.00686176965039284	0	-0.00343088482519642	-0.0137235393007857	-0.00343088482519642	0	-0.00343088482519642	-0.00948335938219566	0	0.0329184398037045	0.00767106474378644	-0.00343088482519642	0	0	-0.0078647691954085	0	0	-0.00343088482519642	0	0	0	0	0.00424017991859002	-0.0102926544755893	0	0.0153421294875729	-0.00686176965039284	-0.00343088482519642	0.00767106474378644	0.0161514245809665	0	0	0	-0.00686176965039284	0
579	0	0	0	0	0	0	0	0	0	0	0	0	0	0	0	0	0	0	0	0	0	0	0.00569735642661805	0	0	0	0	0	-0.00227722997745542	0	0	0	0	0	0	0	-0.00227722997745542	0	0	0	0	-0.00056716675287411	0	0	0	0	0	0	0
580	0	0	0	0	0	0	0	0	0	0	0	0	0	0	0	0	0	0	0	0	0	0	0	0	0	0	0	0	0	0	0	0	0	0	0	0	0	0	0	0	0	0	0	0	0.0052909476101705	0	0	0	0
581	-0.0534302201325069	0	0	0	-0.013431636197237	-0.0106860440265014	0	0	0.0629335878753391	0	0	0	0	0	0	0	0	0	0	-0.0075182547788907	0	0	0	0	0	0	0	0	-0.0106860440265014	0	0	0.0170216225217228	0	0	0	0	-0.0320581320795042	0	-0.0320581320795042	0	0	0	0	0	0	0	0	-0.0288903428318934	0
582	0	0	0	0	0	0	0	0	0	0	0	0	0	0	0	0	0	0	0	0	0	0	0	0	0	-0.000579119275405963	0	0	0	0	0	0	0	0	0	0	0	0	0	0	0	0	0	0	0	0	0	0	0
583	0	0	0	0	0	0	0	0	0	0	0	0	0	0	0	0	0	0	0	0	0	0	0	0	0	0	0	0	0	0	0	0	0	0	0	0	0	0	0	0	0	0	0	0	0	0	0	0	0
584	0	0	0	0	0	0	0	0	0	0	0	0	0	0	0	0	0	0	0	0	0	0	0	0	0	0	0	0	0	0	0	0	0	0	0	0	0	0	0	0	0	0	0	0	0	0	0	0	0
585	0	0	0	0	0	0	0	0	0	0	0	0	0	0	0	0	0	0	0	0	0	0	0	0	0	0	0	0	0	0	0	0	0	0	0	0	0	0	0	0	0	0	0	0	0	0	0	0	0
586	0	0	0	0	0	0	0	0	0	0	0	0	0	-0.0241390408754425	0	0	0	0	0	0	0	-0.00804634695848085	0	0	0	0	0	0	0	0	-0.00804634695848085	0	0	0	0	0	0	0	0	0	0	0	0	0	0	0	0	0	0
587	0	0	0	0	0	0	0	0	0	0	0	0	0	0	0	0	0	0	0	0	0	0	0	0	0	0	0	0	0	0	0	0	0	0	0	0	0	0	0	0	0	0	0	0	0	0	0	0	0
588	0	0	0	0	0	0	0	0	0	0	0	0	-0.0153539075694764	0.0349162011173184	0	0	0	0	0	0	0	0	0	0	0	0	0	0	0	0	0	0	0	0	0	0	0	0	0	0	0	0	0	0	0	0	0	0	0
589	0	0	0	0	0	0	0	0	0	0	0	0	0	0	0	0	0	0	0	0	0	0	0	0	0	0	0	0	0	0	0	0	0	0	0	0	0	0	0	0	0	0	0	0	0	0	0	0	0
590	0	0	0	0	0	0	0	0	0	-0.00244045294806716	0	0	0	0	0	0	0	0	0	0	-0.00244045294806716	0	0	0	0	0	0	0	0	0	0	0	0	0	0	0	0	0	0	0	0	0	0	0	0	0	0	0	0
591	0	0	-0.0011757219608159	0	0	-0.0142726618939387	0.014299958559077	0.0173076143106213	0	0	0	-0.00314435745055498	0	0.0013124236598261	-0.00628871490110996	0	-0.165803438020215	-0.00943307235166494	0.00694492673102299	0	0	0.032236488034473	0.013889853462046	0	0	0	0	-0.00314435745055498	0	0	0.0114017078414041	0.00694492673102299	0	0	0	-0.00560520640605899	-0.00943307235166494	-0.0364198657468337	0	0	-0.00628871490110996	0	0	0	-0.0758473872452121	0	-0.043392307516315	-0.0144093635929488	-0.00314435745055498
592	0	-0.0115101289134438	-0.00460405156537753	-0.0103947444305505	0	0	0	-0.00230202578268877	0	0.00373188479475647	0	0	0.00142985901206771	0	-0.0202317966196544	0.0181017317323357	-0.00230202578268877	0.0005576922414467	-0.0080927186478617	0.00373188479475647	0	0	0.00373188479475647	-0.0259512326679252	0.00373188479475647	-0.0115101289134438	-0.60446754961781	0.0108811798550951	0.00603391057744524	0	0	0.00603391057744524	0.02678158988321	0.00373188479475647	0.0051617438068242	-0.0100802699013762	0	0	0	0	0	0	0.0114388720965416	0	0	0.00142985901206771	0	0.166635108092008	0.0042895770362031
593	0	0	0	0	0	0	0	0	0	0	0	0	0	0	0	0	0	0	0	0	0	0	0	0	0	0	0	0	0	0	0	0	0	0	0	0	0	0	0	0	0	0	0	0	0	0	9.859652571089e-05	0	0
594	0	0	0	0	0	0	0	0	0	0	0	0	0	0	0	-0.000470871866347729	0	0	0	0	0	0	0	0	0	-0.000470871866347729	0.00109905810720213	0	0	0	0	0	0	0	0	0	0	0	-0.000470871866347729	0	0	0	0	0	0	0	0	0	0
595	0	0	0	0	0	0	0	0	0	0	0	0	0	0	0	0	0	0	0	0	0.00154454396910662	0	0.00536696632228633	0	0	0	0	0	0	0	0	-0.00106106405286281	0	0	-0.00073333441496645	0	0	0	0	0	0.0169899836601729	0.0091731595942646	0	-0.00113893919203654	0	0	0.0058504462385302	0	0
596	0	0	-0.0360880548538434	0	0	0	-0.0721761097076868	-0.0360880548538434	0	0	0	0	0	0	0	0	0	0	0	0	0	0	0	-0.0360880548538434	0	0	0	0	0	0	0	0	0	0	0	0	0	0	0	0	0	0	0	0	0	0	-0.0360880548538434	0	0
597	0	0	0	0	0	0	0	0	0	0	0	0	0	0	0	0	0	0	0	0	0	0	0	0	0.0655952771400459	0	0	0	0	0	0	0	0	0	0	0	0	0	0	0	0	0	0	0	0	0	0	0	0
598	0	0	0	0	0	0	0	0	0	0	0	0	0	0	0	0	0	0	0	0	0	0	0	0	0	0	0	0	0	0	0	0	0	0	0	0	0	0	0	0	0	0	0	0	0	0	0	0	0
599	0	0	0	0	0	0	0	0	0	0	0	0	0	0	0	0	0	0	0	0	0	0	0	0	0	0	0	0	0	0	0	0	0	0	0	0	0	0	0	0	0	0	0	0	0	0	0	0	0
600	0	0	0	0	0	0	0	0	0	0	0	0	0	0	0	0	0	0	0	0	0	0	0	0	0	0	0	0	0	0	0	0	0	0	0	0	0	0	0	0	0	0	0	0	0	0	0	0	0
601	0	0	-0.0023146540749485	0	0	0	0	-0.0023146540749485	0	0	0	0	0	0	0	0	0	0	0	0	0	0	0	0	0	0	0	0	0	0	0	0	0	0	0	0	0	0	0	0	0	0	0	0	0	0	0	0	0
602	-0.174005161637166	0.1898825401188	-0.076767229829101	-0.210420359153432	-0.488880633491041	-0.095794915111187	0.037858214213144	0.17571035433275	-0.494719817334221	-0.048225701905973	0.155042496002759	-0.371237019351693	-0.061217046993852	-0.057739544547016	0.183124691576156	0.108851279846745	0.249524433712429	0.0566237234965234	0	0.0220458553791887	-0.0285415279231282	0.105373777399908	0.063381572039169	-0.180041501831373	-0.18469984497638	-0.011810504389707	-0.227151382686854	0.000721508348437983	-0.053802709750447	0.025064025476292	0	-0.0190276852820854	-0.0255233578260249	0.17636684303351	0.170133346488276	-0.137787120471927	-0.058658209246482	0.107473282797546	-0.0285415279231282	0.025064025476292	0.0220458553791887	0	0.012532012738146	0	-0.0285415279231282	-0.051506048001782	0.14087031021671	-0.051506048001782	-0.067515563186765
603	0	0	0	0	0	0	0	0	0	0	0	0	0	0	0	0	0	0	0	0	0	0	0	0	0	0	0	0	0	0	0	0	0	0	0	0	0	0	0	0	0	0	0	0	0	0	0	0	0
604	0	0	0	0	0	0	0	0	0	0	0	0	0	0	0	0	0	0	0	0	0	0	0	0	0	0	0	0	0	0	0	0	0	0	0	0	0	0	0	0	0	0	0	0	0	0	0	0	0
605	0	0	0	0	0	0	0	0	0	0	0	0	0	0	0	0	0	0	0	0	0	0	0	0	0	0	0	0	0	0	0	0	0	0	0	0	0	0	0	0	0	0	0	0	0	0	0	0	0
606	0	0	0	0	0	0	0	0	0	0	0	0	0	0	0	0	0	0	0	0	0	0	0	0	0	0	0	0	0	0	0	0	0	0	0	0	0	0	0	0	0	0	0	0	0	0	0.0580720092915215	0	0
607	-0.168655941878568	0.0976914198859468	-0.0908147379346134	0.0013753363902666	-0.0518941359626362	-0.0764658675536873	-0.00884752481985929	-0.193227673469619	-0.03814077205997	-0.0129735339906591	-0.0621169971727616	-0.0908147379346134	-0.0648676699532953	0.0013753363902666	0.0546448087431694	-0.00334617925879299	-0.0102228612101259	0.169435771790575	-0.124233994345524	0.185939808473773	-0.228617772749057	0.026726897893325	-0.058586494480222	-0.192263520123869	0.302701614389705	-0.296051792049139	0.341026709883423	1.30048689743961	-0.0714182412141504	-0.22164183971802	-0.035985605757697	-0.03814077205997	-0.402775060188691	-0.389206019719772	-0.150776568805102	-0.0318595965868971	-0.245121809432255	-0.0750905311634216	-0.125609330735791	-0.115386469525665	-0.112635796745132	-0.0750905311634216	0.032823749932652	-0.036169929191444	0.136612021857924	-0.0102228612101259	-0.0245717315910515	-0.0778412039439543	0
608	0	0	0	0	0	0	0	0	0	0	0	0	0	0	0	0	0	0	0	0	0	0	0	0	0	0	0	0	0	0	0	0	0	0	0	0	0	0	0	0	0	0	0	0	0	0	0	0	0
609	0	-0.0138121546961326	-0.0276243093922652	-0.0138121546961326	-0.0276243093922652	-0.0138121546961326	0	-0.0276243093922652	0.0551876379690949	0	0	0	-0.0276243093922652	0	0.0137816642884149	0	-0.0138121546961326	0	0	0	0	0	0	-0.0276852902077007	0.0137816642884149	0	0	0	0	0	0	0.0551876379690949	0	-0.0138121546961326	0	0	0	0	0	0	0	-0.0138121546961326	0	0	0	0	0	0	0
610	0	0	0	0	0	0	0	0	0	-0.00181633246149375	0	0	0	-0.00181633246149375	0	0	0	0	0	0	0	0	0	0	0	0	0	0	0	0	0	0	0	0	0	-0.0094174732473535	-0.00181633246149375	0	0	-0.00181633246149375	0	-0.00544899738448126	0	0	0	0.00320223624271181	0	0	0.0173970849947771
611	0	0	0	0	0	0	0	0	0	0	0	0	0	0	0	0	0	0	0	0	0	0	0	0	0	0	0	0	0	0	0	0	0	0	0	0	0	0	0	0	0	0	0	0	0	0	0	0	0
612	0.140981991881259	-0.300218340611354	-0.163755458515284	0.059104262623617	-0.109170305676856	-0.027292576419214	-0.262321868790672	0	0.103085520060577	0.0651890482398957	0.0757929436413631	-0.245633187772926	0.172793678085662	-0.142547667712349	0.710994745022574	-0.251717973389205	-0.0545851528384279	0	-0.163755458515284	-0.00608478561627898	-0.225991072801079	0.560796615862863	0.0106038954014678	0.113689415462045	0.0106038954014678	-0.109170305676856	-0.00608478561627898	0.151585887282727	0.341068246386135	0.330464350984668	0.0378964718206817	-0.327510917030568	0.097000734444299	-0.289614445209886	-0.219906287184802	-0.012169571232557	-0.104651195891667	-0.259368434836572	0.036330795989592	-0.0712738338561743	-0.224425396969991	0.200086254504876	-0.027292576419214	-0.13646288209607	-0.163755458515284	0.0485003672221491	0.189482359103408	0.336549136600946	-0.27292576419214
613	-0.0290951411114344	0	0	0	0	0	0	0	0	0.0662251655629139	-0.0872854233343032	-0.0581902822228688	-0.0290951411114344	0	0	0	0	0	0	0.0742600489029592	0	0	0	0.0662251655629139	0	-0.0290951411114344	0.0662251655629139	0	0	0	0	0.0371300244514795	0	0	0	0	0.0662251655629139	0	0	-0.0290951411114344	0	0	0	0.0662251655629139	0	0	-0.0290951411114344	0	0
614	0	0	0	0	0	0	0	0	0	0	0	0	0	0	0	0	0	0	0	0	0	0	0	0	0	0	0	0	0	0	0	0	0.0177273533061514	0	0	0	0	0	0	0	0	0	0	-0.0117342361465996	0	0	0	0	0
615	0	0	0	0	0	0	0	0	0	0	0	0	0	-0.0287359020175654	0	0	0	0	0	0	0	-0.00575274693666226	0	0.0691164612371847	0	0	0	0	0	0	0	0	0	0.0460915571576627	0	0.0115194102061974	0	0	0	0	0	0	0	0	0	0	0.00576666326953514	0	0
616	0	0	0	0	0	0	0	0	0	0	0	0	0	0	0	0	0	0	0	0	0	0	0	0	0	0	0	0	0	0	0	0	0	0	0	0	0	0	0	0	0	0	0	0	0	0	0	0	0
617	0	0	0	0	0	0	0	0	0	0	0	0	0	0	0	0	0	0	0	0	0	0	0	0	0	0	0	0	0	0	0	0	0	0	0	0	0	0	-0.109529025191676	0	0	0	0	0	0	0	0	0.144927536231884	0
618	0	0	0	0	0	0	0	0	0	0	0	0	0	0	0	0	0	0	0	-0.000224082605811806	0	0	0	0	0	0	0	0	0	0	0	0	0	0	0	0	0	0	0	0	0	0	0	0	0	0	0	0	0
619	0	0	0	0	0	0	0	0	0	0	0	0	0	0	0	0	0	0	0	0	0	0	0	0	0	0	0	0	0	0	0	0	0	0	0	0	0	0	0	0	0	0	0	0	0	0	0	0	0
620	0	0.0564334085778781	0	0	0.0564334085778781	0	0	0.112866817155756	0	-0.0568343279340722	0.028016244610842	-0.284171639670361	-0.000400919356194102	-0.113668655868144	0	-0.086053330613497	0.225733634311512	-0.029219002679424	-0.170502983802217	-0.255754475703325	0	-0.113668655868144	0	0	0.028016244610842	0	0	0	-0.0284171639670361	0	0	-0.0284171639670361	0	0	0	-0.0284171639670361	0	-0.0284171639670361	0	-0.0284171639670361	0	0	0	-0.0288180833232302	0	0	0.225733634311512	0	0
621	0	0	0	0	0	0	0	0	0	0	0	0	0	0	0	0	0	0	0	0	0	0	0	0	0	0	0	0	0	0	0	0	0	0	0	0	0	0	0	0	0	0	0	0	0	0	0	0	0
622	0	0	0	0	0	0	0	0	0	0	0	0	0	0	0	0	0	0	0	0	0	0	0	0	0	0	0	0	0	0	0	0	0	0	0	0	0	0	0	0	0	0	0	0	0	0	0	0	0
623	0	0	0	0	0	0	0	0	0	0	0	0	0	0	0	0	0	0	0	0	-0.00809978940547546	0	0	-0.00809978940547546	0.0183958793230316	0	0	0	0	0	0.0183958793230316	-0.0161995788109509	0	0	0.0367917586460633	0	0	-0.0323991576219018	0	0	0	0	0	0	-0.0161995788109509	0	0	0	0
624	0	0	0	0	0	0	0	0	0	0	0	0	0	0	0	0	0	0	0	0	0	0	0	0	0	0	0	0	0	0	0	0	0	0	0	0	0	0	0	0	0	0	0	0	0	0	0	0	0
625	0	0	0	0	0	0	0	0	-0.0101739749720216	0	-0.0101739749720216	0	0	0	0	0	0	0	0	0	0	0	0	0	0	0	-0.00508698748601078	0	0	0	0	0	0	0	0	0	0	0	0	0	0	0.00904404449669892	0	0	0	0	0	0	0
626	0	0	0	0	0	0	0	0	0	0	-0.0149186931224825	0	-0.00994579541498831	0	0	0	-0.00497289770749416	0	0.00964092478871359	-0.00497289770749416	0	0	0	0	0	0	0	0	0	0	0	0	0	0	0	0	0	0	0	0	0	0	0	0	0	0	0	0	0
627	0	0	0	0	0	0	0	0	0	0	0	0	0	0	0	0	0	0	0	0	0	0	0	0	0	0	0	0	0	0	0	0	0	0	0	0	0	0	0	0	0	0	0	0	0	0	0	0	0
628	0	0	0	0	0	0	0	0	0	0	0	0	0	0	0	0	0	0	0	0	0	0	0	0	0	0	0	0	0	0	0	0	0	0	0	0	0	0	0	0	0	0	0	0	0	0	0	0	0
629	0	0.000481611946027201	0	0	0	0	0	0	0	0	0	0	0	0	0	0	0	0	0	0	0	0	0	0	0	0	0	0	0	0	0	0	0	0	0	0	0	0	-0.00944911650760654	0	0	0	0	0	0	-0.0283473495228196	0	0	0.0387596899224806
630	0	0	0	0	0	0	0	0	0	0	0	0	0	0	0	0	0	0	0	0	0	0	0	0	0	0	0	0	0	0	0	0	0	0	0	0	0	0	0	0	0	0	0	0	0	0	0	0	0
631	-0.00305029943772814	-0.00915089831318441	0	-0.00203353295848542	-0.00101676647924271	-0.00203353295848542	0	0	0	-0.00101676647924271	0	0	0.00260125380433369	-0.00101676647924271	0	0	0	-0.0028129490128205	0	0.00215220817093924	0	0	0	-0.00203353295848542	0	0	0	-0.00101676647924271	0	-0.00101676647924271	0	0	-0.00101676647924271	-0.00203353295848542	-0.00406706591697085	0	0	0	0	0	0	-0.00101676647924271	0	0	0	0	0	0	-0.00305029943772814
632	0	0	0	0	0	0	0	0	0	0	0	0.0337154416722859	0	0	0	0	0	0	0	0	0	0	0	0	0	0	0	0	-0.0508130081300813	0	0	0	0	0	0	0	0	0	0	0	0	0	0	0	0	0	0	0	0
633	-0.0186462800671266	-0.0224786014470827	-0.0186462800671266	-0.0652619802349431	-0.0279694201006899	0.0148139586871705	0.001658497273651	0	-0.0186462800671266	-0.0224786014470827	0	0	0.0109816373072143	0.0054908186536072	0.0389510574079042	0	-0.0093231400335633	-0.0559388402013798	0	0.0724112961622013	-0.0093231400335633	0.0241370987207338	-0.0186462800671266	-0.0652619802349431	-0.0279694201006899	-0.0093231400335633	-0.0690943016148992	0.0482741974414675	0	-0.0186462800671266	-0.0093231400335633	-0.0279694201006899	0	0.0148139586871705	0	-0.0093231400335633	0	0.0241370987207338	0.0537650160950747	-0.0224786014470827	-0.0186462800671266	0	-0.0186462800671266	0.0241370987207338	-0.0186462800671266	0.0241370987207338	0	0	0
634	0	0	0	0	0	0	0	0	0	0	0	0	0	0	0	0	0	-0.00101166449158801	0	0	0	0	0	0	0	0	0	0	0	0	0	0	0	0	0	-0.00233775222641952	0	0	0	0	0	0	-0.00202332898317602	0	0	0	-0.00669883343601505	-0.00303499347476403	0
635	0	0	0	0	0	0	0	0	0	0	0	0	0	0	0	0	0	0	0	0	0	0	0	0	0	0	0	0	0	0	0	0	0	0	0	0	0	0	0	0	0	0	0	0	0	0	0	0	0
636	0	0	0	0	0	0	0	0	0	0	0	0	0	0	0	0	0	0	0	0	0	0	0	0	0	0	0	0	0	0	0	0	0	0	0	0	0	0	0	0	0	0	0	0	0	0	0	0	0
637	0	0	0	0	0	0	0	0	0	0	0	0	0.00652954619653934	0	0	0	0	0	0	0	0	0	0.00652954619653934	0	0	0	0	-0.00265005962634159	0	0	0	0	0	0	0	0	0	0	0	0	0	0	0	0	0	0	0	0	0
638	0	0	0	0	0	0	0	0	0	0	0	0	0	0	0	0	0	0	0	0	0	0	0	0	0	0	0	0	0	0	0	0	0	0	0	0	0	0	0	0	0	0	0	0	0	0	0	0	0
639	0	0	0	0	0	0	0.0202483347931112	0	-0.00477304185957711	0	0	0	0	-0.00954608371915422	0	-0.0190921674383084	-0.00477304185957711	-0.0374135566400817	0	0	0	-0.00954608371915422	0	0	0	0	0	0	0	0	0	0	0	0	0	0.00993147283742179	-0.00477304185957711	-0.0139337364604637	-0.000919150676901098	-0.00954608371915422	0	0	-0.0190921674383084	0	0	0	-0.00222369047206999	0	0
640	-0.00982994200334218	-0.0196598840066844	-0.00982994200334218	-0.0196598840066844	0.0144855477806507	0.0219876868953386	-0.00982994200334218	0	0	0	0	-0.00982994200334218	-0.0294898260100265	0	0.0439753737906772	0	0	0	0	-0.0196598840066844	0	-0.00982994200334218	0	0.0219876868953386	0	-0.0196598840066844	0.0219876868953386	0	0	0	-0.00982994200334218	0.0219876868953386	0	0	-0.0196598840066844	0	0	0	0	0	0	0	0	0	0	0	0	0	0
641	0	0	0	0	0	0	0	0	0	0	0	0	0	0	0	0	0	0	0	0	0.0169568166402894	0	0	0	0	0	0	0	0	0	0	0	0	0	0	0	0	0	0	0	0	0	0	0	0	0	0	0	0
642	0	0	0	0	0	0	0	-0.00888967908258512	0	0	-0.0266690372477554	0	0.049800796812749	-0.00888967908258512	0	0	0.049800796812749	0	0	-0.00888967908258512	0	0	0	0	0	0	0	0	0	0	0	0	0	-0.00888967908258512	0	0	0	0	0	0	0	0.0071210402412043	-0.0444483954129256	0	0	-0.0177793581651702	-0.00888967908258512	0.0249003984063745	0
643	0	0	0	0	0	0	0	0	0	0	0	0	0	0	0	0	0	0	0	0	0	0	0	0	0	0	0	0	0	0	0	0.0251193167545843	0	0	0.00653011360792219	0	0	0	0	0	0	0	0	0	0	0	0	-0.00602954476936991	0
644	0	0	0	0	0	0	0	0	0	0	0	0	0	0	0	0	0	0	0	0	0	0	0	0	0	0	0	0	0	0	0	0	0	0	0	0	0	0	0	0	0	0	0	0	0	0	0	0	0
645	0	0	0	0	0	0	0	0	0	0	0	0	0	0	0	0	0	0	0	0	0	0	0	0	0	0	0	0	0	0	0	0	0	0	0	0	0	0	0	0	0	0	0	0	0	0	0	0	0
646	0	0	0	0	0	0	0	0	0	0	0	0	0	-0.00435938794193295	0	0	0	0	0	0	0	0	0	0	0	0	-0.00435938794193295	0	0	0	0	0	-0.00435938794193295	0	0	0	0	0	0	0	0	0	0	0	0	0	0	0	0
647	0	0	0	0	0	0	0	0	0	0	0	0	0	0	0	0	0	0	0	0	0	0	0	0	0	0	0	0	0	0	0	0	0	0	0	0	0	0	0	0	0	0	0	0	0	0	0	0	0
648	0	0	0	0	0	-0.00174425703371649	0	0	0	0	0	0	0	0	0	0	0	0	0	0.00292536706154384	0	0	0.00466962409526033	0	0	0.00466962409526033	0	0	0	0	0	0	0	0	0	0	0	0	0	0	0	0	0	0	0	0	0	0	0
649	0	0	0	0	0	0	0	0	0	0	0	0	0	0	0	0	0	0	0	0	0	-0.0149009089554463	-0.00745045447772314	0	0	0	0	0	0	0	0	0	0	0	0	0	0	0	0	0	0	0	0	0	0	0	0	0	0
650	0	0	0	0	0	0	0	0	0	0	0	0	0	0	0	0	0	0	0	0	0	0	0	0	0	0	0	0	0	0	0	0	0	0	0	0	0	0	0	0	0	0	0	0	0	0	0	0	0
651	0	-0.00717154331612163	0	0	0	0	0	-0.0286861732644865	0	0	-0.00717154331612163	0	-0.0143430866322433	0	0	-0.00717154331612163	0	-0.00717154331612163	0.0024269955411593	0.0335401643468053	0.0167700821734026	0	-0.00717154331612163	-0.0502008032128514	0	0	-0.0143430866322433	0	0.0335401643468053	-0.0143430866322433	0	0.0167700821734026	0	-0.00717154331612163	0	0.0024269955411593	0	-0.0143430866322433	-0.0215146299483649	0	0	0.0167700821734026	0	0.0024269955411593	0	-0.00717154331612163	-0.0143430866322433	-0.00717154331612163	0
652	-0.571679859278804	-0.483729111697449	0.026268843322975	-0.558545437617316	0.00656721083074389	-0.0439753737906772	0.101085169242843	0	-0.426619316245284	-0.0445572785478299	-0.131926121372032	0.019701632492232	-0.0439753737906772	-0.483729111697449	-0.75672557205394	0	-0.72189441587569	-0.204747345267365	-0.263852242744063	0.189035916824197	-0.29727020165494	-0.0879507475813544	0	0	-0.131926121372032	0	0	0.0945179584120983	0	0.0505425846214211	0	-0.301260405703997	0	0	0.0505425846214211	0	0	0.189035916824197	0	0.013134421661488	0	0	-0.030840952129189	0	0	-0.0439753737906772	0	0	0
653	0	0	0	0	0	0	0	0	0	0	0	0	0	0	0	0	0	0	-0.00135924045643295	0	0	0	0	0	0	0	0	0	0	0	0	0	0	0	0	-0.000679620228216473	0	0	0	0	0	0	0	0	0	0	0	0	0
654	-0.015988642050506	-0.00976977620220401	0.000100227308376	-0.074125253637732	0.059179452867237	-0.05438524661657	0.078277527841893	0.05779536146585	-0.0681068424061834	0.08020332398141	0.038597059182818	0.018114892806775	-0.0841957117650652	0.066481728191797	-0.021565575852302	-0.019098074974656	-0.0223077352071831	0.131579364982206	0.065298091407163	0.092641055678012	-0.00409261509203201	-0.163797671896218	0.2707616872141	-0.337424779106768	-0.119282428790228	0.151820508545249	0.228814172294131	-0.175493244237938	0.00479420625066695	0.040723309939087	0.215634281242648	-0.213348144065874	-0.059019566446732	0.0456583116943761	0.032137170521517	0.069249910994571	-0.065880364341539	-0.020081257142538	0.267210776860197	0.14293368720255	-0.122492089022755	-0.090113895688238	0.019599211516538	0.022508189823936	0.060363089651872	-0.053001155215184	0.009528753389205	0.063372295267646	0.19968620738839
655	0	0	0	0	0	0	0	0	0	0	0	0	0	0	0	0	0	0	0	0	0	0	0	0	0	0	0	0	0	0	0	0	0	0	0	0	0	0	0	0	0	0	0	0	0	0	0	0	0
656	0	0	0	0	0	0	0	0	0	0	0	0	0	0	0	0	0	-0.00087038262019984	0	0	0	0	0	0	0	0	0	0	0	0	0	0	0	0	0	0	0	0	0	0	0	0	0	0	0	0	0	0	0
657	0	0	0	0	0	0	0	0	0	0	0	0	0	0	0	0	0	0	0	0	0	0	0	0	0	0	0	0	0	0	0	0	0	0	0	0	0	0	0	0	0	0	0	0	0	0	0	0	0
658	0	0	0	0	0	0	0	0	0	0	0	0	0	0	0	0	0	0	0	0	0	0	0	0	0	0	0	0	0	0	0	0	0	0	0	0	0	0	0	0	0	-0.0115673799884326	0	0	0	0	0	0	0
659	0	0	0	0	0	0	0	0	0	0	0	0	0	0	0	0	0	0	0	0	0	0	0	0	0	0	0	0	0	-0.0286615075952995	0	0	0	0	0	0	0	0	0	0	0	0	0	0	0	0	0	0	0
660	0	0	0	0	0	0	0	0	-0.256904303147078	0	0	-0.509634763172734	-0.0642260757867694	-0.256904303147078	-0.060052232665348	-0.0642260757867694	0	0	0	-0.128452151573539	0	0.16601673966633	0	0	0	0	-0.043356860179663	-0.192678227360308	-0.321130378933847	-0.633913071624852	0.149321367180646	0.072573762029612	0.0683999189081906	0	-0.711342120550809	-0.192678227360308	0	-0.060052232665348	0	0	0	0.072573762029612	0	-1.83333929596637	0	-0.308608849569583	-0.0642260757867694	0	-0.188504384238887
661	0	0	0	0	0	0	0	0	0	0	0	0	0	0	0	0	0	0	0	0	0	0	0	0	0	0	0	0	0	0	0	0	0	0	0	0	0	0	0	0	0	0	0	0	0	0	0	0	0
662	-0.018450184501845	0	0	0	0	-0.018450184501845	0	0	0	0	0	-0.018450184501845	0.0366568914956012	0	-0.03690036900369	0	0	0	-0.0553505535055351	-0.03690036900369	0.0733137829912024	-0.0922509225092251	-0.0186936620099339	0	0	-0.03690036900369	0.0366568914956012	-0.0553505535055351	-0.018450184501845	0	0	0.0182067069937562	0	0	0	0.0548635984893574	-0.0186936620099339	-0.03690036900369	0	-0.0186936620099339	-0.03690036900369	-0.018450184501845	0	0.0366568914956012	-0.03690036900369	-0.0738007380073801	0	-0.018450184501845	0
663	0	0	0	-0.00202190736631401	0	0	0	0	0	0	0	0	-0.000505476841578503	0	0	0	0.00111362294954174	0	0	0	0	0	0	0	0	-0.00040280757519377	0	0	0	0	0	0	0	0	0	0	0	0	0	0	0	0	0.000608146107963237	0	0	0	0	0	0
664	0	0	0.0406956548033581	0	0	0	0	0	0	0	0	0	0	0	0	0	0	0	0	0	0	0	0	0	0	0	0	0	0	0	0	0	0	0	0	0	0	0	0	0	0	0	0	0	0	0	0	0	0
665	-0.265392781316348	-0.318471337579618	-0.106157112526539	0	0.0759537018012464	0.174782549140469	-0.106157112526539	-0.0530785562632696	0.129032258064516	0.258064516129032	-0.0530785562632696	0.258064516129032	0	-0.0530785562632696	0	-0.318471337579618	0	0	0.387096774193548	0	-0.0530785562632696	0.129032258064516	0	-0.0530785562632696	0	0	0	0.0915005821519079	-0.106157112526539	0	-0.0530785562632696	-0.378878159030204	0	-0.083281966988563	0	-0.318471337579618	-0.106157112526539	0.227861105403739	-0.00732826518731605	-0.0530785562632696	0.258064516129032	0	0.387096774193548	-0.106157112526539	-0.0530785562632696	0.129032258064516	-0.0530785562632696	0	0.227861105403739
666	-0.033311125916056	0	0.0313381385145722	0	0	-0.016655562958028	-0.0666222518321119	0.0313381385145722	0.0460207140711165	0.0313381385145722	0	0.0626762770291445	-0.016655562958028	0.0313381385145722	-0.033311125916056	-0.016655562958028	-0.033311125916056	0.0626762770291445	-0.033311125916056	0.0940144155437167	0.0313381385145722	0.0127095881550606	0	-0.033311125916056	0	-0.0019729874014838	0	0	0	-0.016655562958028	0	0	0	0	0	0.0313381385145722	0	-0.016655562958028	0.0293651511130885	0	0	-0.016655562958028	0	-0.033311125916056	0	0	0	-0.033311125916056	0
667	0	0	0	0	0	0	0	0	0	0	0	0	0	0	0	0	0	0	0	0	0	0	0	0	0	0	0	0	0	-0.00254013411908149	0	0	0	0	0	0	0	0	0	0	0	0	0	0	0	0	0	0	0
668	0	0	0	0	0	0	0	0	0	0	0	0	0	0	0	0	0	0	0	0	0	0	0	0	0	0	0	0	0	0	0	0	0	0	0	0	0	0	0	0	0	0	0	0	0	0	0	0	0
669	0	0	-0.0125502008032129	0	0	0	0	0	0	0	0	0	0	0	0	0	0	0	0	0	0	0	0	0	0	0	0	0	0	0	0	0	0	0	0	0	0	0	0	0	0	0	0	0	0	0	0	0	0
670	0	0	0	0	0	0	-0.00292252389163281	0	0	0	0	0	0	0	0	0	0	0	0	0	0	0	0	0	0	0	0	0	0	0	0	0	0	0	0	0	0	0	0	0	0	0	0	0	0	0	0	0	0
671	0	-0.00692185228767218	0	0	0	0	0	0	0	0	0.0298284572756627	0	0	0.00411986417841996	0	0	0.00593244426094922	0	0	0	0	0	0	-0.00230728409589073	0	0	-0.00230728409589073	0	-0.00461456819178145	-0.00230728409589073	0	-0.0060986802318659	0	-0.00230728409589073	0	0	0	0	-0.00692185228767218	0	0	0	0	0	0	0	0	0	0
672	0	0	0	-0.0158579130986362	0	0	0	0	0	0	0	0	0	0	0	0	0	0	0	0	0	0.104575647720312	0	0	0	0	0	0	0	0	0	0	0	0	0	0	0	0	0	-0.0317158261972724	0	0	-0.0158579130986362	0	0	0	0	0	0
673	0	0	0	0	0	0	0	0	0	0	0	0	0	0	0	0	0	0	0	0	0	0	0	0	0	0	0	0	0	0	0	0	0	0	0	0	0	0	0	0	0	0	0	0	0	0	0	0	0
674	0	0	-0.0193162062970833	0	0	0	0	0.021381227282446	-0.00965810314854163	0	0	0	0	0	0	0	-0.00965810314854163	0	0	0	0	-0.0193162062970833	-0.00965810314854163	-0.0193162062970833	0.0117231241339044	0	-0.00965810314854163	0	0	0	-0.0193162062970833	0	0	0	0.021381227282446	0	0	0	0	0	0	0	-0.0193162062970833	0	0	0	0.042762454564892	0	0
675	0	0	0	0	0	0	0	0	0	0	0	0	0	0	0	0	0	0	0	0	0	0	0	0	0	0	0	0	0	0	0	0	0	0	0	0	0	0	0	0	0	0	0	0	0	0	0	0	0
676	0.000231267345050879	0	0	0	0	0	0	0.000231267345050879	0	0	0	0	0	0	0	0	0	0	0	0	0	0	0.000485109141354363	0	0	-0.000186118442545668	0	0	0.000126920898151742	-0.000417385787596547	-0.000104346446899137	0	0	0.000172069800656953	-0.000104346446899137	0	0	0	0	-0.000104346446899137	0	-0.000104346446899137	0	0	0	0	0	0	0
677	0	-0.00483769532194862	0	-0.00483769532194862	0	0	-0.0145130859658459	0	0	-0.00483769532194862	0	-0.00967539064389725	0	0	0	0	0	-0.00483769532194862	0	0	0	0	0	0	0	0	0.0133832976445396	0	-0.00483769532194862	0	0	0	0	0	-0.00483769532194862	0	0	0	0	0	0	0	0	0	0	0	0	0	0
678	0	0	0	0	0	0	0	0	0	0	0	0	0	0	0	0	0	0	0	0	0	0	0	0	0	0	0	0	0	0	0	0	0	0	0	0	0	0.0219466695928893	0	0	0	0	0	0	0	0	0	0	0
679	0	0	0	0.0183755972069092	0	0	0	0	0	0	0	0	0	0	0	0	0	0	0	0	0	0	0	0	-0.00699349604867473	0	0	-0.0139869920973495	0.0183755972069092	0.0367511944138184	0	-0.00699349604867473	0	0	-0.0209804881460242	0	0.0183755972069092	-0.0139869920973495	0	0.0183755972069092	0	0	-0.00699349604867473	0	0	0	-0.00699349604867473	-0.0279739841946989	0.0840633132172014
680	0	0	0	0.00759119899715826	0	0	0	0	0	0	0	0	0	0	-0.00173235166738848	0	0	-0.00086617583369424	0	0	0	0	-0.00259852750108272	0	0	0	0	0	-0.00259852750108272	0	0	0	0	0	0	0	0	0	0	0	0	0	0	0	0	0.00211434370771313	0	0	-0.00086617583369424
681	0.0554016620498615	0	0	0	0	0	0	-0.0244021473889702	0	0	-0.0244021473889702	0	0	0	0	0	0.006597367271921	0	0	0	0	0	0	0	0	0	0	0	0	0	0	0	0	0	0	0	0	0	0	0	0	0	-0.0244021473889702	0	0	0	0	-0.0244021473889702	0
682	0	0	0	0	0	0	0	0	0	0	0	0	0	0	0	0	0	0	0	0	0	0	0	0	0	0	0	0	0	0	0	0	0	0	0	0	0	0	0	0	0	0	0	0	0	0	0	0	0
683	0	0	0	0	0	0	0	0	0	0	0	0	0	0	0	0	0	0	0	0	-0.0499750124937531	0	0	0	0	0	0	0	0	0	0	0	0	0	0	0	0	0	0	0	0	0	0	0	0	0	0	0	0
684	0	0	0	0	0	0	0	0	0	0	0	0	0	0	0	0	0	0	0	0	0	0	0	0	0	0	0	0	0	0	0	0	0	0	0	0	0	0	0	0	0	0	0	0	0	0	0	0	0
685	0.00099010003181638	-0.0149378585086042	-0.00896271510516252	0.00696524343525806	0	0	0.00696524343525806	-0.00298757170172084	-0.0119502868068834	0	-0.00298757170172084	0	0	0.0278609737410323	0	-0.0119502868068834	0	-0.00896271510516252	0.0109429151687953	0.00099010003181638	0	0.0129231152324281	-0.00298757170172084	0	0	0	0	0	0	-0.00298757170172084	0	-0.00597514340344168	0.071580819597398	0.0288165305603052	0.0228068439443201	-0.003108472945623	0.020809372274416	0.04561368788864	-0.015058759752506	0.023796943976136	0.0387693456972842	-0.0896271510516252	-0.027999146591206	0.027670986072043	-0.027981874984934	0.064581032949597	-0.026974503346846	0.131245895600456	-0.0737510073300194
686	0	-0.000805743338516949	0	0	0	0	0	0	0	0	0	0	-0.000805743338516949	0	0	0	-0.000268581112838983	0	0	0	0	0	0	0	0	0	0	0	-0.000268581112838983	0	0	-0.000268581112838983	0	0	0	0	0.000238338165949732	0	0	0	0	0	0	0	-0.000537162225677966	0	0	-0.00107432445135593	0
687	0	0	0.022421206300524	0	0	0	0	0	0	0	0	0	0	0	0	0	0	0	0	0	0	0	0	0	0	0	0	0	0	0	0	0	0	0	0	0	0	0	0	0	0	0	0	0	0	0	0	0	0
688	0	0	0	0	0	0	0	0	0	0	0	0	0	0	0	0	0	0	0	0	0	0	0	0	0	0	0	0	0	0	0	0	0	0	0	0	0	0	0	0	0	0	0	0	0	0	0	0	0
689	0.00142271582169519	-0.0849978750531237	0.0080316334688904	-0.138121546961326	-0.058309873733703	0.064000737020483	0.0413285524355073	-0.0212494687632809	0.0479374700827017	-0.0318742031449214	0	0.0252652854977261	-0.0531236719082023	-0.0450920384393119	-0.0424989375265618	-0.0318742031449214	-0.0531236719082023	0.0757958564931784	0.0292811022321713	0.0373127357010612	0.0252652854977261	-0.0424989375265618	0	-0.0637484062898428	0.0292811022321713	0	-0.0424989375265618	0	0.0146405511160856	0	-0.0212494687632809	0	0.0146405511160856	0	-0.0106247343816405	0	0.0252652854977261	-0.0424989375265618	0	0	-0.0106247343816405	0	0	0	-0.0212494687632809	-0.0106247343816405	0	-0.0531236719082023	-0.0106247343816405
690	0	0	0	0	0	0	0	0	0	0	0	0	0	0	0	0.134169351763723	0.015719460477408	0.313479623824451	0.031402537525869	0.0034891708362077	-0.0017263937036293	-0.00870473537604457	-0.0174094707520891	0	-0.00870473537604457	-0.0313297706679706	-0.0174094707520891	0	0.0208986415882968	0	-0.00870473537604457	0	0	0	0	0	0	0	0	0	0	0	0	0	0	0	0	0	0
691	0	0	0	-0.0117178345441762	0.0322632682690757	0	0	0	-0.0175767518162644	-0.0117178345441762	0	0	0.0161316341345378	-0.0117178345441762	0	0.0322632682690757	0	-0.00585891727208812	0	0	-0.00585891727208812	0	0	0	-0.00585891727208812	0	0	0	0	0	0	-0.00585891727208812	0	0	0	0	0	0	0	0	0	0	0	0	0	0	0	0	0
692	0	0	0	0	0	0	0	0	0	0	0	0	0	0	0	0	0	0	0	0	0	0	0	0	0	0	0	0	0	0	0	0	0	0	0	0	0	0	0	0	0	0	0	0	0	0	0	0	0
693	0	0	0	0	0	0	0	0	0	0	0	0	0	0	0	0	-0.00730994152046784	0	0	-0.0146198830409357	0	0	0	-0.00730994152046784	0	0	0	0	0	0	0	-0.0085987182342315	0	0	-0.00730994152046784	0	0	0	0	0	0	0	0	0	0	0	0	-0.00730994152046784	0
694	0	0	0	0	0	0	0	0	0	0	0	0	0	0	0	0	0	0	0	0	0	0	0	0	0	0	0	0	0	0	0	0	0	0	0	0	0	0	0	0	0	0	0	0	0	0	0	0	0
695	0	0.0756134546457126	0.173421560518334	-0.106837606837607	-0.0534188034188034	0.129032258064516	0.258064516129032	-0.0534188034188034	0.258064516129032	0	-0.0534188034188034	0	-0.320512820512821	0	0	0.387096774193548	0	-0.0534188034188034	0.129032258064516	0	-0.0534188034188034	0	0	0	0.0887786049076379	-0.106837606837607	0	-0.0534188034188034	-0.382961124896609	0	-0.084642955610698	0	-0.320512820512821	-0.106837606837607	0.226840363937138	-0.009029500964985	-0.0534188034188034	0.258064516129032	0	0.387096774193548	-0.106837606837607	-0.0534188034188034	0.129032258064516	-0.0534188034188034	0	0.226840363937138	0	0	0
696	0	0	0	0	0	0	0	0	0	0	0	0	0	0	0	0	0	0	0	0	0	0	0	0	0	0	-0.0037969396666287	0	0	0	0	0	0	0	0	0	0	0	0	0	0	0	0	0	0	0	0	0	0
697	0	0.00133720430459956	0	0	0	0	0	0	0	0	0	0	0	0	0	0	0	0	0	0	0	0	0	0	0	0	0	0	0	0	0	0	0	0	0	0	0	0	0	0	0	0	0	0	0	0	0	0	0
698	0	0	-0.00601793344165613	0.0144963697842388	-0.00601793344165613	0	0	0	0	0	0	0	0	0	0	0	0	0	0	0	0	0	0	0	0	0	0	0	0	0	0	0	0	0	0	0	0	0	0	0	0	0	0	0	0	0	0	0	0
699	0	0	0	0	0	0	0	0	0	0	0	0	0	0	0	0	0	0	0	-0.00294637595757219	0	-0.00294637595757219	0	-0.00294637595757219	0	0	0	0	0	0	0	0	0	0	0	0	0.0237302948152118	0	0.00740576168258905	0	0	0	0	0	0	0	0	0	0
700	0	0	0	0	0	0	0	0	0	0.053475935828877	0	0	0	0	0	0	0	0	0	0	0	0	0	0	0	0	0	0	0	0	0	0	0	0	0	0	0	0	0	0	0	0	0	0	0	0	0	0	0
701	0.000205152478540365	0	0	0	0	0	0	0	0	-0.00016367794226736	0	0	0	0	0	0	0	-0.00015582707557769	0	0	0	-0.00015582707557769	0	-0.00069618630534243	0.000205152478540365	0	-0.000418155823770395	0	0	0	0	0.00072195910823611	0	0	0	0	0	0	0	0	0	0	0	0	0	0	0	0	0
702	0	0	0	0	0	0	0	0	0	0	0	0	0	0	0	0	0	0	0	0	0	0	0	0	0	0	0	0	0	0	0	0	0	0	0	0	0	0	0	0	0	0	0	0	-0.395843641761504	0	0	0.050619644879912	0
703	0	0	0	0	0	0	0	0	0	0	0	0	0	0	0	0	0	0	0	0	0	0	0	0	0	0	0	0	0	0	0	0	0	0	0	0	0	0	0	0	0	0	0	0	0	0	0	0	0
704	0	0	0	0	0	0	0	0	0	0	0	0	-0.0154475940372287	0	0	0	0	0	0	0	0	0	0	0	0	0	0	0	0	0	0	0	0	0	0	0	0	0	0	0	0	0	0	0	0	0	0	0	0
705	0	0	0	0	0	0	0	0	0	0	0	0	0	0	0	0	0	0	0	0	0	0	0	0	0	0	0	0	0	0	0	0	0	0	0	0	0	0	0	0	-0.00072668609340823	0	0	0	0	0	0	0	0
706	0	0	0	-0.0128998968008256	0	0.0259201658890617	0	0	0	0	0	0	0	0	0	0	0	0	0	0	0	0	0	0	0	0	0	-0.0128998968008256	0	0	0	0	0	0	-0.0128998968008256	0	0	-0.0257997936016512	0	0	0	0	0	0.0259201658890617	0	0.0260405381764722	-0.0128998968008256	0	0
707	0	0	0	0	0	0	0	0	0	0	0	-0.000966669244451319	0	0	0	0	0	0	0	0	0	0	0	0	0	0	0	0	0	0	0	-0.000966669244451319	0	0	0	0.0124645539247764	0	0	0	0.0031161384811941	0	0	0	0.0031161384811941	0	0.0177301616427133	0.00623227696238821	0	0
708	0	0	0	0	0	0	0	0	0	0	0	0	0	0	0	0	0	0	0	0	0	0	0	0	0	0	0	0	0	0	0	0	0	0	0	0	0	0	0	0	0	0	0	0	0	0	0	0	0
709	0	0	0	0	0	0	0	0	0	0	0	0	0	0	0	0	0	0	0	0	0	0	0	0	0	0	-0.0216262975778547	0	0	0	0	0	0	0	0	0	0	0	-0.00139407694725389	0	0	0	0	0	0	0	0	0	0
710	0	0	0	0	0	0	0	0	0	0	0	0	0	0	0	0	0	0	0	0	0	0	0	0	0.00712453690510117	0	0	0	0	0	0	0	0	0	0	0	0	0	0	0	0	0	0	0	0	0	0	0	0
711	0	0	0	0	0	0	0	0	0	0	0	0	0	0	0	0	0	0	0	0	0	0	0	0	0	0	0	0	0	0	0	0	0	0	0	0	0	0	0	0	0	0	0	0	0	0	0	0	0
712	-0.00354710556186152	0	0	0	0	0	0	0	0	0	0	0	0	0	0	0	0	0	0	0	0	0	0	0	0	0	0	0	0	0	0	0	0	0	0	0	0	0	0	0	0	0	0	0	0	0	0	0	0
713	0	0	0	0	0	0	0	0	0	0	0	0	0	0	0	0	0	0	0	0	0	0	0	0	0	0	0	0	0	0	0	-0.0336247478143914	0	0	0	0	0	0	-0.0336247478143914	0	0	-0.100874243443174	-0.0336247478143914	0	0	0	0	0.118235540720157	-0.0672494956287828
714	0	0	0	0	0	0	0	0	0.0867252543940795	0	0	0	0	0	0	0	0	0	0	0	0	0	0	0	0	0	0	0	0	0	0	0	0	0	0	0	0	0	0	0	0	0	0	0	0	0	0	0	0
715	0	0	0	0	0	0	0	0	0	-0.012298610257041	0	0	0	0	0	0	0	0	0	0	0	0	0	0	0	0.0175878213030307	0	0	0	0.0298864315600717	0	0	0	0	0	0	-0.0368958307711229	0	-0.0491944410281638	0	0	0	0	0	0	-0.012298610257041	0	0	0
716	0	0	0	0	0	0	0	0	0	0	0	0	0	0	0	0	0	0	0	0	0	0	-0.0134408602150538	0	0.0304506699147381	0	0	0	0	0	0	0	0	0	0	0	0	0	0	0	0	0	0	0	0	0	0	0	0
717	0	0	0	0	0	0	0	0	0	0	0	0	0	0	0	0	0	0	0	0	0	0	0	0	0	0	0	0	0	0	0	0	0	0	0	0	0	0	0	0	0	0	0	0	0	0	0	0	0
718	0	-0.00660894851629106	0.0164015089388224	0	0	0	0	0	-0.0132178970325821	0	0	0	0	0	0.0328030178776447	0	0	0	0.0164015089388224	0	0	0	0	0	0	0	0	0	0	0	0	0	0	0	0	-0.00660894851629106	0	0.0328030178776447	0	0	0	-0.00660894851629106	0	0	0	0	0	0	0
719	-0.230172985260119	-0.0119189511323004	0	0	-0.0119189511323004	0	0	0	-0.140819585592345	0.0288594659380281	0	0	0.0116063138347261	0	0	0	-0.00595947556615018	0	0	-0.101936359219702	0	0	0	0	-0.00595947556615018	0.0169405148057278	-0.024150539562175	0	0.0348189415041783	0	-0.0238379022646007	-0.0128568630250231	-0.0178784266984505	-0.300162239390528	-0.0003126372975743	-0.0188163385911733	-14.4367686915604	-0.315188196586333	-0.102874271112425	-0.00595947556615018	0.0116063138347261	0	-0.00595947556615018	0	0	-0.0238379022646007	0.00564683826857592	-0.0178784266984505	-0.0423416035581998
720	0	0	0	0	0	0	0	0	0	0	0	0	0	0	0	0	0	0	0	0	0	0	0	0	0	0	0	0	0	0	0	0	0	0	0	0	0	0	0	0	0	0	0	0	0	0	0	0	0
721	0	0	0	0	0	0	0	0	0	0	0	0	0	0	0	0	0	0	0	0	0	0	0	0	0	0	0	0	0	0	0	0	0	0	0	0	0	0	0	0	0	0	0	0	0	0	0	0	0
722	0	0	0	0	0	0	0	0	0	0	0	-0.00875171387730097	0	0	0	0	0	0	0	0	0	0	0	0	0	0	0	0	0	0	0	0	0	0	0	0	0	0	0	0	0	0	0	0	0	0	0	0	0
723	0	0	0	0	0	0	0	0	0	0	0	0	0	0	0	0	0	0	0	0	0	0	0	0	0	0	0	0	0	0	0	0	0	0	0	0	0	0	0	0	0	0	0	0	0	0	0	0	0
724	0	0	0	0	0	0	0	0	0	0	0	0	0	0	0	0	0	0	0	0	0	0	0	0	0	0	0	0	0	0	0	0	0	0	0	0	0	0	0	0	0	0	0	0	0	0	0	0	0
725	0	-0.00903587241348152	0	0.0277315585135885	0	0	0	0	0	-0.00451793620674076	-0.00903587241348152	-0.0271076172404446	0	0	0	0	0	-0.00451793620674076	0.00924385283786282	-0.00451793620674076	0	-0.0135538086202223	0	0	-0.0225896810337038	-0.00451793620674076	0	0	0	0	0.0184877056757256	0	0	0	0	0.00924385283786282	0	0	0	0	0	0	0	0	0	0	0	0	0
726	0	0	0	0	0	0	0	0	0	0	0	0	0	0	0	0.00322518222279559	0	-0.00261516534382886	0	0	0	0	0	0	0	0	0	0	0	0	0	0	0	0	0	0	0	0	0	0	0	0	0	0	0	0	0	0	0
727	0	0	0	0	0	0	0	0	0	0	0	0	0	0	0	0	0	0	0	0	0	0	0	0	0	0	0	0	0	0	0	0	0	-0.0155884645362432	0	-0.0155884645362432	0	0	0	0	0	0	0	0	0	0	0	0	0
728	0	0	0	0	0	0	0	0	0	0	0	0	0	0	0	0	0	0	0	0	0	0	0	0	0	0	0	0	0	0	0	0	0	0	0	0	0	0	0	0	0	0	0	0	0	0	0	0	0
729	0	0	0	0	0	0	0	0	0	0	0	0	0	0	0	0	0	0	0	0	0	0	0	0	0	0	0	0	0	0	0	0	-0.00452243125904486	0	0	0	0	0	0	0	0	0	0	0	0	0	0	0	0
730	0	0	0	0	0	0	0	0	0	0	0	0	0	0	0	0	0	0	0	0	0	0	0	0	0	0	0	0	0	0	0	0	0	0	0	0	0	0	0	0	0	0	0	0	0	0	0	0	0
731	0	0	0	0	0	0	0	0	0	0	0	0	0	0	0	0	0	0	0	0	0	0	0	0	0	0	0	0	0	0	0	0	0	0	0	0	0	0	0	0	0	0	0	0	0	0	0	0	0
732	0.0049996321340905	0.065613901318298	0	0	-0.0375223227722378	0.0193798449612403	0	0	0	0	0.077184956290841	0	-0.0143802128271498	0	-0.00719010641357492	0	0.0703292734313863	0	-0.00719010641357492	0	0	-0.00719010641357492	0.0193798449612403	0	0	0	0	0	0	0	-0.00719010641357492	0	0	0	0.0121897385476654	0	0	0	0	0	0	-0.00719010641357492	-0.045331112760934	-0.235133200901606	-0.0359505320678746	0	-0.0143802128271498	0	0
733	0	0	0	0	0	0	0	0	0	0	0.00190697763115239	0	0	0	0	0	0	0	0	0	0	0	0	0	0	0	0	0	0	0	0	0	0	0	0	0	0	0	0	0	0	0	0	0	0	0	0	0	0
734	0	0	0	0	0	0	0	0	0	0	0	0	0	0	0	0	0	0	0	0	0	0	0	0	0	0	0	0	0	0	0	0	0	0	0	0	0	0	0	0	0	0	0	0	0	0	0	0	0
735	0	0	0	0	0	0	0	0	0	0	0	0	0	0	0	0	0	0	0	0	0	0	0	0	0	0	0	0	0	0	0	0	0	0	0	0	0	0	0	0	0	0	0	0	0	0	0	0	0
736	0	0	0	0	0.00516262261228704	0	0	0	0	0	0	0	0	0	0	0	0	0	0	0	0	-0.00263928844783446	0	-0.00263928844783446	0	0	0	0	0.0103252452245741	0	0.00252333416445258	0	-0.00011595428338189	0	0	0	0	0	0	0	0	0	0	0	0	0	0	0	0
737	0	0	0	0	0	0	0	0	0	0	0	0	0	0	0	0	0	0	0	0	0	0	0	0	0	0	0	0	0	0	0	0	0	0	0	0	0	0	0	0	0	0	0	0	0	0	0	0.0123031496062992	0
738	0	0	0	0	0	0	0	0	0	0	0	0	0	0	0	0	0	0	0	0	0	0	0	0	0	0	0	0	0	0	0	0	0	0	0	0	0	0	0	0	0	0	0	0	0	0	0	0	0
739	0	0	0	0	0	0	0	0	0	0	0	0	0	0	0	0	0	0	0	-0.00163153429485088	0	-0.00815767147425439	0	-0.013052274358807	0.00690208895192459	-0.0334677409119041	0.0179043015084374	0.00284454108225847	-0.00326306858970176	0	-0.0477755977930409	-0.00163153429485088	0	-0.013052274358807	-0.276417737430334	-0.0077817197017333	0	-0.00041852750744328	-0.00163153429485088	-0.079491307047107	-0.00326306858970176	-0.0155634394034667	0	0.0028019653473363	-0.61858767257994	-0.00255374077958199	0	0.0125485953815193	-0.00489460288455263
740	0	0	0	0.00693818080899188	0	0	0	-0.0023797796029915	0	-0.00231943220299671	-0.0023596638029931	0	-0.0185554576239737	-0.0023596638029931	0.0208145424269756	0.00229931640299847	0.0160348674209946	0.00693818080899188	0	0	0.00459863280599697	0	0	0	-0.00231943220299671	0	0	0.00693818080899188	0.0207944266269774	0.00693818080899188	0	0	0	0	0.00693818080899188	-0.00231943220299671	0	0	0	0	0.0022792006030003	-0.0232546694299618	-0.00927772881198683	-0.00463886440599341	-0.0116172768149818	0.0021987374030073	-0.00231943220299671	-0.0115971610149835	0.00461874860599517
741	0	0	0	0	0	0	0	0	0	0	0	0	0	0	0	0	0	0	0	0	0	0	0	0	0	0	0	0	0	0	0	0	0	0	0	0	0	0	0	0	0	0	0	0	0	0	0	0	0
742	0	0	0	0	0	0	0	0	0	0	0	0	0	0	0	0	0	0	0	0	0	0	0	0	0.000741471227209028	0	0	0	0	0	0	0	0	0	0	0	0	0	-0.000334226833067066	0	0	0	0	0	0	0	0	0	0
743	0	0	0	0	0	0	0	0	0	0	0	0	0	0	0	0	0	0	0	0	0	0	0	0	0	0	0	0	0	0	0	0	0	0	0	0	0	0	0	0	0	0	0	0	0	0	0	0	0
744	0	0	0	0	0	0	0	0	0	0	0	0	0	0	0	0	0	0	0	0	0	0	0	0	0	0	0	0	0	0	0	0	0	0	0	0	0	0	0	0	0	0	0	0	0	0	0	0	0
745	0	0	0	0	0	0	0	0	0	0	0	0	0	0	0	0	0	0	0	0	0	0	0	0	0	0	0	0	0	0	0	0	0	0	0	0	0	0	0	0	0	0	0	0	0	0	0	0	0
746	0	0	0	0	0	0	0	0	0	0	0	0	0	0	-0.00510099979596001	0	0	0	0	0	0	0	0	0	0	0	0	0	0	0	0	0	0	0	0	0	0	0	0	0	0	0	0	0	0	0	0	0	0
747	0	0	0	0	0	0	0	0	0	-0.00337906332364669	0	0	-0.00282457571134229	0	0	0	0	0	0	0	0	0	0	0	0.00731261425959781	0	0	0	0	0	0	0	0.00731261425959781	0	0	0	0	0	0	0	0	-0.00337906332364669	0	0	-0.00337906332364669	-0.00675812664729337	0	0	0
748	0	0	0.039984006397441	-0.0182415176942722	0	0	0	0	-0.0182415176942722	0	0	0	0	0	0	0	0	0	0	0	0	0	0	0	0	0	0	0	0	0	0	0	0.039984006397441	0	-0.0364830353885443	0	0	-0.0182415176942722	0	0	0	-0.0182415176942722	0	0	0	-0.109449106165633	0	0	0
749	0	0	0	0	0	0	0	0	0.00461148259165322	0	0	0	0	0	0	0	0	0	0	0	0	-0.00415869583298678	0	-0.00623804374948016	0	0.00922296518330643	-0.00207934791649339	0	-0.00207934791649339	0	0	0	0	0	0	0	0	0	0	0	0	0	0	0	-0.00623804374948016	-0.00207934791649339	0	0	0
750	0	0	0	0	0	0	0	0	0	-0.0202142712755205	0	0	0	0	0	0	0	0	0	0	0	0	0	0	0	0	0	0	0	0	0	0	0	0	0	0	0	0	0	-0.040428542551041	0	0	0	0	0	0	0	0	0
751	0	0	0	0	0	0	0	0	0	0	0	0	0	0	0	0	0	0	0	0	0	0	0	0	0	0	0	0	0	0	0	0	0	0	0	0	0	0	0	0	0	0	0	0	0	0	0	0	0
752	0	0	0	0	0	0	0	0	0	0	0	0	0	0	0	0	0	0	0	0	0	0	0	0	0	0	0	0	0	0	0	0	0	0	0	0	0	0	0	0	0	0	0	0	0	0	0	0	0
753	0	0	0	0	0	0	0	0	0	0	0	0	0	0	0	0	0	0	0	0	0	0	0	0	0	0	0	0	0	0	0	0	0	0	0	0	0	0	0	0	0	0	0	0	0	0	0	0	0
754	0	0.0178631197978295	0	0	-0.0302658658837972	0	0.0535893593934884	0	0	0	0	0	0	-0.0120322464204067	0	0	0	-0.0120322464204067	0	-0.0120322464204067	-0.0062013730429839	0.0776538522343018	0	0	0	0	0	0	-0.0904270979858308	-0.0240644928408134	-0.0120322464204067	0	0	0	0	0.0233234935096915	0	0	0	0	0	0.0714524791913182	0.0597907324364723	0.49127536236576	0.0178631197978295	0	0	0	0
755	0	0	0	0	0	0	0	0	0	0	0	0	0	0	0	0	0	0	0	0	0	0	0	0	0	0	0	0	0	0	0	0	0	0	0	0	0	0	0	0	0	0	0	0	0	0	0	0	0
756	0	-0.0124703828407532	0	0	0	0	0	-0.00623519142037661	0	0	-0.0124703828407532	0	0	0	-0.00623519142037661	0	0	0	0	0	0	0	0	-0.00623519142037661	0	0	-0.00623519142037661	0	0	0	0	0	0.0119731115657851	0	-0.00623519142037661	0	-0.0124703828407532	0	0	0	-0.0187055742611298	-0.00623519142037661	0.0182083029861617	-0.0124703828407532	0	0.0182083029861617	0.0177110317111936	0	0
757	0	0	0	0	0	0	0	0	0	0	0	0	0	0	0	0	0	0	0	0	0	0	0	0	0	0	0	0	0	0	0	0	0	0	0	0	0.0093244632005472	0	0	-0.00444227266669628	0	0	0	0	0	0	0	-0.0133268180000888	0
758	-0.064290337272575	-0.15581177937052	0	-0.188939760768991	0	-0.186974135244625	0	-0.124649423496416	0	-0.172375770069756	-0.0311623558741041	0.0769230769230769	0	-0.265862837692068	0	0	0.0145983651748687	-0.0934870676223123	0.0145983651748687	-0.128580674545149	-0.0311623558741041	0	0	-0.0311623558741041	0	0	-0.057554474195172	0	0.0457607210489728	0	0	0	0	-0.157777404894887	0	0	-0.207469376992593	0	-0.0311623558741041	0	0.0457607210489728	-0.00393125104873299	0	-0.110051058321548	0.67826066112136	0.334923412517678	-0.0311623558741041	-0.31078457223674	-0.218136491118729
759	0	0	0	0	0	0	0	0	0	0	0	0	0	0.0308975745403986	0	0	0	0	0	0	0	0	0	0	0	0	0	0	0	0	0	0	0	0	0	0	0	0	0	0	0	0	0	0	0	0	0	0	0
760	0	0	-0.00015900000350557	0	0	0	0	0	0	0	0	0	0	0	0	0	0	-0.00191530520388424	0	0	0	0	0	0	0	-0.00191530520388424	0	0	0	0	0	0	0	0	0	0	0	0	0	0	0	0	0	0	-0.00191530520388424	0	0	0	0
761	0	0	0	0	0	0	0	0	0	0	0	0	0	-0.00585137507314219	0	0	0	0.0406996918161118	0	0	0	0	0.004629113319337	0	0	-0.00585137507314219	0	0	0.0268123518581007	0	0	-0.0070736368269474	0	0	0	0	0	0	0	0	0	0	0	0	0	0	0	0	0
762	0	0	0.0351616564576783	0	0.0194774805896111	0	0	-0.00440819925060613	0	0	-0.00881639850121226	0	-0.00440819925060613	0	-0.00440819925060613	0	0	0	0	0	0	-0.00440819925060613	0.00943129303027445	0	0	0	0	0	0	0	0	0	0	0	0	0.00943129303027445	0	0	-0.00440819925060613	0	0.0377251721210978	0.0188625860605489	0	-0.00440819925060613	0	-0.00379330472154395	0	0.0144543868099428	0
763	0	0	0.0527426160337553	-0.0218197687104517	0	0	0.158227848101266	0	0	0	0	0.0527426160337553	0	0	0	0	0	0	0	0	0	0	0	0	0	0	0	0	0	0	0	0	0	0	0	0	0	0	0	0	0	0	0	0	0	0	0	0	0
764	-0.00434933890048713	0	0	0	0	-0.0130480167014614	0.011015642211941	0	0.011015642211941	-0.00434933890048713	0	0	-0.00434933890048713	0.011015642211941	0	0	0	-0.00434933890048713	-0.00869867780097425	0	0	0	0	0	-0.00434933890048713	0	0	0	0	-0.00869867780097425	0	0	0	0	0	0	0	0	-0.0020323744895204	-0.0217466945024356	-0.0150803911909818	0.0220312844238819	0	0	0	0	0	0	0
765	0	0	0	0	0	0	0	0	0	0	0	0	0	0	0	0	0	0	0	0	0	0	0	0	0	0	0	0	0	0	0	0	0	0	0	0	0	0	0	0	0	0	0	0	0.0236183278223902	0	0	-0.0219756070761455	0
766	0	0	0	0	0	0	0	0	0	0	0	0	0	0	0	0	0	0	0	0	0	0	0	0	0	0	0	0	0	0	0	0	0	0	0	0	0	0	0	0	0	0	0	0	0.0193124758594052	0	0	0	0
767	0	0	0	0	0	0	0	0	0	0	0	0	0	0	0	0	0	0	0	0	0.008110300081103	0	0	0	0	0	0	0	0	0	0	0	0	0	0	0	0	0	0	0	0	0	0	0	0	0	0	0	0
768	0	0	0	0	0	0	0	0	0	0	0	0	0	0	0	0	0	0	0	0	0	0	0	0	0	0	0	0	0	0	0	0	0	0	0	0	0	0	0	0	0	0	0	0	0.00214174037823135	0	0	0	0
769	0	0	0	0	0	0	0	0	0	0	0	0	0	0	0	0	0	0	0	0	0	0	0	0	0	0	0	0	0	0	0	0	0	0	0	0	0	0	0	0	0	0	0	0	0	0	0	0	0
770	0	0	0	0	0	0	0	0	0	0	0	0	0	0	0	0	0	0	0	0	0	0	0	0	0	0	0	0	0	0	0	0	0	0	0	0	0	0	0	0	-0.00551267916207277	0	0	0	0	0	0	0	0
771	0	0	0	0	0	0	0	0	-0.0018216263480035	0	0	0	0	0	0	0	0	0	0	0	0	0	0	0	0	0	0	0	0	0	0	0	0	0	0	0	0	0	0	0	0	0	0	0	0	0	0	0	0
772	0	0	0	0	0	0	-0.0361532899493854	0	0	0	0	0	0	0	0	0	0	0	0	0	0	0	0	0	0	0.0786163522012579	0	0	0	0	0	0	0	0	0	0	0	0	0	0	0	0	0	0	0	0	0	0	0
773	0	0	0	0	0	0	0	0	0	0	0	0	0	0	0	0	0	0	0	0	0	0	0	0	0	0	0	0	0	0	0	0	0	0	0	0	0	0	0	0	0	0	0	0	0	0	0	0	0
774	-0.0100664384940608	0	-0.018698536521969	0	-0.0100664384940608	0	0.0129416332341141	0	0.0496085084294795	0	-0.0603986309643648	0	0.0129416332341141	0	0	0	0	0	0	0	0	0	0	0	0	0	0	0	0.0079084139870837	0	0	0	-0.050332192470304	-0.0100664384940608	0	0	0	0.0129416332341141	-0.0100664384940608	0	0	-0.0050332192470304	0	0	0	-0.0222909014950987	0	-0.0150996577410912	0
775	0	-0.000245120268259622	0	0	0	0	0	0	0	0	0	0	0	0	0	0	0	0	0	0	0	0	0	0	0	0	0	0	0	0	0	0	0	0	0	0	0	0	0	0	0	0	0	0	0	0	0	0	0
776	0	0	0	0	0	0	0	0	0	0	0	0	0	0	-0.0016476907613979	0	0	0	0	0	0	0	0	0	0	0	0	0	0	0	0	0	0	0	0	0	0	0	0	0	-0.0016476907613979	0	0	0	0	0	0	0	0
777	0	0	0	0	0	0	0	0	0	0	0	0	0	0	0	0	0	0	0	0	0	0	0	0	0	0	0	0	0	-0.0220994475138122	0	0	0	0	0	0	0	0	0	0	0	0	-0.0110497237569061	0	-0.0110497237569061	0	0	0	0
778	0	0	0	0	0	0	0	0	0	0	0	0	0	0	0	0	0	0	0	0	0	0	0	0	0	0	0	0	0	0	0	0	0	0	0	0	0	0	0	0	0	0	0	0	0	0	0	0	0
779	0	0	0	0	0	0	0	-0.00150963904530427	-0.00754819522652134	0	0	-0.00150963904530427	0	0	0	0.00378272053260705	0	0	0	0	0	0	0	0	0	0	0	0	0	0	0	0	0	0	0	0	0	0	0	0	0	0	0	0	0	0	0	0	0
780	0	0	0	0	0	0	0	0	0	0	0	0	0	0	0	0	0	0	0	0	0	0	0	0	0	0	0	0	0	0	0	0	0	0	0	0	0	0	0	0	0	0	0	0	0	0	0	0	0
781	0	0	0	-0.00395022713806044	0	0	0	-0.00395022713806044	0	0	0	0	0	-0.00395022713806044	0	0	0	0	0	0	0	0	0	0	0	0	0	0	0	0	0	0	0	0	0	0	0	0	0	0	0	0	0	0	0	0	0	0	0
782	-0.12565445026178	0.0748889284701856	0.0479156684235745	0	-0.0209424083769634	-0.0149115567073155	0.095831336847149	0	0	0.122804596893761	0	-0.0418848167539267	0.266551602164484	0	0	0	0.095831336847149	0	-0.0837696335078534	-0.0209424083769634	0	-0.0209424083769634	0.143747005270724	0	0	0	0	0	0	0	0	0	-0.0209424083769634	0	0	-0.0209424083769634	0	0	0	0	0	0	-0.0209424083769634	0	0	0	0	0	0
783	0	0	0	0	0	0	0	0	0	0	0	0	0	0	0	0	0	0	0	0	-0.114744693057946	0	0	0	0	0	0	0	-0.131098492769476	0	-0.057372346528973	0	0	0	0	0	0	0	0	0	-0.172117039586919	0	0	0	0	0.508308266443612	0	-0.204824639009978	0
784	0	0	0	0	0	0	0	0	0	0	0	0	0	0	0	0	0	0	0	0	-0.00148495738172314	0	0	0	0	0	0	0	0	0	0	0	0	0	0	0	0.0032249742002064	0	0	0	0	0	0	-0.00148495738172314	0	0	-0.00148495738172314	0	0
785	0	0	0	0	0	-0.00962927298988926	0	-0.0288878189696678	0	0	0	0	-0.00962927298988926	0	0	0	-0.00962927298988926	0	0	0	0	0	-0.00962927298988926	0	-0.00962927298988926	0	0	0	0	0	0	0	0	0	0	0	0	0	0	0	0	0	0	0	0	0.0210659363808721	0	0	0
786	0	0	0	0	0	0	0	0	0	0	0	0.00491352201257862	0.00982704402515723	0	0	0	0	0	0	0	0	0	0.00491352201257862	0	0	0	-0.00408939415625575	0	0	0	0.00491352201257862	0	-0.00204469707812788	0	0.00286882493445074	0	0	0.00860647480335217	0	0.00286882493445074	0	-0.0081787883125115	-0.00204469707812788	0.00491352201257862	0	0	0.00491352201257862	0	0
787	0	0	0	0	0	0.00329369915351932	-0.00275277341921986	0.00329369915351932	0	0	0	0	0	0	0	0	0	0	0	0	0	0	-0.00137638670960993	0	0	0	0	0.00329369915351932	-0.00137638670960993	0	0	0	0	0	0.00383462488781878	0	0	0	0	0	0	0	0	0	-0.0041291601288298	0	0	0	-0.00550554683843973
788	0	0	0	0	0	0	0	0	0	0	0	0	0	0	0	0	0	0	0	0	0	0	0	0	0	0	0	0	0	0	0	0	0	0	0	0	0	0	0	0	0	0	0	0	0	0	0	0	0
789	-0.0877706260971328	0.184795251701668	0	-0.0292568753657109	0	-0.0269433754888603	-0.175541252194266	0.0631407504851231	0.0608272506082725	-0.175541252194266	-0.0562002508545715	0.0923976258508341	0.0608272506082725	0	0.121654501216545	0	0.0608272506082725	0	-0.0292568753657109	-0.0562002508545715	0	0.0608272506082725	0	-0.0585137507314219	-0.0292568753657109	0.0608272506082725	-0.0292568753657109	0	0.0608272506082725	-0.0292568753657109	-0.175541252194266	-0.0562002508545715	0	0.0923976258508341	-0.0877706260971328	0	0.0315703752425616	-0.0877706260971328	0	0.121654501216545	0	0	0	0	-0.0585137507314219	0	-0.0269433754888603	0	0
790	-0.0708929845847203	0	0	0	-0.0915926326907023	-0.0827985924239288	0	0.03882839109006	0	0	0	0	0	-0.0413992962119644	0	0.015017175411643	0	0	0	0	-0.103498240529911	0	0	-0.124197888635893	0	0	0	-0.0413992962119644	0	0	0	0	0	0	0	0	0	0	0	0	0	-0.0206996481059822	0	0	0	0	0.0533049040511727	0	0
791	0	0	0	-0.0208659363588941	0	0	0	0	0	0	0	0	0	0	0	0	0	0	0	0	0	0	0	0	0	0	0	0	0	0	0	0	0	0	0	0	0	0	0	0	0	0	0	0	0	0	0	0	0
792	0	0	0	0	0	0	0	0	0	0	0	0	0	0	0	0	0	0	0	0	0	0	-0.0031358120185222	0	0	0.00686238830541949	0	0	0	0	0	0	0	0	0	0	0	0	0	0	0	0.00199964006478834	0	0	0	0	0	0	0
793	0	0	0	0	0	0	0	0	0	0	0	0	0	0	0	0	0.144508670520231	0	0	0	0	0	0	0	0	0	0	-0.0287191269385411	0	0	0	0.101886498026183	0	0	0	-0.0287191269385411	0	0	0	0	0	0	0	-0.0574382538770821	0	0	0	0	0
794	0	0	0	0	0	0	0	0	0	0	0	0	0	0	0	0	0	0	0.000985338168059278	0	0	0	0	0	0	0	0	0	0	0	0	0	0	0	0	0.000431858169086479	-0.000691512718647678	0	-0.00138302543729536	-0.00103726907797152	-0.000691512718647678	0	-0.00385525086247446	0	0	-0.00172878179661919	0.000985338168059278	0	0
795	0	0	0	0	0	0	0	0	0	0	0	0	0	0.013079589300896	0	0.00343825008125252	0	0	0	0	0	0	-0.00310154456919546	0	0	0	0	0	0	0	0	0	0	0	0	0.00653979465044798	0	0	0	0	0	0	0	0	0	0	0	0	0
796	-0.117984156413282	0.0914874823758773	-0.0674195179504467	-0.0168548794876117	0	0	0	0	0	0	0	0	0	0	0	0	0	0	0	0	0	0	0	-0.0168548794876117	0	0	0	-0.0168548794876117	0	0	0	0	0	0	0	0	0	0	0	0	0	0	0	0	0	0.0722282412423258	0	0	-0.0168548794876117
797	0	0	0	0	0	0	0	0	0	0	0	0	0	0	0	-0.00482404303046383	0	0	0	0	0	0	0	0	0	0	0	0	0	0	0	-0.00241202151523192	0	0	-0.00241202151523192	0	0	0	0	0	0	0.00511796918982548	0	0	-0.00241202151523192	0	0	0	0
798	0	0	0	0	0	0	0	0	0	0	0	0	0	0	0	0	0	0	0	0	0	0	0	0	0	0	0	0	0	0	0	0	0	0	0	0	0	0	0	0	0	0	0	0.0298953662182362	0	0	0	0	0
799	0	0	0	0	0	0	0	0	0	0	0	0	0	0	0	0	0	0	0	0	0	0	0	0	0	0	0	0	0	0	0	0	0	0	0	0	0	0	0	0	0	0	0	0	-0.00815793767335618	0	0	0	0
800	0	0	0	0	0	0	0	0	-0.0129282482223659	-0.00646412411118293	0	0	0	0	0	0	0	0	0.0173822353554667	0	0	0	0	0	0	0	0	0	0	0	0	0	0	0	0	0	0	0	0	0	0	0	0	0	0	0	0	0	0
801	0	0	0	0	0	0	0	0	0	0	0	0	0	0	0	0	0	0	0	0	0	0	0	0	0	0	0	0	0	0	0	0	0	0	0	0	0	0	0	0	0	0	0	0	0	0	0	0	0
802	0	0	0	0	0	0	0	0	0	0	0	0	0	0	0	0	0	0	0	0	0	0	0	0	0	0	0	0	0	0	0	0	0	0	0	0	0	0	0	0	0	0	0	0	0	0	0	0	0
803	0	0	0	0	0	0.0224921277552857	-0.0200682319887618	0	0	0.0224921277552857	0	0	0	0	0	0	0	0	0	0	0	0	0	0	0	0	0	0	0	0	0	0	0	0	0	0	0	0	0	0	0	0	0	0	0	0	0	0	0
804	0	0	0	0	0	0	0	0	0	0	0	0	0	0	0	0	0	0	0	0	0	0	0	0	0	0	0	0	0	0	0	0	0	0	0	0	0	0	0	0	0	0	0	0	0	0	0	0	0
805	0	0	0	0	0	0	0	0	0	0	0	0	0	0	0	0	0	0	0	0	0	0	0	0	0	0	0	0	-0.00367979966473796	0	0	-0.00687876182287188	0	0	0	0	0	0	0	0	-0.00687876182287188	0	0	0	0	0	0	0	0
806	0	0	0.0135132954692139	0	-0.00615157480314961	0	0	0	0	0	0	0	0	0	-0.00615157480314961	0	0	0	0	0	0	-0.00615157480314961	0.0258164450755131	0	0	0	0	0	-0.0178496514779914	0	0.0258164450755131	0	0	0	0.0159335871950432	0	0	0	0	0	-0.0055465018716922	0	0	0	0	-0.00615157480314961	0	0	-0.0246062992125984
807	0	0.0321957501609788	0	0	0	0	0.0321957501609788	0	0	0	0	0	0	0	0	-0.0144843568945539	0	0	-0.0144843568945539	0	0	0	-0.0144843568945539	0	0	0	0	0	0	0	-0.0144843568945539	0	0	0	0	0	-0.0289687137891078	0	0	0	0	0	0	0	0	0	0	0	0
808	0	0	0	0	0	0	0	0	0	0	0	0	0	0	0	0	0	0	0	0	0	0	0	0	0	0	0	0	0	0	0	0	0	-0.0269832703723691	0	0	0	0	0	0	0	0	0	0	0	0	0	0	0
809	0	0	0	0	0	0	0	0	0	0	0	0	0	0	0	0	0	0	0	0	0	0	0	0	0.34930511345209	0	0	0	0	0.036676236121288	0	0.113872506035963	0	0	0.408163265306122	0	0	0	0	-0.0588581518540318	0	0	0	0	-0.117716303708064	0	-0.0588581518540318	0	0
810	0	0	0.052051750985976	0	0	0	0	0.198019801980198	0	0	0.497086945343236	0	0	0	0	-0.139855729816	0	0	0.00407488078548202	0	0	0.50218054632509	0	-0.235809470216989	0	-0.292954822184815	-0.0979911807937286	0	-0.0489955903968643	0	-0.0489955903968643	0.594059405940594	0	0.051033030789605	0	0.255165153948026	-0.0979911807937286	-0.146986771190593	0.099009900990099	0	0	0.596096846333335	0	-0.047976870200494	0	0	0	0	0
811	0	0	0	0	0	0	-0.00481486831335163	0	0	0	0	0	0	0	0	0	0	0	0	-0.00481486831335163	0	0	0	0	0	0.01232741617357	0	0	0	0	0	-0.00481486831335163	0	0	0	0	0	0	0	0	0	0	0	0	0	0	0	0	0
812	0	0	0	0	0	0	0	0	0	0	0	0	0	0	0	0	0	0	0	0	0	0	0	0	0	0	0	0	0	0	0	0	0	0	0	0	0	0	0	0	0	0	0	0	0	0	0	0	0
813	0	0	0	0	0	0	0	0	0	0	0	0	0	0	0	0	0	0	0	0	0	0	0	0	0	0	0	0	0	0	0	0	0	0	0	0	0	0	0	0	0	0	0	0	0	0	0	0	0
814	0	0	0	0	0	0	0	0	0	0	0	0	0	0	0	0	0	0	0	0	0	0	0	0	0.0131291153788222	0	0	0	-0.00956205775482884	0	0	0	0	0	0	-0.00956205775482884	0	0	0.0262582307576443	0	0.0358202885124732	0	0	0	0	0	0	0	0
815	-0.146842878120411	0.0332193503999671	0	0	-0.0734214390602056	0.272737541460009	0.103149420330037	-0.110132158590308	-0.146842878120411	0.0664387007999344	-0.0402020886602381	-0.220264317180617	0.402123573929741	-0.120606265980715	-0.0769128081903411	0.0664387007999344	0	0.173079490260107	-0.0769128081903411	0.169588121129972	-0.146842878120411	0.0699300699300699	0	-0.0734214390602056	0.309448260990112	0.0332193503999671	-0.110132158590308	0.103149420330037	0.0699300699300699	0	-0.146842878120411	-0.0367107195301028	0.0699300699300699	0	-0.0367107195301028	0	0	0.0332193503999671	0	0.136368770730004	-0.110132158590308	-0.0734214390602056	0	0.029727981269832	-0.0034913691301357	0	-0.146842878120411	-0.367107195301028	0.019253873879425
816	0	0	0.0042502730381317	0	0	0.0131748602759719	0	0	0	0	0	0	0	0	0.0565256729804422	0.0174251333141036	0	0.0174251333141036	-0.00892458723784025	0	-0.0267737617135207	0	-0.00892458723784025	0	0	-0.00892458723784025	-0.0178491744756805	0	0.0395245808279158	0	0	0	-0.0267737617135207	0	0	-0.022523488675389	0	0	-0.0178491744756805	0	0	0	0	0.048449168065756	0	0	0	0	0
817	0	0	0	0	0	0	0.310173697270471	0	0	0	0	0	0	0	0	0	0	0	0	0	0	0	0	0	0	0	0	0	0	-0.0292312189418299	0	0	0	0	0	0	0.0948382599663591	0	0	0	0	0	0	0	0	0	-0.0292312189418299	0	0
818	0	0	0	0	0	0	0	0	0	0	0	0	0	0	0	0	0	0	0	0	0	0	0	0	0	0	0	0	-0.00785761992692413	0	0	0	0	0	0	0	0	0	0	0	0	0	0	0	0	0	0	0	0
819	0	0	0	0	0	0	0	0	0	0	0	0	0	0	0	0	0	0	0	0	0	0	0	0	0	0	0	0	0	0	0	0	0	0	0	0	0	0	0	0	0	0	0	0	0	0	0	0	0
820	0	0	0	0	0	0	0	0	0	0	0	0.0765696784073507	0	0	0	-0.036941263391208	0	0	0	-0.036941263391208	0	0	0	0	0	0	0	0	0	0	0	0	0	0	0	0	0	0	0	0	0	0	0	0	0	0	0	0	0
821	0	0	0	0	0	0	0	0	0	0	0	0	0	0.0308356460067838	0	0	0	0	0	0	0	0	0	0	0	0	0	0	0	0	0	0	0	0	0	0	0	0	0	0	0	0	0	0	0	0	0	0	0
822	0	0	0	0	0	0	-0.0995421063109695	0	0	0	0	0	0	-0.0398168425243878	0	0	0	0	0	0.0702222682375808	0	0	0	0	0.0052485022254995	0	0	0	0	0	0.111124698401773	-0.0199084212621939	0	-0.0199084212621939	0	-0.0398168425243878	0	0.0052485022254995	0	0.0450653447498873	0	-0.0597252637865817	0	0	0	0	0.155283891485377	-0.0398168425243878	0
823	0	0	0	0	0	0	0	0	0	0	0	0	0	0	0	0	0	0	0	0	0	0	0	0	0	0	0	0	0	0	0	0	0	0	0	0	0	0	0	0	0	0	0	0	0	0	0	0	0
824	0.0108648413733159	0	0	0	0	0	0	0	0	-0.00455684666210982	0	0	0	0	0	-0.0182273866484393	0	0	0	0	0	-0.00455684666210982	0	0.0108648413733159	0	0	0	-0.00911369332421964	0	0	0.0171728360845221	0	-0.0227842333105491	0	0	0	0	0	0	0	0	0	0	0	0	0	0	0	0
825	-0.0665631240292878	0	-0.560470881199204	0	-0.0887508320390504	0	0	0	-0.0221877080097626	-0.199689372087863	-0.0221877080097626	0	0	0	0.155706771001692	0	-0.0221877080097626	0	-1.0921902435668	-0.0094529012994192	0.282662023171772	0.0571102227298686	0.0920327374499744	0	0.073126934851137	0	-0.0221877080097626	0	0	0	0	0.380865756510242	-0.0221877080097626	0	0	0	-0.0221877080097626	0	0.241175697629818	0	0	0	0	-0.177501664078101	0	-0.0443754160195252	0	0	-0.0221877080097626
826	0	0	0	0	0	0	0	0	0	0	0	0	0	0	0	0	0	0	0	0	0	0	-0.00163644694639	0	0	0	0	0	0	0	0	0	0	0	0	0	0	0	0	0	0	0	0	0	0	0	0	0.00382542790782743	0
827	0	0	0	0	0	0	0	0	0	0	0	0	0	0	0	0	0	0	0	0	0	0	-0.0140893263289254	-0.0020127609041322	0	0	0	0	-0.00805104361652879	0	-0.0020127609041322	0	-0.00103448453710134	0	0.0210496772382823	0	0	0	0.0109858727176213	0.00500379817529525	0	0	0	0	0	0	0.0140331181588549	-0.00103448453710134	0
828	0	0	0	0	0	0	0	0	0	0.0483091787439614	0	0.0120933181139901	0	0	0	0	0.0241545893719807	0	0	-0.0120612712579906	0	-0.0361838137739718	0	0.0120933181139901	0	0	0.0241545893719807	0	-0.0120612712579906	0	0	0	-0.0241225425159812	0	0	0	0	0	-0.0120612712579906	0	0	-0.0241225425159812	0	0	-0.0120612712579906	0	0	0	0
829	0	0	0	0	0	0	0	0	0	0	0	0	0	0	0	0	0	0	0	0	0	0	0	0	0	0	0	0	0	0	0	0	0	0	0	0	0	0	0	0	0	0	0	0	0	0	0	0	0
830	0	0	0	0	0	0	0	0	0	0	0	0	0	0	0	0	0	0	0	0	0	0	0	0	0	0	0	0	0	0	0	0	0	0	0	0	0	0	0	0	0	0	0	0	0	0	0	0	-0.00774233508826262
831	0	0	0	0	0	0	0	0	0	0	0	0	0	0	0	0	0	0	0	0	0	0	0	0	0	0	0	0	0	0	0	0	0	0	0	0	0	0	0	0	0	0	0	0	0	0	0	0	0
832	-0.134108180599017	0	0	0	0	0	0	0	0	-0.0447027268663388	0	0	0	0	0	0	-0.0447027268663388	0	-0.0447027268663388	0	0	0	0	0	0	0.0565118480324462	0	0	0	0.101214574898785	0	0	0	-0.0447027268663388	0	-0.0894054537326777	0	0	0	0	0	0	-0.0447027268663388	0	0	0.404858299595142	0	0	0
833	0	0	0	0	0	-0.0278009452321379	0	0.0365230094959825	0	0	0	0	0	0	0	0	0	0	0	0	0	0	0.045245073759827	0	0	0.0365230094959825	0	0	0	0	0	0	0	0	0	0	0	0	0	0	0	0	0	0	0	0	0	0	0
834	0	0	0	0	-0.0371195248700817	0	0	0	0.2997002997003	0	0	0	0	-0.0371195248700817	0	0	-0.0371195248700817	0	0	0	0	0	0	0	-0.0371195248700817	0	0	0	-0.0371195248700817	0	0	0	0	0	0	0	0	0	0	-0.0742390497401633	0	0	0	0	0	0	0	0	0
835	0	0	-0.039032006245121	-0.0195160031225605	-0.039032006245121	0	0.106951871657754	0.053475935828877	0	0	-0.0195160031225605	0	0	0	0	0	0	-0.039032006245121	0	0	0	0	0	0	0	0.053475935828877	0	-0.039032006245121	0	-0.0195160031225605	0.053475935828877	0	-0.0195160031225605	-0.039032006245121	0	0	0	0	0	0	0.053475935828877	0	-0.0195160031225605	0	0	0	0	0	0
836	0	0	0	0	0	0	0	0	0	0	0	0	0	0	0	0	0	0	0	0	0	0	0	0	0	0	0	0	0	0	0	0	0	0	0	0	0	0	0	0	0	0	0	0	0	0	0	0	0
837	0	0	0	0	0	0	0	0	0	0	0	0	0	0	0	0	0	0	0	0	0	0	0	0	0	0	0	0	0	0	0	0	0	0	0	0	0	0	0	0	0	0	0	0	0	0	0	0	0
838	0	0	0	0	0	0	0	0	0	0	0	0	0	0	0	0	0	0	0	0	0	0	0	0	0	0	0	0	0	0	0	0	0	0	0	0	0	0	0	0	0	0	0	0	0	0	0	0	0
839	0	0	0	0	0	0	0	0	0	0	0	0	0	0	0	0	0	0	0	0	0	0	0	0	0	0	0	0	0	0	0	0	0	0	0	0	0	0	0	0	0	0	0	0	0	0	0	0	0
840	0	0	0	0.0185597624350408	0	0	0	0	0	0	0	0	0	0	0	0	0	0	0	0	0	0	0	0	0	0	0	0	0	0	0	0	0	0	0	0	0	0	0.0185597624350408	0	0	0	0	0	-0.0223363859727496	0	0	0	0
841	0	0	0	0	0	0	0	-0.000808074278187651	0	0	0	0	0	0	0	0	0	0	0	0	0	0	0	0	0	0	0	0	0	0	0	0	0	0	0	-0.000808074278187651	-0.0016161485563753	0	0	0	0	0	0	0	0	0	0	0	0
842	0	0	0	0	0	0	0	0	0	-0.00109870791948668	0	0	0	0	0	0	0	0	0	0	0	0	0	0	0	0	0	0	0	0	0	0	0	0	0	0	0	0	0	0	0	0	0	0	0	0	0	0	0.00558737253806398
843	0.0042225534028812	0	0.026949826130154	-0.0454545454545455	-0.0227272727272727	0	-0.0454545454545455	-0.0227272727272727	0	-0.0227272727272727	0.0311723795330353	0	0.0042225534028812	0.229880774962742	-0.0454545454545455	0.14903129657228	0.175981122702434	0.0993541977148535	-0.0909090909090909	-0.0227272727272727	-0.113636363636364	-0.0227272727272727	-0.0639592647789373	-0.0454545454545455	0	0	0	0.126304023845007	0.0496770988574267	-0.204545454545455	0.0042225534028812	-0.0227272727272727	0	0	0.026949826130154	0	0.0766269249875808	0	-0.0454545454545455	0.0993541977148535	-0.0639592647789373	0	-0.0227272727272727	0	0	-0.0227272727272727	0	0	-0.0681818181818182
844	0	0	0	0	0	0	0	0	0	0	0	-0.0421940928270042	0	0	0	0	0	-0.0421940928270042	-0.0843881856540084	0	-0.0843881856540084	0	0	0	0	0	0	0	0	0	0	0	0	0	0	0	0	0	0	0	0	0	0	0	0	0	0	0	-0.0843881856540084
845	0	0	0	0	0	0	0	0	0	0	0	0	0	0	0	0	0	0	0	0	0	0	0	0	0	0	0	0	0	0	0	0	0	0	0	0	0	0.0135299688810716	0	0	0	0	0	0	0	0	0	0	0
846	0	0	0	0	0	0	0	0	0	0	0	0	0	0	0	0	0	0	0	0	0	0	0	0	0	0	0	0	0	0	0	0	0	0	0	0	0	0	0	0	0	0	0	0	0	0	0	0	0
847	0	0	0	0	0	0	0	0	0	-0.00227966990379793	0	0	0	0	0	0	-0.00683900971139379	0	0	0	0	0	-0.00227966990379793	0	-0.00455933980759586	0	0	0	0	0	0	0.00559879066121718	0	0.00559879066121718	0	-0.00227966990379793	0	0	0	0	0	0.00559879066121718	0	0	0	-0.00227966990379793	0	0	0
848	0	0.00344922737306843	0	-0.00138238018219771	0	0	0	0	0	-0.00138238018219771	0	0	0	0	0	-0.00138238018219771	0	0	0	0	0	0	0	0	0	0	-0.00138238018219771	0	0	0	0	0	0	0	0	0	-0.00138238018219771	0	0	0	0	0	0	0	0	0	0	0	0
849	0	0	0	0	0	0	0	0	0	0	0	0	0	0	0	0	0	0	0	0	0	0	0	0	0	0	0	0	0	0	0	0	0	0	0	0	0	0	0	0	0	0	0	0	0	0	0	0	0
850	0	0	0	0	0	0	0	0	0	0	0	0	0	0	0	0	0	0	0	0	0	0	0	0	0	0	0	0	0	0	0	0	0	0	0	0	0	0	0	0	0	0	0	0	0	0	0	0	0
851	0	0	0	0	0	-0.0644114606251189	0.0840336134453782	0.126050420168067	-0.042571306939123	-0.0212856534695615	0	0.125495919951633	0	0	-0.299108149006729	0	-0.0223946539024298	0	0	0	0	0	0	0	0	0	0	0	-0.0212856534695615	0	0	-0.0212856534695615	0	0	0	0	0	0	0	0	0	0	0.0420168067226891	0	0	0	0	0	0
852	0	-0.0180212650928095	0	0	0	0	0	0	-0.00901063254640476	0.016479894528675	0	-0.0180212650928095	0.016479894528675	0	0	0	0.016479894528675	0	0	0	0	0	0	0	0	0	0	0	0	0	0	0	0	0	0	0	0	0	0	0	0	0	0	0	0	0	0	0	0
853	0	0	0	0	0	0	0	0	0.0119774823332136	0	0	0	0	0	0	0	0	0	0	0	0	0	0	0	0	0	0	0	0	0	0	0	0	0	0	0	0	0	0	0	0	0	0	0	0	0	0	0	0
854	0	0	0	0	0	0	0	0	0	0	0	0	0	0	0	0	0	0	0	0	0	0	0	0	0	0	0	0	0	0	0	0	0	0	0	0	0	0	0	0	0	0	0	0	0	0	0	0	0
855	0.0078899167925032	0	0	0	0	0	0	0	0	0	0	0	0	0	0	0	0	0	0	0	0	0	0	0	0	0	0	0	0	0	0	0	0	0	0	0	0	0	0	0	0	0	0	0	0	0	0	0	0
856	0	0	0	0	0	0	0	0	0	0	0	0	0	0	0	0	0	0	0	0	0	0	0	0	0	0	-0.00908347715505495	0	0	0	0	0	0	0	0	0	0	0	0	0	0	0	0	0	0	0	-0.00908347715505495	0	0
857	0	0	0	0	0	0	0	0	0	0	0	0	0	0	0	0	0	0	0	0	0	0	0.0509047285475951	0	0	-0.026395671109938	0	0	0	0	0	0	0	0	0	0	0	0	0	0	0	0	0	0	0	0	0	0	0
858	0	0	0	0	0	0	0	0	0	0	0	0	0	0	0	0	0	0	0	0	0	0	0	0	0	0	0	-0.00184870221104784	0	0	0	0	0	0	0	0	0	0	0	0	0	0	-0.00184870221104784	0	0	0	0	0	0
859	0	0	0	0	0	0	0	0	0	0	0	0	0	0	0	0	0	0	0	0	0	0.00642793758667417	0	0	-0.0131521262604121	-0.00438404208680403	0	0	0	0	0	0	0	0	0	0.0128558751733483	0.0108119796734782	0	0	0	0	0	0	0	0	0	0	0	0
860	0	0	0	0	0	0	0	-0.0265710110269696	0	0.0919117647058824	0	0	0	0	-0.0132855055134848	0	0	0	0	-0.0132855055134848	0.0040662438749912	0	0	0	-0.0265710110269696	0	0	-0.0132855055134848	0	0	-0.0265710110269696	0	0	0.0612745098039216	0	0	0	0	-0.0132855055134848	-0.0265710110269696	0	0.0306372549019608	0	0	0	0	-0.0398565165404544	0.0306372549019608	0
861	0	0	0	0	0	0.0284457872948396	0	0.0056095233076279	0	0	0	0	0	0	0	0	0	0	0	0	0	0	0	0	0	0	0	0	0	0	0	0	0	0	-0.0228362639872117	0	0	0	0	0	0	0	0	-0.0456725279744234	0	0	0	0	0
862	0	0	0	0	0	0	0	0	0	0	0	0	0	0	0	0	0	0	0	0	0	0	0	0	0	0	0	0	0	0	0	0	0	0	0	0	0	0	0	0	0	0	0	0	0	0	0	0	0
863	0	0	0	0	0	0	0	0	0	0	0	0	0	0	0	0	0	0	0	0	0	0	0.0193124758594052	0	0.0193124758594052	0	0	0	0	0	0	0	0	0	0	0	0	0	0	-0.00780457348005931	0	0	0	0	0	0	0	0	0
864	0	0	0	0	0	0	0	0	0	0	0	0	0	0	0	0	0	0	0	0	0	0	0	0	0	0	0	0	0	0	0	0	0	0	0	0	0	0	0	0	0	0	0	0	0	0	0	0	0
865	0	0	0	0	0	0	0	0	0	0	0	0	0	0	0	0	0	0	0	0	0	0	0	0	0	0	0	0	0	0	0	0	0	0	0	0	0	0	0	0	0	0	0	0	0	0	-0.259163272861903	0	0
866	0	0	0	0	-0.00100194377091558	0	0	0	0	0	0	0	0	0	0	0	0	0	0	0	0	0	0	0	0	0	0	0	0	0	0	0	0	0	0	0	0	0	0	0	0	0	0	0	0	0	0	0	0
867	0	0	0	0	0	0	0	0	0	0	0	0	0	0	0	0	0	0	0	0	0	0	0	0	0	0	0	0	0	0	0	0	0	0	0	0	0	0	0	0	0	0	0	0	0	0	0	0	0
868	0	0	0	0	0	0	0	0	0	0	0	0	0	0	0	0	0	0	0	0	0	0	0	0	0	0	0	0	0	0	0	0	0	0	0	0	0	0	0	0	0	0	0	0	0	0	0	0	0
869	0	-0.0195102916788606	0	0	0	0	0.0465549348230912	0	0	0	0	0	0	0	0	-0.0097551458394303	0	-0.0742739909827574	-0.0097551458394303	-0.041915790747217	0	0.0773667537000068	0	0.0465549348230912	0	0	0	0.0232774674115456	0	0	0	0	0	0	0	0	0	0	0	0	0	0	0	0	0	0	0	0	0
870	0	-0.0165234633179114	0	-0.0165234633179114	0	-0.0330469266358229	0	-0.0165234633179114	-0.0495703899537343	-0.0330469266358229	0	0	0	-0.0165234633179114	0	-0.0330469266358229	-0.0165234633179114	-0.0660938532716457	0.0341646737273659	-0.0330469266358229	0	0	0.0341646737273659	0	-0.0165234633179114	0.001117747091543	0	-0.0165234633179114	-0.00869923367711101	0.0341646737273659	0.0529236312283637	0	-0.112311001950751	0	0	0	0	-0.0660938532716457	0	-0.0165234633179114	0	0	0.0683293474547318	0.0341646737273659	-0.0165234633179114	0	0	0.001117747091543	0.0716825887293614
871	0	0	0	0	0	0	0	0	0	0	0	0	0	0	0	0	0	0	0	0	0	-0.00176472664384287	0	0	0	0	0	0	0	-0.00176472664384287	-0.00529417993152861	0	0	0	0	0.00495982541414542	0	0	0	0	0	0	0	0	0	0	0	0	0
872	0	0	0	0	0	0	0	0	0	0	0	0	0	0	0	0	0	0	0	-0.00210181176173862	0	0	0	0	0	0	0	0	0	0	0	0.00029763682942157	0	0	0	0	0.00450126035289881	0	0	0	0	0	0	-0.00840724704695447	0	0	0	0	0.00450126035289881
873	0.0301386377335744	0	0	0	0	0.0193219800807891	0	0	0	0	0	0	0	-0.0108166576527853	0	0	0	0	0	0	0	0	0	0	0	0.0301386377335744	0	0	0	0	-0.0216333153055706	0	0	0	0	0	-0.0108166576527853	0	0.0193219800807891	0	0	0	0	0	0	0	0	0	0
874	0	0.00841287850601601	0	0	0	0	0	0.0948047023132347	0	0	0	0	0	0	0	0.0379218809252939	-0.00842886041807148	0	0	0	0	0	0	0	-0.00842886041807148	0	0	0	0	0	0	0	0	0	0	0	0	0	0	0	0	0	0	0	0	0	0	0	0
875	0	0	0	0	0	0	0	0	0	0	0	0	0	0	0	0	0	0	0	0	0	0	0	0	0	0	0	0	0	0	0	0	0	0	0	0	0	0	0	0	0	0	0	0	0	0	0	0	0
876	0	0	0	0	0	0	0	0	0	0	0	0	0	0	0	0	0	0	0	0	0	0	0	0	0	0	0	0	0	0	0	0	0	0	0	0	0	0	0	0	0	0	0	0	0	0	0	0	0
877	0	0	0	0	0	0	0	0	0	0	0	0	0	0	0	0	0	0	0	0	0	0	0	0	0	0	0	0	0	0	0	0	0	0	0	0	0	0	0	0	0	0	0	0	0	0	0	0	0
878	0	0	0	0	-0.00961446014806269	0	0.00905715062041482	-0.0128192801974169	0.00905715062041482	-0.00961446014806269	0	-0.00320482004935423	0	-0.00320482004935423	0.00905715062041482	0	0.0271714518612445	0	0	0	0	0.00585233057106059	0	0	-0.00320482004935423	0	0	0	0	0	0	0	0	0	0	0	0	0	0	0	0	0	0	0	0	0	0	0	0
879	0	0	0	0	0	0	0	0	0	0	0	0	0	0	0	0	0	0	0	0	0	0	0.0101708706265256	0	0	0	0	0	0	0	0	0	0	0	0	0	0	0	-0.0309415054426759	0	-0.0046621133359752	-0.0139863400079256	0	0	-0.0046621133359752	0	0	0.0383468542523035	0
880	0	0	0	0	0	0	0	0	0	0	0	0	0	0	0	0	0	0	0	0	0	0	0	0	0	0	0	0	0	0	0	0	0	0	0	0	0	0	0	0	0	0	0	0	0	0	0	0	0
881	0	0	0	0	0	0	0	0	0	0	0.0217912399215515	0	0	0	0	0	0	0	0	0	0	0	0	0	0	0	0	0	0	0	0	0	0	0	0	0	0	0	0	0	0	0	0	0	0	0	0	0	0
882	0	0	0	0	0	0	0	0	0	0	0	0	0	0	0	0	0	0	0	0	0	0	0	0	0	0	0	0	0	0	0	0	0	0	0	0	0	0	0	0	0	0	0	0	0	0	0	0	0
883	0	0	0	0	-0.00163861082845553	0	-0.00108706286484547	0.00244188318030865	0	0	0	0	0	0	0	0	0	0	0	0	0	0	0	0	0	0	0	0	-0.00108706286484547	0	0	0	-0.00217412572969095	0	0	0	0	-0.00108706286484547	0	0	0	0	0	0	0	0	0	0	0
884	0	0	0	0	0	0	0	0	0	0	0	0	0	0	0	0	0	0	0	0	0	0	0	0	0	0	0	0	0	0	0	0	0	0	0	0	0	0	0	0	0	0	0	0	0	0	0	0	0
885	0	0	0	0	0	0	0	0	0	0	0	0	0	0	0	0	0	0	0	0	0	0	0	0	0	0	0	0	0	0	0	0	0	0	0	0	0	0	0	0	0	0	0	0	0	0	0	0	0
886	0	0	0	0	0	0	-0.0082223318533136	0	-0.0082223318533136	0	0	0	0	0	0	0	0	0.0189143181388311	0	0	0	0	0	0	0	0	0	0	0.0189143181388311	0	0	0.0378286362776622	0	0	0	0	0	0	0	0	0	0	0	0	0	0	0	-0.0493339911198816	0
887	0	0	0	0	0	0	0	0	0	0	0	0	0	0	0	0	0	0	0	0	0	0.000753386472192505	0	0	0	0	0	0	0	0	-0.00029085832291091	0	0	0	0	0	0	0	0	0	-0.00029085832291091	0	0	0	0	0	0	0	0
888	0	0	0	-0.0201045436268597	0	0	0	0	0	0	0	0	-0.0201045436268597	0	0	0	0	0	0	0	0	0	0	0	0	0	0	0	0	0	0	-0.0201045436268597	0	0	0	0	0	0	0	0	0	0	0	0	0	0	0	0	0
889	0	0	0	0	0	0	0	0	0	0	0	0	0	0	0	0	0	0	0	0	0	0	0	0	0	0	0	0	0	0	0	0	0	0	0	0	0	0	0	0	0	0	0	0	0	0	0	0	0
890	0	0	0.00868860055607044	0	-0.00122803354987658	0	0	0	0	0.00289620018535681	0	0	0	0	0	-0.00122803354987658	0	0	0	0	0	0	0	0	0	0	0	0	0	-0.00122803354987658	0	0	0	0	0	0	-0.00245606709975317	0	0	0	-0.00245606709975317	-0.00368410064962975	0	0	0	0.00456436682083704	0	0	-0.00368410064962975
891	0	0	0	0	0	0	0	0	0	0	0	0	0	0	0	0	0	0	0	0	0	0	0	0	0	0	0	0	0	0	0	0	0	0	0	0	0	0	0	0	0	0	0	0	0	0	0	0	0
892	0	0	0	0	0	0	0	0	0	0	0	0	0	0	0	0	0	0	0	0	0	0	0	0	0	0	0	0	0	0	0	0	0	0	0	0	0	0	0	0	0	0	0	0	0	0	0	0	0
893	0.000837770055305119	0	0	0	0	0	0	0	0	0	0	0	0	0	0	0	0	0	0	0	0	0	0	0	0	0	0	0	0	0	0.00461290074575229	0	0	0	0	0	0	0	0	0	0	0	0	0	0	0	0	0	0
894	0	0	0	0	0	0	0	0	0	0	0	0	0	0	0	0.0081553770998698	0	0	-0.00807297973682086	0	0	0	0	0	0	0.0243013365735115	0	0	0.0081553770998698	0	0	-0.0161459594736417	-0.0242189392104626	0	0	0.0162283568366906	0	0	0	0	0	0	0	0	0	-0.00807297973682086	0	0	0
895	0	0	0	0	0	0	0	0	0	0	0	0	-0.00658457891617831	0	0	0	0	0	0	0	0	0	0	0	0	0	0	0	0	0	0	0	0	0	0	0	0	0	0	0	0	0	0	0	0	0	0	0	0
896	0	0	0	0	0	0	0	0	0	0	0	0	0	0	0	0	0	0	0	0	0	0	0	-0.0167028561884082	0	0	0	0	0	0	0	0	0	0	0	0	0	0	0	0	0	0	-0.0167028561884082	0	0	0	0	-0.0167028561884082	0
897	0	0	0	0	0	0	0	0	0	0	0	0	0	0	0	0	0	0	0	0	0	0	0	0	0	0	0	0	0	0	0	0	0	0	0	0	0	0	0	0	0	0	0	0	0	0	0	0	0
898	0	0	0	0	0	0	0	0	0	0	0	0	0	0	0	0	0	0	0	0	0	0	0	0	0	0	0	0	0	0	0	0	0	0	0	0	0	0	0	0	0	0	0.0231481481481481	0	0	0	0	0	0
899	0	0	0	0	0	0	0	0	0	0	0	0	0	0	0	0	0	0	0	0	0	0	0	0	0	0	0	0	0	0	0	0	0	0	0	0	0	0	0	0	0	0	0	0	0	0	0	0	0
900	0	0	0	0	0	0	0	0	0	0	0	0	0	0	0	0	0	0	0	0	0	0	0	0	0	0	0	0	0	0	0	0	0	0	0	0	0	0	0	0	0	0	0	0	0	0	0	0	0
901	0	0	0.00848392296597947	0	0	0	0	0	0	0	0	0	0	0	0	0	-0.00381854284405071	0	0	0	0	0	0	0	0	0	0	0	-0.00381854284405071	0	0	0	0	0	0	0	0	0	0	0	0	0	0	0	0	0	0	0	0
902	0	0	0	0	0	0	0	0	0	0	0	0	0	0	0	0	0	0	0	0	0	0	0	0	0	-0.00608902149424587	0	0	0	0	0	0	0	0	0	0	0	0	0	0	0	0	0	0	0	0	0	0	0
903	0	0	0	0	0	0	0	0	0	0	-0.0158152775581211	0	0	0	0.0183284457478006	0	0	0	0	0	0	0	0	0	0	0	0	0	0	0	0	0	0	0	0	0	-0.00790763877906057	0	0	0	0	0	0	0	0	0	0	0	0
904	-0.155957579538366	-0.028000777231216	-0.0623830318153462	0.071955247844718	0.0655737704918033	0	0.0687645091682608	-0.028000777231216	0	0.137529018336521	0.331059591135474	-0.0311915159076731	-0.0935745477230193	0.199912050151867	0	-0.0311915159076731	0	-0.028000777231216	-0.187149095446039	0.0687645091682608	0.0655737704918033	-0.187149095446039	-0.0591922931388887	0.0999560250759339	0.0655737704918033	0	0.131147540983607	0	0.0655737704918033	0	-0.0311915159076731	-0.0591922931388887	0	0.0655737704918033	0	-0.0623830318153462	-0.0311915159076731	0.0655737704918033	-0.0311915159076731	0	0.0655737704918033	-0.0311915159076731	-0.187149095446039	-0.0591922931388887	0	0.0999560250759339	-0.0935745477230193	0	0.0343822545841302
905	0	0	0	0	0	0	0	0	0	0	0	0	0	0	0	0	0	0	0	0	0	0	0	0	0	0	0	0	0	0	0	-0.00115924556298761	0	0	0	0	0	-0.00231849112597522	0	0	0	0	0	0	0	0	0	0	0
906	0	0	0	0	0	0	0	0	0	0	0	0	0	0	0	0	0	-0.0431965442764579	0	0	0	0	0	0	0	0	0	0	0	0	0	0	0	0	0	0	0	0	0	-0.0431965442764579	0	0	0	0	0	0	0	0	0
907	0	-0.0283205890682526	0	0	0	0	-0.0849617672047579	0	0	0	0	0	0.0444043388754491	0	0	0	-0.0566411781365052	0	0	0.0363624639718509	0	0	0	0	0	0	0	0	0	0	0	0	0	0	0	0	0	0	0	0	0	0	0	0	0	0	0	0	0
908	0	0	0	0	0	0	0	0	0	0	0	0	0	0	0	0	0	0	0	0	0	0	0	0	0	0	0	0	0	0	0	0	0	0	0	0	0	0	0	0	0	0	0	0	0	0	0	0	0
909	0	0.0223264121455682	0	0	-0.0252365930599369	0	0	0	0	0	0	0	-0.0126182965299685	0.0669792364367046	0	0	0	0.0097081156155997	0	0	-0.0126182965299685	0.0446528242911364	-0.0126182965299685	0	-0.0126182965299685	0.0223264121455682	0	0	-0.0126182965299685	0	0	0	0	0	0	0	-0.0252365930599369	0	0	-0.0126182965299685	0	0	0	0	-0.0378548895899054	0	0	0	0
910	0	0	0	0	0	0	0	0	0	0	0	0	0	0	0	0	0	0	0	0	0	0	0	0	0	0	0	0	0	0	0	0	0	0	0	0	0	0	0	0	0	0	0	0	0	0	0	0	0
911	0	0	-0.00463596115064556	0	0	0	0	0	0	-0.00231798057532278	-0.006728089770796	0	-0.00231798057532278	0	0.0053890924768269	0	0	-0.0085187909751098	0	-0.0108367715504326	0	0	-0.00231798057532278	0	-0.0162258640272595	0	-0.00463596115064556	-0.0325103146512977	-0.0333806191710365	0	0	0	0	0.0076484864553709	0	0	0.0053890924768269	0	0.0115313162798351	0	0	0	-0.00927192230129112	0	0	0	0	0	0
912	0	0	0	0	0	0	0	0	0	0	0	0	0	0	0	0.00696330339112875	0	-0.00276755320621039	0	0	0	0	0	-0.00553510641242078	0	-0.00553510641242078	0	0	-0.00276755320621039	0	0	0	0.0111590535760471	0	0	0	0	0.00696330339112875	0	0	0	0	0	0	0	0	0	0	0
913	0	0	0	0	0	0	0	0	0	0	0	0	0	0	0	0	0	0	0	0	0	0	0	-0.00447587503356906	0	0	0	-0.00447587503356906	0	-0.00447587503356906	0	0	0	0	0	0	-0.00447587503356906	0	-0.00447587503356906	0	0	0	-0.00447587503356906	0	0	0	0	0	0
914	0	0	0	0	0	0	0	0	0	0	0	0	0	0	0	0	0	0	0	0	0	0	0	0	0	0	0	0	0	0	0	0	0	0	0	0	0	0	0	0	0	0	0	0	0	0	-0.00688420762770205	0	-0.00688420762770205
915	0	0	0	0	0	0	0	0	0	0	0	0	0	0	0	0	0	0	0	0.00570538852572592	0	0	0	0	0	0	0	0	0	0	0	0	0	0	0	0	0	0	0	0	0	0	0	0	0	0	0	0	0
916	0.00134729777944437	0	0	0	0	0	0	0	0	0	0	0	-0.000635111504409791	0	0.00012195112535095	0	0	0	0.0030604489349416	0	0.0017707054490509	0	0	0	0	0	0	0	0	0	-0.000211703834803264	0	0	0	0	0	0	0	0	0	0	0	0	0	0	0	0	0	0
917	0	0	0	0	0	0	0	0	0	0	0	0	0	0	0	0	0	0	0	0	0	0	-0.00260348867482426	0	0	0	0	0	0	0	0	0	0	0	0	0	0	0	0	0	0	0	0	0	0	0	0	0	0
918	0	0	0	0	0	0	0	0	0	0	0	0	0	0	0	0	0	0	0	0	0	0	0	0	0	0	0	0	0	0	0	0	0	0	0	0	0	0	0	0	0	0	0	0	0	0	0	0	0
919	0	0	0	0	0	0	0	0	0	0	0	0	0	0	0	0	0	0	0	0	0.0539956803455724	0	0	0	0	0	0	0	0	0	0	0	0	0	0	0	0	0	0	0	0	0	0	0	0	0	0	0	0
920	0	-0.0357142857142857	0.0384911470361817	0	0	0	-0.0357142857142857	0	0	0	-0.0357142857142857	0	0	0	0	0	0	0	0	0	0	0	0	0	0	0	0	0	0	0	0	0	-0.0357142857142857	0	0	0	0	0.0384911470361817	0	0	0	0	0.0384911470361817	-0.0357142857142857	0	-0.0178571428571429	0.0384911470361817	0	0
921	0	0	0	0	0	0	0	0	0	0	-0.00860215053763441	0	0	0	0	0	0	0	0	0	0	0	0	0	0	0	0	0	0	0	0	0	0	0	0	0	0	0	0	0	0	0	0	0	0	0	0	0	0
922	0	0	0	0	0	0	0	0	0	0	0	0	0	0	0	0	0	0	0	0	0	0	0	0	0	0	0	0	0	0	0	0	0	0	0	0	0	0	0	0	0	0	0	0	0	0	0	0	0.02313743637205
923	0	0	0	0	0	0	0	0	0	0	-0.0558035714285714	0	-0.111607142857143	0	0	0	0	-0.0558035714285714	0	0	0	0	-0.0558035714285714	0	0	0	0	-0.111607142857143	0	-0.0558035714285714	0	0	0	0	0	-0.0558035714285714	0	0	0	0	0	0	0.121212121212121	0	0	0	0	0	0
924	0	-0.0014445230907016	0	0.00167519261723417	0	0	0	0.00545036435026093	0	0	0	0	0	0	0	0	0	0	0	0	0	0	0.00545036435026093	0	0	0	0	0	0	0	0	0	0	0	-0.00377517173302676	0	0	-0.00288904618140321	0	0	0	0	0	0	0	-0.00288904618140321	0	0	0
925	0	0	0	0	0	0	0	0	0	0	0	0	0	0	0	0	0	0	0	0	0	0	0	0	0	0	0	0	0	0	0	0	0	0	0	0	0	0	0	0	0	0	0	0	0	0	0	0	0
926	0	0	0	0	0	0	0	0	0	0	0	0	0	0	0	0	0	0	0	0	0	0	0	0	0	0	0	0	0	0.0740740740740741	0	0	0	0	0	0	0	0	0	0	0	0	0	0	0	0	0	0	0
927	0	0	0	0	0	0	0	0	0	0	0	0	0	0	0	0	0	0	0	0	0	0	0	0	0	0	0	0	0	0	0	0	0	0	0	0	0	0	0	0	0	0	0	0	0	0	0	0	0
928	0	0	0	0	0	0	0	0	0	0	0	0	0	0	0	0	0	0	0	0	0	0	0	0	0	0	0	0	0	0	0	0	0	0	0	0	0	0	0	0	0	0	0	0	0	0	0	0	0
929	0	0	0	0	0	0	0	0	0	0	0	0	0	0	0	0	0	0	0	0	0.00549178977428744	0	0	0	0	0	0	-0.00216370599562931	0	0	0	0	0	0	0	0	0	0	0	0	0	0	0	0	0	0	0	0	0
930	0	0	0	-0.0158616860972321	0.0100386088831	0	-0.00793084304861607	0	-0.0158616860972321	0	-0.00793084304861607	0	0.0359389038634322	-0.00793084304861607	0.0359389038634322	-0.0158616860972321	-0.00793084304861607	0	0	0	0.0301158266493001	0	0.0100386088831	0	0	-0.0158616860972321	0	0	0	0	-0.0158616860972321	-0.0317233721944643	-0.0158616860972321	0	0	0	-0.00793084304861607	0	0	0	0	0	0	0	0	0	0	0	0
931	0	0	0	0	0	0	0	0	0	0	0	0	0	0	0	0	0	0	0	0	0	0	0	0	0	0	0	0	0	0	0	0	0	0	0	0	0	0	0	0	0	0	0	0	0	0	0	0	0
932	0	0	0	0	0	0	0	0	0	0	0	0	0	0	0	0	0	0	0	0	0	0	0	0	0	0	0	0	0	0	0	0	0	0	0	0	0	0	0	0	0	0	0	0	0	0	0	0	0
933	-0.031053120804214	-1.35545839501497	-0.031053120804214	-0.266808964781217	0	-0.32017075773746	-0.0533617929562433	0.151340930216545	0	-0.16008537886873	-0.106723585912487	0.129032258064516	0	-0.0533617929562433	0	0.022308672152029	0	0	0	0	0	-0.0533617929562433	0	0	-0.0533617929562433	0	0	0	0	0	0	0	-0.0533617929562433	0	-0.106723585912487	0	0	0	0	0	0	-0.106723585912487	0	0	0	0	0	0	0
934	0	0	0	0	0	0	0	0	0	0	0	-0.00330371006640457	-0.00660742013280914	0	-0.00330371006640457	0	0.0142582162971412	0	0	-0.0198222603984274	0	0	-0.00330371006640457	0	-0.023125970464832	0	0	-0.0165185503320229	0	0.0146063223410669	0	-0.0083460661519294	-0.042426542847498	-0.00330371006640457	0.033559730780061	0.00765079616433206	-0.0165185503320229	0	-0.0088677541676908	-0.00330371006640457	0.0285164325942825	0	0.00712910814857061	-0.00991113019921372	0	0	0	0	0
935	0	0	0	0	0	0	0	0	0	0	0	0	0	0	0	0	0	0	0	0	0	0	0	0	0	0	0	0	0	0	0	0	0	0	0	0	0	0	0	0	0	0	0	0	0	0	0	0	0
936	0	0	0	0	0	0	0	0	0	0	0	0	0	0	0	0	0	0	0	0	0	0	0	0	0	0	0	0	0	0	0	0	0	0	0	0	0	0	0	0	0	0	0	0	0	0	0	0	0
937	0	0	0	0	0	0	0	0	0	0	-0.0273822562979189	0	0	0	0	0	0	0	0	0	0	0	0	0	0	0	0	0	0	0	0	0	0	0	0	0	0	0	0	0	0	0	0	0	0	0	0	0	0
938	0	0.152382778837521	0	0	-0.0260824204486176	0	0.167029896567144	0.0594883997620464	0	-0.0782472613458529	-0.0260824204486176	0	0.0594883997620464	0	0	0	0	0	0.0594883997620464	0	0	0	0	0	0	0	0	0	0	0	0	0	0	0	0	0	0	0	0	-0.0521648408972353	0	0	0	0	0	0	0	0	0
939	0	-0.0149644594089039	0	0	0	0	0	0	0	0	0	0	0	0	0.0015671987164061	0	0	0	0	0	0	0	0	0	0	0	0	0	0	-0.00748222970445193	0	-0.096561458402717	0	0	-0.00748222970445193	-0.218198096267933	0	-0.0224466891133558	0	0	-0.0149644594089039	0	0	0	-0.0358439498058535	0	0	0	0.0015671987164061
940	0	0	0	0	0	0	0	0	0	0	0	0	0	-0.088809946714032	0	0	0	0	0	-0.088809946714032	0	0	0	0	0	0	0	0	0	0	0	0.174520069808028	0	0	0	0	0	0	0	0	0	0	0	0	0	0	0	0	0
941	0	0	0	0	0	0	0	0	0	0	0	0	0	0	0	0	0	0	0	0	0	0	0	0	0	0	0	0	0	0	0	0	0	0	0	0	0	0	0	0	0	0	0	0	0	0	0	0	0
942	0	0	0	0	0.00161483676693862	0	0	0	0	0	0	0	0	0	0	0	0	0	0	0.00421609057127231	-0.00295925111218521	0	0.006817344375606	0	0	0	0	0	0	0	0	0	0	0	-0.00098641703739507	-0.00197283407479014	0	0	0	0	0	0.00260125380433369	0	-0.00098641703739507	0	0	0	0	0
943	0	0	0	0	0	0	0	0	0	0	0	0	0	0	0	0	0	0	0	0	0	0	0	0	0	0	0	0	0	0	0	0	0	0	0	0	0	0	0	0	0	0	0	0	0	0	0	0	0
944	0.130718954248366	-0.117508813160987	-0.045544265493115	0.392156862745098	0.0719645476678725	0	0	-0.293772032902468	0	-0.0587544065804935	-0.045544265493115	-0.117508813160987	0	0.130718954248366	0	-0.117508813160987	0.130718954248366	-0.0587544065804935	0.522875816993464	0.261437908496732	0.09838482984263	0	0	-0.176263219741481	-0.0587544065804935	-0.293772032902468	-0.235017626321974	0	-0.0587544065804935	0	-0.117508813160987	-0.0587544065804935	0	0.130718954248366	0	0.130718954248366	-0.176263219741481	0	0.130718954248366	0.261437908496732	0.215893643003617	0.0719645476678725	0	0.085174688755251	0	-0.176263219741481	0.0719645476678725	0	0
945	0	0	0	0	0	-0.00537316640696362	0	0	0	0	0	0	0	0	0	0	0	0	0	0	0	0	0	0	0	0	0	0	0	0	0	0	0	-0.00268658320348181	0	0	0	0	0	0	0	0	0	0	0	0	0	0	0
946	0	0	0	0	0	0	0	0	0	0	0	0	0	0	0	0	0	0.00160547144669032	0	0	0	0	0	0	0	0	0	0	0	0	0	0	0	0	0	0	0	0	0	0	0	0	0	0	0	0	0	0	0
947	0.132100396301189	0	0	0	0	0	0	0	0	0	0	0	0	0	-0.0554938956714761	0	0	0	0	0	0	0	0	0	0	0	0	0	0	0	0	0	0	0	-0.0554938956714761	0	0	0	0	0.264200792602378	0	0	0	0	0	0	0	0	0
948	0	0.00957166786312515	0	0	0	0	0	0	0	0	0	0	0	0	0	0	0	0	0	-0.00195641115936925	0	0	0	0	0	0	-0.00782564463747701	0	0	0	0	0	-0.00195641115936925	0	0	0.00282942277219333	0	-0.00391282231873851	0	0	-0.00195641115936925	0	0	0	0	-0.00586923347810776	0	0	0
949	0	0	0	0	0	0	0	0	0	0	0	0	0	0	0	0	0	0	0	0	0	0	0	0	0	0	0	0	0	0	0	0	0	0	0	0	0	0	0	0	0	0	0	0	0	0	0	0	0
950	0	0	0	0	0	-0.00258819266506199	0	0	0	0	0	0	-0.00258819266506199	0	0	0	0	0	0	0	-0.00566041030794814	0	0	0	0	0	0	0	0	-0.00258819266506199	0	0	0	-0.00258819266506199	0	0	0	0	0	0	0	0	0	0	0	0	-0.00283020515397408	0	0
951	0	0	0	0	0	0	0	0	0	0	0	0	0	0	0	0	0	0	0	0	0	0	0	0	0	0	0	0	0	0	0	0	0	0	0	0	0	0	0	0	0	0	0	0	0	0	0	0	0
952	0	0	0	0	0	0	0	0	0	0	0	0	0	0	0	0	0	0	0	0	0	0	0	0	0	0	0	0	0	0	0	0	0	0	0	0	0	0	0	0	0	0	0	0	0	0	0	0	0
953	0	0	0	0	0	0	0	0	0	0	0	0	0	0	0	0	0	0	0	0	0	0	0	0	0	0	0	0	0	0	0	0	0	0	0	0	0	0	0	0	0	0	0	0	0	0	0	0	0
954	0	0	0	0	0	0	0	0	0	0	0	0	0	0	0	0	0	0	0	0	0	0	0	0	0	0	0	0	0	0	0	0	0	0	0	0	0	0	0	0	0	0	0	0	0	0	0	0	0
955	0	0	0	0	0	0	0	0	0	0	0	0	-0.012134449702706	0	0	0	0	0	0	0	0	0	0.0180897250361794	0	0	0	0	0.0180897250361794	0	0	0	0	0	0.0180897250361794	0	0	0	0	0	0	0	0	0	0	0	0	0	0	0
956	0	0	0	0	0	0	0	0	0	0	0	0	0	0	0	0	0	0	0	0	0	0	0	0	0	0	0	0	0	0	0	0	0	0	0	0	0	0	0	0	0	-0.0546896363139185	0	0	0	0	0	0	0
957	0	0	0	0	0	0	0	0	0	0	0	0	0	0	0	0	0	0	0	0	0	0	0	0	0	0	0	0	0	0	0	0	0	0	0	0	0	0	0	0	0	0	0	0	0	0	0	0	0
958	0	0	0	0	0	-0.029990052665654	0	0	-0.0162654521795706	0	-0.0504569131572904	0	0.0018806303873058	0	0	0.0258886778848272	-0.0054218173931902	0	0	-0.0650618087182824	0	0.0091830781678018	-0.0108436347863804	0	0	0	0	0	0	0	-0.0108436347863804	0	0	0	0	-0.0054218173931902	0	0.0254485303473724	0	-0.0054218173931902	0	0	0	0	0	0	0.066162177561918	0	0
959	0	0	0	0	0	0	0	0	0	0	0	0	0	0	0	0	0	0	0	0	0	0	0	0	0	0	0	0	0	0	0	0	0	0	0	0	0	0	0	-0.0080948718986522	0	0	0	0	0	0	0	0	0
960	0	0	0.00413998165742235	0.00347306637029834	0	-0.00140307554158716	0.039096556457227	-0.00494538687922461	-0.00140307554158716	0.0086698987326123	0	0	-0.0129046597436409	0	0	0	0	0	0	0	0	0.00413998165742235	0	0	-0.00073616025446314	0	0	0	0	0	-0.00140307554158716	0	0	0	0	0	0.00347306637029834	0	0	0	-0.0126276798742844	-0.00140307554158716	0	0	0	0	-0.00140307554158716	0.00694613274059667	0
961	0	0	0	0	0	0	0	0	0	-0.00168438073742189	0	0	0	0	0	0	0	0	0	0	0	0	0	-0.00336876147484377	0	0	0	0	0	0	0	0	0	0	0	0	0	0	0	0	0	0	0	0	0	0	0	0	0
962	0	0	0	0	0	0	0	0	0	0	0	0	0	0	0	0	0	0	0	0	0	0	0	0	0	0	0	0	0	0	0	0	0	0	0	0	0	0	0	0	0	0	0	0	0	0	0	0	0
963	-0.0050945030312293	0	0	0	0	0	0	0	0	0	0	0	0	0	0	0	-0.0101890060624586	0	0	0	0	0	0	0	0	0	0	0	0	0	0	0	0	0	0	0	0	0	0	0	0	0	0	0	0	0	0	0	0
964	0	0	0	0	0	0	0	0	0	0	0	0	0	0	0	0	0	0	0	0	0	0	0	0	0	0	0	0	-0.00791514959632737	0	0	0.0172562553925798	0	-0.0158302991926547	0	0	0	0	0.0014259561999251	0	0.0172562553925798	0	0	0	-0.00791514959632737	0	0	0	0
965	0	0	0	0	0	0	0	0	0	0	0	0	0	0	0	0	0	0	0	0	0	0	0	0	0	0	0	0	0	0	0	0	0	0	0	0	0	0	0	0	0	0	0	0	0	0	0	0	0
966	0	0	0	0	0	0	0	0	0	0	0	0	0	0	0	0	0	0	0	0	0	0	0	0	0	0	0	0	0	0	0	0	0	0	0	0	0	0	0	0	0	0	0	0	0	0	0	0	0
967	0	0	0	0	0	0	0	0	0	0	0	0	0	0	0	0	0	0	0	0	0	0	0	0	0	0	0	0	0	0	0	0	0	0	0	0	0	0	0	0	0	0	0	0	0	0	0	0	0
968	0	0	0	0	0	0	0	0.0228314660361486	0	0	0	0	0	-0.0168662506324844	0	0	0	-0.0558777035821119	0	0	0	0	0	0	0	0	0	0	0	0	0	0	0	0	0	0	0	-0.0112441670883229	0	0	0	0	0	0	0	0	0	0	0
969	0	0	0	0	0	0	0	0	0	0	0	0	0	0	-0.00111691909038109	0	0	-0.00111691909038109	0	0	0	0	0	0	0	0	0	0	-0.00223383818076219	0	0	0	0	0	0	0	-0.00111691909038109	0	0	0.00195329674579219	0	0	0	-0.00335075727114328	-0.00111691909038109	0	0	0	0
970	0	0	0	0	0	0	0	-0.00170584422230562	0	0	0	0	0	0	0	0	0	0.00460787024237398	0	0	-0.00170584422230562	0	0	0	0	0	0	0	0	-0.00341168844461124	0	0	0	0	0	0	0	0	0	0	0.00290202602006836	0	0	0	0	0	0	0	0
971	0	0	0	0	0	0	0	0	0.0146869536663935	0	0	0	0	0	0	0	0	0	0	0	0.00548516263507213	0	0	0	0	0	0	0	0	0	0	0	0	0	0	0	0	0	0	0	0	0	-0.00176853423882286	0.00548516263507213	0	0	0	-0.00353706847764573	0
972	-0.0258531540847983	-0.0517063081695967	0	0.0592768227622999	0	-0.0258531540847983	0.0592768227622999	0	0	0	0	0	0.0075705145927032	0	0	-0.0258531540847983	0.0592768227622999	-0.0517063081695967	0	0	0	0	0	0	0	0	0	0	0	-0.0258531540847983	0	0	0	0	0	0	0	0	0	0	0	-0.077559462254395	0	0	0	0	-0.0258531540847983	0	0
973	0.00702592566570646	0	0	-0.00639488409272582	0	-0.00319744204636291	0	-0.00319744204636291	0	0	0	0	0	0	0	0	0	-0.00319744204636291	0	0	0	-0.00959232613908873	0	0.00063104157298064	0	0.00702592566570646	0	-0.00319744204636291	0	0.00702592566570646	0	0	0	0	0.00702592566570646	0	0	0	0	-0.00319744204636291	0	-0.00959232613908873	-0.00319744204636291	0	0	0	0	-0.00319744204636291	0
974	0	0	0	0	0	0	0	0	0	-0.00910912734560029	0	0	0	0	0	0	0.0189393939393939	0	0	0	0	0	0	0	0	-0.00910912734560029	0	0	0	-0.0182182546912006	0	0	-0.00910912734560029	0	-0.0182182546912006	0	0	0	0	0.0568181818181818	-0.00910912734560029	-0.0182182546912006	0	0	0	0	-0.00910912734560029	0	0
975	0	0	0	0	0	0	0	0	0	0	-0.0477099236641221	0	0	0	0	0	0	0	0	0	0	0	0	0	0	0	0	0	0	0	0	0	0	0	0	0	0	0	0	0	0	0	0	0	0	0	0	0	0
976	0	0	0	0	0	0	0	-0.00695216907675195	0	0	0	0	0	0	0	0	0	0	0	0	0	0	0	0	0	0	0	0	0	0	0	0	0	0	0	0	0	0	-0.00695216907675195	0	0	0	0	0	0	0	0	0	0
977	0	0	0	0	0	0	0	0	0	0	0	0	0	0	0	0	0	0	0	0	0	0	0	0	0	0	0	0	0	0	0	0	0	0	0	0	0	0	0	0	0	0	0	0	0	0	0	0	0
978	0	0	-0.0080006400512041	0.019790223629527	0	0	0	-0.076640209981889	-0.0080006400512041	0	0	0	0	0	0	-0.313731807430405	0.059370670888581	0.0117895835783229	0	0	0	0	0	-0.0160012801024082	0.0117895835783229	0	0	0	0	0	0	0.019790223629527	0	0	-0.0080006400512041	0	0	0	0	0	0	0	0	0	-0.040425953252987	0	0	-0.001691011987866	0
979	0	0.0692032241192012	-0.0814076686828585	-0.0696055684454756	-0.0232018561484919	-0.0696055684454756	-0.0814076686828585	-0.162412993039443	0	-0.0232018561484919	-0.0118021002373831	-0.232018561484919	0.045599023644435	0.0346016120596006	0	0	0	-0.0232018561484919	0	0	-0.0232018561484919	0	0	0	0	0	0.173410404624277	0	-0.0232018561484919	0	0	0	0	0	0	0	0	0	-0.0232018561484919	0	0	-0.0232018561484919	0	0	0	0	0	-0.0232018561484919	0
980	0	0	0	0	0	0	0	0	0	0	0	0	0	0	0	0	0	0	0	0	0	0	0	0	0	0	0	0	0	0	0	0	0	0	0	0	0	0	0	0	0	0	0	0	0	0	0	0	0
981	0	0	0	0	0	0	0	0	0	0	0	0	0	0	0	0	0	0.0022093624898287	0	-0.0203334688897926	0	0	0	0	0	0	0	0	0	0	0	0	0	-0.0406669377795852	0	0	0	0	0	-0.0101667344448963	0	0	0	0	0	0	0	0	0
982	-0.045045045045045	0	0	-0.194159676918301	0.0931966449207828	0	0.144454799627214	0	0	0	0	0	0	0	0.0931966449207828	0	0	0	0	0.144454799627214	0	0	0	-0.045045045045045	0	-0.135135135135135	0	-0.045045045045045	0	0.0931966449207828	0	0	0	-0.0900900900900901	0	0	0	0	0	0	0	0	0	0	0	0	0	0	0
983	0	0	0	0	0	0	-0.0489596083231334	0	0	0	0	0	0	0	0	0	0	0	0	0	0	0	0	0	0	0	0	0	0	0	0	0	0	0	0	0	0	0	0	0	0	0	0	0	0	0	0	0	0
984	0	0	0	0	0	0	0	0	0	0	0	0	0	0	0	0	0	0	0	0	0	0	0	0	0	0	0	0	0	0	0	0	0	0	0	0	0	0	0	0	0	0	0	0	0	0	0	0	0
985	0	0	0	0	0.0037430761592892	0	0	0	0	0	0	0	0	0	0	0	0	0	0	0	0	0	0	0	0	0	0	0	0	0	0	0	0	0	0	0	0	0	0	0	0	0	0	0	0	0	0	0	0
986	0	0	0	0	0	0	-0.0156290700703308	0	-0.00520969002344361	-0.0104193800468872	0	0	0	-0.00520969002344361	0	-0.00520969002344361	0	0	0	0.00961168781237985	0	0	0	0	0	0	0	0	0	0	0	0	0	0	0	0	0	0	0	0	0	0	0	0	0	0	0	0	0
987	0	0	0	-0.0107480653482373	0	0	0.0238208670795617	0	0	0	0.0238208670795617	-0.0107480653482373	0	0	0.0238208670795617	0	0	0	-0.0107480653482373	0	0	0	-0.0107480653482373	0	-0.0214961306964746	0.0238208670795617	0	0	-0.0214961306964746	0	0	0	-0.0214961306964746	-0.0107480653482373	0	0	0	-0.0107480653482373	-0.032244196044712	0	0	0	0	0	0	-0.0107480653482373	0	0	0
988	0	0	0	0	0	0	0	0	0	0	0	0	0	0	0	0	0	0	0	0	0	0	0	0	0	0	0	0	0	0	0	0	0	0	0	0	0	0	0	0	0	0	0	0	0	0	0	0	0
989	0	0	0	0	0	0	0	0	0	0	0	0	0	0	0	0	0	0	0	0	0	0	0	0	-0.00169339406973397	0	0	0	0	0	0	0	0	0	0	0	0	0	0	0	0.00578804190542339	0	0	0	0	0	0	0	0
990	0	0	0	0	0	0	0	0	0	0	0	0	0	0	0	0	0	0	0	0	0	0	0	0	0	0	0	0	0	0	0	0	0	0	0	0	0	0	0	0	0	0	0	0	0	-0.0230733733271804	0	0	0
991	0	-0.00458358161067058	0	0	0	0	0	-0.00458358161067058	0.015331243540761	-0.0275014896640235	0	0	0	-0.00458358161067058	0	0	0	0	0	0	0	0	0	0	0	0	0	0	0	0	0	0	0	0	0	0	0	0	0	0	0	-0.00458358161067058	0	0	-0.00458358161067058	0	0	0	0
992	-0.151285930408472	-0.504419843804614	-0.075642965204236	0	-0.151285930408472	0	0	-0.075642965204236	0	0	0	0	0	0	-0.075642965204236	0	0	0	0	0	0	0.17636684303351	0	0	0	0	0	0	0	0	0	0	0	0	0	0	0	0	0	0	0	0	0	0	0	0	0	0	0
993	-0.0083707702936349	-0.00788643533123028	0	0.21700947834383	0.0152885357000559	0.115874855156431	-0.0315457413249211	-0.0236593059936909	0.63415895690699	0.0305770714001118	-0.041716775535419	-0.0157728706624606	0.167689557738211	0	0	0	-0.054583636423451	0.0231749710312862	0.761657851161127	0.0222063011064769	0	-0.037357760873776	0	0.0296084014753025	-0.00788643533123028	0	0	-0.00387467969923699	0	0	0	-0.0083707702936349	0	-0.00788643533123028	-0.0157728706624606	0	-0.065513157461866	0	-0.0236593059936909	0	0	-0.00788643533123028	0	0	-0.0157728706624606	0	0.349214646289263	0	0.449800965745638
994	0	0	0	0	0	0	0	0	0	0	0	0	0	0	0	0	0	0	0	0	0	0	0	0	0	0	0	0	0	0	0	0	0	0	0	0	0	0	0	0	0	0	0	0	0	0	0	0	0
995	0	0	0	0	0	0	0	0	0	0	0	0.00772320049428483	0	0	0	0	0	0	0	0	0	0	0	0	0	0	0	0	0	0	0	0	0	0	0	0	0	0	0	0	0	0	0	0	0	0	0	0	0
996	0.0846023688663283	0	0	0	-0.0403958796202787	0	0	0	0	0	0	0	0	0	0	0	0	0	0	0	0	0	0	0	-0.0201979398101394	0	0	0	0	0	0	0	0	0	0	0	0	0	0	0	0	0	0	0	-0.0201979398101394	0	0	0	0
997	0	0	0	0	0	0	-0.072829975112647	0	0	0	0	0	0	0	0	0	0	0	0	0	0.0441696113074205	0	0	0	0	0	0	0	0	0	0	0	0	0	0	0	0	0	0	0	0	0	0	0	0	0	0	0	0
998	0.0293169158604515	-0.00603791812583021	0	-0.012111238879194	-0.0120758362516604	-0.0207317786835896	0.0146584579302257	0	0.00862053980439549	0	-0.0181137543774906	0	0	0	0	0	0	0	0	0	0	0.0146584579302257	0	0	0	-0.00603791812583021	0	0	0	0	-0.0120758362516604	0	0	0	0	0	0	0	0	0	0	0	0	0	0	-0.0077832676632293	-0.00603791812583021	0	0
999	0	-0.0018772292096865	0	0	0	0	0	0	0	0	0	0	0	0	0	0	0	0	0	-0.0018772292096865	0	-0.0018772292096865	0	0	0	0	0	0	0	0	0	0	0	0	0	0	0	0	0	0	0	0	0	0	0	0	0	0	0
1000	0	0	0	0	0	0	0	0	0	0	0	0	0	0	0	0	0	0	0	0	0	0	0	0	0	0	0	0	0	0	0	0	0	0	0	0	0.0169118890580078	0	0	0	0	0	0	0	0	0	0.0169118890580078	0	0.0169118890580078
1001	0.000744450524367179	0.000372225262183589	0	0	-0.00588523786169691	-0.0169112630607235	0	-0.00392349190779794	0	0	0	-0.0156939676311918	0	-0.00392349190779794	0	-0.00196174595389897	0	0	0	0	0	0	0	0	0	-0.00392349190779794	0	0	0	0	0	0	0	0	0	0	0	0	-0.0113982504612103	0	-0.00196174595389897	0	0	0	0	0	0	0	0
1002	0.0618046971569839	0.0009720604110153	0	-0.00723955693911533	0	0	0	-0.00723955693911533	0	-0.0144791138782307	-0.00723955693911533	0.015451174289246	0	-0.00723955693911533	0	0	0.015451174289246	0	0	0	-0.00723955693911533	0	0	0	0	0	0	-0.021718670817346	0	0	0	0	0	0	0	0	0	0	0	0	0	0	0	0	0	0	0	0	0
1003	0	0	0	0	0	0	0	0	0	0	0	0	0	0	0	0	0	0	0	0	0	0	0	0	0	0	0	0	0	0	0	0	0	0	0	0	0	0	0	0	0	0	0	0	0	0	0	0	0
1004	0	0	0	0	0	0	0	0	0	0	0	0	0	0	0	0	0	0	0	0	0	0	0	0	0	0	0	0	0	0	0	0	0	0	-0.00634276290752252	0	0	0	0	0	0	0	0	0	0	0	0	0	0
1005	0	-0.0142816338189089	0	0	0	0	-0.0285632676378178	0	-0.0142816338189089	0	-0.0285632676378178	-0.0244327112698339	0	0	0	0	0	0	0	0	0	0	0	0	0	0	0	0	0	0	0	0	0	0	0	0	0	0	0	0	0	0	0	0	0	0	0	0	0
1006	0	0	0	0	0	0	0	0	0	0	0	0	0	0	0	0	0	0	0	0	0	0	0	0	-0.0089541547277937	0	0	0.0173913043478261	0	0.0347826086956522	0	-0.0089541547277937	0	0	0	0	0.0173913043478261	0	0	0	-0.110551887380092	-0.0268624641833811	0	0	0	0	0.0237604335368137	0	0
1007	0.0096812704363343	-0.027219336530687	0.060172736650366	0.224754334068049	0.142612664004564	-0.0422625206932789	-0.00942063118228921	0.0096812704363343	0.0051012744722122	0	0	-0.00942063118228921	0.0285225328009127	0	0	0.0142612664004564	0.0713063320022818	-0.00942063118228921	0.0096812704363343	-0.00942063118228921	-0.225313230612806	0.000260639254045101	0	0.0142612664004564	0.091711429891131	0.0478850736735813	0.0142612664004564	0	0	0.0142612664004564	0	-0.0183199838564883	0.0053619137262573	-0.0185806231105334	0	0	0	0	0	0	0	0	0	0	0	0	0	0	0
1008	0	0	0	0	0	0	0	0	-0.00886210563629919	0	0	0	0	0	0	0	0	0	0	0	0	0	0	0	0	0	0	0	0	0	0	0	0	0	0	0	0	0	0	0	0	0	0	0	0	0	0	0	0
1009	-0.106935332610104	0.131352189798269	-0.147945150812163	-0.000603857758416995	-0.327842253450128	0.0332646860832316	-0.0192971935841951	0.0216076058772688	0.216076058772688	-0.0689448032001314	-0.078895328871437	-0.01115824118814	0.1710492737429	-0.010055544411901	0.019796032602018	-0.204025158289497	0.078186452372426	0.181997477449851	0.433753653339438	0.240387897220259	-0.0914713230575999	0.052456860926832	0.647414281078457	-0.34503907222244	-0.126836383952716	0.017984459326767	-0.24101800966382	-0.015884084514881	-0.147840132071568	0.078790310130843	0.151253241140882	-0.00824397113664899	0.08341113471699	0.039093226186213	-0.117489716039827	-0.208645982875644	-0.729040097205346	-0.105333796816042	0.219489167842001	-0.02523075242777	0.131352189798269	0.029142700514907	-0.121506682867558	0.0519580219090097	-0.0876381390259094	-0.0566838652357516	-0.00120771551683399	0.109744583921001	0.114969266265566
1010	0	0	0	0	0	0	0	0	0	0	0	0	0	0	0	0	0	0	0	0	0	0	0	0	0	0	0	0	0	0	0	0	0	0	0	0	0	0	0	0	0	0	0	0	0	0	0	0	0
1011	0	0	0	0	0	0	0	0	0	0	0	0	0	-0.00413450937155458	0	0	0.0037391080518921	0	0	0	0	0	-0.00275633958103638	-0.018311608596399	-0.00137816979051819	0	0	-0.0132903136697541	0	0.0072325239860702	-0.00137816979051819	0.0131406044678055	-0.00137816979051819	0	0	0	0	-0.00964718853362734	-0.00113247767280426	-0.00137816979051819	0	0	-0.00413450937155458	0	-0.00551267916207277	0	-0.00137816979051819	0	0
1012	0.112549240292628	0	0	0	0	0	0	0	0	0	0	0	0.112549240292628	0	0	0	0	0	-0.0255885363357216	0	0	0	0	0	0	0	0	0	0	0	0	0	0	0	-0.0511770726714432	0	0	0	-0.0255885363357216	-0.0511770726714432	0	0	0	0	0	0	0	0	0
1013	0	0	0	-0.011953143676787	0	-0.0059765718383935	0	0	0	0	0	0	0.0340792911507441	0	0	0	0	0	0	0.0275093393524782	0	0	0	0	-0.0059765718383935	0	0	0	0	0	0	0	0	0.0113597637169147	0	-0.023906287353574	0	0	0	0	-0.206763722264613	0	0	0	0	-0.0059765718383935	0	0	0
1014	0	0	0	0	0	-0.00427222625710258	0	0	0	0	0	0	0	-0.00427222625710258	0	0	0	0	0	0	0	0	0	0	0	0	0	0	0	0	0	0	0	0	0.0284171639670361	0	0	0	0	0	0	0	0	0	0	0	0	0	0
1015	0	0	0	0	0	0	0	0	0	0	0	0	0	0	0	0	0	0	0	0	0	0	0	0	0	0	0	0	0	0	0	0	0	0	0	0	0	-0.0065483596359112	0	0	0	0	0	0	0	0	0	0	0
1016	0	0	0	0	0	0	0	0	-0.0459558823529412	0	0	0	0	0	0	0	0	0	0	0	0	0	0	0	-0.0459558823529412	0	0	0.224215246636771	0	0	0	0	0	0	0	0.224215246636771	0	0	0	0	0	0	-0.0459558823529412	0	0	0	0	0	0
1017	0	0	0.00611807892321811	0	0	0	0	-0.00327159243828424	0	0	0	-0.00375586854460094	0	0	0.00611807892321811	0	0	0	0	0	0	0	0	0	0	0	-0.0112676056338028	0	0	0	0	0	0	0	0	0	0	0	0	0	0	0	0	-0.00327159243828424	0	-0.000425105953350397	-0.00187793427230047	0	0.00611807892321811
1018	0	0	0	0	0	0	0	0	0	0	0	0	0	0	0	0	0	0	0	0	0	0	0	0	0	0	0	0	0	0	0	0	0	0	0	0	0	0	0	0	0	0	0	0	0	0	0	0	0
1019	0	0	0	0	0	0	0	0	0	0	-0.0611620795107034	0.0457456541628545	0	0	0	0	0	0	0	0	0	0	0	-0.0203873598369011	0	0	0	0	-0.0611620795107034	0	0	0	0	0.0457456541628545	-0.0203873598369011	0.0099418689781046	0.00497093448905229	-0.54158937469748	0.177508060281674	-0.321226822901366	-1.77521117145248	0.035300163304058	-0.0203873598369011	-0.0407747196738022	0	0	0	0	-0.133776893641588
1020	0	0	0	0	0	0	0	0	0	0	0	0	0	0	0	0	0	0	0	0	0	0	0	-0.0191204588910134	0	0	0	0	0	0	0	0	0	0	0	0	0	0	0	0	0	0	0	0	0	0	0	0.044404973357016	0
1021	0	0	0	0	0	0	0	0	0	0	0	0	0	0	0	0	0	0	-0.00750694392312889	-0.00375347196156445	0	0	0	0	0	0	0	0	0	0	0	0	0	0	-0.00375347196156445	0	0	0	0	0	0	0	0	0	0	0	0	0	0
1022	0	0	0	0	0	0	0	0	0	0	0	0	0	0	0	0	0	0	0	0	0	0	0	0	0	0	0	0	0	0	0	0	0	0	0	0	0	0	0	0	0	0	0	0	0	0	0	0	0
1023	0.099639307009306	0	0	0	-0.0176025347650062	0	0	0	0	-0.0176025347650062	0	0	0	-0.0176025347650062	0	0	0	0	-0.0176025347650062	0	0	0	0	0	0	0	0	0	0	0	0	0	-0.0176025347650062	0	0	0	0	0	0	0	0	0	0	0	0	0	0	0	0
1024	0	0	0	0	0	0	0	0	0	0	0	0	0	0	0	0	-0.0195503421309873	0	0	0	0.0216919739696312	0	0	-0.00977517106549365	0	0	0	0	0	0	0	0	0	0	0	0	0	0	0	0	0	0	0	0	0	0	0	0	0
1025	0	0	0	0	0	0	0	0	0	0	0	0	0	0	0	0	0	0	0	0	0	0	0	0	0	0	0	0	0	0	0	0	0	0	0	0	0.0356379187455453	0	0	0	0	0	0	0	0	0	0	0	0
1026	0	0	0	0	0	0	-0.00830771786990114	0	0	0	0	0	0	0	0	0	0	0	0	0	0	0	0	0	0	0	0	0	0	0	0	0	0	0	0	0	0	0	0	0	0	0	0	0	0	0	0	0	0
1027	0	0	0	0.00609143240032894	0	0	0	0	0	0	0	0	0	0	0	0	0	-0.00119353106164588	0	0	0.00304571620016447	0	0	0	0	0	0	0	0	-0.00238706212329176	0.00913714860049341	0	0	0	0	0.00304571620016447	0	0	0	0.00316949329226401	0	0	0	-0.00238706212329176	0	0.00675008647720165	0	-0.00119353106164588	0
1028	0	0	0	0	0	0	0	0	0	0	0	0	0	0	0	0	0	0	0	0	0	0	0	0	0	0	0	0	0	0	0	0	0	0	0	0	0	0	0	0	0	0	-0.0194704049844237	0	0	0	-0.058411214953271	0	-0.058411214953271
1029	0	0	0	0	0	0	0	0	0	0	0	0	0	0.063894219916406	0	0	0	0	0	0	0	0	0	0	-0.0414765657403567	0	0	0	0	0	0	0	0	0	0	0	0	0	0	0	0	0	0	0	0	0	0	0	0
1030	0	0	0	0	0	0	0	0	0	0	0	0	0	0	0	0	0	0	0	0	0	0	0	0	0	0	0	0	0	0	0	0	0	0	-0.144639305731332	0	0	-0.0180799132164166	0	-0.0728825272438478	-0.0180799132164166	0	0.0175170388382351	0.107353730542136	-0.0180799132164166	0	0.107353730542136	0.14132999257685	0.0175170388382351
1031	0	0.0200501253132832	0	0	0	0	0	0	0	-0.00850593288818951	0	-0.0127588993322843	0	0	0	0	0	0	0	0	0	0	0	0	0	0	0	0	0	0	0	0	-0.00425296644409476	0	0	0	0	0	0	0	0	-0.00425296644409476	0	-0.00425296644409476	0	0	0	0	0
1032	0	0	0	-0.016608536787909	0.0351370344342937	0	0	0	0	0	-0.033217073575818	0	0	0	0.181445054746896	0	0	0	0	0	0	0	0	0	0	0	0	0	-0.016608536787909	0	-0.033217073575818	0	0	0	0	0.0185284976463847	0	0	0.00383992171695161	0	0	0	0	0	-0.00508877163705498	-0.016608536787909	-0.033217073575818	0	0
1033	0	0	0	0	0	0	0	0	0	0	0	0	0	-0.0578034682080925	-0.115606936416185	0	-0.0578034682080925	0	-0.115606936416185	-0.0578034682080925	0	0	0	-0.0578034682080925	0	0	0	0.509554140127389	0	-0.0578034682080925	0	0	0	0	-0.0578034682080925	0	0	0	0	0	0	0	0	0	0	0	0	0	0
1034	0	0	0	0	0	0	0	0	0	0	0	0	0	0	0	0	-0.000867806965018701	0	0	0	0	0	0	0	0	-0.00665996010453184	0	-0.000867806965018701	0	0	0	0.00375372347569256	0	0	0	0	0	0.00423809624716577	0	0	-0.0012918813948951	-0.000867806965018701	0.0025831007768907	0.00211904812358289	-0.000867806965018701	0	-0.0026034208950561	0.00423809624716577	0
1035	-0.00374027528426092	0	0	0	0	0	0	0	0	0	0	0	0	0	0	0	0	0	0	0	0	0	0	0	0	0	0	0	0	0	0	0	0	0	0	0	0	0	0	0	0	0	0	0	0	0	0	0	0
1036	0	0	0	0	0	0	0	0	0	0	0	0	0	0	0	0	0	0	0	0	0	0	0	0	0	0	0	0	0	0	0	0	0	0	0	0	0	0	0	0	0	0	0	0	0	0	0	0	0
1037	0	0	0	0	-0.0120641814452889	0	0	0	0	-0.0120641814452889	0	0	0	0	0	0	0	0	-0.0120641814452889	0.0283929585462805	0	0	0	0	-0.0241283628905779	0	0	0	0	0	0	0	0	0	0	0	0	0	0	0	0	0	0	0	0	0	0	0	0
1038	0	0	0	0	0	0	0	0	0	0	0	0	0	0	0	0	0	0	0	0.0648929266709929	0	0	0	0	0	0	0	0	0	0	0	0	0	0	0	0	0	0	0	0	0	0	0	0	0	0	0	0	0
1039	0	0	0	0	0	0	0	0	0	0	0	0	0	0	0	0	0	0	0	0	0	0	0	0	0	0	0	0	0	0	0	0	0	0	0	0	0	0	0	0	0	0	0	0	0	0	0	0	0
1040	0	0	0	0	0	0	0	0	0	0	0	0	0	0	0	0	0	0	0	0	0	0	0	0	0	0	0	0	0	0	0	0	0	0	0	0	0	0	0	0	0	0	0	0	0	0	0	0	0
1041	0	0	-0.00419392719342392	-0.00209696359671196	0	0	0	0.00563189907636855	0	0	0	0	0	0	-0.00209696359671196	0	0	0	0	-0.00209696359671196	0	-0.00209696359671196	0	0	0	-0.00209696359671196	0	0	0	0	0	0	0	0	0	0	0	0	0	0	0	0	-0.00209696359671196	0	-0.00209696359671196	0	0	0	0
1042	0	0	0	0	0	0	0	0	0	0	0	0	0	0	0	0	0	0	0	0	0.181887048975657	0	0	0	0	0	0	0	0	0	0	0	0	0	0	0	0	0	0	0	0	0	0	0	0	0	0	0	0
1043	0	0	0.0315188634978142	0.00389985180563139	0.0043502937985387	-0.00357980275286832	-0.0018491645489088	0	-0.00178990137643416	-0.0125293096350391	0.0053104409568279	0.00779970361126277	0	0.00389985180563139	0	-0.0008297542181449	0	0	0.0022403433693415	0.00453994991115757	0	-0.00241813288676501	0	0	0.00389985180563139	0	0	0	0	-0.00357980275286832	0	0	0	0	0	-0.00146985232367109	-0.00178990137643416	0.00389985180563139	0	-0.00715960550573663	0	0	0.00210995042919723	0	0.00210995042919723	0.0463596462698647	-0.00178990137643416	0	0
1044	0	0	0	0	0	0	0	0	0	0	0	0	0	0	0	0	0	0	0	0	0	0	0	0	0	0	0	0	0	0	0	0	0	0	0	0	0	0	0	0	0	0	0	0	0	0	0	0	0
1045	-0.147620154550372	0	0	0	0	0	0	0	0	-0.063653723742839	0	0	0	0	0	0	0	0	0	0	0	0	0	0	0	0	0	0	0	0	-0.063653723742839	0	0	0	0	0	-0.063653723742839	0	0	0	0	0	0	0	0	0	0	0	0
1046	0	0	0	0	0	0	0	0	0	0	0	0	0	-0.00333222259246918	0	0	0	0	0	0	0	0	0	0	0	0	0	0	0	0	0	0	0	0	0	0	0	0	0	0	0	-0.00999666777740753	0	0	0	0	0	0	0
1047	-0.00375699740767179	0	0	0	0	0	0	-0.00751399481534358	0	0	0	0	0	0	0	0	0	0	0	0	0	0	0	0	0	0	0	0	0	0	0	0	0	0	0	0	0	0	0	0	0	0	0	0	0	0	0	0	0
1048	0.0093386283383342	0	0	0	-0.0365141187925998	0	0	0	0	0	0.0336813742000674	-0.0121713729308666	0	-0.0121713729308666	0	0	-0.0243427458617332	0	0	0	-0.0121713729308666	0	-0.0121713729308666	0	0	0.0336813742000674	0	0	0	0.0215100012692008	0	0.0673627484001347	0	-0.00199235003179501	0	0	0	0	0	0	0	0.0308486296075349	0.0336813742000674	0	0	-0.0365141187925998	-0.0121713729308666	0	0
1049	0	0	0	0	0	0	0	0	0	0	0	0	0	0	0	0	0	0	0	0	0	0	0	0	0	0	0	0	0	0	0	0	0	0	0	0	0	-0.0379802277626304	0	0	0	0	-0.0053584824777623	0	0	0	0	0	0
1050	0	0	0	0	0	-0.0542740841248304	0	0	0	0	0	-0.0271370420624152	0	0	0	0	0	0	0	0	0	0	0	0	0	-0.0542740841248304	0	0	0	0	0.204918032786885	0	0	0	0	0	0	0	0	0	0	0	0	0	0	0	0	0	0
1051	0	0	0	0	0	0	0	0	0	0	0	0	0	0	0	0	0	0	0	0	0	0	0	0	0	0	0	0	0	0	0	0	0	0	0	0	0	0	0	0	0	0	0	0	0	0	0.00369058163566578	0	0
1052	0	0	0	0	0	0	0	0	0	0	0	0	0	0	0	0	0	0	0	0	0	-0.0352733686067019	0	0	0	0	0	0	0	0	0	0	0	0	-0.0352733686067019	0	0	0	0	-0.0352733686067019	0	0	0	0	0	0	0	0	0
1053	0	0	0	-0.011768859597505	0	0	0	0	0	0	0	0	0	-0.011768859597505	0	0	0	0	0	0	0	0	0	0	0	0	0	0	0	0	0	0	0	0	0	0	0	0	0	0	0	0	0	-0.035306578792515	0	0	0	-0.011768859597505	0
1054	0	0	0	0	0	0	0	0	0	0	0	-0.0262398320650748	0	0	0	0	0	0	0	0	0	0	0	0	0	0	0	-0.0973067013501604	0	0	0	0	-0.0262398320650748	0	0	0	0	0	0	0	0	0	0	0	0	0	-0.0787194961952244	0	0
1055	0	0	0	0	0	0	0	0	0	0	0	0	0	0	0	0	0	0	0	0	0	0	0	0	0	0	0	0	0	0	0	0	0	0	0	0	0	0	0	0	0	0	0	0	0	0	0	0	0
1056	0	0	0	0	0	0	0	0	0	0	0	0	0	0	0	0	0	0	0	0	0	0	0	0	0	0	0	0	0	0	0	0	0	0	0	0	0	0	0	0	0	0	0	0	0	0	0	0	0
1057	0	0	0	0	0	0	0	0	0	0	0	0	0	0	0	0	0	0	0	0	0	0	0	0	0	0	0	0	0	0	0	0	0	0	0	0	0	0	0	0	0	0	0	0	0	0	0	0	0
1058	0	0	0	0	0	0	0	0	0	0	0	0	0	0	0	0	0	0	0	0	0	0	0	0	0	0	0	0	0	0	0	0	0	0	0	0	0	0	0	0	0	0	0	0	0	0	0	0	-0.0143051283885273
1059	0	0	-0.0172176308539945	0	0	0	0	0	0	0	0	0	0	0	0	0	0	0	0	0	0	0	0	0	0	0	0	0	0	0	0	-0.0172176308539945	0	0	0	0	0	0	0	0	0	0	-0.0172176308539945	0	0	0	0	0	0
1060	0	0	0	0	-0.00830771786990114	0	0	0	0	0	0	0	0	0	0	0	0	0	0	0	0	0.01953125	-0.00830771786990114	0	0	0	0	0	0	0	0	0	0	0	0	0	0	0	0	0	0	0	0	0	0	0	0	0	0
1061	0	0	0	0	0	0	0	0	0	0	-0.00229489386115892	0	0	0	0	0	0	0	0	0	0	0	0	0	0	0	0	0	0	0	0	0	0.0116761048514216	0	0	0	0	0	0	0	-0.00229489386115892	0	0	0	0	0	0	0	0
1062	0	0	0	0	0	0	0	0	0	0	0	0	0	0	0	0	0	0	0	0	0	0	0	0	0	0	0	0	0	0	0	0	0	0	0	0	0	0	0	0	0	0	0	0	0	0	0	0	0
1063	0	0	0	0	0	0	0	0	-0.000613071919466873	0	0	0	0	0	0	0	0	0	0	0	0	0	0	0	0	0	0	0	0	0	0	0	0	0	0	0	0	-0.000306535959733436	0	0	0	0	0	0	0	0	0	0	0
1064	0	0	0	0	0	0	0	0	0	0	0	0	0	0	0	0	0	0	0	0	0	-0.00949036727721363	0	-0.00949036727721363	0	0	0	0	0	0	0	0	0	-0.00949036727721363	-0.0189807345544273	0	0	0.0377643504531722	0	0	0	0	0	0	0	0	0	0	0
1065	0	0	0	0	0	0	0	0	0	0	0	0	0	0	0	0	0	0	0	0	0	0	0	0	0	0	0	0	0	0	0	0	0	0	0	0	0	0	0	0	0	0	0	0	0	0	0	0	0
1066	0	0	0	0	0	0	0	0	0	0	0	0	0	0	0	0	0	0	0	0	0	0	0	0	0	0	0	0	0	0	0	0	0	0	0	0	0	0	0	0	0	0	0	0	-0.0225250591282802	0	0	0	0
1067	0	0	0	0	0	0	0	0	0	0	0	0	0	0	0	0	0	0	0	0	0	0	0	0	0	0	0	0	0	0	0	0	0	0	0	0	0	0	0	0	0	0	0	0	0	0	0	0	0
1068	0	0	0	-0.0101407053817533	0.0051671575466336	-0.00682500682500682	0	0.0051671575466336	0	-0.00455000455000455	0	0	-0.0593799927236604	-0.0204750204750205	-0.00227500227500228	0.0051671575466336	0	-0.0113750113750114	0.0051671575466336	0	0	-0.0048162619856931	-0.00682500682500682	0	-0.03624275055061	-0.00455000455000455	0.0136136897879264	0	0	-0.00682500682500682	0	0	-0.00682500682500682	0	0	-0.0426078902284142	0	0	0	0.0051671575466336	-0.00682500682500682	-0.00227500227500228	0	0	0	0	0	0	0
1069	0	0	0	0	0	0	0	0	0	0	0	0	0	0	0	0	0	0	0	0	0	0	0	0	0	0	0	0	0	0	0	0	0	0	0	0	0	0	0	0	0	0	0	0	0	0	0	0	0
1070	0	0	0	0	0	0	0	0	0	0	0	0	0	0	0	0	0	0	0	0	0	0	0	0	0	0	0	0	0	0	0	0	0	0	0	0	0	0	0	0	0	0	0	0	0	0	0	0	0
1071	0	0	0	0	0	-0.00791389680278569	0	0	-0.0158277936055714	0	0	0	0.0178539546509552	-0.00791389680278569	0	0	0	0	0	-0.0237416904083571	0	0	0	0	-0.0158277936055714	0	0	0.0178539546509552	0	0	-0.00791389680278569	0	0	0	0	0	0	-0.0237416904083571	-0.0158277936055714	0	0	0	0	0	-0.0158277936055714	0	0	0	0
1072	0	0	0	0	0	0	0	0	0	0	0	0	0	0	0	0	0	0	0	0	0	0	0	0.15748031496063	0	0	0	0	0	0	0	0	0	0	0	0	0	0	0	0	0	0	0	0	0	0	0	0	0
1073	0	0	0	0	0	0	0	0	0	0	0	0	0	0	0	0	0	0	0	0	0	0	0	0	0	0	0	0	0	0	0	0	0	-0.00485271994953171	0	0	0	0	0	0	0	0	0	0	0	-0.00970543989906343	0	0	0
1074	0	0	0	0	0	0	0	0	0	0	0	0	0	0	0	0	0	0	0	0	0	0	0	0	0	0	0.0321448066970174	0	0	0	0	0	0	0	0	0	0	0	0	0	0	0	0	0	0	0	0	0	0
1075	0.0032380485229574	0	-0.0581125058112506	0	0	0	-0.027061713511256	0	0	0	0	0	-0.31860920029312	-0.0697350069735007	-0.1168036742863	-0.0116225011622501	0.054295794624495	0	0	-0.0813575081357508	0.0529661016949153	0.0032380485229574	-0.313807531380753	0	0	0	0	0	0	0	0	0	-0.0116225011622501	0	0	0	0	0.0529661016949153	0	0	0	0	0	0	0	0	0	-0.0116225011622501	0
1076	-0.000327204787660453	0	0	0	0	0	0	0	0	0	0	0	0	0	0	0	0	0	0	0	0	0	0	0	0.000780256392250493	0	0	0	0	0	0	0	0	0	0	0	0	0	0	0	0	0	0	0	0	0	0	0	0
1077	0	0	0	0	0	0	0	0	0	0	0	0	0	0	0	0	0	0	0	0	0	0	0	0	0	-0.00376095377787807	0	0	0	0	0	0	0	-0.00752190755575614	0	0.00824130542277897	0	0	0.0044803516449009	0	0	0	0	0.00071939786702283	0	0	0.00824130542277897	0	-0.00376095377787807
1078	0	-0.0154886674583097	0	0	0	-0.00516288915276989	0	0.0136836343732895	-0.00516288915276989	0	0	0	0	0.0136836343732895	0.0340829808820786	0	0	0	0	0	0	0	0	0	0	0.0100735682032493	0	0	0	0.0167892803387488	0	0	-0.0154886674583097	0	0	-0.00516288915276989	0.0475144051530773	0	0.0136836343732895	-0.0487754556645302	0	-0.00516288915276989	0	0.0632552827136778	0	0	0	-0.0154886674583097	0.0444087591876184
1079	0.0363636363636364	-0.0367782272894446	0	0	0	0	-0.0183891136447223	0	0	0	-0.0735564545788893	-0.0183891136447223	0	-0.0183891136447223	0.0363636363636364	-0.147112909157779	0	-0.0183891136447223	0	0	0	-0.0183891136447223	0	0	0	0	-0.0183891136447223	0.0363636363636364	0	-0.0183891136447223	0	0	0.0363636363636364	-0.0367782272894446	-0.11116386371995	-0.0183891136447223	0.0175599317931057	0	0	-0.0367782272894446	0	-0.0183891136447223	0	0	-0.055167340934167	0	0	0	0
1080	0	0	0	0	0	0	0	0	0	0	0	0	0	0	0	0	0	0	0	0	0	0	0	0	0	0	0	0	0	0	0	0	0	0	0	0	0	0	0	0	0	0	0	0	0	0	0	0	0
1081	0	0	0	0	0	0	0	0	0	0	0	0	0	0	0	0	0	0	0	0	0	0	0	0	0	0	0	0	0	0	0	0	0	0	0	0	0	0	0	0	0	0	0	0	0	0	0	0	0
1082	0	0	0	0	0	0	0	0	0	0	0	0	0	0	0	0	0	0	0	0	0	0	0	0	0	0	0	0	0	0	0	0	0	0	0	0	0	0	0	0	0	0	0	0	0	0	0	0	0
1083	0	0	-0.000495670319756923	0	0	0	0	0	0	0	0	0	0	0	0	0	0	0	0.00116767865483419	-0.000495670319756923	0	0	-0.000495670319756923	0	0	-0.000495670319756923	0	0	0	0	0	0.00116767865483419	0.00534272295441403	0	-0.000991340639513846	0	0	0	0	0	-0.000495670319756923	0	0	0	0	-0.000495670319756923	0	0	0
1084	0	0	0	0	0	0	0	0	0	0	0	0	0	0	0	0	0	0	0	0	0	0	0	0	0	0	0	0	0	0	0	0	0	0	0	0	0	0	0	0	0	0	0	0	0	0	0	0	0
1085	0	0	0	0	0	0	0.0128320287437444	0	0	0	0	0	-0.0125219133483596	0	0	-0.0187828700225394	0	0	0.0384960862312332	0	0	0.000620230790769501	0	0	-0.00626095667417982	0	0	0	0	0	0.000310115395384799	-0.00626095667417982	0	0	0	0	0	0	0.0128320287437444	-0.0313047833708991	0	0	0	0	0	0	0	0	0
1086	0	0	0	0	0	0	0	0	0	0	0	0	0	0	0	0	0	0	0	0	0	0	0	0	0	0	0	0	0	0	0	0	0	0	0	0	0	0	0	0	0	0	0	0	0	0	0	0	0
1087	-0.00302288322602098	0	0	0	0	0	0	0	0	0	0	0	0	0	0	0	0	0	0	0	0	0	0	0	0	0	0	0	0	0	0	0	0	0	0	0	0	0	0	0	0	0	-0.00302288322602098	0	0	0	0	0	0
1088	0	0	0	0	0	0	0	0	0	0	0	0	0	0	0	0	0	0	0	0	0	0	0	0	0	0	0	0	0	0	0	0	0	0	0	0	0	0	0	0	0	0	0	0	0	0	0	0	0
1089	0	0	0	0	0	0	0	0	0	0	0	0	0	0	0	0	0	0	0	0	0	0	0	0	0	0	0	0	0	0	0	0	0	0	0	0	0	0	0	0	0	0	0	0	0	0	0	0	0
1090	0	0	0	0	0	0	0	0	0	0	0	0	0	0	0	0	0	0	0	0	0	0	0	0	0	0	0	0	0	0	0	0	0	0	0	0	0	0	0	0	0	0	0	0	0	0	0	0	0
1091	0	0	0	0	0	0	0	0	0	0	0	0	0	0	0	0	0	0	0	0	0	0	0	0	0	0	0	0	0	0	0	0	0	-0.00337091908108746	0	0.0299670586694495	-0.00168545954054373	0.0246820862392509	0	0	0	0	0	0	0	0	0	0	0
1092	0	0	0	-0.00400256163944925	0	0.0179662234998203	0	-0.00400256163944925	0	0	-0.0080051232788985	0	0	0	0	0	0	0	0	0	-0.00400256163944925	0	-0.0080051232788985	0.0179662234998203	0	0	0	0	0	0	0	-0.0080051232788985	0	0	0	0	0	0	0	0	0	0	0	0	0	0	0	0	0
1093	0	0	0	0	0	0	0	0	-0.00805152979066022	0	0	0	0	0	0	0	0	0	0	0	0	0	0	0	0	0	0	0	0	0	0	0	0	0	0	0	0	0	0	0	0	0	0	0	0	0	0	0	0
1094	0	0	0	0	0	0	0	0	0	0	0	0	0	0	0	0	0	0	0	0	0	0	0	0	0	0	0	0	0	0	0	0	0	0	0	0.0423728813559322	0	0	0	0	0	0	0	0	0	0	0	0	0
1095	0	0	0	0	0	0	0	0	0	0	0	0	0	0	0	0	0	0	0	0	0	0	0	0	0	0	0	0	0	0	0	0	0	0	0	0	0	0	-0.00455933980759586	0	0	0	0	0	0	0	-0.00455933980759586	0	0
1096	0	0	0	0	0	0	0	0.00729026096057831	0	0.0105853710172542	0	0	-0.00329511005667589	0	0	0.0093903835022577	0	0	0.0105853710172542	0	-0.00329511005667589	0	-0.00329511005667589	0.0112854118644806	0	0	0	-0.00659022011335179	0	0	0	0	0.000700040847226519	0	0	0	0	0	0	-0.0124803993794771	0	-0.00659022011335179	-0.00329511005667589	0.164296133727767	-0.00329511005667589	-0.00988533017002768	0.0284610029950866	0	0
1097	-0.0592417061611374	0	0	0	0	0	0	0	0	0	0	0	0	0	0	0	0	0	0	0	0	0	0	0	0	0	0	0	0	0	0	0	0	0	0	0	0	0	0	0	0	0	0	0	0	0	0	0	0
1098	0	0	0	0	0	0	0	0	0	0	-0.00157304431265829	0	0	0	0	0	0	0	0	0	0	0	0	0	0	0	0	0	0	0	0	0	0	0	0	0	0	0	0	0	0	0	0	0	0	0	0	0	0
1099	-0.00640204865556978	-0.0128040973111396	0	0	0	0	0	0	0	0	0	0	0	0	0	0	0	-0.00640204865556978	0	0	0.0177210703526493	0	0	0	0	0	-0.0128040973111396	0	0	0	0	-0.00640204865556978	0	0	0	0	0.0177210703526493	0	0	0	0	0	0	0	0	0	0	0	0
1100	0	0	0	0	0	0	0	0	0	0	0	0	0	0	0	0	0	0	0	0	0	0	0	0	-0.0103329840493655	0	0	0	0	-0.115118174409127	0	0	0	-0.069856793573175	0	0	0	0	-0.0349283967865875	-0.0801897776225405	0.297619047619048	0	0	0	0	0	0	0	0
1101	0	0	0	0	0	0	0	0	0	0	0	0	0	0	0	0	0	0	0	0	0	-0.008911067545892	0	0	0.0167112299465241	0	0	0	0	0	0	0	0	0	0	0	0	0	0	0	0	0	0	0	0	0	0	0	0
1102	0	0	0	0	0	0	0	0	0	0	0	0	0	0	0	0	0	0	0	0	0	0	0	0	0	0	0	0	0	0	0	0	0	0	0	0	0	0	0	0	0	0	0	0	0	0	0	0	0
1103	0	0	0	0	0	0	0	0	0	0	0	0	0	0	0	0	0	0	0	0	0	0	0	0	0	0	0	0	0	0	0	0	0	0	0	0	0	0	0	0	0	0	0	0	0	0	0	0	0
1104	0	0	0	0	0	0	0	0	0	0	0	0	0	0	0	0	0	0	-0.089473022427816	0	-0.172460574295036	0	0	0	0	0	0	-0.0829875518672199	0	0	0	0	0	0	0	-1.02179250464903	0	0	0	0	-0.24896265560166	0	0	0	0	0	0	0	0
1105	0	0	0	0	0	0	0	0	0	0	0	0	0	0.00722334585379948	0	0	0	0	0.014446691707599	0	0	0	0.014446691707599	0	0	0	0	0	0	-0.0033526670466356	0	0	0	0	0.00387067880716388	0	0	0	0	0	-0.0067053340932712	0	0	0	0	0	0	0	0
1106	0	0	0	0	0	0	0	0	0	0	0	0	0	0	0	0	0	-0.00236694793898008	0	0	0.00313705806694482	0	0	0	0	0	0	0	0	0	0	0	0	0	0	0	0	0	0	0	0	0	0	0	0	0	0	0	0
1107	0	0	0	0	0.036101083032491	0	0	0	0	0	0	0	0	0	0	0	0	0	0	0	0	0	0	0	0	0	0	0	0	0	0	0	0	0	0	0	0	0	0	0	0	0	0	0	0	0	0	0	0
1108	0	0	0	0	0	0	0	0	0	0	0	0	0	0	0	0	0	0	0	0	0	0	0	0	0	0	0	0	0	0	0	0	0	0	0	0	0	0	0	0	0	0	0	0	0	0	0	0	0
1109	0	0	0	0	0	0	0	0	0	0	0	0	0	0	0	0	0	0	0	0	0	0.005536592867241	0	0	0	0	0	0	0	0	0	0	0	0	0	0	0	0	0	0	0	0	0	0	0	0	0	0	0
1110	0	0	0	0	0	0	0	0	0	0	0	0	0	0	0	0.00613346418056919	0	-0.00537880214076325	0	0	-0.00268940107038163	0	0	0	-0.0107576042815265	0	0.0122669283611384	0	0	0	0	0	0	0.00613346418056919	0	0	0	0	0	0	0	0	0	0	0	0	0	0	0
1111	0	0	0	0	0	0	0	0	0	0	0	0	0	0	0	0	0	0	0	0	0	0	0	0	0	0	0	0	0	0	0	0	0	0	0	0	0	0	0	0	0	0	0	0	0	0	0	0	0
1112	0	0	0	0	0	0	0	0	0	0	0	0	0	0	0	0	0	0	0	-0.00587924040214004	0	0	0	0	0	0	0	0	0	0	0.00689845474613687	0	0	0	0	0.00689845474613687	0	0	0	-0.00881886060321006	0	0	0	0	-0.00293962020107002	0	-0.00293962020107002	0	0
1113	0	0	0	0	0	0	0	0	0	0	0	0	0	0	-0.0156298843388559	0	0	-0.0312597686777118	0	0	0	0	0	0	0	0	0	0	0	0	0	0	0	0	0	0	0	0	0	0	0	0	0	0	0	0	0	0	0
1114	0	0	0	0	0	0	0	0	0	0	0	0	0	0	-0.00456808734182998	0	0	0	0	0	0	0	0	0	0	0	0	0	0	0	0	0	0	0	0	0	-0.00913617468365995	0	0	0	0.0417121394312812	0	0	0	0	0	0	0	0
1115	0	0	0	0	0	0	0	0	0	0	0	0	0	0	0	-0.0346981263011797	0	0	0.0225733634311512	0	0	0	0	0	0	0	0	0	0	0	0	-0.00867453157529493	0	-0.00867453157529493	0	0	0	-0.0173490631505899	-0.124893673348863	-0.0260235947258848	0.033021963992274	-0.0173490631505899	-0.0346981263011797	-0.00867453157529493	-0.0173490631505899	0	0	-0.00867453157529493	0
1116	0	0	0	0	0	0	0	0	0	0	0	0	0	0	0	0	0	0	0	0	0	0	0	0	0	0	0	0	0	0	0	0	0	0	0	0	0	0	0	0	0	0	0	0	0	0	0	0	0
1117	0	0	0	0	0	0	0	0	0	0	0	0	0	0	0	0	0	0	0	0	0	0	0	0	0	0	0	0	0	0	0	0	0	0	0	0	0	0	0	0	0.258196860271929	0	0	0	0.176991150442478	0	0	0	-0.0957854406130268
1118	0	0	0	0	-0.00374868795921427	0.00839771582129661	-0.00749737591842855	0.00839771582129661	-0.00374868795921427	-0.00749737591842855	0	0	0	0	0.000900339902868061	-0.00374868795921427	-0.00749737591842855	0.00839771582129661	0	0	0	0	-0.0112460638776428	0	-0.0149947518368571	0	0	-0.00749737591842855	0	-0.00749737591842855	0	-0.00749737591842855	0	-0.0149947518368571	0	-0.00374868795921427	0	0.00464902786208234	0	0.0466376069685653	-0.0253404758116319	-0.00374868795921427	-0.0262408157144999	0	0	0	0.00464902786208234	-0.0112460638776428	0
1119	0	0	0	0	0	0	0	0	0	0	0	0	0	0	0	0	-0.00924385283786282	0	0	-0.00924385283786282	0	0	0	0	0	0	0	0	0	0	0	-0.0184877056757256	0	0	0	0	-0.00924385283786282	0	0	0	-0.00924385283786282	-0.0184877056757256	-0.00924385283786282	0	0	0	0	0.0026004427848396	0
1120	0	0	0	0	0	0	0	0	0	0	0	0	0	0	0	0	0	0	0	0	0	0	0	0	0	0	0	0	0	0	0	0.00368595650571323	0	0	0	0	0	0	0	0	0	0	0	0	0	0	0	0	0
1121	0	-0.00110348480501424	0	0	0	0	0	0	0	0	0	0	0	0	0	-0.00110348480501424	0	0	0	0	0	0	0	0	0	0	0	0	0	0	0	0	0	0	0	0	0	0	0	0	0	0	0	0	0	0	0	0	0
1122	0	0	0	0	0	0	0	0	0	0	0	0	0	0	0	0	0	0	0	0	0	0	0	0	0	0	0	0	0	0	0	0	0	0	0	0	0	0	0	0	0	0	0	0	0	0	0	0	0
1123	0	0	0	0	0	0	0	0	-0.00349027957139367	0.00613722842764208	0	0	0	0	0	0	0	0	0	0	0	0	0	0	0	0	0	0	0	0	-0.00349027957139367	0	0	0	0	0	0	0	0	0	0	0	0	0	0	0	0	0	0
1124	0	0	0	0	0	0	0	0	0	0	0	0	0	0	0	0	0	0	0	0	0	0.0267594327000268	0	0	0	0	0	0	0	0	0	0	0	0	0	0	0	0	0	0	0	0	0	0	0	0	0	0	0
1125	-0.0156445556946183	0	-0.0156445556946183	-0.0469336670838548	0.0346260387811634	0	0	0	-0.0156445556946183	0	0	0	0	0	0	0	0	0.0189814830865451	0	0	0	-0.0469336670838548	0.0692520775623269	0	-0.0625782227784731	0	0	-0.0156445556946183	0	0	0	-0.0469336670838548	0.0346260387811634	0	-0.0156445556946183	0.0379629661730904	-0.0156445556946183	0	-0.0312891113892365	0	-0.0469336670838548	-0.0592412953865462	-0.0782227784730914	0	0.0346260387811634	-0.0156445556946183	0	0.0189814830865451	-0.0625782227784731
1126	0	0	0	0	0	0	0	0	0.0528710109867417	0	0	0	0.0334560053529609	-0.04212299915754	0	0	0	0	0	-0.01404099971918	0	0	0	0	0.0194150056337809	0	0	0	0	0	0	0	0.0906722571360399	0	0.285851078592112	0	0.23298006760537	-0.02808199943836	0	0.299892078311292	0	0	0.0351941016714949	0	0	0.243728079434572	0	0	0
1127	0	0	0	0	0	0	0	0	0	0	0	0	-0.0269396551724138	0	0	0	0	0	0	0	0	0	0	0	0	0	0	0	0	0	0	0	-0.0269396551724138	0	-0.0538793103448276	0	0	0	0	0	0	0	-0.0269396551724138	0	0	0	0	0	0
1128	-0.040551500405515	0	-0.040551500405515	-0.08110300081103	-1.03667575723107	-0.040551500405515	-0.289085496619475	-0.007629415697731	-0.103991247904223	0	0	-0.56772100567721	-0.08110300081103	0	0	0	-0.08110300081103	0	0	-0.040551500405515	0	0	0	0.342075256556442	0	-0.040551500405515	0	0	0	0	0	0	-0.040551500405515	-0.332041418941851	0	0.549641602417735	0	-0.040551500405515	0	0.318354709568951	-0.364963503649635	1.5912649201315	-0.071069163196438	0.301523756150927	0	0.073473585113299	0	0	0
1129	0	0	0	0	0	0	0	0	0	0	0	0	-0.00516288915276989	0	0	0	0	0	0	0	0	0	0	0	0	0	0	0	0	0	0	0	-0.00516288915276989	0	0	0	0	0.012402331638348	0	0	0	0	0	0.012402331638348	0	0	0	0	0
1130	0	0	0	-0.0582920431361119	0	0	-0.0582920431361119	0	0	0.0965545755902201	0	-0.0874380647041679	0	0	0.159404874169358	0	0	0	0	0	0	0	0	-0.286901960237534	0	0	0	0	0	0	0.183992640294388	0	0	0	0	0	0	0	0	0	0	0.0919963201471941	0	0	0	0	0	0	-0.029146021568056
1131	0	0	0	0	0	0	0	0	0	0	0	0	0	0	0	0.0108342361863489	0	0	0	0	0	0	0	0	0	0	0	0	0	0	0	0	0	0	-0.0117439812096301	0	0	0	0	0	0	0	0	0	0	0	0	0.0216684723726977	0
1132	0	0	0	0	0	0	0	0	0	0	0	0	0	0	0	0	0	0	0	0	0	0	0	0	0	0	0	0	0	0	0	0	0	0	0	0	0	0	0	0	0	0	0	0	0	0	0	0	0
1133	0	0	0	0	0	0	0	0	0	0	0	0	0	0	0	0	0	0	0	0	0	0	0	0	0	0	0	0	0	0	0	0	0	0	0	0	0	0	0	0	0	0	0	0	0	0	0	0	0
1134	0	0	0	0	0	0	0	0	0	0	0	0	0	0	0	0	0	0	0	0	0	0	0	0	0	0	0	0	0	0	0	0	0	0	0	0	0	0	0	0	0	0	0	0	0	0	0	0	0
1135	0	0	0	0	0	0	-0.00165880118438405	0	0	0	-0.00165880118438405	0	0	0	0	0	-0.000829400592192023	0	0	0	0	0	0	-0.000829400592192023	-0.00165880118438405	0	0	0	0	0	0	-0.00165880118438405	0	0	0	0	0	0.00243036990229913	0	0.00243036990229913	0	0	0	0	0	0	-0.00248820177657607	0	0
1136	0	0	0	0	0	0	0	0	0	0	0	0	0	0	0	0	0	0	0	0	0	0	0	0	0	0	0	0	0	0	0	0	0	0	0	0	0	0	0	0	0	0	0	0	0	0	0.15748031496063	0	-0.0705218617771509
1137	0	0	0	0	0	0	0	0	0	0	0	0	0	0	0	0	0	0	0	0	0	0	0	0	0	0	0	0	0	0	0	0	0	0	0	0	0	0	0	0	0	0	0	0	0	0	0.00902282775421817	0	0
1138	0	0	0	0	0	0	0	0	0	0	0	0	0.0174523690957045	0	0	0	0	0	0	-0.028587764436821	0	0	0	0	0	-0.0037117984470388	0	0	0	0	-0.00571755288736421	0	-0.00571755288736421	0	0	-0.00571755288736421	0	0	0	0	0	0	0	-0.00571755288736421	0	0	0	0	0
1139	0	0	0	0	0	-0.0625	0	0	0	0	0	0	0	0	0	0	0	0	0	0	0.38659793814433	0	0	0	0	0	0	0	0	0	0	0	0	0	0	0	0	0	-0.0625	0	0	0	0	0	0	0	0	0	-0.0625
1140	0	-0.010612331529237	0	0	-0.0212246630584739	0	0	0	0	0	0	-0.010612331529237	0	0	0	0	0	0	0	-0.0424493261169479	0	0	-0.0318369945877109	0	0	0	0	0	0	0	0	0	0	0	0.0484730974309258	0	0	0	0	0	0	0	0	0	0	0	0	0	0.0242365487154629
1141	0	0	0	0	0	0	0	0	0	0	0	0	0	0	0	0	-0.0386922035209905	0	0	0	0	0	0	0	0	0	0	0	0	0	0	0	0	0	0	0	0	0	0	0	0	0	0	-0.0386922035209905	0	0	0	0	0
1142	0	0	0	0	0	0	0	0	0	0	0	0	0	0	0	0	0	0	0	0	0	0	0	0	0	0	0	0	0	0	0	0	0	0	0	0	0	0	0	0	0	0	0	0	0	0	0	0	0
1143	0	0	0	0	0	0	0	0	0	0	0	0	0	0	0	0	0	0	0	-0.00539316147125445	0	0	0	0	0	0	0	0	0	0	0	0	0	0	0	0	0	0	0	0	0	0	0	0	0	0	0	0	0
1144	0	0	0	0	0	0	0	0	0	0	0	-0.0274047684297068	0	0	0	0	0	0	0	0	0	0	0	0	0	0	0	0	0	0	0	0	0	0	0	0	-0.0274047684297068	0	0	0	0	0	0	0	0	0	0	0	0
1145	0	0	0	0	0	0	0	0	0	0	0	0	0	-0.0121921482565228	0	0	0	0	0	0	0	0.0280977802753582	0	0	0	0	0.0280977802753582	0	0	0.0440034122941937	0	0	0	0	0	0	0	-0.0121921482565228	0	-0.0365764447695684	0	0	0.0721011925695519	0	0	0	0	0	0
1146	0	0	0	0	0	0	0	0	0	0	0	0	0	0	0	0	0	0	0	0	0	0	0	0	0	0	0	0	0	0	0	0	0	0	0	0	0	0	0	0	0	0	0	0	0	0	0	0	0
1147	0	-0.00490340296165539	0	0	-0.00490340296165539	0	0	0	0	0.00476123413122177	0	0	0	0	0	0	0	0	0	0	0	0	0	0	0	0	0	0	0	0	0	0	0	-0.00490340296165539	0.00966463709287716	0	-0.00490340296165539	0	0	0	0	0	0	0	0	0	0	0	0
1148	0	0	0	0	0	0	0	0	0	0	0	0	0	0	0	0	0	0	0	0	0	0	0	0	-0.00296340198547933	0	0	0	0	0	0	0	0	0	0.00720876585928489	0	0	-0.00296340198547933	0	0	0.0343623891992713	0	0	-0.00889020595643799	0	0	0.00720876585928489	0	0
1149	0	0	0	0	0	0	0	0	0	0	0	0	0	0	0	0	0	0	0	0	0	0	0	0	0	0	0	0	0	0	0	0	0	0	0	0	0	0	0	0	0	0	0	0	0.0102480016396803	0	0	0	0
1150	0	0	0	0	0	0	0	0	-0.0162311313098523	0	0	0	0	0	0	0	0	0	0	0	0.0495785820525533	0	0	0	0	-0.0486933939295569	0	0	-0.0324622626197046	0	-0.0324622626197046	0	-0.0324622626197046	0	0	-0.0811556565492615	-0.0162311313098523	0	0	0	-0.0162311313098523	0	-0.0324622626197046	0.0829260327952543	0	0	0	0	0
1151	-0.031001343391547	0	0	0.0252206809583859	0	-0.031001343391547	0	-0.0103337811305157	0	0	0	0.0252206809583859	0	0	0	0.0252206809583859	0.0297737996557405	-0.0380095495605144	0	0.0252206809583859	0	0	0	0	0	0	0	0.0252206809583859	0.0504413619167718	-0.0103337811305157	0	0	-0.0103337811305157	0	0	-0.0735640116494162	-0.0103337811305157	0.0537669368783194	-0.0103337811305157	0	0	0	0.0549944806141263	0	-0.0413351245220626	0	0	0.0252206809583859	0
1152	0	0	0	-0.0113895216400911	0	0	0	-0.0113895216400911	0	0	0	0	0	0	0	0	-0.0113895216400911	0	0	0	0.0877963125548727	0	0	0	0	0	0	0	0	-0.0113895216400911	0	0	0	0	0	0.0292654375182909	-0.0113895216400911	0	0	0	0	-0.0113895216400911	0	0	0	0	0	0	0
1153	0	0	0	0	0	0	0	0	0	0	0	0	0	0	0	0	0	0	0	0	0	0	0	0	0	0	0	0	0	0	0	0	0	0	0	0	0	0	0	0	0	0	0	0	0	0	0	0	0
1154	0	0	0	0	0	0	-0.0171614896172988	0	0	-0.0171614896172988	0	0	0	0	0	0	0	0	0	-0.0171614896172988	0	0	0	-0.0171614896172988	0	0	0	0	0	0	0	0	0	0	0	0	0	0	0	0	0	0	0	0	0	0	0	0	0
1155	0	0	-0.00615991129727732	0	0	0	0	0	0	0	0	0	0	0	0	0	0	0	0	0.032200933827081	0	0	0	0	0	0	0	0	-0.00615991129727732	0.0037806443189859	0	0	0	0	0	0	0	0	0.0161004669135405	0	0	0	0	0	0.0161004669135405	0	0	0	0
1156	0	0	0	0	0	0	0	0	0	0	0	0	0	0	0	0	0	0	0	0	0	0	0	0	0	0	0	0	0	0	0	0	0	0	0	0	0	0.0481231953801732	0	0	0	0	-0.0211685012701101	0	0	0	0	0	0
1157	0	0	0	0	0	0	0	0	0	0	0	0	0	0	0	0	0	0	0	0	0	0	0	0	0	-0.0132257637878587	0	0.0609384521633151	0	0	0	0	0	0	0	0	0	0	0	0	0	0	0	0	0	0	0	0	0
1158	0	0	0	0	0	0	0	-0.03725782414307	0	0	0	0	0	0	0	0	0	0	0	0	0	0	0	0	0	0	0	0	0	0	-0.0745156482861401	0	0	0	0	-0.03725782414307	0	0	0	0	0	0	0	0	0	0	0	0	0
1159	0	0	0	-0.0176242509693338	0	0	0	0	0	0	0	0	0	0	0	0.035650623885918	0	-0.0352485019386676	0	0	-0.0352485019386676	-0.0528727529080014	0	0	0	0	0	0	0	0	0	0	0	0	0	0	0	0	0	0	0	0	0	0	0	0	0	0	0
1160	0	0	0	0	0	0	0	0	0	0	0.133486436605628	0	0	0	0	0	0	0	0	0	0	0	0	0	0	0.0221359898820039	0	0	0	0	0	0	0	0	0	0	0	0	0	0	0	0	0	0	0	0	0	0	0
1161	0	0	0	0	0	0	0	0	0	0	0	0	0	0	0	0	0	0	0	0	0	0	0	0	0	0.159489633173844	0	0	-0.270758122743682	-0.0902527075812274	0	0	0	0	0	0	0	0	0	0	0	0	-0.0902527075812274	0	0	0	0	0	-0.0902527075812274
1162	0	0	0	0	0	0	0	0	0	0	0	0	0	0	0	0	0	0	0	0	0	0	0	0	0	0	0	0	0	0	0	0	0	0	0	0	0	0	0	0	0	0	0	0	0	0	0.0436839331330613	0	0
1163	0	0	0	0	0	0	0	0	0	0	0	0	0	0	0	0	0	0	0	0	0	0	0	0	0	0	0	0	0	0	0	0	0	0	0	0	0	0	0	0	0	0	0	0	0	0	0	0	0
1164	0.015240725547583	-0.0716142856629126	-0.0379648185831365	-0.0923176982326062	-0.0880023467292461	-0.0477428571086083	0.166500645504662	-0.0575208956340804	-0.066151598640801	-0.032228140989383	0.125093820365274	-0.176004693458492	0.120778468861914	0.0750562922191644	-0.0684462696783025	0.120778468861914	-0.0782243082037743	-0.0293341155764154	0.0163880610663337	0	0.0250187640730548	0	0	0	0	0	0	0	0	0	0	0	0	0	0	0	0	0	0	0	0	0	0	0	0	0	0	0	0
1165	0	0	0	0	0	0	0	0	0	0	0	0	0	0.0290697674418605	0	0	0	0	0	0	0	0	0	0	0	0	0	0	0	0	0	0.0290697674418605	0	0	0	0	-0.014421690222094	0	0	0	0	0	0	0	0	0	0	0	0
1166	0	0	0	0	0	0	0	0	0	0	0	0	0	0	0	0	0	0	0	0	0	0	0	0	0	0	0	0	0	0	0	0	0	0	0	0	0	0	0	0	0	0	0	0	0	0	0	0	0
1167	0	0	0	0	0	0	0	0	0	0	0	0	0	0	0	0	0	0	0	0	0	0	0	0	0	0	0	0	0	0	0	0	0	0	0	0	0	0	0	0	0	0	0	0	0	0	0	0	0
1168	0	0	0	0	0	0	0	0	0	0	0	0	0	0	0	0	0	0	0	0	0	0	0	0	0	0	0	0	0	0	0	0	0	0	0	0	0	0	0	0	0	0	0	0	0	0	0	0	0
1169	0	0	0	0	0	0	0	0	0	0	-0.0628535512256442	0	-0.125707102451288	0	0	0	0	0	0	0	0	0	0	0	0	0	0	0	0	0	0	0	0	0	0	0	0	0	0	0	0	0	0	0.150375939849624	0	-0.251414204902577	0	0	0
1170	0	0	0	0	0	0	0	0	0	0	0	0	0	0	0	0	0	0	-0.0203873598369011	0	0	0	0	0	0	0	0	0	-0.0407747196738022	0	0	0	0	0	0	0	0	0	0	0	0	0	0	0	0	0	0	0	0
1171	0.132802124833997	0	0	0.132802124833997	0	0	0	0	0	0	0	0	0	0	0	0	0	0	0	0	0	0	0	0	0	0	0	0	0	0	0	0	0	0	0	0	0	0	0	0	0	0	0	0	0	0	0	0	0
1172	0	0	-0.0490196078431373	0	0.113250283125708	-0.343137254901961	-0.245098039215686	0	0.0642306752825707	0	0.0152110674394335	0	-0.0980392156862745	0	0	0	-0.0490196078431373	0	-0.0490196078431373	0	0	0	0.0642306752825707	0	0	0	0	0	0	0	0	0	0	0	0	0	0	0	-0.196078431372549	0	0	0	0	0	0	0	-0.0490196078431373	0	-0.0490196078431373
1173	0	0	0	0	0	0	0	0	0	0	0	0	0	0	0	0	0	0	0	0	0	0	0	0	0	0	0	0	0	0	0	0	0	0	0	0	0	0	0	0	0	0	0	0	0	0	0	0	0
1174	0	0	0	0	0	0	0	0	0	0	0	0	0	0	0	0	0	0	0	0	0	0	0	0	0	0	0	0	0	0	0	0	0	0	0	0	0	0	0	0	0	0	0	0	0	0	0	0	0
1175	0	0	0	0	0	-0.0222172850477672	0	0	0	0	0	0	0	0	0	0	0	0	0	0	0	0	0	0	0	0	0	0	0	0	0	0	0	0	0	0	0	0	0	0	0	0	0	0	0	0	0	0	0
1176	0	0	0	0	0	0	0	0	0	0	0	0	0	0	0	0	0	0	0	0	0	0	0	0	0	0	0	0	0	0	0	0	0	0	0	0	0	0	0	0	0	0	0	0	0	0	0	0	0
1177	0	0	0	0	0	0	0	0	0	0	0	0	0	-0.0154726907009129	0	0	0	0	0	0.0405679513184584	0	0	0	0	0	0	0	0	0	0	0	0	0	0	0	0	0	0	0	0	0	0	0	0	0	0	0	0	0
1178	0	0	0	0	0	0	0	0	0	0	0	0	0.0109777142610214	0	0	0	0	0	0	0	-0.00350152316257572	0	0	0	0	0	0	0	0	0	0	0	0	0	0	0	0	0	0	0	0	0	0	0	0	0.0089903802930864	0	0	-0.00350152316257572
1179	0	0	0	0	0	0	0	0	0	0	0	0	0	0	0	0	0	0	0	0	0	0	0	0	0	0	0	0	0	0	0	0	0	0	0	0	0	0	0	0	0	0	0	0	0	0	0	0	0
1180	0	0	0	0	0	0	0	0	0	0	0	0	0	0	0	0	0	0	0	0	0	0	0	0	0	0	0	0	0	0	0	0	0	0	0	0	0	0	0	0	0	0	0	0	0	0	0	0	0
1181	0	0	0	0	0	0	0	0	0	0	0	0	0	0	0	0	0	0	0	0	0	0	0	0	0	0	0	0	0	0	0	0	0	0	0	0	0	0	0	0	0	0	0	0	0	0	0	0	0
1182	0	0	0	0	0	0	0	0	0	0	0	0	0	0	0	0	0	0	0	0	0	0	0	0.252387391549012	0	0	0	0	0	0	0	0	0	0	0	-0.684931506849315	0	0.448082107791674	0	-0.489236790606654	0.214592274678112	-0.0978473581213307	0	0	-2.29962288872279	0.116744916556781	-0.293542074363992	-0.364932850675601	-0.195694716242661
1183	0	0	0	0	0	0	0	0	0	0	0	0	0	0	0	0	0	0	0	0	0	0	0	0	0	0	0	0	0	0	0	0	0	0	0	0	0	0	0	0	0	0	-0.00278963372109242	0	0	0	0	0	-0.00278963372109242
1184	0	0	0	0	-0.00949036727721363	0	0	0	0	-0.00949036727721363	0	0	0	0.024330900243309	0	-0.00949036727721363	0	0	0	0	0.072992700729927	0	0	0	0	0	0	0	0	0	0	0	0	0	0	0	0	0	0	0	0	0	0	0	0	0	0	0	0
1185	0	0	0	0	-0.00691706439786954	0	0	0	0	0	0	-0.00691706439786954	0	0	0	0	0	0	0	0	0	0	0	0	0	0	0	0	0	0	-0.00691706439786954	0	0	-0.0138341287957391	0	0	0	0	0	0	0	0	0	0	0	0	0	0	0
1186	0	0	0	0	0	0	0	0	0	0	0	0	0	0	0	0	0	0	0	0	0	0	0	0	0	0	0	0	0	0	0	0	0	0	0	0	0	0	0	0	0	0	0	0	0	0	0	0	0
1187	0	0	0	0	0	0	0	0	0	0	0	0	0	0	0	0	0	0	0	0	0	0	0	0	0	0	0	0	0	0	0	0	0	0	0	0	0	0	0	0	0	0	0	0	0	0	0	0	0
1188	0	0	0	0	0	0	0	0	0	0	0	0	0	0	0	0	0	0	0	0	0	0	0	0	0	0	0	0	0	0	0	0	0	0	0	0	0	0	0	0	0	0	0	0	0	0	0	0	0
1189	0	0	0	0	0	0	0	0	-0.0115326951908661	0	0	0	0	0	0	0	0	0	0.0091370030315399	0	0	0	0	0	0	0	0	0	0	0	0	0	0	0	0	0	0	0	0	0	0	0	0	0	0	0	0	0	0
1190	0.127959053103007	0	0	0	0	0	-0.103788271925272	0	0	0	0	0	0	0	0	-0.0259470679813181	0	0	0	0	0	-0.0259470679813181	0	0	0	0	-0.0259470679813181	0	0	0	0	0	0	0	0	0	0	0	-0.0518941359626362	0	0	0	0	0	0	0	0	0	-0.0259470679813181
1191	0	0	0	0	0	0	0	0	0	0	0	0	0	0	0	0	0	0	0	0	0	0	0	0	0	0	-0.0019257062527682	0	0	0	0	0	0	0	0	0	0	0	0	0	0	0	-0.00577711875830461	0	0	0	0	-0.0019257062527682	0
1192	0	-0.0233644859813084	0	0	0	0	0	0	0	0	0	0	0	0	0	0	0	0	0	0	0	0	-0.0129832352140566	0	-0.0233644859813084	0	0.0571102227298686	0	0	0	0	0	-0.0233644859813084	0	0	0	0.0207625015345034	0	0	0	0.0103812507672518	0	0	0	0	0	0	0	0
1193	0	0	0	0	0	0	0	0	0	0	0	0	0	0	0	0	0	0	0	0	0	0	0	0	0	0	0	0	0	0	0	0	0	0	0	0	0	0	0	-0.0223313979455114	0	0	0	0	0	0	0	0	0
1194	0	0	0	-0.00591856060606061	0	0	0	0	0.0232018561484919	0	0	0	0	0	0	0	0	0	0	0	0	0	0	0	0	0	0	0	0	0	0	0	-0.00591856060606061	0	0	-0.00591856060606061	0	0	0	0	0	0	0	0	0	0	0	0	0
1195	0	0	0	0	0	0	0	0	0	0	0	0	0	0	0	0	0	0	0	0	0	0	0	0	0	0	0	0	0	0	0	0	0	0	0	0	0	0	0	0	0	0	0	0	0	0	0	0	0
1196	0	0	0	0	0	0	0	0	0	0	0	0	0	0	0	0	0	0	0	0	0	0	0	0	0	0	0	0	0	0	0	0	0	0	0	0	0	0	0	0	0	0	0	0	0	0	0	0	0
1197	0	0	0	0	0	0	0	0	-0.00912575287461216	0	0	0	0	0	0	0	0	0	0	0	0	0	0	0	-0.00912575287461216	0.0537634408602151	0	0	0	0	0	0	0	0	0.0268817204301075	0	0.0086302146808832	0	0	0	0	0	0	0	0	0	0	0	0
1198	0	0	0	0	0	0	0	0	0	0	0	0	0	0	0	0	0	0	0	0	0	0	0	0	0	0	0	0	0	0	0	0	0	0	0	0	0	0	0	0	0	0	0	0	0	0	-0.0170096955264501	0	0.0512496901390789
1199	0	0	0	0	0	0	0	0	0	0	0	0	0	0	0	0	0	0	0	0	0	0	0	0	0	0	0	0	0	0	0	0	0	0	0	0	0	0	0	0	0	0	0	0	0	0	0	0	0
1200	0	0	0	0.0768639508070715	0	0	0	0	0	0	0	0	0	0	0	0	0	0	-0.029146021568056	0	0	0	0	0	0	0	0	0	0	0	0	0	0	0	0	0	0	0	0	0	0	0	0	0	0	0	0	0	0
1201	0	0	0	0	0	0	0	0	0	0	0	0	0	-0.00159015376786935	0	0	0	0	0	0	0	0	0.00395616568421886	0	0	0	0.00395616568421886	0	0	0	0	0	0	0	0	0	0	0	-0.00159015376786935	0	0	0	0	0	0	0	0	0	0
1202	0	0	0	0	0	0	0	0	0	0	0	0	0	0	0	0	0	0	0	-0.00612444879960804	0	0	0	0	0	0	0	0	0	0	0	0	0	0	0	0	0	0	0	0	0	0	0	0	0	0	0	0	0
1203	0	0	0	0	0	0	0	0	0	0	0	0	0	0	0	0	0	0	0	0	0	0	0	0	0	0	0	0	0	0	0	0	0	0	0	0	0	0	0	0	0	0	0	0	0	0	0	0	0
1204	0	0	0	0	0	0	0	0	0	0	0	0	0	0	0	0	0	0	0	0	0	0	0	0	0	0	0	0	0	0	0	0	-0.00902608538676776	0	0	0	0	0	0	0	0	0	0	0	0	0	0	0	0
1205	0	0	0	0	0	0	0	0	0	0	0	0	0	0	0	0	0	0	0	0	0	0	0	0	0	0	0	0	0	0	0	0	0	0	0	0	0	0	0	0	0	0	0	0	0	0	0	0	0
1206	0	0	0	0	0	0	0	0	0	0	0	0	0	0	0	0	0	0	0	0	0	0	0	0	0	0	0	0	0	0	0	0	0	0	0	0	0	0	0	0	0	0	0	0	0	0	0	0	0
1207	0	0	0	0	0	0	0	0	0	0	0	0	0	0	0	0	0	0	0	0	0	0	0	0	0	0	0	0	0	0	0	0	0	0	0	0	0	0	0	0	0	-0.00699839037021485	0	0	0	0	0	0	0
1208	0	0	0.0129610910612893	-0.026978417266187	0	0	0	0	-0.00899280575539568	0	0	0	0	0	0	0	0	0	0	0	-0.00899280575539568	0	0	0	0	0	0	0	0	0	0	0	0	0	0	0	0	0	0	0	0	0	0	0	0	0	0	0	0
1209	0	0	0	0	0	0	0	0	0	0	0	0	0	0	0	0	0	0	0	0	0	-0.0146198830409357	0	0	0	0	0	0	0	0	0.086052660068489	0	0	0	0	-0.10233918128655	0	-0.0146198830409357	-0.0292397660818713	0	-0.168961974059323	0	0	-0.0487645985158851	-0.0146198830409357	0	-0.0730994152046784	0	0
1210	0	0	0	0	0	0	0	0	0	0	0	0	0	0	0	0	0	0	0	0	0	0	0	0	0	0	0	0	0	0	0	0	0	0	0	0	0	0	0	0	0	0	0	0	0	0	0	0	0
1211	0	0	0	0	0	0	0	0	0.107066381156317	-0.0416319733555371	0	0	0	-0.0416319733555371	0	0	0	0	0	0	0	0	0	0	0	0	0	0	0	-0.0832639467110741	0	0	0	0	-0.0416319733555371	0	0	0	0	0	0	0	0	0	0	0	0	0	0
1212	0	0	0	0	0	0	0	0	0	0	0	0	0	0	0	0	0	0	0	0	0	0	0	0	0	0	0	0	0	0	0	0	0	0	0	0	0	0	0	0	0	0	0	0	0	0	0	0	0
1213	0	0	0	0	0	0	0	0	0	0	0	0	0	0	0	0	0	0	0	0	0	0	0	0	0	0	0	0	0	0	0	0	0	0	0	0	0	0	0	0	0	0	-0.0633057930029466	-0.0128932439401753	0	-0.0257864878803507	0	0	0
1214	0	0	0	0	0	0	0	0	0	0	0	0	0	0	0	0	0	0	0	0	0	0	0	0	0	0	0	0	0	0	0	0	0	0	0	0	0	0	0	0	0	0	0	0	0	0	0	0	0
1215	0.292682926829268	0	0	0	0	0	0	0	0	0	0	0	0	0	0	0	-0.0428449014567266	0	0	0	0	0	0	0	0	0	0	0	0	0	0	0	0	0	0	0	0	0	0	0	0	0	0.0975609756097561	0	0	0	-0.0428449014567266	0	-0.0428449014567266
1216	0	0	0	0	0	0	0	0	0	0	0	0	0	0	0	0	0	0	0	0	0	0	0	0	0	0	0	0	0	0	0	0	0	0	0	0	0	0	0	0	-0.0178316690442225	0	0	-0.0178316690442225	0	0	0	0.035498757543486	0
1217	0	0	0	0	0	0	0	0	0	0	0	0	0	0	0	0	0	0	0	0	0	0	0	0	0	0	0	0	0	0	0	0	0	0	0	0	0	0	0	0	0	0	0	0	0	0	0	0	0
1218	0	0	0	0	0	0	0	0	0	0	0	0	0	0	0	0	0	0	0	0	0	0	0	0	0	0	0	0	0	0	0	0	0	0	0	0	0	0	0	0	0	0	0	0	0	0	0	0	0
1219	0	0	0	0	0	0	0	0	0	0	0	0	-0.0966183574879227	0	0	0	0	0	0.114798132998335	0.105708245243129	0	0	-0.0966183574879227	0	0	0	0	-0.0966183574879227	0	-0.0483091787439614	0	0	0.172197199497503	0	0	-0.07843858197751	-0.0966183574879227	-0.07843858197751	0	0	0	0	0	0	0	0	0	0	0
1220	0	0	0	0	0	0	0	0	0	0	0	0	0	0	0	0	0	0	0	0	0	0	0	0	0	0	0	0	0	0	0	0	0	0	0.0165645188007288	0	0	0	0	0	0	0	0	0	0	0	0	-0.0070482097547223	0
1221	0	0	0	0.0531914893617021	-0.0275633958103638	0	0	0	0	-0.0275633958103638	0	0	0	0	-0.0275633958103638	0	0	0	0	0	0	0	0	0	0	0	0	-0.0551267916207277	0	0	0	0	0	0	0	0	0	0	0	0	0	0	0	0	0	0	0	0	0
1222	0	0	0	0	0	0	0	0	0	0	0	0	0	0	0	0	0	0	0	0	0	0	0	0	0	0	0	0	0	0	0	0	0	0	0	0	0	0	0	0	0	0	0	0	0	0	0	0	0
1223	0	0	0.0446030330062444	-0.0181818181818182	0	0	0.008239396642608	0	0	-0.0363636363636364	0	0	0	-0.0181818181818182	0	0	0	-0.0181818181818182	0	0	0	0	0	0	0.0892060660124888	0.008239396642608	0	0.0892060660124888	0	0.0446030330062444	0	0	0	-0.0363636363636364	0	0	0	0	-0.0181818181818182	0.0892060660124888	0	0	0	0.0446030330062444	-0.0181818181818182	0	0	0.0446030330062444	0
1224	0	0	0	0	0	0	0	0	0	0	0.0174535299764377	0	0	0	0	0	0	0	0	0	0	0	0	0	0	0	0	0	-0.00403697872512212	0	0	0	0	0	0.000652807537974628	0	0	0	-0.0195320860876359	0	0	-0.0121109361753664	0	0	-0.00403697872512212	0.00872676498821887	-0.0222634497368088	0	0.0140693587892902
1225	0	-0.00432395036104985	0	0	-0.00432395036104985	-0.0216197518052493	-0.00432395036104985	0.0112473287594196	-0.00432395036104985	0	0	0	0.0138467567967396	-0.0129718510831496	0.0250940855561592	0.0224946575188393	0	0	0	0	0.0112473287594196	0	0	0	-0.029392746813759	0	0	0	0	0	-0.0060484726847798	0	0	0	0	-0.00864790072209971	0	-0.00864790072209971	-0.00432395036104985	0	0	0	0	0	0	0	0	0	0
1226	0	0	0	0	0	0	0	0	0	0	0	0	0	0	0	0	0	0	0	0	0	0	0	0	0	0	0	0	0	0	0	0	0	0	0	0	0	0	0	0	0	0	0	0	0	0	0	0	0
1227	0	0	0	0	0	0	0	0	0	0	0	0	0	0	0	0	0	0	0	0	0	0	0	0	0	0	0	0	0	-0.0038627935723115	0	0	0	0	0	0	0	0	0	0	0	0	0	0	0	0	0	0	0
1228	0	-0.00431015904486876	0	-0.00862031808973751	0	-0.00862031808973751	0	0	0	0	0	-0.00431015904486876	0	0	0	0	0	0	0	-0.00431015904486876	0	0	0	0	0	0	0	0	0	0	-0.00862031808973751	0	0	0	0	0	0	0	0	0	0	0	0	0	0	0	0	0	0
1229	0	0.011530269967439	0	0	0	0	0	0	-0.019361833952912	0	0	0	0	-0.00774473358116481	0	0	0	0	0	0	-0.00292598269401384	0	0.0240937544357548	-0.0038723667905824	0	0.000946384096568551	0	0	0	0	0	0	0	0	0	0.000946384096568551	0	0	0	0	0	0	0	0	0	0	0	0	0
1230	0	0	0	0	0	0	0	0	0	0	0	0	0	0	0	0	0	0	0	0	0	0	0	0	0	0	0	0	0	0	0	0	0	0	0	0	0	0	0	0	0	0	0	0	0	0	0	0	0
1231	0	0	0	0	0	0	0	0	0	0	0	-0.042185192997258	0	0	0	0	0	0	0	0	0	0	0	0	0	0	0	0	0	0	0	0	0	0	0	0	0	0	-0.021092596498629	0	0	0	0	0	0	0	0	0	0
1232	0	-0.0848536274925753	-0.0212134068731438	0	0	0	0	0	0	0	0	0	0	0	0	-0.0424268137462877	0	0	-0.0212134068731438	0	0	0	0	0	0	0	0	0	0	0	0	0	0	0	0	0	0.0476644423260248	0	0	0	0	0	0	0	0	0	0	-0.0159757782934067	0
1233	0	0	0	0	0	0	0	0	0	0	0	0	0	0	0	0	0	0	0	0	0	0	0	0	0	0	0	0	0	0	0	0	0	0	0	0	0	0	0	0	0	0	0	0	0	0	0	0	0
1234	-0.0490196078431373	0	0	0	0	0	-0.0490196078431373	0	0	0	0	0	0	0	0	0	0	0	0	0	0	0	0	0	-0.0245098039215686	0	0	0	0	0	0	0	0	0	0	0	0	0	0	0	0	0	0	0	0	0	0	0	0
1235	0	0	0	0	0	0.00983380863408398	0	0	0	0	0	0	0	0	0	0	0	0	0	0	0	0	0	0	0	0	0	0	0	0	0	0	0	0	0	0	0	0	0	0	0	0	0	0	0	0	0	0	0
1236	0	0	0	0	0	0	0	0	0	0	0	0	0	0	0	0	0	0	0	0	0	0	0	0	0	0	0	0	0	0	0	0	0	0	0	0	0	0	0	0	0	0	0	0	0	0	0	0	0
1237	0	0	0	0	0	0	0	0	0.0216589071417801	0	-0.0534130968913578	0	-0.0106826193782716	0	0	0	0	-0.0106826193782716	0	0	0	0	-0.0427304775130862	0	0	0.0646830530401035	0	0	-0.0106826193782716	0	0	-0.0427304775130862	0.0323415265200517	0	0	0	0	0	0	0	0	0.0540004336618319	0	0	-0.0106826193782716	0	0	0.0759530091888492	0
1238	0	0	0.0222098791459672	-0.00414439056736707	0.0108695652173913	0	0	-0.00414439056736707	-0.0124331717021012	-0.00414439056736707	0	0	0	0	-0.0279935563736222	0.003993030216211	-0.00828878113473414	0	-0.0124331717021012	-0.009852387619444	-0.0372995151063036	0.040275367724567	-0.0124331717021012	-0.00828878113473414	0.015484704495943	-0.00828878113473414	0.0315158378786486	-0.00414439056736707	-0.0207219528368353	-0.203377858503298	-0.0165775622694683	0.0108695652173913	-0.0046908194541297	0	-0.000546428886762602	0	-0.0165775622694683	0	0	0.0051615681653143	0	0	-0.00414439056736707	0	-0.10728340604036	0.0108695652173913	0	0	0.0144675268979957
1239	0	0	0	0	0	0	0	0	0	0	0	0	0	0	0	0	0	0	0	0	0	0	0	0	0	0	0	0	0	0	0	0	0	0	0	0	0	0	0	0	0	0	0	0	0	0	0	0	0
1240	0	0	0	0	0	0	0	0	0	0	0	0	0.0236578222888355	0	0	0	0	0	-0.044446604498906	0	0	0	0	0	-0.0454029511918275	0	0	0	0	0	0	0	0	0	0	0	0	0	0	0	0.0463592978847493	-0.0454029511918275	0	0	0	0	0	0	0
1241	0	0	-0.0313087038196619	0	0	0	0	-0.0313087038196619	0	-0.0313087038196619	0	0	0	0	0	0	0	0	0	0	0	0	0	0	0	0	0	0	0	0	0	0	0	0	0	0	0	0	0	0	0	0	0	0	0	0	0	0	0
1242	-0.146614129936773	-0.1121464106506	0	0	0	-0.016000909601087	-0.0274901493631449	0	-0.00916338312104829	0.057726285696269	0	0	0	0	0	0	0	0	0	-0.00916338312104829	0	0	0	0	0	0	0	0	0	0	0	0.0413052457662123	0	0	0	0	0	0	0	0	0	0	0	0	0	0	0	0	0
1243	0	0	0	0	0	0	0	0	0	0	0	0	0	0	0	0	0	0	0	0	0	0	0	0	0	0	0	0	0	0	0	0	0	0	0	0	0	0	0	0	0	0	0	0	0	0	0	0	0
1244	0	0	0	0	0	0	-0.0694927032661571	0	0	0	0	0	0	0	0	0	0	0	0	0	0	0	0	0	0	0	0	0	0	0	0	0	0	0	0	0	0	0	0	0	0	0	0	0	0	0	0	0	0
1245	0	0	0	0	0	0	0	0	0	0	0	0	0	0	0	0	-0.0176087339320303	0	0	0	0	0	0	-0.0176087339320303	0	0	0	0	0	0	-0.0176087339320303	0	0	-0.0176087339320303	0	0	0	0	0	0	0	0.086095566078347	0	0	0	0	-0.0176087339320303	0.086095566078347	0
1246	0	0	0	0	0	0	0	0	0	0	0	0	0	0	0	0	0	0	0	0	0	0	0	0	0	0	0	0	0	0	0	0	0	0	0	0	0	0	0	0	0	0	0	0	0	0	0	0	0
1247	-0.00548095368594135	0	0	0	0	0	0	0	0	0	0	0	0	0	0	0	0	0	0	0	0	0.00550933832846675	0	0	0	0	0	0	0	0	0	0	0	0	0	0	0	0	-0.00274047684297068	0	0	0	0	0	0	0	0	0	0
1248	0	0	0	0	0	0	0	0	0	0	0	0	0	0	0	0	0	0	0	0	0	0	0	0	0	0	0	0	0	-0.0289771080846132	0	0	0	0	0	0	0	0	0	0	0	0	0	0	0	0	0	0	0
1249	0	0	0	0	0	0	0	0	0	0	0	0	0	0	0	0	0	0	0	0	0	0	0	0	0	0	0	0	0	0	0	0	0	0	0	0	0	0	0	0	0	0	0	0	0	0	0	0	0
1250	0	0	0	0	0	0	0	0	0	0	0	0	0	0	0	0	0	0	0	0	0	0	0	0	0	0	0	0	0	0	0	0	0	0	0	0	0	0	0	0	0	0	0	0	0	0	0	0	0
1251	0	0	0	0	0	0	0	0	0	0	0	0	0	0	0	0	0	0	0	0	0	0	0	0	0	0	0	0	0	0	0	0	0	0	0	0	0	0	0	0	0	0	0	0	0	0	0	0	0
1252	-0.049885193097034	0	-0.00465737804145902	0.0022169945453299	-0.0145221590200441	-0.0063187160369013	0	0	-0.0483327337498805	0	0	0.0148544266191325	0	0.0256071317466936	0	-0.0104204375284727	-0.0063187160369013	0	0	0.0148544266191325	0	0	0	-0.0126374320738026	0	0	0	0	0	0	0	0	-0.0189561481107039	0	0	0	0	0	0	0	0	0	0	0	-0.0063187160369013	0	0	0	0
1253	0	0	0	0	0	0	0	0	0	0	0	0	0	0	0	0	0	0	0	0	0	0	0	0	0	0	0	0	0	0	0	0	0	0	0	0	0	0	0	0	0	0	0	0	0	0	0	0	0
1254	0	0	0	0	-0.0145348837209302	-0.00726744186046512	-0.00363372093023256	0	0	0	0	0	0	0	0.038594568292634	-0.0109011627906977	-0.00726744186046512	0	-0.0109011627906977	-0.00363372093023256	0	0	-0.00363372093023256	0.0172562553925798	0	-0.00227303509440779	0	0	-0.0218023255813953	0.00862812769628991	0	-0.097693480747236	0.0077157784377069	0	0	0	0	0.00998881353211468	0	0	0.0562991602624557	0	0	0.00136068583582479	-0.00363372093023256	0	0	0	0
1255	0.194526283981395	0	0	0	-0.162689804772234	0.124378109452736	0	0	0	0	0	-0.0542299349240781	0	0	-0.0542299349240781	0	0	0	0	-0.0542299349240781	0	0	0	0	0	0.124378109452736	0	0	0	-0.162689804772234	0.124378109452736	0	0	0	0	0	0	0	0	0	0.124378109452736	0	0	0	0	0	0	0	0
1256	0	0	0	0	0	0	0	0	0.0155900847061269	0	0	0	0	0	0	0	0	0	0	0	0	0	-0.00276717029165975	0	0	0	0	0.0051966949020423	0	0	0.00762621951242485	-0.00830151087497925	0	-0.00276717029165975	0	-0.0055343405833195	0	0	0	0	0	0	-0.00276717029165975	0	0	0	0	-0.00276717029165975	0
1257	0	0.00323645543400867	0	-0.00257489732596913	0.0033791256463868	-0.00128744866298456	0	-0.00257489732596913	0	0	-0.00386234598895369	0	0.00647291086801735	0	-0.00128744866298456	0	0	0	0	0	-0.00128744866298456	0	0.00389801354204822	0	0	-0.00257489732596913	0	0	0	0.00323645543400867	0	0	0	0	0	0	-0.00128744866298456	0	0	0	0	0	0	0.00647291086801735	0	0	0	0	0
1258	0	0	0	-0.0658761528326746	0	0	0	0	0	0	0	0	0	0	0	0	0	0	0	0	0	0	0	0	0	0	0	0	0	0	0	0	0	0	0	0	0	0	0	0	0	0	0	0	0	0	0	0	0
1259	0	0	0	0	0	0	0	0	0	0	0	0	0	0	0	0	0	0	0	0	0	0	0	0	0	0	0	0	0	0	0	0	0	0	0	0	0	0	0	0	0	0	0	0	0	0	0	0	0
1260	0	0	0	0	0	0	0	0	0	-0.000135223212957629	0	0	0	0	0	0	0	0	0	0	0	0	0.000728809853509219	-0.000811339277745775	-0.000135223212957629	0	0	0.00036440492675461	0	0	0.00036440492675461	0	0	0	0	0	0	0	0	0	0	0	0	-0.000311711138033536	0	0	0	-0.000270446425915258	0
1261	0	0	0	0	0	0	0	0	0	0	-0.0677506775067751	0	0	0	0.144508670520231	0	0	0	0	0	-0.0677506775067751	0	0.221266663533687	0	0	0	0	0	0.144508670520231	0	0	0	0	0	-0.0677506775067751	0	0	-0.0677506775067751	0	0	0	0	0	0	0	0	0	0	0
1262	0	0	0	0	0	0	0	0	0	0	0	0	0	0	0	0	0	0	0	-0.0150285542530809	0	0	0	0	0	0	0	0.0655522779416585	0	0	0	0	0	0	0	0	0	0	0	0	0	0	0	0	0	0	0	0.0832998626594068	0
1263	0	0	0	0	-0.000952507953441411	0	0	0	0	0	0	0	0	0	0	0	0	0	0	0	0	0	0	0	0	0	0	0	0	0	-0.00186759407378268	-0.000952507953441411	0	0	0	0	0	0	0	0	0	0	0	-0.00476253976720706	0	0	0	-0.00186759407378268	-0.000952507953441411
1264	0	0	0	0	0	0	0	0	0	0	0	0	0	0	0	0	0	0	0	0	0	0	0	0	0	0	0	0	0	0	0	0	0	0	0	0	0	0	0	0	0	0	0	0	0	0	0	0	0
1265	0	0	0	0	0	0	0	0	0	0	0	0	0	0	0	0	0	0	0	0	0	0	0	0	0	0	0	0	0	0	0	0	0	0	0	0	0	0	0	0	0	0	0	0	0	0	0	0	0
1266	0	0	0	0	0	0	0	0	0	0	0	0	0	0	0	0	0	0	0	0	0	0	0	0	0	0	0	0	0	0	0	0	0	0	0	0	0	0	0	0	0	0	0	0	0	0	0	0	0
1267	0	0	0	0	-0.0227769679300292	0	0	0.0196576814745269	0	0	0	0	0	0	0	0	0	0	0	0	-0.00455539358600583	0	0	0	0	0	0	0	0	0	0	0	0	0	0	0	0	0	0	0	0	0	0	0	0	0	0	0	0
1268	0	0	0	0	0	0	0	0	0	0	0	0	0	0	0	0	0	0	0	0	0	0	0	0	0	0	0	0	-0.0188182160331201	0	0	0	0	0	0	0	0	0	0	0	0	0	0	0	0	0	0	0	0
1269	0.014743896331527	-0.128263857346273	-0.043146482819789	0.030840632161649	-0.0811709568308032	-0.0589104377407122	-0.098464999635819	0.000354496770997997	-0.11061531777026	0.02656143355677	-0.090416631720758	0.062014045232497	0.028446018211861	-0.078599094495516	-0.09640316659523	-0.011463040454244	0.097466656908223	-0.089374857269563	0.022969512632087	-0.000332780909198999	0.085649119682981	-0.017626823714215	-0.012150318134441	-0.085450155435682	-0.025165162334578	0.004810943761376	0.020220401911301	-0.101036861971106	-0.0744971442761361	0.000177248385499096	-0.0744971442761361	-0.0750071735708337	-0.00787111952956199	-0.053766713070137	0.089595537378662	0.012682063290938	0.015763954920923	0.071946997802649	0.033589742882435	-0.077401787520622	0.024676848901679	0.015763954920923	0	-0.0794636205612118	0.0044564469903782	-0.0482902074903644	-0.0756944512510303	-0.0092456748899549	-0.013347625109335
1270	0	0.00602119460500963	0	0	0	0.0047246021088387	0.0457302944730169	0.00602119460500963	0	0	0	0	0.0120423892100193	0	0.0071638644758989	0	0	0	0	0	0.00602119460500963	0	0	0	0	0	-0.0073177871011806	-0.0024392623670602	0.0240847784200385	0	0	0	0	0.00602119460500963	0	-0.0024392623670602	0	0	0	-0.0073177871011806	0	0	0	0	0	0	0	0.00602119460500963	-0.0048785247341204
1271	0	0	0	0	0	0	-0.00817661488143908	0	0	0	0	0	0	0	-0.00817661488143908	0	0	0	0	0	0.0174003828084218	0.0102709209725263	0	0	0	0	0	0	0	-0.0234826915987736	0.0348007656168436	0	0	0	0	0	0	0	0	0	0	0	0	0	0	0	0	0	0
1272	-0.00419334097453244	0	-0.00139778032484415	-0.00279556064968829	0	0.00299007295778017	0.00497139020689996	-0.00139778032484415	-0.0123855106155054	-0.0149865589571019	-0.0042295351427335	-0.00780314502478929	0.0057494394392675	-0.00939543765772526	-0.00559112129937659	-0.0111822425987532	-0.00539660899128472	-0.00559112129937659	-0.00419334097453244	-0.00698890162422074	0	-0.00419334097453244	-0.00838668194906489	0.00159229263293602	-0.0153755835732856	-0.00279556064968829	0.00299007295778017	0	-0.00419334097453244	0.00299007295778017	0	-0.00139778032484415	0	-0.00139778032484415	0	0	0	0	0	0	-0.00139778032484415	0	0	0	0	0	0.00458236559071619	0	0
1273	0	0	0	0	0.028503011538159	0	-0.0353232073472271	0	0	0	0	0	0	0.0183318056828598	0	0	0	0	0	0	0	0	0	0	0	0	0	0	0	0	0	0	0	0	0	0	0	0	0	0	0	-0.00883080183680678	0	0	0	-0.00883080183680678	0	0	0
1274	0	0	0	0	0	0	0	0	0	0	0	0	0	0	0	0	0	-0.0145327713995059	0	0	0	0	0	-0.0145327713995059	0	0	0.0330409678964028	0	0	0	0	0	0	0	0	0	0	0	0	0	0	0	0	0	0	0	0	0	0
1275	0	0	0	0	0	0	0	0	0	0	0	0	0	0	0	0	0	0	0	0	0	0	0	0	0	0	0	0	0	0	0	0	0	0	0	0	0	0	0	0	0	0	0	0	0	0	0	0	0
1276	0	0	0	0	0	0	0	0	0	0	0	0	0	-0.0403551251008878	0	0	0	0	0	0	0	0	0	0	0	0	0	0	0	0	0	0	0	0	0	0	0	0	0	0	0	0	0	0	0	0	-0.0403551251008878	0	0
1277	0	0	0	0	0	0	0	0	0	0	0	0	0	0	0	-0.01998001998002	0	0	0	0	0	0	0	0	0.0072097713607147	0	0	0	0	0	0	0	0	0	0	0	-0.01998001998002	0	0	0	0	0	0	0	0	0	-0.03996003996004	-0.156541571635912	0
1278	0	0	0	0	0	0	0	0	0	0	0	0	0	0	0	0	0	0	0	0	0	0	0	0	0	0	0	0	0	0	0	0	0	0	0	0	0	0	0	0	0	0	0	0	0	0	0	0	0
1279	0	0	0	-0.00286221306314042	0	0	0	0	0	0	0	0	0	0	0	0	0	-0.0143110653157021	-0.00572442612628084	0	0	0	0	-0.00286221306314042	0	0	0	-0.00572442612628084	0.00770891150169596	0	0	0	0	0	0	0	0	-0.00286221306314042	0	0	0	0	0	0	0	0	0	0	0
1280	0	0	0	0	0	0	0	0	0	0	0	0	0	0	0	0	0	0	0	0	0	0	0	0	0	0	0	0	0	0	0	0	0	0	0	0	0	0	0	0	0	0	0	0	0	0	0	0	0
1281	0	0	0	0	0	0	0	0	0	0	0	0	0	0	0	0	0	0	0	0	0	0	0	0	0	0	0	0	0	0	0	0	0	0	0	0	0	0	0	0	0	0	0	0	0	0	0	-0.00746602956547708	0
1282	0.044914694806212	-0.263039605066745	-0.220323177061605	-0.071767986147617	-0.20387391453943	-0.134963439367668	-0.147456057513452	0.00505577777692601	-0.194129129894984	-0.051838527632974	-0.00172181841714769	-0.03700140605343	-0.0176580733972274	-0.051801968474802	-0.047845324098411	-0.0102577921865414	0.0130787440042243	-0.0409946095879931	-0.0950679631802103	0.081366534159374	-0.0153866882798119	-0.002307944275587	0.128039606540905	-0.02165127693179	-0.111040777318462	0.010221233028369	-0.0745889379652999	-0.475449493375564	0.083637919276789	-0.014250995721104	-0.126977032298542	-0.05923880884366	0	0	-0.0284654322840363	0	-0.029601124842744	0	-0.00740028121068601	0	0	0	0.0244722287494734	0	-0.022200843632058	0	0	0	0
1283	0	0	0	-0.00816060062020565	0	0	0	0	0	0	0	0	0	0	0	0	0	0	0	0	0	0	0	0	0	0	0	0	0	0	0	0	0	0	0	0	0	0	0	0	0	0	0	0	0	0	0	0	0
1284	0	0	0.0967117988394584	0	0	0	0	0	0	0	0	0	0	0	0	0	0	0	0	0	0	0	0	0	0	0	0	0	0	0	0	0	0	0	0	0	0	0	0	0	0	0	0	0	0	0	0	0	0
1285	0	0	0	0	0	0	0	0	0	0	0	0	0	0	0	0	0	0	0	0	0	0	0	0	0	0	0	0	0	0	0	0	0	0	0	0	0	0	0	0	0	0	0	0	0	0	0	0	0
1286	0	-0.226832753417538	-0.0640102416386622	0	-0.239365732145462	0	0.116832852548443	0.0368731563421829	-0.60820350725143	-0.0160025604096655	-0.0591422061158104	-4.4647320562441	-0.209431739166762	-0.112017922867659	0.0208705959325174	-0.30850953851731	0.00973607104570359	0.12713538590954	0.0208705959325174	-0.0320051208193311	5.6469389084554	0.113363270866702	0.1732312568241	0.0208705959325174	0.4563030969911	-0.0160025604096655	0.107822561344328	0	-0.0480076812289966	0	0	0.0577437522747003	-0.112017922867659	0.0786143482072179	0.0737463126843658	3.0052064967563	-0.132941624642243	0.133561192799698	-0.00279690768222102	-0.017401014250775	-0.0591422061158104	0.652529183430409	0.0368731563421829	0	0	0	-0.0160025604096655	0	0.0737463126843658
1287	0	0	0	0	0	0	0	0	0	0	0	0	0	0	0	0	0	0	0	0	0	0	0	0	0	0	0	0	0	0	0	0	0	0	0	0	0	0	0	0	0	0	0	0	0	0	0	0	0
1288	0	0	0	0	-0.00622006593269889	0	0	0	0	0	0	0	0	0	0	0	-0.00622006593269889	0.0238575087879597	0	0	0	0	0	0	0	0	0	0	0	0	0	0	0	-0.0186601977980967	0	0	-0.00622006593269889	0	0	0.0544464609800363	0	-0.00622006593269889	0	0	0	0	0	0.0238575087879597	0
1289	0	0	0	0	0	-0.0466200466200466	0	0	0	0	0	0	0	0	0	0	0	0	0	0	0	0	0.0645577792123951	0	0	0	0	0	0	0	0	0	0.0645577792123951	0	0	0	0	0	-0.0233100233100233	0	0	0	-0.0233100233100233	0	0	0	0	0	0
1290	0	0	0	0	0	0	0	0	0	0	0	0	0	0	0	0	0	0	0	0	0	0	0	0	0	0	0	0	0	0	0	0	0	0	0	0	0	0	0	0	0	0	0	0	0	-0.0917431192660551	0	0	0
1291	0	0	0	0	0	0	0	0	0	0	0	0	0	0	0	0	0	0	0	0	0	0	0	0	0	0	0	0	0	0	0	0	0	0	0	0	0	0	0	-0.0636638548464109	0	0	0.0398724082934609	0	0	0	0	0	0
1292	0	0	0	-0.010924186148132	0	0	0	0	0	0	0	0	-0.010924186148132	0	0	0	0	0	0	0	0	0	0.0252397778899546	0	0	0	0	0	0	0	0	0	0	0	0	0	0	0	0	0	0	0	-0.0218483722962639	0	0	0	0	0	0
1293	0	0	0	0	0	0	0	0	0	0	0	0	0	0	0	0	0	0	0	0	0	0	0	0	0	0	0	0	0	0	0	0	0	0	0	0	0	0	0	0	0	0	0	0	0	0	0	0	0
1294	0	0	0	0	0	0	0	0	0	0	0	0	0	0	0	0	0	0	0	0	0	0	0	0	0	0	0	0	0	0	0	0	-0.00386428626632661	0	0	0	0	0	0	0	0	0	0	0	0	0	0	0	0
1295	0	0	0	0	0	-0.012278978388998	0	0	0	-0.012278978388998	0	-0.0368369351669941	0	0	0	0	0	0	0	0	0	0	0	0	0	0	0	0	0	0	0	0	0	0	0	0	0	0	0	0	0	0	0	0	0	0	0	0	0
1296	0	0	0	-0.0675219446320054	0	-0.135043889264011	0	0	0	0	0	0	0	0.161550888529887	-0.0675219446320054	0	0	0	0	0	0	0	0	0	0	0	0	0	0	0	0	0	0	0	-0.0675219446320054	0	-0.202565833896016	0	0	0	0	0	0	0	0	0	0	0	0
1297	0	0	0	0	0	0	0	0	0	0	0	0	0	0	0	0	0	0	0	0	0	0	0	0	0	0	0	-0.00449337227589306	0.0137912012136257	0	0	0	0	0	0	0	0	0	0.0137912012136257	0	0	0	0	0	0	-0.00898674455178611	0	0	0
1298	0	-0.0061751265900951	0	0	0	0	0	0	0	0	0	0	0	0	0	0	0	0	0	0	-0.0185253797702853	0	0	0.0174672489082969	0	-0.0061751265900951	0	0	0	0	0	0	0	0	0	0	0	0	0	0	0	0	0	0	0	0	0	0	0.0051169957281067
1299	0	-0.00747104968248039	0	0	0	-0.00747104968248039	0	0	0	0	0	0	-0.00747104968248039	0	0	0	0	-0.00747104968248039	0	-0.0149420993649608	0	-0.00747104968248039	0	0	0	0.0138927479855515	-0.00747104968248039	0	-0.00747104968248039	0	0	0	0	0	0	0	0	0	0	0	0	0	0	0	0	0	0	0	0
1300	0	0	0	0	0.00180467410126649	0	0	0	0	0	0	0	0.00590839961392065	0	0	0	0	0	0	0	0	0	0	0	0	0	0	0	0.00159205247404954	0	0	0.00318410494809909	0	0	0	0	0	0	0	0	-0.000459810282277532	0	0	-0.000459810282277532	0	0	-0.00509248013289649	0	0
1301	0.084962281140053	0	0	0	0	0	0	0	0	0	0	0	-0.0152928582352042	0	0	0	0	0	0	0	0.0384024577572965	0	0	0	0	0	0	0	0	0	0	0.0078167412868882	0	0	0	0	0	0	0	0	0	0	0	0	-0.0152928582352042	0	0	0.0768049155145929	-0.0305857164704083
1302	0	0	0.100297328119909	-0.0366568914956012	-0.0733137829912024	0	0.0868055555555556	0	0	0	0	0	-0.0366568914956012	0	0	0.0501486640599544	-0.146627565982405	0	0.310565330726621	0.0868055555555556	0	0	0	0	0.0501486640599544	0	0	0.0868055555555556	-0.0366568914956012	0	0	0	-0.0733137829912024	0	-0.0366568914956012	0	0	-0.0366568914956012	0	0	-0.0366568914956012	-0.0231651189312484	0	0	0	0	-0.219941348973607	-0.109970674486804	0
1303	0	0	0	0	0	0	0	0	0	0	0	0	0	0	0	0	0	0	0	0	0	0	0	0	0	0	0	0	0	0	0	0	0	0	0	0	0	0	0	0	0	0	0	0	0	-0.0414336026517506	0	0	0
1304	0	0	0	0	0	0	0	0	0	0	0	0	0	0	0	0	0	0	0	0	0	0	0	0	0	0	0	0	0	0	0	0	0	0	0	0	0	0	0	0	0	0	0	0	0	0	0	0	0
1305	-0.0445831475702185	0	-0.0445831475702185	0	0	0	-0.0445831475702185	0.00517332750107249	0	0	0	0	0	0	0	0	0	0	0	0	0	0	0	0	0	0	0	0	0	0	0	0	0	0	0	0	0	0	0	0	0	0	0	0	0	0	-0.0445831475702185	0	0
1306	-0.028328611898017	0	0	0	0	0	-0.084985835694051	0	0	-0.141643059490085	0	0	0	0	-0.028328611898017	0	0.050985402684052	0.0538213132400431	0	0	-0.0028359105559909	0	0	0.0254927013420261	0	0	0.0254927013420261	0	-0.113314447592068	0	0	0	-0.028328611898017	0	0	0.107642626480086	-0.113314447592068	-0.028328611898017	-0.0311645224540079	-0.056657223796034	0	0	0	0	-0.226628895184136	0	0.050985402684052	0.0254927013420261	0
1307	0	0	0	0	-0.0264900662251656	0	0	-0.0264900662251656	0	-0.0264900662251656	0	0	0	0	0	0	0	0	0	0	0	0	0	0	0	0	0	0	0	0	0	0	0	0	-0.0529801324503311	0	0	0	0	0	-0.0264900662251656	0	0	0	0	0	-0.0264900662251656	0	0
1308	-0.0662251655629139	0	0	0	0	0	-0.0662251655629139	0	0	0	0	0	0	0	0	0	0	0	0	0	0	0	0	0	0	-0.0662251655629139	0	-0.0662251655629139	0	0	0	0	0	0	0	0	0	0.146198830409357	0	0	0	0	0	0	0	0	0	0	0
1309	0	0	0	0	0	0	0	0	0	0	0	0	0	0	0	0	0	0	0	0	0	0	0	0	0	0	0	0	0	0	0	0	0	0	0	0	0	0	0	0	0.0349101064758248	0	0	-0.00667824228663016	0	0	-0.00667824228663016	0	0
1310	0	0	0	0	0	0	0	0	0	0	0	-0.00963020030816641	0	0	0	0	0	0	0	0	0	0	0	0	0	0	0	0	0	0	0	0	0	0.0140608681590215	0	0	0	0	0	0	0	0	0	0	0	0	0	0	0
1311	0	0	0	0	0	0	0	0	0	0	0	0	0	0	0	0	0	0	0	0	0	0	0	0	0	0	0	0	0	0	0	0	0	0	0	0	0	0	0	0	0	0	0	0	0	0	0	0	0
1312	0	0	0	0	0	0	0	0	0	-0.0338180588434224	0	0	0	0	0	0	0	0	0	0	0	0	0	0	0	0	0	0	0	0	0	0	0	0	0	0	0	0	0	0	0	0	0	0	0	0	0	0	0
1313	0	0	0	0	0	0	0	0	0	0	0	0	0	0	0	0	0	0	0	0	0	0	0	0	0	0	0	0	0	0	0	0	0	0	0	0	0	0	0	0	0	0	0	0	0	0	0	0	0
1314	0	0	0	0	0	0	0	0	0	0	-0.0125849484017116	0	0	-0.0125849484017116	0	0	0	0	0	0	-0.0125849484017116	0	0	0	0	-0.0125849484017116	0	0	0.0279563880346659	0	0	0	0	0	0	0	0	0	0	0	0	0	-0.0125849484017116	0	0	0	0	-0.0125849484017116	0
1315	0	0	0	0	0	0	0	0	0	0	0	0	0	0	0	0	0	0	0	0.0272182906913446	0	0	0	0	0	0.0272182906913446	0	-0.0102901831652603	0	0	0	0.0272182906913446	0	0	0	-0.0205803663305207	0	0	0	0	0	0	0	-0.0102901831652603	0	0	0	0	-0.0102901831652603
1316	0	0	0	0.0355998576005696	-0.0146316482551759	-0.0219474723827639	0	0	0	0	0	0	0	-0.0219474723827639	-0.00731582412758797	0	-0.0146316482551759	0	0.0355998576005696	-0.00731582412758797	0	0	0	0	0	0	0	0	0	0	0	0	0	0	0	0	0	0	-0.00731582412758797	0	0	0	0	0	0	0	0	0	0
1317	0	0	0	0	0	0	0	0	0	0	0	0	0	-0.00395491398062092	0	0	0	0	-0.0161324315400349	0	0	0	0	0	0	0	0	-0.00395491398062092	0	0	0	0	0	0	0	0	0	0	0	0	0	0	0.0069715011085882	0	0	0	0	0	0
1318	0.0193836014731537	0	0	0	-0.0720054362118206	0	0	-0.230808539169807	0.000921494946799002	0.0387672029463074	0.185526456415159	0	0.0036859797871962	0	0.0784559008394139	0	0	-0.0083095583163783	-0.0073880633695792	-0.00923105326317733	0	0	0	0.162440771359622	0	-0.002780588635584	0	0.0387672029463074	-0.0461552663158866	0	0.000921494946799002	0	0	0.0101525482099764	0	0	0	0	-0.027693159789532	0	0	0	0	-0.00923105326317733	0	0	0	0	0.0387672029463074
1319	0	0	0	0	0	0	0	0	0	0	0	0	0	0	0	0	0	0	0	0	0	0	0	0	0	0	0	0.0423370025402202	0	0	0	0	0	0	0	0	0	0	0	0	0	0	0	0	0	0	0	0	0
1320	0	0	0	0	0	0	0	0	0	0	0	0	0	0	0	0	0	0	0	0	0	0.0466200466200466	0	0	0	0	0	-0.0209907640638119	0	0	0	-0.0629722921914358	0	0	0	0	0	0	0	0	0	0	0	0	0	0	0	0	0
1321	0	0	0	0	0	0	0	0	0	0	0	0	0	0	0	0	0	0	0	0	0	0	0	0	0	0	0	0	0	0	0	0	0	0	0	0	0	0	0	0	0	0	0	0	0	0	0	0	0
1322	-0.0911577028258888	0	0	0	0.373831775700935	0	0	0	0	0	0	-0.0911577028258888	0	-0.182315405651778	0	0	0	0	0.373831775700935	0	0	0	0.186915887850467	0	0	0.0957581850245782	0	0	0	0	0	0	0	0	0	0	0.469589960725513	0	0	0	0	0	0	-0.273473108477666	0	0	-0.273473108477666	0	0
1323	0	0	0.0155231294628997	0	0	0	0	-0.0062445360309729	0	0	0	0	0	0	0	0.0030340574009539	0	0	0	0	0	0	0	-0.0062445360309729	0	0	0	-0.0124890720619458	0	0	0	0	0	0	0	0	0	0	0	0	0	0	0	0	0	0	0	0	0
1324	0	0	0	0	0	0	0	0	0	0	0	0	0	0	0	0	0	0	0.126796280642434	0	0	0	0	0	0	0	0	0	0	0	0	0	0	0	0	0	0	0	0	0	0	0	0	0	0	0	0	0	0
1325	0	0	-0.0200561572402728	0	0	-0.0200561572402728	0.0396825396825397	0.0793650793650794	0	0	0.0196263824422669	0	0	0	0	0	-0.0200561572402728	0	0.0793650793650794	0	0	0	-0.0200561572402728	0	0	0	0	0	0	0	-0.0401123144805455	0	0.0396825396825397	0	0	0	0	0	0	0.0396825396825397	0	0	0	0	0	0	0	-0.0200561572402728	-0.0802246289610911
1326	0	0	0	0	0	0	0	0	0	0	0	0	0	0	0	0	0	0	0	0	0	0	0	0	0	0	0	0	0	0	0	0	0	0	0	0	0	0	0	0	0	0	0	0	0	0	0	0	0
1327	0	0	0	0	0	0	0	0	0	0	0	0	0	0	0	0	0	0	0	0	0	0	0	0	0	0	0	0	0	0	0	0	0	0	0	0	0	0	0	0	0	0	0	0	0	0	0	0	0
1328	0	0	-0.00181475029036005	0	0	0	0	0	0	0	0	0	0	0	0	0	0	0	0	0	0	0	0	0	0	0	0	0	0	0	0	0	0	0.00479984640491504	0	0	0	0	0	0	0	0.00479984640491504	-0.00362950058072009	0	0	0	0	0	0
1329	0	0	0	0	0	0	0	0	0.0396353547364249	0	0	0	0	0	0	0	0	0	0	0	0	0	0	0	0	0	0	0	0	0	0	0	0	0	0	0	0	-0.0181603559429765	0.0198176773682124	-0.0181603559429765	0	0	0	0	0	0	0	0	0
1330	0	0	0	0	-0.0460935699469924	0	-0.0230467849734962	0	-0.0230467849734962	0	0	0	0	0	-0.0230467849734962	0	0.007989718316934	0	0	-0.0460935699469924	0	-0.0230467849734962	-0.0691403549204886	0	0	-0.0230467849734962	-0.115233924867481	-0.0230467849734962	0	-0.0921871398939848	-0.0460935699469924	0	-0.0230467849734962	0	0	0	0.216333153055706	0.0540832882639264	-0.0230467849734962	0	0	-0.0691403549204886	0	-0.0460935699469924	0	0	0	0	0
1331	0	0	0	0	0	0	0	0	0	0	0	0	0	0	0	0	0	0	0	0	0	0	0	0	0	0	0	0	0	0	0	0	0	0	0	0	0	0	0	0	0	0	0	0	0	0	0	0	0
1332	0	0	0	0	0	0	0	0	0	0	0	0	0	0	0	0	0	0	0	0	0	0	0	0	0	0	0	0	0	0	0	0	0	0	0	0	0	0	0	0	0	0	0	0	0	0	0	0	0
1333	0	0	0	0.143266475644699	-0.066711140760507	0	0	0	0	0	0	0	0	0	0	0	0	0	0	0	0	0	0	0	0	0	0	0	0	0	0	0	-0.066711140760507	0	0	0	0	0	0.143266475644699	0	0	0	0	0	0	0	0	0	0
1334	0	0	0	0	0	0	0	0	0	0	0	0	0	0	0	0	0	0	0	0	0	0.0366719140687679	0	0	0	0	0	0	0	0	0.0366719140687679	0	0	0	0	0	0	0	0	0	0	-0.0255558395093279	0	0	0	-0.0255558395093279	0	0	0
1335	0	0	0	0	-0.00171080544720454	0	0	-0.00171080544720454	0	0	0	0	0	0	0	0	0	0	0	0	-0.00171080544720454	0	0	0	0	0	0	0	0	0	0	0	0	0	0	0	0	-0.00171080544720454	0	0	0	0	0	-0.00342161089440909	0	0.00403274589668105	0	0	0
1336	0	0	0	0	0	0	0	0	0	0	0	0	0	0	0	0	0	0	0	0	0.0490436488474743	0	0	0	0	0	0	0	0	0	0	0	0	0	0	0	0	0	0	0	0	0	0	0	0	0	0	0	0.0490436488474743
1337	0	0	0	0	0	0	0	0	0	-0.00173034330011074	0	0	0	0	0.00279331543507428	0	0	0	-0.00173034330011074	0	0	0	0	0	0	0	0	0	0	0	0	0	0	0	0	0	0	0	0	0	0	0	-0.00173034330011074	0	0	0	0	0	0
1338	0	0.0302846759539673	0	0	0	0	0	0	0	0	0	0	0	0	0	0	0	0	0	0	0	0	0	0	0	0	0	0	0	0	0	0	0	0	0	0	0	0	0	0	0	0	0	0	0	0	0	0	0
1339	0	0	0	0	0	0	0	0	0	0	0	0	0	0	0	0	-0.0275874363352688	0	0	0	0	0	0	0	0	0	0	0	0	0	0	0	0	0	0	0	-0.119189511323004	0.0022099414954821	-0.0297973778307509	0	-0.238379022646007	0	0	0	0	0	0	0	0
1340	0	0	0	0	0	0	0	0	0	0	-0.0200120072043226	0	0	0	0	0	0	-0.0200120072043226	0	0	-0.0400240144086452	0	0	0	-0.0135027503239962	0	-0.0400240144086452	0	0	-0.0200120072043226	0	0	0	0	0	0	-0.0200120072043226	0	0	0	0	-0.0200120072043226	0	0	0	0	0.0465332712889716	-0.0200120072043226	0
1341	0	0	0	0	0	0.055005500550055	0	0	0	0	0	0	0	0	0	0	0	0	0	0	0	0	0	0	0	0	0	0	0	-0.0224719101123595	0	0	0	0	-0.0224719101123595	0	0	0	0	0	0	0	0	0	0	0	0	-0.0224719101123595	0
1342	0	0	0	0	0	0	0	0	0	-0.0099009900990099	0	0	0	0	0	0	0	0	0	0	0	-0.0099009900990099	0	0	0	0	0	0	0	0	0	0	0	0	0	0	0	0	0	0	0	0	0	0	-0.0099009900990099	0	0	0	0
1343	0.0129074820996791	0.195909319602866	0.102475733624513	0.073322790537839	0.096285670357775	0.0756475193510581	-0.267622402736558	-0.039478928766418	-0.060644435339337	0.086743807850951	0.043628671532192	-0.031463851547124	0.065050945711829	0.045696632738695	-0.037154199953198	-0.067604801426225	-0.037667735166632	-0.015731925773562	-0.138831990052022	-0.028112052307038	0.156416570483679	-0.008500971727188	-0.172904978724621	-0.092635642452665	-0.190961633311403	-0.10735431815213	-0.10502958933891	0.028923816185496	-0.07560605829275	0.072552487717689	-0.206450611831018	0.01059657363923	-0.057535583353199	-0.163876651431231	-0.168012573844236	0.108409029284535	0.034100629378138	0.109706687670888	0.136035187083679	-0.067604801426225	0.029694119005646	-0.074051632299681	-0.073794864692963	0.00337943994562401	0.00466327797920796	0.120546208564064	0.208046498882396	0.146361172763422	-0.039992463979851
1344	0	0	0	0	0	0	0	0	0	0	0	0	0	0	0	0	0	0	0	0	0	0	0	0	0	0	0	0	0	0	0	0	0	0	0	0	0	0	0	0	0	0	0	0	0	0	0	0	0
1345	0	0	0	0	0	0	0	0	0	0	0	0	0	0	0	0	0	0	0	0	0	0	0	0	0	0	0	0	0	0	0	0	0	0	0	0	0	0	0	0	0	0	0	0	0	0	0	0	0
1346	0	0	0	0.0447427293064877	0	0	0	0	0	0	0	0	0	0	0	0	0	0	0	0	0	0	0	0	0	0	0	0	0	0	0	0	0	0	0	0	0	0	0	0	0	0	0	0	0	0	0	0	0
1347	0	0	-0.00854408749145591	0	0	-0.00854408749145591	0	0	0	0	0	0	0	0	-0.0170881749829118	0	0	0	0	0	0	0	0	-0.00854408749145591	0	0	0	-0.00854408749145591	0	0.0186046511627907	-0.0256322624743677	-0.00854408749145591	0.0186046511627907	0	0	-0.00854408749145591	0	0.0186046511627907	0	0	-0.0427204374572796	0	0	0	0	0	-0.06779793034383	0.0015164761798789	0
1348	0	0	0	0	0	0	0	0	0	0	0	0	0	0	0	0	0	0	0	0	0	0	0	0	0	0	0	0	0	0	0	0	0	0	0	0	0	0	0	0	0	0	0	0	0	0	0	0	0
1349	0	0	0	0	0	0	0	0	0	0	0	0	0	0	0	0	0	0	0	0	0	0	0	0	0	0	0	0	0	0	-0.0255004462578095	0	0	0	0	0	-0.0255004462578095	0	0	0	0	0	0	0	0	0	0	0	0
1350	0	0	0	0	0	0	0	0	0	0	0	0	0	0	0	0	0	0	0	0	0	0	0	0	0	0	0	0	0	0	0	0	0	0	0	0	0	0	0	0	0	0	0	0	0	0	0	0	0
1351	0.167841578139784	-0.2858638050464	-0.137835581025588	-0.354924578527063	0.079110433508018	-0.108258532815	0.0789674505401488	0.059297079389046	0.089017110567504	0.493332091424127	0.138264529929195	-0.147885241052943	0.089017110567504	0.108687481718606	0.0493904023295603	0.0394837252700744	0.148028224020812	-0.325347530316474	-0.177462289263531	0.059297079389046	-0.118308192842354	-0.0295770482105886	-0.2858638050464	0	0.108544498750737	0.069060773480663	0.0789674505401488	-0.266193433895297	0.177748255199269	-0.15764893514456	0.749904814195676	-0.275957127986914	-0.0591540964211772	0	-0.177462289263531	-0.00976369409161701	-0.256000790900074	0.572871473835755	0.0099066770594858	0.118451175810223	0.0099066770594858	-0.118308192842354	-0.00976369409161701	0.157934901080298	0.35535352743067	0.345446850371184	0.0394837252700744	-0.354924578527063	0.098780804659121
1352	0.0763941940412529	0	0	0	0	0	0	0	0	0	0	0	0	0	0	0	0	0	0	0	0	-0.0341296928327645	0	-0.136518771331058	-0.0341296928327645	0	-0.068259385665529	0	0	-0.0341296928327645	0	0	0	0	0	0	0	0	0	0	0	0	0	0	0	0	0	0	0
1353	0	0	0	0	0	0	0	0	0	0	0	0	0	0	0	0	0	0	0	0	0	0	0	0	0	0	0	0	0	0	0	0	0	0	0	0	0	0	0	0	0	0	0	0	0	0	0	0	0
1354	-0.0133244503664224	-0.00444148345547413	0	0.00641981772840767	0	-0.00444148345547413	0.0325839035516455	0.0108613011838818	0	0	0.0108613011838818	0	-0.00888296691094826	0	0	0	0	0	0	0	0	-0.00444148345547413	-0.00888296691094826	0	0	-0.00444148345547413	0	-0.0177659338218965	0	0	0	0	0	0	0	-0.00444148345547413	0	0	0	0.0108613011838818	0	0	0	0	0	0	0.0108613011838818	0	0
1355	0	0	0	0	0	0	0	0	-0.0129794276072425	0	0	-0.0129794276072425	0	0	0.0657786548265088	0	0	0	-0.00648971380362126	0	0	0	0	0	0	0	-0.0510361936386742	0	0	0.0592889410228875	0	0	0	0	0	-0.112848022908849	0	0.028603405585373	0	-0.0419627605259641	-0.00648971380362126	-0.0025837193090885	0	0	0.0506562663053261	0	0.0956435045355262	0	0
1356	0	0	0	0	0	0	0	0	0	0	0	0	0	0	0	0	0	0	0	0	0	0	0	0	0	0	0	0	0	0	0	0	0	0	0	0	0	0	0	0	0	0	0	0	0	0	0	0	0
1357	0	0	0.155994013066079	0	0	0	0	0	0	0	0	0	0	0	0	0	0	0	-0.0991080277502478	0	0	0	0	0	0	0	0	0	0	0	0	0	-0.0991080277502478	0	0	0	0	0	0	1.07729414858113	0	0	0	0.155994013066079	0	0	0	0	0
1358	0	0	0	0	0	0	0	0	0	0	0	0	0	0	0	0	0	0	0	0	0	0	0	0	0	0	0	0	0	0	0	-0.00745323097562794	0	0	0	0	0	0	0	0	0	0	0	0	0	0	0	0.0150398556173861	0
1359	0	0	0	0	0	0	0	0	0	0	0	0	0	0.0419199329281073	0	0	0	0	0	-0.0161459594736417	0	0	-0.00807297973682086	0.0209599664640537	0	0	0	0	0	0	0	0	0	0	0	0	0	0	0.0209599664640537	0	0	0	0	0	-0.00807297973682086	0	0	0	0
1360	0	0	0	0	0	0	0	0	0	0	0	0	0	0	0	0	0	0	0	0	0	0	0	0	0	0	0	0	0	0	0	0	0	0	0	0	0	0	0	0	0	0	0	0	0	0	0	0	0
1361	0	0	0	0	0	0	0	0	0	0	0	0	0	0	0	0	0	0	0	0	0	0	0	0	0	0	0	0	0	0	0	0	0	0	0	0	0	0	0	0	0	0	0	0	0	0	0	0	0
1362	0	0.0727272727272727	0	0	0	0	0	0	0	0	-0.01478633742422	0	0	0	0	0	0.0363636363636364	0	0	0	0	0.109090909090909	0	0	0	0	0	0	0	0	0	0	0	0	0	0	0	0	0	0	0	0	0	0	0	0	0	0	0
1363	0	0	0	0	0	0	0	0	0	0	0	0	0	0	0	0	0	0	0	0	0	0	0	0	0	0	0	0	0	0	0	0	0	0	0	0	0	0	0	0	0	0	0	0	0	0	0	0	0
1364	0	0	0	0	0	0	0	0	0	0	0	0	0	0	0	0	0	0	0	0	0	0	0	0	0	0	0	0	0	0	0	0	0	0	0	0	0	0	0	0	0	0	0	0	0	0	0	0	0
1365	0	0	0	0	0	0	0	0	0	0.0301023479831427	0	0	0	0	0	0	0	0.0182343204493188	0	0	0	0	0	0	0	0	-0.0118680275338239	0	0	0	0	0	0	0	0	0	0	0	0	0	0	0	0	0	0	0	0	0	0
1366	0	0	0.017415534656914	-0.00702148574638393	-0.0140429714927679	0	0	0	0	0	0	0	0	0	0	0	0	0	0	0	0	0	0	0	-0.0210644572391518	0	0	0	0	0	0	0	0	0	0	0	0	0	0	0	0	0	0.0348310693138279	0	-0.00702148574638393	0	0	-0.0280859429855357	0
1367	0	-0.0251004016064257	0	-0.0376506024096386	0	0	0	0	0	0	0	0	0	0	0	0	0	0	0	0	0	0	0	0	0	0	0	0	0	0	0	0	0	0	0	0	0	0	0	0	0	0	0	0	0	0	0	0	0
1368	0	0	0	0	0	-0.0210084033613445	0	0	0	0	0	0	0.00846274905722	0	0	0	0	0	0	0.0504795557799091	0	0	0	0	0.0504795557799091	0	0	0	0	0	0	0	0	0	0	0	0	0	0	0	0	0	0	0	0	0	0	0	0
1369	0	0	0	0	0	0	0	0	0	0	0	0	0	0	0	-0.00470101541933058	0	0	0	0	0	0	0	0	0	0	0	0	0	0	0	0	0	0	0	0	0	0	0	0	0	0	0	0	0	0	0	0	0
1370	0	0	0	0	0	0	0	0	0	0	0	0	0	0	0	0	0	0	-0.00763475339746526	0	0	0	0	0	0	0	0	0	0	0	0	0	0	0	0	0	0	-0.030539013589861	0	0	0	0	-0.0116032059776663	0	0	0	0	0	0
1371	0	0	-0.00795102170628926	0	0	-0.00795102170628926	0	-0.00795102170628926	0	0	0	0	0	0	0	-0.00795102170628926	0	0	0	0	0	-0.00795102170628926	0	0	0.0163479399062578	0	-0.00795102170628926	-0.0159020434125785	0	0	0	0.0322499833188363	0	0	0	0	0	0	0	0	0	0	0	0	0	0	0	0	0
1372	0	0	0	0	0	0	0	0	0	0	0	0	0	0	0	0	0	0	0	0	0	0	0	0	0	0	0	0	0	0	0	0	0	0	0	0	0	0	0	0	0	0	0	0	0	0	0	0	0
1373	0	0	0.020552930480789	0	0	0	0	0	0	0	0	0	0	0	-0.0283707485798763	0	0	0	0	0	0	-0.00815394651011089	0	0	0	0	0	0	0	0	0	0	0	0	0	-0.0163078930202218	0.0231588698471515	0	-0.00815394651011089	0	0	0	0	0	0	0	0	0.0150049233370406	0
1374	0	0	0	0	0	0	0	0	0	0	0	-0.0043917435221783	0	0	0	0	0	0	0	0	0	0	0	0	0	0	0	0	0	0	0	0	0	0	0	0	0	0	0	0	0	0	0	0	0	0	0	0	0
1375	0	0	0	0	0	0	0	0	0	0	0	0	0	0	0	0	0	0	0	0	0	0	0	0	0	0	0	0	0	0	0	0	0	0	0	0	0	0	0	0	0	0	0	0	0	0	0	0	0
1376	0	0	0	0	0	0	0	0	0	0	0	-0.00173840483971907	0	0	-0.00173840483971907	0	-0.00173840483971907	0	0	0	0	0	0	0	0	0	0	0	0	-0.00347680967943815	0	0	0	0	0	0	0	0	0	-0.00173840483971907	0	0	0	0	0	0	0	0	0
1377	0	0	0	0	0	0	0	0	0	0	0	0	0	0	0	-0.00992555831265509	0	0	0	0	0	-0.0198511166253102	0	0	0	0	0	0	0	-0.00992555831265509	0	0	0	0	0	0	0	0	0	0	0	0	0	0	0	0	0	0	0
1378	0	0	0	0	0	-0.00541565123206066	0	0.013156163662676	0	0	0	0	0	0	0	0	0	0	0	0	0	0	0	0	0	0	0	0	0	0	0	0	0	0	0	0	0	-0.00541565123206066	0	0	0	0	0	0	0	0	0	0	0
1379	0	-0.0044907490569427	0	0	0	0	0	0	0	0	0	0	0	0	0	0	0	0	0	0	0	0	0	0	0	0	0	0	0	0	0	-0.0044907490569427	0	0	0	0	0	0	0	0	0	0	0	0	0	0	0	0	0
1380	0	0	0	0	0	0	0	0	0	0	0	0	0	0	0	0	0	0	0	0	0	0	0	0	0	0	0	0	0	0	0	0	0	0	0	0	0	0	0	0	0	0	0	0	0	0	0	0	0
1381	0	0	0	0	0	0	0	0	0	0	0	0	0	0	0	0	0	0	0	0	0	0	0	0	0	0	0	0	0	0	0	0	0	0	0	0	0	0	0	0	0	0	0	0	0	0	0	0	0
1382	0	0	0	0	0	0	0	0	0	0	0	0	0	0	0	0	0	0	0	0	0	0	0	0	0	0	0	0	0	0	0	0	0	0	0	0	0	0	0	0	0	0	0	0	0	0	0	0	0
1383	0	0	0	0	0	0	0	0	0	0	0	0	0	0	0	0	-0.00572540936676972	-0.00286270468338486	-0.00858811405015459	0	0	0	-0.00286270468338486	0	0	0	0	-0.00572540936676972	0	-0.00286270468338486	0	0	0	0	0	-0.00286270468338486	-0.00572540936676972	0	0	0	0	0	-0.00286270468338486	0	0	0	0	0	0
1384	0	0	0	0	0	0	0	0	0	0	0	0	0	0	0	0	-0.0433463372345037	0	0	-0.0433463372345037	0	0	0	0	0	0	0.262697022767075	0	0	0	-0.0866926744690074	0	0	0	0	0	0	0	0	0	0	0	0	0	-0.0866926744690074	0	0	0	0
1385	0	0	0	0	0	0	0	0	0	0	0	0	0	0	0	0	0	0	0	0	0	0	0	0	0	0	0	0	0	0	0	0	0	0	0	0	0	0	0	0	0	0	0	0	0	0	0	0	0
1386	0	0	0	0	0	0	0	0	0	0	0	0	0	0	0	0	0	0	0	0	-0.0142694063926941	-0.0570776255707763	-0.0142694063926941	0	0	0	0	0	0	0	0	0	0	0	0	0	0	0	0	0	0	0	0	0	0	0	0	0	0
1387	0	0	0	0	0	0	0	0	0	0	0	0	0	0	0.0441111601235112	0	-0.0525486074619023	0	0	0	-0.0175162024873008	0	0	0	0	0	0	0	0	0	0	0	0	0	0	0	0	0	0	0.0707061177597217	0	0	0	0	0	0	0	0	0
1388	0	0	0	0	0	0	0	0	0	0	0	0	0	0	0	0	0	0	0	0	0	0	0	0	0	0	0	0	0	0	0	0	0	0	0	0	0	0.0262743037309511	0	0	0	0	0	0	0	0	0	0	0
1389	0	0	0	0	0	-0.00320965464116061	0	0	0	0	0	0	0	-0.00962896392348183	0	0	0	0	0	-0.00320965464116061	0	0	0	0	-0.00962896392348183	0	0	0	0	0	0	0	0	0.0061783801132001	0	-0.0183753021165065	0	0	0	0	0	0	0	0	0	0	0	0	0
1390	0	0	0	0	0	0	0	0	0	0	0	0	0	0	0	0	0	0	0	0	0	0	0	0	0	0	0	0	0	0	0	0	0	0	0	0	0	0	0	0	0	0	0	0	0	0	0	0	0
1391	0	0	0	0	0	0	0	0	0	0	0	0	0	0	0	0	-0.00296142740801066	0	0	0	0	0	0	0	0	0	0	0	0	0	0	0	0	0	0	0	0	-0.00148071370400533	0	-0.00148071370400533	0	0	0	0	0	0	0	0	0
1392	0	-0.0171880371261602	0	-0.0171880371261602	0	0	0	0	0	0	0	0	0	0	0	0	-0.0171880371261602	0	0	0	-0.0171880371261602	0	0	0	0	0	-0.0171880371261602	0	0	0	0	0	0	0.0396353547364249	0	0	0	0	0	0	0	-0.0171880371261602	0	0	0	0	0	0	0
1393	0	0	0.102595102057533	0	0	-0.0175349675411101	0	0	0	-0.071620925817031	0	0	0	-0.130662020905923	-0.304878048780488	0	0.0621860527709271	0	-0.575874663928363	0.0388365704455898	0	-0.0653310104529617	-0.0249219611663553	-0.54718606739864	-0.135379457428975	-0.0217770034843206	-0.0015724788410173	0	0.0839630562552477	-3.19211376262737	-0.076338362340082	-0.00314495768203449	0.742667128902308	0.415097844753187	0.329562309656922	0.686953837872311	0.380741010540728	0	0	0.0606135739299103	0.0419815281276238	1.76093860164942	0.0202045246433032	0	-0.466751946216835	0	0	0.141431672503123	0
1394	0	0	0	0	0	0	0	0	0	0	0	0	0	0	0	0	0	0	0	0	0	0	0	0	0	0	0	0	0	0	0	0	0	0	0	0	0	0	0	0	0	0	0.0168109607464067	0	0	0.0168109607464067	0	0	0
1395	0	0	0	0	0	0	0	0	0	0	0	0	0	0	0	0	0	0	0	0	0	0	0	0	0	0	0	0	0	0	0	0.0964320154291225	0	0	-0.0382116927779901	0	0	0	0	0	0.078228952524275	0	0.192864030858245	-0.0382116927779901	-0.0764233855559801	0	0	0	0
1396	0	0	0	0	0	0	0	0	0	0	0	0	0	0	0	0	0	0	0	0	0	0	0	0	0	0	0	0	0	0	0	0	0	0	0	0	0	0	0	0	0	0	0	0	0	0	0	0	0
1397	-0.0116904372223521	0	0	0	0	0	0	0	-0.0116904372223521	0	0.0534902380315592	0	0	0	0	0	0	0	0	0.0267451190157796	0	0	0	0	0	0	0	0	0	0	0	0.0267451190157796	0	0	0	0	0	-0.0116904372223521	0	0	0	0	0	0	0	-0.0116904372223521	0	0	0
1398	0	0	0	-0.0123107226394189	0	0	-0.0123107226394189	0	-0.0123107226394189	0	-0.0738643358365136	-0.0123107226394189	0	0	0.0279686151997317	0	0	0	0	0	0	0	0.0033471699208939	0	0	0.0262950302392848	0	0	0	0.0139843075998659	0	-0.0246214452788379	0	0	0	0	0	0	0	-0.0565328583157537	0	0.0016735849604469	0	0.0296422001601786	0.0262950302392848	0	-0.0123107226394189	0.131475151196424	-0.0492428905576757
1399	-0.0153350713080816	0	0	-0.0766753565404079	-0.0317018738511763	-0.0306701426161632	0	-0.0020634624700264	-0.0306701426161632	-0.0460052139242447	-0.0470369451592579	-0.0306701426161632	0	-0.0460052139242447	0	0	0	0	0	0	0.02963841138115	0	-0.0306701426161632	0.02963841138115	-0.0613402852323263	0.192133808359968	0	0	0	0	0	0	0	0	0	0	0	0	0	0	0	0	0	0	0	0	0	0	0
1400	0	0	0	0	0	0	0	0	0	0	0	0	0	0	0	0	0	0	0	0	0	0	0	0	0	0	0	0	0	0	0	0	0	0	0	0	0	0	0	0	0	0	0	0	0	0	0	0	0
1401	0	-0.0674763832658569	0	0	0	0	0	0	0	0	0	0	0	0	0	0	0	0	0	0	0	0	0	0	0	0	0	0	0	0	0	0	0	0	0	0	0	0	0	0	-0.0674763832658569	0	0	0	0	0	0	0	0
1402	0	0	0	0	0	0	0	0	0	0	0	0	0	0	0	0	0	0	0	0	0	0	0	0	0	0	0	0	0	0	0	0	0	0	0	0	0	0	0	0	0	0	0	0	0	0	0	0	0
1403	0	0	0	0	0	0	0	0	0	0	0	0	0	0	0	0	0	0	0	0	0	0	0	0	0	0	0	0	0	0	0	0	0	0	0	0	0	0	0	0	0	0	0	0	0	0	0	0	0
1404	0	-0.047653805678353	-0.0128024580719498	0	0	0	0	0.0806756862188036	0	0	-0.0384073742158494	0	0	0	0	-0.004775671320082	0	-0.0771196596093581	0	-0.0300756762863221	0	-0.0384073742158494	0	0	0	-0.0128024580719498	-0.0256049161438996	0	0	-0.0256049161438996	0	0	-0.021439067179136	-0.0256049161438996	0	-0.124468554110052	0.0169683070367135	0	-0.0044707601424225	0	0	0	0	0	0	0	0	0	0
1405	0	0	0	0	0	0	0	0	0	0	0	0	0	0	0	0	0	0	0	0	0	-0.0540832882639264	0	0.00850845423803979	0	0	0	-0.0216333153055706	0	0.0204792135981978	0	0	0	0	0	0	0	-0.0108166576527853	0	0	0	0	0	0	0	0	0	0	0
1406	0	0	0	0	0	0	0	0	0	0	0	0	0	0	0	0	0	0	0	0	0	0	0	0	0	0	0	0	0	0	0	0	0	0	0	0	0	0	0	0	0	0	0	0	0	0	0	0	0
1407	0	0	0	0	0	0	0	0	0	0	0	0	0	0	0	0	0	0	-0.00629207827345372	0	-0.0251683130938149	0	0	0	0	0	0	0	0	0	0	0	0	0	-0.00629207827345372	0	0	0	0	0	0	0	0	0	0	0	0	0	0
1408	0	0	0	0	0	0	0	0	0	0	0	0	0	0	0	0	0	0	0	0	0	0	0	0	0	0	0	0	0	0	0	0	0	0	0	0	0	0	0	0	0	0	0	0	0	0	0	0	0
1409	0.165321413766942	-0.0398883127243718	0	0.2071324474478	0	0	-0.0398883127243718	-0.279218189070602	0.163398692810458	-0.119664938173115	0.165321413766942	0.163398692810458	0	0.41811033680857	-0.159553250897487	0.583431750575509	0	0	-0.119664938173115	0	-0.199441563621859	0.00576816286945497	-0.02835198698546	0.61419528587927	-0.07928779808693	0.045656475593827	0	-0.0398883127243718	0	0.5358525540252	0	0.214823331273741	0	0	0	-0.21433450391193	0.0816993464052288	0	0	0.163398692810458	0	0	0	0.262402527824053	0.0816993464052288	-0.0398883127243718	0	-0.229716271563804	0
1410	0	0	0	0	0	0	0	0	0	0	0	0	0	0	0	0	0	0	0	0	0	0	0	0	0	0	0	0	0	0	0	0	0	0	0	0	0	0	0	0	0	0	0	0	0	0	0	0	0
1411	0	0	0	0	0	0	0	0	-0.0934288383681096	0	0	0	-0.0311429461227032	0	0	0.0689179875947622	0	0	0	0	0	0	0	0	0	0	0	0	0	0	0	0	0	0	0	0	0	0	0	0	0	0	0	0	0	0	0	0	0
1412	0	0	0	0	0	0	0	0	0	0	0	0	0	0	0	0	0	0	0	0	0	0	0	0	0	0	0	0	0	0	0	0	0	0	0	0	0	0	0	0	0	0	0	0	0	0	0	0	0
1413	-0.00171839021204935	0	0	-0.0034367804240987	-0.00171839021204935	0	0	0	0	-0.00171839021204935	0	-0.00171839021204935	0	0	0	0	0	-0.00171839021204935	0	0	-0.00171839021204935	0	0	0	0	-0.00171839021204935	0	0	0	0	-0.00171839021204935	0	0	0.00376350156185315	0	-0.00171839021204935	-0.00515517063614806	-0.00171839021204935	0.00032672113775445	0	0.00376350156185315	0	0	-0.00171839021204935	0	0	0.00376350156185315	0	0
1414	-1.44555181500994	-0.303639318417644	-0.0597641976952299	-0.014560654954744	6.6097976935415	0.0785514578617998	-0.82750590139752	-0.532657921820482	-0.51537110650411	0.533862504305854	0	0.075529435135346	-0.0600600600600601	-1.49470723362349	0.675791907319	-2.29079889178412	0.096609628629333	0.096155268569062	0.09570090850879	0.221431847047611	0.100857366867219	0.087205432033019	-0.129978676776706	-1.07748846665103	-0.18504077617378	0.654891344546517	0.097063988689605	-0.855855855855856	-1.02467703452925	-1.03712438687809	-0.285285285285285	-0.0098585566565862	0.0553579617619027	-0.083570551550847	0.090544450150361	-0.0098585566565862	1.2881636034345	0.086751071972747	-0.154852248448307	0.0424562493528	0.0454994051053159	0.0051564583584288	-0.0763007905865098	0.090544450150361	0.0351864883884588	0	0	-0.015015015015015	-0.05444924164136
1415	0	0	0	0	0	0	0	0	0	0	0	-0.02211900022119	0	0	0	0	0	-0.101556496487062	0	0	0	0	0	0	0	0.053276505061268	0	0	0	0	0	0	0	0	0	0	0	0	0	0	0	0	0	0	0	0	0	0	0
1416	0	0	0	0.00514812979347526	0	0	0	0	0	0	0	0	0	0	0	0	0	0	0	0	0	0.00930578820026056	0	0	0	-0.0146496908537613	0	0	0	0	-0.0041576584067853	0	-0.0041576584067853	0	0	-0.0166306336271412	0	0	-0.0124729752203559	0	0	0	0	0	0	0	0	0	0
1417	0	0	0	0	0	0	0	0	0	0	0	0	0	0	0	0	0	0	0	0	0	0	0	0	0	0	0	0	0	0	0	0	0	0	0	0	0	0	0	0	0	0	0	0	0	0	0	0	0
1418	0	0	0	0	0	0	0	0	0	0	0	0	0	0	0	0	0	0	0	0.0102785486689279	0	0	0	0	0	0	0	-0.00446647907454554	0	0	0	0	0	0	0	0	-0.00446647907454554	0	0	0	0	0	0	0	0	0	0	0	0
1419	0	0	0	0	0	0	0	0	0	0	0	0	0	0	0	0	0	0	-0.000572301740369592	0	0	0	0	0	0	0	0	0	0	0	0	0	0	0	0	0	0	0	0	0	0	0	0	0	0	0	0	0	0
1420	0	0	0	0	0	0	0	0	0	0	0	0	0	0	0	0	0	0	0	0	0	0	0	0	0	0	0	0	0	0	0	0	0	0	0	0	0	0	0	-0.00198878326240006	-0.00169809388053505	0	0	-0.00397756652480013	0	0	0	0	0.00029068938186501
1421	0	0	0	0	0	0	0	0	0	0	0	0	0	0	0	0	0	0	0	0	0	0	0	0	0	0	0	0	0	0	0	0	0	0	0	0	0	0	0	0	0	0	0	0	0	0	0	0	0
1422	0	0	0	0	0	0	0	0	0	0	0	0	-0.0424929178470255	0	0	0	0	0	0	0	0	0	0	0	0	0	0	0	0	0	0	0	0	0	0	0	0	0	0	0	0	0	0	0	0	0	0	0	0
1423	0	0	0	0	0	0	0	0	0	0	0	0	0	0	0	0	0	0	0	0	0	0	0	0	0	0	0	0	0	0	0	0	0	0	0	0	0	0	0	0	0	0	0	0	0	0	0	0	0
1424	0.0387691796319693	0	0	0.125078173858662	-0.0713097218920846	-0.0950796291894462	0	-0.0713097218920846	0.0625390869293308	-0.0237699072973615	-0.0475398145947231	0	0.163847353490631	-0.0325405422601154	-0.0475398145947231	0	-0.00877063496275379	-0.0475398145947231	0.0387691796319693	-0.356548609460423	0.083766996635792	-0.175159986044284	-0.017541269925507	-0.118849536486808	0.0387691796319693	0.116307538895907	0	-0.0563104495574772	0	-0.0237699072973615	0.140077446193269	-0.0713097218920846	0	0.1013082665613	0.0625390869293308	-0.0237699072973615	0	0	-0.0237699072973615	0	0	-0.0237699072973615	0	-0.0237699072973615	0	0.125078173858662	-0.0475398145947231	-0.00877063496275379	-0.522937960541954
1425	-1.606082438215	0.0175748842895821	-0.192122958693564	0	0	0	0	-0.048030739673391	-0.64896078945071	0.340909090909091	-0.048030739673391	-0.96640031438302	-0.144092219020173	0.227272727272727	0.113636363636364	0	-0.144092219020173	0	0.804842371845256	-0.240153698366955	0	0	0.188629813990044	0	0	-0.0960614793467819	0	0	0	0	0	0	0.148786132215527	0	0	0.992271417343467	0	0	0	0	-0.060911710767619	0	0	0	0	0	0	0	0
1426	0	0	0	0	0	0	0	-0.0249045326249377	0	0	0	0	0	0	0	0	0	0	0	0	0	0	0	0	0	0	0	0.0238777459407832	0	0	0	0	0	0	0	0	0	0.0238777459407832	0	0	0	0	-0.00830151087497925	0	0	0	0	0	0
1427	0	-0.0205862977602108	0.00963298333493883	0	0.0234613593624411	0	0	-0.00411725955204216	0	0	-0.00823451910408432	0	0	0	0	0	0	0	-0.0370553359683794	0	0	0	0	0	0	0	0	0	0	0	0.00551572378289667	0	0	0.0151487071178355	0	0	0	0	0	0	0	0	0	0	0	0.00963298333493883	0	0	0
1428	0	0	0	0	0	0	0	0	0	0	0	0	0	-0.0373831775700935	0	0	0	0	0	0	0	0	0	0	0	0	0	-0.0373831775700935	0	0	0	0	0	0	0	0	0	0	0	0	0	0	0	0	0	0	0	0	0
1429	0	0	0	0	0	0	0	0	0	0	0	0	0	0	0	0	0	0	0	0	0	0	0	0	0	0	0	0	0	0	0	0	0	0	0	0	0	0	0	0	0	0	0	0	0	0	0	0	0
1430	0	0	0	0	0	0	0	0	0	0	0	0	0	0	0	0	0	0	0.0183665972817436	0	0	0	0	0	0	0	0	0	0	0	0	0	0	0	0	0	0	0	0	0	0	0	0	0	0	0	0	0	0
1431	0	0	0	0	0	0	0	0	0	0	0	0	0	0	0	0	0	0	0	0	0	0	0	0	0	0	0	0	0	0	0	0	0	0	0	0	0	0	0	0	0	0	0	0	0	0	0	0	0
1432	0	0	0	0	0	0	0	0	0	0	0	0	0	0	0	0.0067148643299951	0	0	0	0	0	0.0229039528843095	0	0	0	-0.0161890885543144	0	0	0	0	0	0	0	0	0.0781860828772478	0	0	0	0	0	-0.0489343364745741	0	-0.0323781771086288	0.0390930414386239	0	0	0	0	0
1433	0	0	0	0	0	0	0	0	0	0	0	0	0	0	0	0	0	0	0	0	0	0	0	0	0	0	0	0	0	0	0	0	0	0	0	0	0	0	0	0	0	0	0	0	0	0	0	0	0
1434	0	0	0	0	0	0	0	0	0	0	0	0	0	0	0	0	0	0	0	0	0	0	-0.00397180021844901	0	0	0	-0.00198590010922451	0	0	0	0	0	0	0	0	0	0	0	0	0	0	0	0	0	0.00513663447709061	0	0	0	0
1435	0	0	0	0	0	0	0	0	0	0	0	0	0	0	0	-0.0619578686493185	0	0	0	0	0	0	0	0	-0.0619578686493185	0	0.347222222222222	0	0	0	0	0	0	0	-0.0619578686493185	0	-0.0619578686493185	0	0	0	0	-0.123915737298637	0	0	0	0	-0.185873605947955	0	0
1436	0.0508527907360549	0	0	-0.0674991562605467	0	-0.0337495781302734	0	0	0	-0.0337495781302734	0.0846023688663283	0	-0.134998312521093	0	0	-0.0337495781302734	0	-0.0337495781302734	0	0	0	0	0	0	0	-0.0337495781302734	0	0	0	0	0	0.253807106598985	0.135455159602384	-0.134998312521093	0	-0.10124873439082	0.0171032126057816	-0.0337495781302734	0	0	0	-0.0337495781302734	0	0	0	0	0.135455159602384	0	0
1437	0	0	0	0	0	0	0	0	0	0	0	0	0	0	0	0	0	0	0	0	0	0	0	0	0	0	0	0	0	0	0	0	0	0	0	0	0	0	0	0	0	0	0	0	0	0	0	0	0
1438	0	0	0	0	0	0	0	0	0	0	0	0	0	0	0	0	0	0	0	0	0	0	0	0	0	0	0	0	0	0	0	0	0	0	0	0	0	0	0	0	0	0	0	0	0	0	0	0	0
1439	0	0	0	0	0	0	0	0	0	0	0	0	0	0	0	0	0	0	0.027196083763938	0	0	0	0	0	0	0	0	0	0	0	0	0	0	0	0	0	0	0.027196083763938	0	0	0	0	0	0	0	0	0	0	0
1440	-0.0193600132754377	0.0293962020107002	-0.0138285809110269	0.00587924040214004	-0.0193600132754377	-0.0107150566910923	-0.0276571618220538	-0.0404423186198929	-0.00518362432668146	-0.058080039826313	0.0103839967729919	-0.0241958295643899	-0.026613737708866	-0.0048358162889522	-0.0120895407223805	-0.0663771883729292	-0.0224567893757435	-0.0929741779621665	-0.0414522464938233	-0.0283360297778835	-0.094034350194983	-0.0929741779621665	-0.0290316458533421	-0.0362853702867704	0.00034780803772928	-0.0110628647288215	0.0176377212064201	0.0152198130619441	0.00899276462207472	-0.00829714854661615	-0.0165942970932323	-0.0193600132754377	-0.0041402002134936	-0.00829714854661615	-0.0107150566910923	-0.010367248653363	-0.0190122052377084	-0.0276571618220538	0.0045047563708518	0.0096883806975333	0.00346133225766395	-0.00518362432668146	0.0117584808042801	0.0166110452128611	-0.0190122052377084	0.00346133225766395	-0.00794934050888686	-0.0214301133821845	-0.0304228780042592
1441	0	0	0	0	0	0	0	0	0	0	0	0	0	0	0	0	0	0	0	0	0	0	0	0	0	0	0	0	0	0	0	0	0	0	0	0	0	0	0	0	0	0	0	0	0	0	0	0	0
1442	0	0	0	0	0	0	-0.014801657785672	0	0	0	0	0	0	0	0	0	0	0	0	0	0	0	0	0	0	0	0	0	0	0	0	0	0	0	0	0	0	0	0	0	0	0	0	0	0	0	0	0	0
1443	-0.00225970827166213	0	0	0	0	0.00457562665813095	0	0	0	0.00493350799847241	0	0	0.00303168106715174	-0.00112985413583106	0	-0.0180214560584903	0	0	0	0	0	0	0	0	0	0	0	0	0	0	0	0	0	0	0	0	0	0	0	0	0	0	0	0	0	0	0	0	0
1444	0	0	0	0	0	0	0.012012012012012	0	0	0	0	0	0	0	0	0	0	0	0	0	0	0	0	0	0	0	0	0	0	0	0	0	0	0	0	0	0	0	0	0	0	0	0	0	0	0	0	0	0
1445	0	0	0	0	-0.0125667609173735	0	-0.056550424128181	0	-0.0556578497894895	0	0	-0.0116741865786822	0.034106412005457	-0.0332138376667657	0	-0.0143636962907054	0	-0.0457805985841392	-0.00628338045868677	0	0	0	-0.0897642617949465	0	0	0	0	0.0107698255440417	0	0	0	0	0.0170532060027285	0	0	0	0	0	-0.152621639773712	0.0107698255440417	-0.0125667609173735	-0.004498231781304	0	0	-0.0377002827521206	-0.00628338045868677	0	0.0161488449680881	-0.0538609144161578
1446	-0.029831406231208	0.0158679784195493	0	-0.0077435341489856	0	0	0	0	0.12300939442319	-0.0077435341489856	0	0	0	0	-0.0077435341489856	0	0	0	0	0	0	0.0158679784195493	-0.0077435341489856	-0.0154870682979712	0	0	0	0	0	0	-0.0151061581763931	0	0	-0.0154870682979712	-0.0077435341489856	0	-0.143318047614944	0	0	0.0239924226901131	-0.0542047390428992	0.20083547597325	-0.029831406231208	0	0	0	0.0158679784195493	0	0.0638528237997756
1447	0	0	0	0.273763073160989	0	0	-0.179748352306771	0	0	0	0	0	0	0.0562279011474528	0	-0.0599161174355902	0	-0.179748352306771	0	0	0	-0.0599161174355902	0	0	0	0	0.232288037166086	0	0	0	0	0	0	0	0	-0.179748352306771	0	0	0	0	0	0	0	0	0	0	0	0	-0.11983223487118
1448	0	-0.00517794884186544	0	0	0	0	0	0	0	0	0	0	-0.00172598294728848	0	0	0	0	0	0	0	0	0	-0.000840871164804241	-0.00345196589457696	0	-0.00172598294728848	0	-0.00172598294728848	0	0	-0.00172598294728848	0	0.0043370776770612	-0.00690393178915392	0.00867415535412239	0	-0.00172598294728848	0	0	0	0	-0.00172598294728848	0	0	0	0	0	0	0
1449	-0.00294031167303734	0	0	0	0.0135171668018383	0	0	-0.00294031167303734	0	0	0	0	0	0	0	0	0	-0.00588062334607468	0	0	0	0	0	0	0	0	0.00469623178272627	0	0	-0.00588062334607468	0	0.00675858340091917	-0.146791821084697	0.00381827172788183	0.0161510469663717	0	0.00675858340091917	0	0	-0.0459019296759163	-0.0158859499285351	0	0	0.042754945649543	0.00675858340091917	0	-0.00882093501911203	0	0
1450	0	0	0	0	0	0	-0.00522739153162572	0	0	0	0	0	0	0	0	0	0	0	0	0	0	0	0	0	0	0	0	0	0	0	0	0	0	0	0	0	0	0	0	0	0	0	0	0	0	0	0	0	0
1451	0	0	0	0	0	0	0	0	0	0	0	0	0	0	0	0	0	0	0	0	0	0.0240650813251075	0	0	0	0	0	0	0	0	0	0	0	0	0	0	-0.0150738619234248	0	0	-0.0301477238468496	0	0	0	0	0	0	0	0	0
1452	0.349040139616056	0	0	0	0	0	0	0	0	0	0	0	0	0	0	0	0	0	0	0	0	0	-0.0769230769230769	0	0	0.0975969928849511	0	0.174520069808028	0	0	0	0	0	0	0	0	0	0	0	0	0	0	0	0	0	0	0	0	0
1453	-0.0294117647058824	-0.00735294117647059	0	0	0	0	0	0	0	0	0	0	0	0	0	0.0146241591108511	0	0	0	0	0	0	0	0	0	0	0	0	0	0	0	0	0	0	0	0	-0.00735294117647059	0	0	0	-0.00735294117647059	0	0.0146241591108511	0	0	0	0	0	0
1454	0	0	0	0	0	0	0	0	0	0	0	0	0	0	0	0	0	0	0	0	0	0	0	0	0	0	0	0	0	0	0	0	0	0	0	0	0	0	0	0	0	0	0	0	0	0	0	0	0
1455	0	0	0	0.00414130119683605	-0.00368320733694902	-0.000920801834237254	0	-0.000920801834237254	0	0	0	0	0	0	0	0	0	0	0.00828260239367209	0	-0.00184160366847451	0.00414130119683605	0	0	0	0	0	0	0	0	0	0	0	0	0	0	0	0	0	0	0	0	0	0	0	0	0	0	0
1456	0	0	0	0	0	0	0	0	0	0	0	0	0	0.0158311345646438	0	0	0	0	0	0	0	0	0	0	0	0	-0.00410399523936552	0	0	0	0	0	0	0	0	0.0117271393252783	0	0.00527704485488127	0	0	0	0.00527704485488127	0	0	0	0	0	0	0
1457	0	0	0	0	0	0	0	0	0	0	0	0	0	0	0	0	0	0	0	0	0	0	0	0	0	0	0	0	0	0	0	0	0	0	0	0	0	0	0	0	0	0	0	0	0	0	0	0	0
1458	0	0	0	0	0	0	0	0	0.0527518902760682	0	0	0	0	0.0104113913410066	0	0	-0.0763544072422218	-0.00717257208434945	0	0	0.0104113913410066	0	0	0	0	0	0	0.0175839634253561	0	0	0.0455793181917187	0	-0.0222126498240835	0	0	0.011565409884559	0	0	0	0	0	-0.00717257208434945	0	0	0	0	0	0	0
1459	0	0	0	0	0	0	0	0	0	0	0	0	0	0	0	0	0	0	0	0	0	0	0	0	0	0	0	0	0	0	0	0	0	0	0	0	0	0	0	0	0	0	0	0	0	0	0	0	0
1460	0	0	0	0	0	0	0	0	0	0	0	0	0	0	0	0	0	0	0	0	0	0	0	0	0	0	0	0	0	0	0	0	0	0	0	0	0	0	0	0	0	0	0	-0.0163786749651953	0	0	0	0	0
1461	0	-0.00871915598570058	0	0	-0.0174383119714012	0	0	0	0	0	0	0	0	0	-0.0610340918999041	0	-0.0261574679571018	0	-0.0174383119714012	0	-0.00871915598570058	0	0	0	0	0.0120795128994907	0	0	0	0	0	0	0	0	0	0	0	0	0	0	0	0	0	0	0	0	0	0	0
1462	0	0	0	0	0	0	0	0	0	0	0	0	0	0	0	0	0	0	0	0	0	0	0	0	0	0	0	0	0	0	0	0	0	0	0	0	0	0	0	0	0	0	0	0	0	0	-0.114600045840018	0	-0.114600045840018
1463	-0.00599304806424548	-0.0239721922569819	-0.011986096128491	0.0131268049356787	-0.0479443845139638	-0.011986096128491	-0.0025709216426823	-0.011986096128491	0.0022814176143754	0.0011407088071877	0.039380414807036	-0.00599304806424548	0.0131268049356787	0	-0.00599304806424548	0	0	0.0131268049356787	0	-0.00599304806424548	0.0131268049356787	0	-0.0239721922569819	0	0	0.0202605618071118	0.0131268049356787	0	0.0154082225500541	0.0131268049356787	-0.011986096128491	0	0.00713375687143322	-0.011986096128491	-0.0239721922569819	0	-0.00599304806424548	0.0262536098713573	0	0.0465141716784691	0.0131268049356787	0	-0.0179791441927364	0.0262536098713573	-0.0239721922569819	0	0.0011407088071877	0	0.0202605618071118
1464	0	0	0	0	0	0	0	0	0	0	0	-0.0154918667699458	0	0	0	0	0	0	-0.0154918667699458	0	0	-0.0154918667699458	0	0	0	0	0	0	0	0	0	0	0	0	0	0	0	0	0	0	0	0	0	0	0	0	-0.0154918667699458	0	0
1465	0	0	0	0	0	0	0	-0.0101317122593718	0	0	0	0	0	0	0	0	0	0	0	0	0	0	0	0	0	0	0	0	0	0	0	0	0	0	0	0	0	0	0	0	0	0	0	0	0	0	0	0	0
1466	-0.0384837406195882	0	0.0140372677837731	0	-0.0192418703097941	-0.0384837406195882	-0.0577256109293823	0	-0.0962093515489706	0.0525210084033613	0	0.119079284590496	-0.0962093515489706	0.0332791380935672	0	0.105042016806723	0	0	-0.0384837406195882	0.105042016806723	0	0.113874682064474	-0.0577256109293823	0.0858001464969289	-0.0769674812391764	-0.0577256109293823	-0.0384837406195882	0	-0.0192418703097941	0.0140372677837731	-0.0962093515489706	-0.0384837406195882	0.210084033613445	0	-0.0577256109293823	-0.0192418703097941	0	0	0	-0.0384837406195882	-0.0192418703097941	0	-0.0384837406195882	0	0	-0.0192418703097941	0	0	0.0525210084033613
1467	0	0	0	0	0	0	0	0	0	0	0	0	0	0	0	0	0	0	0	0	0	0	0	0	0	0	0	0	0	0	0	0	0	0	0	0	0	0	0	0	0	0	0	0	0	0	0	0	0
1468	-0.011213276519399	0	0	0	0	-0.0336398295581969	-0.011213276519399	-0.033659929538514	0	0	0	0.0672193591754425	-0.0224265530387979	0	-0.000100499901586004	-0.0448531060775959	0	0	0	0	0	0	0	0	0	0	0	0	0	0	0	0	0	0	0	0	0	0	0	0	0	0	0	0	0	0	0	0	0
1469	0	0	0	0	0	0	0	0	0	0	0	0	0	0	0	0	0	0	0	0	0	0	0	-0.0870322019147084	0	0	0	0	0	0	0	0.0956937799043062	0	0	0	0	0	0	0	0	0	0	0	0	0	0	0	0	0
1470	0	0	0	0	0	0	0	0	0	0	0	0	0	0	0	0	0	0	0	0	0	0	0	0	0	0	0	0	0	0	0	0	0	0	0	0	0	0	0	0	0	0	0	0	0	0	0	0	0
1471	0	0	0	0	0	0	0	0	0	0	0	0	0	0	0	0	0	0	0	0	0	0	0	0	0	0	0	0	0	0	0	0	0	0	0	0	0	0	0	0	0	0	0	0	0	0	0	0	0
1472	0	0	0	0	0	0	0	0	0	0	0	0	0	0	0	0	0	0	0	0	0	0	0	0	0	0	0	0	0	0	0	0	0	0	0	0	0	0	0	0	0	0	0	0	0	0	0	0	0
1473	0	0	0	0	0	0	0	0	0	0	0	0	0	0	0	0	0	0	0	0	0	0	0	0	0	0	0	0	0	0	0	0	0	0	0	0	0	0	0	0	0	0	0	0	0	0	0	0	0
1474	0	0	0	0	0	0	0	0	0	0	0	0	0	0	0	0	0	0	0	0	0	0	0	0	0	0	0	0	0	0	0	0	0	0	0	0	0	0	0	0	0	0	0	0	0	0	0	0	0
1475	0	0	0	0	0	0	0	0	0	0.0685048809727693	0	0	-0.0142247510668563	0	0	0	-0.00711237553342817	0	0	0	0	0	0	0	0	0	0	0	0	0	0	0	0	0	0	0	0	0	0	0	0	0	0	0	0	0	0	0	0
1476	0	0	0	0	0	0	0	0	0	0	0	0	0	0	0	0	0	0	0	0	0	0	0	0	0	0	0	0	0	0	0	0	0	0	0	0	0	0	0	0	0	0	0	0	0	0	0	0	0
1477	0	0	0	0.0205930807248764	0	0	-0.0212426978226235	0	0	0	0	0	-0.0106213489113117	0	-0.0106213489113117	0	0.0411861614497529	0	-0.0119205831068058	-0.000649617097747097	0	0	-0.0212426978226235	0	0	0	-0.0106213489113117	0	0	0	0	0.0411861614497529	0	0	0	0	0	0	0	0	0	0	0	0	0	0	0	0	0
1478	0	0	0	0	0	0	0	0	0	0	0	0	0	0	0	0	0	0	0	0	0	0	0	0	0	0	0	0	0	0	0	0	0	0	0	0	0	0	0	0	0	0	0	0	0	0	0	0	0
1479	0	0	0	0	0	0	0	0	0	0	0	0	0	0	0	0	0	0	0	0	0	0	0	0	0	0	0	0	0	0	0	0	0	0	0	0	0	0	0	-0.0267952840300107	0	0	0	0	0	0	0	0	0
1480	0	0	0	0	0	0	0	0	0	0	0	0	0	0	0	0	0	0	0	0	0	0	0	0	0	0	0	0	0	-0.0356760613628255	0	0	0	-0.0713521227256511	0	0	0	0	0	0	0	0	0	0	0	0	0	0	0
1481	0	0	0	0	0	0	0	0	0	0	0	0	0	0	0	0	0	0	0.0791765637371338	0	0	0	0	0	0	0	0	0	0	0	0	0	0	0	0	0	0	0	0	0	0.237529691211401	0	0	0	0	0	0	0	-0.0326370757180157
1482	0	0	0	0	0	0	0	0	0	0	0	0	0	0	0	0	0	0	0	0	0	0	0	0	0	0	0	0	0	0	0	0	0	0	0	0	0	0	0	0	0	0	0	0	0	0	0	0	0
1483	0	0	0	0	0	-0.0171732783788425	0	0	0	0	0	0	0	0	0	0	0	0	0	0	0	0	0	0	0	0	0	0	0	0	0	0	0	0	0	0	0	0	0	0	0	0	0	0	0	0	0	0	0
1484	0	0	0	0	0	0	0	0	0	0	0	0	0	0	0	0	0	0	0	0	0	0	0	0	0	0	0	0	0	0	0	0	0	0	0	0	-0.00728544368352033	0	0	0	0	0	0	0	0	0	0	0	0
1485	0.101893474893181	0	0	0	0	0	0	0	0	0	0	0.0396353547364249	0	0	0	0	0	0	0	0	0	0	0	0	0	0	-0.102075535896563	0	0	0	-0.204151071793127	0	0	-0.0170125893160939	-0.0510377679482817	0	0	-0.0170125893160939	0	0	0	0	0	-0.130490538424514	-0.0340251786321878	0	0	0	0
1486	0	0	0	0	0	0	0	0	0	0	0	0	0	0	0	0	0	0	0	0	0	0	0	0	0	0	0	0	0	0	0	0	0	-0.0560538116591928	0	0	0	0	0	0	0	0	0	0	0	0	0	0	-0.112107623318386
1487	0	-0.00301340967304505	0	0	0	-0.00301340967304505	0	0	0	0	0	0	0	0	0	0	0	0	0	-0.00301340967304505	0	0	0.00098383685132998	0	0	0	0	0	0	0	0	0	0	0	0	0	0.00701065619742008	0	0	-0.00301340967304505	0	0	0	0	0	0	0	0	0
1488	0	0	0	0	0	0	0	0	0	0	0	0	0	0	0	0	0	0	0	0	0	-0.0211954217888936	0	-0.0635862653666808	0	-0.0423908435777872	0	0	0	0.045475216007276	-0.0423908435777872	0	0	0	0.0909504320145521	0	0	0	0.0242797942183824	0	0	0	0	0	0	0	0	0	0
1489	0	-0.0254971953085161	-0.50643306189444	0.056995195372259	0.093323718765936	1.12307177460479	0.09765625	-0.0764915859255482	0.146484375	0.26264103136155	0.09765625	0.169815304691484	1.18454889883988	0.09765625	0.093323718765936	0.33597036747833	0	0.010333335989291	2.52292755609383	-0.0764915859255482	0.244140625	0	-0.0276634609255482	-0.0254971953085161	0.44196798508414	-0.0764915859255482	0.2296490550102	0.120987179691484	0	0.31963622673381	0	-0.0254971953085161	0.035830531297807	-0.0509943906170321	0	-0.0254971953085161	0.09765625	0.048828125	-0.101988781234064	-0.02982972654258	0	0	0.09765625	-0.0254971953085161	0	0.048828125	0	0	0.286469953148904
1490	-0.0183016105417277	0	0	-0.0183016105417277	0	0	0	0	0	0	0	0	0	0	0.114503816793893	0	0	0	-0.0732064421669107	0	0	0	0	0.05959898516871	0	0	-0.0183016105417277	0	0	0	0	0	0	0	0	0	-0.00421914991114697	0	-0.0366032210834553	-0.0722564349021489	-0.035038503235613	0	0	0.014082460630581	0	0	0.0381679389312977	0	0.114503816793893
1491	0	0	0	0	0	0	0	0	0	0	0	0	0	0	0	0	0	0	0	0	0	0	0	0	0	0	0	0	0	0	0	0	0	0	0	0	0	0	0	0	0	0.332778702163062	0	0	0	0	0	0	0
1492	0	0	0	0	0	0	0	0	0	0	0	0	0	0	0	0	0	0	0	0	0	0	-0.0351679268507121	0	0	0	0	0	0	0	0	0	0	0	0	0	0	0	0.0933271115258983	0	0	0	0.0466635557629491	0	0	0	0	0	0
1493	0	0	0	0	0	0	0	0	0	0	0	0	0	0	0	0	0	0	0	0	0	0	0	0	0	0	0	-0.0344115622849277	0	0	0	0	0	-0.0688231245698555	0	-0.0344115622849277	0	0	-0.0344115622849277	0	0	0	0	0	0	0.183823529411765	-0.079703250880532	-0.0688231245698555	0
1494	0.0412201154163232	-0.030362835888872	0	0	0	0	0	0	0	0	0	0	0	0	0	0	0	0	0	0	0	0	0	-0.015181417944436	0	0	0	0	0	0	0	0	0	-0.015181417944436	0	0	0	0	0	0	0	0	-0.015181417944436	0	0	0	0	0	0
1495	0	0	0	0	0	0	0	0	0	0	0	0	0	0	0	0	0	0	0	0	0	0	0	0	0	0	0	0	0	0	0	0	0	0	0	0	0	0	0	0	0	0	0	0	0	0	0	0	0
1496	0	-0.0138908410848233	0	0	0	0	0	0	0	0	0	0	0	0	0	0	0	0	0	0	0	0	0	0	0	0	0	0	0	0	0	0	0	0	0	0	0	0	0	0	0	0	0	0	0	0	0	0	0
1497	0	0	0	0	0	0	0	0	0	0	0	0	0	0	0	0	0	0	0	0	0	0	0	0	0	0	0	0	0	0	0	0	0	0	0	0	0	0	0	0	0	0	0	0	0	0	0	0	0
1498	0	0	0	0	0	0	0	0	0	0	0	0.0186706497386109	0	0	0	0.0114826106356782	0	0	0	0	0	0	0	0.0344478319070345	-0.0143760782058654	0	0	0	0	0	-0.050316273720529	0	0	0	0.0186706497386109	-0.00718803910293272	0	0	-0.01008150667312	-0.0215641173087982	0	-0.0143760782058654	0	0	0.0186706497386109	0	0	0	0
1499	0	0	0	0	0	0	0	0	0	0	0	0	0	0	0	0	0	0	0	-0.0228284442415249	0	0	0	0	0	0	-0.0114142221207625	0	0	0	0	0	0	0	0	0	0	0	0	0	0	0	0	0	0	0	0	0	0
1500	0	0	0	0	0	0	0	0	0	0	0	0	0	0	0	0	0	0	0	0	0	0	0	0	0	0	0	0	0	0	0	-0.00587941323455919	0	0	0	0	0	0	0	0	0	0	0	0	0	0	0	0	-0.0029397066172796
1501	0.121359223300971	0.199390890276119	-0.216637781629116	0.0780316669751478	0	-0.12998266897747	0.147439888273797	-0.0433275563258232	-0.138606114653968	0.338207332873416	-0.259965337954939	0.268799111574768	-0.147229560330467	-0.034493782705995	-0.372490787636082	0.381534889199239	0.121359223300971	-0.389948006932409	0.017457219296327	0.63287678147768	-0.173310225303293	-0.086444784708318	-0.476603119584055	-0.12998266897747	0.416238999848564	-0.017246891352997	-0.00862344567649899	-0.953206239168111	0.303503222224091	-0.329163231310259	0.225471555248945	-1.1265164644714	-0.0950682303848159	0.398781780552238	-0.017246891352997	-0.433275563258232	-0.095278558328145	0.06078477562215	0.346830778549915	-0.00841311773316999	-0.155853006006966	-0.259965337954939	-0.693240901213172	0.511517558176709	0.121359223300971	-0.173310225303293	-0.103902004004644	0.121359223300971	0.676204337803503
1502	0	0	0	0	0	0	0	0	0	0	0	0	0	0	0	0	0	0	0	0	0	0	0	0	0	0	0	0	0	0	0	0	0	0	0	0	0	0	0	0	0	0	0	0	0	0	0	0	0
1503	0	0	0	0	0	0	0	0	-0.00608902149424587	0	0	0	0	0	0	0	0	0	0	0	0	0	0	0	0	0	0	0	0	0	0	0	0	0	0	0	0	0	0	0	0	0	0	0	0	0	0	0	0
1504	0	0	0	0	0	0	0	0	0	0	0	0	0	0	0	0	0	0	0	0	0	0	0	0	0	0	0	0	0	0	0	0	0	0	0	0	0	0	0	0	0	0	0	0	0	0	0	0	0.0124797204542618
1505	0	0	0	0	0	0	0	0	0	0	0	0	0	0	0	0	0	0	0	0	0	0	0	0	0	0	0	0	0	0	0	0	0	0	0	0	0	0	0	0	0	0	0	0	0	0	0	0	0
1506	0	0	0	0	0	0	-0.0136948781155848	0	-0.0136948781155848	0	0	0	0	0	0	0	0	0	0	0	0	0	0	0	0	0	0	0	0	0	0	0	0	0	0	0	0	0	0	0	0	0	0	0	0	0	0	0	0
1507	0	0	0	0	0	0	0	0	0	0	0	0	0	0	0	0	0	0	0	0	0	0	0	0	0	0	0	0	0	0	0	0	0	0	0	0	0	0	0	0	0	0	0	0	0	0	0	0	0
1508	0	0	0.0271591526344378	0	0	0	0	0	0	0	0	0	0	0.0679181358694151	-0.0271186440677966	0.0271591526344378	0	0	0	0	0	0	0	0	0	0	-0.0271186440677966	0	0	0	0	0	0	0	0	0	0	0	0	-0.0135593220338983	0	0	0	-0.0135593220338983	0	0	0	0	-0.0135593220338983
1509	0	0	0	0	0	0	0	0	0	0	0	0	0	0	0	0	0	0	0	0	0	0	0	0	0	0	0	0	0	0	0	0	0	0	0	0	0	0	-0.0148536911422488	0	0	0	0	0	0	0	0	-0.00495123038074962	0
1510	0	0	0	0	0	0	0	0	0	0	0	0	0	0	0	0	0	0	0	0	0	0	0	0	0	0	0	0	0	0	0	0	0	0	0	0	0	0	0	0	0	0	0	0	0	0	0	0	0
1511	0	0	0	0	0	0	0	0	0	0	0	0	0	0	0	0	0	0	0	0	0	-0.0101214574898785	0	0	0	0	0	0	0	0	0	0	0	0	0	0	0	0	0	0	0	0	0	0	0	0	0	0	0
1512	0	0	0	0	0	-0.0453309156844968	0	0	0	0	0	0	0	0	0.238239145764078	0	0	0	-0.0453309156844968	0	0	0	0	0	0	0	0	0	0	0	0	0	0	0	0	0	0	-0.0453309156844968	0	0	0	0	0	0	0	0	0	0	0
1513	0	0	0	0	0	0	0	0	0.0242472188379906	0	0	0	0	-0.0008689434124175	0	0	0	-0.0125580811252041	0	0	0	0	0	0	0	0	0	0	0	0	0	0	0	0	0	0	0	0	0	0	0	0	0	0	0	0	0	0	0
1514	0	0	0	0	0	0	0	0	0	0	0	0	0	0	0	0	0	0	0	0	0	0	0	0	0	0	0	0	-0.0585994726047466	0	0	0	0	0	0	0	0	0	0	0	0	0	0	0	0	0	0	0	0
1515	0	0	-0.0381831894058874	0.0398089171974522	0	-0.00860659264996988	0	0	-0.040341689951063	0	0	-0.0774593338497289	0	0	0.0199044585987261	-0.0172131852999398	0	0	0	0	0	0	0	0	-0.0344263705998795	-0.00860659264996988	0	0	0	0	0	0	0	0	-0.0172131852999398	0	0	0.0026912732987863	0	0	0	0	-0.0172131852999398	0	0	0	0	0	0
1516	0	0	0	0	0	0	0	0	0	0	0	0	0	0	0	0	0	0	0	0	0	0	0	0	0	0	0	0	0	0	0	0	0	0	0	0	0	0	0	0	0	0	0	0	0	0	0	0	0
1517	0	0	0	0	0	0	0	0	0	0	0	0	0.0128567755206994	0	0	0	0	0	0	0	0	0	0.0128567755206994	0	0	0	0	0	0.0128567755206994	0	0	-0.00505996053230785	0	0.0128567755206994	0	0	0	0	0	0	0	0	0	0	0	0	0	0	0
1518	0	0	0	0	0	0	0	0	0	0	0	0	0	0	0	0	0	0	0	0	0	0	0	0	0	0	0	0	0	0	0	0	0	0	0	0	0	0	0	0	0	0	0	0	0	0	0	0	0
1519	0	-0.0487745396902817	0.0450146030636996	0	0	-0.0121936349225704	0	0	0	-0.0243872698451408	0	0	0	-0.0121936349225704	0	0.028604118993135	0	0	-0.0243872698451408	0	-0.0121936349225704	0	0	0.0328209681411292	0.028604118993135	0	0	0.0164104840705646	0	-0.0121936349225704	0.0042168491479942	-0.0365809047677113	0	-0.0487745396902817	0	0	-0.0243872698451408	0.028604118993135	0	-0.0323640556197171	0	0	0.028604118993135	0	0	0	0	0	0
1520	0	0	0	0	0	0	0	0	0	0	0	0	0	0	0	0	0	0	0	0	0	0	0	0	0	0	0	0	0	0	0	0	0	0	0	0	0	0	0	0	0	0	0	0	0	0	0	0	0
1521	0	0	0	0	0	0	0	0	0	0	0	0	0	0	0	0	0	0	0	0	0	0	0	0	0	0	0	0	0	0	0	0	0	0	0	0	0	0	0	0	0	0	0	0	0	0	0	0	0
1522	0.00947777461851957	0	0	0	0	0	0	0	0	0	0	0	0	0	0	0	0	0	0	0	0	0	0	0	0	0	0	0	0	0	0	0	0	0	0	0	0	0	0	0	0	0	0	0	0	0	0	0	0
1523	0	0	0	0	0	0	0	0	0	0	0	0	0	0	0	0.00631352989456405	0	0	0	0	0	0	0	0	0	0	0	0	0	0	0	0	0	0	0	0	-0.00567134552672622	0	0	0	0	0	0	0	0	0	0	0	0
1524	-0.0345901072293324	0	0	0	0	0	0.224215246636771	0	-0.0345901072293324	0	0	0	-0.0345901072293324	0	-0.0691802144586648	0	-0.0345901072293324	0	0	-0.0345901072293324	0	0	0.149476831091181	0	0	0	0	0	0	0	0	0	0	0	0	0	0.149476831091181	0	0.149476831091181	0	0	0	0	0	0	0.0747384155455904	0	0	0
1525	0	0	0	0	0	0	0	0	0	0	-0.0104249921812559	-0.022161382188487	0.00502840396679227	-0.00694999478750391	0.071537371942209	-0.000368184247671401	-0.00347499739375195	0	0	0	0	0	0	0	0	0	0	0	0	0	0	0	0	0	0	0	0	0	0	0	0	0	0	0	0	0	0	0	0
1526	0	0	-0.00770534751117275	0.0176959830118563	0	0	0	0	0	0	-0.00770534751117275	-0.0154106950223455	0	0	-0.00770534751117275	0	0	0	0	0	-0.00770534751117275	0	0	0	0	0	0	0	0	0.0353919660237126	0	0.0176959830118563	0	0	0	0	0	-0.00770534751117275	0	0	0	0	0	0	0	0	-0.00770534751117275	0	0.0176959830118563
1527	0	0	0	0	0	0	0	0	0	0	0	0.169491525423729	0	0	0	0	0	0	0	0	0	0	0	0	0	0	0	0	0	0	0	0	0	0	0	0.133364357793671	0	0	0	0.0847457627118644	-0.143161555795043	-0.0722543352601156	0.14585578524542	0	0	0	0	0	0
1528	0	0	0	0	0	0	0	0	0	0	0	0	0	0	0	0	0	0	0	0	0	0	0	0	0	0	0	0	0	0	0	0	0	0	0	0	0	0	0	0	0	0	0	0	0	0	0	0	0
1529	0	0	0	0	0	0	0	0	0	0	0	0	0	0	0	0	0	0	0	0	0	0	0	0	0	0	0	0	0	0	0	0	0	0	0	0	0	0	0	0	0	0	0	0	0	0	0	0	0
1530	0	0	0	0	0	0	0	0	0	0	0	0	0	0	0.0666666666666667	0	-0.213705656076364	-0.62602459989552	-0.0427411312152728	-0.0284940874768486	0	0	0	0	0	0	0	0	0	0	0	0	0	0	0	0	0	0	0	0	0	0	0	0	0	0	0	0	0
1531	0	0	0	0	0	0	0	0	0	0	0	0	0	0	0	0	0	0	0	0	0	0	0	0	0	0	0	0	0	0	0	0	0	0	0	0	0	0	0	0	0	0	0	0	0	0	0	0	0
1532	0	0	0	0	0	0	0	0	0	0	0	0	0	0	0	0	0	0	0	0	0	0	0	0	0	0	0	0	0	0	0	0	0	0	0	0	0	0	0	0	0	0	0	0	0	0	-0.00492174426616793	0	0
1533	0	0	0	0	0	0	0	0	0	0	0	0	0	0	0	0	0	0	0	0	0	0	0	0	0	0	0	0	0	0	0	0	0	0	0	0	0	-0.00718236012353659	0	0	0	0	-0.00718236012353659	0	0	0	-0.0574588809882928	0	0
1534	0	0	0	0	-0.0771604938271605	0	0	0	0	0	0	0	0	0	0	0	0	0	0.175746924428823	0	0	0	0	0	0	0	0	0	0	0	0	0	0	0	0	0	0	0	0	0	0	0	0	0	0	0	0	0	0
1535	0	0	0	0	0	0	0	0	0	0	0	0	0	0	0	0	0	0	0	0	0	0	0	0	0	0	0	0	0	0	0	0	0	0	0	0	0	0	0	0	0	0	0	0	0	0	0	0	0
1536	-0.0370644922164566	0	0	-0.0123548307388189	0	-0.0741289844329133	-0.0123548307388189	0	0.041101520756268	0	0	0	0	-0.0123548307388189	0	-0.0123548307388189	-0.0617741536940944	0	0	0	-0.0370644922164566	0	-0.0123548307388189	0	0	0	0	0	0	0	0	0	0	0	0	0	0	0	0	0	0	0	0	0	0	0	0	0	-0.0123548307388189
1537	0	0	-0.00576767793286423	0	0	0	0	0	0	0	0	0	0	0	0	0	0	0	0	0	-0.00576767793286423	0	0	0	0	0	0	0	0	0	0	0	0	0	0	0	0	0	0	0	0	0	0	0	0	0	0	0	0
1538	0	-0.00157212929191297	0	-0.00314425858382593	0.00358757264834613	0	0	0	0	0.00358757264834613	0	0	0	0	0	0	0	-0.00157212929191297	0	0	0	0	-0.0033864456821783	0	0	-0.00157212929191297	0.00358757264834613	0	0	0	0	0.0112060320095586	0	0.00201544335643316	0	0	-0.00314425858382593	-0.00157212929191297	0	-0.0047163878757389	0	0	0	-0.00157212929191297	0	0	0	0	0
1539	0	-0.026638252530634	0.0843881856540084	0	0	0	0	0	0	0	-0.053276505061268	0	0	-0.053276505061268	0	0	0	0	0	0	-0.026638252530634	0	0	0	0	0	0	-0.026638252530634	0	-0.053276505061268	0	0	0	0	0	-0.053276505061268	0	0	0	0	0	0	0	-0.026638252530634	0	0	0	-0.026638252530634	0.0843881856540084
1540	0	0	0	0	0	0	0	0	0	0	0	0	0	0	0	0	0	0	0	0	0	0	0	0	0	0	0	0	0	0	0	0	0	0	0	0	0	0	0	0	0	0	0	0	0	0	0	0	0
1541	0	0	0	0	0	0	0	0	0	0	0	0	0	0	0	0	0	0	-0.0597609561752988	0	0.000190929572445001	0.042131792319539	-0.28753993610224	0.0201112482975446	0.020397642656213	-0.038599595229307	-0.0199203187250996	0	0	0	-0.0199203187250996	0	1.44409582118809	0.0599518857477438	-0.0398406374501992	0	-0.0199203187250996	0	0	0	0	0	9.54647862225003e-05	-0.0199203187250996	0	0	0	0	0
1542	0	0	0	0	0	0	0	0	0	0	0	0	-0.00997904400758407	0	0	0	0	-0.0299371320227522	0	0	0	0	-0.0299371320227522	0	0	0	0	0	0	0	0	0	0	-0.0199580880151681	0	0	0	0	0	0	0	-0.00997904400758407	0	0.0037273691141545	0	0	0	0	0
1543	0	0	0	0	0	0	0	0	0	0	0	0	0	0	0	0	0	0	0	0	0	0	0	0	0	0	0	0	0	0	0	0	0	0	0	0	0	0	0	0	0	0	0	0	0	0	0	0	0
1544	0	0	0	0	0	0	0	0	0	0	0	0	0	0	0	0	0	0	0	0	0	0	-0.00555524693072607	0	0	0	0	0	0	0	0	0	0	0	0	0	0	0	0	0	0	0	0	0	0	0	0	0	-0.00555524693072607
1545	0	0	0	0	0	0	0	0	0	0	-0.0118884860013077	0	0	0	-0.0118884860013077	0	0	0	-0.00594424300065387	0	0	0	0.0222179260041493	0	0	0	0	0	0.0043851970021877	0	0	-0.00594424300065387	0	0	0	0	0	0	0	0	0	0	0	0	0	0	0	0	0
1546	0	0	0	0	0	0	0	0	0	0	0	0	0	0	0	0	0	0	0	0	0	0	0	0	0	0	0	0	0	0	0	0	0	0	0	0	0	0	0	0	0	0	0	0	0	0	0	0	0
1547	0	0	0	0	0	0	0	0	0	0	0	0	0	0	0	0	0	0	0	0	0	0	0	0	0	0	0	0	0	0	0	0	0	0	0.0179791441927364	0	0	0	0	0	0	0	0	0	0	0	0	0	0
1548	0	0	0	0	0	0	0	0	0	0	0	0	0	0	0	0	0	0	0	0	0	0	0	0	0	0	0	0	0	-0.00436338249410943	0	0	0	0	0	-0.00872676498821887	0	0	0	0	0	0	0	0	0	0	0	0	0
1549	0	0	0	0	0	-0.00386637797711104	0	0	0	0	0	0	0	0	0	0	0	0	0	0	0.00968054211035818	0	0	0	0	0	0	0	0	0	0	0	0	0	0	0	0	0	0	0	0	-0.00773275595422209	0	0	0	0	-0.00386637797711104	0	0
1550	0	0	0	0	0	0	0	0	0	-0.0473260766682442	0	0	0	0	0	0	0	0	-0.141978230004733	0	0	0	0	-0.0473260766682442	0	0	0	0	0	0	0	0	0	-0.0473260766682442	0	0	-0.0473260766682442	0	0	0	0	0	0	0	-0.0473260766682442	0	0	0	0
1551	0	0	0	0	0	0	0	0	0	0	0	0	0	0	0	0	0	0	0	0	0	0	0	0	0	0	0	0	0	0	0	0	0	0	0	0	0	0	0	0	0	0	0	0	0	0	0	0	0
1552	0	0	0	-0.0213310580204778	0	0	0	0	0	0	-0.0426621160409556	0	0	0	0	0	0	0	0	0	0	0	0	0	0	0	0	0	0	0	0	0	0	0	0	0	0	0	0	-0.0213310580204778	0	-0.0213310580204778	0	0	0	0	0	0	-0.0213310580204778
1553	0	0	0	0	0	0	0	0	0	0	0	0	0	0	0	0	0	0	0	0	0	0	0	0	0	0	0	0	0	0	0	0	0	0	0	0	0	0	0	0	0	0	0	0	0	0	0	0	0
1554	0	0	0	0	0	0	0	0	0	0	0	0	0	0	-0.00432994154578913	0	0	0	0	0	0	0.0491823435386696	-0.00865988309157826	0	0	0	0	0.0325568161082131	0	0	0	0	0	0	0	0.0368867576540022	0	0	0	0	0	0	0	0	0	0	0	0	0
1555	0	0	0	0	0	0	0	0	0	0	0	0	0	0	0	0	0	0	0	0	0	0	0	0	0	0	0	0	0	0	0	0	0	0	0	0	0	0	0	0	0	0	0	0	0	0	0	0	0
1556	0	0	-0.0292654375182909	0	0	-0.0292654375182909	0	0	0	0	-0.0292654375182909	0	0	0	0	0.0193507449011129	0	0.0679669273205163	0	0	0.194464729677615	0	0	0	0	0	0	0	0	0	-0.0292654375182909	0	-0.0292654375182909	0	0	-0.0877963125548727	0	0	0	-0.146327187591454	0.145848547258211	0	0	0	0	0	0	0	0
1557	0	0	0	0	0	0	0	0	0	0	-0.00416927246195539	0	0	0	0.00928505106778087	0	-0.00416927246195539	0	0	0	0	0	0	0	0	0	0	0	0	0	0	0	0	0	0	0	0	0	0	0	0	0	-0.00416927246195539	0	0	0	0	0	0
1558	0	0	-0.0167954316425932	0	0	0	0	0	0	0	0	0	0	0	-0.0167954316425932	0	0	0	0	0	0	0	0	0	0	0	0	0	0	0	0	0	0	0	0	0	0	0	0	0	0	0	0	0	0	0	0	0	0
1559	0	-0.0424268137462877	0.143575017946877	0	0	0	0	0	0	0	0	0	0	0.287150035893754	0.0293606952271509	0	-0.0424268137462877	0	0	0	0	0	0	0	0	0	0	0	0	0	0	0	-0.0212134068731438	0	0	0	0	0	0	0	0	0	0	0	0	0	0	0	0
1560	0	0	0	-0.00645534817978551	0	0	0	0.0151502895163995	0	0	0	0	0	0	0	0	-0.00311788731955227	0.00913408841797589	0	0	0	0	0	0	0	0	0	-0.00311788731955227	0	0	0	0	0	0	0	0	-0.00623577463910454	0	-0.0073336423425092	0	0.00913408841797589	0	0.0242843779343754	0	0.0182681768359518	0	0	0	-0.0155894365977614
1561	0	0	0	0	0	0	0	0	0	0	0	0	-0.000556783572657472	0	0	0	0	0	0	0	0	0	0	0	0	0	0	0	0	0	0	0	0	0	0	0	0	0	0	0	0	0	0	0	0	0.00124146492861577	0	0	0
1562	0	0	0	0	0	0	0	0	0	0	0	0	0	1.4247311827957	0	-0.293255131964809	0	0	0	0.711143695014662	0.227272727272727	0	0	-0.652492668621701	0	0	0	0	0	0	0	0.12952101661779	0	0	0	0	0	0	0.227272727272727	0	0	0	0	0	0	0	0	0	0
1563	0	0	0	-0.0768836494105587	0	0	0	0	-0.0256278831368529	-0.0512557662737058	0	0	-0.0256278831368529	-0.0512557662737058	0	0.0581395348837209	-0.102511532547412	0	0.116279069767442	-0.0768836494105587	0.032511651746868	0	0	-0.0768836494105587	0.032511651746868	0	0	0.0581395348837209	0	0	0	0	-0.0256278831368529	-0.128139415684264	-0.0256278831368529	0	0.0650233034937362	0	0.206930256398031	-0.0768836494105587	0	0	0.0581395348837209	0	0	-0.0512557662737058	0.116279069767442	0	0
1564	0	-0.0168152009416513	0.0210881484605652	0	0	0	0	0	0	-0.00840760047082563	0	0	0	0	0	0	0	0.0210881484605652	0.0421762969211303	-0.00840760047082563	0	0.0210881484605652	0	0.0210881484605652	-0.0168152009416513	0	0	0	0	0	0	0	0	-0.0168152009416513	0	0	-0.00840760047082563	0	0	0	0	0	0	0	0	0	-0.00840760047082563	0	0
1565	0.00873470153131574	0	0.0513699595922363	-0.00769645193565766	0	-0.0276710589556565	0	0.0097729511269738	0	0	-0.0153929038713153	0	0.00873470153131574	0	0.0010382495956581	0	0.0513699595922363	0	0.0164311534669734	0	0	0	0	0.091928718461841	-0.00769645193565766	0.083194016930525	0	-0.0220511062113149	0	0	0	0.40942569773724	0.0174694030626315	0.0209458319767161	-0.00769645193565766	0	0.0164311534669734	-0.00769645193565766	0	0.126867524587103	0.0164311534669734	0	0.0010382495956581	0.0031147487869741	-0.0364057604869722	0	0	0.0415970084652624	-0.0066582023399996
1566	0	0	0	0	0	0	0	0	0	0	0	0	0	0	0	0	0	-0.00987947046038332	0	0	0	0	0	0	0	0	0	0	0	0	0	0	0	0	0	0	0	0	0	0	0	0	0	0	0	0	0	0	0
1567	0	0	0	-0.0359259924555416	0	-0.0179629962277708	0	0	0.04995004995005	0	-0.0269444943416562	0	0	0.024975024975025	0	0	0	-0.0089814981138854	0	0	0	0	0	0	0	0	0	0	-0.0089814981138854	0.0070120287472542	-0.0089814981138854	0.024975024975025	-0.0089814981138854	0.024975024975025	0	0	0	0	0	0.024975024975025	0	-0.0089814981138854	0	0	0	-0.0089814981138854	0.024975024975025	0.0409685518361646	0
1568	0	0	0	0.032626427406199	0	0	0	0	-0.0133333333333333	0	0	0	0	0	0	0	0	0	0	-0.0266666666666667	0	-0.0133333333333333	0.032626427406199	0	-0.349494290375204	0.0192930940728657	0	0	0	-0.0266666666666667	0	0	0	0	0	0	0	-0.0533333333333333	0	-0.0666666666666667	0	0	-0.0014138118542687	-0.0133333333333333	0	-0.0607069059271343	-0.0266666666666667	0	0.0845459488852638
1569	0	0	-0.088355805724496	-0.0223914017017465	0	-0.0223914017017465	-0.0447828034034931	-0.066690284672244	0	0.045024763619991	0	-0.134348410210479	-0.0671742051052396	-0.089323646590488	-0.468767674437689	-0.020213759753265	0.045024763619991	0	0	0	0	0	-0.246063458502714	0	0	0	0	0	-0.0223914017017465	0	0	-0.0447828034034931	0	0	0	0	0	0	0.0455086840529869	0	0	0	0	0	0	0	0	0	0.112924849374724
1570	-0.0760456273764259	0	0	0	-0.0760456273764259	0	0	0	0	0	-0.152091254752852	0	0	0	-0.0760456273764259	0	0	-0.228136882129278	0	0	-0.152091254752852	0	0	0	0	0.41407867494824	0	0	0	0	-0.0760456273764259	0	-0.152091254752852	0	0	0	0	0	0	0	0	0	0	0	0	0	0	0.20703933747412	0
1571	0	0	0	0	0	0	0	0	0	0	0	0	0	-0.0012605412764241	0	0	0.00184891145989431	0	0	0	-0.0120170425807708	-0.0012605412764241	0.00310945273631841	0	0	0	0	0	0	0	0	0	0	0	0	0	0	0	0	0	0	0	0	0	0	0	0	0	0
1572	0	-0.14695077149155	0	0	0	0	0	0	0	-0.0734753857457752	0	0	0.148367952522255	0.00425154309211501	-0.514327700220426	0.31657643947438	-0.367376928728876	-0.072058204715071	0	0.148367952522255	0	0	0	0	0	-0.216174614145211	-0.0734753857457752	-0.71633050405859	-0.0734753857457752	0.445103857566766	0.890207715133531	0.0748925667764798	0	0.148367952522255	0	0.223260519298735	0	0.148367952522255	0	0	0.223260519298735	0	-0.0734753857457752	0	0	-0.0734753857457752	-0.514327700220426	0	0.148367952522255
1573	0	0	0	0	0	0	0	0	0	0	0	0	0	0	0	0	0	0	0	0	0	0	0	0	0	0	0	0	0	0	0	0	0	0	0	0	0	0	0	0	0	0	0	0	0	0	0	0	0
1574	0	0	0	0	0	0	0	0	-0.0160926939169617	0	0	0	0	0	0	-0.0160926939169617	0	0	0	0	0	0	0	-0.0321853878339234	0	0	0	0	0	0	0	0	0	0	0	0.00347718094637881	0	0	0	0	0.0678479566142256	0	0	0	-0.0482780817508851	0	0.0011590603154597	0	0.037980689411222
1575	0	0	0	-0.0263782643102084	0	-0.0263782643102084	0	0	0	0	0	0	0	0	0	0	0	0	0	0	0	0	0	0	0	0	0	0	0	0	0	0	0	0	0	0	0	0.131233595800525	0	0	0	0	0	0	0	0	0	0	0
1576	0	0	0	0	0	0	0	0	0	0	0	0	0	0	0	0	0	0	0	0	0	0	0	0	0	0	0	0	0	0	0	0	0	0	0	0	0	0	0	0	0	0	-0.0754432289701999	0	0	0	0	0	0
1577	0	0	0	0	0	0	0	0	0	0	0	0	0	0	0	0	0	0	0	0	0	0	0	0	0	0	0	0	0.0573055811309169	0	0	0	0	0.0573055811309169	0	0	0	-0.0478468899521531	0	0	0	0	0	0	0	0	0	0	0
1578	0	0	0	0	0	0	0	0	0	0	0	0	0	0	0	0	0	0	0	0	0	0	0	0	0	0	0	0	0	0	0	0	0	0	0	0	0	0	0	0	0	-0.00612932883849219	-0.00306466441924609	0	0	0	0	0	0
1579	0	0	0	0	0	0	0	0	0	0	0	0	0	0	0	-0.0564174894217207	0	-0.0282087447108604	0	0.0110588938441362	-0.0282087447108604	0	0	0	-0.0564174894217207	0	0	0	0	0	0	-0.0564174894217207	0	0	0	0	0	0	0	0	0	-0.0282087447108604	0	0	0	0	0.0674763832658569	-0.0564174894217207	0
1580	0	0	0	0	0	0	0	0	0	0	0	0	0	0	0	0	0	-0.078721781090702	0	0	0	0	0	0	0	0	0	0	0	0	0	0	0	0	0	0	0	0	0	0.080450522928399	0	0	0	0	0	0	0	0	0
1581	0	0	0	0	0	0	0	0	0	0	0	0	0	0	0	0	0	0	0	0	0	0	0	0	0	0	0	0	0	0	0	0	0	0	0	0	0	0	0	0	0	0	0	0	0	0	0	0	0
1582	0	0	0	0	0	0	0	0	0	0	0	0	0	0	0	0	-0.012306177701206	0	0	0	0	0	0	0	0	0	0	0	0	0	0	0	0	0	0	0	0	0	0	0	0	0	0	0	0	0	0	0	0
1583	0	0	0	-0.0960153624579933	0.187090739008419	-0.0480076812289966	-0.0960153624579933	0	0	0	-0.0960153624579933	-0.0480076812289966	0	0	0	0	0	0	-0.0960153624579933	0	0	-0.0480076812289966	0	-0.14402304368699	-0.0480076812289966	0	-0.0480076812289966	-0.240038406144983	0	0.232628427283632	-0.052947667136564	0	-0.386531442785757	-0.0480076812289966	-0.384061449831973	-0.0480076812289966	0	0.0935453695042095	0	0	0	0	0.0935453695042095	0	0.0935453695042095	0	0	-0.0960153624579933	-0.0480076812289966
1584	-0.0792393026941363	0	0	0	0	0	0.190839694656489	0	0	0	0	0	0	0	0	-0.284596121508329	0	0	0	0.302440086618841	0.190839694656489	0	0.190839694656489	0	0	0	-0.0792393026941363	0	0	0	-0.158478605388273	-0.0792393026941363	-0.093756426851841	-0.0792393026941363	0	-0.0792393026941363	0	-0.0792393026941363	0	0	0	-0.0792393026941363	0	0	0	0	0	0	0
1585	0	0	0	0	-0.0143256213738271	0	0	0	0	0	0	0	0	0	0	0	0	0	0	0	0	0	0	0	0	0	0	0	0	0	0	0	0	0	0	0	0	0	0	0	0	0	0	0	0	0	0	0	0
1586	0	0	0	0	0	0	0	0	0	0	0	0	0	0	0	0	0	0	-0.0448833034111311	0	0	0	0	0	-0.0448833034111311	0	0.101936799184506	0	0	0.101936799184506	0.203873598369011	0	0	-0.0448833034111311	0	-0.0448833034111311	0	0	0	0	0	0	0	0	0	0	0.101936799184506	0	0
1587	0	0	0	0	0	0	-0.114744693057946	0	0	0	0	0	0	0	0	0	0	0	0	0	0	0	0	0	0	0	0	0	-0.094354250980757	0	-0.172117039586919	0	0	0	-0.057372346528973	0	0	0	0	0	0	-0.057372346528973	0	0	-0.172117039586919	0	0	0	0
1588	0	0	0	0	0	0	0	0	0	0	0	0	0	0	0	0	0	0	0	0	0	0	0	0	0	0	0	0	0	0	0	0	0	0	0	0	0	0	0	0	0	0	0	0	0	0	-0.05941770647653	0	0
1589	0	0	-0.00417553968850474	0	0	0	0	0	0	0	0	0	0	0	0	0	0	0	0	0	0	0	0	0	0	0	0	0	0	0	0	0	0	0	0	0	0	0	0	0	0	0	0	0	0	0	0	0	0
1590	0	0	0	0	0	0	0	0	0	0	0	0	0	0	0	0	0	0	0	0	0	0	0	0	0	0	0	0	0	0	0	0	0	0	0	0	0	0	0	0	0	0	0	0	0	0	0	0	0
1591	-0.0254939451880178	0.0365764447695684	0	0	0	0	-0.081475254601429	0	0	0.13964788702844	0	0	0	0	0	0	-0.0382409177820268	0	-0.14853906359639	0	0.0365764447695684	0	0.109729334308705	0	0	0	0	-0.0127469725940089	0	-0.0382409177820268	0	0	0	0	-0.0127469725940089	0	0	0	0	0	0	0	-0.0127469725940089	0	0	0	0	0	0
1592	0	-0.0356379187455453	0	0	0	0	0	0	0	0	0	0	0.0862812769628991	0	0	0	0	0	0.0150054394718086	0	0	0	0	0	0	0.172562553925798	0	0	0	0	0	0	0	0	0	0	0	0	0	0	0	-0.0712758374910905	0	0	-0.0356379187455453	0	0	0	0
1593	0	0	0	0	0	0	0	0	0	0	0	0	0	0	0	0	0	0	0	0	0	0	0	0	0	0	0	0	0	0	0	0	0	0	0	0	0	0	0	0	0	0	0	0	0	0	0	0	0
1594	0	0	0	0	0	0	0	0	0	0	0	0	0	0	0	0	0	0	0	0	0	0	0	0	0	0	0	0	0	0	0	0	0	0	0	0	0	0	0	0	0	0	0	0	0	0	0	0	0
1595	0	0	0	0	-0.0331895121141719	0	0	0	0	0	0	0	-0.016594756057086	0	0	0	0	0	0	0	0	0.0559284116331096	-0.016594756057086	0	0	0	-0.016594756057086	0	0	0	0	0	0	0	0	0	0	0	0	0	0	0	0	0	0	0	0	0	0
1596	0	0	0	0.039022621376526	-0.0149476831091181	0	0	0	0	0	0	0	0	0	0	0	0	0	0	0	0	0	0	0	0	0	0	0	0	0	0	0	0	0	0	0	0	0	0	0	0	0	0	0	0	0	0	0	0.0344589937973811
1597	0	0	0	-0.0289687137891078	0	-0.0289687137891078	0	0	0	0	0	0	0	0	0	0	0	0	0	0	0	0	0	0	0	0	0	0	0	0	0	0	0	0	0	0	0	0	0	0	0	0	0	0	0	0	0	0	0
1598	0	0	0	0	0	0	0	0	0	0	0	0	0	0	-0.0430663221360896	0	0	0	0	0	0	0	0	0	0	0	0	0	0	0	0	0	0	0	0	0	0	0.0862812769628991	0	0	0	0	0	0	0	0	0	0	0
1599	0	0	0	0	0	0	0	0	0	0	0	0	0	0	0	0	0	0	0	0	0	0	0	0	0	0	0	0	0	0	0	0	0	0	0	0	0	0	0	0	0	0	0	0	0	0	0	0	0
1600	0	0	0	0	0	0	0	0	0	0	0	0.0478812544888676	0	0	0	0	0	0	0	0	0.0239406272444338	0	0	0	0	0	0	0	0	0	0	0	0	0	0	0	0	0	0	0	0	0	0	0	0	0	0	0	0
1601	0	0	0.297176820208024	0	0	0	0	0	-0.128949065119278	0	0	0	0	0	0	0	0	0	0.148588410104012	0	0	0	0	0	0	0	0	0	0	0	0	0	0	0	0	0	0	0	0	0	0	-0.0644745325596389	0	0	0	0	0	0	0
1602	0	0	0	0	0	0.0192641109612791	0	0	0	0	-0.0118618714525408	0	0	0	0	0	0	0	0	0.0192641109612791	0	0.0192641109612791	0	0	0	0	0.0344478460734724	0	0	0	-0.048205997999597	0	0	-0.0511486055645326	-0.00778149560345498	0	0	-0.137124313297254	-0.01556299120691	0	0	0	0	0	0	0	0	-0.15420432888303	0
1603	0.0649525328296139	-0.12789086646062	0.0602951464599572	0.027651030111933	-0.0426302888202068	-0.0422945889537722	0.0404694455685957	0.0759458049010999	0.0674490759476595	0.0464696314039907	-0.0309656170158516	0.0631273894444375	-0.047623375056298	-0.0153149585747084	-0.159863583075775	0.0627916895780027	0.0383086023169846	-0.0532878610252584	0.182039183032179	0.0919321632086775	0.0539592607581276	-0.0049930862360913	0.194857598488841	-0.0181472015591886	-0.027797674164937	0.133744408243012	0.031154672829282	0.273489002321419	0.00201419919860799	-0.0334621601338967	0.063463089310872	0.054148316571559	-0.012965059509667	-0.187661257240712	-0.06658862040136	0.377714825306893	0.096485317285758	-0.086078621426286	0.007007285434699	0.168549367842647	-0.07858899207215	0.24050918610696	-0.044266376391952	-0.013300759376101	0.026497286459626	-0.138548438665672	-0.0820926347894983	0.050308973987775	-0.0366301029848118
1604	0	0	0	-0.0240963855421687	0	0	0	0	0	0	0	0	0.0492368291482029	0	0	0	0	0	0	0	0	0	0	0	0	0	0	0	0	0	0	0	0	0	0	0	0	0	0	0	0	0.0984736582964057	0	0	0	0	0	0	0
1605	0	0	0	-0.0352609308885755	0	0	0	0	0	0	0	0	0	0	0	0	0	-0.0352609308885755	0	0	0	0	-0.0352609308885755	0	0	0	0	0	0	0	0	0	0	0	0	0.0866551126516465	0	0	0	0	0	0	0	0	0	0	0	0	0
1606	-0.0228728270814273	0	0	0	0	0	-0.0114364135407136	0.0329463188856394	0	0	0	0	0	-0.0114364135407136	0	-0.0228728270814273	0	0	0	0.0837287189506001	0	0	0	-0.0228728270814273	0	-0.0114364135407136	0	0	0	0	0	0	0	0	0	0	0	-0.0228728270814273	-0.0457456541628545	0	0	0.0443827324263531	0	-0.0114364135407136	0.0279095729835334	0	0	0	0
1607	0	0	-0.0435729847494553	0	0	0	0	0	0	0.115606936416185	0	0	0	0	0	0	-0.0871459694989107	0.115606936416185	0	0	0	0	0	0	0	0	0	0	0	0	0	0	0	0	0	0	0	0	0	0	-0.0871459694989107	0	0	0	0	0	0	0	0
1608	0	-0.00432021428262842	0	0	0	0	0	0	0	0	0	0	0	-0.00864042856525684	0	0	0	0	0	0	0	0	0	0	0	0	0	0	0	0	0	0	0	0	0	0	0	0	0	0	0	0	0	0	0	0	0	0	0
1609	0	0.0146177459435755	-0.00547016027569608	0	0	0	0.0182951713357588	0	0	-0.0109403205513922	0	0	0	0	-0.00547016027569608	0	0	0	0.00914758566787942	0	-0.00547016027569608	0	0	-0.0164104808270882	0.0146177459435755	0.029235491887151	0.0383830775550304	0	-0.0109403205513922	0.00914758566787942	0	0.0128250110600628	-0.00547016027569608	0	-0.0382911219298725	0	0.029235491887151	-0.0109403205513922	0.0146177459435755	0	-0.0164104808270882	-0.0328209616541765	-0.0601717630326569	9.19556251578954e-05	0.00914758566787942	-0.0164104808270882	0.029235491887151	0.0036774253921833	-0.00547016027569608
1610	0	0	0	0	0.0266785171797761	0	0.0165223500082735	-0.0254647313470843	0.0915541313801785	0.0457770656900893	0	0	0	0	-0.0115185798408503	0	0	0.0635132015310544	0	0	0	0	0	0	-0.00636618283677107	-0.0127323656735421	0	0.0151599373389256	0.0101561671715025	0	0	0	0	0	-0.0190985485103132	0	0	0	0	0	0	-0.00636618283677107	0	0	0	0	-0.0127323656735421	0	0
1611	0	0	0	0	-0.0273560388455752	0	0	0	0	0	0	0	-0.0683900971139379	0	0.0336021505376344	0	0	0	0	0	0	-0.0484659659990911	0	0	0	-0.0136780194227876	0	0	0	0	0	0.0672043010752688	0	0	0	0	0	0.0261702428069061	0	0	0	0	0.0336021505376344	0	0	0	0	0.0261702428069061	0
1612	0	0	0	0	0	0	0	0	0	0	0	0	0	0	0	0	0	0	0	0	0	0	0	0	0	0	0	0	0	0	0	0	0	0	0	0	0	0	0	0	0	0	0	0	0	0	0	0	0
1613	0.198875219912052	3.80929096943243	0.147765466132326	0.104778041121726	0.0256868647323612	-0.0376469938448992	0.024407597951224	0.71058193236699	0.111397739068564	-0.0043251400695596	8.58647924663772	0.184884508607232	0.053404311657004	0.042723449325603	3.19272499256807	0.050094462683585	-0.190529527101774	-0.167624559972839	1.6845303750729	0.059760033918845	-0.0022945578772781	-0.0569781363154192	1.08693003588445	0	-0.08699014111734	-0.14930870859846	-0.043515376380593	-0.000791927054990038	-0.0226409914439388	0.0647958777557031	-0.0022945578772781	0.116738170234264	0.0170365845932419	-0.068938265427957	0.0170365845932419	0.00710703767298498	0.058744742822704	-0.156943697641438	-0.0608565483026769	-0.00891425582411601	-0.169431778123969	0.144455617158907	0.141633107911636	-0.0506224140535781	-0.049607122957437	-0.0323471743230439	0.054419602753145	-0.094137790434171	0
1614	0	0	0	0.0229779411764706	0	-0.0095831336847149	0	0.0229779411764706	0	0	0	0.0229779411764706	0	0	0	0.0229779411764706	0	0.0229779411764706	0	0	-0.0479156684235745	0	0	0	0	0	0	0	0	0	0	0	0	0	0	0	0	0	0	0	0	0	0	0	0	0	0	0	0
1615	0	0	0	0	-0.0141843971631206	0	0.0078499669921218	-0.0141843971631206	0	0	0	0	0	0.0362187613183629	0	0	0	0	0	0	0	0	0	0	0	0	0	-0.0141843971631206	0	0	0	-0.156300651680833	0	0	0	0	0	0	0	0	0	0	0	0	0	0	0	0	0
1616	0	0	0	0	0	0	0	0	0	0	0	0.025025025025025	0	0.0375375375375375	0	0	0	0	0	-0.00650914534921565	0	0	0	0	0	0	0	0	0	0	0	0	0	0	0	0	0	0	0	0	0	0	0	0	-0.0195274360476469	0	0	0	0
1617	0	0	0	-0.00120248674258366	0	0	0	0	0	0	0	0	0	0	0	0	-0.00240497348516733	-0.00120248674258366	0	0	0	9.76542739797703e-05	0	0	0	0	0	0	0	0	0	-0.00120248674258366	0	0	0	0	0	0	0	0	0	0	0	-0.00240497348516733	0	0	0	0	0
1618	0	0	0	0	0	0	0	0	0	0	0	0	0	0	-0.00698015309802462	0	0	0	0	0	0	0	0	0	0	0	0	0	0	0	0	0	0	0	0	0	0	0	0	0	0	0	0	0	0	0	0	0	0
1619	-0.0928074245939675	0	0	0	-0.0928074245939675	-0.139211136890951	0.16393198490539	-0.0464037122969838	-0.232018561484919	0.0819659924526952	-0.139211136890951	-0.0464037122969838	0	0.0819659924526952	0.385109114249037	0	0.128369704749679	0	0	0	-0.185614849187935	-0.0464037122969838	-0.0928074245939675	0.128369704749679	-0.0928074245939675	0.128369704749679	0	0.0819659924526952	0	-0.0928074245939675	-0.185614849187935	0.128369704749679	-0.0464037122969838	0	-0.139211136890951	-0.0928074245939675	0	0	0.128369704749679	0	0	-0.0464037122969838	0	-0.185614849187935	0	0	0.128369704749679	0	0.385109114249037
1620	0	0	0	0	0	0	0	0	0	0	0	0.00454566116641666	0	0	-0.00248712910687194	0	0	0	-0.00540285526107109	0	0	0	0.00454566116641666	0	0	0	0	0	0	0	0	0	0	0	0	0	0.00660419322596137	0	0	0	0	0	0	0	0	0	0	0	0
1621	0	0	0	0	0	0	0	0	0	0	0	0	0	0	0	0	0	0	0	0	0	0	0	0	0	0	0	0	0	0	0	0	0	0	0	0	0	0	0	0	0	-0.0138007176373171	0	0	0	0	0	0	0
1622	0	0	0	0	0	0	0	0	0	0	0	0	0	0	0	0	0	0	0	0	0	0	0	0	0	0	0	0	0	0	0	0	0	0	0	0	0	0	0	0	0	0	0	0	0	0	0	0	0
1623	0	0	0	0	0	0	0	0	0	0	0	0	0	0	0	0	0	0	0	0	0	0	0	0	0	0	0	0	0	0	0	0	-0.00668292845925084	0	0	0	0	0	0	0	0	0	0	0	0	0	0	0	0
1624	0	0	0	0	0	0	0	0	0	0	0	0	0	0	0	0	0	0	0	0	0	0	0	0	0	0	0	0	0	0	0	0	0	0	0	0	0	0	0	0	0	0	0	0	0	0	0	0	0
1625	0	0	0	0	0	0	0	0	0	0	0	0	0	0	0	0	0	0	0	0	0	0	0	0	0	0	0	0	0	0	0	0	0	0	0	0	0	0	0	0	0	0	0	0	0	0	0	0	0
1626	0	0	0	0	0	0	0	0	0	0	0	0	0	0	0	0	0	0	0	0	0	0	0	0	0	0	0	0	0	0	0	0	0	0	0	0	0	0	0	0	0	0	0	0	0	0	0	0	0
1627	0	0	0	0	0	0	-0.0103551827689759	0	-0.0103551827689759	0	0	0	0	0	0	0	0	0	0	0	0	0	0	0	0	0	0	0	0	0	0	0	0	0.0448631673396142	0	-0.0103551827689759	0	0	0	0	0	0	-0.0207103655379517	0.0120764009008312	0	0	0	0	0
1628	0	0	0	0	0	0	0	0	0	0	0	0	0	0	0	0	0	0	0	0	0	0	-0.0420875420875421	0	0	0	0	0	0	0	0	0	0	0	0	0	0	0	0	0	0	0	0	0	0	0	0	0	0
1629	0	0	0	0	0	0	0	0	0	0	0	0	0	-0.0319713536671143	0	0	0	0	0	0.018001800180018	0.036003600360036	0.0476111298066311	0	-0.00639427073342285	0	-0.0191828122002686	0.036003600360036	-0.0127885414668457	0	-0.00639427073342285	0	0	0	0	-0.00639427073342285	0	-0.0191828122002686	0.036003600360036	0	0	0	0	0	0	0.0400358470529577	0	0	0.0116075294465951	0
1630	0	-0.019657951641439	0	-0.019657951641439	-0.139841552259117	-0.0589738549243169	-0.019657951641439	0	0	-0.0269558991116003	-0.626228286593972	0.0258379537270778	0.070215913711072	0	-0.0393159032828779	-0.019657951641439	0	0	0.0454959053685168	-0.019657951641439	0	0.0258379537270778	0	-0.112885653147517	-0.019657951641439	0	-0.00111794538452301	0	0.0578559095397942	0	0	0	0.13648771610555	0	0.0454959053685168	0	-0.019657951641439	0	0.0909918107370337	0	0	-0.0393159032828779	0.0775138611812331	0	-0.019657951641439	0	0	0	0
1631	-0.0279329608938547	0	0	0	0	0	0	0.181928441479685	0	-0.111731843575419	0	0	-0.0279329608938547	0	0	-0.0558659217877095	0	-0.0558659217877095	0	0	0	0	0	-0.0279329608938547	0.0606428138265616	0	0	0	0.15399548058583	0	0	0	0.121285627653123	0	-0.0279329608938547	0.0606428138265616	0	0	-0.0558659217877095	0.121285627653123	0	-0.0558659217877095	0	-0.0558659217877095	0.121285627653123	0	0	-0.0837988826815642	0
1632	0	0	0	0.208385370205174	-0.0141242937853107	0	0	-0.0141242937853107	0	-0.0847457627118644	0	0	0.0556943205471303	0.0277133511745466	0	0	0	-0.170829616413916	-2.30698780850432	-0.099672911091288	-0.0282485875706215	0.0421052631578947	-0.000535236396074903	-0.000802854594113001	-0.043443354148082	0.0277133511745466	0.013321439191198	-0.0988700564971751	0	0	0	-0.0282485875706215	-0.213470115967886	-4.05010407374366	-0.254772524531668	-0.0706214689265537	0.0421052631578947	0	-0.0141242937853107	0.081801962533452	-0.0991376746952123	0.124977698483497	0.154296758846268	-1.76800475765686	0.0698186143324411	0	0.0980672019030625	4.0741302408564	-0.016532857567648
1633	0	0	0	0	0	0	0	0	0	0	0	0	0	0	0	0	0	0	0	0	0	0	0	0	0	0	0	0	0	0	0	0	0	0	0	0	0	0	0	0	0	0	0	0	0	0	0	0	0
1634	0	0	0	0	0	0	0	0	0	0	0	0	0	0	0	0	0	0	0	0	0	0	0	0	0	0	0	0	0	0	0	0	0	0	0	0	0	0	0	0	0	0	0	0	0	0	0	0	0
1635	0	0	0	0	-0.0205044084478163	0	0	0	0	0	0	0	-0.0410088168956326	0.04516711833785	0	0	0	0	0	0	0	0	0	0	0	0	0	0	0	0	0	0	0	0	0	0	0	0	0	0	0	0	0	0	0	0	0	0	0
1636	-0.0120091269364717	0.0064447492467327	-0.0180136904047076	-0.0067118668606107	-0.00600456346823586	0.00414977090498949	0.0154515944490864	-0.0058314953036171	-0.00600456346823586	-0.00185479256324637	-0.0007073033923748	0.00114748917087156	0	0	-0.00300228173411793	-0.00185479256324637	0.0154515944490864	-0.00300228173411793	-0.00185479256324637	0	-0.00900684520235379	0.00414977090498949	-0.00600456346823586	0.0113018235440969	0	-0.0180136904047076	-0.0390296625435331	0	-0.00900684520235379	0.00715205263910742	-0.00600456346823586	0	-0.00900684520235379	0	0.00715205263910742	-0.00300228173411793	0	0	-0.00300228173411793	0	0.0286082105564297	0.00715205263910742	-0.00600456346823586	-0.00300228173411793	-0.00485707429736428	-0.0150114086705896	0.0034424675126147	0.0113018235440969	-0.00900684520235379
1637	-0.00149956512611343	0	0	0	0	-0.00149956512611343	0	0	0	0	0	0	0	0	0.00418322526668061	0	0	0	0	0	0	0	0	-0.00149956512611343	0	0	0	0	0	0	0	0	0	0	0	-0.00149956512611343	0	0	0	0	0	0	0	0	0	0	-0.00149956512611343	0	0
1638	0	0	0	0	0	0	0	0	0	0	0	0	0	0	0	0	0	0	0	0	0	0	0	0	0.047882246434377	0	0	-0.441501103752759	0.0846740050804403	0	0	0	0	0	0	0.265112503029634	0	0	0	0	0	0	-0.0367917586460633	0	0	0	-0.33112582781457	0	0
1639	0	0	0	0	-0.047438330170778	0	0	0	0	0	0	0	0	-0.047438330170778	0	0	0	-0.047438330170778	0	-0.047438330170778	0	0.141643059490085	-0.094876660341556	0	0.141643059490085	0	-0.094876660341556	-0.142314990512334	0	0	0	0	-0.047438330170778	-6.1077186060388	-0.427616902559251	0.13492374926759	-0.475055232730029	0	0	0	0	0	0	-0.047438330170778	0	0	-0.142986921534583	0	0
1640	0	0	0	0	0	0	0	-0.00623247117482082	0	0	0	0	0	0	0	0	0	0	0	0	0	0.0150625094140684	0	0	0	0	-0.00623247117482082	0	0	0	-0.00623247117482082	0	0	0	0	0	0	0	0	0	0	0	0	0	0	0	0	0	-0.00623247117482082
1641	0	0	0	0	0	0	0	0	0	0	0	0	0	0	0	0	0	0	0	0	0	0	0	0	0	0	0	0	0	0	0	0	-0.00764409111756612	0	0	0	0	0	0	0	0	0	0	0	0	0	0	0	0
1642	-0.0632111251580278	0	0	0	0	0	0	0	0	0	0	0	0	0	0	-0.0632111251580278	0	0	0	0	0	0	0	0	0.16750418760469	0	0	0	0	0	0	0	0	0	0	0	0.33500837520938	0	0	0	0	0	0	0	0	0	0	0	0
1643	0	0	-0.00332502078137988	0	0	0	0	-0.010170159419422	0	0	0	-0.00332502078137988	0	0.0091946740430102	0	-0.0005852912258471	0	0	-0.00332502078137988	0	-0.0504606029465454	0	0	-0.00997506234413965	-0.020340318838844	0	0	-0.0471355821651655	0	0.00645494448747741	0.0123245977491077	0	0	0	0	-0.010170159419422	0	0	0.00312992370609753	0	0	0	-0.00019509707528236	0	0.0183893480860205	0	0	0.0643543477994917	0
1644	0	0	0	0	0	0	0	0	0	0	0	0	0	0.232798758406622	0	0	0	0	0	0	0	0	0	0	0	0	0	0	0	0	0	0	0	0	0	0	0	0	0	0	0	0	0	0	0	0	0	0	0
1645	-0.0658183413777973	0.0605693519079346	0	0.0386299047820022	0	-0.0877577885037297	-0.076316320317523	0	0.137829161471939	-0.0271884365957951	0.121138703815869	-0.00524898946986269	-0.032437426065658	-0.0877577885037297	0.121138703815869	0	-0.0438788942518649	0.0605693519079346	0.011441468186207	-0.0219394471259324	0	0.034324404558621	0.121138703815869	0	-0.0219394471259324	0.288043280376566	0	-0.0658183413777973	-0.0219394471259324	0	0.0553203624380717	0	-0.0219394471259324	0.121138703815869	0.176459066253941	0	0.159768608597872	0	-0.658183413777973	0.121138703815869	-0.00524898946986269	-0.0877577885037297	0.051014862214691	0	-0.0658183413777973	-0.00241852173041701	-0.131636682755595	-0.914320811326338	-0.0877577885037297
1646	0	0	0	0	0	0	0	0	0	0	0	0	0	0	0	0	0	0	0	0	0	0	0	0	0	0	0	0	0	0	0	0	0	0	0	0	0	0	0	0	0	0	0	0	0	0	0	0	0
1647	0	0	0	0	0	0	0	0	0	0	0	0	0	0	0	0.0429553264604811	0	0	0	0	0	0	0	0	0	0	0	0	0	0	0	0	0	0	0	0	0	0	0	0	0	0	0	0	0	0	0	0	0
1648	0	0	0	0	0	0	0	0	0	0	0	0	0	0	0	0	0	0	0	0	0	0	0	0	0	0	0	0	0	0	0	0	0	0	0	0	0	0	0	0	0	0	0	0	0	0	0	0	0
1649	0	0	0	0	0	0	0	0	0	0	0	0	0	0	0	0	0	0	0	0	0	0	0	0	0	0	0	0	0	0	0	0	0	0	0	0	0	0	0	0	0	0	0	0	0	0	0	0	0
1650	0	-0.0382165605095541	0	0	0	0	0	0	0	0	0	0	0	0	0	0	0	0	0.0284252416145537	0	0	0	0	0	0	0	0.0284252416145537	0	0	0	0	0	0	0	0	0	0	0	0	0	0	0	0	0	0	0	0	0	0
1651	0	0	0	0	0	0	0	0	0	0	0	0	0	0	0	0	0	-0.0286532951289398	0	0	-0.0859598853868195	0	0	0	0	0.0230792618321525	0	0	0	0.0748118187932445	0	0	0	0	0	0	0	0	0	0	0	0	0	0	0	0	0	0	0
1652	0	0	-0.00294550810014728	0	0	0	-0.00883652430044183	0	0	0	0	0	-0.00294550810014728	0	0	0	0	0	0	0	0	0	0	0	-0.00294550810014728	0	0	0	0	0	0	0.00718081286801666	0	-0.00589101620029455	0	0.00718081286801666	0	0	0.0068148981033136	-0.00589101620029455	0	0	0	0.00718081286801666	0	-0.00165571143242517	0	-0.00589101620029455	0.0243140843131071
1653	0	0	0	0	0	0	0	0	0	0	0	0	0	0	0	0	0	0	0	0	0	0	0	0	0	0	0	0	0	0	0	0	0	0	0	0	0	0	0	0	0	0	0	0	0	0	0	0	0
1654	0	0	0	0	0	0	0	0	0	0	0	0	0	0	0	0	0	0	0	0	0	0	0	-0.00621890547263682	0	0	0	0	0	0	-0.00621890547263682	0	0	0	0	0	0	0	0	0	0	0	0	0	0	0	0	0	0
1655	-0.0107776041386	0.0146606069491277	0	0	-0.0215552082772	-0.0107776041386	0	-0.00538880206929999	0	0	0.0146606069491277	0	0	0.0146606069491277	-0.0161664062079	0	-0.00538880206929999	0	0	-0.00538880206929999	0	0	0	0	0	0	0	0	0	0	0	0	0	0	0	0	0	0	-0.0161664062079	0	0	0	0	0	0	0	0	0	0
1656	0	0	0	0	0	0	0	0	0	0	0	0	0	0	0	0	0	0	0	0	0	0	0	0	0	0	0	0	0	0	0	0	0	0	0	0	0	0	0	0	0	0	0	0	0	0	0	0	0
1657	0	0	0	0.09765625	0	0	0	-0.0445037828215398	0	0	0	0	0	0	0	0	0	-0.0445037828215398	0	0	-0.0445037828215398	0	0	-0.0445037828215398	0	0	0	0	0	0	0.09765625	0	0	0	0	0	0	0	0	0	0	0	0	-0.0445037828215398	0	0	0	0	0
1658	0	0	0	-0.018964536317087	-0.113787217902522	-0.018964536317087	0.0364298724954463	0	0	0	0	0	0	0	0	0	0	0	0	0	0	0	0	0	-0.018964536317087	0	0	0	0	0	0	0	-0.0568936089512611	0	0	0	0	0	0	0	0	0	0	0	0	0	0	0	0
1659	-0.0469263256687001	0	0	0.128700128700129	0.198395083425585	-0.0938526513374003	0.128700128700129	-0.281557954012201	-0.187705302674801	-0.1407789770061	0	-0.0938526513374003	-0.328484279680901	0.210473931731557	-0.0938526513374003	-0.258789324955445	-0.469263256687001	-0.0469263256687001	-0.036236544917915	-0.387489453655573	-0.164936673618044	0.514800514800515	-0.36749895970919	-0.506888869160099	0.934359310708438	-0.04970446077907	-0.413036217822699	0.642111575945458	-0.036236544917915	-0.187705302674801	0.257400257400257	-0.083162870586615	-0.281557954012201	-0.0938526513374003	-0.1407789770061	0	0	-0.0469263256687001	-0.0938526513374003	-0.012078848305971	0	-0.0469263256687001	0	0	0	0	0	0	0
1660	0	0	0	0	0	0	0.0587828727466375	0	0	0	-0.00573325628562039	0	0	0	0	0	0	0	0	0	0	0	0	0	0	0	0	0	0	-0.00573325628562039	0	0	0	0	0	0	0	0	0	0	0	0	0	0	0	0.129032258064516	0	0	0
1661	0	0	0	-0.00732225232481511	0	0	-0.0146445046496302	0	-0.0146445046496302	0	0	0	0	0	0	0	0	0	0	0.0011532836600064	-0.00732225232481511	0	0.0157977883096366	0	0	0	0	0	0	0	-0.00732225232481511	0	0	0	0	0	0	0	0	0	0.0157977883096366	0	0	0	0	0	0	0	0
1662	0	0	0	0	0	0	0	0	0	0	0	0	0	0	0	0	0	0	0	0	0	0	0	0	0	0	0	0	0	0	0	0	0	0	0	0	0	0	0	0	0	0	0	0	0	0	0	0	0
1663	0	0	0	0	0	0	0	0	-0.0200662185211197	0	0	0	0	0	0	0	0	0	0	0	0	0	0	0	0.0234962406015038	0	0	0	0	0	0	0	0	0	0	0	0	0	0	0	0	0	0	0	0	0	0	0	-0.0200662185211197
1664	0	0	0	0	0	0	0	0	0	0	0	0	0	0	0	0	0	0	0	0	0	0	0	0	0	0	0	0	0	0	0	0	0	0	0	0	0	0	0	0	0	0	0	0	0	0	0	0	0
1665	0	0	0	0	0	0	0	0	0	0	0	0	0	0	0	0	0	0	0	0	0	0	0	0	0	0	0	0	0	-0.0059509640561771	0	0	0	0	0	0	0	0	0	0	0	0.0108459869848156	0	0	0	0	-0.0059509640561771	0	0
1666	0	0	0	0	0	0	0	0	0	0	0	0	0	0	0	0	0	0	0	0	0	0	0	0	0	0	0	0	0	0	0	0	0	0	0	0	0	0	0	0	0	0	0	0	0	0	0	0	0
1667	0	0	0	0	0	-0.0112044817927171	0	0	0	0	0	0	0	0	-0.0112044817927171	0	0	0	0	0	0	0	0	0	0	0	0	-0.0112044817927171	0	0	0	0	0	0	0	0	0	0	0	0	-0.0112044817927171	0	0	0	0	0	0	0	0
1668	0	0	0.00444938820912125	0	0	0	0	0	-0.00330731578251091	0	0	0	0.00444938820912125	0	0	0	0	0	0	0	0	0	-0.00496097367376637	0	0	-0.00165365789125546	0.00444938820912125	0	0	0	0	0	-0.00165365789125546	0	0	0	0	0	0	0	0	0	0	0	0	0	0	0	0
1669	0	0	0	0	0	0	0	0	0	0	0	0	0	0	-0.0112485939257593	0	0	0	0	0	0	0	0	0	0	-0.0112485939257593	0	0	0	0	0	0	0	0	0	0	0	0	0	0	0	0	0	0	0	0	0	0	0
1670	0	0	0	0	0	0	0	0	0	0	0	0	0	0	0	0	0	0	0	0	0	0	0	0	0	0	0	0	0	0	0	0	0	0	0	0	-0.0130548302872063	0	0	0.0286286859433152	0	0	0	0	0	0.0155738556561089	0	0	0
1671	0	0	0	0	0	0	0	0	0	0	0	0	0	0	0	0	0	0	0	0	0	0	0	0	0	0	0	0	0	0	0	0	0	0	0	0	0	0	0	0	0	0	0	0	0	0	0	0.0982470726806624	0
1672	0	0	0	0	-0.0212607632614011	0	0	0	0	0	0	0	0	0	0	0	0	0	0	0	0	0	0	0	0	0	0	0	0	0	0	0	0	0	0	0	0	0	0	0	0	0.0212224108658744	0	0	-0.0212607632614011	0	0	0	0
1673	0	0	0	-0.0117240166481036	0	0.0039023975053241	0	-0.00293100416202591	-0.0205170291341814	0	0	-0.00586200832405182	0	0	-0.0117240166481036	-0.00879301248607773	0	0	0	-0.00586200832405182	0	-0.00293100416202591	-0.00586200832405182	-0.00879301248607773	0	0	-0.00586200832405182	0	0	0	0	-0.00293100416202591	0	0.0107357991726741	0	0	0	0	0	0	0	0	0.0136668033347	-0.0166146316288573	0	0	-0.00586200832405182	0	0
1674	0	0	0	0	0	0	0	0	0	0	0	0	0	0	0	0	0	0	0	0	0	0	0	0	0	0	0	0	0	0	0	0	0	0	0	0	0	0	0	0	0	0	0	0	0	0	0	0	0
1675	0	0	0	0	0	0	0	0	0	0	0	0	0	0	0	0	0	0	0	0	0	0	0	0	0	0	0	0	0	0	0	0	0	0	0	0	0	0	0	0	0.0321853878339234	0	0	0	0	-0.0550964076772985	0	0	-0.0925028914678226
1676	0	0	0	0	0	0	0	0	0	0	0	0	0	0	0	0	0	0	0	0	0	0	0	0	0	-0.108616944243302	0	0	0	-0.181028240405503	0	0	0	-0.108616944243302	0	0.0554533803331981	0	0	0	0	0	-0.0362056480811007	0	0	0	0	0	0	0.0916590284142988
1677	0	0	0	0	0	0	0	0	0	0	0	0	0	-0.0487092060399415	0	0	-0.0487092060399415	0	0	0	0	0	0	0	0	0	0	0	0	0	0	0	0	0	-0.0487092060399415	0	0	0	0	0	0	0	0	0	0	0	0	0	0
1678	-0.00810668396092578	0	0	0	0	0	0	0	0	0	0	0	0	0	0	0	0	0	-0.0261087990798898	-0.00810668396092578	0	0	0	0	0.0258297817383443	0	0.0111261436720597	0	0.0192328276329855	0	0	-0.015458502994068	0	0	0.0063179367638134	-0.00810668396092578	0.0387446726075165	0.00480820690824642	-0.00405334198046289	0	-0.098675294238837	-0.0114051610136051	-0.00405334198046289	-0.0121600259413887	0.018116758266804	-0.00405334198046289	-0.00810668396092578	0	0
1679	0	0	0	0	0	0	0	0	0	0	0	0	0	0	0	0	0	0	0	0	0	0	0	0	0	0	0	0	0	0	0	0	0	0	0	0	0	0	0	0	0	0	0	0	0	0	0	0	-0.0133413381362151
1680	0	0	0	0	0	0	0	0	0	0	0	0	0	0	0	0	0	0	0	0	0	0	0	0	0	0	0	0	0	0	0	0	0	0	0	0	0	0	0	0	0	0	0	0	0	0	0	0	0
1681	0	0	0	0	0	0	0	0	0	0	0	0	0	0	0	0	0	0	0	0	0	0	0	0	0	0	0	0	0	0	0	0	0	0	0	0	0	0	0	0	0	0	0	0	0	0	0	0	0
1682	0	0	0	0	0	0	0	0	0	0	0	0	0	0	0	0	0	0	0	0	-0.0258064516129032	0	0	0.0561167227833895	0	0	0	0	0.0561167227833895	0	0	0	-0.0516129032258065	0	0	0	0	0	0	0	0	0	0	0	0	0	0	0	0
1683	0	0	0	0	0	0	0	0	0	0	0	0	0	0	0	0	0	0	0	0	0	0	0	0	0	0	0	0	0	0	0	0	0	0	0	0	0	0	0	0	0	0	0	0	0	0	0	0	0
1684	0	0	0	0	0	0	0	0	0	0	0	0	0	0	0	0	0	0	0	0	0	0	0	0	0	0	0	0	0	0	0	0	0	0	0	0	0	0	0	0.00966557123526	0	0	0	0	0	0	0	0	0
1685	0	0	0	0	0	0	0	0	0	0	0	0	0	0	0	0	0	0	0	0	0	0	0	0	0	0	0	0	0	0	0	0	0	0	0	0	0	0	0	0	-0.00942329438371655	0	0	0	0	0	0	0	0
1686	-0.0371195248700817	0	0	0	0	0	0	0	0	0	0	0	0.148698884758364	0	0	0	0	0	0	0	0.0743494423791822	0	0	0.0743494423791822	0	0	0	-0.0371195248700817	0	0	0	0	0	0	-0.0371195248700817	0	0	-0.0371195248700817	0	0	0	0	0	-0.0371195248700817	0	0	0	0	0
1687	0	0	0	0	0	0	0	0	0	0	0	0	0	-0.087260034904014	0	-0.043630017452007	0	0	0	0	0	0	0	0	0	0	0	0	0	0	0	0	0	0	0	0	0	0	0	0	0	-0.043630017452007	0	0.299850074962519	0	0	0	0	0
1688	0.00812809883768187	-0.00682920166632521	0.0162561976753637	0	0	0	0	0	0	0	0	0	0	0	-0.0034146008331626	0	0	0.00812809883768187	0	0	0	0	0	0	0	0	0	0	0	0	-0.0034146008331626	0	0	0	0	0	-0.0034146008331626	0	0	0	0	0.00812809883768187	0	0	0	0	0.00812809883768187	0	0
1689	0	0	0.015800814730398	-0.0049862877088008	0.0114090131203651	0	-0.046990001682481	0	-0.0049862877088008	0	0.00506877621054361	0.00143643770276351	0	0	0	0	0	-0.0349040139616056	0	0	0	0	0	0	0	0	0	0	0	0	0	0.0114090131203651	0	0	0	0	0	0	0	0	0	-0.0049862877088008	0	0	0	0	0	0	0
1690	0	0	0	0	0	0	0	0	0	0	0	0	0	0	0	0	0	0	0	0	0	0	0	0	0	0	0	0	0	0	0	0	0	0	0	0	0	0	0	0	0	0	0	0	0	0	0	0	0
1691	0	0	0	0	0	0	0	0	0	0	0	0	0	0	0	0	0	0	0	0	0	0	0	0	0	0	0	0	0	0	0	0	0	0	0	0	0	0	0	0	0	0	0	0	0	0	0	0	0
1692	0	0	0	0	0	0	0	0	0	0	0	0	0	0	0	0	0	0	0	0	0	0	0	0	0	0	0	0	0	0	0	0	0	0	0	0	-0.0570017100513015	0	0	0	0	0	0	0	0	0	0	0	0
1693	0	0	0	0	0	0	0	0	0	0	0	0	0	0	0	0	0	0	0	0	0	0	0	0	0	0	0	0	0	0	0	0	0	0	0	0	0	0	0	0	0	0	0	0	0	0	0	0	0
1694	0	0	0	0	0	0	0	0	0	0	0	0	0	0	0	0	0	0	0	0	0	0	0	0	0	0	0	0	0	0	0	0	0	0	0	0	0	0	0	0	0	0	0	0	0	0	0	0	0
1695	0	0	0	0	0	0	0	0	0	0	0	0	0	0	0	0	0	0	0	0	0	0	0	0	0	0	0	0	0	0	0	0	0	0	0	0	0	0	0	0	0	0	0	0	0	0	0	0	0
1696	0	0	0	0	0	0	0	0	0	0	0	0	0	0	0	0	0	0	0	0	0	0	0	0	0	0	0	0	0	0	0	0	0	0	0	0	0	0	0	0	0	0	0	0	0	0	0	0	0
1697	0	0	0	0	0	0	0	0	0	0	0	0	0	0	0	0	0	0	0	0	0	0	0	0	0	0	0	0	0	0	0	0	0	0	0	0	0	0	0	0	0	0	0	0	0	0	0	0	0
1698	0	0	0	0	0	0	0	0	0	0	-0.0023470872647045	-0.004694174529409	-0.0023470872647045	0	0	0	0	0	0	0	0	0	0	0	0	0	0	0	0	0	0	0	0	0	0	0	0	0	0	0	0	0	0	0	0	0	0	0	0
1699	0	0	0	0	0	0	0	0	0.0370795594676192	0	0	0	0	0	0	0	-0.00995024875621891	0	0	0	0	-0.0199004975124378	0	0	0	0	0	0	0	0	0	0	0	-0.00995024875621891	0	-0.00995024875621891	0	0.056980056980057	0	0	0	0	0	0	0	0	0	0	0
1700	0	0	0	0	0	0	0	0	0	0	0	0	0	0	0	0	0	0	0	0	0	0	0	0	0	0	0	0	0	0	0	0	0	0	0	0	0	0	0	0	0	0	0	0	0	0	0	0	0
1701	0	0	0	0	0	0	0	0	0	-0.0450755014649538	0	0	0	0	0	0.0605693519079346	0	0	0	0	0	0	0	0	0	0	0	0	0	-0.0225377507324769	0	0	0	0	0	0	0.0605693519079346	0	0	0	0	0	0	0	0	0	0	0	0
1702	0	0	0	0	0	0	0	0	0	0	-0.016597510373444	0	0	0	0	0	0	0	0	0	-0.0033195020746888	0	0	0	0	0	0	0	0	0	0	0	0	0	0	0	0	0	0	0	0	0	0	0	0	0	0	0	0
1703	0	0	0	0	0	0	-0.068073519400953	0	0	0	0	0	0	0	0	0	0	0	0	0	0	0	0	0	0	0	0	0	0	0	0	0	0	0	0	0	0	0	0	0	0	0	0	0	0	0	0	0	0
1704	0	0	0	0	0	0	0	0	0	0	0	0	-0.00638131550819201	-0.001595328877048	-0.00319065775409601	0	0.00448974094194765	-0.00319065775409601	0	0	0.00448974094194765	0	-0.001595328877048	0	0	-0.001595328877048	-0.00319065775409601	0	0	0	0	0.00289441206489965	0	0	0	0	0	0	0.0089794818838953	0	0	0	0.00448974094194765	0	0	-0.001595328877048	0	0	-0.00319065775409601
1705	0	0.044561216359863	0	0.015957097366728	0	0	0	0	0	0	0	0.003310075740321	0	0	0	0	0	0	0	0	-0.012647021626407	0.028604118993135	0	0	0	0	0	0	0	0	0	0	0	0	0	0	0	0	0	0	0	0	-0.0472780107653069	0	0	0	0	0	0
1706	0	0	0	0	0	0	0.035498757543486	0	0	0	0	0	0	0	0	0	0	0	0	0	0	0	0	0	0	0	0	0	-0.0165289256198347	0	0	0	0	0	0	0	0	0	-0.0165289256198347	0	0	0	0	-0.0165289256198347	0	0	0.035498757543486	0	0
1707	0	0	0	0	0	0	0	0	0	0	0	0	0	0	0	0	0	0	0	0	0	0	0	0	0	0	0	0	0	0	0	0	0	0	0	0	0	0	0	0	0	0	0	0	0	0	0	0	0
1708	0	0	0	0	0	0	0	0	0	0	0	0	0	0	0	0	0	0	-0.0209205020920502	0	0	0	0	0	0	0	0	0	0	0	0	0	0	0	0	0	0	0	0	0	0	0	0	0	0	0	0	0	0
1709	0	0	0	0	0	0	0	0	0	0	0	0	0	0	0	0	0	0	0	0	0	0	0	0	0	0	0	0	0	0	0	0	0	0	0	0	0	0	0	0	0	0	0	0	0	0	0	0	0
1710	0	0	0	0	0	0	0	0	0	0	0	0	0	0	0	0	0	0	0	0	0	0	0	0	0	0	0	0	0	0	0	0	0	0	0	0	0	0	0	0	0	0	0	0	0	0	0	0	0
1711	0	0.0431965442764579	-0.0663459943605905	0	0	0	0	0	0	0	0.0266100456863103	0	0.0964166356490788	0	0	0	0	0	0	0	0	0.0431965442764579	0	0	0	0	0	0	0	0	0	0	0	0	0	0	0	0	0.0200470941923253	0	0	0	-0.0165864985901476	0	0	0	0	0	0
1712	0	0	0	0	0	0	0	0	0	0	0	0	0	0	0	0	0	0	0	0	0.0742874916183006	0	0	0	0	0	0	0	0	0	0	0	0	0	0	0	0	0	0	0	0	0	0	0	0	0	0	0	0
1713	-0.0217485863418878	0	0	0.0209599664640537	-0.0140287726822804	0	-0.0994458782941637	-0.0108742931709439	0	0.0100856732931098	0	0.062879899392161	0.044119407442876	-0.0108742931709439	-0.124348944147387	0	-0.211343289514939	0	0	-0.0023658596335023	0	0.0310456397571634	-0.0761200521966072	0	0	0.102433972686766	0	-0.0132401528044462	0	0	0	-0.011662913048778	0	0	0	0	0	0	0	0	-0.0108742931709439	-0.011662913048778	0	0	0	0	0	0	0
1714	0	0	0	0	0	0	0	0	0	0	0	0	0	0	0	0	0	0	0	0	0	0	0	0	0	0	0	0	0	0	0	0	0	0	0	0	0	0	0	0	0	-0.0113199003848766	0	-0.0037733001282922	0.068290399895751	0	0	-0.0037733001282922	0
1715	0	0	0	0	0	0	0	0	0	0	0	0	0	0	0	0	0	0	0	0	0	0	0	0	0	0	0	0	0	0	0	0	0	0	-0.16273393002441	0	0	0	0	0	0	0	0	0	0	0	0	0	0
1716	0	0	0	0	0	0	0	0	0	0	0	0	0	-0.00858516483516484	0	0	0	0	0	0	0	0	0	0	0	0	0	0	0	0	0	0	0	0	-0.00858516483516484	0	0	0.0438308130615823	0	0	0	0	0	0	0	0	-0.00858516483516484	0	0
1717	0	0	0	0	0	0	0	0	0	0	0	0	0	0	0	0	0	0	0	0	0	0	0	0	0	0	0	0	0	0	0	0	0	0	0	0	0	0	0	0	0	0	0	0	0	0	0	0	0
1718	0	0.0371333085777943	0.0185666542888971	0	0	0	0	0	0	0	-0.0062575078956292	0.0371333085777943	0	0	0	0	0	0.0143263592258143	0	0	0.0185666542888971	0	0	-0.00827472072817542	0	0	-0.020995605917424	0.0102919335607217	0	0	0	0.0020172128325463	0	0	0	0	0	-0.0165494414563508	0	0	0	0	0	0	0.0185666542888971	0	0	0	0
1719	0	-0.00514986095375425	0	0	0	0	0	0	-0.00257493047687712	0.00606023877340767	-0.00772479143063137	0	0.0121204775468153	-0.00257493047687712	0.0121204775468153	0	0	0	0	-0.00257493047687712	0	0	0	0.0156057858433459	0	-0.00514986095375425	0	0	0	0	0	-0.00514986095375425	0	0	0	0	-0.00257493047687712	0	0	0	0	0	0	-0.00257493047687712	0	-0.00257493047687712	0	0	-0.0102997219075085
1720	0	0	0	0	0	0	0	0	0	0	0	-0.078740157480315	0	0	0	0	0	0	0	0	0	0	0	0	0	0	0	0	0	0	0	0	0	0	0	0	0	0	0	0	0	0	0	0	0	0	0	0	0
1721	0	0	0.0510204081632653	0	-0.0220264317180617	0	-0.110132158590308	0.0800143846084693	0	-0.066079295154185	0	0.0510204081632653	0	0	-0.0220264317180617	0	0	0	0	0	0.0069675447271419	0	-0.0440528634361234	0	0.102040816326531	0	-0.0440528634361234	0	-0.0440528634361234	0	0	0	0	0.0510204081632653	0	0	-0.0220264317180617	0	0	0	0	-0.0220264317180617	0.0510204081632653	0	0	0	0	0	0
1722	0	0	0	0	0	0	0	0	0	0	0	0	0	0	0	0	0	0	0	0	0	0	0	0	0	0	0	0	0	0	0	0	0	0	0	0	0	0	0	0	0	0	0	0	0	0	0	0	0
1723	0	0	0	0	0	0	0	0	0	0	0	0	0	0	0	0	0	0	0	0	0	0	0	0	0	0	0	0	0	0	0	0	0	0	0	0	0	0	0	0	0	0	-0.00732225232481511	0	0	0	0	0	0
1724	0	0	0	0	0	0	0	0	0	0	0	0	0	0	0	0	0	0	0	0	0	0	0	0	0	0	0	0	-0.0358851674641148	0	0	0	0	0	0	0	0	0	0	0	0	0	0	-0.0119617224880383	0	0	0	0	0
1725	0.245700245700246	-0.0904159132007233	-0.180831826401447	0	0	0	0	0	0	0	0	0	0	0	0	0	-0.180831826401447	0	-0.0904159132007233	0.245700245700246	0	0	0	-0.0904159132007233	0	0	-0.27124773960217	0	0	0	0	-0.0904159132007233	0	0	0	0	0	0	0	0	0	0	0	0.245700245700246	0	-0.0904159132007233	0	-0.0904159132007233	0
1726	0	0	0	0	0	0	0.0161126369489931	0	0	0	0	0	0	0	0	0	0	0	0.0101337657073368	0	0	0	0	0	0	0	0	0	0	0	0	0.0101337657073368	0	0	0	0	0	0	0	-0.0153025420004758	0	0	0	0	0	0	0	0	-0.0129716243107709
1727	0	0	0	0	0	-0.0746825989544436	0	0	0	0	0	0	0	0	0	0	0	0	0	0	0	0	0	0	0	0	0	0	-0.0746825989544436	0	0	0	0	0	0	0	0	0	0	0	0	0	0	0	0	0	0	0	0
1728	0	0	0	0	0	0	0	0	0	0	0	0	0	0	0	0	0	0	0	0	0	0	0	0	0	0	0	0	0	0	0	0	0	0	0	0	0	0	0	0	0	0	0	0	0	0	0	0	-0.0694444444444444
1729	0	0	0	0	0	0	0	0	0	0	0	0	0	0	0	0	0	0	0	0	0	0	0	0	0	0	0	0	0	0	0	0	0	0	0	0	0	0	0	0	0	0	0	0	0	0	0	0	0
1730	0	0	0	0	0	0	0	0	0	0	0	0	0	0	0	0	0	0	0	0	0	0	0	0	0	0	0	0	0	0	0	0	0	0	0	0	0	0	0	0	0	0	0	0	0	0	0	0	0
1731	0	0	0	0	0	0	0	0	0	0	0	0	0	0	0	0	0	0	0	0	0	0	0	0	0	0	0	0	0	0	0	0	0	0	0	0	0	0	0	0	0	0	0	0	0	0	0	0	0
1732	0	0	0	0	0	0	0	0	0	0	-0.171086398631309	0	0	0	-0.0855431993156544	0	0	0	0	-0.0855431993156544	0	0	0	0	0	0	0	0	-0.0855431993156544	0	0	0	0	0	0	-0.0855431993156544	0	0	0	0	0	0	0	0	0	0	0	0	0
1733	0	0	0	0	0	0	0	0	0	0	0	0	0	0	0	0	0	0	0	0	0	0	0	0	0	0	0	0	0	0	0.0304553068372164	0	0	0	0	0	0	0	0	0	0	0	0	0	0	0	0	0	0
1734	0	0	0	0	0	0	0	0	0	0	-0.00394773202794994	0	0	0	0	0	0	0	0	0	0	0	0	0	0	0	0	0	0	0	0	0	0	0	0	0	0	0	0	0	0	0	0	0	0.0168790615241793	0	0	0	0
1735	0.0508646998982706	-0.61002015662632	-0.0437732545414752	0	-0.153206390895163	0	0	0.0508646998982706	0	0	0	0	0.0508646998982706	0	0	0.0508646998982706	-0.0218866272707376	0.101729399796541	0	0	0	0.0508646998982706	0	0.028978072627533	0	-0.0218866272707376	0	0	0	0	0.101729399796541	0	0	-0.0804550637261544	0	0	0.0070914453567954	0	0	0.0070914453567954	0	0	0	0	0	0	0	0	0
1736	-0.0291630212890055	0	0	0	0	0	-0.0291630212890055	-0.0874890638670166	0	-0.0291630212890055	0	0	-0.0583260425780111	0	0	0	0	0	0	0	-0.0291630212890055	0	0	0.068870523415978	0	-0.0583260425780111	0	-0.0583260425780111	-0.0874890638670166	-0.0291630212890055	0	0.068870523415978	0	0	0	0	0	0	0	0	0	0	0	0	0	-0.0291630212890055	0	0	0
1737	0	0	0	0	0	0	0	0	0	0	0	0	0	-0.0335908632851864	0	0	0	0	0	0	0	0	0	0	-0.0335908632851864	0	0	0	0	0	0	0	0	0.0834724540901502	0	0	0	0	0	0	0	0	0	0	0	0	0	0	0
1738	0	0	0	0	0	0	0	0	0	0	0	0	0	0	0	0	0	0	0	0	0	0	0	0	0	0	0	0	0	0	0	0	0	0	0	0	0	0	0	0	0	0	0	0	-0.109210047324354	0	0	0	0
1739	0	0	0	-0.0692597989242851	0	0	0.0020386245883508	0	0	0	-0.0237661411708786	0	0	0	0	0	0	-0.00792204705695952	0	0	0	0	0	0	0	0	0	0	0	0	0	0	0	0	0	0	0	0	0	0	0	0	0	0	0	0	0	0	0
1740	0	0	0	0	0	0	0	0	0	0	0	0	0	0	0	0	0	0	0	0	0	0	0	0	0	0	0	0	0	0	0	0	0	0	0	0	0	0	0	0	0	0	0	0	0	0	0	0	0
1741	0	0	0	0	0	0	0	0	0	0	0	0	0	0	0	0	0	0.138217000691085	-0.0309789343246592	-0.0619578686493185	0	0	0	0.0691085003455425	0	0	0	0	0	0	0	0	0	0	0	0	0	0	0	0	0	0	0	0	0	-0.0309789343246592	0	0	0
1742	0.0918439476166397	0.00832128296478984	-2.28003153235098	-4.28435417327832	2.09621085068741	-0.23135822370707	1.3988607809524	-0.98381466201206	0.37246593696097	0.284782630826724	0.164522387128214	0.088524286859411	-0.114417640765789	0.475198371861316	0.557880055788006	-0.190415741034592	-0.019209770248493	-0.349095525230086	0.360780731095527	-0.571247223103777	0.772507189278651	-0.514458893083464	-0.0325769375642629	-0.476039352586481	0.120260243698509	0.03757855977182	-0.412567438908283	0.107734057107902	0.120260243698509	0.360780731095527	1.17839104452905	-0.825134877816566	-0.311516965458266	-0.337410319364642	0.66893377365313	1.16918451869566	0.21294517204031	-0.0142081480409399	-0.24888603250523	0.53114572115647	-0.444303395747382	-0.450986979405267	-0.552878433580444	-0.09604885124246	0.32820379353127	-1.65026975563313	0.29730881741733	0.12526186590606	-0.394198649384955
1743	0	0	0	0	0	0	0	0	0	0	0	0	0	0	0	0	0	0	0	0	0	0	0	0	0	0	0	0	0	0	0	0	0	0	0	0	0	0	0	0	0	0	0	0	0	0	0	0	0
1744	0	0	0	0	0	0	0	0	-0.0124347177319075	0	0	0	0	0	0	0	0	0	0	0	0	0	0	0	0.0203748981255094	0	0	0	0	0	0	0	0	0	0	0	0	0	0	0	0.0017228215276482	0	-0.0124347177319075	0	0	0	0	-0.00621735886595374	0
1745	0	0	0	0	0	0	0	0	0	0	0	0	0	0	0	0	0	0	0	0	0	0	0	0	0	0	0	0	0	0	0	0	0	0	0	0	0	0	0	0	0	0	0	0	0	0	0	0	0
1746	0	0	0	0	0	0	0	0	0	0	0	0	0	0	0	0	0	0	0	0	0	0	0	0	0	0	0	0	0	0	0	0	0	0	0	0	0	0	0	0	0	0	0	0	0	0	0	0	0
1747	0	0	0	0	0	0	0	0	0	0	0	0	0.0841042893187553	0	-0.0760167236792094	0	0	0	0.108366986237393	0.168208578637511	0	0	0	0	0	0.0841042893187553	0	0	0.0841042893187553	0	0	0	0	0	0	0	0	0	0	0	0	0	0	0	0	0	0	0	0
1748	0.0560852495793606	0	0	0	0	0	0	0	0	0	0	0	0	0	0.0280426247896803	0	0	0	0.0280426247896803	0	0	0	0	0	0	0	0	0	0	0	0	0	0	0	0	0	0	0	0	0	0	0	0	0	-0.011832919181162	0	0	0	0
1749	0	0	0	0	0	0	0	0.0382995021064726	0	0	0	0.114898506319418	0	0	0	0	0	0	0	0	0	0	-0.0168548794876117	0	0	0	0	0	0	0	0	0	0	0	0	0	-0.0337097589752233	0	0	0	0	0	0	0	0	0	0	0	0
1750	-0.0469704086425552	-0.29825511216338	0.297324083250743	0.489907413829782	0	0	-1.04507995443545	0	-0.234852043212776	0	0	0	0	0.0991080277502478	0	-0.0469704086425552	0	0	0.297324083250743	0	-0.0939408172851104	0	0	-0.140911225927666	0	0	0	0	-0.0469704086425552	0	0	0	0	0	-0.0469704086425552	0	0	0	0	0	0	0	0	0	0	0	0	0	0.0991080277502478
1751	0.0263828176506635	0.000463784948407014	-0.0140277537548162	-0.00808211428109593	0	0	0	0	-0.00808211428109593	-0.0312602197206959	-0.00808211428109593	-0.0323284571243837	-0.0404105714054797	0	0.0355331693354472	0.0344649319317594	-0.0484926856865756	-0.181615678850455	-0.00808211428109593	0.052765635301327	0.024710127791695	-0.0242463428432878	-0.00808211428109593	0	0	-0.00808211428109593	0.0172324659658797	0.0812849277593665	0	-0.090716614457898	-0.00808211428109593	0	0	0	0.00915035168478377	-0.0161642285621919	-0.00808211428109593	0.0183007033695675	-0.0189051558248484	-0.0161642285621919	0.008545899229503	-0.00808211428109593	0.0344649319317594	0.0172324659658797	0	0.166842805133483	-0.0161642285621919	0.0915035168478376	0.0172324659658797
1752	-0.0105887335874629	0	0	0	0	0	0	-0.0105887335874629	0	-0.0105887335874629	0.0236350744504845	0	0	0	0	-0.0105887335874629	0	0	0	0	-0.0105887335874629	0	0	0	0	0	0	0	0	0	0	0	-0.0105887335874629	0	0	0	0	0	0	0	-0.0105887335874629	0	0	0	0	0	0	0	0
1753	0	0	0	0	0	0	0	0	0	0	0	0	0	0	0	0	0	0	0	0	0	0	0	0	0	0	0	0	0	0	0	0	-0.0695410292072323	0	0	0	0	0	0	0	0	0	0	0	0	0	-0.0231803430690774	0	0
1754	-0.00299204117048651	0	0	0	0	0	0	0	-0.00598408234097301	0	0	0	-0.011968164681946	0	0	0	0	0	0	0	0	0	-0.011968164681946	-0.00299204117048651	0	0	0.00310636182902585	0	0	0	0	0	0	0	-0.00897612351145952	0	0	0	0	0	0	0	0	0	0	-0.00287772051194716	0	0	0
1755	0	0	0	0	0	0	0	0	0	0	0	0	0	0	0	0	0	0	0	0	0	0	0	0	0	0	0	0	0.0500500500500501	0	0	0	0	0	0	0	0	0	0	0	0	-0.038109756097561	0	0	0	0	0	0	0
1756	0	0	0	0	0	0	0	0	0	0	0	0	0	0	0	0	0	0	0	0	0	0	0	0	0	0	0	0	0	0	0	0	0	0	0	0	0	0	0	-0.0602409638554217	0	0	0	0	0	0	0	0	0
1757	0.016597510373444	0	0	0	0	0	0	0	0	0	0	0	0	0	-0.0332834082210018	0	0	0	0	0	-4.41937370568996e-05	0	0	0	0	0	0	0	0	0	-0.0166417041105009	0	0	0	0	0	0	-0.0249625561657514	0	0	-4.41937370568996e-05	-0.00832085205525046	0	-0.0168184790587287	0.0248741686916375	-0.551651084921717	0.0248741686916375	0	-0.0085418207405351
1758	0	0	0	0	0	0	0	0	0	0	0	0	0	0	0	0	0	0	-0.00679578661230037	0	0	0	0	0	0	0	0	0	0	0	0	0	0	0	0	0	0	0	0	0	0	0	0	0	0	0	0	0	0
1759	0	0	0	0	0	0	0	-0.0469851213782302	-0.0156617071260767	0	0	0	0	0	0	0	0	0	0	0	0	0	0	0	0	0	0	0	0	0	0	0	0	0	0	0	0	0	0	0	0	0	0	0	0	0	0.0110135882880667	-0.247862097408927	0.0110135882880667
1760	0	-0.0735886761843514	0	0	0.00274921109880957	0	0	0.0163783964348465	0	-0.0131617047039933	0.0188938672176342	0	0	0.00011687015801092	0	0	0	0	0	0	0	0.00538155203960822	0	0.00274921109880957	0	0	0	0	0	0	0	0	0	0	0	0	0.00538155203960822	0	0	0	0	0	0	-0.00263234094079865	0	0	0	0	0
1761	0	0	0	0	0	0.0281769512538743	-0.0116699731590617	0	-0.184876510540577	0	0	0	0.044683929348687	0	0	0	-0.0180804022020568	0	0.061883082520982	0.0024185024678755	0	0	0.0106719915152817	0.0364304403012806	0.072249267469965	0.0986193293885602	0	0	0	0	-0.0239153887815878	0	0	0	-0.00583498657953087	0	0	0	-0.0291749328976543	0	0	0	0	0.073705958963192	0	0	-0.0530903216792428	-0.00583498657953087	0.0140884756269372
1762	0	0	0	0	0	0	0	0	0	0	0	0	0	0	-0.0683526999316473	0	0	0	0	0	0	0	0	0	0	0.173611111111111	0	0	0	0	0	0	0	0	0	0	0	0	0	0	0	0	0	0	0	0	0	0	0
1763	0	0	0	0	0	0	-0.0395413206801107	0	0	0	0	0	0	0	0	0	0	0	0	0	0	0	0	0	0	0	0	0	0	0	0	0	0	0	0	0	0	0	0	0	0	0	0	0	0	0	-0.0395413206801107	0	0
1764	0	0	0	0	0	0	0	0	0	0	0	0	0	0	0	0	0	0	0	0	0	0	0	0	0	0	0	0	0	0	0	0	0	0	0	0	0	0	0	0	0	0	0	0	0	0	0	0	0
1765	0	0	0	0	0	0	0	0	0	0	0	0	0	0	0	0	0	0	0	0	0	0	0	0	0	0	0	0	0	0	0	0	0	0	0	0	0	0	0	0	0	0	0	0	0	0	0	0	0
1766	0	0	0	0	0	0	0.0315251490162954	0	0	-0.105712048603556	0	0	0	0	0	-0.0238151940938319	0	0	-0.0714455822814956	0	0	0	0	0.0154199098449275	0	-0.0238151940938319	0	0	0	0	0	0	0	0	0	-0.0238151940938319	0	0	0	0	0	0	0	0	0	0	0	0	0
1767	0	0	0	0	0	0	0	0	0	0	0	0	0	0	0	0	0	0	0	0	0	0	0	0	0	0	0	0	0	0	0	0	0	0	0	0	0	0	0	0	0	0	0	0	0	0	0	0	0
1768	0	0	0	0	0	0	0	0	0	0	0	0	0	0	0	0	0	0	0	0	0	0	0	0	0	0	0	0	0	0	0	0	0	0	0	0	0	0	0	0	0	0	0	0	0	0	0	0	0
1769	0	0	0	0	0	0	0	0	0	0	0	0	0	0	0	0	0	0	0	0	0	0	0	0	0	0	0	0	0	0	0	0	0	0	0	0	0	0	0	0	0	0	0	0	0	0	0	0	0
1770	0	0	0	0	0	0	0	0	0	-0.0021421074052653	0	-0.0021421074052653	0.00562967967122671	0	0	0	-0.0021421074052653	0	0	0	0	0	0	-0.0021421074052653	0	0	0	0	0	0	0	0	0	-0.0021421074052653	0	-0.0042842148105306	0	0	0	0	-0.0021421074052653	-0.0064263222157959	0	0	0	0	-0.0021421074052653	0	0.0168890390136801
1771	0	0	0	0	0	0	0	0	0	0	0	0	0	0	0	0	0.0661331436656757	0	0	0	0	0	0	0	0.0261985852763951	0	0	0	0	0	0	0	0	0	0	0	0	0	0	0	0	0	0	0	0	0	0	0	0
1772	0	0	0	0	0.0471142520612485	-0.0108189482216961	0.00127948639148801	0.0846890422922891	-0.0209981532476482	0	0.0120984346131842	-0.0229173828348803	0.0127381778089281	0.0133779210046722	0.0235571260306243	-0.0114586914174401	0	0.0241968692263682	-0.0114586914174401	-0.0343760742523204	-0.0114586914174401	0	0.000639743195743999	0	0	-0.0572934570872006	0	0	0	0	0	0	0	0	0	0	0	0	0	0	0.0471142520612485	0	0	0	0	0	0	0	0
1773	0	0	0	0	0	0	0	0	0	0	0	0	0	0	0	0	0	0	0	0	0	0	0	0	0	0	0	0	0	-0.0123839009287926	0	0	0	0	0	0	0	0	0	0	0	0	0	0	0	0	0	0	0
1774	0	0	0	-0.00452652543907297	0	0	0	0	0	0	0	0	0	0	0	0	0	0	0	0	0	0	0	0	0	0	0	0	0	0	0	0	0	0	0	-0.00452652543907297	0	-0.00905305087814593	0	0	0	0.0288961664419187	0	-0.00452652543907297	0	0	0	0	-0.0135795763172189
1775	0	0	0	0	0	0	0	0	0	0	0	0	0	0	0	0	0	0	0	0	0	0	0	0	0	0	0	0	0	0	0	0	0	0	0	0	0	0	0	0	0	0	0.0911577028258888	0	0	0	0	0	0
1776	0	0	0	0	0	0	0	0	0	0	0	0	0	0	0	0	0	0	0	0	0	0	0	0	0	0	0	0	0	0	0	0	0	0	0	0	0	0	0	0	0	0	0	0	0	0	0	0.046849330471013	0
1777	0	0	0	0	0	0	0	0	0	0	0	0	0	0	0	0	0	0	0	0	0	0	0	0	0	0	0	0	0	0	0	0	0	0	0	0	0	0	0	0	0	0	0	0	0	0	0	0	0
1778	0	0	-0.0209424083769634	0	-0.0418848167539267	-0.12565445026178	-0.0209424083769634	0	0	0	-0.018871181174846	0	0	0	-0.12565445026178	-0.0209424083769634	0.043956043956044	-0.0209424083769634	0	0	-0.0209424083769634	0	0	0	0	0.043956043956044	0	0	0	0	0	0	0	0	-0.167539267015707	0	0	-0.0418848167539267	0	-0.06282722513089	0	0	0	0	0	0	0	-0.0167999539727291	-0.0209424083769634
1779	0	0	0	0	0	0	0	0	0	0	0	0	0	0	0	0	0	0	0	0	0	0	0	0	0	0	0	0	0	0	0	0	0	0	0	0	0	0	0	0	0	0	0	0	0	0	0	0	0
1780	0	0	0	0	0	0	0	0	0	0	0	0	0	0	0	0	0	0	0	0	0	0	0	0	0	0	0	0	0	0	0	0	0	0	0	0	0	0	0	0	0	0	0	0	0	0	0	0	0
1781	0	0	0	0	0	0	0	0.0528820729772607	0	0	0	0	0	0	0	0	0	0	0	0	0	0	0	0	0	0	0	0	0	0	0	0	0	0	0	0	0	0	0	0	0	0	0	0	0	0	0	0	0
1782	0	0	0	0	0	0	0	0	0	0	0	0	0	0	0	0	0	0	0	0	0	0	0	0	0	0	0	0	0	0	0	0	0	0	0	0	0	0	0	0	0	0	0	0	0	0	0	0	0
1783	0	0	0	0	0	0	0	0	0	0	0	0	0	0	0	0	0	0	0	0	0	0	0	0	0	0	0	0	0	0	0	0	0	0	0	0	0	0	0	0	0	0	0	0	0	0	0	0	0
1784	0	0	0	0	0	0	0	0	0	0	0	0	0	0	0	0	0	0	0	0	0	0	0	0	0	0	0	0	0	0	0	0	0	0	0	0	0	0	0	0	0	0	0	0	0	0	0	0	0
1785	0	-0.072966827758518	-0.178094390026714	0	0	0	0	0	0.194174757281553	0	-0.0890471950133571	0	0	0	0	0	0	0	0	0	0	0	0	0	0	0	0	0	0	0	0	0	0	0	0	0	0	0	0	0	0	0	0	0	0	0	0	0	0
1786	0	0	0	0	0	0	0	0	0	0	0	0	0	0	0	0	0	0	0	0	0	0	0	0	0	0	0	0	0	0	0	0	0	0	0	0	0	-0.178306092124814	0	0	0	0	0	0	-0.0297176820208024	0	0	-0.0594353640416048	0
1787	0	0	0	0	0	0	0	0	0	0	0	0	0	0	0	0	0	0	0	0	0	0	0	0	0	0	0	0	0	0	0	0	0	0	0	0	0	0	0	0	0	0	0	0	0	0	0	0	0
1788	0	0	0	0	0	0	0	0	0	0	0	0	0	0	0	0	0	0	0	0	0	0	0	0	0	0	0	0	0	0	0	0	0	0	0	0	0	0	0	0	0	0	0	0	0	0	0	0	0
1789	0	0	0	0	0	0	-0.0089814981138854	0	0	0	0	0	0	0	0	0	0	0	0	0	-0.0089814981138854	0	0	0	0	0	0	0	-0.0179629962277708	0	0	0	0	0	0	0	0	0	0	0	0	0	0	-0.0089814981138854	0	0	0	0	0
1790	0	0	0	0	0	0	0	0	0	0	0	0	0	0	0	0	0	0	0	0	0	0	0	0	0	0	0	0	0	0	0	0	0	0	0	0	0	0	0	0	0	0	0	0	0	0	0	0	0
1791	0	0	0	0	0	0	0.011731581417175	0	0	0	0	0	0	0	0	0	0	0	0	0	-0.00496130184560429	0	0	0	0	0	0	0	0	0	0	0	0	0	0	0	0	0	0	0	0	0	0	0	0	0	0	0	0
1792	0	0	0	0	0	0	0	0	0	0	0	0	0	0	0	0	0	0	0	0	0	0	0	0.28735632183908	0	0	0	0	0	0	0	0	0	0	0	0	0	0	0	0	0	0	0	0	0	0	0	-0.0720980533525595	0
1793	0	0.0319795330988168	0	0	0	0	0	0	0	0	0	0	0	-0.0273261374504714	0	0	0	0	0	0	0	0	0	0	0	0	0	0	0	0	0	0	0	0	0	0	0	0	0	0	0	0	0	0	0	0	0	0	0
1794	0	0	0	0	0	0	0	0	0	0	0	0	0	0	0	0	0	0	0	0	0	-0.036231884057971	-0.0181159420289855	0	0	0	0	0	0	0	0	0	0	0	0	0	0	0	0	0	0	0	0	0	0	0	0	0	0
1795	0	0	0	0	0	0	0	0	0	0	0	0	0	0	0	0	0	0	0	0	0	0	0	0	0	0	0	0	0	0	0	0	0	0	0	0	0	0	0	0	0	0	0	0	0	0	0	0	0
1796	0	0	-0.0133689839572193	0	0	0	0	0	0	0	0	0	0	0	0	0	0	0	0	0	0	0	0	0	0	0	0	0	0	0	0	0	0	0	0	0.0457501410797302	0	0	0	0	0	0	0	0	0	0	0	0	0
1797	0	0	0	0	0	0	0	0	0	0	0	0	0	0	0	0	0	0	0	0	0	0	0	0	0	0	0	0	0	0	0	0	0	0	0	0	0	0	0	0	0	0	0	0	0	0	0	0	0
1798	0	-0.090844037535336	0	0	0	0	0	0	0	0	0	0	0	-0.0505816894284269	0	0	0	0	0	0	0	0	0	0	0	-0.202326757713708	0	0	-0.0505816894284269	0	0	-0.151745068285281	0	0	0	0.111482720178372	0	0	0	0.233284781678263	0	0	0	0.0609010307499451	-0.151745068285281	0	0	0	0
1799	0	0	0	0	0	0	0	0	0	0	0	0	0	0	0	0	0	0	0	0	0	0	0	0	0	0	0	0	0	0	0	0	-0.0162232316677482	0	0	0.0114390299702585	0	0	0	-0.0162232316677482	0	0	0	0	0	0	0	0	0
1800	0	0	0	0	0	0	0	0	0	0	0	0	0	0	0	0	0	0	0	0	0	0	0	0	0	0	0	0	0	0	0	0	0	0	0	0	0	0	0	0	0	0	0	0	0	0	0	0	0
1801	-0.0212509297281756	0	-0.065252854812398	-0.032626427406199	0	0	0.0766283524904215	0	0	0	0	-0.032626427406199	0	0	0	0.0766283524904215	0	0	0	0	0	0	0	0	0	0	0	0	0	0	0	0	-0.065252854812398	0	0	0	0	-0.032626427406199	0	0	0	-0.032626427406199	0	0	0	0	0	0	0
1802	0	0	0	0	0	0	0	0	0	0	0	0	0	0	0	0	0	0	0	0	0	0	0	0	0	0	0	0	0	0	0	0	0	0	0	0	0	0	0	0	0	0	0	0	0	0	0	0	0
1803	0	0	0	0	0	0	0	0	0	0	0	0	0	0	0	0	0	0	0	0	0	-0.0642880102860817	0	0	0	0	0	0	0	0	0	0	-0.0160720025715204	0	0	0	0	0	0	0	0	0	0	0	0	0	0	0	0
1804	0	0	0	0	0	-0.0127443866178739	0	0	0	0	0	0	0	0	0	0	0	0	0	0	0	0	0	0	0	0	0	0	0	0	0	0	0	0	0	0	0	0	0	0	0	0	0	0	0	0	0	0	0
1805	0	0	0	0	-0.0883782589482987	0	0	0	0	-0.0441891294741494	-0.0883782589482987	0.206185567010309	0	0	0.530178442082629	0	0	0.0147145245568563	0	0	-0.64825908496613	0.103092783505155	0.309278350515464	-0.0441891294741494	0.11780730806201	0	-0.795449886338266	-0.132567388422448	0	0	0	0	0	0	-0.0441891294741494	-0.486080424215643	-0.13261294422603	0	0	0	0	0	-1.07534474354361	0	-0.029474604917293	0	0	0.57427645994962	-0.0441891294741494
1806	0	0	0	0	0	0	0	0	0	0	0	0	0	0	0	0	0	0	0	0	0	0	0	0	0	0	0	0	0	0	0	0	0	0	0	0	0	0	0	0	0	0	0	0	0	0	0	0	0
1807	-0.051063829787234	0	-0.0170212765957447	0	0.0334896182183523	-0.0170212765957447	0	0	0	0	0	0	0	0	0	0	0	-0.0170212765957447	0	0	0	-0.0170212765957447	0	0	0.0334896182183523	0	0	0	0.0334896182183523	0	0	0	0	0	0	0	0	0	0	0	0	0	0	0	0	0.0334896182183523	-0.051063829787234	0.0334896182183523	0
1808	0	0	0	0	0	0	0	0	0	0	0	-0.0250501002004008	0	0	0	-0.0250501002004008	0	0	0	0	0	0	0	0	0	0	0	0	-0.0250501002004008	0	0	0	0	0	0.0507356671740233	0	-0.100200400801603	0	-0.0501002004008016	-0.0250501002004008	0	0.0256855669736225	0	0	0	-0.0250501002004008	0	-0.0250501002004008	0
1809	0	-0.0452079566003617	0	0	0	0	0	0	0	0	0	0	0	0	0	0	0	0	0	0	0	0	0	0.1001001001001	0	0	0	0	0	0	0	0	0	0	0	0	0	-0.0904159132007233	0	0	0	0	0	0	0	0	0	0	0
1810	0	0	0	0	0	0	0	0	0	0	0	0	0	0	0	0	0	0	0	0	0	0	0	0	0	0	0	0	0	0	0	0	0	0	0	0	0	0	0	0	0	0	0	0	0	0	0	0	0
1811	-0.00371650499869922	0	0	0	0	0	0	0	0	0	0	0	0	0	0	0	0	0	0	0	0	0	0	0	0	0	0	0	0	0	0	0	0	0	0	0	0	0	0	0	0	0	0	0	0	0	0	0	0
1812	0	0	0	0	0	0	0	0	0	0	0	0	0	0	0	0	0	0	0	-0.0100664384940608	0	0	0	0.0224384299510014	0	0	0	0	0	0	0	0	0	0	-0.0100664384940608	0	0	0	0	-0.0201328769881216	0	0	0	-0.0480266395074242	0	0	0	0	0
1813	0	0	0	0	0	0	-0.0679809653297077	0	0	0	0	0	0	0	0	0	0	0	0	0.162337662337662	0	0	0	0.324675324675325	0	0	0	0	0	0	0	-0.135961930659415	0.162337662337662	0.063897693061527	-0.135961930659415	0	0	0	0	0	0	0.566140182047728	0	0	0	0	0	0	-0.0679809653297077
1814	0	-0.0291403593977659	0	0	-0.0030713602944264	0	0	0	0	0	0.0260689991033395	0	0	0.0357824522359282	0	0	0	0	0	-0.0194269062651773	0	0.0454959053685168	0	0	0	-0.00971345313258863	0	0	0	0	0.0909918107370337	-0.0194269062651773	0	-0.00971345313258863	0	0	0	0	0	0	0	0	0	0	0	0.0454959053685168	0	0	0
1815	0	0	0	0	0	0	0	0	0	0	0	0	0	0	0	0	0	0	0	0	0	0	0	0	0	0	0	0	0	0	0	0	0	0	0	0	0	0	0	0	0	0	0	0	0	0	0	0	0
1816	0	0.0388048117966628	0	0	0	0.0129349372655543	0	0	0	0	0	0	0	0	0	-0.00466657333519996	0	0	0	0	0	0	0	0	0	0	0	0	-0.0078609215553368	0	0.0165367278607086	0	0	0	0	0.0118701545255086	0	0	0	-0.0279994400111998	0	0	0	-0.00466657333519996	0	0	0	0	0
1817	0	0	0	0	0	0	0	0	0	0	0	0	0	0	0	0	-0.00844166807361135	0	0	0	-0.0168833361472227	0	0.0237868696479543	0	0	-0.0168833361472227	0	0	-0.083774117990262	0.0153452015743429	0	-0.0168833361472227	0	0	0.046035604723029	0	0	0	-0.00844166807361135	0	0	0	0	0.046035604723029	0	0	0	0	0.071360608943863
1818	0	0	0	0	0	0	0	0	0	0	0	0	0	0	0	0	0	0	0	0	0	0	0	0	0	0	0	0	0	0	0	0	0	0	0	0	0	0	0	0	0	0	0	0	0	0	0	0	0
1819	0	0	0	0	0	0	0	0	0	0	0	0	0	0	0	0	0	0	0	0	0	0	0	0	0	0	0	0	0	0	0	0	0	0	0	0	0	0	0	0	0	0	0	0	0	0	0	0	0
1820	0	0	0	0	0	0	0	0	0	0	0	0	0	-0.0465766185374942	0	0	0	0	0	0	0	0	0	0	0	0	0	0	0	0	0	0	0	0	0	0	0	0	0	0	0	0	0	0	0	0	0	0	0
1821	0	0	0	0	0	0	0	0	0	0	0	0	0	0	0	0	0	0	0	0	0	0	0	0	0	0	0	0	0	0	0	0	0	0	0	0	0	0	0	0	0	0	0	0	0	0	0	0	0
1822	-0.00659297189196317	0	0	-0.09044293437516	0.0281988226535257	0.022474243291464	0.0136518770755286	-0.016712865848667	-0.0165275047428432	-0.183237150126814	-0.71230266300361	-5.1126826347134	0.227503765110598	0.226686193998748	-0.0219448359465592	0.0008366555032501	0.118493194003597	1.61072137239878	0.031233135454097	-0.00879062918928422	0.000402459238299411	-0.0313550225066182	1.22738058221731	0.0184179138818186	0.0287866429976491	0.0173958972727444	1.13710919648787	0.024391328403007	0.073173985209021	0.00300257577391986	0.0573879248894742	0.193367166191686	-0.00439531459464211	0.0143933214988245	0.00300257577391986	0.0561805471745759	0.791669480516081	0.00780034960686133	0.0395895683784304	0.0532097084273076	0.0921797194349631	0.0143933214988245	-0.00219765729732106	-0.0071807922360866	-0.0103687291158305	0.00780034960686133	0.0064076107861392	-0.00219765729732106	-0.0263718875678527
1823	0	0	0	0	-0.0578034682080925	0	-0.0192678227360308	0	0.0449842555105713	0	0.0449842555105713	0	0	-0.0192678227360308	0	0	0	0	-0.0192678227360308	0	0	0	0	0	0	0.0449842555105713	0	0	0	0	0	0.0257164327745405	0	0	0	0	0	0	0	0	0	0	0	0	0	0	0	0	0.0449842555105713
1824	0	0	0	0	0	0	0	0	0	0	0	0	0	0	0	0	0	0	0	0	0	0	0	0	0	0	0	0	0	0	0	0	0	0	0	0	0	0	0	0	-0.0496894409937888	0	0	0	0	0	0	0	0
1825	0	0	0	0	0	0	0	0	0	0	0	0	0	0	0	0	0	0	0	0	0	0	0	0	0	0	0	0	0	0	0	0	0	0	0	0	0	0	0	0	0	0	0	0	0	0	0	0	0
1826	0	0	0	0	0	0	0	0	0	0	0	0	0	0	0	0	0	0	0	0	0	0	0	0	0	0	0	0	0	0	0	0	-0.0121094696052313	0	0	-0.0242189392104626	0	0	0	0	0	0	0	0	0	0	0	0	0
1827	0	0	0	0	0	0	0	0	0	0	0	0	0	0	0	0	0	0	0	0	0	0	0	0	0	0	0	0	0	0.0243148921563018	0	0	0	0	0	0	0	0	0	0	0	0	0	-0.0471994965387036	0	0	0	0	0
1828	0	0	0	0	0	0	0	0	0	0	0	0	0	0	0	0	0	0	0	0	0	0	0	0	0	0	0	0	0	0	0	0	0	0	0	0	0	0	0	0	0	0	0	0	0	0	0	0	0
1829	0	0	-0.0334840113845639	0	0	-0.0167420056922819	0	0	0	0	-0.0334840113845639	0	0	0.0403063280935107	-0.0167420056922819	0	0	0	0	-0.0334840113845639	0.0403063280935107	0	-0.0334840113845639	0	-0.0334840113845639	0	0	-0.0167420056922819	0	0	0	0	0	0.0403063280935107	0	-0.0334840113845639	0.0806126561870214	0	0	0	0	0	0	-0.0334840113845639	0	0	0	0	0
1830	0	0	0	0	0	0	0	0	0	0	0	0	0	0	0	0	0	0	0	0	0	0	0	0	0	0	0	0	0	0	0	0	0	0	0	0	0	0	0	0	0	0	0	0	0	0	0	0	0
1831	0	0	0	0.245098039215686	0	0	-0.08999051990351	0	0	0	0	0	0	0	0	0	0	0	0	0	0	0	0	0	0	0	0	0	0	0	0	0	0	0	0	0	0	0	0	0	0	0	0	0	0	0	0	0	0
1832	0	0	0	0	0	0	-0.0213401621852326	0	0	0	0	0	0	0	0	0	0	0	0	0	0	0	0	0	0	0	0	0	0	0	0	0	0	0	0	0	0	0	0	0	0	0	0	0	0	0	0	0	0
1833	0	0	0	0	0	0	0	0	0	0	0	0	0	0	0	0	0	0	0	0	0	0	0	0	0	0	0	0	0	0	0	0	0	0	0	0	0	0	0	0	0	0	0	0	0	0	0	0	0
1834	0	0	0	0	0	0	0	0	0	0	0	0	0	0	0	0	0	0	0	0	0	0	0	0	0	0	0	0	0	0	0	0	0	0	0	0	0	0	0	0	0	0	0	0	0	0	0	0	0
1835	-0.0105462982493145	0.0011692022547103	0	0.0222617987533393	-0.021092596498629	0	0.0117155005040248	-0.021092596498629	0.0445235975066785	0	0	0	0	0	0	0	0	0	0	0	0	0	0	0	0	0	0	0	0.0222617987533393	0	0	-0.0105462982493145	0	0	0	0	0	-0.0105462982493145	0	0.0445235975066785	0	0.0890471950133571	-0.0105462982493145	0	0	0	0	0	0
1836	0	0	0	0	0	0.207684319833853	-0.0421052631578947	0	0	-0.126315789473684	-0.0421052631578947	0.207684319833853	0	0	0	0	-0.0421052631578947	0	0	0	0	-0.0842105263157895	0.165579056675958	0	0	0.0196316336011365	0	0.103842159916926	0	0	-0.0842105263157895	-0.210526315789474	0.0617368967590313	0.081368530360169	0	-0.0842105263157895	0	0	-0.148789419030442	0	0	0	0	0.103842159916926	0	0	0	0.123473793518063	-0.463157894736842
1837	0	0	0	0	0	0	0	0	0	0	0	0	0	0	0	0	0	0	0	0	0	0	0	0	0	0	0	0	0	0	0	0	0	0	0	0	0	0	0	0	0	0	0	0	0	0	0	0	0
1838	0	0	0	0	0	-0.00797130330809087	0	0	0	0	0	0	0	0	0	0	0	0	0	0	0	0	0	0	0	0	0	0	0	0	0	0	0	0	0	0	0	0	0	0	0	0	0	0	0	0	0	0	0
1839	0	0	0	0	0	0	0	0	0	0	0	0	0	0	0	0	0	0	0	0	0	0	-0.0285469597487868	0	0	0	0	0	0	0	0	0	0	0	0	0	0	0	0	0	0	0	0	0	0	0	0	0	0
1840	0	0	0	0	0	0	0	0	0	0	0	0	0	0	0	0	0	0	0	0	0	0	0	0	0	0	0	0	0	0	0	0	0	0	0	0	0	0	0	0	0	0	0	0	0	0	0	0	0
1841	0	0	0	0	0	0	0	0	0	0	0	0	0	0	0	0	0	0	0	0	0	0	0	0	0	0	0	0	0	0	0	0	0	0	0	0	0	0	0	0	0	0	0	0	0	0	0	0	0
1842	0	0	0	0	0	0.07528227542719	0	0	0	0.0292911540714704	0	0	0	0	0	-0.10049775466365	0.0167330729462663	-0.0376742433756122	0.0292911540714704	0.0334661458925327	-0.0376742433756122	-0.138171998039262	-0.0376742433756122	0	0	-0.32670874322741	0	0	0	0	0	-0.0376742433756122	0	0	-0.0125580811252041	-0.0586154138049581	0.0585823081429408	0	0	0	0	0	0	0	0	0	0	0.0292911540714704	-0.0125580811252041
1843	0	0	0	0	0	0	0	0	0	0	0	0	0	0	0	0	0	0	0	0	0	0	0	0	0	0	0	0	0	0	0	0	0	0	0	0	0	0	0	0	0	0	0	0	0	0	0	0	0
1844	0	0	0.0231053604436229	0	0	0	-0.00954653937947494	0	0	0	0	0	0	0	0	0	0	0	0	0	0	0	0	0	0	0	0	0	0	0	0	0	0	0	0	0	0	0	0	0	0	0	0	0	0	-0.0190930787589499	0	0	0
1845	0	0	-0.0140904607580668	0	0	0	0	-0.0422713822742004	0	0.03003003003003	0	0	0	0	0	0	0.0018491085138964	0	0	0	0	0	0	-0.0140904607580668	0	0	0	0	0	0	0	0	0	0	0	0	0	0	0	0	0	0	0	0	0.0018491085138964	0	0	0	0
1846	0	0	0	0	0	0	0	0	0	0.147710487444609	0	0	0	0	0	0	0	0	0	0	0	0	0	0	0	0	0	0	0	0	0	0	0	0	0	0	0	0	0	0	0	0	0	0	0	0	0	0	0
1847	0	0	0	0	0	-0.01573564122738	0	0	0	0	0	0	0	0	0	0	0	0	0	0	0	0	0	0	0	0	0	-0.03147128245476	0	0	0	0	0	0	0	0.0341180484476288	0	0	0	0	0	0	0	0	0	0	0	0	0
1848	0	0	0	0	0	0	0	0	0	0	0	0	0	0	0	0	0	0	0	0	0	0	0	0	0	0	0	0	0	0	0	0	0	0	0	0	0	0	0	0	0	0	0	0	0	0	0	0	0
1849	0	0	0	0	0	0	0	0	0	0	0	0	0	0	0	0	0.00598336624184766	0	0	0	0	0	0	0	0	0	0	0	0	0	0	0	0	0	0	0	0	0	0	0	0	0	0	0	0	0	0	0	0
1850	-0.0140904607580668	0	0	0	0	0	0	0	0	0	0	0	0	0	-0.00469682025268893	0	0	0	0	0	-0.00469682025268893	0	-0.00939364050537786	-0.0054805611172095	0	0	-0.00469682025268893	0	0.0133067198935462	0	-0.00469682025268893	0	0.0172197992817146	0	-0.00469682025268893	0	0	0	0	0	0	0.0219166195344036	0	0	0	-0.0281809215161336	0	0	0
1851	0	0	0	0	0	0	0	0	0	0	0	0	0	0	0	0	0	0	0	0	0	0	0	0	0	0	0	0	0	0	0	0	0	0	0	0	0	0	0	0	0	0	0	0	0	0	0	0	0
1852	0	0.150829562594268	0.301659125188537	0	0.383044243338361	0	0	-0.196392659627954	-0.0694444444444444	0.313599798893916	0	0	0.545814479638009	-0.138888888888889	0	-0.0694444444444444	0	0	-0.138888888888889	0	0.452488687782805	0	0	0.150829562594268	0	0	0	0	0	0	0	0	0	0	0	0	0	0.150829562594268	0	0	0	0	0	-0.0694444444444444	0	0	0	0	0
1853	0	0	0	0	0	0	0	0	0	0	0	0	0	0	0	0	0	0	0	0	0	0	0	0	0	0	0	0	0	0	0	0	0	0	0	0	0	0	0	0	0	0	0	0	0	0	0	0	0
1854	0	-0.0291424458681723	0	0	0	0	-0.00842530963012891	0	0	0	0	0	0	0	-0.00842530963012891	0.121272144659813	0	0	0	0.0214094119126012	0	-0.0168506192602578	0.0466853408029879	0.00594334400145902	-0.0252759288903867	0	-0.25051332634607	-0.0337012385205156	0.168649761137358	-0.0712689940188171	-0.027757894519057	-0.312833870594324	-0.0505518577807734	0.00262553416345049	0	-0.0252759288903867	0	-0.136045936896397	-0.0226503947269362	-0.00386651697778551	-2.7052992680208	0.050003150640996	-0.0712689940188171	0	-0.114492956449016	0.014917360771365	0.297798508287523	0.0298347215427301	-0.39417429566261
1855	-0.0234852043212776	0	0	0	0	0	0	0	0	0	0.0233328099754538	0	0	0	0	-0.0234852043212776	0	-0.0001523943458238	0	0	0	0	0	0	0	0	0	0	0	-0.0117426021606388	0	0	0	0	0	0	0	0	0	0	0	-0.0117426021606388	-0.0352278064819164	0	0	-0.0117426021606388	0	0	0
1856	0	0	0	0	0	0	0	0	0	0	0	0	0	0	0	0	0	0	0	0	0	0	0	0	0	0	0	0	0	0	0	0	0	0	0	0	0	0	0	0	0	0	0	0	0	0	0	0	0
1857	0.0243949696754074	0	0	0.0775193798449612	0	0	0.217387491669298	0.0193798449612403	0	0.0193798449612403	0.232432865811799	0	0	0	-0.0115168309422756	0	0	0	0	0.0243949696754074	0	0	0	0	0	0	0	0	0	0.0193798449612403	0	0	0	0	0	0	0	0	0	0	0	0	0	0	0	-0.0143647202470732	0	0	0
1858	-0.0152578577967653	0	0	0	0	0	0	0	0	-0.0305157155935307	0	0	0	0	0	0	0	-0.0305157155935307	0	0	0	0	0	0	-0.0152578577967653	0	-0.0305157155935307	0	0	0	-0.0305157155935307	0	0	0	-0.0152578577967653	0	0	0	0	0	0	0	0	0	0	0.0354609929078014	0	0	0
1859	0	0	0	0	0	0	0	0	0	0	0	0	0	0	0	0	0	0	0	0	0	0	0	0	0	0	0	0	0	0	0	0	0	0	0	0	0	0	0	0	0	0	0	0	0	0	0	0	0
1860	0	0	0	0	0	0	0	0	0	0	0	0	0	0	0	0	0	0	0	-0.0312891113892365	-0.0156445556946183	0	0	0	0	0	0	0	0	0	0	0	0	0	0	0	0	0	0	0	0	0	0	0	0	0	0	0	0
1861	0	0	0.153609831029186	0	0	0	0	0	0	0	0	0	-0.104022191400832	0	0	0.0421308517143155	0	-0.13869625520111	0	0	0	0	0	0	0	0	0	0	0	0	0	0	0	0	0	0	0.0768049155145929	0	0	0	-0.0346740638002774	0	-0.0346740638002774	0	0	0	0	0	0
1862	0	0	0	0	0	0	0	0	0	0	0	0	0	0	0	0	0	0	0	0	0	0	0	0	0	0	0	0	0	0	0	0	0	0	0	0	0	0	0	0	0	0	0	0	0	0	0	0	0
1863	-0.111673890090742	0	-0.004799208499767	0	0.471983697457896	0	0	0.559661545049801	0	0	2.57495994506752	0.189753320683112	0	0	0.0924770560916723	0	0	0.471983697457896	0	0	0	0	0	0	0	0	0	0	0.189753320683112	0	0	0	0	0	0	0	0	-0.0972762645914397	0	0	0.379506641366224	0	0	-0.90428163232156	0	0	-0.389105058365759	0	-0.194552529182879
1864	0	0	0	0	0	0	0	0	0	0	0	0	0	0	0	0	0	0	0	0	0	0	0	0	0	0	0	0	0	0	0	0	0	0	0	0	0	0	0	0	0	0	0	0	0	0	0	0	0
1865	0	0	0	0	0	-0.104123281965848	0	0	0	0.0843278146899005	0	0	0	0	0	0	0	0.0525762355415352	0	-0.0208246563931695	0	0	0	-0.041649312786339	0	-0.203100618345581	-0.0208246563931695	-0.090108791858982	-0.041649312786339	0	0	0.099371493913988	-0.041649312786339	0.0317515791483657	-0.145772594752187	-0.0208246563931695	0	0	0	0	0.00102918911722201	-0.0208246563931695	0	0	0	0.063503158296731	0	0	-0.319180012183847
1866	0	0	0	0	0	0	0	0	0	0	0	0	0	0	0	0	0	0	0	0	0	0	0	0	0	0	0	0	0	0	0	0	0	0	0	0	0	0	0	0	0	0	0	0	0	0	0	0	0
1867	0	0	0	0	0	0	0	0	0	0	0	0	0	0	0	0	0	0	0	0	0	0	0	0	0	0	0	0	0	0	0	0	0	0	0	0	0	0	0	0	0	0	0	0	0	0	0	0	0
1868	0	0	0	0	0	0	0	0	0	0	0	0	0	0	0	0	0	0	0	0	0	0	0	0	0	0	0	0	0	0	0	0	0	0	0	0	0	0	0	0	0	0	0	0	0	0	0	0	0
1869	0	0	0	0	0	0	0	0	0	0	0	0	0	0	0	0	0	0	0	0	0	0	0	0	0	0	0	0	0	0	0	0	0	0	0	0	0	0	0	0	0	0	0	0	0	0	0	0	0
1870	0	0	-0.00652954619653934	0	0	0	0	0	0	0	0	0	0	0	0	0	-0.00652954619653934	0	0	0	0	0	0	0	0	0	0	0	0	0	0	0	0	0	0	0	0	0	0	0.0164257555847569	0	0	0	0	-0.0130590923930787	0	0.0164257555847569	0	0
1871	0	0	0	0	0	0	0	0	0	0	0	0	0	-0.0206440957886045	0	0	0	0	0	0	0	0	0	0	0	0	0	0	0	0	0.0476644423260248	0	0	0	0	0	0	0	0	0	-0.0206440957886045	0	0	0	0	0	0	0	0
1872	0	0	0	0	0	0	0	0	0	0	0	0	0	0	0	0.297176820208024	0	0	0	0	0	0	0	0	0	0	0	0	0	0	0	0	0	0	0	-0.117096018735363	0	0	0	0	0	0	0	0	0	0	0	-0.0585480093676815	0
1873	0	0	0	0	0	0	0	0	0	0	0	0	0	0	0	0	0	0	0	0	0	0	0	0	0	0	0	0	0	0	0	0	0	0	0	0	0	0	0	0	0	0	0	0	0	0	0	0	0
1874	0	0	0	0	0	0	0	0	0	0	0	0	0	0	0	0	0	0	0	0	0	0	0	0	0	0	0	0	0	0	0	0	0	0	0	0	0	0	0	0	0	0	0	0	0	0	0	0	0
1875	0	0	0	0	0	0	0	0	0	0	0	0	0	0	0	0	0	0	0	0	0	0	0	0	0	0	0	0	0	0	0	0	0	0	0	0	0	0	0	0	0	0	0	0	0	0	0	0	0
1876	0	0	0	0	0	0	0	0	0	0	0	0	0	0	0	0	0	0	0	0	0	0	0	0	0	0	0	0	0	0	0	0	0	0	0	0	0	0	0	0	0	0	0	0	0	0	0	0	0
1877	0	0	0	0	0	0	0	0	0	0	0	0	0	0	0	0	0	0	0	0	0	0	0	0	0	0	0	0	0	0	0	0	0	0	0	0	0	0	0	0	0	0	0	0	0	0	0	0	0
1878	0	0	0	0	0	0	0	0	0	0	0	0	0	0	0	0	0	0	0	0	0	0	0	0	0	0	0	0	0	0	0	0	0	0	0	0	0	0	0	0.0203998368013056	-0.00826787928896238	0	0.0611995104039168	0	0	0	0	0	0
1879	0	0	0	0	0	0	0	0	0	0	0	0	0	0	0.0946521533364884	0	0	0	-0.0323676970383557	0	0	0	0	0	0	0	0	0	0	0	0	0	0	0	0	0	0	0	0	0	-0.0161838485191779	0	0	-0.0161838485191779	0	-0.0323676970383557	-0.0161838485191779	0	0
1880	0	0	0	0.0610873549175321	0	0	0	0	-0.0270489586150933	0	0	0	0	-0.0270489586150933	0	0	0	0	0	0	0	0	0	0	0	0	0	0	0	0	0	0	0	0	0	0	0	0	0	0	0	0	0	0	0	0	0	0	0
1881	0	0	0	0	0	0	0	0	0	0	0	0	0	0	0	0	0	0	0	0	0	0	0	0	0	0	0	0	0	0	0	0	0	0	0	0	0	0	0	0	0	0	0	0	0	0	0	0	0
1882	0	-0.0145496871817256	0	-0.0145496871817256	0	0	0	0	0	0	0	0	0	0	0	0	0	0	0	0	0	0	0	0	0	0	0	0	0	0	0	0	0	0	0	0	0	0	0	0	0	0	0	0	0	-0.0145496871817256	0	0	-0.0145496871817256
1883	0	0	0	0	0	0	0	0	0	0	0	0	0	0	0	0	0	0	0	0	0	0	0	0	0	0	0	0	0	0	0	0	0	0	0	0	0	0	0	0	0	0	0	0	0	0	0	0	0
1884	0	0	0	0	0	0	0	0	0	0	0	0	0	0	0	0	0	0	0	0	0	-0.1906941266209	0	0	-0.10074406689406	0	0	0	0	0	0	0	0	0	0	0	0	0	0	0	0	0	0	0	0	0	0	0	0
1885	0	0	0	0	0	0	0	0	0	0	0	0	0	0	0	0	0	0	0	0	0	0	0	0	0	0	0	0	0	0	0	0	0	0	0	0	0	0	0	0	0	0	0	0	0	0	0	0	0
1886	0	0	0	0	0	0	0	0	0	0	0	0	0	0	0	0	0	0	0	0	0	0	0	0	0	0	0	0	0	0	0	0	0	0	0	0	0	0	0	0	0	0	0	0	0	0	0	0	0
1887	0	0	0	0	0	0	0	0	0	0	0	0	0	0	0	0	0	0	0	0	0	0	0	0	0	0	0	0	0	0	0	0	0	0	0	0	0	0	0	0	0	0	0	0	0	0	0	0	0
1888	0.0230308613542146	0.0274813989760926	-0.0166444740346205	0	-0.098709167754832	0	-0.00832223701731025	0	0	0	0	-0.0416111850865513	0	0	0	0	0	0	0	-0.0166444740346205	-0.0582556591211718	0	0	0	0	0.0063863873195941	0	0.0063863873195941	0	0	0	0	0	0	0.0230308613542146	0	-0.0538051214992937	0	0	0	0	0.0230308613542146	0	0	-0.030973595163458	0.0230308613542146	0	0	-0.052068606819956
1889	0	0	0	0	0	0	0	0	0	0	0	0	0	-0.0818598559266536	0	0	0	0	0	0	0	0	0	0	0	0	0	0	0	0	0	0	0	0	0	0	0	0	0	0	0	0	0	0	0	0	0	0	0
1890	0	0	0	0	0	0	0	0	0	0	0	0	0	0	0	0	0	0	0	0	0	0	0	0	0	0	0	0	0	0	0	0	0	0	0	0	0	0	0	0	0	0	0	0	0	0	0	0	0
1891	0	0	0	0	0	0	-0.001530678626369	0	-0.0007653393131845	0	0	0	0	0	0	0	0	0	0	-0.0007653393131845	0	0	0	-0.0007653393131845	0	0.00332319758071216	0	0	0	0	0.00166159879035608	0	0	0	0	-0.001530678626369	0	0	0	0	0	0	0	0	0	0	0	0	0
1892	0	0	0	0	0	0	0	0	0	0	0	0	0	-0.0287935502447452	0	0	-0.0143967751223726	0	0	0.0643500643500644	0	0	0	0	0	0	0	0	0	0	0	-0.0287935502447452	0	0	0	0	0	0	0	0	0	0	0	0	0	0	0	0	0
1893	0	0	0	0	0	0	0	0	0	0	0	0	0	0	0	0	0	0	0	0	-0.06765899864682	0	0	0	0	0	0	0	0	0	0	0	0	0	0	0	0	0	0	0	0	0	0	0	0	0	0	0	0
1894	0	0	0	0	0	0	0	0	0	0	0	0	0	0	0	0	0	0	0	0	0	0	0	0	0	0	0	0	0	0	0	0	0	0	0	0	0	0	0	0	0	0	0	0	0	0	0	0	0
1895	0	0	0	0	0	0	0	0	0	0	0	0	0	0	0	0	0	0	0	0	0	0	0	0	0	0	0	-0.0279694201006899	0	0	0	0.0047674403730513	-0.0279694201006899	0	0	0	0	0.000211740712539397	-0.0093231400335633	0	0	0.0468274408803559	0	-0.0372925601342532	0	0.0095348807461027	0	0	0
1896	0	0	0	0	0	0	0	0	0	0	0	0	0	0	0	0	0	0	0	0	0	0	0	0	0	0	0	0	0	0	0	0	0	0	0	0	0	0	0	0	0	0	0	0	0	0	0	0	0
1897	0	0	0	0	0	0	0	0	0	0	0	0	0	0	0	0	0	0	0	0	0	0	0	0	0	0	0	0	0	0	0	0	0	0	0	0	0	0	0	0	0	0	0	-0.0425759478955584	0	0.00747097109099146	0	0	0
1898	0	0	0	0	0	0	0	0	0	0	0	0	0	0	0	0	0	0	0	0	0	0	0	0	0	0	0	0	0	0	0	0	0	-0.0225292880744968	0	0	0	0	0	0	0	0	0	0	0	0	0	0	0
1899	0	0	0	0	0	0	0	0	0	0	0	0	0	0	0	0	0	0	0	0	0	0	0	0	0	0	0	0	0	0	0	0	0	0	0	0	0	0	0	0	0	0	0	0	0	0	0	0	0
1900	0	0	0	0	0	0	0	0	0	0	0	0	0	0	0	0	0	0	0	0	0	0	0	0	0	0	0	0	0	0	0	-0.037243947858473	0	0	0	0	0	0	0	0	0	0	0	0	0	0	0	0	0
1901	0	0	0	0	0	0	0	0	0	0	0	0	0	0	0	0	-0.0288350634371396	0	0	0	0	0	0	0	0	0	0	0	0	0	0	0	0	0	0	0	0	0	0	0	0	0	0	0	0	0	0.0662690523525514	0	0
1902	0	0	0	0	0	0	0	0	0	0	0	0	0	0	0	0	0	0	0	0	0	0	0	0	0	0	0	0	0	0	0	0	0	0	0	0	0	0	0	0	0	0	0	0	0	0	0	0	0
1903	0	0	0	0	0	0	0	0	0	0	0	0	0	0	0	0	0	0	0	0	0	0	0	0	0	0	0	0	0	0	0	0	0	0	0	0	0	0	0	0	0	0	0	0	0	0	0	0	0
1904	0	0	0	0	0	0	0	0	0	0	0	0	0	0	0	0	0	0	0	0	0	0	0	0	0	0	0	0	0	0	0	0	0	0	0	0	0	0	0	0	0	0	0	0	0	0	0	0	0
1905	0	0	0	0	0	0	0	0	0	0	0	0	0	-0.0088944231966557	0	0	0	0.0242483026188167	0	0	0	0	-0.0646959293477403	0	0	0	0	0	-0.0088944231966557	0	0	0	0	-0.0088944231966557	0	0	0	0	0	0	0	0	0.0242483026188167	0	0	0.0484966052376334	0	0	0
1906	-0.0096237128284092	0.0393236335037357	0	0	0	0	0.0393236335037357	0	0	0	0	0	0	0	-0.0096237128284092	0	0	0	0	0.0196618167518679	-0.0096237128284092	0	0	0.0296999206753265	0	0.0196618167518679	0.0589854502556036	0	0	0	0.0100381039234587	0	0.0196618167518679	0	0	0	0	0	0	0	0	0	0	0	0	0	0	0	0
1907	0	0	0	0	0	0	0	0	0	0	0.125365649811952	0	0	0	0	-0.0186081131373279	0	0	0	0	0	0	0	0	0	0	0	0	0	0	0	0	0	0	0	0	0	0	0	0	0	0	0	0	0	0	0	0	0
1908	0	0	0	0	0.030663504235034	0	0	0	0	0	0	0	0	0	0.0191314329443275	0	0	0	0	0	0	0	0	0	0	0	0	0	0	0	0	0	0	0	0	0	0	0	-0.0151987233072422	0	0	-0.0075993616536211	0	0	0	0	0	0	0
1909	0	0	0	0	0	0	-0.0212404418011895	0	0	0	0	0	0	0	0	0	0	0	0	0	0	0	0	0	0	0	0	0	0	0	0	0	0	0	0	0	0	0	0	0	0	0	0	0	0	0	0	0	0
1910	0	0	0	0	0	0	0	0	0	0	0	0	0	0	0	0	0	0	0	-0.0228050171037628	0	0	0	0	0	0	0	0	0	0	0	0	0	0	0	0	0	0	0	0	0	0	0	0	0	0	0	0	0
1911	0	0	0	0	0	0	-0.0060155982138063	0	0	0	0	0	0	0	0	0	0	-0.00707413695529145	0	0	0	0	0	0	0	0	0	0	0	0	0	0	0	0	0	0	0	0	0	0	0	0	0	0	0	0	0	0	0
1912	0	0	0	0	0	0	0	-0.00906453952139231	-0.0432782846182756	-0.0271936185641769	0	0	0	0	0	0	-0.0271936185641769	0	0	-0.00906453952139231	0	-0.0181290790427846	0	0.0403469840629413	0	-0.0181290790427846	0	-0.0140402530654126	0	-0.00906453952139231	0	0	0	0	0	0	0	-0.00906453952139231	0	0	0	-0.0271936185641769	-0.00906453952139231	0	0	0	0	0	0
1913	0	-0.0350508236943568	0	0	0	0	0	0	0	0	0	0	0	0	0	0	0	0	0	0	0	0	0	0	0	0	0	0	0	-0.0350508236943568	0	0	0	0	0	0	0	0	0	0	0	0	0	0	0	0	0	0	0
1914	0	0	0	0	0	0	0	0	0	0	0	0	0	0	0	0	0	0	0	0	0	0	0	0	0	0	0	0	0	0	0	0	0	0	0	0	0	0	0	0	0	0	0	0	0	0	0	0	0
1915	0	0	0	0	0	0	0	0	0	0	0	0	0	0	0	0	0	0	0	0	0	0	0	0	0	0	0	0	0	0	0	0	0	0	0	0	0	0	0	0	0	0	-0.134680134680135	0	0	0	-0.269360269360269	0	0.169779286926995
1916	0	0	0	0	0	-0.0114744693057946	-0.0229489386115892	-0.0114744693057946	0	0	0	0	0	0	0	0	0	0	0	0	0	0	0	0	-0.0229489386115892	0	-0.0114744693057946	0	0	0	0	0.0280033604032484	0	0	-0.0114744693057946	0	0	0	0	0	0	0	0	-0.0114744693057946	0	0.0280033604032484	-0.0229489386115892	0.0280033604032484	0
1917	0	0	0	0	0	0	0	0	0	0	-0.00497561946462335	0	0	0	-0.00497561946462335	0	0	0	-0.00497561946462335	0	0	0.0116455106556423	0	0	0	0	0	0	0	0	0	-0.00497561946462335	0	0	0	0	0	0	0	0	0	0	0	0	0	0	0	0	0
1918	0	0	0	0	0	0	0	0	0	0	0	0	0	-0.0678886625933469	0	0	0	0	0	-0.88255261371351	0	0	0	0	-0.135777325186694	0	0	0	0	0	0	0	-0.0678886625933469	0	0	0	0	0	0	0	0	0	0	-0.0678886625933469	0	0	0	0	0
1919	0	0	0	0	0	0	0	0	0	0	0	0	0	0	0	0	0	0	0	0	0	0	0	0	0	0	0	0	0	0	0	0	0	0	0	0	0	0	0	0	0	0	0	0	-0.00447547440028643	0	-0.00447547440028643	0	0
1920	0	0	0	0	0	0	0	0	0	0	0	0	0	0	0	0	0	0	0	0	0	0	0	0	0	0	0	0	0	0	0	0	0	0	0	0.155015631347826	0	0	0.06561834449432	0	0	0	0	0	-0.0208550573514077	0	0	-0.0417101147028154	0
1921	0	0	0	0	0	0	0	0	0	-0.0614628149969269	0	0	0	0	0	0	0	0	0	0	0	0	0	0	0	0	-0.0614628149969269	0	0	0	0	0	0	0	0	0	0	0	0	0	0	0	0	0	0	0	0	0	0
1922	0	0	0	0	0	0	0	0	0	0	0	0	0	0	0	0	0	0	0	0	0	0	0	0	0	0	0	0	0	0	0	0	0	0	0	0	0	0	0	0	0	0	0	0	0	0	0	0	0
1923	0	0	0	0	0	0	0	0	0	0	0	0	0	0	0	0	0	0	0	0	0	0	0	0	0	0	0	0	0	0	0	0	0	0	0	0	0	0	0	0	0	0	0	0	0	0	0	0	0
1924	0	0	0	0	0	0	0	0	0	0	0	0	0	0	0	0	0	0	0	0	0	0	0	0	0	0	0	0	0	0	0	0	0	0	0	0	0	0	0	0	0	0	0	0	0	0	0	0	0
1925	0	0	0	0	0	0	0	0	0	0	0	0	0	0	0	0	0	0	0	0	0	0	0	0	0	0	0	0	0	0	0	0	0	0	0	0	0	0	0	0	0	0	0	0	0	0	0	0	0
1926	0	0	0	0	0	0	0	0	0	0	0	0	0	0	0	0	0	0	0	0	0	0	0	0	0	0	0	0	0	0	0	0	0	0.0132485426603074	0	0	0	0	0	0	0	0	0	0	0	0	0	0	0
1927	0	0	0	0	0	0	0	0	0	0	0	0	0	0	0	0	0	0	0	0	0	0	0	0	0	0	0	0	0	0	0	0	0	0	0	0	0	0	0	0	0	0	0	0	-0.0244379276637341	0	-0.0122189638318671	0	0
1928	0	0	0	0	0	0	0	-0.0685714285714286	0	0	0	0	0	0	0	0	0	0	0	0	0	0	-0.0162428048142334	0	0	0	0	0	-0.0457142857142857	-0.0228571428571429	0.245986394557823	0	0	0	0.0294714809000523	0	0	0	-0.0228571428571429	0	0	0	0.033071690214547	0	0.0523286237571952	0	0	0	-0.0685714285714286
1929	0	0	0	0	0	0	0	0	0	0	0	0.619834710743802	0	0	0	0	0	0	0	0	0	0	0	-0.0786782061369001	0	0	0	0	-0.0786782061369001	0	0	0	0	0	0	0	0	0	0	0	0	0	0	0	0	0	0	0	0
1930	0	0	0	-0.00616218880946512	0	0	0	0	0.0115780942456872	0	0	0	-0.0192328498016384	-0.0123243776189302	0	0	0	0	0	0	0	0	0	0	0	0	0	0	0	0	0	0	0	0	0	0	0	0	0	0	0	0.0115780942456872	0	0	0	0	0	0	0
1931	0	0	0	0	0	0	0	0	0	0	0	0	0	0	0	0	0	0	0	0	0	0	0	0	0	0	0	0	0	0	0	0	0	0	0	0	0	0	0	0	0	0	0	0	0	0	0	0	0
1932	0	-0.103573278094252	0	-0.0517866390471258	0	0	0	0	0	0	0	-0.103573278094252	-0.0517866390471258	0	-0.103573278094252	0	0	0	-0.0517866390471258	0	0	0	0	0	0	0	0	0	0	0	0	0	0	0	0	0	0	-0.0517866390471258	0	0	0	0	0	0	0	0	-0.103573278094252	0	0
1933	0	0	0	0	0	0	0	0	0	0	0	0	0	0	0	0	0	0	0	0	0	0	0	0	0	0	0	0	0	0	0	0	0	0	0	0	0	0	0	0	0	0	0	0	0	0	0	0	0
1934	0	0	0	0	0	0	0	0	0	0	0	0	0	0	0	0	0	0	0	0	0	0	0	0	0	0	0	0	0	0	0	0	0	0	0	0	0	0	0	0	0	0	0	0	0	0	0	0	0
1935	0	0	0	0	0	0	0	0	0	0	0	0	0	0	0	0	0	0	-0.0135943447525829	0	0	0	0	0	0	0	0	0	0	0	0	-0.0135943447525829	0	0	0	0	0	0	0	0	0	0	0	-0.0271886895051659	0	0	0	0	0
1936	0	0	0	0	-0.003081822817985	0	0	0	0	0	0	0	0	0	0	0	0	0	0	0	0	0	0	0	0	0	0	0	0	0	0	0	0	0	0	0	0	0	0	0	0	0	0	0	0	0	0	0	0
1937	0	0	0	0	0	0	0	0	0	0	0	0	0	0	0	0	0	0	0	0	0	0	0	0	0	0	0	0	0	0	0	0	0	0	0	0	0	0	0	0	0	0	0	0	0	0	0	0	0
1938	0	0	0	0	0	0	0	0	0	0	0	0	-0.0131856540084388	0	0	0	0	0	0	0	0	0	0	0	0	0	0	0	0	0	0	0	0	0	0	0	0	0	0	0	0	0	0	0	0	0	0	0	0
1939	0	0	0	0	0.153642585840893	0	0	-0.199335548172757	0	0	0	0	0	0	0	0	-0.0664451827242525	0	0	0	0	0	0	0	0	0	0	0	0	0	0	0	0	0	0	0	0	0	-0.056069072528058	0	0	0	0	0	0	0	0	0	0
1940	0	-0.0261301280376274	0	0.242483688170072	0	-0.0821539025541222	0	0	-0.0522602560752548	0.0484967376340144	0	0.0969934752680292	0	-0.0261301280376274	0	0	0	0	0	0.0746268656716418	0	0	0	0	0	0.223880597014925	-0.0261301280376274	0	0	0.0484967376340144	0	0	0	0	0.193986950536057	0.022366609596387	0	-0.0261301280376274	0	0	0	0	0	0	0	0	-0.0783903841128822	0	-0.0522602560752548
1941	0	0	0	0	0	0	0	-0.032042920499529	0	0	0	0	0	0	0	0	0	0	0	0	0	0	0.190839694656489	0	0	0	0	0	0	0	0	0	0	0	0	0	0	0	0	0	0	0	0	0	0	0	0	0	-0.0742942050520059
1942	0	0	0	0	0	0	0	0	0	-0.00344530577088717	0	-0.00344530577088717	0	-0.00344530577088717	0	0	0	0	0	-0.00344530577088717	0	-0.00344530577088717	0	0	0	0	0	-0.00344530577088717	0	-0.00344530577088717	0	0	0	0	0.00835421888053467	0	0	0	0	0	0	0	0	0	0	0	0	0	0
1943	0	0	0	0	0	0	0	0	0	0	0	0	0	0	0	0	0	0	0	0	0	0	0	0	0	0	0	0	0	0	0	0	0	0	0	0	0	0	0	0	0	0	0	0	0	0	0	0	0
1944	0	0	0	0	0	0	0	0	0	0	0	0	0	0	0	0	0	0	0	0	0	0	0	0	0	0	0	0	0	0	0	0	0	0	0	0	0	0	0	0	0	0	0	0	0	0	0	0	0
1945	0	0	0	0	-0.0140429714927679	0	0	0	0	0	0	0	0	0	0	0	0	0.0308928019771393	0	0	0	0	0	0	0	0	0	0	0	0	0	0	0	0	0	0	0	0	0	0	0	0	0	0	0	0	0	0	0.0617856039542787
1946	0	0	-0.285514268850119	0	0	0.0358418019122749	0	0	-0.048653339617087	0	0	0	0.107525405736824	0	0	-0.346979146172017	-0.042247570764681	0.86142339234266	0.120336943441637	0	0.0358418019122749	0.107525405736824	-0.042247570764681	0	0	0.240673886883273	0	0.270109919943141	0	0.240673886883273	0	-0.27285524945131	0.276515688795548	0	0	0	-1.35466759397797	0.149772976501505	-0.093493721583937	-0.168990283058724	0.36101083032491	0.11393117458923	0	0	0.029436033059868	0	0	-0.042247570764681	-0.25867104699242
1947	0	0	-0.099304865938431	0	0	0	0	0	0.0951474785918173	0	0	0	-0.00415738734661371	0.190294957183635	0	-0.148957298907646	0	0	0	0	0	0	0	0	0	-0.00415738734661371	0	0	0	0	-0.099304865938431	0.0951474785918173	0	-0.0496524329692155	0.0951474785918173	-0.099304865938431	0	-0.297914597815293	-0.0496524329692155	0	-0.198609731876862	-0.165586848294101	-0.302071985161907	0.090990091245204	0	0	-0.099304865938431	0	0
1948	0.0260960334029228	0	0	0	0	0	0	0	0	0	0	0	-0.0302053966975433	0	0	0	0	0	0	0	-0.0100684655658478	0	0	0	0	0	0	0	0	0	0	0	0	0	0	0	-0.0100684655658478	0	0	0	0	0	0	0	0	0	0	0	0
1949	0	0	0	0	0	0	0	0	0	0	0	0	0	0	0	0	0	0	0	0	0	0	0	0	0	0	0	0	0	0	0	0	0	0	0	0	0	0	0	0	0	0	0	0	0	0	0	0	0
1950	0.0554323725055432	0.0277161862527716	0	0	0	0	0	0	0	0	0	0	0	0	0	0	-0.013550135501355	0	-0.013550135501355	0	0	0	0.0283321015028332	0	0	0	0	0	0	-0.013550135501355	-0.02710027100271	-0.013550135501355	-0.0264843557526485	0	-0.013550135501355	0.0012318305001231	-0.149051490514905	-0.02710027100271	0	0	0	0	0	0	0	0	0	0	0
1951	-0.0836186711103526	0	0	0	0	0	0	0	0	0	0	0	0	0	0	0	0	0	0	0	0	0	0	0	0	0	0	0	0	0	0	0	0	0	0	0	0	0	0	0	0	0	0	0	0	0	0	0	0
1952	0	0	0	0	0	0	0	0	0	0	0	0	0	0	0	0	0	0	0	0	0	0	0	0	0	0	0	0	0	0	0	0	0	0	0	0	0	0	0	-0.0338983050847458	0	0	-0.0338983050847458	0	0	0	0	0	0
1953	0	0	0	0.328996882055693	-0.112676056338028	0.272658853886678	0	0	0	-0.338028169014085	0	0	0	-0.185356413288894	0	0	-0.0563380281690141	0	0	0.152671755725191	0	0	0	0.152671755725191	0	0	0	0	0	0	0	0	0	0	0	0	0	0	0	0	0	0	0	0	0	0	-0.0563380281690141	0.152671755725191	0
1954	0	0	0	0	0	0	0	0	0	0	0	0	0	0	0	0	0	0	0	0	0	0	0	0	0	0	0	0	0	0	0	0	0	0	0	0	0	0	0	0	0	0	0	0	0	0	0	0	0
1955	0	0	0	0	0	0	0	0	0	-0.0111569786901707	0	0	0	0	0	0	0	0	0	0	0	0	0	0	0	0	0	0	0	0	0	0	0	0	0	0	0	0	0	0	0	0	0	0	0	0	0	0	0
1956	0	0	0	0	0	0	0	0	0	0	0	0	0	0	0	0	0	0	0	0	0	0	0	0	0.0274649821477616	0	0	0	0	0.0416761538250129	0	-0.0132538104705103	0	0	0	0	0	0	0	0	0	0	0	0	0	0	0	0	0
1957	-0.031201248049922	-0.093603744149766	0	-0.15600624024961	0	-0.155327443405313	-0.031201248049922	-0.055754968383281	0	0	-0.218408736349454	0	0.0126162585888282	0	0	-0.0809874855609378	0	0	0.0750187546886722	0	0	0	0	0	-0.062402496099844	0	0	0	0	0	0	0	-0.130773723071954	0	0	0	-0.062402496099844	0	0.237672522654845	0.0750187546886722	0	0	0	-0.093603744149766	0	0	0	0	0
1958	0	0	0	0	0	0	0	0	0	0	0	0	0	0	0	0	0	0	0	0	0	0	0	0	0	0	0	0	0	0	0	0	0	0	0	0	0	0	0	0	0	0	0	0	0	0	0	0	0
1959	0	0	0	0	0	0	0	0	0	0	0	0	0	0	0	0	0	0	0	0	0	0	0.110987791342952	0	0	0	0	0	0	0	0	0	0	0	0	0	0	0	0	0	0	0	0	0	0	-0.0440140845070423	0	0	0
1960	0	0	0	0	0	0	0	0	0	0	0	0	0	0	0	0	0	0	0	-0.0196001568012544	0	0	-0.0588004704037632	0	0	0	0	0	0	0	0	0	0	0.0477783086478739	0	0	0	0	0	0	0	0	0	0	0	-0.0196001568012544	0	0	0
1961	0	0	0	0	0	0	0	0	0	0	0	0	0	0	0	0.0954198473282443	0	0	0	-0.0366300366300366	0	0	0	0	0	0	0	0	0	0	0	0	0	0	0	0	0	0	0	0	0	0	0	0	0	-0.10989010989011	0	0	0
1962	0	0	0	0	0	0	0	0	0	0	0	0	0	0	0	0	0	0	0	0	0	0	0	0	0	0	0	0	0	0	0	0	0	0	0	0	0	0	0	0	0	0	-0.0574712643678161	0	0	0	0	0	0
1963	0	0	0	0	0	0	0	0	0	0	0	0	0	0	0	0	0	0	0	0	0	0	0	0	0	0	0	0	0	0	0	0	0	0	0	0	0	0	0	0	0	0	0	0	0	0	0	0	0
1964	-0.0103702167375298	-0.0414808669501193	-0.0103702167375298	0.0521784503000261	-0.0103702167375298	0	0	0.0157190084124832	-0.0207404334750596	0	0	0	0	0	0	0	0	-0.0207404334750596	0	0	0	-0.0207404334750596	0.026089225150013	0	0	0	0	0	0	0	0	0	0.0157190084124832	0	0	0	0	0	0	0	0	0	0	0	0	0	0	0	0
1965	0	0	0	0	0	0	0	-0.0108920596884871	0	0	0	0	0	-0.0108920596884871	0	0	0	0	0	0	0	0	0	0	0	0	0	0	0	0	0	0	0	0	0	0	0	0	0	0	0	0	0	0	0	0	0	0	0
1966	0	0	0	0	0	0	0	0	0	0	0	0	0	0	0	0	0	0	0	0	0	0	0	0	0	0	0	0	0	0	0	0	0	0	0	0	0	0	0	0	0	0	0	0	0	0	0	0	0
1967	0.00261889796773518	0	0	0	0	0	0	0	0	0	0	0	0	0	0	0	0	0	0	0	0	0	0	0	0	0	0	0	0	0	0	0	0	0	0	0	0	0	0	0	0	0	0	0	0	0	0	0	0
1968	0	0	0	0	0	0	0	0	0	0	0	0	0	0	0	0	0	0	0	0	0	0	0	0	0	0	0	0	0	0	0	0	0	0	0	0	0	0	0	0	0	0	0	0	0	0	0	0	0
1969	0	0	0	0	0	0	0	0	0	0	0	0	0	-0.0180212650928095	0	0	0	0	0	0	0	0	0	0	0	-0.036042530185619	0	0	0	0	0	0	0	0	0	0	0	0	0	0	0	0	0	0	0	0	0	0	0
1970	0	0	-0.277200277200277	0	0	0	0	0	0	0	0	0	0	0	0	0	0	0	0	0	0.170068027210884	0	0	0	0	0	0	0	0	-0.0346500346500346	0	0	-0.138600138600139	0	0	0	0	0	0	0	0	0	0	0	0	0	0	0	0
1971	0	0	0	0	0	0	0	0	0	0	0	0	0	0	0	0	0	0	0	0	0	0	0	0	0	0	0	0	0	0	0	0	0	0	0	0	0	0	0	0	0	0	0	0	0	0	0	0	0
1972	0	0	0.007794621015551	0	0	0	0.0522193211488251	0	0	0	0	-0.0666370501999111	0	0.298898197841864	-0.0444247001332741	-0.022212350066637	-0.44190397537271	-0.155486450466459	0.0522193211488251	0	-0.105204185433106	0	0.0522193211488251	0.102501586182178	-0.022212350066637	0.0522193211488251	0.10443864229765	0	0	-0.0888494002665482	0.0522193211488251	0	0	0	0	0	0	0	0	0	-0.0666370501999111	0	-0.0444247001332741	0	0	0	0	-0.0444247001332741	0
1973	0	0	0	0	0	0	0	0	0	0	0	0	0	0	0	0	0	0	0	0	0	0	0	0	0	0	0	0	0	0	0	0	0	0	0	0	0	0	0	0	0	0	0	0	0	0	0	0	0
1974	0	0	0	0	0	0	0	0	0	0	0	0	0	0	0	0	0	0	0	0	0	0	-0.0827300930713547	0	0	0	0	0	0	0	0	0	0	0	0	0	0	0	0	0	0	0	0	0	0	0	0	0	0
1975	0	0	0	0	0	0	0	-0.0115101289134438	0	0	0	0	0	0	0	0	0	0	0	0	0	0	0	0	0	0	0	0	0	-0.0115101289134438	-0.0230202578268877	0	0	0	0	0	0	0	0	-0.0460405156537753	0	0	0	0	0	0	0	0	-0.0115101289134438
1976	0	0	0	0	0	0	0	0	0	0	0	0	0	0	0	0	0	0	0	0	0	0	0	0	0	0	0	0	0	0	0	0	0	0	0	0	0	0	0	0	0	0	0	0	0	0	0	0	0
1977	0	0	0	0	0	0	0	0	0	0	0	0	0	0	0	0	0	0	0	0	0	0	0	-0.0193535900909619	0	0	0	0	0	0	0	0	0	0	0	-0.0193535900909619	0	0	0	0	0	0	0	0	0	0	0	0	0
1978	0	0	0	0	0	0	0	0	0	0	0	0	0	0	0	0	0	0	0	-0.0207210940737671	0	0	0	0	0	0	0	0	0.0864304235090752	0	0	0	0	0	0	0	0	0	0.0864304235090752	0	0	-0.0207210940737671	0	0	0	0	0	0	0
1979	0	0	0	0	0	0	0	0	0	0	0	0	0	0	0	0	0	0	0	0	0	0	0	0	0	0	0	0	0	0	0	0	0.154083204930663	0	0	0	0	0	0	0	0	0	0	0	0	0	0	-0.0714285714285714	0
1980	0	0	0	0	0	0	0	0	0	0	0	0	0	0	0	0	0	0	0	0	0	0	0	0	0	0	0	-0.0249875062468766	0	0	0	0	0	0	-0.0249875062468766	-0.0749625187406297	-0.0249875062468766	0	-0.124937531234383	0	0	0	0	0	0	0	0	0	0
1981	0	0	0	0	0	0	-0.0294985250737463	0	0	0	0	0	0	0	0	0.0676132521974307	0	0	0	0	0	0	0	0	0	0	0	0	0	0	0	-0.0294985250737463	0	0	0	0	0	0	0	-0.0294985250737463	0	0	0	0	0	0	0	0	0
1982	0	0	0	0	0	0	0	0	0	0	0	0	0	0	0	0	0	0	0	0	0	0	0	0	0	0	0	0	0	0	0	0.0109253796569431	0	0	0	0	0	0	-0.00441871768812691	0	0	0	0	0	0	0	0	0	0
1983	0	0	0	0	0.0489955903968643	0	0	0	0	0	0	0	0	0	0	0	0	0.0489955903968643	0	0	-0.0290278166252423	0	0	0	0	0	0	0	0	0	0	0	0	0	0	0	0	0	0	-0.0260078023407022	0	0	0	0	0	0	0	0	0
[truncated: 2,409 more rows]
[truncated: 352 more columns]
