# Supplementary material for: Ssl2/TFIIH function in transcription start site scanning by RNA polymerase II in Saccharomyces cerevisiae
Source: eLife. 2021 Oct 15;10:e71013. doi: 10.7554/eLife.71013 (PMC8589449; doi:10.7554/eLife.71013)
Supplement: Figure 4—figure supplement 1—source data 6. [file elife-71013-fig4-figsupp1-data6.csv]

	V1	V2	V3	V4	V5	V6	V7	V8	V9	V10	V11	V12	V13	V14	V15	V16	V17	V18	V19	V20	V21	V22	V23	V24	V25	V26	V27	V28	V29	V30	V31	V32	V33	V34	V35	V36	V37	V38	V39	V40	V41	V42	V43	V44	V45	V46	V47	V48	V49
1	0	0	0	0	0	0	0	0	0	0	0	0	-6.05746352195467e-05	0	0	0	0.000179146296239898	0	0	0	0	0	0	0	0	0	-6.05746352195467e-05	0	0	0	0	0	0	0	0	-0.000121149270439093	0	0	-6.05746352195467e-05	0	0	0	0	0	-0.000121149270439093	0	0	0	0
2	0	0	0	0	0	0	0	0	0	0	0	0	0	0	0	0	0	0	0	0.00427447851362134	0	0	0	0	0	0	0	0	-0.000415498078321388	0	0	0	0	0	0	0	0	0	0	0	0	0	0	0	0	0	0	0	0
3	0	0	0	0	0	0	0	0	0	0	0	0	0	0	0	-0.00695543170934229	0	0	0	0	-0.00209174388687849	0	0	0	0	0	0	0	0	0.00559503161192861	-0.0118191195318062	0	-0.00836697554751396	-0.00418348777375698	0	0	0	0	0	0	0	0	0	0	0.0111900632238572	-0.00418348777375698	0.0189279824634222	0	0
4	0	0	0	0	0	0	0	0	0	0	0	0	0	0	0	0	0	0	0	0	0	0	0	0	0	0	0	0	0	0	0	0	0	0	0	0	0	0	0	0	0	0	0	0	0	0	0	0	0
5	0	0	0	0	0	0	0	0	0	0	0	0	0	0	0	0	0	0	0	0	0	0	-0.0202101859337106	0	-0.0067367286445702	0	0	0	0	0	0	0	0	0	0	0	0	0	0	0	0	0	0	0	0	0	0	0	0
6	0	0	0	0	0	0	-0.00124500441976569	0	0	0	0	0	0	0	0	0	0	-0.00124500441976569	0	0	0	0	0	0.0118495711523036	0	0.0134168412592755	0	0.00327364389301732	0	0	0	0	0.00202863947325163	0	0	0	0	0	0.00032226568720619	0	0	0	-0.00249000883953138	0	0.00327364389301732	0	0	0	0
7	0	0	0	-0.00287505031338048	0	0	0	0	0	0	0	-0.00287505031338048	0	0	0	0	0	0	0	0	0	0	0	0	0	0	0	0	0	0	0	0	0	0	0	0	0	0	-0.00575010062676097	0	0	0	0	0	0	0.0107944732297064	0	0	0
8	0	0	0	-0.00266418009857466	0	0	0	0	0	0	0	0	0	0	0	0	0	0	0	0	0	0	0.00990197049212793	0	0	0	-0.00532836019714933	0	0	0	0.0243775512792345	0	0	0	0	-0.00799254029572399	-0.00266418009857466	0	-0.00266418009857466	0	0	0	0	0	0	0	-0.00266418009857466	0	0
9	0	0	0	0	0	0	0	0	0	-0.000155240933929459	0	0	0	-0.000155240933929459	0	-0.000931445603576751	-0.000155240933929459	0	-0.00170765027322404	0	0	0	0	0	0	0	-0.000155240933929459	0.000615483092679444	0	0	0	0	0	0	-0.000155240933929459	0	0	0	0	0	0	0	0	0	0	0	0	0	0
10	0	0	0	0	0	0	0	0	0	0	0	-0.00883080183680678	0	0	0	0	0	0	0	0	0	0	0	0	0	0	0	0	0	0	0	0	0	0	0	0	0	0	0	0	-0.00883080183680678	0	0	0	0	0	0	0	0
11	-0.0038249694002448	0.0143764929175721	0	0	-0.0076499388004896	0.291486258418303	-0.0038249694002448	0	0	-0.0076499388004896	-0.206416916946602	-0.0038249694002448	-0.011343477534118	0.0354795399522266	0.0182014623178169	0	0	0.0163546929510026	0	0	0	0	0	0	0	0	0	0	-0.000923384683407101	-0.0038249694002448	0	0.26550342663338	0.0220264317180617	0	0.0728058492712675	0.0220264317180617	-0.0038249694002448	-0.000923384683407101	0.127410236224718	0	0.032577955235389	0.0029015847168377	0.360204276956092	0.725288338662454	-0.0038249694002448	0.032577955235389	-0.0038249694002448	-0.044844817452914	0.290694304401512
12	0	0	0	0	0	0	0	0	0	0.0023409597723782	0	0.00268483528777159	0	0	0	0	-0.0039941685139696	0	0	0	0	0	0	0	0	0	0	0	0	0	0	0	0	0	0	0	0	0	0	0	0	0	0	0	0	0	-0.0039941685139696	0	0
13	0	0	0	0	0	0	0	0	0	0	0	0	0	0	0	0	0	0	0	0	0	-0.00341093203717916	0	0	0	0	-0.00682186407435832	0	0	0	0	0	0	-0.00682186407435832	0	0	-0.00170546601858958	0	0	0	0	0	0	0	0	0	0	0	0
14	0	0	-0.019005986885869	0	0	0	0	0	0	0	0	0	0	0	0	0	0	0	0	-0.00950299344293452	0	0	0	0	0	0	0	0	0	0	0	0	-0.00950299344293452	0	0	0	0	0	0	0	0	0	0	0	0	0	0	0	0
15	0	0	0	0	0	0	0	0	0	0	0	0	0	0	0	0	0	0	0	0	0	0	0	0	0	0	0	0	0	0	0	0	0	0	0	0	0	0	0	0	0	0	0	0	0	0	0	0	0
16	0	0	0	0	0	0	0	0	0	0	0	0	0	0	0	0	0	0	0	0	0	0	0	0	0	0	0	0	0	0	0	0	0	0	0	0	0	0	0	0	0	0	0	0	0	0	0	0	0
17	-0.00852805730854511	0	0	0	0	0	0	0	0	0	0	0	0	0	-0.0170561146170902	0	0	0	0	0	0	0	0	0	0	0	0	0	0	0	0	0	0	0	0	0	0	0	0	0	0	0	0	0	0	0	0	0	0
18	0	0	0	0	0	0	0	0	0	0	0	0	0	0	0	0	0	0	0	0	0	0	0	0	0	0	0	0	0	0	0	0	0	0	0	0	0	-0.000620385880017371	0	0	0	0	0	0	0	0	-0.000620385880017371	-0.00186115764005211	0
19	0	0	0	0	0	0	0	0	0	0	0	0	0	0	0	0	0	0	0	0	0	0	0	0	0	0	0	0	0	0	0	0	0	0	0	0	0	0	0	0	0	0	0	0	0	0	0	0	0
20	0	0	0	0	0	0	0	0	0	0	0	0	0	0	0	0	0	0	0	0	0	0	0	0	0	0	-0.0211999152003392	0	0	0	0	0	-0.0211999152003392	0	0	0.10750021349979	0	0	0	0	0	0	0	0	0	0	0	0	-0.0423998304006784
21	0	0	0	0	0	0	0	0	0	0	0	0	0	0	0	0	0	0	0	0	0	0	0	0	0	0	0	0	0	0	0	0	0	0	0	0	0	0	0	0	0	0	0	0	0	0	0	0	0
22	0	0	0	0	0	0	0	0	0	-0.00304645849200305	0.0062582139057513	-0.00609291698400609	0	0	0	0	-0.00304645849200305	0	0	0	0	0	0	0	0	0	0	0	0	0	0	0	0	0	0	0	0	0	0	0	-0.00304645849200305	0	0	0.0125164278115026	0	-0.00304645849200305	0	0	0
23	0	0	0	0	0	0	0	0	0	0	0	0	0	0	0	0	0	0	0	0	0	0	0	0	0	0	0	0	0	0	0	0	0	0	0	0	0	0	0	0	0	0	0	0	0	0	0	0	0
24	0	0	0	0.0009447781182822	0	0	0	0.133658263949688	0.00806178125724591	0.0555418174400962	-0.00650519331266127	0	0	-0.0105090205624557	-0.00433679554177418	0	0	-0.00216839777088709	-0.027082012630279	-0.00216839777088709	-0.0430349871257621	0	0	0	-0.0130103866253225	-0.0179589919933992	-0.00216839777088709	0	0	0	0.010230179028133	0	0	0.0527074830852496	0	0	0.0220169460008506	-0.00216839777088709	0.010230179028133	0	0.0093395276675078	0	0	-0.0151787843962096	0	-0.0185708018197016	-0.00216839777088709	0	0
25	0	0	0	0	0	0	0	0	0	0	0	0	0	0	0	-0.000570057176734827	0	0	0	0	0	0	0	0	0	0	0	0	0	0	0	0	0	0	0	0	0	0	0	0	0	0	-0.000285028588367413	0	0	0	0	0	0
26	0	0	0.0943396226415094	0	0	0.122366247935539	0	0	0	-0.0331564986737401	0	0	0	0	0	0	-0.0331564986737401	0	0	0	-0.0331564986737401	0	0	0	0	0	0	-0.0331564986737401	0	0	0	0	0	0	0	0	0	0	0	0	0	0	0	0	0	0	0	-0.0331564986737401	0
27	0	0	0	0	0	0	0	0	0	0	0	0	0	0.0172681747539285	0	0	0	0	0	0	0	0	0	0	0	0	0	0.034536349507857	0	0	0	0	0	0	0	0	0	0	0	0	0	0	0	0	0	0	0	0	0
28	0	0	0.00589032220062437	0	0	0	0	0	0	0	0	0	0	-0.00141123341800734	0	-0.00141123341800734	0	0	0	0	0	0	0	0	0.0117806444012487	0	0	0	0	0	0	0	0	0	0	0	0	0	0	0	0	0	0	0	0	0	0	0	0
29	0	0	0	0	0	-0.00037870313989303	0	0	0	0	-0.0038472636337405	0	-0.0115417909012215	0	0	-0.00192363181687025	0	0	-0.0134654227180918	0	-0.0173126863518323	0	0	-0.00999686222424433	0	0	0.163370930233319	-0.0038472636337405	0	0	-0.00192363181687025	-0.015389054534962	0	0	0	0	0.0200238405658936	0	0	0	0	0	0	-0.00961815908435125	0	-0.00192363181687025	0	0	0
30	0	0	0	0	0	0	0	0	0	0	0	0	0	0	0	-0.0405104314360948	0	0	0	-0.00810208628721896	0	0	0	0	0	0	0	0	0	0	0	0	0	0	0	0	0	0	-0.00405104314360948	0	0	0	0	0	0	0	0	0	0
31	0	0	0	0	0	0	0	0	0	0	0	0	0	0	0	0	0	0	0	0	0	0	0	0	0	0	0	0	0	0	0	0	0	0	0	0	0	0	0	0	0	0	0	0	0	0	0	0	0
32	0	0	0	0	0	0	0	0	0	0	0	0	0	0	0	0	0	0	0	0	0	0	0	0	0	0	0	0	0	-0.00337001027853135	0	0	0	0	0	0	0	0	0	0	0	0	0	0	0	0	0	0	0
33	0	0	0	0	0	0	0	0	0	0	0	0	0	0	0	0	0	0	0	0	0	0	0	0	0	0	0	0	0	0	0	0	0	0	0	0	0	0	0	0	0	0	0	0	0	0	0	0	0
34	0	0	0	0	0	0	0	0	0	0	0	0	0	0	0	0	0	0	0	0	0	0	0	0	0	0	0	0	0	0	0	0	0	0	0	0	0	0	0	0	0	0	0	0	0	0	0	0	0
35	0	0	0	0	0	0	0	0	0	0	0	0	0	0	0	0	0	0	0	0	0	0	0	0	0	0	0	0	0	0	0	0	0	0	0	0	0	0	0	0	0	0	0	0	0	0	0	0	0
36	0	0	0	0	0	0	0	0	0	0	0	0	0	0	0	0	0	0	0	0	0	0	0	0	0	0	0	0	0	0	0	0	0	0	0	0	0	0	0	0	0	0	0	-0.0317662007623888	0	0	0	0	-0.111181702668361
37	0	0	0	0	0	0	0	0	0	0	0	0	0	0	0	0	0	0	0	0	0	0	0	0	0	-0.00943663300934227	0	0	0	0	0	0	0	0	0	0	0	0	0	0	0	0	0	0	0	0	0	0	0
38	4.6801709814794	-0.059085803208425	-0.0028325778317148	-1.84909795673769	-0.143266475644699	-0.963607571126476	0.13760131998127	-0.382043935052531	-0.306360996111402	-0.0955109837631328	-0.0477554918815664	-0.0955109837631328	0.185356811862836	-1.71229329927158	-0.823173673313488	0.092678405931418	-0.0477554918815664	-0.050588069713281	-0.238777459407832	0	0	-0.536640722024089	0	0	-0.295030684784543	0	0	0	0.13193616431784	0	-0.244442615071261	0	-1.01419564083976	0.092678405931418	-0.143266475644699	-0.480387496647379	-1.19955245270259	0.0449229140498516	-0.0955109837631328	-0.0477554918815664	0	-0.0955109837631328	0	0.0449229140498516	0	-0.202352278853125	-0.0477554918815664	0	-0.0955109837631328
39	0	0.0069234205140064	0	0.020664785909569	0	0.00948014984459	-0.00521893429361724	0	0	-0.033123567614543	-0.0156568028808517	0.0234324665050527	-0.0104378685872345	-0.00521893429361724	-0.0966030222481436	-0.0260946714680862	-0.00521893429361724	-0.032271324504348	0.0269469145782808	-0.0156568028808517	0	-0.00521893429361724	0	-0.0156568028808517	0	0	0	-0.00521893429361724	0	0	0	0	-0.0104378685872345	0	0	0	0	0	0	0	0	0	0	0	0	0	0	0	0
40	0	0	0	0	0	0	0	0	0	0	0	0	0	0	0	0	0	0	0	0	0	0	0	0	0	0	0	0	0	0	0	0	0	0	0	0	0	0	0	0	0	-0.00708340711882415	0	0	0	0	0	0	0
41	0	0	0	0	0	0	0	0	0	0	0	0	0	0	0	0	0	0	0	0	0	0	0	0	0	0	0	0	0	0	0	0	0	0	0	0	0	0	0	0	0	0	0	0	0	0	0	0	0
42	0	0	0	-0.00456746140495113	0	0	0	0	0	0	0	0	0	0	0	0	0	0	0	0	0	0	0	0	0	0	0	0	0	0	-0.0274047684297068	0	0	0	0	0	0	0	0	0	0	0	0	0	0	0	0	0	0
43	0	0	0	0	0	0	0	0	-0.00147898364244091	0	0	-0.00147898364244091	0	-0.00443695092732274	-0.00295796728488183	0.0153209744139727	0	-0.00295796728488183	0	0	0	0	0	0	0	0	0	0	0	0	0.00510699147132424	0	0	0	-0.00147898364244091	0	0	0	0	0	0	0	0	0	0	0	0	0	0
44	0	0	0	0	0	0	0	0	0	0	0	0	0	0	0	0	0	0	0	0	0	0	0	0	0	0	0	0	0	0	0	0	0	0	0	0	0	0	0	0	0	0	0	0	0	0	0	0	0
45	0	-0.230289894337578	0	-0.0541858574911948	0	-0.135464643727987	0	-0.0135464643727987	0	0	0	0	0	0	0	0	0	0	0	0	0	0	0	0	0	0	0	0	0	0	0	0	0	0	0	0	0	0	0	0	0	0	0	0	0	0	0	0	0
46	0	0	0	0	0	0	0	0	0	0	0	0	0	0	0	0	0	0	0	0	0	0	0	0	0	0	0	0	0	0	0	0	0	0	0	0	0	0	0	0	0	0	0	0	0	0	0	0	0
47	-0.00486641685726799	0	0	0	0	-0.00729962528590199	0	0	0	0	0	0	0.0255623721881391	-0.002433208428634	0	-0.002433208428634	0	0	0	0	0	0	0	-0.002433208428634	-0.00486641685726799	0	-0.002433208428634	0	0.0127811860940695	0	-0.00486641685726799	-0.00729962528590199	0	0	0	0	0.0127811860940695	0	0	0	0	0	0	0	0	0	0	0	0
48	0	0	0	0	0	0	0	0	0	0	0	0	0	0	0	0	0	0	0	0	0	0	0	0.0871080139372822	-0.0786472670074715	0.025382240789433	0.016921493859621	0.160274635160261	0.469383057405654	0.309108422245393	0.0871080139372822	0	-0.0393236335037357	0.0871080139372822	0	0.269784788741658	0.0477843804335465	0	0.174216027874564	-0.0393236335037357	0	0	0.174216027874564	-0.0393236335037357	0	0	0	-0.0393236335037357	-0.0786472670074715
49	0	0	0	0	0	0	0	0	0	0	0	0	0	0	0	0	0	0	0	0	0	0	0	0	0	0	0	0	0	0	0	0	0	0	0	0	0	0	0	0	0	0	0	0	0	0	0	0	0
50	0	-0.00138890817928027	0	0	0	0	0	0	0	-0.00277781635856054	0	0	-0.00138890817928027	0	0	0	0	-0.00277781635856054	0	0	-0.00138890817928027	0	-0.00277781635856054	0	0	0	0	0	0	0	0	0	0	0	0	0	-0.00138890817928027	0	0	0	0	0	0.00478927203065134	0	0	0	0	0	0
51	0	0	0	0	0	0	0	0	0	0	0	0	0	0	0	0	0	0	0	0	0	0	0	0	0	0	0	0	0	0	0	0	0	0	0	0	0	0	0	0	0	0	0	0	0	0	0	0	0
52	0	0	0	0	0	0	0	0	0	0	0	0	0	0	0	0	0	0	0	0	0	0	0	0	0	0	0	0	0	0	0	0	0	0	0	0	0	0	0	0	0	0	0	0	0	0	0	0	0
53	0	0.00531830467596067	0	0.00664319404769813	0	0	0	0	0	0	0	0.0252853811970767	-0.00132488937173746	0.0106366093519214	0	0	0	0.00399341530422321	0	0	0	-0.00132488937173746	0	-0.00263103155446409	-0.00132488937173746	0.006661941236709	0	0	0	0	0.00531830467596067	0	0	0.00664319404769813	0	0	-0.00132488937173746	0	0.00664319404769813	0.0066806884257198	0	0	0.0132863880953963	0	0	0	0	0	0
54	0	0	0	0	0	0	0	0	0	0	0	0	0	0	0	0	0	0	0	0	0	0	0	0	0	0	0	0	-0.00369658435605501	0	0	0	0	0	0	0	0	-0.00369658435605501	0	0	0	0	0	0	0	0	0	0	0
55	0	-0.0348310693138279	0.0151285930408472	-0.0139324277255312	0	0	0	0	0	-0.00696621386276559	0	0	0	0	0	0	0	0	0	0	0	-0.00696621386276559	-0.028850242737248	0	0.00816237917808161	0	0	0	0	-0.0278648554510623	0	0	0	0	-0.0254725248204303	0	0	0	0	-0.0545335455868087	0	0	0.001196165315316	0	0	0	0	0	-0.083594566353187
56	0	0	0	0	0	0	0	0	0	0	0	0	0	0	0	0	0	0	0	0	0	0	0	0	0	0	0	0	0	0	0	0	0	0	0	0	0	0	0	0	0	0	0	0	0	0	0	0	0
57	-0.00267265341030575	-0.00801796023091726	0	0	0	0	0	0	-0.00267265341030575	0	0	-0.007185901479455	0	0	0	-0.031794488006515	-0.00267265341030575	0	0	0	-0.00267265341030575	-0.0181538680378321	-0.00267265341030575	0	0	0	-0.00801796023091726	0	-0.0053453068206115	0	0	0	0	0	0	0	-0.00801796023091726	-0.00267265341030575	0	-0.00801796023091726	0	0	-0.00267265341030575	0	0.0165906262961427	0	-0.00267265341030575	0	0
58	0	0	0	0	0	0	0	0	0	0	0	0	0	0	0	0	0	0	0	0	0	0	0	0	0	0	0	0	0	0	0	0	0	0	0	0	0	0	0	0	0	0	0	0	0	0	0	0	0
59	0	0	0	0	0	0	0	0	-0.00509502216334641	0	0	0	0	0	0	0	0	0	0	0	0	0	0	0	0	0	0	0	0	0	0	0	0	-0.0101900443266928	0	0	0	-0.00254751108167321	0	0	0	0	0	0	0	0	-0.00254751108167321	0	0
60	0	0	0.00381024957134692	-0.00214982102739947	-0.00537455256849867	0	0	0	0	0	0	0	0.00381024957134692	0	0	0	-0.0032247315410992	0	0	0	0	0	0	0	0	0	0	0	0	0	0	0	0	0.00273533905764719	0	-0.00214982102739947	0	0	0	-0.00107491051369973	0.00381024957134692	0	0	0	-0.00107491051369973	0	0	0.00381024957134692	0
61	0	0	0	0	0	0	0	0	0	0	0	0	0	0	0	0	0	0	0	0	0	0	0	0	0	0	0	-0.0195160031225605	0	0	0	0	0	-0.00975800156128025	0	0	0	0	-0.00975800156128025	0.398586264820923	-0.0195160031225605	0	-0.00975800156128025	0	-0.00975800156128025	0	0	0	0
62	0	0.0357270453733476	0.0252113161802212	0	-0.0115606936416185	-0.024298521148139	0	0	1.77145842755567	0.0136506225386027	0.0010449644484921	-0.0115606936416185	0	-0.0346820809248555	0.74693480537021	-0.023121387283237	0	0	-0.0346820809248555	0	-0.454134114785005	-0.0346820809248555	0	0	0.0357270453733476	-0.148199088444056	0	0	-0.023121387283237	-0.197642841064212	0	0	-0.0115606936416185	-0.092485549132948	0	0	-0.0115606936416185	0	0	-0.046242774566474	0	0	-0.35211171619922	-0.023121387283237	0	0	0.0357270453733476	0.076678912989156	-0.0115606936416185
63	0	0	-0.0214477211796247	0	0	0	0	0	0	0	0	0	0	0	0	0	0	0	0	0	0	0	0	0	0	0	0	0	0	0	0	0	0	0	0	0	-0.0214477211796247	0	0	0	0	0	0	0	0	0	0	0	0
64	0	0	0	0	0	0	0	0	0	0	0	0	0	0	0	0	0	0	0	0	0	0	0	0	0	0	0	0	0	0	0	0	0	0	0	0	0	0	0	0	0	0	0	0	0	0	-0.000841149009547041	0	0
65	0	0	0	0	0	-0.0272430076280421	0	-0.0181620050853614	0	0	0	0	0	0	0	0	0	0	0	0	0	0	0	0	0	0	0	0	0	0	-0.032317017798765	0	0.0846689974573193	-0.0181620050853614	-0.00908100254268071	0	0	0	0	-0.0181620050853614	-0.00908100254268071	-0.0181620050853614	0	0	-0.0181620050853614	-0.00908100254268071	0	0	0
66	-0.00089247081105902	-0.0014756227127848	0	0	0	0	-0.02391928231389	0	0	0	0	0	0	0	0	0.00501002004008016	0	-0.0014756227127848	0	0	0	0	-0.0118049817022784	-0.00737811356392398	0	0	-0.0014756227127848	0.00706879465459071	0	-0.00295124542556959	-0.0124236195209449	-0.00295124542556959	-0.0014756227127848	0	0	0	0	0	0	0	0	0	0	0	0	0	0	0	0
67	0	0	0	0	0	0	0	0	0	0	0	0	0	0	0	0	0	0	0	0	0	0	0	0	0	0	0	0	0	0	0	0	0	0	0	0	0	0	0	0	0	0	0	0	0	0	0	0	0
68	0	0	0	0	0	0	0	0	0	0	0	0	0	0	0	0	0	0	0	0	0	0	0	0	0	0	0	0	0	0	0	0	0	0	0	0	0	0	0	0	0	0	0	0	0	0	0	0	0
69	0	0	0	0	0	0.0134354426978369	-0.0051495957567331	0	0	0	0	0	0	0	0	0	0	0	0	0	0	0	0	0	0	0	0	0	0	0	0	0	0	0	0	0	0	0	0	0	-0.0051495957567331	0	0	0	-0.0051495957567331	0	0	0	0
70	0	0	0	0	0	0	0	0	0	0	0	0	0	0	0	0	0	0	0	0	0	0	0	0	0	0	0	0	0	0	0	0	0	0	0	0	0	0	0	0	0	0	0	0	0	0	0	0	0
71	0	0	0	0	0	0	0	0	0	0	0	0	0	0	0	0	0	0	0	0	0	0	0	0	0	0	0	0	0	0	0	0	0	0	0	0	0	0	0	0	0	0	0	0	0	0	0	0	0
72	-0.0136944092574207	-0.0180148934620658	-0.00258136217300011	-0.0154062104145982	-0.0111676888333555	-0.0402409876309069	-0.0274161393893088	-0.0214111749019535	-0.030839741703664	-0.0273888185148413	-0.0154062104145982	-0.00086956101582253	0.0076621238955979	-0.0239652162004862	-0.031681981845019	-0.0171453324462433	0.0059776436128878	-5.46417489350019e-05	-0.0462186312437947	-0.0556471980455052	-0.0273888185148413	-0.0222534150433086	-0.0136944092574207	-0.0102708069430655	-0.00855900578588791	-0.0060049644873553	-0.0256770173576637	-0.0427950289294396	-0.0154062104145982	-0.0231502969335986	-0.0196993737447759	0.0358658616773268	-0.0223080567922435	-0.0239652162004862	-0.0086136475348229	-0.0077167656445329	0	-0.0171180115717758	-0.0154062104145982	-0.0102708069430655	0.0059776436128878	-0.00513540347153275	-0.020541613886131	-0.00342360231435516	0.0281764169072614	0.00510808259706527	-0.00171180115717758	-0.0136944092574207	0
73	0	0	0	0	0	0	0	0	0	0	0	0	0	0	0	0	0	0	0	0	0	0	0	-0.000871778777417443	0	0	-0.000871778777417443	0	0	0	0	0	0	0	0	0	0	0	0	0	0	0	0	0	0	0	0	0	0
74	0	0	0	0	0	0	0	0	0	0	0	0	0	0	0	0	0	0.0714285714285714	0	0	0	0	0	0	0	0	0	0.0616111750021037	0	0	0	0	0.0223415892962329	0	0	0	0	0	0	0	0	-0.0098173964264677	0	0	0	0	-0.0098173964264677	-0.0589043785588062	0
75	0	0.0256147540983607	-0.00718132854578097	0	0	-0.00718132854578097	0	0	0	0	-0.00718132854578097	0	0	-0.0215439856373429	0	0	0	0	0	0	0	-0.00718132854578097	0	0	0	-0.00718132854578097	0	0	0	0	0	0	0	0	0	0	0	0	0	0	0	0	0	0	0	0	0	0	0
76	0	0	0	0	0	0	0	0	0	0	0	0	0	0	0	0.0248138957816377	0	0	-0.0030697365261976	0	0	0	0	0	0	0	0	0	0	0	0	0.0651471432423013	0	0	0	0	0	0	0	0	0	0	0	0	0	0	0	0	0
77	0	0	0	0	0	0	0	0	0	0	0	0	0	0	0	0	0	0	0	0	0	0	0	0	0	0	0	0	0	0	0	0	0	0	0	0	0	0	0	0	0	0	0	0	0	0	0	0	0
78	0	0	0	0	0	0	0	0	0.189090482624653	0	0	0	0	-0.689133429578558	0	0	0	-0.187521267001212	0	0	-0.009373998592661	0	0	-0.0593824228028504	0	-0.118764845605701	0	0	0	0	-0.0296912114014252	0	0	0	0.129708059821803	0	0	0	0	0	0	-0.0593824228028504	0	0	0.417246175243394	0.139082058414465	-0.30938324870581	0	0
79	0	0	0	0	0	-0.00731850117096019	0	0	0	0	0	0	0	-0.0049068277812901	0	0.0097301745606302	0	0	0	0	0	0	0	0	-0.00731850117096019	0	0	0	0	0.0097301745606302	-0.00731850117096019	0	-0.00731850117096019	0.0145535213399702	-0.0146370023419204	0	0	0	0.0316856780735108	0	0	0	0	0	0.0340973514631808	0	0	0	0
80	0	0	0	0	0	0	0	0	0	0	0	0	0	0	0	0	0	0	0	-0.00315985717445571	0	0	0	0	0	0	-0.00631971434891143	0	0	0	-0.00315985717445571	0	0	0	0	0	0	0	0	-0.00631971434891143	0	0	0	0	0	0	0	0	0
81	0	0	0	0	0	0	0	0	0	0	0	-0.00223828815721736	0	0	0	0	0	0	0	0	0	0	0	0	0	0	0	0	0	0	0	0	-0.00447657631443472	0	0	0	-0.0134297289433042	0	0.0317872511444476	0.0165645188007288	-0.00223828815721736	0	0	-0.00671486447165208	0	0.0165645188007288	0	0	0
82	0	-0.0252908447142135	0	0	0	0	0	0	0	0	0	0	0.0898472596585804	-0.0252908447142135	0	0	-0.0252908447142135	0	-0.0505816894284269	0	0	0	0	0	0	0	0	0	0	0	-0.0252908447142135	0	0	0	0	0	0	0	0	0	0	0	0	0	0	-0.0252908447142135	0	0	0
83	0	0	0	0	0	0	0	0	0	0	0	0	0	0	0	0	0	0	0	0	0	0	0	0	0	0	-0.0139742873113471	0	0	0	0	0	0	0	0	0	0	0	0	0	0	0	0	0	0	-0.0139742873113471	0	0	0
84	0	0	0	0	0	0	0	0	0	0	0	0	0	0	0	0	0	0	0	0	-0.0091441111923921	0	0	0	0	0	0	0	0	0	0	0	0	0	0	0	-0.0091441111923921	0	0	0	0	0	0	0	0	0	-0.0091441111923921	0	0
85	0	-0.0115727346371948	0	0	0	0	0	0	0	0	0	0	-0.0462909385487791	0	0	0	0.0278784499581823	0	0	0	0	0.0163057153209875	0	0	0	-0.0231454692743895	0	0	0	0	0.035237638056159	0	0	0	-0.0115727346371948	0	0	0	-0.0115727346371948	0	-0.0231454692743895	0	0	0.0557568999163646	0	0	0	-0.0347182039115843	0
86	0	0	0	0	0	0	0	0	0	0	0	0	0	0	0	0	0	0	0	0	0	0	0	0	0	0	0	0	0	0	0	0	0	0	0	0	0	0	0	0	0	0	0	0	0	0	0	0	0
87	0	0	0	0	0	0	0	0	0	0	-0.000537576784908601	0	0	0	0	0	0	0	0	0	0	0	0	0	0	0	0	0	0	0	0	0	0	0	0	0	0	0	0	0	0	0	0	0	0	0	0	0	0
88	0	0	0	-0.0133725595078898	-0.0267451190157796	0	-0.0133725595078898	0	-0.0133725595078898	0	0.0938821427453784	0	0	0	0	0	0	0	0	0	0	0	0	0	0	0	0	0	0	0	0	0	0	0.0804181745074387	0	0	-0.0133725595078898	0	0	0	0	0	0	0	0	0	-0.0133725595078898	0	0
89	0	0	0	0	0	0	0	0	-0.00461105731544243	0	0	0	0	0	0	0	0	0	0	0	0	0	0	0	0	0	0	0	0	0	0	0	0	0	0	0	0	0	0	0	0	0	0	0	0	0	0	0	0
90	0	0	0	0	0	0	0	0	0	0	0	0	0	0	0	0	0	0.0608272506082725	0	0	0	0	0	0	0	0	0	0	0	0	0	0	0	0	0	0	0	0	0	0	0	0	0	0	0	0	0	0	0
91	0	0	0	0	0	0	0	0	0	0	0	0	0	0	0	0	-0.0572573718866304	0	0	0	0	0	0	0	0	0	0	0	0	0	0	0	0	0	0	0	0	0	0	0	0	-0.0286286859433152	0	0	0	0	0	0	0
92	-0.0144618388228063	0	0	0	0	0	0	0	0	0	0	0	0	0	0	0	0	0	0	0	0	0	0	0	0	0	0	0	0	0	0	0	0	0	0	0	0	0	0	-0.00361545970570158	0	0	0	0	0	0	-0.0108463791171047	0	0
93	0	0	0	0	0	0	0	0	0	0	0	0	0	0	0	0	0	0	0	0	-0.0135722041259501	0	0	0	0	0	0	0	0	0	0	-0.00678610206297503	0	0	0	0	0	0	0	0	0	0	0	0	0	0	0	0	0
94	0	0	0	0	0	0	0	0	0	0	0	0	0	0	0	0	0	0	0	0	0	0	0	0	0	0	0	0	0	0	0	0	0	0	0	0	0	0	0	0	0	0	0	0	0	0	0	0	0
95	0	0	0	0	0	0	0	0	0	0	0	0	0	0	0	0	0	0	0	0	0	0	0	0	-0.00893734918223255	0	0	0	-0.0095408903791675	-0.00893734918223255	0	0	0	0	0	0	0	0	0	0	0	0	0	0	0.025001423955893	0	0	0	0
96	0	0	0	0	0	0	0	0	0	0	0	0	0	0	0	0	0	0	0	0	0	0	0	0	0	0	0	0	0	0	0	0	0	0	0	0	0	0	0	0	0	0	0	0	0	0	0	0	0
97	0	0	-0.0146070698217937	0	0	0	0	0	0	0	0	0	0	0	0	0	0	0	0	0	0	0	0	0	0	0	0	0	0	0.0377643504531722	-0.0146070698217937	0	0	-0.0146070698217937	0	0	0	0	0	0	0	0	0	0	0	0	0	0	0
98	0	0	0	0	0	0	0	0	0	0	0	0	0	0	0	0	0	0	0	0	0	0	0	0	0	0	0	0	0	0	0	0	0	0	0	0	0	0	0	0	0	0	0	0	0	0	0	0	0
99	0	0	0	0	0	0	0	0	0	0	0	0	0	0	0	0	0	0	0	0	0	0	0	0	0	0	0	0	0	0	0	0	0	0	0	0	0	0	0	0	0	0	0	0	0	0	0	0	0
100	0	0	0	0	0	0	0	0	0	0	0	0	0	0	0	0	0	0	0	0	0	0	0	0	0	0	0	0	0	0	0	0	0	0	0	0	0	0	0	0	-0.00332115576220525	0	0	0	0	0	0	0	0
101	-0.954907161803713	0.241970879529798	-0.371352785145889	-0.636604774535809	0.295021277407782	1.00280518290938	-0.318302387267904	-0.424403183023873	-0.26525198938992	-0.371352785145889	1.12054653359541	-0.106100795755968	0.200561036581875	0.401122073163751	0.253611434459859	0.560273266797703	0.094460240825907	0.613323664675687	0	-0.318302387267904	-0.159151193633952	-0.26525198938992	-0.318302387267904	-0.159151193633952	0	-0.424403183023873	0.147510638703891	-0.371352785145889	0.359712230215827	-0.159151193633952	-0.26525198938992	-0.424403183023873	-0.106100795755968	0.601683109745623	-0.371352785145889	-0.106100795755968	-0.212201591511936	0	-0.011640554930062	0	0.094460240825907	-0.106100795755968	-0.329942942197966	-0.0530503978779841	-0.159151193633952	-0.106100795755968	-0.0530503978779841	0.601683109745623	1.30946701524721
102	0	0	0	0	0	0	0	0	0	0	0	0	0	0	0	0	0	0	0	0	0	0	0	0	0	0	0	0	0	0	0	0	0	0	0	0	0	0	0	0	0	0	0	0	0	0	0	0	0
103	0	0	0	0	0	0	0	0	0	0	0	0	0	0	0	-0.0118483412322275	0	0	0	0	0	0	0	0	0	-0.0118483412322275	0	0	0	0	0	0	0	0	0	-0.0473933649289099	0	0	0	0	0	0	0	0	0	0	0	0	0
104	0	0	0	0	0	0	0	0	0	0	0	0	0	0	0	0	0	0	0	0	0	0	0	0	0	0.0660938532716457	0	0	0	0	0	0	0	-0.0376860749952892	0	0	0	0	0	0.0568155565527125	0	0	0	0	0.0472508157740011	0	0	0	0
105	0	0	0	0	0	0	0	0	0	0	0	0	0	0	0	0	0	0	0	0	0	0	0	0	0	0	-0.002389486260454	0	0	0	0	0.00628180162070482	-0.002389486260454	0	0	0	0	0	0	0	0	0	0	0	0	0	-0.002389486260454	0	0
106	0	0	0	0	0	0	0	0	0	0	-0.0994530084535057	0	0	0	0	0	0	0	0	0	0	0	0	0	0	0	-0.0497265042267529	0	0	0	0	0	0	0	0	0	0	0	0	0	0	0	0	0	0	0	0	0	0
107	0	0	0	0	0	0	0	0	0	0	0	0	0	0	0	0	0	0	0	0	0	0	0	0	0	0	0	0	0	0	0	0	0	0	0	0	0	0	0	0	0	0	0	0	0	0	0	0	0
108	0.102738227973449	0	0.0130051304108649	0	0.078996382588374	0	-0.0347927528257347	0	-0.0169135763512749	-0.0341413451689997	0	-0.000651407656734999	-0.00682826903379993	0.082544590614664	0.0198333994446648	0.0897330975625839	0.0061768613770649	0	0.099795382156224	-0.0211362147581348	-0.0204848071013998	0	0	0	-0.00682826903379993	0	0	0.0328385298555297	0	0	0	-0.00682826903379993	0	-0.0136565380675999	0	0	0.266570639336978	-0.000651407656734999	0	0	0	-0.0578831905540739	-0.0484492908933345	-0.0614544213041994	0	0	0	-0.273130761351997	0.0130051304108649
109	0	0	-0.0133725595078898	0	0	0	-0.0133725595078898	-0.0267451190157796	0	-0.0133725595078898	0	-0.0133725595078898	0	0.0938821427453784	0	0	0	0	0	0	0	0	0	0	0	0	0	0	0	0	0	0	0	0	0	0	0.0804181745074387	0	0	-0.0133725595078898	0	0	0	0	0	0	0	0	0
110	0	0	0	0	0	0	0	0	0	0	0	0	0	0	0	0	0	0	0	0	0	0	0	0	0	0	0	0	0	0	0	0	0	0	0	0	0	0	0	0	0	0	0	0	0	0	0	0	0
111	0	0	0	0	0	0	0	0	0	0	0	0	0	0	0	0	0	0	0	0	0	0	0	0	0	0	0	0	0	0	0	0	0	0	0	0	0	0	0	0	0	0	0	0	0	0	0	0	0
112	0	0	0	0	0	0.0545553737043099	-0.0181587071000545	0	0	-0.0181587071000545	0	0	0	0	0	-0.0181587071000545	0	-0.0181587071000545	0	0	-0.0181587071000545	0	0	0.0545553737043099	0	0	0	0	-0.0181587071000545	0	0	-0.0363174142001089	0	0	0	0	0	0	0	0	0.0363966666042554	0	0	0	0	0	0	0	0
113	-0.203665987780041	0	-0.475220638153428	0	-0.0678886625933469	0.406825343749683	0	-0.0678886625933469	0	0.497512437810945	0.180867556312126	-0.271554650373388	-0.203665987780041	-0.135777325186694	-0.339443312966735	-0.0678886625933469	-0.135777325186694	0.045090231125432	-0.0678886625933469	-0.203665987780041	-0.837462382588077	-0.0678886625933469	0.497512437810945	1.10597724209907	-0.475220638153428	-0.339443312966735	0	0.045090231125432	0.40581208012888	0.610491331529724	-0.0678886625933469	0	-0.0243183268991101	0.112978893718779	0	0	-0.203665987780041	-0.0678886625933469	-0.090687094061262	0	-0.203665987780041	-0.543109300746775	-0.656594826275955	-0.135777325186694	-0.475220638153428	-0.0678886625933469	-0.271554650373388	0	-0.135777325186694
114	0	0	0	0	0	0	0	0	0	0	0	0	0	0	0	0	0	0	0	-0.00118298395873752	0	0	0	0	0	0	0	0	0	0	0	0	0	0	0	0	0	0	0	0	0	0	0	0	0	0	0	0	0
115	0	0	0	0	0	0	0	0	0	0	0	0	0	0	0	0	0	0	0	0	0	0	0	0	0	0	0	0	0	0	0	0	0	0	0	0	0	0	0	0	0	0	0	0	0	0	0	0	0
116	0	0	0	0	0	0	0	0	0	0	0	0	0	0	0	0	0	0	0	0	0	0	0	0	0	0	0	0	0	0	0	0	0	0	0	0	0	0	0	0	0	0	0	0	0	0	0	0	0
117	0.0170998632010944	0	0	0	0	0	0	0	-0.00428100518001627	0	-0.00428100518001627	-0.00856201036003254	-0.00428100518001627	0	0	0	0	0	0	0	0	0.0128188580210781	0	0	0	0	-0.00856201036003254	0	0	0	0	0.0170998632010944	-0.00428100518001627	0.0170998632010944	0	-0.0128430155400488	-0.00856201036003254	0.0170998632010944	0	0	0	-0.00856201036003254	0	0	0	0	0	0	0.0170998632010944
118	-0.0274763016897926	0	-0.0412144525346888	0.0396982929734021	-0.0274763016897926	0	0	0	0	0	0	0	-0.0274763016897926	0	0	0.0396982929734021	0	-0.0137381508448963	0	0.0259601421285058	0	0	0	-0.0137381508448963	0	0	0	-0.0274763016897926	0.0396982929734021	0	0	0	0	0	0	0	0	0	0	0	0	-0.0274763016897926	0.0396982929734021	0	0	0	0	0	0
119	0	0	0	0	0	0	0	0	0	-0.0567966679288148	0	0	-0.0189322226429383	0	0	0	-0.0378644452858766	0	-0.0378644452858766	0	0	0	0	0	0	0	0	0	0	0	0	0	0	0	0	0	0	-0.0189322226429383	0	0	0	0	0	0	0	0	0	0	0
120	0	0	0	0	0	0	0	0	0	0	0	0	0	0	0	0.00510718823841559	0	0	0	0.027597420815927	0	0	0	0	0	0	-0.00834794223223975	0	0	0	0	0.074444320215541	0	0	-0.034078928803576	0	0	0	0	-0.00834794223223975	0	0	-0.0166958844644795	0	0	0	0	0	0
121	0	0	-0.0194024058983314	0	0	0	0	0	0	0	0	0	0	0	0	0	0	0	0	0	0	0	0	0	0	0	0	-0.0194024058983314	0	-0.0097012029491657	0	0	0	0	0	0	0	0	0	0	0	0	0	0	0	0	0	-0.0097012029491657	0
122	0	0	0	0	0	0	0	0	0	0	0	0	0	0	0	0	0	0	0	0	0	0	0	0	0	0	0	0	0	0	0	0	0	0	0	0	0	0	0	0	0	0	0	0	0	0	0	-0.00114399460034549	0
123	0	0	0	0	0	0	0	0	0	0	0	0	0	0	0	0	0	0	0	0	0	0	0	0	0	0	0	0	0	0	0	0	0	0	0	0	0	0	0	0	0	0	0	0	0	0	0	0	0
124	0	0	0	0	0	0	0	0	0	0	0	0	0	0	0	0	0	0	0	0	0	0	0	0	0	0	0	0	0	0	0	0	0	0	0	0	0	0	0	0	0	0	0	0	0	0	0	0	0
125	0	0	0	0	0	0	0	0	0	0	0	0	0	0	0	0	0	0	0	0	0	0	0	0	0	0	0	0	0	0	0	0	0	0	0	0	0	0	0	0	0	0	0	0	0	0	0	0	0
126	0.0629013577206259	0.0110899365524604	-0.000152411550152781	-0.0156457920578813	-0.020764945376794	0.0094299004999422	-2.44957631377029	-0.0129652235414128	-0.0062158915579391	-1.06932186612439	-0.02975410222544	-0.004585712893378	0.00132535556425563	-0.19018808949702	-0.0072364240218892	-0.00140156133933202	0.0011729440141029	-0.0084093680359921	-0.45090123883267	0.0050728049317933	-0.00568245113240445	-0.79129837535224	-0.0144728480437784	-0.220979215185573	-0.0168949418470605	0.00677918937143094	-0.2962722568557	-0.0117459311401909	-0.00848557381106844	-0.357325060364955	-0.0170473533972133	-0.00140156133933202	0.0163615014215259	-0.954270761368565	-0.0359535027842171	0.0024982995783584	-0.0350390334833004	-0.0154933805077285	-0.00280312267866403	-0.0084093680359921	-0.252343880466044	-0.0154933805077285	-0.996118841611258	-0.378925144657222	-0.0154171747326522	-0.0112124907146561	-0.0507610313162582	-0.00280312267866403	-0.0476530855372885
127	0	0	0	0	0	0	0	0	0	0	0	0	-0.0228154232261008	0	0	0	0	0	0	0	0	0	0	0	0	0	0	0	0	0	0	0	0	0	0	0	0	0	0	0	0	0	0	0	0	0	0	0	0
128	0	0	0	0	0	0	0	0	0	0	0	0	0	0	0	0	0	0	0	0	0	0	0	0	0	0	0	0	0	0	0	0	0	0	0	0	0	0	0	0	0	0	0	0	0	0	0	0	0
129	0	-0.542986425339366	-0.0904977375565611	0.105263157894737	0	0	0	0	0	-0.694451059776137	0.0147654203381759	-0.271493212669683	-0.0904977375565611	0	0	0	-0.0904977375565611	0	0	0	0	0	0	0	0	0	0	0	0	0	-0.0904977375565611	0	0	0	0	0	-0.0904977375565611	0	0	0	-0.180995475113122	0	0	0	-0.180995475113122	-0.361990950226244	-0.180995475113122	-0.0904977375565611	-0.633484162895928
130	0	0	0	0	-0.00435293605536935	0	0.00872067672451382	0	0	0	0	0	0	0	0	0	0	-0.00870587211073869	0	0	-0.00870587211073869	0	0	0	0	0	-0.00435293605536935	0	0	0	0	0	0	0	0	0	0	0	0	0	0	0	0	-0.00870587211073869	0.00872067672451382	0	0	0	0
131	0	0	0	0	0	0	0	0	0	0	0	0	0	0	0	0	0	0	0	0	0	0	0	0	0	0	0	0	0	0	0	0	0	0	0	0	0	0	0	0	0	0	0	0	0	0	0	0	0
132	0	0	0	0	0	0	0	0.00705367849333427	0	0	0	0	0	0	0	-0.0038311240517968	0	-0.0019155620258984	0	0	0	0	0	0	0	0	0	0	0	0	-0.0038311240517968	0	0	0	0	0	0	0	0	-0.0019155620258984	0	0	0	0	0	0	0	0	0
133	0	0	0	0	0	0	0	0	0	0	0	0	0	0	0	0	0	0	0	0	0	0	0	0	0	0	0	0	0	0	0	0	0	0	0	0	0	0	0	0	0	0	0	0	0	0	0	0	0
134	0	0	0	0	0	0	0	0	0	0	0	0	0	0	0	0	0	0	0	0	0	0	0	0	0	0	0	0	0	0	0	0	0	0	0	0	0	-0.00969555943377933	0	0	0	0	0	0	0	0	0	0	0
135	0	0.000718772265093995	-0.0188857412653447	0	0	0	0	0	0	0	0	0	-0.0377714825306893	-0.056657223796034	0	-0.0377714825306893	0	0	0	0	0	0	-0.0188857412653447	0	0	-0.0944287063267233	0	0	0	0	0	0	0	0	0	0	0	0	0	0	-0.0377714825306893	0	-0.0377714825306893	0	-0.0377714825306893	-0.0188857412653447	0	0	0
136	0	0	0	0	0	0	0	0	0	0	0	0	0	0	0	0	0	0	0	0	0	0	0	0	0	0	0	0	0	0	0	0	-0.0540248514316586	0	0	0	0	0	0	0	0	0.0584453535943892	0	0	0	0	0	0	0
137	0	0	0	0	0	0	0	0	0	0	0	0	0	0	0	0	0	0	0	0	0	0	0	0	0	0	0	0	0	0	0	0	0	0	0	0	0	0	0	0	0	0	0	0	0	0	0	0	0
138	0	0	0	0	0	0	0	0	0	0	0	0	0	0	0	0	0	0	0	0	0	0	0	0	0	0	0	0	0	0	0	0	0	0	0	0	0	0	0	0	0	0	0	0	0	0	0	0	0
139	0	0	0	0	0	0	0	0	0	0	0	0	0	0	0	0	0	0	0	0	0	0	0	0	0	0	0	0	0	0	0	0	0	0	0	0	0	0	0	0	0	0	0	0	0	0	0	0	0
140	0	0	0	0	0.329489291598023	0	0.164744645799012	0	0	-0.0586510263929619	0	0	0	0	0	0	0	0.966051008034319	0	0	0	-0.0293255131964809	0	0.083676752646302	0	-0.0586510263929619	0	0	0	0	0	0	0	0	-0.0293255131964809	0	-0.146627565982405	0	0	0	0.270838265205061	0	0	0.018117079816607	0	0	0.185470585109209	0	-0.0879765395894428
141	0	0	0	0	-0.00390762377398304	0	0	0	0	0	0	0	0	0	0	0	0	0	0	0	0	0	0	0	0	0	0	0	-0.00390762377398304	0	0	0	0	0	0	0	0	0	0	0	0	0	0	0	0	0	0	0	0
142	0	0	0	0	0	0	0	0	0	0	0	0	0	0	0	0	0	0	0	0	0	0	0	0	0	0	0	0	0	0	0	0	0	0	0	0	0	0	0	0	0	0	0	0	0	0	0	0	0
143	-0.00235949223727054	0.00840760047082563	0	0	0.00368861599628455	0	0	-0.00235949223727054	0	-0.00235949223727054	0	0.00132912375901401	0	0	0	-0.00235949223727054	-0.00471898447454108	0	0	0	-0.00707847671181162	-0.00235949223727054	0	0	0	0	-0.00943796894908216	0	0	0	0	-0.00707847671181162	0	0	0.0168152009416513	0	0	0	0	0	0	0	0	-0.00707847671181162	0	0	-0.00471898447454108	0	0
144	0	0	-0.00821745172678699	0	0	0	-0.00572836111588475	0	-0.00572836111588475	0	-0.0114567222317695	0.0182648401826484	-0.00572836111588475	0	0	0	0	0	0.0193445970176426	-0.0114567222317695	0	0	0.0125364790667636	0	0	0	0	0	-0.0114567222317695	0	0	0	0	-0.0114567222317695	0	0.0125364790667636	0	0	0.0125364790667636	0	0	-0.0171850833476542	-0.00572836111588475	-0.0114567222317695	0	-0.00572836111588475	0	0.0021595136699883	0
145	0	0	0	0	0	0	0	0	0	0	0	-0.0119402985074627	0	0	-0.0119402985074627	-0.0953793904727855	0	0	0	0	0	0	0	0	0	-0.0119402985074627	0	0	0	-0.0119402985074627	0	-0.475466976494773	-0.0119402985074627	-0.0834390919653235	0	-0.0118687997140049	0	-0.0596299937438556	0	0	0	0	-0.190901778532488	-0.0477611940298507	0	-0.297935472338904	-0.0119402985074627	-0.0477611940298507	0.0239520958083832
146	0	0	0	-0.0505050505050505	0	0	0	-0.101010101010101	-0.0505050505050505	0	0	0	0	0	0	-0.0505050505050505	0	0	0	0	-0.101010101010101	0	0	0	0	0	0	0	0	0	0	0	0	0	0	0	0	0	0	0	0	0	0	0	0	0	0	0	0
147	0	0	0	0	0	-0.00235190818150459	0	0	0	0	0	0	0	0	0	0	0	0	0	0	0	0	0	0	0	0	0	0	0	0	0	0	0.00307435300758499	0	0	0	-0.00156793878766973	0	0	-0.00156793878766973	0	0	0	-0.00156793878766973	0	0	-0.000783969393834865	0	0
148	0	0	0	0	0	0.0308832612723904	0	0.0308832612723904	0	-0.0095565749235474	0	-0.0095565749235474	0	0.0308832612723904	-0.0191131498470948	0	0	0	0	0	0	0	0	0	-0.0191131498470948	0	0	0	0	0	0	0	0	-0.0095565749235474	0	0	0	0	0	0	0.0308832612723904	0	0	0	0	0	0	0	0
149	-0.117785630153121	0	-0.0294464075382803	0	-0.0588928150765607	-0.147232037691402	0	0	0	0	0.0825763831544178	0	-0.0294464075382803	0	-0.0294464075382803	0	0	0	0	0	0	0	0	0	0	0	0	0	-0.0294464075382803	0	0	0	0	0	0	0	0	0	0	-0.0588928150765607	0	0	-0.0294464075382803	0	0	0	0	0	0
150	0	0	0	0	0	0	0	0	0	0	0.221079049721434	0	0	0.0211333613651497	0	-0.0630715862503942	0	0	0	0	0	0	0	0	0	0	-0.0315357931251971	0	0	0	0.115740740740741	0	0	0	0	0	0	-0.0315357931251971	0	-0.0946073793755913	0	0	0	0	0	0	0	0	0
151	0	0	0	0	0	0	-0.00259895522000156	0	0	0	0	0	0	0	0	0	0	0	0	0	0	0	0	0	0	0	0	0	0	0	0	0	0	0	0	0	0	0	0	0	0	0	0	0	0	0	0	0	0
152	0	0	0	0	-0.0256673511293634	0	0	0	0	0	0	0	0	0	0	0	0	0	0	0	0	0	0	0	0	0	0	0	0	0	0	0	0	0	0	0	0	0	0	0	0	0	0	0	0	0	0	0	0
153	0	0	0	0	0	0	0	0.0390015600624025	0	0	0	0.0390015600624025	0	0	0	0	0	0	0	0	0.0390015600624025	0	0	0	0	0	0	0	0.0656848151235732	0	0.517253506104768	-0.0225899649437567	0	0	0	0	0	0.160099530367024	0	-0.0123183050012318	-0.0536355526652699	-0.051358299712625	5.9040617352706	-0.26501651344694	2.72767821281957	0.40024882591756	0.0390015600624025	0.160099530367024	0
154	0	0	0	0	0	0	0	0	0	0	0	0	0	0	0	0	0	0	0	0	-0.063626723223754	0	0	0	-0.0212089077412513	0	0	0	0	0	0	0	0	0	0	0	0	0	0	0	0	0	0	0	0	0	0	0	0
155	0	0	0	0	0	0	0	0	0	0	0	0	0	0	0	0	0	0	0	0	0	0	0	0	0	0	0	0	0	0	0	0	0	0	0	0	0	-0.0365363536719035	0	0	0	0	0.076162062529179	-0.0365363536719035	0.258843830888697	-0.0964004913966189	-0.0730727073438071	0	-0.109609061015711
156	0	0	0	0	0	0	0	0	0	0	0	-0.0963391136801541	0	0	0	0	-0.0963391136801541	0	0	0	0	0	0	0	0	0	0	0	0	0	0	0	0	0	0.540540540540541	0	0	0	0	0	0	0	0	0	0	0	0	0	0
157	0	0	0	0	0	0	0	0	0	0	0	0	0	0	0	0	0	0	0	0	0	0	0	0	0	0	0	0	0	0	0	0	0	0	0	0	0	0	0	0	0	0	0	0	0	0	0	0	0
158	0	0	0	0	0	0	0	0	0	0	0	0	0	0	0	0	0	0	0	0	0	0	0	0	0	0	0	0	0	0	0	0	0	0	0	0	0	0	0	0	0	0	0	0	0	0	0	0	0
159	0	0	0	0	0	0	0	0	0	0	0	0	0	0	0	0	0	0	0	0	0	0	0	0	0	0	0	0	0	0	0	0	0	0	0	0	0	0	0	0	0	0	0	0	0	0	0	0	0
160	0	0	0	0	0	0	0	0	0.0935453695042095	0	0	0	0	0	0	0	0	0	0.0935453695042095	0	0	0	0	0	0	0.0935453695042095	0	0	0.13603125470921	0	0.187090739008419	0	0	0	0	0	0	0	0	0	0	0	0	0	0	0	0	0	0
161	0	0	0	0	0	0	0	0	0	0	0	0	0	0	0	0	0	0	-0.0673854447439353	0	0	0	0	0	0	0	0	0	0	0	0	0	0	0	0	0	0	0	0	0	0	0	0	0	0	0	0	0	0
162	0	0	-0.0687757909215956	0	0	0	0	0	0	0	0	0	0	-0.0515818431911967	0	0	0	0	0	0	0	0	0	0	0	0	0	0	0	0	0	0	0	0	0	0	0	0	0	0	0	0	0	0	0	0	0	0	0
163	0	0	0	0	0	0.3584229390681	0	0	0	0	0	-0.0504286434694907	0	-0.0504286434694907	0	0	0	0	0	0	0	0	0	0	0	0	0	0	0	0	0	0	0	0	0	0	-0.0504286434694907	0	0	0	-0.0504286434694907	0	0	0	0	0.17921146953405	0	0	0
164	0	0	0	0	0	0	0	0	0	0	0	0	0	0	0	0	0	-0.0434216239687364	0	0	0	0	0	0.168634064080944	0	0	0	0	0	0	0	0	0	0	0	-0.0434216239687364	0	0	0	0	0	0	0	0	0	-0.0434216239687364	0	0	0
165	0	-0.042571306939123	0	0	0	0	0	-0.042571306939123	0	0	0	0	0	0	0	0	0	0	0	0.111607142857143	0	0	0	0	0	0	0	0	0	0	0	0	0	0	0	0	0	0	0	0	0	0	0	0	0	0	0	0	0
166	0	0	0	0	0	0	0	0	0.037941632626018	0	0	-0.0095192121770195	0	0	0	0	0	0	0	0	-0.0142450142450142	0	0	0	0	-0.0142450142450142	0	0	0	0	-0.142450142450142	0	0.0474608448030375	0	0.0474608448030375	0	0	0	0	0	0	0	0	0	0	0	0	0	0
167	0	0	0	0	0	0	0	0	0	-0.0106923282544774	0	0	-0.0106923282544774	0	0	0	0	0	0	0	0	0	0	0	0	0	0	0	0	0	0	0	0	0	0	0	-0.0106923282544774	0.0180082838105529	-0.00534616412723871	0	-0.0106923282544774	0	0	0	0	0	0	0	0
168	0	0	-0.0621195179525407	-0.0248478071810163	0	0	0	0	0	0	0	0	0	0	0	0	0	0	0	-0.0124239035905081	0	0	0	0	0	0	0	0	0	0	0	-0.0124239035905081	0	0	-0.124239035905081	-0.0124239035905081	0	0	0	0	-0.0124239035905081	0	0	-0.0124239035905081	0	0.0061695625460308	0	-0.086967325133557	0
169	0	0	0	0	0	0	0	0	0	0	0	0	0	0	0	0	0	0	0	0	0	0	0	0	0	0	0	0	0	0	0	0	0	0	0	0	0	0	0	0	0	0	0	-0.174114915844457	0	0	0	0	0
170	0	0	0	0	0	0	0	0	0	0	0	0	0	0	0	0	0	-0.0173505682311096	0	0	0	0	0	0	0	0	0	-0.00433764205777739	0	0	0	-0.00433764205777739	0	0	0	0	0	0	0	0	0	-0.00867528411555478	0	0	0	0	0	0	0
171	0	0	0	0	0	0	0.0294602389283416	0	-0.0212111570686181	0	-0.0424223141372362	0	0	0	0	0	0	0	0	0	0	0	0	0	0	0	0	0	0	0	0.0253356979984799	0	0.0253356979984799	0	0	0	0	0.0253356979984799	0	0.0253356979984799	0	0	0	0	0	0	0.0335847798582034	0	0
172	0	0	0	0	0	0	0	0	0	0	0	-0.00797893560998963	0	0	0	0	0	-0.00797893560998963	0	0	0	-0.00797893560998963	0	0	0	0	0	0	0	0	0	0	0	0	0	0	0	0	0	0	0	0	0	0	0	0	0	0	0
173	0	0	0	0	0	0	0	0	0	0	0	0	0	0	0	0	0	0	0	0	0	0	0	0	0	0	0	0	0	0	0	0	0	0	0	0	0	0	0	0	0	0	0	0	0	0	0	0	0
174	0	0	0	0	0	0	0	0	0	0	0	0	-0.0961538461538462	0	0	0	0	0	0	-0.0961538461538462	0	0	0	0	0	0	0	0	0	-0.0961538461538462	0	0.199704142011834	0	-0.288461538461538	-0.0961538461538462	0	0	-0.288461538461538	-0.658284023668639	-0.384615384615385	0.103550295857988	0	-0.281065088757397	0	-0.0961538461538462	-0.288461538461538	0	0	0
175	0	0	0	0	0	0	0	0	0	0	0	0	0	0	0	0	0	0	0	0	0	0	0	0	0	0	0	0	0	0	0	0	0	-0.0307787011388119	0	0	0	0	0	0	0	0	0	0	0	0	0	0	0
176	0	0	0	0	0	0	0	0	0	0	0	0	0	0	0	0	-0.00419137833476539	0	0	0	0	0	0	0	0	0	0	0	0	0	0	-0.0125741350042962	0	0	-0.00209568916738269	0	0	-0.00628706750214808	0	0	-0.00209568916738269	0	0	0	-0.00419137833476539	0	0	0	0
177	0	0	0	0	0	0	0	0	0	0	0	0	0	0	0	0	0	0	0	0	0	0	0	0	0	0	0	0	0	0	0	0	0	0	0	0	0	0	0	0	0	0	0	0	0	0	0	0	0
178	0	0	0	0	0	0	0	0	0	0	0	0	0	0	0	0.0238265427686443	0	0	0	0	0	0	0	0	0	0	0	0	0	0	0	0	0	0	0	0	0	0	0	0	0	0	0	0	0	0	0	0	0
179	-0.343053173241852	0	0	0	0	0	0	-0.171526586620926	0	0	0	-0.257289879931389	0	0	0	0	0	0	0	0	-0.0857632933104631	0	0	0	0	0	-0.171526586620926	0	0	0	0	0	0	0	0	0	0	0	0.234749527202358	0	0.383735761094252	-0.667964111360338	-0.911509873774019	-0.108303646039495	0	0.148986233891895	0.704248581607073	-0.0857632933104631	-0.257289879931389
180	0.053031604259704	-0.152439024390244	0	0	0	0	-0.152439024390244	0	0	0	0	0	0	0	-0.152439024390244	0	0	0	0	0	0	0	0	0	0	0	0	-0.0762195121951219	0	0	0	0	0.28169014084507	0	-0.0762195121951219	-0.533536585365854	0.768850910340089	0	0	0.053031604259704	0	0	0	0	0	-0.09940742013054	0	0	0
181	0	0	0	0	0	0	0	0	0	0	0	0	0	0	0	0	0	-0.0255036980362153	0	0	0	0	0	0	0	0	0	0	0	0	0	0	0	0	0	0	0	0	0	0	0	0	0	0	-0.0255036980362153	0	0	0	0
182	0	0	0	0	0	0	0	0.0398089171974522	0	0	0	0	0	0	0	0	0	0	0	0	0	0	0	0	0	0	0	-0.0171320884015762	0	0	0	0	0	0	0	0	-0.0171320884015762	0	0	0	0	0	0	0	-0.0171320884015762	0	0	0	0
183	-0.0666666666666667	0.0433651344319167	0.01009540329575	0	-0.08	-0.0199363978028335	-0.043237930037583	0.046857473258167	0.0433651344319167	-0.106666666666667	-0.146666666666667	0.01669846776525	-0.12	0.136825672159584	0.0600636021971668	-0.0899681989014163	-0.0933333333333333	-0.0133333333333333	-0.0199363978028335	-0.0133333333333333	-0.0666666666666667	-0.0533333333333333	0.01669846776525	0	0	-0.0533333333333333	-0.173333333333333	-0.093206128939	0.093587742122001	0.413969355305002	0.20463717837526	0.133969355305002	0.170477016478751	0.64450997398092	1.13187626481642	0.497461694131253	0.166857473258167	0.106921075455334	-0.12	0.05009540329575	0.0867302688638335	-0.0533333333333333	0.09009540329575	-0.0266666666666667	0.0433651344319167	0.0467302688638335	0.216825672159584	-0.0099681989014166	-0.0933333333333333
184	0	0	0	0	0	0	0	0	0	0	0	0	0	0	0	0	0	0	-0.0483792936623125	0	0	0	0	0	-0.0023298809979018	0	0	0.188857412653447	0	0	0	0	0.322345888650875	0	0	0	-0.0725689404934688	0	0	0	-0.0241896468311563	0	0	0	-0.120948234155781	-0.0967585873246251	0	0	0
185	0	0	0	0	0	0	0	0	0	0	0	0	0	0	0	0	0	0	0	0	0	0	0	0	0	0	0	0	0	0	0	0	0	0	0	0	0	0	0	0	0	0	0	0	0	0	0	0	0
186	-0.0209511837418814	0	0	0	0	0	0	0	0	0	0	0	0	0	0	0	0	0	0	0	0	0	0	0	0	0	0	0	0	-0.0209511837418814	0.0137748012647773	0	0	-0.0838047349675257	0	0	0	0	0.50109451873686	-0.0209511837418814	0	0.0556771687485401	0.062275587536213	0	-0.0209511837418814	0	-0.0209511837418814	0	0
187	0	0	0	0	0	0	0	0	0	-0.130293159609121	0	-1.49837133550489	0.425531914893617	0	0	0	0	0	0	-0.195439739413681	0	-0.0651465798045603	0	-0.130293159609121	0.212765957446809	0	-0.130293159609121	0.425531914893617	0	-0.0651465798045603	0	0.212765957446809	0	0	0	0	0	0	0	0	0	0	0	0	0	0	0	0	0
188	0	0	-0.0683526999316473	0	-0.0683526999316473	0	0	0	0	0	0	0	-0.0683526999316473	0	0	0	0	0	-0.0683526999316473	0	0	0	0	0	0	0	0	0	0	0	0	0	-0.136705399863295	0	0	0	0	0	0	0	0	0	0	0	0	0	0	0	-0.205058099794942
189	0	0	0	-0.380228136882129	0	-0.126240760958225	0	0	-0.0760456273764259	0	0	0	-0.0760456273764259	0	0	-0.0760456273764259	0.33003300330033	1.24408638582489	0.56569915546688	0	-0.152091254752852	0	-0.532319391634981	0	0	0	0	0	0	0	0	-0.0760456273764259	0	0	0	0	0	0	0	0	-0.0760456273764259	0	0	0	0	0	0	-0.0760456273764259	0
190	0	-0.00871839581517001	0	0	0	-0.01743679163034	0	0	0.0931494593277289	0	-0.05231037489102	0.114624188211965	-0.0127563330690662	0	0	0	0.276695483344047	0.0529528961983977	0	0.0221172501916138	0	0	0.0623138133209449	0	-0.00871839581517001	0	0	0	0	0	0	0	0	0	0.0489149589445015	0	-0.00871839581517001	0	0	0	0	0	0.0616712920135677	-0.01743679163034	0	-0.00871839581517001	0	0	0
191	-0.0624802115701256	-0.0412541254125413	0	-0.0247524752475248	-0.11790764496037	0.002328342187313	0.0070527781798809	-0.0023960938052547	0.0694652381320652	0.0318052534274056	-0.0165016501650165	-0.0047244359925679	0	-0.0165016501650165	0	-0.0094488719851356	0	0.0117772141724487	-0.033003300330033	-0.0577557755775578	-0.033003300330033	-0.0577557755775578	0.0153036032623891	-0.0165016501650165	-0.033003300330033	-0.0495049504950495	-0.033003300330033	-0.0212260861575844	0.0153036032623891	0	0	-0.00825082508250825	0	-0.00825082508250825	-0.0165016501650165	-0.00825082508250825	0	0	0	0	-0.0247524752475248	0	0	0	0	0	0	0	0
192	0	0	0	0	0	0	0	0	0	0	0	0	0	-0.0280112044817927	0	0	0	0	0	-0.0560224089635854	0	0	0	0	0	0	0	0	0	0	0	0	0	0	0	0	0	0	0	0	0	0	0	0	0	0	-0.0280112044817927	0	0
193	0	0	0	0	0	-0.0214592274678112	0	0	0	0	0	0	0	0	0.0866551126516465	0	0	0	0	0	0	0	0	0	0	0	0	0	0	0	0	0	0	0	0	0	0	-0.0214592274678112	0	0	-0.0858369098712446	0	0	0	0	0	0	-0.0214592274678112	0
194	0	0	0	0	0	0	0	0	0	0	0	0	0	0	0	0	0	0	0	0	0	0	0	0	0	0	0	0	0	0	0	0	0	0	0	0	0	0	0	0	0	0	-0.0152183838076396	0	0	0	0	0	0
195	0	0	0	0	0	0	0	0	0	0	0	0	0	0	0	0	0	0	0	0	0	0	0	0	0	0	0	0	0	0	0	0	0	0	0	0	0	0	0	0	0	0	0	0	0	0	0	0	0
196	0	0	0	0	0	0	0	0	0	0	0	0	0	0	0	0	0	0	0	0	0	0	0	0	0	0	0	0	0	0	0	0	0	0	0	0	0	0	0	0	0	0	0	0	0	0	0	0	0
197	0	0	0	0	0	0	0	0	0	0	0	0	0	0	0	0	0	0	0	0	0	0	0	0	0	0	0	0	-0.13271400132714	0	0	0	0	0	0	0	0	0	0	-0.06635700066357	0	0	0	0	0	0	0	0	0
198	0	0	0	0	0	0	0	0	0	0	0	0	0	0	0	0	0	0	0	0	0	0	0	0	0	0	0	0	0	0	0	0	0	0	0	0	0	0	0	0	0	0	0	0	0	0	0	0	-0.00483418737310258
199	0	0	0	0	-0.00705218617771509	0	0	0	0	0	0	0	0	0	0	0	0	0	0	0	0	0	0	0	0	0	0	0	0	0	0	0	0	0	0	0	0	0	0	0	0	0.0253228665484933	0	0	0	0	0	0	0
200	0	0	0	0	0	0	0	0	0	0	0	0	0	0	0	0	0	0	0	0	0	0	0	0	0	0	0	0	0	0	0	0	0	0	0	0	0	0	0	0	-0.00357692170118396	0	0	0	0	0	0	0	0
201	0	0	0	0	0	0	0	0	0	0	0	0	0	0	0	0	0	0	0	0	0	0	0	-0.0043010752688172	0	0	0	0	0	0	0	0	0	0	0	0	0	0	0	0	0	0	0	0	0	0	-0.0043010752688172	0	0
202	0	0	0	0	0	0	0	0	0	0	0	0	0	0	0	0	0	0	0	0	0	0	0	0	0	0	0	0	0	0	0	0	0	0	0	0	0	0	0	0	0	0	0	0	0	0	0	0	0
203	0	0	0	0	0	0	0	0	0	0	0	0	0.0245338567222767	0	0.0245338567222767	0	0	-0.0135016539526092	0	-0.0405049618578276	0	0	-0.0632268939696831	0	0	0	-0.0632268939696831	-0.0067508269763046	0	0	0	0	0	0	0	-0.0540066158104368	0	-0.0067508269763046	0	0	0	0	0	0	0	0	0	0	0.0110322027696675
204	0	0	0	0	0	0	0	0	0	0	0	0	0	0	-0.151351351351351	0	0	0	0	0	0	0	0	0	0	0	0	0	-0.0216216216216216	0	0	0	0	0	0	0	0.06159602225176	0	0	0	0.0607164541590771	-0.0432432432432432	0	0	0	0	0	0	0.013324800210046
205	0	0	-0.00560852495793606	0	-0.00560852495793606	0	0	0	0	0	0	0	0	-0.00560852495793606	0	0	-0.00560852495793606	0	0	-0.00560852495793606	0	-0.00560852495793606	-0.0112170499158721	0	0	0	0	0	0	0	0	-0.00560852495793606	0	0	0	-0.00560852495793606	0	0	0	-0.00560852495793606	-0.0168255748738082	0	0	0	0	0	0	-0.0112170499158721	0
206	0	0	0	0	0	0	0	0	0	0	0	0	0	0	0	0	0	0	0	0	0	0	0	0	0	0	0	0	0	0	0	0	0	0	0	0	0	0	0	0	0	-0.0125376128385155	0	0	0	0	0	0	0
207	0	0	0	0	0	0	0	0	0	0	0	0	0	0	0	0	0	0	0	0	0	0	0	0	0	0	0	0	0	0	0	0	0	0	0	0	0	0	0	0	0	0	0	0	0	0	0	-0.0255819902788437	0
208	0	0.029030146653584	-0.0551065393093314	-0.0367376928728876	-0.0551065393093314	0	-0.0183688464364438	0	-0.0222226195460956	-0.091844232182219	-0.209764857020185	0	-0.0551065393093314	-0.0995517784015224	0.295955277869122	0.024276354432117	-0.088890478184383	-0.0367376928728876	-0.128581925055107	-0.0551065393093314	-0.150804544601202	-0.0734753857457752	-0.0773291588554272	-0.0482990122018427	-0.0260763926557474	-0.118820643949782	-0.312270389419544	0.02132260043428	0	-0.0367376928728876	0	0	0	0	0	0	0	0	-0.0183688464364438	0	0	0	0	0	0	0	0	0	0
209	0	0	0	0	-0.686106346483705	0	-0.0857632933104631	0.104716507301726	-0.0857632933104631	0	-0.0857632933104631	0	-0.171526586620926	-0.17247424732049	0	0.104716507301726	0	0	0	0	0	-0.257289879931389	-0.0857632933104631	0	0	0	0	-0.257289879931389	0	0.552486187845304	0	-0.171526586620926	0	0	0	0	-0.0857632933104631	0	0	0	0	0	0	0	0	0	-0.343053173241852	0	-0.257289879931389
210	0	0	0	0	0	0	0	0	0	0	0	0	0	0	0	0	0	0	0	-0.0151034586920405	0	0	0	0	0	0	0	0	0	0	0	-0.030206917384081	0	0	0	0	0	0	0	0	0	0	0	0	0	0	0	0	0
211	0	0	0	0	0	0	0	0	0	0	0	0	0	0	0	0	0	0	0	0	0	0	0	0	0	0	0	0	0	0	0	0	0	0	0	0	0	0	0	0	0	0	0	0	0	0	0	0	0
212	0	0	0	0	0	0	0	0	0	0	0	0	0	0	0	0	0	0	0	0	0	0	0	0	0	0	0	0	0	0	0	0	0	0	0	0	0	0	0	0	0	0	0	0	0	0	0	0	0
213	0	0	0	0	0	0	-0.0116658889407373	0	0	0	0	0	-0.0583294447036864	-0.0116658889407373	0.038048352169753	0	0	-0.0116658889407373	-0.0233317778814746	0	-0.0233317778814746	0	-0.0116658889407373	-0.0349976668222119	0	0	-0.0116658889407373	0	0	0	-0.0116658889407373	0	0	-0.0349976668222119	0.109569028487947	0	-0.0116658889407373	0	0	-0.0349976668222119	0.0365230094959825	0	-0.0116658889407373	0	0	0	0	0	0
214	-0.191938579654511	0	0	7.03591993419249	-0.0959692898272553	0	-0.0959692898272553	0	0	0	-0.191938579654511	0	0	0.476190476190476	0	1.23663284891692	0	0	0	1.79416872315145	-0.0959692898272553	0	0.284251896535965	4.06087194954757	-0.287907869481766	0	0	-0.0959692898272553	0.952380952380952	0.092313316881455	0.468878530298877	0	0.476190476190476	0	0	0	0	-0.191938579654511	-1.73841513572799	-0.0959692898272553	0	-0.575815738963532	0	0	0	0	0	-1.27319257837492	-0.383877159309021
215	0	0	0	0	0	0	0	0	0	0	0	0	-0.00911244760342628	0	0	0	0	0	0	0	0	0	0	0	0	0	0	0	-0.00911244760342628	0	0	0	0	-0.00911244760342628	0	0	0	0	0	0	0	0	0	0	0	0	0	0	0
216	0	0	0	-0.0312891113892365	0	0	0.117508813160987	0	0	0	0	0	0	0	0	0	0	0	0	0	0	0	0	0	0	0	0	0	0	0	0	0	0	0	0	0	0	0	0	0	0	0	0	0	0	0	0	0	0
217	0.0574308485700901	1.45628223159868	-0.712025316455696	0.291256446319737	0	0.133028598218471	-0.316455696202532	-0.158227848101266	0	0.37037037037037	-0.0791139240506329	0	0	0	0	0	0	0	0	0	0	0	0	0	0	0	0	0	0	0	0	0	0	0	-0.0791139240506329	0	0	0	0	0	0	0	0	0	0	0	0	0	0
218	0	0	0	0	0	0	-0.0900900900900901	0	0	0	0	0	0	0	0	0	0	0	0	0	0	0	0	0	0	0	0	0	-0.0900900900900901	0	0	0	0	0	0	0	0	0	0	0	0	0	0	0	0	0	0	0	0
219	0	0	0	0	0	0	0	0	0	0	0	-0.0342407122068139	-0.0171203561034069	0	0	0	-0.0171203561034069	0	0.108459869848156	-0.0171203561034069	-0.0513610683102209	0	0	0	0.0570988015379351	0	0	0	0.0913395137447491	0	0	0	-0.0342407122068139	0	0	0.0742191576413421	0	-0.0342407122068139	0	0	0	-0.0171203561034069	0.325379609544469	0	0	0	0	-0.0171203561034069	0.0742191576413421
220	0	0	0	0	0	0	0	0	0.396039603960396	0	0	0	0	0	0	0	0	0	0	0	0	0	0	0	0	0	0	0	0	0	0	0	0	0	0	0	0	0	0	0	0	0	0	0	0	0	0	0	0
221	0	0	0	0	0	0	0	0	0	0	0	0	0	0	0	0	0	0	0	0	0	0	0	0	0	0	0	0	0	0	0	0	0	0	0	0	0	0	0	0	0	0	0	0	0	0	0	0	0
222	0	0	0	0	0	0	0	0	0	0	0	0	0	0	0	0	0	0	0	0	-0.00589657409045345	0	0	0	0	0	0	0	0	-0.00589657409045345	0	0	0	0	0	0	0	0	0	-0.0176897222713603	0	0	-0.0117931481809069	0	-0.0176897222713603	0	0	0.0140944326990839	0
223	0	-0.0223780396837237	0	0	0	0.006696868192479	0	0	0	-0.00372967328062062	0	0	0	0	0	0	0	0	0	0	0	0	0	0	0	0	0	0	0	0	0	0	0	0	0	0	0	0	0	0	0	0	0	0	0	-0.00745934656124124	0	0	0
224	0	0	0	0	0	-0.0186358553857622	0	0	0	-0.0372717107715244	0	0	0	0	0	0	0	-0.0186358553857622	0	0	0	0	0	0	0	-0.0186358553857622	0	0	0	0	0	0	0	-0.0186358553857622	0	0	0	0	0	0	0	0	0	0	-0.0372717107715244	0	0	0	0
225	-0.0104467736880593	0	-0.00348225789601978	-0.0139290315840791	-0.0104467736880593	0.00742886858331476	-0.0174112894800989	0.0004643527912752	0	0.0148577371666295	-0.0104467736880593	-0.00696451579203956	-0.0174112894800989	0	-0.00696451579203956	-0.00348225789601978	-0.0174112894800989	0	0	-0.00348225789601978	-0.0208935473761187	-0.00696451579203956	0	0	0	-0.00348225789601978	0	-0.00696451579203956	0	-0.00348225789601978	0	-0.00348225789601978	0	0	-0.00696451579203956	0.00742886858331476	-0.00348225789601978	-0.0174112894800989	0.00742886858331476	-0.00348225789601978	-0.0452693526482571	-0.0269293575856079	-0.00696451579203956	0	0	0	0	0	0
226	0	0	0	0	0	0	0	0	0	0	0	0	0	0	0	0	0	0	0	0	0	0	0	0	0	0	0	0	0	0	0	0	0	-0.0564971751412429	0	0	0	0	0	0	0	0	0	0	0	0	0	0	0
227	0	0	0	0	0	0	0	0	0	0	0	0	0	0	0	0	0	0	0	0	0	0	0	0	0	0	0	0	0	0	0	0	0	0	0	0	0	0	0	0	0	0	0	0	0	0	0	0	0
228	0	0	0	0	0	0	0	0	0	0	-0.0148126203525404	0	0.0400641025641026	0	0	0	0	0	0	0	0	0	0.0801282051282051	0	-0.00804724086460101	0	0	-0.316429854646415	0	0	0	0	0	0	0	0.181134133974453	-0.241375684134164	-0.0148126203525404	0	0	-0.0148126203525404	0	-0.0296252407050807	-0.214432857050617	0	0	-0.257179373236253	0	0
229	0	0	0	0	0	-0.00899847026005579	0	0	-0.0120647113824103	0.0298613987955141	0.0836519672488408	-0.00899847026005579	0	-0.00899847026005579	0	0	0	0	0	0	0.0149306993977571	0	0	0	0	0	0	0	0	0	0	0	0	0	0	0	0	0	0	0	0	0	0	-0.00899847026005579	0	0	0	0	0
230	0	0	0	0	0	0	0	0	0	0	0	0	0	0	0	0	0	0	-0.0296120817293456	0	0	0	0	0	0	0	0	0	0	0	0	0	0	0	0	0	-0.0592241634586911	0	0	0	0	0	0	0	0	0	0	0	0
231	0	0	0	0	0	0	0	0	0	0	0	0	0	0	0	0	0	0	0	0	0	0	0	0	0	0	0	0	0	0	0	0	0	0	0	0	0	-0.0190931038813658	0	0	0	0	0	0	0	0	0	0	-0.0117398450340455
232	0	0	0	0	0	0	0	0	0	0	0	0	0	0	0	0	0	0	0	0	0	0	0	0	0	0	0	0	0	0	0	0	0	0	0	0.098135426889107	0	0	0	0	0	0	0	0	0	0	0	0	0
233	0	0	0.075922271545283	0	0	0	0	0.0919963201471941	0	-0.341481505794787	-0.133377792597533	-0.0333444481493831	0	-0.141414816898488	0	0	0	0.067885247244328	-0.0333444481493831	0	0	-0.141414816898488	-0.449551874543891	-0.864562949992837	-0.0666888962987663	-0.233411137045682	-0.108070368749105	-0.0333444481493831	0.0919963201471941	0.134574143543094	-0.081566593955114	-0.0333444481493831	0	-0.0666888962987663	-0.189636962704219	-0.0333444481493831	0	0	-0.0666888962987663	-1.61866282934545	0.117303743995622	0	0	0	0	-0.174759265047871	0	0	-0.0458294439146099
234	0	0	0	0	0	0	0	0	0	0	0	0	0	0	0	0	0	0	0	0	0	0	0	0	0	0	0	0	0	0	0	0	0	0	0	0	0	0	0	0	0	0	0	0	0	0	0	0	0
235	0	0	0	0	0	0	0	0	0	0	0	0	0	0	0	0	0	0	0	0	0	0	0	0	0	0	0	0	0	0	0	0	0	0	0	0	0	0	0	0	0	0	0	0	0	0	0	0	0
236	0	0	0	0	0	0	0	0	0	0	0	0	0	0	0	0	0	0	0	0	0	0	0	0	0	0	0	0	0	0	0	0	0	0	0	0	0	0	0	0	0	0	0	0	0	0	0	0	0
237	-0.055181354622558	-0.442058059589791	-0.355339080695331	0.176360216596305	-0.27036586680268	-0.703087878774078	-0.247595018952936	-0.05984937843175	-0.450521224707286	-0.337236256654781	0.092563496509229	-0.832729905865315	-1.23566005856662	0.17840959290278	0.566159180370926	0.63769759403222	-1.05637758316293	-0.866013295139028	-0.29985411476811	-1.14981396217306	-0.946014873917817	-0.98950719331084	-0.3398549041575	-0.71155104389156	-0.78016719874548	-0.485853990287474	-0.681189913425237	0.15358936874656	-0.13226067459395	-0.709805278889755	0.38133579865713	-0.160003157557568	-0.550675003833093	-0.157080898750184	0.45374709481933	-0.25518530156952	0.22600066490876	-0.616368899879618	-0.35036744558147	-1.24909485879797	0.045845307004161	0.29082167845438	-0.193286546831286	0.16789705147882	0.30133421987835	0.78749182147048	1.40211495634829	1.93089199483254	2.63136122610389
238	0	0	0	0	0	0	0	0	0	0	0	0	0	0	0	0	0	0	0	0	0	0	0	0	0	0	0	0	0	0	0	0	0	0	0	0	0	0	0	0	0	0	0	0	0	0	0	0	0
239	0	0	0	0	0	0	-0.00906180148613544	0	-0.00906180148613544	0	0	0	0	0	0	0	0	-0.00604120099075696	0	-0.00302060049537848	0	0	0	0	0	0	0	0	0	0	0	0	0	-0.00604120099075696	0	0	0	-0.00302060049537848	-0.00604120099075696	0	0	0	0	-0.00302060049537848	0	0	-0.00302060049537848	0	0
240	0	0	0	0	0	0	0	0.0625782227784731	0	0	0	0	0	0	0	0	0	0	0	0	0	0	0	0	0	0	0	0	0	0	0	0	0	0	0	0	0	0	0	0	0	0	0	0	0	0	0	-0.0243546030199708	0
241	0	0	0	0	0	0	0	0	0	0	0	0	0	0	0	0	0	0	0	0	0	0.396825396825397	0	0	0	0	0	0	0	0	0	0	0	0	0	0	0	0	0	0	0	0	0	0	0	0	0	0	0
242	0	0	0	0	0	0	0	0	0	-0.0412371134020619	0	0	0	0.0573859130560163	0	0	0	-0.0412371134020619	0	-0.0824742268041237	-0.0412371134020619	0	0	0	-0.148799653954293	0	0	0	0	0	0	0	0	0	0	0	-0.0412371134020619	0	0	0	0	0	0	-0.0412371134020619	0	0	0	0	0
243	0	-0.0834028356964137	0	0	0	0	0	0	0	0	0	0	0	0	0	0	0	0	0	0	0	0	0	0	0	0	0	0	0	0	0	0	0	0	-0.166805671392827	0	-0.0834028356964137	0	1.25369024451594	0	0	0	0	0	0	0	0	0	0
244	0	0	0	0	0	0	0	0	0	0	0	-0.0122970978848992	0	0	0	0	0	0	0	0	0	0	0	0	0	0	0	0	0	0	0	0	0	0	0	0	0	0	0	0	0	0	0	0	0	0	0	0	0
245	0	0	0	0	0	0	0	0	0	0	0	0	0	0	0	0	0	0	0	0	0	0	0	0	0	0	0	0	0	0	0	0	0	0	0	0	0	0	0	0	0	0	0	0	0	0	0	0	0
246	0	0	0	0	0	0	0	0	0	0	0	0	0	0	0	0	0	0	0	0	0	0	0	0	0	0	0	0	0	0	0	0	0	0	0	0	0	0	0	0	0	0	0	0	0	0	0	0	0
247	0	0	0	0	0	0	0	0	0	0	0	0	0	0	0	0	0	0	0	0	0	0	0	0	0	0	0	0	0	0	-0.00814929508597506	0	0	0	0	-0.00814929508597506	0	0	0	0	0	0	-0.00814929508597506	0	0	0	0	0	0
248	-0.0195293428376135	0	0	0	-0.0683526999316473	0	-0.00976467141880676	0	0	0	0	0	0	0	0	0	0	0	0	0	0	0	0	0	0	-0.00976467141880676	0	0	0	-0.00976467141880676	0	0	0	0	0	0	0	0	0	0	0	0	-0.0151053990757219	0	0	-0.0195293428376135	0	0	0
249	0.0474833808167142	0	0	0	0	-0.0433463372345037	0	0	0	0	0	0	0	0	0	-0.0216731686172518	0	0	0	0	0	0	0	0	0	0	0	0	0	0	0	0	0	0	0	0	0	0	0	0	0	0	0	0	0	0	0	0	0
250	0	0	0	0	0	0	0	0	0	0	0	0	0	0	0	0	0	0	0	0	0	0	0	0	0	0	0	0	0	0	0	0	0	0	0	0	0	0	0	0	0	0	0	0	0	0	0	0	0
251	0	-0.0211685012701101	0	0	0	0	0	0	0	-0.0635055038103302	0	0	0	0	0	0	-0.0211685012701101	0	0	0	0	0	0	0	0	0	0	0	0	0	0	0	0	0	0	0	0	0	-0.0211685012701101	0	0	0	0	-0.0846740050804403	-0.0211685012701101	0	0	0	-0.0211685012701101
252	0	0	0	0	0	0	0	0	0	0	0	0	0	0	0	0	0	0	0	0	0	0	0	0	0	0	0	0	0	0	0	0	0	0	0.0603500301750151	0	0	0	0	0	0	0	0	0	0	0	0	0	0
253	0	0	0	-0.0831946755407654	0	-0.0831946755407654	0	0	0	0	0	0	0	0	0	-0.0831946755407654	0	0	0	0	0	0	0	0	0	0	0	0	0	0	0	0	0	0	0	0	0	0	0	0	0	0	0	0	0	0	0	0	0
254	0	0	0	0	0	0	0	0	0	0	-0.00800704620065658	0	0	0	0	0	0	0	0	0	0	0	0	0	0	0	0	0	0	0	0	0	0	0	0	0	0	0	0	0	0	0	-0.00800704620065658	0	0	0	0	0	0
255	0.325732899022801	-0.0408830744071954	0.325732899022801	0	-0.204415372035977	0	0	-0.122649223221586	0	0	0	-0.0817661488143908	0	0	0	-0.0817661488143908	0	0	0	0	0	0	-0.122649223221586	0	0	0	-0.0408830744071954	0	0	0	0	-0.0408830744071954	0	-0.163532297628782	0	0	0	0.1085776330076	0	-0.0817661488143908	-0.122649223221586	-0.0408830744071954	0	0	-0.0408830744071954	0	0	0	0
256	0	0	0	0	0	0	0	0	0	0	0	0	0	0	0	0	0	0	0	0	0	-0.0493827160493827	0	0	0	0	0	0	0	0	0	0	0	0	0	0	0	0	0	0	0	0	0	-0.0493827160493827	0	0	0	0	0
257	-0.155038759689922	0	-0.193798449612403	0	-0.116279069767442	0.369907913219916	-0.271317829457364	0.029915196920035	-0.62015503875969	1.14848342958223	0.214869153529993	1.18724311950471	0.059830393840071	-0.310077519379845	-0.155038759689922	-0.521564954997138	-0.813953488372093	0.029915196920035	0.408667603142396	-0.62015503875969	0.546017376827428	-0.387596899224806	-0.116279069767442	0.184953956609957	-0.155038759689922	1.4021122730347	-0.232558139534884	-0.155038759689922	0.184953956609957	-0.116279069767442	0	0.098590083762551	-0.116279069767442	0.399823110139951	0.098590083762551	-0.155038759689922	-0.241402632537329	-0.271317829457364	-0.193798449612403	-0.581395348837209	-0.387596899224806	-0.125123562769888	0.137349773685032	0.223713646532438	0.62353675667239	0.107434576764996	1.11856823266219	-0.542635658914729	0.36106342021747
258	0	0	0	0	0	0	0	0	0	0	0	0	0	0	0	0	0	0	0	0	0	0	0	0	0	0	0	0	0	0	0	0	0	0	0	0	0	0	0	0	0	0	0	0	0	0	0	0	0
259	0	0	0	0	0	0	0	0	0	0	0	0	0	0	0	0	0	0	0	0	0	0	0	0	0	0	0	0	0	0	0	0	0	0	0	0	0	0	0	0	0	0	0	0	0	0	0	0	0
260	0	0	0	0	0	0	0	0	0	0	0	0	0	0	0	0	0	0	0	0	0	0	0	0	0	0	0	0	0	0	0	0	0	0	0	0	0	0	0	0	0	0	0	0	0	0	0	0	0
261	0	0	0	0	0	0	0	0	0	0	0	0	0	0	0	0	0	0	0	0	0	0	0	0	0	0	0	0	0	0	0	0	0	0	0	0	0	0	0	-0.119904076738609	0	0	0	0	0	0	0	0	0
262	0	0	0	0	0	0	0	0	0	0	-0.014421690222094	0	0	0	0	0	0	0	0	0	0	0	0	0	0	0	0	0	0	0	0	0	0	0	0	0	0	0	0	0	0	0	0.0340483486550902	0	0	0	0	0	0
263	0	0	0	0	0	0	-0.0890967813787727	0	0	0	-0.0111370976723466	0	0	0	0	0	0	0	0	0	0	0	0	0	0	0	0	-0.0111370976723466	0	0	0	0	0	0	0	0	0	0	0	0	0	0	0	0	-0.0111370976723466	0	0	0	0
264	0	0	0	0	0	0	0	0	0	0	0	0	0	0	0	0	0	0	0	0	0	0	0	0	0	0	0	0	0	0	0	0	0	-0.0749625187406297	0	0	0	0	0	0	-0.0749625187406297	0	0	0	0	0	0	0	0
265	-0.0831255195344971	-0.0415627597672485	0	-0.0415627597672485	0.0818330605564648	-0.0831255195344971	0	0	0	0	-0.0415627597672485	0	0.0818330605564648	0	0	0	0	0	0	0	0	-0.0831255195344971	0	0	0	0	-0.0415627597672485	0	0	0	-0.0415627597672485	0	0	0	0	0	0	0	0	0	0	0	0	0	0	0	0	0	-0.0415627597672485
266	0	0	0	0	0	0	0	0	0	0	0	0	0	0	0	0	0	0	0	0	0	0	0	-0.169491525423729	0	0	0	0	0	0	0	0	0	0	0	0	0	0	0	0	0	0	0	0	0	0	0	0	0
267	0	-0.0240124864929763	0	0	0	0	0	0	-0.0240124864929763	0	0	0	-0.0120062432464882	0	0	0	0	0	-0.0120062432464882	0	0	0	0	0	-0.0240124864929763	0	-0.0591541819731315	0	0	0	-0.0120062432464882	0	0	0	0.0128832775057975	0	-0.0120062432464882	0	0	-0.0360187297394645	-0.072037459478929	0	-0.0120062432464882	-0.0360187297394645	0	0	-0.0093751404685603	0	0
268	0	0	0	-0.00601684717208183	0	0	0	0.0202183582693085	0	0	0	0	0	0	0	0	0	0	0	0	0	0	0	0	0	0	0	0	0	0	0	0	0	0	0	0	0	0	0	0	0	0	0	0	0	0	0	0	0
269	0	0	0	0	0	0	0	0	0	0	0	0	0	0	0	0	0	0	0	0	0	0	0	0	0	0	0	0	0	0	0	0	0	0	0	0	0	0	0	0	0	0	0	0	0	0	0	0	0
270	0	0	0	0	0	0	0	0	0	0	0	0	0	0	0	0	0	0	0	0	0	0	0	0	0	0	0	0	0.0562429696287964	0	0	0	0	0	0	0	0	0	0	-0.0179694519317161	0	0	0	-0.0179694519317161	0	0.112485939257593	0	0	0
271	0	-0.148257968865827	0	0	0	0	-0.44477390659748	0	0	0	0	-0.148257968865827	0	0	-0.148257968865827	0	0.454545454545455	0	0	0	0	0	0	0	0	-0.0741289844329133	0	0	0	0	0	0	0	0	0	0	-0.0741289844329133	0	0	1.21537839477053	0	-0.0741289844329133	0	0	-0.148257968865827	-0.370644922164566	1.36363636363636	0.909090909090909	-0.22238695329874
272	0	0	0	0	0	0	0	0	0	0	0	0	0	0	0	0	0	0	0	0	0	0	0	0	0	0	0	0	0	0	0	0	0	0	0	0	0	0	0	0	0	0	0	0	-0.0564971751412429	0	0	0	0
273	0	0	0	0	0	0	0	0	0	0	0	0	0	0	0	0	0	0	0	0	0	0	0	0	0	0	0	0	0	0	0	0	0	0	0	0	0	0	0	0	0	0	0	0	0	0	0	0	0
274	0	0	0	0	0	0.261826519286025	0	0	0	0	-0.0726216412490922	-0.7682349540832	-0.290486564996369	0	0	0	0	-0.0553770374742197	0.668896321070234	-0.145243282498184	0	1.19837852148167	0.378409756073865	0	0	0.451031397322957	0	-0.173903328208529	-0.145243282498184	-1.18283408990996	-0.0726216412490922	0	-0.0726216412490922	0.334448160535117	-0.0726216412490922	0	0	0	0	0	0.015301549828404	-0.145243282498184	0	0	0.14912939039111	0.334448160535117	0	-0.246524969457621	0
275	0	0	0	-0.0421762969211303	0	0	0	0	0	0	0	0	-0.126528890763391	0	0	0	0	0	0	0	0	0	0	0	0	0	0	0	0	0	0	0	0	0	0	0	0	0	0	0	0	0	0	0	0	0	0	0	0
276	0	0	0	0	0	0	0	0	0	0	0	0	0	0	0	0	0	0	0	0	0	0	0	0	0	0	0	0	0	0	0	0	0	0	0	0	0	0	0	0	0	0	0	0	0	0	0	0	0
277	0	0	0	0	0	0	0	0	0	0	0	0	0	0	0	0	0	0	0	0	0	0	0	0	0	0	0	0	0	0	0	0	0	0	0	0	0	0	0	0	0	0	0	0	0	0	0	0	0
278	0	0	0	0	0	0	0	0	0	0	0	0	0	0	0	0	0	0	0	0	0	0	0	0	0	0	0	0	0	0	0	0	0	0	0	0	0	0	0	0	0	0	0	0	0	0	0	0	0
279	-0.0326797385620915	0	0	-0.0163398692810458	0	0	0	-0.0326797385620915	0	-0.0163398692810458	0.0512557662737058	0	0	0	0	0	0	0	0	0	0	0.0512557662737058	0	0	0	0.188683195813777	0.0512557662737058	0	-0.0326797385620915	0.03491589699266	0	0	0	-0.0163398692810458	0	0	-0.0816993464052288	-0.0163398692810458	0	0	0	0	0	0	0	0	0.0512557662737058	0	-0.0163398692810458
280	0	0	0	0	0	0	0	0	0	0	0	0	0	0	0	0	0	0	0	0	0	0	0	0	0	0	0	0	0	0	0	0	0	0	0	0	0	0	0	0	0	0	0	0	0	0	0	0	0
281	0	0	0	0	0	0	0	0	0	0	0	0	0	0	0	-0.00271983028259037	0	0	0	0.00635364381472775	0	0	0	0	0	0	-0.00271983028259037	0	-0.00271983028259037	0	0	0	0	0	0	0	0	0	0	0	0	0	0	0.00635364381472775	0	0	0	0	-0.00271983028259037
282	0	0	0	0	0	0	0	0	0	0	0	0	-0.00700133025274802	0	0	0	-0.00700133025274802	0	0	0	0	0	-0.014002660505496	-0.0210039907582441	-0.00700133025274802	0	0	0	0	0	0	-0.00700133025274802	0	0	0	0	-0.00700133025274802	0	0.0172711571675302	-0.00700133025274802	0	-0.014002660505496	0	-0.0210039907582441	-0.014002660505496	0	0	0	0
283	0	0	0	0	0	0	0	0	0	0	0	0	0	0	0	0	0	0	0	0	0	0	0	0	0	0	0	0	0	0	0	0	0	0	0	0	0	0	0	0	0	0	0	0	0	0	0	0	0
284	0	0	0	0	0	0	0	0	0	0	0	0	0	0	0	0	0	0	0	0.0649350649350649	0	0	0	0	0	0	-0.0243546030199708	-0.0487092060399415	-0.170513850494367	-0.0243546030199708	-0.0487092060399415	0	0	-0.0243546030199708	0	-0.146127618119825	-0.0974184120798831	0	0	-0.0730638090599123	-0.0243546030199708	0	-0.0243546030199708	0	0	0	0	-0.024386232374542	0
285	0	0	0	0	0	0	0	0	0	0	0	0	0	0	0	0	0	0	0	0	0	0	0	0	0	0	0	0	0	0	0	0	0	0	0	0	0	0	0	0	0	0	0	0	0	0	0	0	0
286	0	0	0	0	0	0	0	0	0	0	0	0	0	0	0	0	0	0	0	0	0	0	0	0	0	0	0	0	0	0	-0.0148588410104012	0	0	0	0	0	0	0	0	0	0	0	0	0	0	0.0248756218905473	0	0	0
287	0	0	0	0	0	0	0	0	0	0	0	0	0	0	0	0	0	0	0	0	0	0	0	0	0	0	0	0	0	0	0	0.0275770423205538	0	-0.182520862428259	0	0	0	0	0	0	0	0	0	-0.0196309383588536	0	0	0	0	0
288	0	0	0	0	0	0	0	0	0	0	0	0	0	0	0	0	0	0	0	0	0	0	0	0	0	0	0	0	0	0	0	0	0	0	0	0	-0.049800796812749	-0.249003984063745	0	0	0	0	0	0	0	0	0	0	0
289	0	0	0	0	0	0	0	0	0	0	0	0	0	0	0	0	0	0	0	0	0	0	0	0	0	0	0	0	0	0	0	0	0	0	0	0	0	0	0	0	0	0	0	0	0	0	0	0	0
290	0.337837837837838	0	0	0	0	0	0	-0.185528756957328	0	0	0	0	0	0	0	0	-0.0927643784786642	0	0	0	0	0	0	0	0	0	0	0	0	0	0	0	0	0	0	0	0	0	0	0	0	0	0	0	0	0	0	0	0
291	0	0	0	0	0	0	0	0	0	0	0	0	0	0	0	0	0	0	0	0	0	0	0	0	0	0	0	0	0	-0.010120433154539	-0.030361299463617	0	0	0	0	0	0	0	0	0	0	0	0	0	0	0	0	0	0
292	0	0	-0.0106236056517582	0	0	-0.0106236056517582	0	-0.0106236056517582	0	0	0.0419111483654652	0	0	0	0	0	0	0	0	-0.0106236056517582	0	0	0	0	0	0	0	0	0	-0.0106236056517582	0	0	0	0	0	0	0	0	-0.0106236056517582	0	0	0	0	0	0	0	0	0	0
293	0	-0.120409391932571	0	0	0	0	0	0	0	0	0	0	0	0	0	0	0	0	0	0	0	0	0	0	0	0	0	0	0	0	0	0	0	0.144092219020173	0	0	0	0	0	0	0	0	0	0	0	0.167775046107775	0	0	0
294	0	0	0	0	0	0	0	0	-0.0306184935701164	0	0	0	0	0	0	0	0	0	0	0	0	0	0	0	0.66095841283601	0	0	0	0	0	-0.0612369871402327	0	0	0	0	-0.091855480710349	0	0	0	-0.088384870607942	0	0	0	0	0	0	0	0	0
295	0	0	0	0	0	0	0	0	0	0	0	0	0	0	0	0	0	0	0	0	0	0	0	-0.101936799184506	0	0	0	0	0	0	0	0	0	0	0	0	0	0	0	0	0	0	0	0	0	0	0	0	0
296	0	0	0	0	0	0	0	0	0	0	0	0	0	0	0	0	0	0	0	0	0	0	0	0	-0.0819672131147541	0	0	0	0	0	-0.163934426229508	0	1.20481927710843	0	1.18013035749556	-0.163934426229508	0	0	0	0	0	0	0	0	0	0	0	0	0
297	0	0	0	0	0	0	0	0	0	0	0	0	0	0	-0.0881057268722467	0	0	-0.0881057268722467	0	0	0	0	0	0	0	0	0	0	0	0	0	0	0	0	0	0	0	0	-0.0881057268722467	0	0	0	-0.0881057268722467	0	-0.26431718061674	0	0	0	0
298	0	0	0	0	0	0	0	0	0	0	0	0	0	0	0	0	0	0	0	0	0	0	0	0	0	0	0	0	0.16273393002441	0	0	0	0	0	0	0	0	0	0	0	0	0	0	0	0	0	0	0	0
299	0	-0.00872752661895619	0	0	0	0	0	0	0	0	0	0	0	0	0	0	0	0	0	0	0	0	0	0	0	0	0	0	0	0	0	0	0	0	0	0	0	0	0	0	0	0	0	0	0	0	0	0	0
300	0	0	0	0	0	-0.0300661455201443	0	0	0	0	0	0	0	0	0	0	0	0	0	0	0	0	0	0	0	0.113636363636364	0	0	0	0	0	0	0	0	0	0	0	0	0	0	0	0	0	0	0	0	-0.0300661455201443	0	0
301	0	0	0	0	0	0	0	0	0	0	0	0	0	0	0	0	0	0	0	0	0	0	0	0	0	0	0	-0.0178412132024978	0	0	0	0	0	0	-0.00892060660124889	0	0	0	0	0	0	0	0	0	0	0	0	0	-0.00892060660124889
302	0	0	0	0	0	0	0	0	0	0	0	0	0	0	0	0	0	0	0	0	0	0	0	0	0	0	0	0	0	0	0	0	0	0	0	0	0	0	0	0	0	0	0	0	0	0	0	0	0
303	0	0	0	0	0	0	-0.033657612128869	0	0	0	0	0	0	0	0	-0.00842105263157895	0	0	0	0.0157927984838913	0	0	0	0	-0.00842105263157895	0	0	0	-0.00842105263157895	0	0	0	-0.0336842105263158	0	-0.0168421052631579	0	0	0	0	0	0	0	0	0	0	0.0157927984838913	0	0	0
304	0	0	0	0	0	0	0	0	0	0	0	0	0	0	0	0	0	0	0	0	0	0	0	0	0	0	0	0	0	0	0	0	0	0	0	0	0	0	0	0	0	0	0	0	0	0	0	0	0
305	0	0	0	0	0	0	-0.0335795836131632	0	0	-0.0335795836131632	0	0	0	0	0	0	0	0	0	0	0	0	0	0	0	0	0	0	0	0	0	0	0	0	0	0	0	0	0	0	0	0.070753312261375	0	0	0	0	0	0	0
306	0	0	0	0	0	0	0	0	0	0	0	0	0	0	0	0	-0.0450653447498873	0	-0.0450653447498873	0	0	0	0	0	0	0	0	0	0	0	0	0	0	0	0	0	0	0.166351145736371	0	0	0	0	0	0	0.107375567723305	0	0	0	0
307	0	0	0	0	0	0	0	0	0	0	0	0	0	0	0	0	0	0	0	0	0	0	0	0	0	0	0	0	0	0	0	0	0	0	0	0	0	0	0	0	0	0	0	0	0	0	0	0	0
308	0	-0.004737156706866	0	-0.114854517611026	0	0	0	0	0	0	0	0	-0.0382848392036753	0	0	0	0	0	0	-0.114854517611026	0	0	0	-0.002368578353433	-0.0382848392036753	0	0	0	0	0	0	0	0	0	0	0	0	0	0	-0.0382848392036753	0	0	0	0	0	0	0	-0.0765696784073507	-0.0382848392036753
309	0	0	0	0	0	0	0	0	0	0	0	0	0	-0.0069886085680341	0	0.0389105058365759	0	0	0	0	0	0	0	0	0	0	0	0	0	0	0	0	0	0	0	0	0	0	0	0	0	0	0	-0.0069886085680341	0	0	0	0	0
310	0	0	-0.0960078412144566	0	-0.0235654530458348	0	0	0	0	0	0	0	0	0	-0.0353481795687522	0	0	0	0	0	0	0	0	0	0	0	0	0	0	0	0.0672043010752688	-0.0235654530458348	-0.0471309060916696	0.0672043010752688	0.0336021505376344	0	0	0	0	0	0	0	0	0	0	0	0	0	0
311	0	0	0	0	0	0	0	0	0	0	0	0	0	0	0	0	0	0	0	0	0	0	0	0	0	0	0	0	0	0	0	0	0	0	0	0	0	0	0	0	0	0	0	0	0	0	-0.0626959247648903	0	0
312	0	0	0	0	0	0	0	0	0	0	0	0	0	0	0	0	0	0	0	0	0	0	0	0	0	0	0	0	0.027114967462039	0	0	0	0	0	0	0	0	0	0	0	0	0	0	0	-0.0062293652276833	0	0	0	0
313	0	0	0	-0.0059343659130022	0	0	0	0	0	0	-0.0118687318260044	0	0	0	0	-0.0059343659130022	0	0	0	0	0	0	-0.0059343659130022	0	0	0	0	0	0	0	0	0	0	0	0	0	0	0	-0.0059343659130022	-0.0118687318260044	0	0	0	0	0	0	-0.0059343659130022	0	0
314	0	0	0	0	0	0	0	0	0	0	0	0	0	0	0	0	0	0	0	0	-0.0246913580246914	0	0	0	0	0	0	0	0	0	0	0	0	0	0	0	0	0	0	0	0	0	0	0	0	0	0	0	0
315	0	0	0	0.0664893617021277	0	0	0	0	0	0	0	0	0	0	0	0	0	0	0	0	0	0	0	0	0	0	0	0	0	0	0	0	0	-0.0270562770562771	0	0	0	0	0	0	0	0	0	0	0	0	0	0	0
316	0	0	0	0	0	0	0	0	0	0	-0.0713775874375446	0	0	0	0	0	0	0	0	0	-0.35248191327183	0	0	0	0	0	-0.642398286937901	0	0	0.00440602391588985	0	0	0.197389871432222	0	0.340145046307311	0	0	0	0	0	0	0	0	0	0	0	0	0	0
317	0	0	0	0	0	0	0	0	-0.0522739153162572	0	0	0	0	0	0	-0.209095661265029	0	0	-0.0522739153162572	0	-0.104547830632514	0	0	0.155159038013964	0	-0.104547830632514	-0.0522739153162572	0	0	0	-0.0522739153162572	0	0	0	-0.0522739153162572	0	0	0	0	0	0	0	0	0	0	0	0	0	0
318	0	0	0	0	0	0	0	0	0	0	0	0	0	0	0	0	0	0	0	0	0	0	0	0	0	0	0	0	0	0	0	0	0	0	0	0	0	0	0	0	0	0	0	0	0	0	0	0	0
319	0	0	0	0	0	0	0	0	0	0	0	0	0	0	0	0	0	0	0	0	0	0	0	0	0	0	0	0	0	0	0	0	0	0	0	0	0	0	0	0	0	0	0	0	0	0	0	0	0
320	0	0	0	0	0	0	0	0	0	0	0	0	0	0	0	0	0	0	0	0	0	0	0	0	0	0	0	0	0	0	0	0	0	0	0	0	0	0	0	0	0	0	0	0	-0.0686341798215511	0	0	0	0
321	0	0	0	0	0	0	0	0	0	0	0	0	0	0	0	0	0	0	0	0	0	0	0	0	0	0	0	0	0	0	0	0	0	0	0	0	0	0	0	0	0	0	0	0	0	0	0	0	0
322	0	0	0	0	0	0	0	0	0	0	0	0	0	0	0	0	0	0	0	0	0	0	0	0	0	0	0	0	0	0	0	0	0	0	0	0	0	0	0	0	0	0	0	0	0	0	0	0	0
323	0	0	0	0	0	0	0	0	0	0	0	0	-0.00385884350460167	0	0	0	0	0	-0.00771768700920334	0	0	0	0	0	0	0	0	0	0	0	0	-0.00192942175230084	0	0	0	0	0	0	0	0	0	0	-0.00578826525690251	0	0	0	0	0	0
324	0	-0.0486381322957198	0	0	0.0881607733130352	0	0	0	0	-0.0972762645914397	0	0	0	0	0	0	0	0	0	0	0	0	0	0	0	0	-0.0972762645914397	0	0	0	0	0	0	0	0	0	0	0	0	0	0	0	0	0	0	0	0	0	0
325	0	0	0	0	0	0	0	0	0	0	0	0	0	0	0	0	0	0	0	0	0	0	0	0	0	0	0	0	0	0	0	0	0	0	0	0	0	0	0	-0.0240847784200385	0	0	0	0	0	0	0	0	0
326	0	0	-0.297397769516729	-0.0743494423791822	0	0	0.27027027027027	-0.148698884758364	0	0	-0.0743494423791822	-0.148698884758364	0	0	-0.0743494423791822	0	0	0	0	-0.0743494423791822	0	0	0	0	0	-0.0743494423791822	-0.446096654275093	0	0	0	0	0	0	0	-0.0743494423791822	0	0	0	0	-0.148698884758364	0	0	-0.0743494423791822	0	0	0	-0.0743494423791822	0	0
327	0	0	0	0	0	0	0	0	0	0	0	0	0	0	0	0	0	0	0	0	0	0	0	0	0	0	0	0	0	0	0	0	0	0	0	0	0	0	0	0	0	0	0	0	0	0	0	-0.0304599451720987	0
328	0	0	0	0	0	0	0	0	0	0	0	0	0	0	0	0	0	0	0	0	0	0	0	0	-0.103896103896104	0	0	0	0	0	0	0	0	0	0	0	0	0	0	0	0	0	0	0	0	0	0	0	0
329	-0.0453309156844968	0.306485129052705	-0.021662561477548	2.9505211049511	-0.362647325475975	-0.554802268952735	-0.407978241160471	2.22522645399915	0.125161466314717	0	-0.0453309156844968	0	0	0	-0.0453309156844968	0	0	0	0	0	0	0	0	0	-0.0906618313689937	0.612970258105408	-0.317316409791478	-0.271985494106981	0.023668354206949	-0.453309156844968	-0.407978241160471	-0.453309156844968	0.703632089474402	0	0	0	-0.0453309156844968	0	0	-0.181323662737987	-0.0453309156844968	0	0	0	-0.0906618313689937	0	-0.226654578422484	0.612970258105408	-0.498640072529465
330	0	0	0	0	-0.017611835153223	0	0.105988341282459	0.000158665181560602	0	0.0177705003347836	0	-0.017611835153223	0	0	0	0	0.0529941706412295	0	0	0	-0.017611835153223	0.0529941706412295	0	0	0	0	0	-0.017611835153223	0	0	0	0	0	-0.123282846072561	0	0.000158665181560602	0	0.0353823354880065	0	-0.017611835153223	0	0	0	0	0	0	0	0	0
331	0	-0.0761962816214569	0	0	0	0	0	0	0	-0.0457177689728741	0	0	-0.0304785126485827	0.0683526999316473	-0.0152392563242914	0	-0.0152392563242914	0	0	0	0	0	0	-0.0152392563242914	0	0	0	0	0	0	0	0	0	0	0	0	-0.0152392563242914	0	0	0	0	0	0	0	0	0	0	0	0
332	0	0	0	0	0	0	0	0	0	0	0	0	0	0	-0.0311915159076731	0	0	0	-0.0311915159076731	0	0	0	0	0	0	0	0	0	0	0	0	0	0	0	0	0	0	0	0	0	0	0	0	0	0	0	0	0	0
333	0	0	0	-0.058173356602676	0.452488687782805	0.226244343891403	-0.29086678301338	-0.174520069808028	-0.116346713205352	0.226244343891403	-0.116346713205352	0	0	-0.407213496218732	-0.116346713205352	0	-0.116346713205352	0	0	-0.058173356602676	0	-0.058173356602676	0	-0.116346713205352	-0.232693426410704	0	-0.29086678301338	0	-0.174520069808028	-0.058173356602676	-0.064622439121977	-0.349040139616056	-0.058173356602676	-0.122795795724653	-0.058173356602676	-0.232693426410704	0.109897630686051	-0.058173356602676	0.336141974577453	-0.465386852821408	-0.174520069808028	-0.349040139616056	-0.523560209424084	0.672283949154907	-0.588182648546061	0.219795261372101	0.051724274083375	0	0.109897630686051
334	-0.28957528957529	-0.0965250965250965	-0.28957528957529	0	-0.0965250965250965	0	-0.28957528957529	0	0.36401948166654	0	0.557069674716733	0	0	-0.0965250965250965	-0.28957528957529	-0.193050193050193	0.170969288616347	-0.675675675675676	0	-0.193050193050193	0.170969288616347	-0.28957528957529	-0.675675675675676	0.267494385141444	-0.193050193050193	0.824564059858177	-0.28957528957529	-0.386100386100386	-0.28957528957529	1.30718954248366	-0.579150579150579	-0.0965250965250965	1.16650263709087	-0.386100386100386	-0.482625482625483	0.65359477124183	-0.28957528957529	-0.482625482625483	-0.193050193050193	-0.0965250965250965	0	-0.193050193050193	0	-0.28957528957529	0	-0.675675675675676	0.921089156383274	-0.0965250965250965	0.460544578191637
335	-0.0264936948370406	0.00444562994576331	0	0	0	0	0	0	0	0	0	0	0	0	0	0	0	0	0	0	0	0	0	0	0	0	0	0	0	0	0	0	0	0	0	0	0	0	0	0	0	0	0	0	0.00207047407615937	0	0	0	0
336	0	0	0	0	0.139664804469274	0	0	0	0	0	0	0	0	0	0	0	0	0	0	0	0	0.139664804469274	0	0	0	0	0	0	0	0	0	0	0	0	0	0	0	0	0	0	0	0	0	0	0	0	0	0	0
337	0	0	0	0	0	0	0	0	0	0	0	0	0	0	0	0	0	0	0	0	0	0	0	0	0	0	0	0	0	0	0	0	0	0	0	0	0	0	0	0	0	0	0	0	0	0	0	0	0
338	0	0	0	0	0	0	0	0	0	0	0	0	0	0	0	0	0	0	0	0	0	0	-0.0157405949944908	0	0	0	0	0	0	0	0	0	0	0	0	0	0	0	0	0	0	0	0	0	0	0	0	0	0
339	-0.033311125916056	0	0	0	0	0.1	0	0	0	0	0	0	0	0	-0.0666222518321119	0	0	0	0	-0.732844770153231	0.1	0	-0.0999333777481679	0	0	0	0	0	0	0	-0.0999333777481679	0	0	0	0	0	0	0	0	0	0	-0.13311125916056	0	0	0	0	0	0	0.1
340	0	0	0	-0.0364830353885443	0.105374077976818	0	0	0	0	-0.218898212331266	0	0	0.105374077976818	0.36037088907505	-0.004075028188815	0	0	0.210748155953635	-0.004075028188815	0	0	0	-0.454096537417793	-0.0364830353885443	0	0.0688910425882737	0	0	0.105374077976818	0	0.174265120565091	-0.145932141554177	-0.0364830353885443	0	0	0	0.174265120565091	0	0.449829290918184	0	1.11448176597882	-0.0364830353885443	0.0324080071997293	0	0	0	-0.218898212331266	0.137782085176546	0.105374077976818
341	0	0	0	0	0	0	0	0	0	0	0	0	0	0	0	0	0	0	0	0	0	0	0	0	0	0	0	0	0	0	0	0	0	0	0	0	0	0	0	0	0	0	0	0	0	0	0	0	0
342	0	0	0	0	0	0	0	0	0	0	0	0	0	0	0	0	0	0	0	0	0	0	0	0.393700787401575	0	0	0	0	0	0	0	0	0	0	0	0	0	0	0	0	0	0	0	0	0	0	0	0	0
343	0	0.051044986289187	0	0	-0.143129770992366	0	0	0	-0.190839694656489	0.343974653524049	-0.143129770992366	0	0	-0.0477099236641221	-0.0954198473282443	-0.238549618320611	0	0	-0.0477099236641221	0	0	-0.0954198473282443	0	-0.0954198473282443	-0.0477099236641221	0	0.0987549099533087	0	-0.286259541984733	-0.378344326687913	0.58252427184466	-0.143129770992366	0.197509819906618	0	0.194174757281553	0	-0.0477099236641221	-0.0954198473282443	-0.0477099236641221	0	0	0.194174757281553	0	-0.0477099236641221	0	0	0	-0.143129770992366	-0.190839694656489
344	0	0	0	0	0	-0.0383729854182655	0	0	0	0	0	0	0	0	0	0	0	0	0	0	0	0	0	0	0	0	0	0	0	0	0	0	0	0	0	0	0	0	0	0	0	0	0	0	0	0	0	0	0
345	0	0	0	0	0	0	0	0	0	0	0	0	0	0	0	0	0	0	0	0	0	0	0	0	0	0	0	0	0	0	0	0	0	0	0	0	0	0	0	0	0	0	0	0	0	0	0	0	0
346	0	0	0	0	0	0	0	0	0	0	0	0	0	0	0	0	0	0	0	0	0	0	0	0	0	0	0	0	0	0	0	0	0	0	0	0	0	0	0	0	0	0	0	0	0	0	0	0	0
347	0	0	0	0	0	0	0	0	0	0	0	0	0	0	0	0	0	0	0	0	0	0	0	0	0	0	0	0	0	0	0	0	0	0	0	0	0	0	0	0	0	0	0	0	0	0	0	0	0
348	0	0	0	0	-0.0248323814253787	0	0	0	0	0	0	0	0	0	0	0	0	0	0	0	0	0	0	0	0	0	0	0	0	0	0	0	0	0	0	0	0	0	0	0	0	0	0	0	0	0	0	0	0
349	0	0	0	0	0	0	0	0	0	0	0	0	0	0	0	0	0	0	0	0	0	0	0	0	0	0	0	0	0	0	0	0	0	0	0	0	0	0	0	0	0	0	0	0	0	0	0	0	0
350	0	0	0	0	0	0	0	0	0	0	0	0	0	0	-0.0251193167545843	0	0	-0.0753579502637528	0	0	-0.0251193167545843	0	0	0	0	0	-0.0251193167545843	0	0	0	0	0	0.0834028356964137	0	-0.0502386335091686	0	0	0	0	0	0	0	0	0	0	0	0	0	0
351	0	0	0	0	0	0	0	-0.132450331125828	0	0	0	0	0	0	0	0	0	0	0	0	0	0	0	0	0	0	0	0	0	0	0	0	0	0	0	0	0	0	0	0	0	0	0	0	0	0	0	0	-0.0883002207505519
352	0	0	0	0	0	0	0	0	0	0	-0.0290107339715695	0	0	0	0	0	0	0	-0.0290107339715695	0	0	0	0	0	0	0	0	0	0	0	0	0	0	-0.058021467943139	0	0	0	0	0	0	0	0	0	0	0	0.0824402308326463	0	-0.0290107339715695	0
353	-0.076103500761035	0	0	0	0	0	0	0	0	0	0	0	-0.076103500761035	0	0	0	0	0	0	0	0	0	0	0	0	0	0	0	0	0	0	0	0	0	0	0	0	0	0	0	0	0	0	0	0	-0.684931506849315	0	0	0
354	-0.0119853778390364	-0.00599268891951819	0	0	0	0	0	0	0	0.018723085564501	0	0	0	0	0	0	0	-0.00599268891951819	0	0	0	0	0	-0.00599268891951819	0	0	0	0	0	0	0	0	0	0	0	0	0	0	0	0	0	0	0	0	0	0	0	0	0
355	0	0	0	0	0	0	0	0	0	0	0	0	0	-0.0488997555012225	0	0	0	0	0	0	0	0	0	0	0	0	0	0	0	0	0	0	0	0	0	0	0	0	0	0	0	0	0	0	0	0	0	0	0
356	0	0	0	0	0	0	0	0	0	0	0	0	0	0	0	0	0	0	0	0	0	0	0	0	0	0	0	0	0	0	0	0	0	0	0	0	0	0	0	0	0	0	0	0	0	0	0	0	0
357	0	0	0	0	0	0	0	0	0	0	0	0	0	0	0	0	-0.0146284376828555	0	0	0	0	0	0	0	0	0	0	0	0	0	0	0	0	0	0	0	0	0	0	0	0	0	0	0	0	0	0	0	0
358	0	0	0	0	0	0	0	0	0	0	0	0	-0.0554938956714761	0	0	0	0	0	0	0	0	0	0	-0.0554938956714761	0	-0.0554938956714761	0	0	0	0	0	0	0	0	-0.110987791342952	0	0	0	0	0	0	0	0	0	0	0	0	0	0
359	0	0	0	0	0	0	0	0	0	0	0	0	0	0	0	0	0	0	0	0	0	0	0	0	0	0	0	0	0	0	0	0	0	0	0	0	0	0	0	0	0	0	0	0	0	0	0	0	0
360	0	-0.0246426811237063	0	0	0	0	0	0	0.0330274457505728	0	0	0	0	0	0	0	0	0	0	-0.0492853622474125	0	0	0	0	-0.0739280433711188	0	0	0	0	0	0	0	0	0	0	0	0	0	0	0	0	0	0	0	0	0	0	0	0
361	0	0	0	0	0	0	0	0	0	0	0	0	0	0	0	0	0	0	0	0	0	0	0	0	0	0	0	0	0	0	0	0	0	0	0	0	0	0	0	0	0	0	0	0	0	0	0	0	0
362	0	0	0	0	0	0	0	0	0	-0.0816993464052288	0	0	0	0	0	-0.163398692810458	0	0	0	0	0	0	0	0	0	0	0	0	-0.0816993464052288	-0.163398692810458	0	0.497512437810945	-0.0816993464052288	0	-0.163398692810458	0	0	0	0	0	0	0	-0.326797385620915	0	0	0	0	0	0
363	0	0	0	0	0	0	0	0	0	0	0	0	0	0	0	0	0	0	0	0.165289256198347	0	0	0	0	0	0	0	0	0	0	0	0	0	0	0	0	0	0	0	0	0	0	0	0	0	0	0	0	0
364	0	0	0	0	0	0	0	0	0	0	0	0	0	0	0	0	0	0	0	0	0	0	0	0	0	0	0	0	0	0	0	0	0	0	0	0	0	0	0	0	0	0	0	0	0	0	0	0	0
365	0	0	0	0	0	0	0	0	0	0	0	0	0	0	0	0	0	0	0	0	0	0	0	0	0	0	0	0	0	0	0	0	0	0	0	0	0	0	0	0	0	0	0	0	0	0	0	0	0
366	0	0	0	-0.0886524822695035	0	0	0	0	0	0	0	0	0	0	0	0	0	0	0	0	0	0	0	0	0	0	0	0	0	0	0	0	0	0	0	0	0	0	0	0	0	0	0	0	0	0	0	0	0
367	0	0	0	0	0	0	0	0	0	0	0	0	0	0	0	0	0	0	0	0	0	0	0	0	0	0	0	0	0	0	0	0	0	0	0	0	0	0	0	0	0	0	0	0	0	0	0	0	0
368	0	0	0	0	0	0	0	0	0	-0.000133472500660689	0	0	0	0	0	-0.000800835003964133	0	0	0	0	0	0	0	0	0	0	0	0	0	0	0	0	0	0	-0.000266945001321378	0	0	0	0	0	0	0	0	0	-0.000266945001321378	-0.000133472500660689	0	0	0
369	0	0	0	0	0	0	0	0	0	0	0	0	0	0	0	0	0	0	0	0	0	0	0	0	0	0	0	0	0	0	0	0	0	0	0	0	0	0	0	0	0	0	0	0	0	0	0	0	0
370	0.00596516344547841	-0.00618142481842065	-0.0123628496368413	-0.00618142481842065	-0.0216349868644723	0	0	0	0	0	0	0	0	0	0	0	0	0	0	0	0	0	0	-0.00309071240921032	0	0	0	-0.00309071240921032	0	0	0	0	0	0	0	0	0	0	0	0	0	0	0	-0.00309071240921032	0	0	0	0	0
371	0	0	0	0	0	0	0	0	0	0	0	0	0	0	0	0	0	0	0	0	0	0	0	0	0	0	0	0	0	0	0	0	0	0	0	0	0	0	0	0	0	0	0	0	0	0	0	0	0
372	0	0	0	0	0	0	0	0	-0.000708978503771766	0	0	0	0	0	0	0	0	0	0	0	0	0	0	0	0	0	0	0	0	0	0	0	0	0	0	0	0	0	0	0	0	0	0	0	0	0	0	0	0
373	0	0	0	-0.000490277791396605	0	0	0.00095435349706974	0	0	0	0	0	0	0	0	-0.000163425930465535	0	0	0	0	0	0	0	0	0	0	0	0	0	0	0	0	-0.00032685186093107	0	0	-0.000490277791396605	0	0	0	-0.000163425930465535	0	0	0	0	-0.00032685186093107	0	0	0	-0.000163425930465535
374	0	0	0	0	0	0	0	0	0	0	0	0	0	0	0	0	0	0	0	0	0	0	0	0	0	0	0	0	0	0	0	0	0	0	0	0	0	0	0	0	0	-8.50152177239726e-05	0	0	0	0	-0.000170030435447945	0	0
375	0	0	0	0	-0.000358437070995631	0	0	0	0	0	0	0	0	0	0	0	0	0	0	0	0	-0.000358437070995631	0	0	0	0	0	0	0	0	0	0	0	0	0	0	0	0	0	0	0	0	0	0	0	0	0	0	0
376	0	0	0	0	0	0	0	0	0	0	0	0	0	0	0	0	0	0	0	0	0	0	0	0	0	0	0	0	0	0	0	0	0	0	0	0	0	0	0	0	0	0	0	0	0	0	0	0	0
377	0	0	0	-0.000251769942697161	0	0	-0.000251769942697161	0	0	0	0	0	0	0	0	0	0	0	0	0	0	0	0	0	0	0	0	0	0	0	0	0	0	0	0	0	0	0	0	0	0	0	0	0	0	-0.000503539885394322	-0.0149657191399194	0	0
378	0	0	0	0	0	0	0	0	0	0	0.00126328821288933	0	0	0	0	0	0	0	0	0	-0.000282955069564504	0	0	0	0	0	0	0	0	0	0	-0.000141477534782252	0	0	0	0	0	0	0	0	0	0	0	0	-0.000141477534782252	0	0	0	0
379	0	0	0	0	0	0	0	0	0	0	0	0	0	0	0	0	0	0	0	0	0	0	0	0	0	0	0	0	0	0	0	0	0	0	0	0	0	0	0	0	0	0	0	0	0	0	0	0	0
380	0	0	0	0	0	0	0	0	0	0	0	0	0	0	0	0	0	0	0	0	0	0	0	0	0	0	0	-0.000582367089271051	0	0	0	0	0	0	0	0	0	-0.000582367089271051	0	0	0	0	0	0	-0.000582367089271051	0	0	0	0
381	0	0	0	0	0	0	0	0	0	0	0	0	0	0.0150670483652253	0	0.00753352418261263	0	-0.00525306647755627	0	0	0	0	0	0	0	0	0	0	0	0	0	0	0	0	0	0	0	0	0	0	0	0	-0.00262653323877814	0	0	0	0	0	0
382	0	0	0	0	0	0	0	0	0	0	0	0	0	0	0	0	0	0	0	0	0	0	0	0	0	0	0	0	0	0	0	0	0	0	0	0	0	0	0	0	0	0	0	0	0	0	0	0	0
383	0	0	0	0	0	0	0	0	0	0	0	0	0	0	0	0	0	0	0	0	0	0	0	0	0	0	0	0	0	0	0	0	0	0	0	0	0	0	0	0	0	0	0	0	0	0	0	0	0
384	0	0	-0.00277184910053497	0.00488269329362076	0	0	0	0	0.00943488413351693	0	0	0	-0.000923949700178322	0	0	0	-0.000923949700178322	0	0	0.00270429143953953	-0.000923949700178322	0	-0.000923949700178322	0.010952281080149	0	0.00059344724645374	0	0	0	0.00488269329362076	0	0	0	-0.00125445215390291	0	-0.000923949700178322	0	0	0	-0.000923949700178322	0	0	0	0	0	-0.000923949700178322	0	0	0.00151739694663206
385	0	0	0	0	0	0	0	0	0	0	0	0	0	0	0	0	0	0	0	0	0	0	0	0	0	0	0	0	0	0	0	0	0	0	0	0.000278453321245184	0	0	0	0	0	0	0	0	0	0	0.00107431484134069	0	0
386	0	0	-0.016982520792122	0	0	-0.0010001300169022	0	0	0	0	0	-0.0199927555904362	0	0	0	-0.00200026003380439	0	0	0	0	0	0	0	0	-0.0160020802704352	0	0	-0.00700091011831538	0	0	0	0	0	0	0	0	-0.0010001300169022	0	0	0	0	0	0	0	-0.0010001300169022	0	-0.0010001300169022	0	0
387	0	0	0	0	0	0	0	0	0	0	0	0	0	0	0	0	0	-0.00354572208630288	0	0	0	0	0	-0.00354572208630288	-0.00531858312945431	0	0	0	0	0	0	0	0	0	0	0	0	0	0	0	0	0	0	0	0	0	0	0	0
388	0	0	0	0	0	0	0	0	0	0	0	0	0	0	0	0	0	0	0	0	0	0	0	0	0	0	0	0	0	0	0	-0.00132340777502068	0	0	0	0	0	0	0	0	0	0	0	0	0	0	0	0	0
389	0	0	0	0	-0.000193490028007682	0	0	0	-0.000290235042011522	0	0	-0.000193490028007682	0	0	0	0	0	0	0	0	0	0	0	0	0	0	0	0	0	0	0	0	0	0	0	0	0	0	0	0	0	0	0	0	0	0	0	0	0
390	0	0.00679301677875144	0	0	0	0	0	0	0	0	0	0	0	0	0	0	0	0	0	0	0	0	0	0	0	0	0	0	0	0	0	0	0	0	0	0	0	0	0	0	0	0	0	0	0	0	0	0	0
391	0	0	0	0	0	0	0	0	0	0	0	0	0	0	0	0	0	0	0	0	0	0	0	0	0	0	0	0	0	0	0	0	0	0	0	0	0	0	0	0	0	0	0	0	0	0	0	0	0
392	0	0	0	0	0	0	0	0	0	0	0	0	0	0	0	0	0	0	0	0	0	0	0	0	0	0	0	0	0	0	0	0	0	0	0	0	0	0	0	0	0	0	0	-0.0141823854772373	0	0	0	0	0
393	0	0	0	0	0	0	0	0	0	0	0	0	0	0	0	0	0	0	0	0	0	0	0	0	0	0	0	0	0	0	0	0	0	0	0	0	0	0	0	0	0	0	0	0	0	0	0	0	0
394	0	0	0	0	0	0	0	0	0	0	0	0	0	0	0	0	0	0	0	0	0	0	0	0	0	0	0	0	0	0	0	0	0	0	0	0	0	0	0	0	0	0	0	0	0	0	0	0	0
395	0	0	0	0	0	0	-0.000225622096525645	0	0	0	0	0	0	0	0	0	0	0	0	0	0	0	0	0	0	0	0	0	0	0	0	0	0	0	0	0	0	0	0	0	0	0	0	0	0	0	0	0	0
396	0	0	0	0	0	0	0	0	0	0	0	0	0	0	0	0	0	0	0	0	0	0	0	0	0	0	0	0	0	0	0	0	0	0	0	0	0	0	0	0	0	0	0	0	0	0	0	0	0
397	0	-0.00181054461181924	0	0	0	0	0.00756715853197124	0	0	0	0	0	0	0	0	0	0	0	0	0	0	-0.00181054461181924	0	0	0	0	0	-0.00362108922363847	0	0	0	0	0	0	0	0	0	0	0	0	0	0	0	0	0	0	0	0	0
398	0	0	0	0	0	0	0	0	0	0	0	0	0	0	0	0	0	0	0	0	0	0	0	0	0	0	0	0	0	0	0	0	0	0	0	0	0	0	0	0	0	0	0	0	0	0	0	0	0
399	0	0	0	0	0	-0.000208094458236483	0	0	0	0	0	0	0	0	0	0	0	0	0	0	0	0	0	-0.000624283374709448	0	0	0	0	0	0	0	0	-0.000416188916472965	-0.000208094458236483	0	0	0	0	0	0	0	0	0	0	0	0	0	0	0
400	0	0	0	0	0	0	0	0	0	0	0	0	0	0	0	0	0	0	0	0	0	0	0	0	0	0	0	0	0	0	0	0	0	0	0	0	0	0	0	0	0	0	0	0	0	0	0	0	0
401	0	0	0	0	0	0	0	0	0	0	0	0	0	0	0	0	0	0	0	-0.0104253544620517	0	0	0	0	0	0	0	0	0	0	0	-0.0104253544620517	0	0	0	0	0	0	0	0	0	0	0	0	0	0	0	0	0
402	0	0	0	0.00879275477006946	0	0	0	0	0	0	0	0.00879275477006946	0	0	0	0	0	0	-0.00220541208124738	0	0	0	0.0043819306075747	0	0	0	-0.00220541208124738	0	0	0	0	0	0	0	-0.00220541208124738	0	0	0	0	0.00879275477006946	0	0	0	0.00879275477006946	0	0.00879275477006946	0	-0.00220541208124738	-0.00441082416249476
403	0	0	0	0	-0.000161417113119499	0	0	0	0	0	-0.000161417113119499	0	0	0	0	0	0	0	0	0	-0.000161417113119499	0.000605173018966122	-0.000484251339358496	0.00165410194377887	-0.000484251339358496	0.000605173018966122	0	-0.00205962089982558	0	-0.000968502678716992	0	0	-0.000484251339358496	0	0	0	0	0	-0.00145275401807549	0	0	0.000403260472334746	0	0	0	0	0	0	0
404	0	0	0	0	0	0	0	0	0	0	0	0	0	0	0	0	0	0	0	0	0	0	0	0	0	0	0	0	0	0	0	0	0	0	0	0	0	0	0	0	0	0	0	0	0	0	0	0	0
405	0	-0.0038855190599115	0	0	-0.000174998031272148	0	0	0	-0.000349996062544296	0	0	0	0	0	0	0	0	0	0	0	0	0	0	0	0	0	-0.000349996062544296	0.000489431721892199	0	0	0	0	0	0	0	0	0	0	0	0	0	0	0	0	0	0	0	0	0
406	0	0	0	0	0	0	0	0	0	0	0	0	0	0	0	0	0	0	0	0	0	0	0	0	0	0	0	0	0	0	0	0	0	0	0	0	0	0	0	0	0	0	0	0	0	0	0	0	0
407	0	0	0	0	0	0	0	0	0	0	0	0	0	0	0	0	0	0	0	0	0	0	0	0	0	0	0	0	0	0	0	0	0	0	0	0	0	0	0	0	0	0	0	0	0	0	0	0	0
408	0	0	0	0	0	0	0	0	0	0	0	0	0	0	0	0	0	0	0	0	0	0	0	0	0	0	0	0	0	0	0	0	0	0	0	0	0	0	0	0	-0.00231755081230156	0	0	-0.00231755081230156	0	0	0	0	0
409	-0.00340844912396013	-0.0153994764178018	-0.00261704104306522	-0.00839971440971007	-0.00060854432072344	0	-0.0153994764178018	0	-0.00559980960647338	-0.00699976200809172	0.00359131288413159	-0.00979966681132841	-0.00139995240161835	0.00219136048251325	0	-0.00139995240161835	0	0	0	-0.00279990480323669	0	0	-0.00139995240161835	0.00998253057149988	0	0	0	0	0	0	0	0	0	-0.00139995240161835	0	0	0	0	0	0	-0.00139995240161835	0	-0.00279990480323669	0	0	0	0	0	0
410	0	0	0	0	0	0	0	0	0	0	0	0	0	0	-0.00109493047191503	0	0	0	0	0	0	0	0	0	0.00269987549937564	0	0	0	0	0	0	0	0	0	0	0	0	0	0	0	0	0	0	0	0	0	0	0	0
411	0	0	0	0	0	-0.00760649087221095	0	0	-0.00253549695740365	0	0	0	0	0	0	0	0	0	0	0	0	0	0	0	0	0	0	0	0	0	0	0	0	0	0	0	0	0	0	0	0	0	0	0	0	0	0	0	0
412	0	0	0	0	0	0	0	0	-0.00175183504721195	0	0	0	0	0	0	0	0	0	0	0	0	0	0	0	0	0	0	0	0	0	0	0	0	0	0	0	0	0	0	0	0	0	0	0	0	0	0	0	0
413	0	0	0	0	0	0	0	0	0	0	0	0	0	0	0	0	0	0	-0.00420804578353812	0	0	0	0	0	0	0	0	0	0	0	0	0	0	0	-0.00420804578353812	0	0	0	0	0	0	0	0	0	0	0	0	0	0
414	0	0	0	0	0	0	0	0	0	0	0	0	0	0	0	0	0	0	0	0	0	0	0	0	0	0	0	0	0	0	0	0	0	0	0	0	0	0	0	0	0	0	0	0	0	0	0	0	0
415	0	0	0	0	0	0	0	0	0	0	0	0	0	0	0	0	0	0	0	0	0	0	0	0	-0.00224502166445906	0	0	0	0	0	0	0	0	0	-0.00224502166445906	0	0	0	0	0	-0.00224502166445906	0	0	0	0	0	0	0	0
416	0	0	0	0	0	0	0	0	0	0	0	0	0.00117340592804675	0	0	0	0	0	0	0	0	0	0	-0.000853346683468115	0	0	-0.00110218522786822	0	0	0	0	0	0	0	0.00117340592804675	0	0	0	0	0	0	0	0	0	0	0	0	0	0
417	0	0	0	0	0	0	0	0	0	0	0	0	0	0	0	0	0	0	0	0	0	0	0	0	0	0	0	0	0	0	0	0	0	0	0	0	0	0	0	0	0	0	0	0	0	0	0	0	0
418	0	0	0	0	0	0	0	0	0	0	0	0	0	0	0	0	0	0	0	0	0	0	0	0	0	0	0	0	0	0	0	0	0	0	0	0.0205044084478163	0	0	0	0	0	0	0	0	0	0	0	0	0
419	0	0	0	0	0	0	0	0	0	0	-0.00686577411603158	0	0	0	0	0	0	0	0	0	0	0	0	0	0	0	0	0	0	0	0	0	0	0	0	0	0	0	0	0	0	0	0	0	0	0	0	0	0
420	-0.0112365264432361	-0.0074459019674887	-0.00489133093114637	0.00343746635020306	-0.01793488008087	-0.0070927438419445	-0.00489133093114637	-0.0163044364371546	-0.00489133093114637	-0.00326088728743091	-0.0059920373865454	-0.00652177457486182	-0.00326088728743091	-0.00815221821857728	-0.00489133093114637	-0.0163044364371546	-0.00652177457486182	0	0	0	0.00506790999391851	-0.00163044364371545	0	-0.00163044364371545	0	0	-0.00163044364371545	0	0	0	0	-0.00163044364371545	0	0	-0.00978266186229273	-0.00326088728743091	-0.00163044364371545	0	0	0	-0.00163044364371545	0	0	0	-0.00326088728743091	0	-0.00163044364371545	0	0
421	0	0	0	0	0	0	0	-0.0619195046439628	0.152786163602807	0	0	0.0454333294794227	0	0	-0.0309597523219814	0	-0.278637770897833	0	-0.0309597523219814	-0.0619195046439628	0	0	0	0	0	0	0	0	0	0	0	0	0	0	0	-0.0619195046439628	0	0	-0.0309597523219814	0	0	-0.0309597523219814	0	0	-0.156811359617007	-0.0309597523219814	0	0.353018254692137	0
422	0	0	0	0	0	0	0	0	0	0	0	0	0	0	0	0.0581395348837209	0	0	0	0	0	0	0	0	0	0	0	0	0	-0.0298195914715968	0	0	0	0	0	0.116279069767442	0	0	0	0	0	0	0	0	0	0	0	0	0
423	0	0	0	0	0	0	0	0	0	0	0	0	0	0	0	0	0	0	0	0	0	0	0	0	0	0	0	0	0	0	0	0	0	0	0	0	0	0	0	0	0	0	0	0	0	0	0	0	0
424	0	0	0	0	0	0	0	0	0	0	0	0	0	0	0	0	0	0	0	0	0	0	0	0	0	0	0	0	0	0	0	0	0	0	0	0	0	0	0	0	0	0	0	0	0	0	0	0	0
425	0	0	0	0	-0.000557485073337161	0	0	0	0	0	0	0	0	0	0	-0.000557485073337161	0	0	0	0	0	0	0	0	0	0	0	0	0	0	0.00244851986973874	0	0	0	0	0	0	0	0	0	-0.000557485073337161	0	0	0	0	0	0	-0.000557485073337161	0
426	0	0	0	0	0	0	0	0	0	0	0	0	0	0	0	0	0	0	0	0	0	0	0	0	0	0	0	0	0	0	0	-0.00241893542651879	0	0	0	0	0	0	0	-0.00120946771325939	0	0	0	0	0	0	0	0	0
427	0	0	0	0	0	0	0.0249504046509675	0	-0.0216746581135401	0	0	0	-0.00244282831841	0	0	-0.00358654328957751	0	-0.00358654328957751	0	0	0	0.0117479464638249	0	0	-0.01434617315831	0	0	0	0	0	0	-0.0107596298687325	0	-0.0490678910829176	0	0	-0.0192318297951301	-0.01434617315831	0	0	-0.0107596298687325	0	-0.0107596298687325	0	-0.02656031475036	0.00473025826074499	-0.235400363125019	-0.00358654328957751	0
428	0	0	0	0	0	0	0	0	0	0	0	0	0	0	0	0	0	0	0	0	0	0	0	0	0	0	0	0	0	0	0	0	0	0	0	0	0	0	0	0	0	0	0	0	0	0	0	0	0
429	0	0	0	0	0	0	0	0	0	0	0	0	0	0	0.0662836803586958	0	0	-0.00618008775724615	0	0.00981424805797459	0	0.107847009688407	0	0.0654350378731899	0	-0.00618008775724615	0	0	0	-0.0123601755144923	0	-0.0185402632717385	-0.00618008775724615	0.233385640163047	0	0	0	0	0	0	0	0	0	0	0	0	0	0	0
430	0	0	0	0	0	0	0	0	-0.00883080183680678	0	0	0	0	0	0	0	0	0	0	0	0	0	0	0	0	0	0	0	0	0	0	0	0	0	0	0	0	-0.00883080183680678	0	0	0	0	0	0	0	0	0	0	0
431	0	0	0	0	0	0	0	0	0	0	0	0	0	0	0	0	0	0	0	0	0	0	0	0	0	0	0	0	0	0	0	0	0	0	0	0	0	0	0	0	0	0	0	0	0	0	0	0	0
432	0	0	0	0	0	0	0	-0.0191314329443275	0	0	0	0	0	0	0	0	0	0	0	0	0	0	0	0	0	0	0	0	0	0	0	0	0	0	0	0	0	0	0	0	0	0	0	0	-0.0191314329443275	0	0	0	0
433	0	0	0	0	0	0	0	0	0	0	0	0	0	0	0	0	0	0	0	0	0	0	0	0	0	0	0	0	0	0	0	0	0	0	0	0	0	0	0	0	0	0	0	0	0	0	0	0	0
434	0	0	0	0	0	0	0	0	0	0	0	0	0	0	0	0	0	0	0	0	0	0	0	0	0	0	0	0	0	-0.000571668672270925	0	0	0.000961483929593217	0	0	0	0	0	0	0	0	0	0	-0.000285834336135463	0	-0.000285834336135463	0	0	0.00366408230342426
435	0	0	0	-0.0103939299449122	0	0.0165747863441924	0	0	0	0	0	0	0	0	0	0	0	0	0	0	0	0	0	0	0	0	0	0	0	-0.23906038873298	0	0	0	0	0	0	0	0	0	0	0	0	0	0	0	0	0	0	0
436	0	-0.00456996618225025	0	0	0	0	0	0	-0.00228498309112513	0	0	0	0	0	0	0	0	0	-0.00228498309112513	0	0	0	0	0	0	0	0	0	0	0	0	0	0	0	0	0	0	-0.00456996618225025	0	0	0	0	0	0	-0.0091399323645005	0	0	0	0
437	-0.000214633727543946	0	0	0	0	0	0	0.000804734264301114	0	0	0	0	-0.000858534910175785	0	0	0	0.000375466809213221	0	0	0	0	0	0	0	0	0	0	0	0	0	0	0	0	0	0	0	0	0	0	0	-0.000214633727543946	0	0	-0.000429267455087892	0	0	0	-0.000643901182631839	-0.000214633727543946
438	0	0	0	0	0	0	0	0	0	0	0	0	0	0	0	0	0	0	0	0	0	-0.000161626610205104	0	0	0	0	0	0	-0.000161626610205104	0	0	0	0	0	0	0	0	0	0	0	0	0	0	0	-0.000323253220410208	0	0	0	0
439	0	0	0	0	0	0	0	0	0	0	0	0	0	0	0	0	0	0	0	0	0	0	0	-0.00526555972899919	0	0	-0.00702074630533226	0	0	0	0	0	0	0	0	0	0	0.00510099979596001	0	0	0	0	0	0	0	0	0	0	0
440	0	0	0	0	0	0	0	0	0	0	0	0	0	0	0	0	0	0	0	0	0	0	0	0	0	0	0	0	0	0	0	0	0	0	0	0	0	0	0	0	0	0	-0.00523834468308015	0	0	0	0	0	0
441	0	0	0	0	0	0	0	0	0	0	0	0.0431965442764579	0	0	0	0	0	0	0	0	0	0	0	0	0	0	0	0	0	0	0	0	0	0	0	-0.00930665425779432	0	0	0	-0.00930665425779432	0	-0.00930665425779432	0	-0.00930665425779432	0	0	0	0	0
442	0	0.00899202901506367	0	0	0.00899202901506367	0	0	0	0.0179840580301272	0	0	0	-0.0172948323336913	0.0293658017132595	-0.00238971466806863	0	0.00660231434699503	-0.00955885867227453	0	0	0	0	0.00182288501085777	0	0.00182288501085777	0	0	-0.00477942933613727	0	0	0	0	-0.0167280026764804	0.00182288501085777	0	-0.0035233739824905	0	-0.00238971466806863	0	0	-0.00238971466806863	-0.0143382880084118	0	0.0227634873662645	0	-0.00955885867227453	0	0	0
443	0	0	0	0	0	0	0	0	0	0	0	0	0	0	0	0	0	0	0	0	0	0	0	0	0	0	0	0	0	0	0	-0.00129002296240873	0	0	0	0	0	0	-0.00129002296240873	0	0	0	0	0	0	0	0	0	0
444	0	0	0	0	0	0	0	0	0	0	0	0	0	0	0	0	0	0	0	0	0	0	0	0	0	0	0	0	0	0	0	0	0	0	0	0	0	0	0	0	0	0	0	0	0	0	0	0	0
445	0	0	0	0	0	-0.00310896937665164	0	0	0	0	0	0	0	0	0	0	0	0	0	0	0	0	0	0	0	0	0	0	0	0	0	0	0	0	0	0	0	0	0	0	0	0	0	0	0	0	0	0	0
446	0	0	0	0	0	0	0	0	0	0	0	0	0	0	0	0	0	0	0	0	0	0	0	0	0	0	0	0	0	0	0	0	0	0	0	0	0	0	0	0	0	0	0	0	0	0	0	0	0
447	0	0	0	0	0	0	0	0	0	0	0	0	-0.00401074880680223	0	0	0	0	0	0	0	0	0	0	0	0	0	0	0.0148942508191838	0	-0.00401074880680223	0	0	0	-0.0160429952272089	-0.00401074880680223	0	0	0	0	0	0	-0.00401074880680223	0	0	0	0	0	0	0.0297885016383676
448	0	-0.00427058421592074	0	0	0	0	-0.00427058421592074	0	0	0	0.0148235991698784	0	0	-0.00854116843184148	0	0	0	0.0105530149539577	0	0	0.0148235991698784	0	-0.00427058421592074	0	0	0	-0.00854116843184148	-0.00427058421592074	0	0	0	-0.017082336863683	0	0.0020118465221162	0	0	0	0	0	0	0	-0.00854116843184148	0	0	-0.00427058421592074	0	0	0	0
449	0	0	0	0	0	0	0	0	0	0	0	0	0	0	0	0	0	0	0	0	0	0	0	0	0	0	0	0	0	0	0	0	0	0	0	0	0	0	0	0	0	0	0	0	0	0	0	0	0
450	0.00168361100005129	-0.000925407526339412	0	0	0	-0.000925407526339412	0	0	0	-0.00138811128950912	0	-0.000231351881584853	0	0	0.00104529003950591	0	0	-0.000231351881584853	0	0	0	0	0	0	0	0	0	0	0	0	0	-0.000231351881584853	0	0	-0.000231351881584853	0	0	-0.000231351881584853	0	0	0	0	0	0	0	-0.000231351881584853	0	0	0
451	0	0	0	0	0	0	0	0	0	0	0	0	0	0	0	0	0	0	0	0	0	0	0	0	0	0	0	0	0	0	0	0	0	0	0	0	0	0	0	0	0	0	0	0	0	0	0	0	0
452	0	0	0	0	0	0	0	0	0	0	0	0	0	0	0	0	0	0	0	0	0	0	0	0	0	0	0	0	0	0	0	0	0	0	0	0	0	0	0	0	0	0	0	0	0	0	0	0	0
453	0	0	0	0	0	0	0	0	0	0	0	0	0	0	0	0	0	0	0	0	0	0	0	0	0	0	0	0	0	0	0	0	0	0	0	0	0	0	0	0	0	0	0	0	0	0	0	0	0
454	0	0	0	0	0	0	0	0	0	0	0	0	0	0	0	0	0	0	0	0	0	0	0	0	0	0	0	0	0	0	0	0	0	0	0	0	0	0	0	0	0	0	0	0	0	0	0	0	0
455	0	0	0	0	0	0	0	0	0	0	0	0	0	0	0	0	0	0	0	0	0	0	0	0	0	0	0	0	0	0	0	0	0	0	0	0	0	0	0	0	0	0	0	0	0	0	0	0	0
456	0	0	0	0	0	0	0	0	0	0	0	0	0	0	0	0	0	0	0	0	0	0	0	0	0	0	0	0	0	0	0	0	0	0	0	0	0	0	0	0	0	0	0	0	0	0	0	0	0
457	0	-0.00912658574427307	0	0	0	0	0	0	0	0	-0.00456329287213653	0	0	0	0.0138140627158447	0	0	0	0	0	0.0253464789956212	0	0	0	0	0	0	0	0	0	0	0	0	-0.00228164643606827	0	0	0	-0.00228164643606827	0	-0.0182531714885461	0	-0.0065965711093345	-0.0114082321803413	0.0371272634742679	0	-0.0068449393082048	0	-0.00912658574427307	0
458	0	0	0	0	0	-6.4075865825137e-05	0	0	0	0	0	0	-6.4075865825137e-05	0	0	0	0	0	0	0	0	0	0	0	0	0	0	0	0	0	0	0	0	0	0	0	0	0	0	0	0	0	0	0	0	0	0	0	0
459	0	0	0	0	0	0	0	0	0	0	0	0	0	0	0	0	0	0	0	0	0	0	0	0	0	0	0	0	0	0	0	-0.0106786267286027	0	0	-0.0106786267286027	0	0	0	0	0	0	0	0	0	0	0	0	0	0
460	0	0	0	0	0	0	0	0	0	0	0	0	0	0	0	0	0	0	0	0	0	0	0	0	0	0	0	0	0	0	0	0	0	0	0	0	0	0	0	0	0	0	0	0	0	0	0	0	0
461	0	0	0	0	0	0	0	0	0	0	0	0	0	0	0	0	0	0	0	0	0	0	0	0	0	0	0	0	0	0	0	0	0	0	0	0	0	0.12050785261903	0	0	0	0	0	0	0	0	0	0	0
462	0	0	0	0	0	0	0	0	0	0	0	0	0	0	0	0	0	0	0	0	0	0	0	0	0	0	0	0	0	0	0	0	0	0	0	0	0	0	0	0	0	0	0	0	0	0	0	0	0
463	0	0	0	0	0	0	0	0	0	0	0	0	0	0	0	0	0	0	0	0	0	0	0	0	0	0	0	0	0	0	0	0	0	0	0	0	0	0	0	0	0	0	0	0	-0.00376798523832735	0	0	0	0.00135286875820177
464	0	0	-0.00366059008712204	0	0	0	0	0	0	0	0	0	-0.00732118017424409	0	0	0	0	0	0	0	-0.00366059008712204	0	0	0	0	-0.00366059008712204	0	0	0	0	-0.0109817702613661	0	0	0	0	0	0	0	0	0	0	0	0	0	0	0	0	0	0
465	0	0	0	0	0	0	0	0	0	0	0	0	0	0	0	0	0	0	0	0	0	0	0	0	0	0	0	0	0	0	0	0	0	0	0	0	0	0	0	0	0	0	0	0	0	0	0	0	0
466	0	0	0	0	0	0	0	0	0	0	0	0	0	0	0	0	0	0	0	0	0	0	0	0	0	0	-0.00170633904956915	0	0	0	0	0	0	0	0	0	0	0	0	0	0	0	0	0	0	0	0	0	0
467	0	0	0	0	0	0	0	0	0	0	0	0	0	0	0	0	0	0	0	0	0	0	0	0	0	0	0	0	0	0	0	0	0	0	0	0	0	0	0	0	0	0	0	0	0	0	0	0	0
468	0	0.00106049037074743	0	0	0	0	0	-0.00046990935448552	0	-0.00046990935448552	0	0	0	0	0	0	0	0	0	0	0	0	0	0	0	0	0	0	0	0	0.00106049037074743	-0.00046990935448552	0	0	0	0	0	0	0	-0.00046990935448552	0	0	0.00106049037074743	0	-0.00140972806345656	0	-0.00046990935448552	0.000120671661776391	0
469	0	0	0	0	0	0	0	0	0	0	0	0	0	0	0	0	0	0	0	0	0	0	0	0	0	0	0	0	0	0	0	0	0	0	0	0	0	0	0	0	0	0	0	0	0	0	0	0	0
470	0	-0.079279933773313	-0.01557753719137	0	0.00336572108641198	-0.00389438429784251	-0.0389438429784251	-0.00389438429784251	-0.004423047509273	0	0	-0.00389438429784251	-0.234332900657753	-0.0233663057870551	0.0095685000478056	0.00336572108641198	-0.01557753719137	-0.270633427579027	-0.0116831528935275	0	0	0	0	0	-0.001057326422861	0	0	0.00726010538425449	0	0	0.0139915475570785	0	0	0	0	0	0	0	0	0	-0.00778876859568502	0	0	-0.00389438429784251	0	0	0	0	0
471	0	0	0	0	0	0	0	0	0	0	0	0	0	0.0300751879699248	0.0601503759398496	0	0	0	0	0	0	0	0	-0.0181290790427846	0	0	0	-0.00906453952139231	0	0	0	0	0	0	0	0	0	0	0	0	0	0	0.0510858364184573	0	0	0	0	0	0
472	0	0	0	0	0	0	0	0	-0.0110574619439018	0	0	0	0	0	0	0	0	0	0	0	0	-0.00368582064796727	0	0	0	0	0	0	0	0	0	0	0	0	0	0	0	-0.00368582064796727	0	-0.00737164129593454	0	0	-0.0589731303674763	0	0	0	0	0	0
473	0	0	0	0	0	0	0	0	0	0	0	0	0	0	0	0	0	0	0	0	0	0	0	0	0	0	0	0	0	0	0	0	0	0	0	0	0	0	0	0	0	0	0	0	0	0	0	0	0
474	0	-0.00785854616895874	0	0	0	0	0	0	0	0	0	0	0	0	0	0	0	0	0	-0.0235756385068762	0.0758150113722517	0	0	0	0	0	0	0	0	0	0	-0.0235756385068762	0	0.0587126938756668	0	0	0	0	0	0	0	0	0	0	0	0	0	0	0
475	0	0	0	0	0	0	0	0	0	0	0	0	0	0	0	0	0	0	0	0	0	0	0	0	0	0	0	0	0	0	0	0	0	0	0	0	0	0	0	0	0	0	0	0	0	0	0	0	0
476	0	0	0	0	0	0	0	0	0	0	0	-0.00336496399488525	0	0	0	0	0	0	0	0	0	0	-0.00336496399488525	0	0	0	0	0	0	0	-0.00336496399488525	0	0	0	0	0	0	0	0	0	0	-0.0100948919846558	0	-0.00672992798977051	0	0	0	0	0
477	0	0	0	0	0	0	0	0	0	0	0	0	0	0	0	0	0	0	0	0	0	0	0	0	0	0	0	0	0	0	0	0	0	0	0	0	0	0	0	0	0	0	0	0	0	0	0	0	0
478	0	0	0	0	0	0	0	0	0	0	0	0	0	-0.00050979312594949	0	0	0	0	0	0	0	0	0	0	0	0	0	0	0	0	0	0	0	0	0	0	0	0	0	0	0	0	0	0	0	0	0	0	0
479	0	0	0	0	0.0467872251760801	-0.0107146683810136	0	0	0	0	0.215364354195335	0	0	0	0	0.0019642758260128	0	0	-0.156791474063179	0	0	0	0	0	0.072145113590133	0	0	0.0019642758260128	0	0	0.0126789442070264	0	0	0	-0.0087503925550008	0	-0.0321440051430408	-0.0214293367620272	0	0	0	0	0	-0.0107146683810136	0	0.02339361258804	0	0	0
480	0	0	0	-0.00264634275431354	0	0	0	0	0	-0.00529268550862708	0	0	0	0	0.0315590153587208	-0.00264634275431354	0	-0.00793902826294062	0	-0.00264634275431354	-0.00793902826294062	0	-0.00529268550862708	0	0	0	0	0	0	0	0	-0.00264634275431354	-0.00529268550862708	0	0	-0.00264634275431354	0	0.00258064352329968	-0.00264634275431354	-0.0027120419853274	-0.00529268550862708	0	0.00787332903192676	0	0	-0.00264634275431354	0	0	-0.00529268550862708
481	0	0	0	0	0	0	0	0	0	0	0	0	0	0	0	0	0	0	0	0	0	0	0	0	0	0	0	0	0	0	0	0	0	0	0	0	0	0	0	0	0	0	0	0	0	0	0	-0.00115791667631597	0
482	0	0	0	0	0	0	0	0	0	0	0	0	0	0	0	-0.000167963061563501	0	0	0	0	0	0	0	0	0	0	0	-0.000167963061563501	0	0	0	0	0	0	0	0	0	0	0	0	0	0	0	0	0	0	0	0	0
483	0	0	0	0	0	0	0	0	0	0	0	0	0	0	0	0	0	0	0	0	0	0	-0.00751766651631334	0	-0.00751766651631334	0	0	0	0	0	0	0	0	0	0	0	0	0	0	-0.00751766651631334	0	0	0	0	0	0	0	0	0
484	0	0	0	0	0	0	0	0	0	0	0	0	0	0	0	0	0	0	0	0	0	0	0	0	0	0	0	0	0	0	0	0	0	0	0	0	0	0	0	0	0	0	-0.00607561097862904	0	0	0	0	0	0
485	0	0	0	0	0	0	0	0	0	0	0	0	0	0	0	-0.0087404947120007	0	0	0	0	0	0	0	0	0	0	0	0	0	0	0	0	0	0	0	0	0	0	0	0	0.0210393435724805	0	0	0	0	0	0	0	0
486	0	0	0	0	0	0	0	0	0	0	0	0	0	0	0	0	0	0	0	0	0	0	0	0	0	-0.00106614354556698	0	0	0	0	0	0	0.003451370193967	0	0	0	0	0	0	0	0	0	-0.00106614354556698	0	0	0	0	0	0
487	0	0	0	0	0	0	0	0	0	0	-0.0552791597567717	0	0	0	0	0	0	0	0	0	0	0	-0.110558319513543	0	0	0	0	0	0	0	1.10227846275868	-0.0552791597567717	0	0	0.614079361645877	0	0	-0.00931333669815204	0	0	-0.221116639027087	0	0	0.227125243348475	0	0.125880260533083	0	-0.079914437474464	0
488	0	0	0	0	0	0	0	0	0	0	0	0	0	0	0	0	0	0	0	0	0	0	0	0	0	0	0	0	0	0	0	0	0	0	0	0	0.0141944979876034	0	0	0	0	0	0	0	0	0	0	0	0
489	0	0	0	0	0	-0.00985221674876847	0.0032787887502222	0	0	0.0229832222477591	0	-0.00985221674876847	0	0.0262620109979814	0.0131310054989906	0	0	0	0.0131310054989906	-0.0197044334975369	0	-0.00985221674876847	0	-0.00985221674876847	0	0	-0.00985221674876847	-0.0164256447473148	0.0164097942492129	-0.00985221674876847	-0.0197044334975369	0	0	0	0	-0.00985221674876847	0	0	0	0	0	-0.0295566502463054	0	0	-0.00985221674876847	0	0	-0.00985221674876847	0
490	0	0	0	0	0	0	0	0	0	0	0	0	0	0	0	0	0	0	0	0	0	0	0	0	0	0	0	0	0	0	0	0	0	0	0	0	0	0	0	0	0	0	0	0	0	0	0	0	0
491	0	0	0	0	0	0	0	0	0	0	0	0	0	0	0	0	0	0	0	0	0	0	0	0	0	0	0	0	0	0	0	0	0	0	0	0	0	0	0	0	0	0	0	0	0	0	0	0	0
492	0	-0.967402034966737	-0.0346279031815807	0	-0.060248222677431	0	0	-0.252535525103585	0	0	0	0	0	0	0	0	0	0	0	0	0	0	0	0	0	0	0	0	0	0	0	0	0	0	0	0	0	0	0	0	0	0	0	-0.0240992890709724	0	0	0	0	0
493	0	-0.0134934556739981	0	0	0	0	0	0	0	0	0	0	0	0	0	0	0	0	0	0	0	0	0	0	0	0	0	0	0	0	0	0	0	0	0	0	0	0	0	0	0	0	0	0	0	0	0	0	0
494	-0.354709823968083	-0.003208727379789	-0.128829635689935	-0.158372921791113	-0.856515960757937	0.071260158076634	-0.015654955802737	-0.0167321287226176	-0.0214175453646537	-0.0192282918845581	-0.0086469534396929	0.045979820768482	-0.021938918194612	0.050167136340784	0.012712572651193	0.026739893003812	0.168901578521895	-0.300505677735707	-0.0872454554482303	-0.096031398942101	-4.82449748810439	-1.40252365693188	-0.0662623340662784	-0.0374778354498138	-0.018718715061502	-0.0386419572169508	-0.019772776347949	-0.0482039818889125	-0.0108478427999	-0.028877265403777	-0.057598086933208	-0.146424634311109	-0.022332776723714	-0.040941271177736	-0.043211655565032	-0.0664418895740565	-0.023381020070105	-0.0237574247790395	-0.0486209520514473	-0.498093810653859	-0.226841803030864	-0.090013940905261	-0.097079802415283	-0.0102802467030761	-0.0439007878958666	0.104133707791612	-0.00985745860048599	0.027527610062015	-0.00166804077692771
495	0	0	0	0	0	0	0	0	0	0	0	0	0	0	0	0	0	0	0	-0.00430098277456399	0	0	0	0	0	0	-0.00430098277456399	0	0	0	0	0	0	0	0	0	0	0	0	0	0	0	0	0	0	0	0	0	0
496	0	0	0	0	0	0	0	0	0	0	0	0	0	0	0	0	0	0	0	0	0	0	0	0	0	0	0	0	0	0	0	0	0	0	0	0	0	0	0	0	0	0	0	0	0	0	-0.010527423939362	0	0
497	0	0	0	0	0	0	0	0	0	0	0	0	0	0	0	0	0	0	0	0	0	0	0	0	0	0	0	0	0	0	0	0	0	0	0	0	0	0	0	0	0	0	0	0	0	0	0	0	0
498	0	0	0	0	0	0	0	0	0	0	-0.00315030085373153	0	0	0	-0.00315030085373153	0	0	0	0	0	-0.00945090256119459	0	0	0	0	0	0	0	0	0	0	0	0	-0.00315030085373153	0	0	0	0	0	0	0	0	0	0	0	0	0	0	0
499	0	0	0	0	0	0	0	0	0	0	0	0	0	0	0	0	0	0	0	0	0	0	0	0	0	0	0	0	0	0	0	0	0	0	0	0	0	0	0	0	0	0	0	0	0	0	0	0	0
500	0	0	0	0	0	0	0	0	0	0	0	0	0	0	0	0	0	0	0	0	0	0	0	0	0	0	0	0	0	0	0	0	0	0	0	0	0	0	0	0	0	0	0	0	0	0	0	0	0
501	0	0	0.011249139415118	-0.0587659157688541	0.112101972603826	0	0	0.0554301160990542	0	-0.0621017154386538	0	0	-0.039177277179236	0.59926098076919	-0.039177277179236	0	0	0.0537622162641539	0.73137775139182	-0.10127899261789	0	0.0750187546886722	0.150037509377344	-0.039177277179236	0	0.332580696594325	2.0292315978113	0.128780970952826	2.45475178784902	0.205467625476399	0.277150580495271	1.72830426019826	0.342161936174543	3.08073590385844	0.022498278830237	0.012917039250018	-0.039177277179236	-2.2217601413086	-0.093365652872571	0.120441471778327	6.2611416811108	0.377577254254793	-0.137120470127326	3.31313239671325	0.239641203150935	0	-4.80021572484205	-0.20422588507068	-1.2332686501694
502	0	0	0	0	0	0	0	0	0	0	0	0	0	0	0	0	0	0	0	0	0	0	0	0	0	0	0	0	0	0	0	0	0	0	0	0	0	0	0	0	0	0	0	0	0	0	0	0	0
503	0	0	0	0	0	0	0	0	0	0	0	0	0	0	0	0	0	0	0	0	0	0	0	0	0	0	0	0	0	0	0	0	0	0	0	0	0	0	0	0	0	0	0	0	0	0	0	0	0
504	0	0.00220353676168936	0	0	0	-0.00167246454375167	0	0	-0.00167246454375167	0	0	0	-0.00167246454375167	0	0	0	0	0	0	0	0	0	0	0	0	0	0	0	0	0	0	0	0	0	0	0	0	0	0	0	0	0	0	0	0	0	0	0	0
505	0	0	0	0	0.000846206761498314	0	0	0	-0.000409467712447204	0.00125567447394552	-0.000614201568670806	0.00502269789578205	0	0	0	0	-0.00163787084978882	0	0	0	0	0.000846206761498314	-0.000409467712447204	-0.00102366928111801	0	0	0	0	0	0	0	0	-0.000204733856223602	0	-0.000818935424894409	0	0	0	0	0	0	0	0	0	0	0	0	0	0
506	-0.025856393619849	-0.0952769838029128	-0.142915475704369	-0.141549873951957	0.036075896843944	0.430134538784515	0.036758697720151	-0.22321586006874	0.0483212927776625	14.5352174435665	0.328052056138537	-0.045590089272838	0.029953198877085	-0.1565264733905	0.0483212927776625	0	0	-0.0068054988430652	0	0	0	0	-0.0136109976861304	0	0	0	0	0	0	-0.0136109976861304	0	-0.0272219953722608	0.204870276087157	0.07964009340716	0.184453779557962	-0.283099747903914	-0.002025892709622	-0.214361958597056	0.115033189374898	0.260679868584092	-0.264048853127131	0.023830500910226	0.022464899157814	-0.0884714849598476	-0.034027494215326	-0.0136109976861304	0	-0.0136109976861304	-0.0272219953722608
507	0	0	0	0	0	0	0	0	0	0	0	0	0	0	0	0	0	0	0	0	0	0	0	0	0	0	0	0	0	0	0	0	0	0	0	0	0	0	0	0	0	0	0	0	0	0	0	0	0
508	0	0	0	0	0	0	0	0	0	0	0	0	0	0	0	0	0	0	0	0	0	0	0	0	0	0	0	0	0	0	0	0	0	0	0	0	0	0	0	0	0	0	0	0	0	0	0	-0.000266628272195471	0
509	0	0	0	0	0	0	0	0	0	0	0	0	0	0	-0.000289724066798781	0	0	0	0	0	0	0	0	-0.000289724066798781	0	0	0	0	0	-0.000579448133597562	0	0	0	0.00421748727672184	0	0	0	0	0	0	0	0	-0.000289724066798781	0	0	0	0	-0.0014486203339939	0
510	0	-0.00589448865310934	0	0	0	0	-0.00589448865310934	0	0	0	0	0	0	0	0	0	0	0	0	0	0	0	0	0	0	0	0	0	0	0	0	0	0	0	0	0	0	0	0	0	0	-0.0117889773062187	0	0	0	0	0	0	0
511	0	0	0	0	0	0	0	0	0	0	0	0	0	0	0	0	0	0	0	0	0	0	0	0	0	0	0	0	0	0	0	0	0	0	0	0	0	0.0109667160168887	0	0	0	0.00345931234597422	0	0	0	0	0	-0.00404809132494029	0
512	0	0	0	0	0	0	0	0	0	0	0	0	0	0	0	0	0	0	0	0	0	0	-0.000622411804247338	0	0	0	0	0	0	0	0	0	-0.000414941202831559	0	0	0	0	0	0	0	0	0	0	0	0	0	0	0	0.000480964379342463
513	0	0	0	0	0	0	0	0	0	0	0	0	0	0	0	0	0	0	0	0	0	0	0	0	0	0	0	0	0	0	0	0	0	0	0	0	0	0	0	0	-0.0115707260630605	0	0	0	0	0	0	0	0
514	-0.0149432157800359	0	0	0	0	0	0	0	0	0	0	0	0	0	0	0	0	0	0	0	0	0	0	0	0	0	0	0	0	0	0	0	0	0	0	0	0	0	0	0	0	0	0	0	0	0	-0.0149432157800359	0	0
515	0	0	0	0	0	0	0	0	0	0	0	0	0	0	0	0.0148389968838107	0	0	0	0	0	0	0	-0.00392618767177071	0	0	0	0	-0.00392618767177071	0	0	0	0.0148389968838107	0	0	0	0	0.0148389968838107	0	0	0	0	0	0	0	0	0	0	0
516	0	0	0	0	0	0	0	0	0	0	0	0	0	0	-0.00676196986394199	0	0	0	-0.00978316353756249	0	0	0	0	0	0	0	-0.0490586812946283	0	0	-0.00151059683681022	-0.00302119367362045	0	0	-0.00374077619032159	0	0	0	0	0	0	0	-0.00453179051043067	0	0	-0.000719582516701111	0	0	0	0
517	-0.00397408894011048	-0.0119222668203314	0.00948667293901192	-0.0158963557604419	-0.00397408894011048	0	0.0134607618791224	0	-0.00397408894011048	0	-0.00794817788022096	-0.0238445336406629	-0.0317927115208838	-0.00794817788022096	0	-0.00397408894011048	0	0	0	0	0	0	0	0.0165377519967042	0.001538495058791	0	0.0165377519967042	-0.00794817788022096	0	0	-0.00794817788022096	0	-0.00397408894011048	0	0	-0.0158963557604419	-0.014357860701651	-0.00397408894011048	0	0	0	-0.0198704447005524	0	-0.014357860701651	-0.0158963557604419	0.00948667293901192	0	0	0
518	0	0	0	0	0	0	0	0	0.00037373694237686	-0.000680823251475684	0	-0.00136164650295137	0	0	0	0	0.00105456019385255	0	0	0.00520615033598469	0	-0.00136164650295137	0.0061940598965592	0	0	0	0	0	0	0	0	-0.00136164650295137	0	0.000814124518031801	-0.00136164650295137	-0.00680823251475684	0	-0.00816987901770821	0	0.0061940598965592	0	0	0	0	-0.000680823251475684	0	-0.000680823251475684	0	-0.00204246975442705
519	0	0	0	0	0	0	0	0	0	0	0	0	0	0	0	0	0	0	0	0	0	0	0	0	0	0	0	0	0	0	0	0	0	0	0	0	0	0	0	0	0	0	0	0	0	0	0	0	0
520	-0.0100080064051241	0	0	0	0	0	0	0	0	0	-0.0306896348432665	0	0	-0.190152121697358	0	0	-0.0200160128102482	0	0	0	-0.0100080064051241	0	0	0	0	0	0	0	0	0	0	0	0	0	0	0	0	-0.0100080064051241	0	0	0	0	0.0890736342042755	0	0	-0.0100080064051241	0	-0.0100080064051241	0
521	0	0	-0.00297176820208024	0	0	0	-0.00297176820208024	0	-0.0356612184249629	0	0	0	0	0	0	0	0	0	0	0	0	0	0	0	0	0	0	-0.00297176820208024	0	0	0	0	0.00806191551112544	0	0	0	0	0	0	0	0	0	0	0	0	0	0	0	0
522	0	0	0.0168849164437527	0	0	0	0	0	0	0	0	0	0	-0.00764292265362275	0	0	0	0	0	0	-0.00764292265362275	0	0	0	0	0	0	-0.00764292265362275	0	-0.00764292265362275	0	0	0	0	0	0	0	-0.0152858453072455	0	0	0	0	0.0245278390973755	0	0	-0.00764292265362275	0	0	0.0245278390973755
523	-0.0111650756433875	0	-0.00558253782169374	0	-0.00558253782169374	0	0	0	-0.0111650756433875	0	-0.00558253782169374	-0.022330151286775	0	0	0	0.0133404482390608	0	0	-0.0390777647518562	0	-0.0111650756433875	-0.022330151286775	-0.0167476134650812	-0.00558253782169374	0	-0.0111650756433875	0	0	0	-0.0111650756433875	0	0	0	-0.0111650756433875	-0.00558253782169374	-0.0111650756433875	-0.00558253782169374	-0.0167476134650812	0	0	0	-0.00558253782169374	0	0	0	-0.00558253782169374	0	0.0133404482390608	0
524	0	0	0	0	0	0	0	0	0	0	-0.0168067226890756	0	0	0	0	0	0	0	0	0	0	0	0	0	0	0	0	0	0	0	0	0	0	0	0	0	0	0	0	0	0	0	0	0	0	0	0	0	0
525	0	0	0	-0.00936504963476306	-0.0374601985390523	0	0	0.021043771043771	0	0	-0.00936504963476306	0	0	0	-0.0187300992695261	0	-0.0280951489042892	-0.00936504963476306	0	0	0.021043771043771	0	0	-0.00936504963476306	0	0	0	0	0.021043771043771	0	0	0	0	-0.00936504963476306	0	0	0	0	0	0	0	0	0	0	0	0	0	0	0
526	0	0	0	0	0	0.00330633162506199	0	0	0	0	0	0	0	0	0	0	0	0	0	0	0	0	-0.000731587764926219	0	0	0	0	0	0	0	0	0	0	0	0	0	0	0	0	0	0	0	0	0	0	0	0	0	0
527	-0.0228571428571429	0	-0.00380952380952381	0	0	0	0	0	0	0	0	-0.00761904761904762	0	0	0	0	0	0	-0.00380952380952381	-0.0152380952380952	0	0	0	0	0	0	0	0	0	0	0	0	0	0	0	0	0	0	0	0	0	0	0	0	0	-0.00761904761904762	0	0	0
528	0	0	0	0	0	0	0	0	0	0	0	0	0	0	-0.00221906621693591	0	0	0	0	0	0	0	0	0	0	0	0	0	0	0	0	0	0	0	0	0	0	0	0	0	0	0	0	0	0	0	0	0	0
529	0	0	0	0	0	0	0	0	-0.000836540070269366	0	0	0	0	0	0.00296449348094251	0	-0.000836540070269366	0	0	0	0	0	0	0	0	0	0	0	0	-0.000836540070269366	0	-0.000836540070269366	0	0	-0.000836540070269366	0	0	-0.000836540070269366	0	-0.000836540070269366	0	0	-0.0050192404216162	0	0	0	0	0	-0.00836540070269366
530	0	0	0	0	0	0	0	0	0	0	0	0	0	0	0	0	0	0	0	0	0	0	0	0	0	0	0	0	0	0	0	0	0	-0.00552333609500138	0	0	0	0	0	0	0	0	0	0	0	0	0	0	0
531	0	-0.013051422605064	0	0	0	0	0	0	0	0	0	0	0	0	0	0	0	0	0	0	0	0	0	0	0	-0.00435047420168798	0	0	0	0	0	0	-0.00870094840337597	0	0	0	-0.00435047420168798	-0.001278065784501	0	0	-0.0025561315690021	0	-0.018679962591253	0	0	0	-0.00870094840337597	0	-0.00870094840337597
532	0	0	0	0	0	0	0	0	0	0	-0.000419346992862714	-0.000209673496431357	0	0	0	0	0	0	0	-0.000209673496431357	0	0	0	0	0	-0.000419346992862714	0	0	0	0	0	0	0	0	0	0	0	0	0	0	0	0	0	0	0	0	0	0	0
533	-0.010465724751439	-0.0313971742543171	0	0	0	0	-0.010465724751439	0	0	0	-0.0281802952029921	-0.010465724751439	0	0	0	0	0.0692281066112842	0.0346140533056421	0	0	-0.0209314495028781	0.0273652076055281	0	0	-0.0491117447058702	0	-0.0523286237571952	0	0	0	0	-0.325252554892075	-0.0209314495028781	0	-0.268120348227157	-0.0313971742543171	0	0	0	0	0	0	-0.007248845700114	0	0	0	0	0	-0.010465724751439
534	0	0	0	0	0	0	0	0	0	0	0	0	0	-0.00102692599971246	0	0	0	0	0	-0.00102692599971246	0	0	0	0	0	0	-0.00308077799913738	0	0	0	0	0	0	0	0	0	0	0	0	0	0	0	0.00382745818501933	0	0	0	0	0	0
535	0	0	0	0	0	0	0	0	0	0	0	0	0	0	0	0	0	0	0	0	0	0	0	0	0	0	0	0	0	0	0	0	0	0	0	0	0	0	0	0	0	0	0	0	0	0	0	0	0
536	0	0	0	0	0	0	0	0	0	0	0	0	0	0	0	0	-0.00412643393579269	0	0	0	0	0	0	0	0	0	0	0	0	0	-0.00206321696789634	0	0	0	0	0	0	0	0	0	0	0	0	0	0	0	0	0	0
537	0	0	0	-0.159235668789809	0	-0.0796178343949045	0	-0.0796178343949045	0	0	0	0	0	-0.0398089171974522	-0.278662420382166	-0.119426751592357	-0.0398089171974522	-0.197698390719715	-0.0398089171974522	0	-0.398089171974522	0	-0.0398089171974522	-0.0796178343949045	0	-0.0398089171974522	0	0	0	0	0	0	0.00134619526754601	0	0	-0.199044585987261	0	-0.0398089171974522	0	0	0	0	0	-0.114041970522169	0	0	-0.277316225114619	0	0
538	0	0	0	0	0	0	0	0	0	0	0	0	0	0	0	0	0	0	0	0	0	0	0	0	0	0	0	0	0	0	0	0	0	0	0	0	0	0	0	0	0	0	0	0	0	0	0	0	0
539	0	0	0	0	0	0	0	0	0	0	0	0.0089092892968631	0	0	0	0	0	0	0	0.0189681335356601	0	0	0	0	0	0	-0.00502942211939848	0	0	0	0	0	0	0	0	0	0	0	0	0	0	0	0	0	0	0	0	0	0
540	0	0	0	0	0	0	0	0	0	0	0	0	0	0	0	0	0	0	0	0	0	0	0	0	0	0	0	0	0	0	0	0	0	0	0	0	0	0	0	0	0	-0.00846023688663283	0	0	0	0	0	0	0
541	0	0	0	0	0	0	0	0	0	0	0	0	0	0	0	0	0	0	0	0	0	0	0	0	0	0	0	0	0	0	0	0	0	0	-0.00283342305839685	0	0	0	0.0116686114352392	-0.00283342305839685	0	0	0	0	-0.00283342305839685	0	0	0	0
542	0	0	0	0	0	0	0	0	0	0	0	0	0	0	0	0	0	0	0	0	0	0	0	0	0	0	0	0	0	0	0	0	0	0	0	0	0	0	0	0	0	0	0	0	0	0	0	0	0
543	0	0	0	0	0	0	0	0	0	0	0	0	0	0	0	0	0	0	0	0	0	0	0	0	0	0	0	0	0	0	0	0	0	0	0	0	0	0	0	0	0	0	0	0	0	0	0	0	0
544	0	0	0	0	-0.000291303144617446	0	0	0	-0.000291303144617446	0	0	0	0	0	0	0	0	0	0	0	0	0	0	0	0	0	0	0	0	0	0	0	0	0	0	0	0	0	0	0	0	0.00137589433131536	0	0	-0.000873909433852338	0	0	0	0
545	-0.00604448742746615	0	-0.00604448742746615	-0.00302224371373308	0	0	0	0	0	0	0	0	0	0	0	0	0	0	0	0	0	0	-0.0120889748549323	0	0	0	0	0	0	0	0	0	0	0	0	0	0	0	0	0	0	0	0	0	0	0	0	0	0
546	0	0	0	0	0	0	0	0	0	0	0	0	0	0	0	0	0	0	0	0	-0.000965605144744211	0	0	0	0	0	0	0	0	0	0	0	0	-0.000965605144744211	0	0	0	0	0	0	0	0	0	0	0	0	0	0	0
547	0	0	0	0	0	0	0	0	0	0	0	0	0	0	0	0	0	0	0	0	0	0	0	0	0	0	0	0	0	0	0	0	0	0	0	0	0	0	0	0	0	0	0	0	0	0	0	0	0
548	0	0	0	0	0	0	0	0	0	0	0	0	0	0	0	0	0	0	0	0	0	0	0	0	0	0	0	0	0	0	0	0	0	0	0	0	0	0	0	0	0	0	0	0	0	0	0	0	0
549	0	0	0	0	0	0	0	0	0	0	0	0	0	0	0	0	0	0	0	0	0	0	0	0	0	0	-0.000213882011988087	0	0	0	0	0	0	0	0	0	0	0	0	0	-0.000106941005994043	0	0	0	0	0	0	0	0
550	0	0	0	0	0	0	0	0	0	0	0	0	0	0	0	0	0	0	0	0	0	0	0	0	0	0	0	0	0	0	0	0	0	0	0	0	0	0	0	0	0	0	0	0	0	0	0	0	0
551	0	0	0	0	0	0	-0.00585240241118979	0	0	0	0	0	0	0	0	0	0	0	0	0	0	0	0	0	0	0	0	0	0	0	0	0	0	0	0	0	0	0	0	0	0	0	0	0	0	0	0	0	0
552	0	0	0	0.00487443280908467	0	0	0	0.00487443280908467	0	0	0	0	0	0	0	0	0	0	0.0112188053506403	0	0	0	0	0	0	0	0	0	-0.0010053261207992	0	0	-0.00146993973247097	0	0	-0.00293987946494194	0	-0.00146993973247097	0	0	0	0	0	0	0	0	0	0	0	0
553	0	0.00503094028273884	0	0	-0.0055755345543754	0	0	-0.0027877672771877	0	0	0	0	0	0	0	0	0	-0.0027877672771877	0	0	0	0	0	0	0	0	0	0	-0.0027877672771877	0	0	0	0	0	0	0	0	0	0	0	0	0	0	-0.0027877672771877	0	0	0	0	-0.0027877672771877
554	0	0	0	0	0.0021272062756873	-0.00922339051835455	0	0	-0.0347663557977309	-0.0461169525917727	0.0297973778307509	-0.0461169525917727	0.0113505967940418	-0.0276701715550636	-0.0368935620734182	0	0	0.0411479746247927	-0.00922339051835455	0	-0.00922339051835455	0	0	0	0	-0.00922339051835455	0	-0.0184467810367091	0	0	0	-0.00922339051835455	0.0297973778307509	-0.0184467810367091	-0.0276701715550636	0	-0.00922339051835455	0	0	-0.0184467810367091	0	0.0205739873123963	0	0.0205739873123963	0	-0.0184467810367091	0	0	0
555	0	0	0	0	0	0	0	0	0	0	0	0	0	0	0	0	0	0	0	0	0	0	0	0	0	0	0	0	0	0	0	0	0	0	0	0	0	0	0	0	0	0	0	0	0	0	0	0	0
556	0	0	0	0	0	0	0	0	0	0	0	0	0	0	0	0	0	0	0	0	0	0	0	0	0	0	0	0	0	0	0	0	0	0	0	0	0	0	0	0	0	0	0	0	0	0	0	0	0
557	0	0	0	0	0	0	0	0	0	0	0	0	0	0	0	0	0	0	0	0	0	0	0	0	0	0	0	0	0	0	0	0	0	0	0	0	0	0	0	0	0	0	0	0	0	0	0	0	0
558	0	0	0	0	0	0	0	0	0.0292997363023733	0	0	0	0	-0.00909090909090909	0	0	0	0	0	0	0	0	0.0202088272114642	0	0	-0.0393735183656072	0	-0.00909090909090909	0	0	0	0	0	0	0.0697173907253016	0	-0.0161548091521722	0	0	0	-0.00909090909090909	-0.0797911727885357	0	0	-0.0302826092746982	0	0	0	0
559	0	0	-0.0106674252391281	0	0	0	0	0	0	0	0	0	0	0	0	0	0	0	0	0	0	0	0	0	0	0	0	0	0	0	0	0	0	0	0	0	0	0	0	0	0	0	0	0	0.0172176308539945	0	0	0	0
560	0	0	0	0	0	0	0	0	0	0	0	0	0	0	0	0	0	0	0	0	0	0	0	0	0	0	0	0	0	0	0	0	0	0	0	0	0	0	0	0	-0.000184552239356872	0	0	0	0	0	0	-0.000184552239356872	0
561	0	0	0	0	0	0	0	0	0	0	0	0	0	0	0	0	0	0	0.158102766798419	0	0	-0.0190367409099562	0	0	0	0	0	0	0	0	0	0	-0.0190367409099562	0	0	0	0	0	0	0	0	0	0	0	-0.0161323211505716	-0.0380734818199124	0	-0.0571102227298686	0
562	0	-0.00577000750100975	-0.00288500375050488	-0.020864294435247	-0.00577000750100975	0.0110786778439597	0.0044314711375838	0.0290579685287018	-0.00577000750100975	-0.00288500375050488	0.0108707468203066	-0.0144250187525244	0	-0.0115400150020195	0	0	-0.00288500375050488	0	-0.00577000750100975	0	-0.00288500375050488	0	-0.00288500375050488	0	0	0	0	0	0	-0.00288500375050488	0	-0.00288500375050488	0	0	-0.00288500375050488	0	0	0	0	0	0	0	0	0	0	0	0	0	0
563	0	0	0	0	0	0	0	0	0	0	0	0	0	0	0	0	0	0	0	0	0	0	0	0	0	0	0	0	0	0	0	0	0	0	0	0	0	0	0	0	0	0	0	0	0	0	0	0	0
564	0	0	0	0	0	0	0	0	0	0	0	0	0	0	-0.00308908933646361	0	0	0	0	0	0	0	0	0	0	0	0	0	0	0	0	0	0	0	0	0	0	0	0	0	0	0	0	0	0	0	0	0	0
565	0	0	0	0	0	0	0	0	0	0	0	0	0	0	0	0	0	0	0	0	0	0	0	0	0	0	0	0	0	0	0	0	0	0	0	0	0	0	0	0	0	0	0	0	0	0	0	0	0.028169014084507
566	-0.001073346184063	0	-0.00111795548301267	0	-0.00223591096602533	-0.00111795548301267	0	0	-0.00111795548301267	0	-0.00177980691303034	-0.00111795548301267	0.00538403003804067	-0.020123198694228	-0.00289776239604301	0	0	0	0.00716383695107099	0.0235216744422157	0.00604588146805832	0	0	0	0	0	0	0	0	0	0	0	0	0	0	0	0	0	0	0	0	0	0	0	0	0	0	0	0
567	-0.0203873598369011	0	0	0	-0.0203873598369011	0	0	0	0	0	0	0	0	0	-0.0203873598369011	0	-0.0407747196738022	0	0	0	0	0	0	0	0	0	0	0	0	0	0	0	0	0	0	0	0	0	0	0	0	0	0	0	0	0	0	0	0
568	0	0	0	0	0	0	0	0	0	0	0	0	0	0	0	0	0	0	0	0	0	0	0	0	0	0	0	0	-0.0211920529801325	0	0	0	0	0	0	0.0108076398391995	0	0	0	-0.0105960264900662	0	0	0	0	0	0	0	0	0
569	0	0	0	0	0	0	0	0	0	-0.0195026816187226	0	0	0	0	-0.0292540224280839	0	-0.0195026816187226	0	0	0	-0.0195026816187226	0	0	0	0	0	0	0	0	0	0	0	0	0	-0.0195026816187226	0	0	0	-0.0195026816187226	0	0	0	0	-0.00975134080936129	0	0	0	0	0
570	0	0	0	0	0	0	0	0	0	0	0	0	0	0	0	0	0	0	0	0	0	0	0	0	0	0	0	0	0	0	0	0	0	0	0	0	0	0	0	0	0	0	0	0	0	0	0	0	0
571	0	0	0	0	0	0	0	0	0	0	0	0	0	0	0	0	0	0	0	0	0	0	0	0	0	0	0	0	0	0	0	0	0	0	0	0	0	0	0	0	0	0	0	0	0	0	0	0	0
572	-0.194552529182879	-0.0648508430609598	-0.12970168612192	0	-0.0648508430609598	0	-0.0648508430609598	0.240384615384615	0	-0.0648508430609598	0.240384615384615	0	-0.12970168612192	-0.0648508430609598	0	0.045832086201736	0	-0.194552529182879	0	0	0	0	0.480769230769231	0	-0.259403372243839	0	-0.0648508430609598	0	0	0	0	0	0	0	0	0	0	0	0	0	-0.194552529182879	0	0	0	0	0	0	0	0
573	0	0	-0.00789265982636148	0	0	-0.015785319652723	0	0	0	0	0	0	0	0	0	-0.00789265982636148	0	0	0	0	0	0	0	0	0	0	0	0	0	0	0	0	0	0	0	0	0	0	0	0	0	0	0	0	0	-0.00789265982636148	0	-0.0473559589581689	0
574	0.00736051818047991	0	0	0	-0.00204056646124964	0	0	0	0	0	0	0	-0.00204056646124964	0	-0.00204056646124964	0	0	0.00327938525798062	0	0	0	0.00531995171923027	0	0	0.00736051818047991	0	-0.00204056646124964	0	0	0	0	0	0	0	-0.00408113292249929	0	0	0	0	0	0	0	0	0	0	0	0	0	0
575	0	0	0.00216272330118085	0	0	0	0	0	0	0	0	0	0	0	0	0	0	0	0	0.00216272330118085	0	0	0	0	0	0	0	0	0	0	0	0	0	0	0	-0.0012480343459052	0	0	0	0	0	0	-0.0024960686918104	0	0	0	-0.006240171729526	0	0
576	0	0	0	0	0	0	0	0	0	0	0	-0.000587236991232552	0	0	0	-0.000587236991232552	0	-0.000587236991232552	0.00166284815290354	0	0	0	0	0	0	0.000831424076451768	0	0	0	0	0	0	-0.000587236991232552	0.00498854445871061	0.00048837417043843	0	0	0	0	0.0051803301667667	-0.000587236991232552	0	0	-0.0014246010012165	0	0	0.0048372802607534	0.00141866106768432	-0.0043083845802161
577	0	0	0	0	0	0	0	0	0	0	0	0	0	0	0	0.00335863505071539	0	0	0	0	0	-0.00209948405179427	0	0	0	0	0	0	0	0	0	0	0	0	0	0	0	0	0	-0.000524871012948568	0	0	0	0	-0.00104974202589714	0	0	-0.0015746130388457	0
578	-0.145273159149892	-0.00343088482519642	-0.0171544241259821	0	0	-0.0141963490738465	-0.052408891924068	-0.00343088482519642	0.00638895987733197	-0.00686176965039284	0	-0.19827607726079	-0.0587978518013999	-0.0263802426416792	-0.00047280977306087	0	-0.00343088482519642	-0.0137235393007857	-0.00343088482519642	0	-0.00343088482519642	-0.0107654642486501	0	-0.0131295131139545	0.00638895987733197	-0.00343088482519642	0	0	-0.0117110837947719	0	0	-0.00343088482519642	0	0	0	0	-0.00343088482519642	-0.0102926544755893	0	0	-0.00686176965039284	-0.00343088482519642	0.00638895987733197	-0.00686176965039284	0	0	0	-0.00686176965039284	0
579	0	0	0	0	0	0	0	0	0	0	0	0	0	0	0	0	0	0	0	0	0	0	0.00361441428416525	0	0	0	0	0	-0.00227722997745542	0	0	0	0	0	0	0	-0.00227722997745542	0	0	0	0	-0.00341584496618313	0	0	0	0	0	0	0
580	0	0	0	0	0	0	0	0	0	0	0	0	0	0	0	0	0	0	0	0	0	0	0	0	0	0	0	0	0	0	0	0	0	0	0	0	0	0	0	0	0	0	0	0	-0.0246614277700742	0	0	0	0
581	-0.018623397995368	0	0	0	-0.127615095909942	-0.0106860440265014	0	0	0.0937344223849156	0	0	0	0	0	0	0	0	0	0	0.0375555121947736	0	0	0	0	0	0	0	0	-0.0106860440265014	0	0	-0.0320581320795042	0	0	0	0	-0.0320581320795042	0	-0.0320581320795042	0	0	0	0	0	0	0	0	-0.0534302201325069	0
582	0	0	0	0	0	0	0	0	0	0	0	0	0	0	0	0	0	0	0	0	0	0	0	0	0	-0.000579119275405963	0	0	0	0	0	0	0	0	0	0	0	0	0	0	0	0	0	0	0	0	0	0	0
583	0	0	0	0	0	0	0	0	0	0	0	0	0	0	0	0	0	0	0	0	0	0	0	0	0	0	0	0	0	0	0	0	0	0	0	0	0	0	0	0	0	0	0	0	0	0	0	0	0
584	0	0	0	0	0	0	0	0	0	0	0	0	0	0	0	0	0	0	0	0	0	0	0	0	0	0	0	0	0	0	0	0	0	0	0	0	0	0	0	0	0	0	0	0	0	0	0	0	0
585	0	0	0	0	0	0	0	0	0	0	0	0	0	0	0	0	0	0	0	0	0	0	0	0	0	0	0	0	0	0	0	0	0	0	0	0	0	0	0	0	0	0	0	0	0	0	0	0	0
586	0	0	0	0	0	0	0	0	0	0	0	0	0	-0.0241390408754425	0	0	0.0564334085778781	0	0	0	0	-0.00804634695848085	0	0	0	0	0	0	0	0	-0.00804634695848085	0	0	0	0	0	0	0	0	0	0	0	0	0	0	0	0	0	0
587	0	0	0	0	0	0	0	0	0	0	0	0	0	0	0	0	0	0	0	0	0	0	0	0	0	0	0	0	0	0	0	0	0	0	0	0	0	0	0	0	0	0	0	0	0	0	0	0	0
588	0	0	0	0	0	0	0	0	0	0	0	0	-0.0153539075694764	0	0	0	0	0	0	0	0	0	0	0	0	0	0	0	0	0	0	0	0	0	0	0	0	0	0	0	0	0	0	0	0	0	0	0	0
589	0	0	0	0	0	0	0	0	0	0	0	0	0	0	0	0	0	0	0	0	0	0	0	0	0	0	0	0	0	0	0	0	0	0	0	0	0	0	0	0	0	0	0	0	0	0	0	0	0
590	0	0	0	0	0	0	0	0	0	-0.00244045294806716	0	0	0	0	0	0	0	0	0	0	-0.00244045294806716	0	0	0	0	0	0	0	0	0	0	0	0	0	0	0	0	0	0	0	0	0	0	0	0	0	0	0	0
591	0	0	-0.0220105021538849	0	0	-0.0241454784702659	-0.0417771230029801	-0.0117931677044874	0	0	0.00774833410816674	-0.00314435745055498	0	0.0029192384141136	-0.00628871490110996	0	-0.300631124142287	-0.00943307235166494	0	0	0	-0.00943307235166494	0	0	0	0	0	-0.00314435745055498	0	0	0.0603019346218358	0	0	0	0	0.045473314455202	0.00606359586466856	0.112405297062622	0	0	-0.00628871490110996	0	0.0154966682163335	0	-0.0763650549590851	0	-0.201928852064092	-0.0282992170549948	-0.00314435745055498
592	0	-0.0115101289134438	-0.00460405156537753	-0.025460914583611	0	0.00906947215672048	0	-0.00230202578268877	0	-0.00230202578268877	0	0	0.0135348927480635	0	0.0645406521134212	0	-0.00230202578268877	-0.00244065675672332	0.0040495276692392	-0.00230202578268877	0	0	0.0158369185307522	-0.0349462796624353	-0.00230202578268877	-0.0115101289134438	-1.33300780108226	-0.0162528114528559	0	0	0	0	-0.0998188944998241	-0.00230202578268877	-0.0069060773480663	-0.00704470832210092	0	0	0	0	0	0	-0.0096239960528589	0.018138944313441	0.00906947215672048	-0.00460405156537753	0	-0.182885154426554	-0.0138121546961326
593	0	0	0	0	0	0	0	0	0	0	0	0	0	0	0	0	0	0	0	0	0	0	0	0	0	0	0	0	0	0	0	0	0	0	0	0	0	0	0	0	0	0	0	0	0	0	-0.00281040975774268	0	0
594	0	0	0	0	0	0	0	0	0	0	0	0	0	0	0	-0.000470871866347729	0	0	0	0	0	0	0	0	0	-0.000470871866347729	0	0	0	0	0	0	0	0	0	0	0	0	0.0013664177639896	0	0	0	0	0	0	0	0	0	0
595	0	0	0	0	0	0	0	0	0	0	0	0	0	0	0	0	0	0	0	0	0.00944755244463506	0	0	0.0052932458183358	0	0	0	0.0052932458183358	0	0	0	0.0067682239187151	0	0	-0.00341681757610961	0	0.0105864916366716	0	0	0	0.0086446521609413	0.0535391247665395	0	-0.00113893919203654	0	0	0.0109225305450144	0.0105864916366716	0
596	0	0	-0.0360880548538434	0	0	0	-0.0721761097076868	-0.0360880548538434	0	0	0	0	0	0	0	0	0	0	0	0	0	0	0	-0.0360880548538434	0	0	0	0	0	0	0	0	0	0	0	0	0	0	0	0	0	0	0	0	0	0	-0.0360880548538434	0	0
597	0	0	0	0	0	0	0	0	0	0	0	0	0	0	0	0	0	0	0	0	0	0	0	0	0	0	0	0	0	0	0	0	0	0	0	0	0	0	0	0	0	0	0	0	0	0	0	0	0
598	0	0	0	0	0	0	0	0	0	0	0	0	0	0	0	0	0	0	0	0	0	0	0	0	0	0	0	0	0	0	0	0	0	0	0	0	0	0	0	0	0	0	0	0	0	0	0	0	0
599	0	0	0	0	0	0	0	0	0	0	0	0	0	0	0	0	0	0	0	0	0	0	0	0	0	0	0	0	0	0	0	0	0	0	0	0	0	0	0	0	0	0	0	0	0	0	0	0	0
600	0	0	0	0	0	0	0	0	0	0.066006600660066	0	0	0	0	0	0	0	0	0	0	0	0	0	0	0	0	0	0	0	0	0	0	0	0	0	0	0	0	0	0	0	0	0	0	0	0	0	0	0
601	0	0	-0.0023146540749485	0	0	0	0	-0.0023146540749485	0	0	0	0	0	0	0	0	0	0	0	0	0	0	0	0	0	0	0	0	0	0	0	0	0	0	0	0	0	0	0	0	0	0	0	0	0	0	0	0	0
602	0.215024058433311	0.300415001666327	0.059709175475071	-0.041849692874842	1.14311903387208	0.433608798640925	-0.054223295681071	0.037588089491428	-0.101792508886284	0.186482530510183	-0.057316696382628	0.813695223209885	-0.459991488007978	0.17696868786914	-0.095372066946798	-0.199790695461897	0.271873473743199	-0.00951384264104272	0	0	-0.0285415279231282	0.047335572668842	0.189809571748112	-0.532775187898392	-0.19669729476034	-0.342498335077538	3.12083010052711	-0.253780350606597	-0.298256163110252	-0.0190276852820854	0.0982318271119843	-0.0190276852820854	0.148894441018755	0.785854616895874	0.044008531430913	-0.504467300511635	-0.054456936217442	0.38627322597208	-0.0285415279231282	-0.0190276852820854	0	0	-0.00951384264104272	0	-0.0285415279231282	-0.0635034977857417	0.072783699890414	-0.161735324897726	-0.199790695461897
603	0	0	0	0	0	0	0	0	0	0	0	0	0	0	0	0	0	0	0	0	0	0	0	0	0	0	0	0	0	0	0	0	0	0	0	0	0	0	0	0	0	0	0	0	0	0	0	0	0
604	0	0	0	0	0	0	0	0	0	0	0	0	0	0	0	0	0	0	0	0	0	0	0	0	0	0	0	0	0	0	0	0	0	0	0	0	0	0	0	0	0	0	0	0	0	0	0	0	0
605	0	0	0	0	0	0	0	0	0	0	0	0	0	0	0	0	0	0	0	0	0	0	0	0	0	0	0	0	0	0	0	0	0	0	0	0	0	0	0	0	0	0	0	0	0	0	0	0	0
606	0	0	0	0	0	0	0	0	0	0	0	0	0	0	0	0	0	0	0	0	0	0	0	0	0	0	0	0	0	0	0	0	0	0	0	0	0	0	0	0	0	0	0	0	0	0	0	0	0
607	-0.013013918532264	-0.0389206019719772	-0.0908147379346134	-0.0259470679813181	-0.0518941359626362	-0.0259672602521202	-0.0908147379346134	-0.220550077841204	0.077740242589942	0.142668489355645	-0.116761805915931	-0.0908147379346134	-0.0648676699532953	-0.0259470679813181	0	-0.116781998186734	-0.0648676699532953	-0.103788271925272	-0.155702600158711	-0.41515308770109	-0.505988017906506	-0.090855122476218	-0.363279144009256	-0.155904522866741	-0.220570270112006	-0.337513806465162	0.350063302768966	-5.11219835271455	-1.29773705221116	-3.67181300341855	-0.609756097560976	0.155561254263094	-0.493034676186649	-0.155742984700317	-0.505967825635703	-0.609776289831778	-0.27244421380384	-0.0519143282334392	-0.207576543850545	-0.14270887389725	-0.194603009859886	0.025906683439713	-0.0259672602521202	0.220469308757994	0.233463035019455	0.0129533417198565	-0.0518941359626362	-0.0778412039439543	0
608	0	0	0	0	0	0	0	0	0	0	0	0	0	0	0	0	0	0	0	0	0	0	0	0	0	0	0	0	0	0	0	0	0	0	0	0	0	0	0	0	0	0	0	0	0	0	0	0	0
609	0	-0.0138121546961326	-0.0276243093922652	-0.0138121546961326	-0.0276243093922652	-0.0138121546961326	0	-0.0276243093922652	0	0	0	0	-0.0276243093922652	0.0492853622474125	-0.0138121546961326	0	-0.0138121546961326	0	0.0492853622474125	0	0.0492853622474125	0.147856086742238	0	-0.0828729281767956	-0.0138121546961326	0	0	0	0	0	0	0	0	-0.0138121546961326	0	0	0	0	0	0	0	-0.0138121546961326	0	0	0	0	0	0	0
610	0	0	0	0	0	0	0	0	0	-0.00181633246149375	0	0	0	-0.00181633246149375	0	0	0	0	0	0	0	0	0	0	0	0	0	0	0	0	0	0	0	0	0	-0.0258747381846162	-0.00181633246149375	0	0	-0.00181633246149375	0	0.0118221597830489	0	0	0	0.00681924612227136	0	0	0.0088746192289565
611	0	0	0	0	0	0	0	0	0	0	0	0	0	0	0	0	0	0	0	0	0	0	0	0	0	0	0	0	0	0	0	0	0	0	0	0	0	0	0	0	0	0	0	0	0	0	0	0	0
612	-0.0545851528384279	-0.300218340611354	-0.163755458515284	-0.13646288209607	-0.109170305676856	-0.027292576419214	-0.327510917030568	0.284900284900285	-0.027292576419214	0	-0.0545851528384279	-0.245633187772926	0.066559673546573	0.29687480560843	-0.13646288209607	-0.382096069868996	0.230315132061857	0	-0.163755458515284	-0.13646288209607	-0.397414125580064	0.551138979086573	-0.0545851528384279	-0.0818777292576419	-0.0545851528384279	-0.109170305676856	-0.13646288209607	-0.109170305676856	0.039267097127359	-0.191048034934498	-0.027292576419214	-0.327510917030568	-0.163755458515284	-0.354803493449782	-0.260951243483995	-0.27292576419214	-0.300218340611354	0.863331840406077	-0.354803493449782	0.148437402804215	-0.354803493449782	-0.191048034934498	-0.027292576419214	-0.13646288209607	-0.163755458515284	0.203022555642643	-0.13646288209607	-0.0545851528384279	-0.27292576419214
613	-0.0290951411114344	0	0	0	0	0	0	0	0	0	-0.0872854233343032	-0.0581902822228688	-0.0290951411114344	0	0	0	0	0	0	-0.0581902822228688	0	0	0	0	0	-0.0290951411114344	0	0	0.0747384155455904	0	0	-0.0290951411114344	0	0	0	0	0	0	0	-0.0290951411114344	0.149476831091181	0	0.149476831091181	0	0	0	-0.0290951411114344	0	0
614	0	0	0	0	0	0	0	0	0	0	0	0	0	0	0	0	0	0	0	0	0	0	0	0	0	0	0	0	0	0	0	0	0	0	0	0	0	0	0	0	0	0	0	-0.029461589452751	0	0	0	0	0
615	0	0	0	0	0	0	0	0	0	0	0	0	0	-0.0228102039650798	0	0	0	0	0	0	0	0.00872951229577804	0	0	0	0	0	0	0	0	0	0	0	-0.0115054938733245	0	0	0	0	0	0	0	0	0	0	0	0	-0.00575274693666226	0	0
616	0	0	0	0	0	0	0	0	0	0	0	0	0	0	0	0	0	0	0	0	0	0	0	0	0	0	0	0	0	0	0	0	0	0	0	0	0	0	0	0	0	0	0	0	0	0	0	0	0
617	0	0	0	0	0	0	0	0	0	0	0	0	0	0	0	0	0	0	0	0	0	0	0	0	0	0	0	0	0	0	0	0	0	0	0	0	0	0	-0.109529025191676	0	0	0	0	0	0	0	0	0	0
618	0	0	0	0	0	0	0	0	0	0	0	0	0	0	0	0	0	0	0	-0.000224082605811806	0	0	0	0	0	0	0	0	0	0	0	0	0	0	0	0	0	0	0	0	0	0	0	0	0	0	0	0	0
619	0	0	0	0	0	0	0	0	0	0	0	0	0	0	0	0	0	0	0	0	0	0	0	0	0	0	0	0	0	0	0	0	0	0	0	0	0	0	0	0	0	0	0	0	0	0	0	0	0
620	0.0934579439252336	0	0	0	0	0	0	0.186915887850467	0	0.0366236159911614	-0.0284171639670361	0.183118079955807	0.223539503841629	-0.113668655868144	0	-0.105462203844019	0.280373831775701	-0.14208581983518	-0.170502983802217	-0.255754475703325	0	0.073247231982323	0.0934579439252336	0	-0.0284171639670361	0	0	0	-0.0284171639670361	0	0	-0.0284171639670361	0	0	0	-0.0284171639670361	0	-0.0284171639670361	0	-0.0284171639670361	0	0	0	-0.0852514919011083	0	0	0.0934579439252336	0.186915887850467	0
621	0	0	0	0	0	0	0	0	0	0	0	0	0	0	0	0	0	0	0	0	0	0	0	0	0	0	0	0	0	0	0	0	0	0	0	0	0	0	0	0	0	0	0	0	0	0	0	0	0
622	0	0	0	0	0	0	0	0	0	0	0	0	0	0	0	0	0	0	0	0	0	0	0	0	0	0	0	0	0	0	0	0	0	0	0	0	0	0	0	0	0	0	0	0	0	0	0	0	0
623	0	0	0	0	0	0	0	0	0	0	0	0	0	0	0	0	0	0	0.0362713093942691	0	-0.00809978940547546	0	0	-0.00809978940547546	0	0	0	0.0362713093942691	0	0	0	-0.0161995788109509	0	0	0	0	0	-0.0323991576219018	0	0	0	0	0	0	-0.0161995788109509	0	0	0	0
624	0	0	0	0	0	0	0	0	0	0	0	0	0	0	0	0	0	0	0	0	0	0	0	0	0	0	0	0	0	0	0	0	0	0	0	0	0	0	0	0	0	0	0	0	0	0	0	0	0
625	0	0	0	0	0	0.0210837022981235	0	0	-0.0101739749720216	0	-0.0101739749720216	0	0	0	0	0	0	0	0	0	0	0	0	0	0	0	-0.00508698748601078	0	0	0	0	0	0	0	0	0	0	0	0	0	0	0	0	0	0	0	0	0	0
626	0	0	0	0	0	0	0	0	0	0	-0.00512629202573358	0	-0.000153394318239389	0	0	0	-0.00497289770749416	0	-0.00994579541498831	-0.00497289770749416	0	0	0	0	0	0	0	0	0	0	0	0	0	0	0	0	0.00979240109674892	0	0	0	0	0	0	0	0	0	0	0	0
627	0	0	0	0	0	0	0	0	0	0	0	0	0	0	0	0	0	0	0	0	0	0	0	0	0	0	0	0	0	0	0	0	0	0	0	0	0	0	0	0	0	0	0	0	0	0	0	0	0
628	0	0	0	0	0	0	0	0	0	0	0	0	0	0	0	0	0	0	0	0	0	0	0	0	0	0	0	0	0	0	0	0	0	0	0	0	0	0	0	0	0	0	0	0	0	0	0	0	0
629	0	-0.0188982330152131	0	0	0	0	0	0	0	0	0	0	0	0	0	0	0	0	0	0	0	0	0	0	0	0	0	0	0	0	0	0	0	0	0	0	0	0	-0.00944911650760654	0	0	0	0	0	0	-0.0283473495228196	0	0	0
630	0	0	0	0	0	0	0	0	0	0	0	0	0	0	0	0	0	0	0	0	0	0	0	0	0	0	0	0	0	0	0	0	0	0	0	0	0	0	0	0	0	0	0	0	0	0	0	0	0
631	-0.00305029943772814	-0.00915089831318441	0	-0.00203353295848542	-0.00101676647924271	-0.00203353295848542	0	0	0	-0.00101676647924271	0	0	0	-0.00101676647924271	0	0	0.00339673913043478	-0.0132179642301553	0	-0.00305029943772814	0	0	0	-0.00203353295848542	0	0	0	-0.00101676647924271	0	-0.00101676647924271	0	0	-0.00101676647924271	-0.00203353295848542	-0.00406706591697085	0	0	0	0	0	0	-0.00101676647924271	0	0	0	0	0	0	-0.00305029943772814
632	0	0	0	0	0	0	0	0	0	0	0	0	0	0	0	0	0	0	0	0	0	0	0	0	0	0	0	0	-0.0508130081300813	0	0	0	0	0	0	0	0	0	0	0	0	0	0	0	0	0	0	0	0
633	-0.0186462800671266	0.0165156129634966	-0.0186462800671266	-0.0652619802349431	-0.0279694201006899	0.0222425165320933	-0.0466157001678165	0	0.0444850330641865	-0.0150500436021599	0	0	-0.0372925601342532	-0.0186462800671266	-0.0093231400335633	0.0315656565656566	-0.0093231400335633	-0.0559388402013798	0	0	-0.0093231400335633	0	-0.0186462800671266	-0.0652619802349431	-0.0279694201006899	-0.0093231400335633	-0.0301000872043199	0.0315656565656566	0	-0.0186462800671266	-0.0093231400335633	-0.0279694201006899	0	-0.0093231400335633	0	-0.0093231400335633	0	0	0.107616346195499	-0.0466157001678165	0.01291937649853	0	-0.0186462800671266	0	-0.0186462800671266	0	0	0	0
634	0	0	0	0	0	0	0	0	0	0	0	0	0	0	0	0	0	-0.00101166449158801	0	0	0	0	0	0	0	0	0	0	0	0	0	0	0	0	0	-0.00505832245794005	0	0	0	0	0	0	-0.00202332898317602	0	0	0	-0.0121399738990561	-0.00303499347476403	0
635	0	0	0	0	0	0	0	0	0	0	0	0	0	0	0	0	0	0	0	0	0	0	0	0	0	0	0	0	0	0	0	0	0	0	0	0	0	0	0	0	0	0	0	0	0	0	0	0	0
636	0	0	0	0	0	0	0	0	0	0	0	0	0	0	0	0	0	0	0	0	0	0	0	0	0	0	0	0	0	0	0	0	0	0	0	0	0	0	0	0	0	0	0	0	0	0	0	0	0
637	0	0	0	0	0	0	0	0	0	0	0	0	0	0	0	0	0	0	0	0	0	0.00777061154712876	0	0	0	0	0	-0.00265005962634159	0	0	0	0	0	0	0	0	0	0	0	0	0	0	0	0	0	0	0	0	0
638	0	0	0	0	0	0	0	0	0	0	0	0	0	0	0	0	0	0	0	0	0	0	0	0	0	0	0	0	0	0	0	0	0	0	0	0	0	0	0	0	0	0	0	0	0	0	0	0	0
639	0	0	0	0	0	0	-0.00954608371915422	0.0155448468832582	0.0263166519069393	0	0	0	0	-0.00954608371915422	0	0.011997526328208	0.0107718050236811	0.0049028852181075	0	0	0	-0.00954608371915422	0	0	0	0	0	0	0	0	0	0	0	0	0	0	-0.00477304185957711	-0.0083203624146273	0.039669742898205	-0.00954608371915422	0	0	-0.0190921674383084	0	0	0	-0.066562899317018	0	0
640	-0.00982994200334218	-0.0196598840066844	-0.00982994200334218	0.0139535613714669	-0.0294898260100265	0	-0.00982994200334218	0	0	0	0	-0.00982994200334218	-0.0294898260100265	0	0	0	0	0	0	-0.0196598840066844	0	-0.00982994200334218	0	0	0	-0.0196598840066844	0	0	0	0	0.0237835033748091	0	0	0	-0.0196598840066844	0	0	0	0	0	0	0	0	0	0	0	0	0	0
641	0	0	0	0	0	0	0	0	0	0	0	0	0	0	0	0	0	0	0	0	0	0	0	0	0	0	0	0	0	0	0	0	0	0	0	0	0	0	0	0	0	0	0	0	0	0	0	0	0
642	0	0	0	0	0	0	0	0.0314166490109256	0	0	-0.0266690372477554	0	0	-0.00888967908258512	0	0	0	0	0	-0.00888967908258512	0	0	0	0	0	0	0	0	0.0403063280935107	0	0	0	0	-0.00888967908258512	0	0	0	0	0	0	0	-0.0177793581651702	-0.0444483954129256	0	0	-0.0177793581651702	-0.00888967908258512	0	0
643	0	0	0	0	0	0	0	0	0	0	0	0	0	0	0	0	0	0	0	0	0	0	0	0	0	0	0	0	0	0	0	0	0	0	-0.00602954476936991	0	0	0	0	0	0	0	0.0192826841496336	0	0	0	0	0.0325358235298974	0
644	0	0	0	0	0	0	0	0	0	0	0	0	0	0	0	0	0	0	0	0	0	0	0	0	0	0	0	0	0	0	0	0	0	0	0	0	0	0	0	0	0	0	0	0	0	0	0	0	0
645	0	0	0	0	0	0	0	0	0	0	0	0	0	0	0	0	0	0	0	0	0	0	0	0	0	0	0	0	0	0	0	0	0	0	0	0	0	0	0	0	0	0	0	0	0	0	0	0	0
646	0	0	0	0	0	0	0	0	0	0	0	0	0	-0.00435938794193295	0	0	0	0	0	0	0	0	0	0	0	0	-0.00435938794193295	0	0	0	0	0	0.0152676974358885	0	0.0098135426889107	0	0	0	0	0	0	0	0	0	0	0	0	0	0
647	0	0	0	0	0	0	0	0	0	0	0	0	0	0	0	0	0	0	0	0	0	0	0	0	0	0	0	0	0	0	0	0	0	0	0	0	0	0	0	0	0	0	0	0	0	0	0	0	0
648	0	0	0	0	0	-0.00174425703371649	0	0	0	0	0	0	0	0	0	0	0	0	0	-0.00174425703371649	0	0	0	0	0	0	0	0	0	0	0	0	0	0	0	0	0	0	0	0	0	0	0	0	0	0	0	0	0
649	0	0	0	0	0	0	0	0	0	0	0	0	0	0	0	0	0	0	0	0	0	-0.0149009089554463	-0.00745045447772314	0	0	0	0	0	0	0	0	0	0	0	0	0	0	0	0	0	0	0	0	0	0	0	0	0	0
650	0	0	0	0	0	0	0	0	0	0	0	0	0	0	0	0	0	0	0	0	0	0	0	0	0	0	0	0	0	0	0	0	0	0	0	0	0	0	0	0	0	0	0	0	0	0	0	0	0
651	0.0511378164152391	0.0183973648914979	0	0	0	0	0	-0.0286861732644865	0	0	-0.00717154331612163	0	0.0112258215753762	0	0	0.0439662730991175	0	-0.00717154331612163	0.0112258215753762	0	0	0	-0.00717154331612163	-0.0502008032128514	0	0	-0.0143430866322433	0	0	0.0112258215753762	0	0	0	-0.00717154331612163	0.0255689082076195	-0.0143430866322433	0.0511378164152391	-0.0143430866322433	-0.0215146299483649	0	0	0	0	-0.0143430866322433	0	-0.00717154331612163	-0.0143430866322433	-0.00717154331612163	0
652	-0.231929009901681	0.08252230393109	-0.351802990325418	0.158420910564149	-0.0879507475813544	0.0692749093350308	-0.0879507475813544	0.113250283125708	-0.16265410056665	-0.57591304928131	-0.018675838246324	-0.263852242744063	-0.0439753737906772	-0.257228545446033	0.48731487264074	0	0.6336836422566	-0.149406705970588	-0.037351676492647	0	-1.26203844533358	-0.0879507475813544	0	0	-0.131926121372032	0	0	0	0	-0.0439753737906772	0	-0.395778364116095	0	0	-0.0439753737906772	0	0	0	0	0.163849354214414	0	0	-0.219876868953386	0	0	-0.0439753737906772	0	0	0
653	0	0	0	0	0	0	0	0	0	0	0	0	0	0	0	0	0	0	-0.00135924045643295	0	0	0	0	0	0	0	0	0	0	0	0	0	0	0	0	-0.000679620228216473	0	0	0	0	0	0	0	0	0	0	0	0	0
654	-0.172884947855669	-0.124270697247249	-0.128269477441303	-0.231810593089111	-0.340192961909542	-0.168886167661615	0.034304075789344	-0.014310174819076	-0.139423345044894	0.092494040393613	0.023150208185753	-0.025464042422667	0.028727141987549	0.26380083464154	-0.107539895841862	-0.019887108620871	-0.0223077352071831	-0.139423345044894	-0.092387248044216	-0.023043415836356	-0.176041255071153	-0.05324191908225	-0.130583311678218	-0.708270592828063	0.119643028773419	0.84243738111935	0.15236895095502	0.189829333959849	0.55475065766289	-0.246120767908187	-0.568847247783169	-0.273162963938597	-0.0907023020870781	-0.212659165097413	-0.156047354100885	0.108489161169828	-0.182353869502122	-0.348926202926822	0.432058114023383	0.111645468385312	-0.237387526890907	0.162680345580042	-0.054084392060819	-0.234231219675422	-0.054926865039388	-0.069237039858465	0.20645334301584	-0.150577212648486	0.0709219858156028
655	0	0	0	0	0	0	0	0	0	0	0	0	0	0	0	0	0	0	0	0	0	0	0	0	0	0	0	0	0	0	0	0	0	0	0	0	0	0	0	0	0	0	0	0	0	0	0	0	0
656	0	0	0	0	0	0	0	0	0	0	0	0	0	0	0	0	0	-0.00087038262019984	0	0	0	0	0	0	0	0	0	0	0	0	0	0	0	0	0	0	0	0	0	0	0	0	0	0	0	0	0	0	0
657	0	0	0	0	0	0	0	0	0	0	0	0	0	0	0	0	0	0	0	0	0	0	0	0	0	0	0	0	0	0	0	0	0	0	0	0	0	0	0	0	0	0	0	0	0	0	0	0	0
658	0	0	0	0	0	0	0	0	0	0	0	0	0	0	0	0	0	0	0	0	0	0	0	0	0	0	0	0	0	0	0	0	0	0	0	0	0	0	0	0	0	-0.0115673799884326	0	0	0	0	0	0	0
659	0	0	0	0	0	0	0	0	0	0	0	0	0	0	0	0	0	0	0	0	0	0	0	0	0	0	0	0	0	-0.0286615075952995	0	0	0	0	0	0	0	0	0	0	0	0	0	0	0	0	0	0	0
660	0	0	0	0	0	0	0	0	-0.099423988186448	0	0	-0.327300127946434	-0.0642260757867694	-0.099423988186448	-0.192678227360308	-0.0642260757867694	0	0	0	-0.128452151573539	0	0.54718593701799	0.47244094488189	0	0	0	0.395875371069946	-0.035197912399678	-0.321130378933847	0.045716828749008	-0.513808606294155	0.122282402560952	-0.0642260757867694	0	-2.42754337788701	-0.192678227360308	0	-0.192678227360308	0	0	0	-0.035197912399678	0	-1.34439842418542	0	-0.549006518693834	-0.0642260757867694	0	-0.321130378933847
661	0	0	0	0	0	0	0	0	0	0	0	0	0	0	0	0	0	0	0	0	0	0	0	0	0	0	0	0	0	0	0	0	0	0	0	0	0	0	0	0	0	0	0	0	0	0	0	0	0
662	-0.018450184501845	0	0	0	0	-0.018450184501845	0	0	0	0	0	0.0226851507511373	0	0	-0.03690036900369	0.0411353352529823	0	0	0.0269201170004295	-0.03690036900369	0.0411353352529823	-0.00998025200326051	-0.0142152182525528	0	0.0411353352529823	-0.03690036900369	0	-0.0142152182525528	-0.018450184501845	0	0	0.0226851507511373	0	0	0	-0.018450184501845	-0.0553505535055351	-0.03690036900369	0	-0.0553505535055351	-0.03690036900369	-0.018450184501845	0	0	0.00423496624929229	-0.0738007380073801	0	0.0226851507511373	0
663	0	0	0	-0.00202190736631401	0	0	0	0	0	0	0	0	-0.000505476841578503	0	0	0	0	0	0	0	0	0	0	0	0	-0.00151643052473551	0	0	0	0	0	0	0	0	0	0	0	0	0	0	0	0	-0.000505476841578503	0	0	0	0	0	0
664	0	0	-0.0172361787391735	0	0	0	0	0	0	0	0	0	0	0	0	0	0	0	0	0	0	0	0	0	0	0	0	0	0	0	0	0	0	0	0	0	0	0	0	0	0	0	0	0	0	0	0	0	0
665	-0.265392781316348	-0.318471337579618	-0.106157112526539	0	-0.0530785562632696	-0.212314225053079	-0.106157112526539	-0.0530785562632696	0	0	-0.0530785562632696	0	0	-0.0530785562632696	0	-0.318471337579618	0	0	0	0	-0.0530785562632696	0	0	0.213588110403397	0	0	0	0.108704883227176	-0.106157112526539	0	-0.0530785562632696	-0.103609341825903	0	0.054352441613588	0	-0.318471337579618	-0.106157112526539	0.374097664543524	-0.265392781316348	-0.0530785562632696	0	0.266666666666667	0	-0.106157112526539	-0.0530785562632696	0	-0.0530785562632696	0	-0.159235668789809
666	-0.033311125916056	0	0	0	0	-0.016655562958028	-0.0666222518321119	0	-0.016655562958028	0	0	0	-0.016655562958028	0	-0.033311125916056	-0.016655562958028	-0.033311125916056	0	-0.033311125916056	0	0	-0.0499666888740839	0	-0.033311125916056	0	-0.033311125916056	0	0.0423908435777872	0	-0.016655562958028	0	0	0	0	0	0	0	-0.016655562958028	-0.033311125916056	0	0	-0.016655562958028	0	-0.033311125916056	0	0	0	-0.033311125916056	0
667	0	0	0	0	0	0	0	0	0	0	0	0	0	0	0	0	0	0	0	0	0	0	0	0	0	0	0	0	0	-0.00254013411908149	0	0	0	0	0	0	0	0	0	0	0	0	0	0	0	0	0	0	0
668	0	0	0	0	0	0	0	0	0	0	0	0	0	0	0	0	0	0	0	0	0	0	0	0	0	0	0	0	0	0	0	0	0	0	0	0	0	0	0	0	0	0	0	0	0	0	0	0	0
669	0	0	0.0071387143375628	0	0	0	0	0	0	0	0	0	0	0	0	0	0	0	0	0	0	0	0	0	0	0	0	0.0196889151407757	0	0	0	0	0	0	0	0.0196889151407757	0	0	0	0	0	0	0	0	0	0	0	0	0
670	0	0	0	0	0	0	-0.00292252389163281	0	0	0	0	0	0	0	0	0	0	0	0	0	0	0	0	0	0	0	0	0	0	0	0	0	0	0	0	0	0	0	0	0	0	0	0	0	0	0	0	0	0
671	0	-0.00692185228767218	0	0	0	0	0	0	0	0	0.00616944727649208	0	0	-0.00230728409589073	0	0	0.00155487908471063	0	0	0	0	0	0	-0.00230728409589073	0	0	-0.00230728409589073	0	0.00386216318060136	-0.00230728409589073	0	-0.0084266623100324	0	-0.00230728409589073	0	0	0	0	-0.00692185228767218	0	0	0	0	0	0	0	0	0	0
672	0	0	0	-0.0158579130986362	0	0	0	0	0	0	0	0	0	0	0	0	0	0	0	0	0	-0.0158579130986362	0	0	0	0	0	0	0	0	0	0	0	0	0	0	0	0	0	-0.0317158261972724	0	0	-0.0158579130986362	0	0	0	0	0	0
673	0	0	0	0	0	0	0	0	0	0	0	0	0	0	0	0	0	0	0	0	0	0	0	0	0	0	0	0	0	0	0	0	0	0	0	0.0253100480890914	0	0	0	0	0	0	0	0	0	0	0	0	0
674	0.0247096614776378	0	-0.0193162062970833	0.0247096614776378	0	0	0	0	0.0150515583290962	0.0494193229552755	0.0247096614776378	0	0	0	0	0	-0.00965810314854163	0	0	0	0	-0.0193162062970833	-0.00965810314854163	-0.0193162062970833	-0.00965810314854163	0	-0.00965810314854163	0	0	0	-0.0193162062970833	0	0	0	0	0	0	0	0	0	0	0	-0.0193162062970833	0	0	0	0	0	0
675	0	0	0	0	0	0	0	0	0	0	0	0	0	0	0	0	0	0	0	0	0	0	0	0	0	0	0	0	0	0	0	0	0	0	0	0	0	0	0	0	0	0	0	0	0	0	0	0	0
676	0.000311814009179804	0	0	0	0	0	0	0	0	0	0	0	0	0	0	0	0	0	0	0	0	0	-0.000208692893798273	0	0	0.000206242230763062	0	0	-0.000104346446899137	-0.000417385787596547	-0.000104346446899137	0	0	-0.000521732234495683	-0.000104346446899137	0	0	0	0	-0.000104346446899137	0	-0.000104346446899137	0	0	0	0	0	0	0
677	0	-0.00483769532194862	0	0.00627094720193498	0	0	-0.0034044434419623	0	0	-0.00483769532194862	0	-0.00967539064389725	0	0	0	0	0	-0.00483769532194862	0	0	0	0	0	0	0	0	0	0	-0.00483769532194862	0	0	0	0	0	-0.00483769532194862	0	0	0	0	0	0	0	0	0	0	0	0	0	0
678	0	0	0	0	0	0	0	0	0	0	0	0	0	0	0	0	0	0	0	0	0	0	0	0	0	0	0	0	0	0	0	0	0	0	0	0	0	0	0	0	0	0	0	0	0	0	0	0	0
679	0	0	0	0	0	0	0	0	0	0	0	0	0	0	0	0	0	0	0	0	0	0	0	0	0.0635283657284762	0	0	-0.0139869920973495	0.0940291490362012	0	0	-0.00699349604867473	0	0	-0.0209804881460242	0	0	-0.0139869920973495	0	0	0	0	-0.00699349604867473	0	0.0470145745181006	0	-0.00699349604867473	-0.0279739841946989	-0.0629414644380726
680	0	0	0	-0.00086617583369424	0	0	0	0	0	0	0	0	0	0	-0.00173235166738848	0	0	-0.00086617583369424	0	0	0	0	-0.00259852750108272	0	0	0	0	0	-0.00259852750108272	0	0	0	0	0	0	0	0	0	0	0	0	0	0	0	0	0	0	0	-0.00086617583369424
681	0	0	0	0	0	0	0	-0.0244021473889702	0	0	-0.0244021473889702	0	0	0	0	0	-0.0488042947779405	0	0	0	0	0	0	0	0	0	0	0	0	0	0	0	0	0	0	0	0	0	0	0	0	0	-0.0244021473889702	0	0	0	0	-0.0244021473889702	0
682	0	0	0	0	0	0	0	0	0	0	0	0	0	0	0	0	0	0	0	0	0	0	0	0	0	0	0	0	0	0	0	0	0	0	0	0	0	0	0	0	0	0	0	0	0	0	0	0	0
683	0	0	0	0	0	0	0	0	0	0	0	0	0	0	0	0	0	0	0	0	-0.0499750124937531	0	0	0	0	0	0	0	0	0	0	0	0	0	0	0	0	0	0	0	0	0	0	0	0	0	0	0	0
684	0	0	0	0	0	0	0	0	0	0	0	0	0	0	0	0	0	0	0	0	0	0	0	0	0	0	0	0	0	0	0	0	0	0	0	0	0	0	0	0	0	0	0	0	0	0	0	0	0
685	-0.00597514340344168	-0.0149378585086042	-0.00896271510516252	0	0	0	0	-0.00298757170172084	0.0170688658338595	0	-0.00298757170172084	0	0	0.0580383052814858	0.0290191526407429	-0.0119502868068834	0	-0.00896271510516252	-0.00298757170172084	-0.00597514340344168	0.0580383052814858	-0.0149378585086042	-0.00298757170172084	0	0	0	0	0	0	-0.00298757170172084	0	-0.00597514340344168	-0.0456701399022781	0.0392563106946952	-0.0375639891735811	-0.0623211271638133	-0.0465267042787432	0.186044395419524	0.070824349233018	-0.0145199799362803	-0.0157944228850697	0.0554686121520888	0.122887511111062	0.00211020009343799	0.056743055100879	-0.0294578384448843	0.071680913609483	0.054612047775623	-0.0853651364011142
686	0	-0.000805743338516949	0	0	0	0	0	0	0	0	0	0	-0.000805743338516949	0	0	0	-0.000268581112838983	0	0	0	0	0	0	0	0	0	0	0	-0.000268581112838983	0	0	-0.000268581112838983	0	0	0	0	-0.000537162225677966	0	0	0	0	0	0	0	-0.000537162225677966	0	0	-0.00107432445135593	0
687	0	0	-0.0196309383588536	0	0	0	0	0	0	0	0	0	0	0	0	0	0	0	0	0	0	0	0	0	0	0	0	0	0	0	0	0	0	0	0	0	0	0	0	0	0	0	0	0	0	0	0	0	0
688	0	0	0	0	0	0	0	0	0	0	0	0	0	0	0	0	0	0	0	0	0	0	0	0	0	0	0	0	0	0	0	0	0	0	0	0	0	0	0	0	0	0	0	0	0	0	0	0	0
689	-0.0743731406714832	-0.0360981195519012	-0.0424989375265618	-0.113671669210715	-0.159371015724607	-0.0647719137094923	-0.0360981195519012	-0.0212494687632809	-0.0531236719082023	-0.0318742031449214	0.0244498777506112	0	-0.00422391640697981	-0.0956226094347641	-0.0180490597759506	-0.0318742031449214	-0.0531236719082023	0	-0.0212494687632809	-0.0637484062898428	0	-0.0424989375265618	0.0733496332518337	-0.0637484062898428	-0.0212494687632809	0	-0.0424989375265618	0	-0.0106247343816405	0.0244498777506112	-0.0212494687632809	0	-0.0106247343816405	0	0.0138251433689707	0	0	0.0553005734758832	0.0244498777506112	0	-0.0106247343816405	0	0.0488997555012225	0	-0.0212494687632809	-0.0106247343816405	0	-0.0531236719082023	-0.0106247343816405
690	0	0	0	0	0	0	0	0	0	0	0	0	0	0	0	-0.176342565200338	-0.011239288397232	0.167064439140811	-0.132818888320115	-0.0174094707520891	-0.0435236768802228	0.0151616130726428	-0.0174094707520891	0	-0.00870473537604457	-0.02836206380758	-0.0174094707520891	0	0	0	-0.00870473537604457	0	0	0	0	0	0	0	0	0	0	0	0	0	0	0	0	0	0
691	0	0.0205592105263158	0	-0.0117178345441762	0	0	0	0	0.044100879762683	-0.0117178345441762	0	0	0	-0.0117178345441762	0.0205592105263158	0	0	-0.00585891727208812	0	0	-0.00585891727208812	0	0	0	-0.00585891727208812	0	0.0205592105263158	0	0	0	0	-0.00585891727208812	0	0	0	0	0	0	0	0	0	0	0	0	0	0	0	0	0.0205592105263158
692	0	0	0	0	0	0	0	0	0	0	0	0	0	0	0	0	0	0	0	0	0	0	0	0	0	0	0	0	0	0	0	0	0	0	0	0	0	0	0	0	0	0	0	0	0	0	0	0	0
693	0	0	0	0	0	0	0	0	0	0	0	0	0	0	0	0	-0.00730994152046784	0	0	0.010851334483262	0	0	0	-0.00730994152046784	0	0	0	0	0	0	0	0.0070827859255883	0	0	-0.00730994152046784	0	0	0	0	0	0	0	0	0	0	0	0	-0.00730994152046784	0
694	0	0	0	0	0	0	0	0	0	0	0	0	0	0	0	0	0	0	0	0	0	0	0	0	0	0	0	0	0	0	0	0	0	0	0	0	0	0	0	0	0	0	0	0	0	0	0	0	0
695	0	-0.0534188034188034	-0.213675213675214	-0.106837606837607	-0.0534188034188034	0	0	-0.0534188034188034	0	0	-0.0534188034188034	0	-0.320512820512821	0	0	0	0	-0.0534188034188034	0	0	0.211833185971117	0	0	0	0.103153551429414	-0.106837606837607	0	-0.0534188034188034	-0.1105216622458	0	0.051576775714706	0	-0.320512820512821	-0.106837606837607	0.370247568523431	-0.267094017094017	-0.0534188034188034	0	0.26525198938992	0	-0.106837606837607	-0.0534188034188034	0	-0.0534188034188034	0	-0.16025641025641	0	0	0.26525198938992
696	0	0	0	0	0	0	0	0	0	0	0	0	0	0	0	0	0	0	0	0	0	0	0	0	0	0	-0.0037969396666287	0	0	0	0	0	0	0	0	0	0	0	0	0	0	0	0	0	0	0	0	0	0
697	0	-0.000962862397334797	0	0	0	0	0	0	0	0	0	0	0	0	0	0	0	0	0	0	0	0	0	0	0	0	0	0	0	0	0	0	0	0	0	0	0	0	0	0	0	0	0	0	0	0	0	0	0
698	0	0	0.0725520920936022	-0.0120358668833123	0.0136245729421585	0	0	0	0	0	0	0	0	0	0	0	0	0	0	0	0	0	0	0	0	0	0	0	0	0	0	0	0	0	0	0	0	0	0	0	0	0	0	0	0	0	0	0	0
699	0	0	0	0	0	0	0	0	0	0	0	0	0	0	0	0	0	0	0	-0.00294637595757219	0	-0.00294637595757219	0	-0.00294637595757219	0	0	0	0	0	0	0	0	0	0	0	0	0.0237076427567846	0	0	0	0	0	0	0	0	0	0	0	0
700	0	0	0	0	0	0	0	0	0	0	0	0	0	0	0	0	0	0	0	0	0	0	0	0	0	0	0	0	0	0	0	0	0	0	0	0	0	0	0	0	0	0	0	0	0	0	0	0	0
701	-0.00015582707557769	0	0	0	0	0	0	0	0	-0.00124661660462152	0	0	0	0	0	0	0	-0.00015582707557769	0	0	0	-0.00015582707557769	0	-0.00266807470917804	-0.00015582707557769	0	-0.00077913537788845	0	0	0	0	0	0	0	0	0	0	0	0	0	0	0	0	0	0	0	0	0	0
702	0	0	0	0	0	0	0	0	0	0	0	0	0	0	0	0	0	0	0	0	0	0	0	0	0	0	0	0	0	0	0	0	0	0	0	0	0	0	0	0	0	0	0	0	-0.222232530650393	0	0	-0.049480455220188	0
703	0	0	0	0	0	0	0	0	0	0	0	0	0	0	0	0	0	0	0	0	0	0	0	0	0	0	0	0	0	0	0	0	0	0	0	0	0	0	0	0	0	0	0	0	0	0	0	0	0
704	0	0	0	0	0	0	0	0	0	0	0	0	-0.0154475940372287	0	0	0	0	0	0	0	0	0	0	0	0	0	0	0	0	0	0	0	0	0	0	0	0	0	0	0	0	0	0	0	0	0	0	0	0
705	0	0	0	0	0	0	0	0	0	0	0	0	0	0	0	0	0	0	0	0	0	0	0	0	0	0	0	0	0	0	0	0	0	0	0	0.00293703007518797	0	0	0	0	-0.00072668609340823	0	0	0	0.00293703007518797	0	0	0	0
706	0	0	0	-0.0128998968008256	0	0	0	0	0	0	0	0	0	0	0	0	0	0	0	0	0	0	0	0.0387296669248644	0	0	0	-0.0128998968008256	0	0	0	0	0	0	-0.0128998968008256	0	0	-0.0257997936016512	0	0	0	0	0	0	0	-0.0257997936016512	0.0258297701240388	0	0
707	0	0	0	0	0	0	0	0	0	0	0	0.00275592316890534	0	0	0	0	0	0	0	0	0	0	0	0	0	0	0	0	0	0	0	-0.000966669244451319	0	0	0	0	0	0	0	0	0	0	0	0	0	-0.000966669244451319	0	0	0
708	0	0	0	0	0	0	0	0	0	0	0	0	0	0	0	0	0	0	0	0	0	0	0	0	0	0	0	0	0	0	0	0	0	0	0	0	0	0	0	0	0	0	0	0	0	0	0	0	0
709	0	0	0	0	0	0	0	0	0	0	0	0	0	0	0	0	0	0	0	0	0	0	0	0	0	0.0672043010752688	-0.0216262975778547	0	0	0	0	0	0	0	0	0	0	0	-0.0432525951557093	0	0	0	0	0	0	0	0	0	0
710	0	0	0	0	0	0	0	0	0	0	0	0	0	0	0	0	0	0	0	0	0	0	0	0	0	0	0	0	0	0	0	0	0	0	0	0	0	0	0	0	0	0	0	0	0	0	0	0	0
711	0	0	0	0	0	0	0	0	0	0	0	0	0	0	0	0	0	0	0	0	0	0	0	0	0	0	0	0	0	0	0	0	0	0	0	0	0	0	0	0	0	0	0	0	0	0	0	0	0
712	-0.00354710556186152	0	0	0	0	0	0	0	0	0	0	0	0	0	0	0	0	0	0	0	0	0	0	0	0	0	0	0	0	0	0	0	0	0	0	0	0	0	0	0	0	0	0	0	0	0	0	0	0
713	0	0	0	0	0	0	0	0	0	0.284900284900285	0	0	0	0	0	0	0	0	0	0	0	0	0	0	0	0	0	0	0	0	0	-0.0336247478143914	0	0	0	0	0	0	-0.0336247478143914	0	0	0.041575899006968	-0.0336247478143914	0	0	0	0	-0.0336247478143914	-0.0672494956287828
714	0	0	0	0	0	0	0	0	-0.0905797101449275	0	0	0	0	0	0	0	0	0	0	0	0	0	0	0	0	0	0	0	0	0	0	0	0	0	0	0	0	0	0	0	0	0	0	0	0	0	0	0	0
715	0	0	0	0	0	0	0	0	0	-0.012298610257041	0	0	0	0	0	0	0	0	0	0	0	0	0	0	0	-0.012298610257041	0	0	0	0	0	0	0	0	0	0	-0.0368958307711229	0	-0.0491944410281638	0	0	0	0	0	0	0.0381300332124497	0	0	0.0504286434694907
716	0	0	0	0	0	0	0	0	0	0	0	0	0	0	0	0	0	0	0	0	0	0	-0.0134408602150538	0	0	0	0	0	0	0	0	0	0	0	0	0	0	0	0	0	0	0	0	0	0	0	0	0	0
717	0	0	0	0	0	0	0	0	0	0	0	0	0	0	0	0	0	0	0	0	0	0	0	0	0	0	0	0	0	0	0	0	0	0	0	0	0	0	0	0	0	0	0	0	0	0	0	0	0
718	0	-0.00660894851629106	0	0	0	0	0	0	-0.0132178970325821	0	0	0	0	0	0.0178826895565093	0	0	0	0	0	0	0	0	0	0	0	0	0	0	0	0	0	0	0	0	-0.00660894851629106	0	0	0	0	0	-0.00660894851629106	0.0178826895565093	0	0	0	0	0.0178826895565093	0
719	-0.422428975503887	0.0328571682706847	0	0	0.003006422002028	0	0	0	0.093038976749151	0.00896589756817822	0	0	0	0	0	0	-0.00595947556615018	0	0.0149253731343284	-0.0505221212175122	0	0	0	0	-0.00595947556615018	0.0119723195702062	-0.0357568533969011	0.0149253731343284	0.0447761194029851	0	0.0209382171383844	-0.032750431394873	-0.0178784266984505	0.42456371302012	0.0179317951363563	0.0508423318449474	45.7177165424368	1.37146211730383	0.152526995534841	-0.00595947556615018	0	0	-0.00595947556615018	0	0	0.0209382171383844	-0.00595947556615018	-0.0178784266984505	-0.0357034849589953
720	0	0	0	0	0	0	0	0	0	0	0	0	0	0	0	0	0	0	0	0	0	0	0	0	0	0	0	0	0	0	0	0	0	0	0	0	0	0	0	0	0	0	0	0	0	0	0	0	0
721	0	0	0	0	0	0	0	0	0	0	0	0	0	0	0	0	0	0	0	0	0	0	0	0	0	0	0	0	0	0	0	0	0	0	0	0	0	0	0	0	0	0	0	0	0	0	0	0	0
722	0	0	0	0	0	0	0	0	0	0	0	-0.00875171387730097	0	0	0	0	0	0	0	0	0	0	0	0	0	0	0	0	0	0	0	0	0	0	0	0	0	0	0	0	0	0	0	0	0	0	0	0	0
723	0	0	0	0	0	0	0	0	0	0	0	0	0	0	0	0	0	0	0	0	0	0	0	0	0	0	0	0	0	0	0	0	0	0	0	0	0	0	0	0	0	0	0	0	0	0	0	0	0
724	0	0	0	0	0	0	0	0	0	0	0	0	0	0	0	0	0	0	0	0	0	0	0	0	0	0	0	0	0	0	0	0	0	0	0	0	0	0	0	0	0	0	0	0	0	0	0	0	0
725	0	-0.00903587241348152	0	0	0	0	0	0	0	-0.00451793620674076	-0.00903587241348152	-0.0271076172404446	0	0	0.0205930807248764	0	0	-0.00451793620674076	0	-0.00451793620674076	0	-0.0135538086202223	0	0	-0.0122931406712656	-0.00451793620674076	0	0	0	0	0	0	0	0	0	0	0	0	0	0	0	0	0	0	0	0	0	0	0
726	0	0	0	0	0	0	0	0	0	0	0	0	0	0	0	0	0	-0.00261516534382886	0	0	0	0	0	0	0	0	0	0	0	0	0	0	0	0	0	0	0	0	0	0	0	0	0	0	0	0	0	0	0
727	0	0	0	0	0	0	0	0	0	0	0	0	0	0	0	0	0	0	0	0	0	0	0	0	0	0	0	0	0	0	0	0	0	0.0168896127615808	0	-0.0155884645362432	0	0	0	0	0	0	0	0	0	0	0	0	0
728	0	0	0	0	0	0	0	0	0	0	0	0	0	0	0	0	0	0	0	0	0	0	0	0	0	0	0	0	0	0	0	0	0	0	0	0	0	0	0	0	0	0	0	0	0	0	0	0	0
729	0	0	0	0	0	0	0	0	0	0	0	0	0	0	0	0	0	0	0	0	0	0	0	0	0	0	0	0	0	0	0	0	-0.00452243125904486	0	0	0	0	0	0	0	0	0	0	0	0	0	0	0	0
730	0	0	0	0	0	0	0	0	0	0	0	0	0	0	0	0	0	0	0	0	0	0	0	0	0	0	0	0	0	0	0	0	0	0	0	0	0	0	0	0	0	0	0	0	0	0	0	0	0
731	0	0	0	0	0	0	0	0	0	0	0	0	0	0	0	0	0	0	0	0	0	0	0	0	0	0	0	0	0	0	0	0	0	0	0	0	0	0	0	0	0	0	0	0	0	0	0	0	0
732	-0.0143802128271498	0.057651185563831	0	0	-0.0220833015016982	0	0	0	0	0	0.084742330179979	0	-0.0143802128271498	0	-0.00719010641357492	0	0.00442969372586268	0	-0.00719010641357492	0	0	-0.00719010641357492	0	0	0	0	0	0	0	0	-0.00719010641357492	0	0	0	0.00442969372586268	0	0.0348594004183128	0	0	0	0	-0.00719010641357492	-0.0530911575827367	0.395912022639927	0.0802474693265014	0.0813386009760632	-0.0027604126877122	0	0
733	0	0	0	0	0	0	0	0	0	0	0	0	0	0	0	0	0	0	0	0	0	0	0	0	0	0	0	0	0	0	0	0	0	0	0	0	0	0	0	0	0	0	0	0	0	0	0	0	0
734	0	0	0	0	0	0	0	0	0	0	0	0	0	0	0	0	0	0	0	0	0	0	0	0	0	0	0	0	0	0	0	0	0	0	0	0	0	0	0	0	0	0	0	0	0	0	0	0	0
735	0	0	0	0	0	0	0	0	0	0	0	0	0	0	0	0	0	0	0	0	0	0	0	0	0	0	0	0	0	0	0	0	0	0	0	0	0	0	0	0	0	0	0	0	0	0	0	0	0
736	0	0	0	0	0	0	0	0	0	0	0	0	0	0	0	0	0	0	0	0	0	-0.00263928844783446	0	-0.00263928844783446	0	0	0	0	0	0	-0.00263928844783446	0	-0.00527857689566893	0	0	0	0	0	0	0	0	0	0	0	0	0	0	0	0
737	0	0	0	0	0	0	0	0	0	0	0	0	0	0	0	0	0	0	0	0	0	0	0	0	0	0	0	0	0	0	0	0	0	0	0	0	0	0	0	0	0	0	0	0	0	0	0	0	0
738	0	0	0	0	0	0	0	0	0	0	0	0	0	0	0	0	0	0	0	0	0	0	0	0	0	0	0	0	0	0	0	0	0	0	0	0	0	0	0	0	0	0	0	0	0	0	0	0	0
739	0.0127713920817369	0	0	0	0	0	0	0	0	0	0	0	0	0	0	0	0	0	0	-0.00163153429485088	0	-0.00177197543338593	0	0.0316475979272722	-0.00652613717940351	-0.0041057154209121	0	0.011139857786886	-0.00326306858970176	0	0.0256294659344391	-0.00163153429485088	0	-0.000280882277070101	0.14377255236725	-0.002052857710456	0	-0.00489460288455263	-0.00163153429485088	-0.00179281239756099	0.00950832349203514	0.0022799806199564	0	-0.0004213234156051	-0.49386980681384	-0.0153860143463332	0.00638569604086846	0.0169637892736143	-0.00489460288455263
740	0	0	0	0	0	0	0	-0.0110384841888439	0	-0.00231943220299671	0.0019977313407079	0	-0.0124775387034121	-0.0162360254209769	0	0.00751697343512979	-0.0168794271455546	0	0	0	-0.00319980989142523	0	0	0	-0.00231943220299671	0	0	0	0.0112754601526947	0	0	0.0060779189205616	0	0	0	-0.00231943220299671	0	0	0	0	-0.0055192420944219	0.0167099773486786	-0.00927772881198683	0.00143905451456819	0.0179120558993959	0.0456605174369184	0.0159143245586881	-0.0115971610149835	-0.00231943220299671
741	0	0	0	0	0	0	0	0	0	0	0	0	0	0	0	0	0	0	0	0	0	0	0	0	0	0	0	0	0	0	0	0	0	0	0	0	0	0	0	0	0	0	0	0	0	0	0	0	0
742	0	0	0	0	0	0	0	0	0	0	0	0	0	0	0	0	0	0	0	0	0	0	0	0	0	0	0	0	0	0	0	0	0	0	0	0	0	0	-0.000334226833067066	0	0	0	0	0	0	0	0	0	0
743	0	0	0	0	0	0	0	0	0	0	0	0	0	0.0110741971207087	0	0	0	0	0	0	0	0	0	0	0	0	0	0	0	0	0	0	0	0	0	0	0	0	0	0	0	0	0	0	0	0	0	0	0
744	0	0	0	0	0	0	0	0	0	0	0	0	0	0	0	0	0	0	0	0	0	0	0	0	0	0	0	0	0	0	0	0	0	0	0	0	0	0	0	0	0	0	0	0	0	0	0	0	0
745	0	0	0	0	0	0	0	0	0	0	0	0	0	0	0	0	0	0	0	0	0	0	0	0	0	0	0	0	0	0	0	0	0	0	0	0	0	0	0	0	0	0	0	0	0	0	0	0	0
746	0	0	0	0	0	0	0	0	0	0	0	0	0	0	-0.00510099979596001	0	0	0	0	0	0	0	0	0	0	0	0	0	0	0	0	0	0	0	0	0	0	0	0	0	0	0	0	0	0	0	0	0	0
747	0	0	0	0.0201694231544978	0	0	0	0	0	-0.00337906332364669	0	0	-0.0101371899709401	0	0	0	0	0	0	0	0	0	0	0	0	0	0	0	0	0	0	0	0	0	0	0	0	0	0	0	0	-0.00337906332364669	0	0	-0.00337906332364669	-0.00675812664729337	0	0	0.0100847115772489
748	0	0	0	-0.0182415176942722	0	0	0	0	-0.0182415176942722	0	0	0	0	0	0	0	0	0	0	0	0	0	0	0	0	0	0	0	0	0	0	0	0	0	-0.0364830353885443	0	0	-0.0182415176942722	0	0	0	-0.0182415176942722	0	0	0	-0.0571751908493758	0	0	0
749	0	0	0	0	0	0	0.00596551929845493	0	0	0	0	0	0	0	0	0	0	0	0	0.00596551929845493	0	-0.00415869583298678	0	-0.00623804374948016	0	0.00596551929845493	-0.00207934791649339	0	-0.00207934791649339	0	0	0	0	0	0	0	0	0	0	0	0.0119310385969099	0	0.00596551929845493	0	-0.00623804374948016	-0.00207934791649339	0	0	0
750	0	0	0	0	0	0	0	0	0	-0.0202142712755205	0	0	0	0	0	0	0	0	0	0	0	0	0	0	0	0	0	0	0	0	0	0	0	0	0	0	0	0	0	-0.040428542551041	0	0	0	0	0	0	0	0	0
751	0	0	0	0	0	0	0	0	0	0	0	0	0	0	0	0	0	0	0	0	0	0	0	0	0	0	0	0	0	0	0	0	0	0	0	0	0	0	0	0	0	0	0	0	0	0	0	0	0
752	0	0	0	0	0	0	0	0	0	0	0	0	0	0	0	0	0	0	0	0	0	0	0	0	0	0	0	0	0	0	0	0	0	0	0	0	0	0	0	0	0	0	0	0	0	0	0	0	0
753	0	0	0	0	0	0	0	0	0	0	0	0	0	0	0	0	0	0	0	0	0	0	0	0	0	0	0	0	0	0	0	0	0	0	0	0	0	0	0	0	0	0	0	0	0	0	0	0	0
754	0	-0.0120322464204067	0	0	-0.0601612321020334	0	0.0688350550724629	0	0	0	0	0	0	-0.0120322464204067	0	0	0	0.057922283135382	0	0.0229450183574877	0.138789584628252	-0.0120322464204067	0	0	0	0	0	0	-0.0853451994261726	-0.0240644928408134	0.0229450183574877	0	0	0	0	0.00867382297042951	0	0	0	0	0	-0.0131517209037324	0	-0.62652273254968	0.057922283135382	0	0	0	0
755	0	0	0	0	0	0	0	0	0	0	0	0	0	0	0	0	0	0	0	0	0	0	0	0	0	0	0	0	0	0	0	0	0	0	0	0	0	0	0	0	0	0	0	0	0	0	0	0	0
756	0	-0.0124703828407532	0	0	0	0	0	-0.00623519142037661	0	0	-0.0124703828407532	0	0	0	-0.00623519142037661	0	0.0284171639670361	0	0	0	0	0	0	-0.00623519142037661	0	0	-0.00623519142037661	0	0	0	0	0	0.0221819725466595	0	-0.00623519142037661	0	-0.0124703828407532	0	0	0	-0.0187055742611298	-0.00623519142037661	0	-0.0124703828407532	0	0	-0.0187055742611298	0	0
757	0	0	0	0	0	0	0	0	0	0	0	0	0	0	0	0	0	0	0	0	0	0	0	0	0	0	0	0	0	0	0	0	0	0	0	0	-0.031095908666874	0	0	-0.00444227266669628	0	0	0	0	0	0	0	0.0018846210020408	0
758	-0.081524469260805	-0.15581177937052	0	-0.342785914615145	0	-0.050362113386701	0	-0.124649423496416	0	-0.249298846992833	0.242061687841743	0	0	0.067050150958626	0.136612021857924	0	-0.0623247117482082	-0.0934870676223123	0.484123375683486	0.929847236341773	-0.0311623558741041	0.136612021857924	0	-0.0311623558741041	0	0	1.82853211680945	0	0.10544966598382	0	0	0	0	0.917884637980269	0	0	0.364199391397486	0	0.10544966598382	0	0.242061687841743	0.09821250683273	0	0.086249908471222	3.00486847953246	-0.280461202866937	-0.0311623558741041	0.99438566735973	0.191699574455042
759	0	0	0	0	0	0	0	0	0	0	0	0	0	0	0	0	0	0	0	0	0	0	0	0	0	0	0	0	0	0	0	0	0	0	0	0	0	0	0	0	0	0	0	0	0	0	0	0	0
760	0	0	-0.00957652601942119	0	0	0	0	0	0	0	0	0	0	0	0	0	0	-0.00191530520388424	0	0	0	0	0	0	0	-0.00191530520388424	0	0	0	0	0	0	0	0	0	0	0	0	0	0	0	0	0	0	-0.00191530520388424	0	0	0	0
761	0	0	0	0	0	0	0	0	0	0	0	0	0	-0.00585137507314219	0	0	0	-0.0204046409282337	0	0	0	0	0.0088522344374772	0	0	-0.00585137507314219	0	0	-0.00585137507314219	0	0	-0.0234055002925688	0	0	0	0	0	0	0	0	0	0	0	0	0	0	0	0	0
762	0	0	-0.0149742943730485	0	0.00706670187998214	0	0	-0.00440819925060613	0	0	-0.00881639850121226	0	-0.00440819925060613	0	-0.00440819925060613	0	0	0	0	0	0	-0.00440819925060613	0	0	0	0	0	0	0	0	0	0	0	0	0	0	0	0	-0.00440819925060613	0	0	0	0	-0.00440819925060613	0	-0.0132245977518184	0.0158831003811944	-0.00440819925060613	0
763	0	0	0	-0.0218197687104517	0	0	0	0	0	0	0	0	0	0	0	0	0	0	0	0	0	0	0	0	0	0	0	0	0	0	0	0	0	0	0	0	0	0	0	0	0	0	0	0	0	0	0	0	0
764	-0.00434933890048713	0	0	0	0	-0.0130480167014614	0	0	0	-0.00434933890048713	0	0	-0.00434933890048713	0	0	0	0	-0.00434933890048713	-0.00869867780097425	0.00980872976949485	0	0.00980872976949485	0	0	-0.00434933890048713	0	0	0	0	-0.00869867780097425	0	0	0	0.0196174595389897	0	0	0	0	-0.0130480167014614	-0.0217466945024356	-0.016287303633428	0	0	0	0	0	0	0	0
765	0	0	0	0	0	0	0	0	0	0	0	0	0	0	0	0	0	0	0	0	0	0	0	0	0	0	0	0	0	0	0	0	0	0	0	0	0	0	0	0	0	0	0	0	0	0	0	0.007592695703275	0
766	0	0	0	0	0	0	0	0	0	0	0	0	0	0	0	0	0	0	0	0	0	0	0	0	0	0	0	0	0	0	0	0	0	0	0	0	0	0	0	0	0	0	0	0	0	0	0	0	0
767	0	0	0	0	0	0	0	0	0	0	0	0	0	0	0	0	0	0	0	0	0	0	0	0	0	0	0	0	0	0	0	0	0	0	0	0	0	0	0	0	0	0	0	0	0	0	0	0	0
768	0	0	0	0	0	0	0	0	0	0	0	0	0	0	0	0	0	0	0	0	0	0	0	0	0	0	0	0	0	0	0	0	0	0	0	0	0	0	0	0	0	0	0	0	0	0	0	0	0
769	0	0	0	0	0	0	0	0	0	0	0	0	0	0	0	0	0	0	0	0	0	0	0	0	0	0	0	0	0	0	0	0	0	0	0	0	0	0	0	0	0	0	0	0	0	0	0	0	0
770	0	0	0	0	0	0	0	0	0	0	0	0	0	0	0	0	0	0	0	0	0	0	0	0	0	0	0	0	0	0	0	0	0	0	0	0	0	0	0	0	-0.00551267916207277	0	0	0	0	0	0	0	0
771	0	0	0	0	0	0	0	0	-0.0018216263480035	0	0	0	0	0	0	0	0	0	0	0	0	0	0	0	0	0	0	0	0	0	0	0	0	0	0	0	0	0	0	0	0	0	0	0	0	0	0	0	0
772	0	0	0	0	0	0	-0.0361532899493854	0	0	0	0	0	0	0	0	0	0	0	0	0	0	0	0	0	0	0	0	0	0	0	0	0	0	0	0	0	0	0	0	0	0	0	0	0	0	0	0	0	0
773	0	0	0	0	0	0	0	0	0	0	0	0	0	0	0	0	0	0	0	0	0	0	0	0	0	0	0	0	0	0	0	0	0	0	0	0	0	0	0	0	0	0	0	0	0	0	0	0	0
774	-0.0100664384940608	0	-0.0520216906314245	0	-0.0100664384940608	0	0	0	-0.0150996577410912	0	-0.0603986309643648	0	0	0	0	0	0	0	0	0	0	0	0	0	0	0	0	0	-0.0050332192470304	0	0	0	-0.050332192470304	-0.0100664384940608	0	0	0	0	-0.0100664384940608	0	0	-0.0050332192470304	0	0	0	-0.0352325347292128	0	-0.0150996577410912	0
775	0	-0.000245120268259622	0	0	0	0	0	0	0	0	0	0	0	0	0	0	0	0	0	0	0	0	0	0	0	0.000737811356392398	0	0	0	0	0	0	0	0	0	0	0	0	0	0	0	0	0	0	0	0	0	0	0
776	0	0	0	0	0	0	0	0	0	0	0	0	0	0	-0.0016476907613979	0	0	0	0	0	0	0	0	0	0	0	0	0	0	0	0	0	0	0	0	0	0	0	0	0	-0.0016476907613979	0	0	0	0	0	0	0	0
777	0	0	0	0	0	0	0	0	0	0	0	0	0	0	0	0	0	0	0	0	0	0	0	0	0	0	0	0	0	-0.0220994475138122	0	0	0	0	0	0	0	0	0	0	0	0	-0.0110497237569061	0	-0.0110497237569061	0	0	0	0
778	0	0	0	0	0	0	0	0	0	0	0	0	0	0	0	0	0	0	0	0	0	0	0	0	0	0	0	0	0	0	0	0	0	0	0	0	0	0	0	0	0	0	0	0	0	0	0	0	0
779	0	0	0	0	0	0	0	-0.00150963904530427	0.00357960758881276	0	0	-0.00150963904530427	0	0	0	0	0	0	0	0	0	0	0	0	0	0	0	0	0	0	0	0	0	0	0	0	0	0	0	0	0	0	0	0	0	0	0	0	0
780	0	0	0	0	0	0	0	0	0	0	0	0	0	0	0	0	0	0	0	0	0	0	0	0	0	0	0	0	0	0	0	0	0	0	0	0	0	0	0	0	0	0	0	0	0	0	0	0	0
781	0	0	0	-0.00395022713806044	0	0	0	-0.00395022713806044	0	0	0	0	0	-0.00395022713806044	0	0	0	0	0	0	0	0	0	0	0	0	0	0	0	0	0	0	0	0	0	0	0	0	0	0	0	0	0	0	0	0	0	0	0
782	-0.12565445026178	-0.0209424083769634	0.0634115409004439	0	-0.0209424083769634	-0.06282722513089	0.0634115409004439	0	0	-0.0209424083769634	0	-0.0418848167539267	-0.0209424083769634	0	0	0	0	0	-0.0837696335078534	-0.0209424083769634	0	-0.0209424083769634	0	0	0	0	0	0	0	0	0	0	-0.0209424083769634	0	0	-0.0209424083769634	0	0	0	0	0	0	-0.0209424083769634	0	0	0	0	0	0
783	0	0	0	0	0	0	0	0	0	0	0	0.286532951289398	0	0	0	0	0	0	0	0	-0.114744693057946	0	0	0	0	0	0	0	-0.000328781355466989	0	-0.057372346528973	0	0	0	0.286532951289398	0	0.286532951289398	0	0	0	-0.172117039586919	0.286532951289398	0	0	0	0.171788258231452	0	0.05671478381804	0
784	0	0	0	0	0	0	0	0	0	0	0	0	0	0	0	0	0	0	0	0	-0.00148495738172314	0	0	0	0	0	0	0	0	0	0	0	0	0	0	0	0	0	0	0	0	0	0	-0.00148495738172314	0	0	-0.00148495738172314	0	0
785	0	0	0	0	0	-0.00962927298988926	0	-0.0288878189696678	0	0	0	0.0254777070063694	-0.00962927298988926	0	0	0	-0.00962927298988926	0	0	0	0	0	-0.00962927298988926	0	-0.00962927298988926	0.0254777070063694	0	0	0.0254777070063694	0	0	0	0	0	0	0	0	0	0	0	0	0	0	0	0	0	0	0	0
786	0	0	0	0	0	0	0	0	0	0	0.00660371128574259	0	0.0132074225714852	0	0	0	0	0	0	0	0	0	0	0	0	0.00660371128574259	-0.00408939415625575	0	0	0	0	0	-0.00204469707812788	0	-0.00204469707812788	0	0	0.00046962005135896	0	-0.00204469707812788	0	-0.0081787883125115	-0.00204469707812788	0	0	0	0.00660371128574259	0	0
787	0	0	0	0	0	0	-0.00275277341921986	0	0	0	0	0	0	0	0	0	0	0	0	0	0	0	-0.00137638670960993	0	0	0	0	0	-0.00137638670960993	0	0	0	0	0	-0.00275277341921986	0	0	0	0	0	0	0	0	0	-0.0041291601288298	0	0	0	-0.00550554683843973
788	0	0	0	0	0	0	0	0	0	0	0	0	0	0	0	0	0	0	0	0	0	0	0	0	0	0	0	0	0	0	0	0	0	0	0	0	0	0	0	0	0	0	0	0	0	0	0	0	0
789	0.128992379683214	-0.0585137507314219	0.0722543352601156	-0.0292568753657109	0	-0.0877706260971328	-0.10328691693415	-0.0585137507314219	0.0722543352601156	-0.175541252194266	-0.117027501462844	-0.0292568753657109	0	0	0	0	0	0	-0.0292568753657109	-0.117027501462844	0	0	0	-0.0585137507314219	-0.0292568753657109	0	-0.0292568753657109	0	0	-0.0292568753657109	-0.031032581674035	-0.117027501462844	0	0.0429974598944047	-0.0877706260971328	0	-0.0292568753657109	-0.0877706260971328	0	0	0	0	0	0.144508670520231	-0.0585137507314219	0	-0.0877706260971328	0	0
790	-0.124197888635893	0	0	0	-0.144897536741875	-0.0827985924239288	0	-0.227696129165804	0	0	0	0	0	-0.0413992962119644	0	-0.144897536741875	0	0	0	0	-0.103498240529911	0	0	-0.124197888635893	0	0	0	-0.0413992962119644	0	0	0	0	0	0	0	0	0	0	0	0	0	-0.0206996481059822	0	0	0	0	0	0	0
791	0	0	0	-0.0208659363588941	0	0	0	0	0	0	0	0	0	0	0	0	0	0	0	0	0	0	0	0	0	0	0	0	0	0	0	0	0	0	0	0	0	0	0	0	0	0	0	0	0	0	0	0	0
792	0	0	0	0	0	0	0	0	0	0	0	0	0	0	0	0	0	0	0	0	0	0	-0.0031358120185222	0	0	-0.0031358120185222	0	0	0	0	0	0	0	0	0	0	0	0	0	0	0	0	0	0	0	0	0	0	0
793	0	0	0	0	0	0	0	0	0	0	0	0	0	0	0	0	0.0851063829787234	0	0	0	0	0	0	0	0	0	0	0.0563872560401823	0	0	0	-0.114876507754164	0	0	0	-0.0287191269385411	0	0	0	0	0	0	0	-0.0574382538770821	0	0	0	0	0
794	0	0	0	0	0	0	0	0	0	0	0	0	0	0	0	0	0	0	0	0	0	0	0	0	0	0	0	0	0	0	0	0	0	0	0	-0.003043748711492	-0.000691512718647678	0	-0.00138302543729536	-0.00103726907797152	-0.000691512718647678	0	-0.00193842111109792	0	0	-0.00172878179661919	0	0	0
795	0	0	0	0	0	0	0	0	0	0	0	0	0	0	0	-0.00310154456919546	0	0	0	0	0	0	-0.00310154456919546	0	0	0	0	0	0	0	0	0	0	0	0	0	0	0	0	0	0	0	0	0	0	0	0	0	0
796	-0.0533429153014526	-0.0168548794876117	-0.0674195179504467	-0.0168548794876117	0	0	0	0	0	0	0	0	0	0	0	0	0	0	0.0646412411118294	0	0	0	0.0646412411118294	-0.0168548794876117	0	0	0	-0.0168548794876117	0	0	0	0	0	0	0	0	0	0	0	0	0	0	0	0	0	0	0	0	-0.0168548794876117
797	0	0	0	0	0	0	0	0	0	0	0	0	0	0	0	-0.00482404303046383	0	0	0	0	0	0	0	0	0	0	0	0	0	0	0	-0.00241202151523192	0	0	-0.00241202151523192	0	0	0	0	0	0	0	0	0	-0.00241202151523192	0	0	0	0
798	0	0	0	0	0	0	0	0	0	0	0	0	0	0	0	0	0	0	0	0	0	0	0	0	0	0	0	0	0	0	0	0	0	0	0	0	0	0	0	0	0	0	0	0	0	0	0	0	0
799	0	0	0	0	0	0	0	0	0	0	0	0	0	0	0	0	0	0	0	0	0	0	0	0	0	0	0	0	0	0	0	0	0	0	0	0	0	0	0	0	0	0	0	0	-0.00815793767335618	0	0	0	0
800	0	0	0	0	0	0	0	0	-0.0129282482223659	0.0342276358074336	0	0	0	0	0	0	0	0	0	0	0	0	0	0	0	0	0	0	0	0	0	0	0	0	0	0	0	0	0	0	0	0	0	0	0	0	0	0	0
801	0	0	0	0	0	0	0	0	0	0	0	0	0	0	0	0	0	0	0	0	0	0	0	0	0	0	0	0	0	0	0	0	0	0	0	0	0	0	0	0	0	0	0	0	0	0	0	0	0
802	0	0	0	0	0	0	0	0	0	0	0	0	0	0	0	0	0	0	0	0	0	0	0	0	0	0	0	0	0	0	0	0	0	0	0	0	0	0	0	0	0	0	0	0	0	0	0	0	0
803	0	0	0	0	0	0.0236518448438978	-0.0200682319887618	0.0473036896877956	0	0	0	0	0	0	0	0	0	0	0	0	0	0	0	0	0	0	0	0.0236518448438978	0	0	0	0	0	0	0	0	0	0	0	0	0	0	0	0	0	0	0	0	0
804	0	0	0	0	0	0	0	0	0	0	0	0	0	0	0	0	0	0	0	0	0	0	0	0	0	0	0	0	0	0	0	0	0	0	0	0	0	0	0	0	0	0	0	0	0	0	0	0	0
805	0	0	0	0	0	0	0	0	0	0	0	0	0	0	0	0	0	0	0	0	0	0	0	0	0	0	0	0	-0.0103181427343078	0	0	-0.00687876182287188	0	0	0	0	0	0	0	0	0.00673594205731872	0	0	0	0	0	0	0	0
806	0	0.027114967462039	0.0419267853177789	0	-0.00615157480314961	0	0.027114967462039	0	0	0	0	0	0.027114967462039	0	-0.00615157480314961	0	0	0	0	0	0	0.0480783601209285	0	0	0	0	0	0	-0.003642906553709	0	0	0	0	0	-0.007285813107418	0	0	0	0	0	0.0086602430525902	0	0	0	0	-0.00615157480314961	0	0	-0.0246062992125984
807	0	0	0	0	0	0	0	0	0	0	0	0	0	0	0	-0.0144843568945539	0	0	-0.0144843568945539	0	0	0.0459347726228755	-0.0144843568945539	0	0	0	0	0	0	0	0.123319960974073	0	0	0	0	0	-0.0289687137891078	0	0	0	0	0	0	0.091869545245751	0	0	0	0	0
808	0	0	0	0	0	0	0	0	0	0	0	0	0	0	0	0	0	0	0	0	0	0	0	0	0	0	0	0	0	0	0	0	0	-0.0269832703723691	0	0	0	0	0	0	0	0	0	0	0	0	0	0	0
809	0	0	0	0	0	0	0	0	0	0	0	0	0	0	0	0	0	0	0	0	0	0	0	0	-0.0588581518540318	0	0	0	0	-0.235432607416127	0	0.104115615231833	0	0	0	0	0	0	0	-0.0588581518540318	0	0	0	0	-0.117716303708064	0	-0.0588581518540318	0	0
810	0	0	-0.244977951984321	0	0	0	0	0	0	0	-0.195982361587457	0	0	0	0	-0.609211390214255	0	0	0.055462569889963	0	0	-0.462224619023662	0	0.88652423966407	0	-0.391964723174914	-0.0979911807937286	0	-0.0489955903968643	0	-0.0489955903968643	0	0	0.076726875341845	0	-0.287506562888087	-0.0979911807937286	-0.146986771190593	0	0	0	-0.195982361587457	0	-0.146986771190593	0	0	0	0	0
811	0	0	0	0	0	0	-0.00481486831335163	0	0	0	0	0	0	0	0	0	0	0	0	-0.00481486831335163	0	0	0	0	0	0	0	0	0	0	0	-0.00481486831335163	0	0	0	0	0	0	0	0	0	0	0	0	0	0	0	0	0
812	0	0	0	0	0	0	0	0	0	0	0	0	0	0	0	0	0	0	0	0	0	0	0	0	0	0	0	0	0	0	0	0	0	0	0	0	0	0	0	0	0	0	0	0	0	0	0	0	0
813	0	0	0	0	0	0	0	0	0	0	0	0	0	0	0	0	0	0	0	0	0	0	0	0	0	0	0	0	0	0	0	0	0	0	0	0	0	0	0	0	0	0	0	0	0	0	0	0	0
814	0	0	0	0	0	0	0	0	0	0	0	0	0	0	0	0	0	0	0	0	0	0	0	0	-0.00956205775482884	0	0	0	-0.00956205775482884	0	0	0	0	0	0	-0.00956205775482884	0	0	-0.0191241155096577	0	-0.00956205775482884	0	0	0	0	0	0	0	0
815	-0.146842878120411	-0.0367107195301028	0	0	-0.0734214390602056	-0.146842878120411	-0.0367107195301028	0.074199638644715	0.129654817732124	0.0187444595573059	-0.110132158590308	-0.220264317180617	-0.274941296683516	-0.330396475770925	-0.146842878120411	-0.0734214390602056	0.0921658986175115	-0.0367107195301028	-0.146842878120411	-0.110132158590308	-0.146842878120411	0	0	-0.0734214390602056	-0.110132158590308	-0.0367107195301028	-0.110132158590308	0.0554551790874087	0	0	-0.146842878120411	-0.0367107195301028	0	0	0.0554551790874087	0	0	-0.0367107195301028	0	-0.0734214390602056	-0.110132158590308	-0.0734214390602056	0	0.074199638644715	-0.0734214390602056	0	-0.146842878120411	0.185888196404041	-0.238230577153414
816	0	0	0.0121268447089718	0	0	-0.00892458723784025	0	0	0	0.0299760191846523	0	0	0	0	0.111661674676323	-0.0267737617135207	0	0.0032022574711316	-0.00892458723784025	0	-0.0267737617135207	0	-0.00892458723784025	0	0	-0.00892458723784025	-0.0178491744756805	0	0.0631542958404361	0	0	0	0.0032022574711316	0	0	0.0453051213647556	0	0	-0.0178491744756805	0	0	0	0	0.0121268447089718	0	0	0	0	0
817	0	0	0	0	0	0	0	0	0	0	0	0	0	0	0	0	0	0	0	0	0	0	0	0	0	0	0	0	0	-0.0292312189418299	0	0	0	0	0	0	0.0503232758871279	0	0	0	0	0	0	0	0	0	-0.0292312189418299	0	0
818	0	0	0	0	0	0	0	0	0	0	0	0	0	0	0	0	0	0	0	0	0	0	0	0	0	0	0	0	-0.00785761992692413	0	0	0	0	0	0	0	0	0	0	0	0	0	0	0	0	0	0	0	0
819	0	0	0	0	0	0	0	0	0	0	0	0	0	0	0	0	0	0	0	0	0	0	0	0	0	0	0	0	0	0	0	0	0	0	0	0	0	0	0	0	0	0	0	0	0	0	0	0	0
820	0	0	0	0	0	0	0	0	0	0	0	0	0	0	0	-0.036941263391208	0	0	0	-0.036941263391208	0	0	0	0	0	0	0	0	0	0	0	0	0	0	0	0	0	0	0	0	0	0	0	0	0	0	0	0	0
821	0	0	0	0	0	0	0	0	0	0	0	0	0	0	0	0	0	0	0	0	0	0	0	0	0	0	0	0	0	0	0	0	0	0	0	0	0	0	0	0	0	0	0	0	0	0	0	0	0
822	0	0	0	0	0.0454959053685168	0	-0.0540462009424527	0	0	0	0	0	0	-0.0398168425243878	0	0	0	0	0	-0.0199084212621939	0	0	0.0454959053685168	0	-0.0398168425243878	0	0	0	0	0	-0.159267370097551	-0.0199084212621939	0	-0.0199084212621939	0	-0.0398168425243878	0	-0.0398168425243878	0	0.0909918107370337	0	0.122258357687485	0	0	0	0	0.11926031972671	0.0511749682126459	0
823	0	0	0	0	0	0	0	0	0	0	0	0	0	0	0	0	0	0	0	0	0	0	0	0	0	0	0	0	0	0	0	0	0	0	0	0	0	0	0	0	0	0	0	0	0	0	0	0	0
824	0	0	0	0	0	0	0	0	0	-0.00455684666210982	0	0	0	0	0	-0.0182273866484393	0	0	0	0	0	-0.00455684666210982	0	0	0	0	0	-0.00911369332421964	0	0	0.0172843677094093	0	-0.0227842333105491	0	0	0	0	0	0	0	0	0	0	0	0	0	0	0	0
825	-0.0665631240292878	0	-0.628744698692736	0	-0.0887508320390504	0	0	0	-0.0221877080097626	-0.199689372087863	-0.0221877080097626	0	0	0	-0.055504134430456	0	-0.0221877080097626	0	-2.14856783295543	-0.0665631240292878	-0.099879550449981	0	-0.0221877080097626	0	-0.155313956068338	0	-0.0221877080097626	0	0.0628535512256442	0	0	0.055434405618357	-0.0221877080097626	0	0	0	-0.0221877080097626	0	-0.0443754160195252	0	0	0	0	-0.177501664078101	0	-0.0443754160195252	0	0.0628535512256442	-0.0221877080097626
826	0	0	0	0	0	0	0	0	0	0	0	0	0	0	0	0	0	0	0	0	0	0	-0.00163644694639	0	0	0	0	0	0	0	0	0	0	0	0	0	0	0	0	0	0	0	0	0	0	0	0	-0.00490934083916999	0
827	0	0	0	0	0	0	0	0	0	0	0	0	0	0	0	0	0	0	0	0	0	0	-0.00699007884915826	-0.0020127609041322	0	0	0	0	-0.00805104361652879	0	0.00508648657563494	0	-0.00805104361652879	0	0	0	0	0	0.0112339379186404	-0.0020127609041322	0	0	0	0	0	0	0.00709924747976714	0.0274451937823069	0
828	0	0	0	0	0	0	0	0	0	0	0	-0.0120612712579906	0	0	0	0	0	0	0	0.0236402639080215	0	-0.0361838137739718	0	-0.0120612712579906	0	0	0	0	-0.0120612712579906	0	0.0357015351660121	0	-0.0241225425159812	0	0	0	0	0	-0.0120612712579906	0	0	-0.0241225425159812	0	0	-0.0120612712579906	0	0	0	0
829	0	0	0	0	0	0	0	0	0	0	0	0	0	0	0	0	0	0	0	0	0	0	0	0	0	0	0	0	0	0	0	0	0	0	0	0	0	0	0	0	0	0	0	0	0	0	0	0	0
830	0	0	0	0	0	0	0	0	0	0	0	0	0	0	0	0	0	0	0	0	0	0	0	0	0	0	0	0	0	0	0	0	0	0	0	0	0	0	0	0	0	0	0	0	0	0	0	0	-0.00774233508826262
831	0	0	0	0	0	0	0	0	0	0	0	0	0	0	0	0	0	0	0	0	0	0	0	0	0	0	0	0	0	0	0	0	0	0	0	0	0	0	0	0	0	0	0	0	0	0	0	0	0
832	-0.134108180599017	0	0	0	0	0	0	0	0	-0.0447027268663388	0.203252032520325	0	0	0	0	0	0.158549305653986	0	-0.0447027268663388	0	0	0	0	0	0	-0.0447027268663388	0	0	0	0	0	0	0	-0.0447027268663388	0	-0.0894054537326777	0	0	0	0	0	0	0.158549305653986	0	0	0	0	0	0
833	0	0	0	0	0	-0.0278009452321379	0	0	0	0	0	0	0	0	0	0	0	0	0	0	0	0	-0.0278009452321379	0	0	0	0	0	0	0	0	0	0	0	0	0	0	0	0	0	0	0	0	0	0	0	0	0	0
834	0	0	0	0.1001001001001	-0.0371195248700817	0	0	0	0	0	0	0	0	-0.0371195248700817	0	0	-0.0371195248700817	0	0	0	0	0	0	0	-0.0371195248700817	0	0	0	-0.0371195248700817	0	0	0	0	0	0	0	0	0	0	-0.0742390497401633	0	0	0	0	0	0	0	0	0
835	0	0	-0.039032006245121	-0.0195160031225605	-0.039032006245121	0	0	0	0	0	-0.0195160031225605	0	0	0	0	0	0	-0.039032006245121	0	0	0	0	0	0	0	0	0	-0.039032006245121	0	-0.0195160031225605	0.088261253309797	0	-0.0195160031225605	-0.039032006245121	0	0	0	0	0	0	0	0	-0.0195160031225605	0	0	0	0	0	0
836	0	0	0	0	0	0	0	0	0	0	0	0	0	0	0	0	0	0	0	0	0	0	0	0	0	0	0	0	0	0	0	0	0	0	0	0	0	0	0	0	0	0	0	0	0	0	0	0	0
837	0	0	0	0	0	0	0	0	0	0	0	0	0	0	0	0	0	0	0	0	0	0	0	0	0	0	0	0	0	0	0	0	0	0.0965250965250965	0	0	0	0	0	0	0	0	0	0	0	0	0	0	0
838	0	0	0	0	0	0	0	0	0	0	0	0	0	0	0	0	0	0	0	0	0	0	0	0	0	0	0	0	0	0	0	0	0	0	0	0	0	0	0	0	0	0	0	0	0	0	0	0	0
839	0	0	0	0	0	0	0	0	0	0	0	0	0	0	0	0	0	0	0	0	0	0	0	0	0	0	0	0	0	0	0	0	0	0	0	0	0	0	0	0	0	0	0	0	0	0	0	0	0
840	0	0	0	0	0	0	0	0	0	0	0	0	0	0	0	0	0	0	0	0	0	0	0	0	0	0	0	0	0	0	0	0	0	0	0	0	0	0	0	0	0	0	0	0	-0.0223363859727496	0	0	0	0
841	0	0	0	0	0	0	0	-0.000808074278187651	0	0	0	0	0	0	0	0	0	0	0	0	0	0	0	0	0	0	0	0	0	0	0	0	0	0	0	-0.000808074278187651	-0.0016161485563753	0	0	0	0	0	0	0	0	0	0	0	0
842	0.00484378784209252	0	0	0	0	0	0	0	0	0.00858886776469835	0	0	0	0	0	0	0	0	0	0	0	0	0	0	0	0	0	0	0	0	0	0	0	0	0	0	0	0	0	0	0	0	0	0	0	0	0	0	0
843	-0.0454545454545455	0.131492439184747	-0.0227272727272727	-0.0454545454545455	0.0430189468651007	0	-0.0454545454545455	-0.0227272727272727	0	-0.0227272727272727	-0.00243559858944481	0	0.0202916741378279	-0.0681818181818182	-0.0454545454545455	0.131492439184747	0.0430189468651007	0	-0.0251628713167175	-0.0227272727272727	-0.113636363636364	0.0430189468651007	-0.113636363636364	-0.0454545454545455	0	0	0	0.108765166457474	0.0657462195923734	-0.204545454545455	-0.0454545454545455	-0.0227272727272727	0	0	0.108765166457474	0	-0.0227272727272727	0	0.0202916741378279	0	-0.113636363636364	0	-0.0227272727272727	0	0	-0.0227272727272727	0.0657462195923734	0	0.0633106210029288
844	0	0	0	0	0	0	0	0	0	0	0	-0.0421940928270042	0	0	0	0	0	-0.0421940928270042	-0.0843881856540084	0	-0.0843881856540084	0	0	0	0	0	0	0	0	0	0	0	0	0	0	0	0	0	0	0	0	0	0	0	0	0	0	0	-0.0843881856540084
845	0	0	0	0	0	0	0	0	0	0	0	0	0	0	0	0	0	0	0	0	0	0	0	0	0	0	0	0	0	0	0	0	0	0	0	0	0	0	0	0	0	0	0	0	0	0	0	0	0
846	0	0	0	0	0	0	0	0	0	0	0	0	0	0	0	0	0	0	0	0	0	0	0	0	0	0	0	0	0	0	0	0	0	0	0	0	0	0	0	0	0	0	0	0	0	0	0	0	0
847	0	0	0.0148356946814035	0	0	0	0	0	0	-0.00227966990379793	0.00741784734070173	0.0148356946814035	0	0.00741784734070173	0	0.00741784734070173	-0.00683900971139379	0.00741784734070173	0	0	0	0	-0.00227966990379793	0	-0.00455933980759586	0	0	0	0	0	0	0	0	0	0	0.0051381774369038	0	0	0	0	0	0	0	0	0	-0.00227966990379793	0	0	0
848	0	0	0	-0.00138238018219771	0	0	0	0.00343017871231091	0	-0.00138238018219771	0	0	0	0	0	-0.00138238018219771	0	0	0	0	0	0	0	0	0	0	-0.00138238018219771	0	0	0	0	0	0	0	0	0	-0.00138238018219771	0	0	0	0.00343017871231091	0	0	0	0	0	0	0	0
849	0	0	0	0	0	0	0	0	0	0	0	0	0	0	0	0	0	0	0	0	0	0	0	0	0	0	0	0	0	0	0	0	0	0	0	0	0	0	0	0	0	0	0	0	0	0	0	0	0
850	0	0	0	0	0	0	0	0	0	0	0	0	0	0	0	0	0	0	0	0	0	0	0	0	0	0	0	0	0	0	0	0	0	0	0	0	0	0	0	0	0	0	0	0	0	0	0	0	0
851	0	0	0	0	0	0.047536320796919	0	0.0769822940723634	-0.042571306939123	-0.0212856534695615	0	-0.042571306939123	0	0	0.309698884199163	0	-0.106428267347808	0	0	0	0	0	0	0	0	0	0	0	-0.0212856534695615	0	0	0.0556966406028019	0	0	0	0	0	0	0	0	0	0	0	0.0769822940723634	0	0	0	0	0
852	0	-0.0180212650928095	0	0	0	0	0	0	0.0162738175168063	0	0	-0.0180212650928095	0	0	0	0	0	0.0252844500632111	0	0	0	0	0	0	0	0	0	0	0.0252844500632111	0	0	0	0	0	0	0	0	0	0	0	0	0	0	0	0	0	0	0	0
853	0	0	0	0	0	0	0	0	0	0	0	0	0	0	0	0	0	0	0	0	0	0	0	0	0	0	0	0	0	0	0	0	0	0	0	0	0	0	0	0	0	0	0	0	0	0	0	0	0
854	0	0	0	0	0	0	0	0	0	0	0	0	0	0	0	0	0	0	0	0	0	0	0	0	0	0	0	0	0	0	0	0	0	0	0	0	0	0	0	0	0	0	0	0	0	0	0	0	0
855	-0.0026887976330339	0	0	0	0	0	0	0	0	0	0	0	0	0	0	0	0	0	0	0	0	0	0	0	0	0	0	0	0	0	0	0	0	0	0	0	0	0	0	0	0	0	0	0	0	0	0	0	0
856	0	0	0	0	0	0	0	0	0	0	0	0	0	0	0	0	0	0	0	0	0	0	0	0	0	0	-0.00908347715505495	0	0	0	0	0	0	0	0	0	0	0	0	0	0	0	0	0	0	0	-0.00908347715505495	0	0
857	0	0	0	0	0	0	0	0	0	0	0	0	0	0	0	0	0	0	0	0	0	0	-0.013197835554969	0	0	-0.026395671109938	0	0	0	0	0	0.0481463649494463	0	0	0	0	0	0	0	0	0	0	0	0	0	0	0	0	0
858	0	0	0	0	0	0	0	0	0	0	0	0	0	0	0	0	0	0	0	0	0	0	0	0	0	0	0	-0.00184870221104784	0	0	0	0	0	0	0	0	0	0	0	0	0	0	-0.00184870221104784	0	0	0	0.00383729854182655	0	0
859	0	0	0	0	0	0	0	0	0	0	0	0	0	0	0	0	0	0	0	0	0	0.00508027742862281	0	0	-0.0131521262604121	-0.00438404208680403	0	0	0.0189286390308537	0	0	0	0	0	0	-0.00876808417360807	0	0	0	0	0	0	0	0	0	0	0	0	0
860	0	0	0	0	0	0	0	-0.0265710110269696	0	0	0	0	0	0	-0.0132855055134848	0	0	0	0	-0.0132855055134848	0.0737970050319134	0.0669120107059217	0	0	0.0737970050319134	0	0	0.0201704998394761	0	0	0.0068849943259913	0	0	0.0669120107059217	0	0	0	0	-0.0132855055134848	0.0068849943259913	0	0	0	0	0	0	-0.0398565165404544	0	0
861	0	0	0	0	0	-0.0228362639872117	0	-0.0456725279744234	0	0	0	0	0	0	0	0	0	0	0	0	0	0	0	0	0	0	0	0	0	0	0	0	0	0	-0.0228362639872117	0	0	0	0	0	0	0	0	-0.0456725279744234	0	0	0	0	0
862	0	0	0	0	0	0	0	0	0	0	0	0	0	0	0	0	0	0	0	0	0	0	0	0	0	0	0	0	0	0	0	0	0	0	0	0	0	0	0	0	0	0	0	0	0	0	0	0	0
863	0	0	0	0	0	0	0	0	0	0	0	0	0	0	0	0	0	0	0.0304878048780488	0	0	0	0	0	0	0	0	0	0	0	0	0	0	0	0	0	0	0	0	-0.00780457348005931	0	0	0	0	0	0	0	0	0
864	0	0	0	0	0	0	0	0	0	0	0	0	0	0	0	0	0	0	0	0	0	0	0	0	0	0	0	0	0	0	0	0	0	0	0	0	0	0	0	0	0	0	0	0	0	0	0	0	0
865	0	0	0	0	0	0	0	0	0	0	0	0	0	0	0	0	0	0	0	0	0	0	0	0	0	0	0	0	0	0	0	0	0	0	0	0	0	0	0	0	0	0	0	0	0	0	-0.19191377723312	0	0
866	0	0	0	0	-0.00100194377091558	0	0	0	0	0	0	0	0	0	0	0	0	0	0	0	0	0	0	0	0	0	0	0	0	0	0	0	0	0	0	0	0	0	0	0	0	0	0	0	0	0	0	0	0
867	0	0	0	0	0	0	0	0	0	0	0	0	0	0	0	0	0	0	0	0	0	0	0	0	0	0	0	0	0	0	0	0	0	0	0	0	0	0	0	0	0	0	0	0	0	0	0	0	0
868	0	0	0	0	0	0	0	0	0	0	0	0	0	0	0	0	0	0	0	0	0	0	0	0	0	0	0	0	0	0	0	0	0	0	0	0	0	0	0	0	0	0	0	0	0	0	0	0	0
869	0	0.0048918557101096	0	0	0	0	0	0	0	0	0	0	0	0	0	-0.0097551458394303	0	-0.0731493110053328	-0.0097551458394303	-0.156053767850096	0	-0.0390205833577212	0	0	0	0	0	0	0	0	0	0	0	0	0	0	0	0	0	0	0	0	0	0	0	0	0	0	0
870	0	-0.0165234633179114	0	-0.0165234633179114	0	-0.0330469266358229	0	-0.0165234633179114	-0.0495703899537343	-0.0330469266358229	0	0	0	-0.0165234633179114	0	-0.0330469266358229	0.0629993995051502	-0.0660938532716457	0.0397614314115308	-0.0330469266358229	0	0.0397614314115308	0	0	-0.0165234633179114	-0.0330469266358229	0	-0.0165234633179114	0.189523795758167	0	-0.0495703899537343	0	0.023763565336336	0	0	0	0	-0.0263324218601149	0	-0.0165234633179114	0	0	0	0	0.102760830916681	0.0397614314115308	0	-0.0330469266358229	-0.0593793484959378
871	0	0	0	0	0	0	0	0	0	0	0	0	0	0	0	0	0	0	0	0	0	-0.00176472664384287	0	0	0	0	0	0	0	-0.00176472664384287	-0.00529417993152861	0	0	0	0	0	0	0	0	0	0	0	0	0	0	0	0	0	0
872	0	0	0	0	0	0	0	0	0	0	0	0	0	0	0	0	0	0	0	-0.00210181176173862	0	0	0	0	0	0	0	0	0	0	0	0.00308182016004309	0	0	0	0	0	0	0	0	0	0	0	-0.00840724704695447	0	0	0	0	0
873	0	0	0	0	0	-0.0108166576527853	0	0	0	0	0	0	0	-0.0108166576527853	0	0	0	0	0	0	0	0	0	0	0	0	0	0	0	0	-0.0216333153055706	0	0	0	0	0	-0.0108166576527853	0	-0.0108166576527853	0	0	0	0	0	0	0	0	0	0
874	0	-0.0412939256864432	0	0	0	0	0	0.0261369576581286	0	0	0	0	0	0	0	0	0.0177080972400571	0	0	0	0	0	0	0	-0.00842886041807148	0	0	0	0	0	0	0	0	0	0	0	0	0	0	0	0	0	0	0	0	0	0	0	0
875	0	0	0	0	0	0	0	0	0	0	0	0	0	0	0	0	0	0	0	0	0	0	0	0	0	0	0	0	0	0	0	0	0	0	0	0	0	0	0	0	0	0	0	0	0	0	0	0	0
876	0	0	0	0	0	0	0	0	0	0	0	0	0	0	0	0	0	0	0	0	0	0	0	0	0	0	0	0	0	0	0	0	0	0	0	0	0	0	0	0	0.117233294255569	0	0	0	0	0	0	0	0
877	0	0	0	0	0	0	0	0	0	0	0	0	0	0	0	0	0	0	0	0	0	0	0	0	0	0	0	0	0	0	0	0	0	0	0	0	0	0	0	0	0	0	0	0	0	0	0	0	0
878	0	0	0	0	-0.00961446014806269	0	0	-0.00359333684470909	0	-0.00961446014806269	0	-0.00320482004935423	0	0.0244730100087692	0	0	0	0	0	0	0.0184518867054156	-0.00320482004935423	0	0	-0.00320482004935423	0	0.00922594335270781	0	0	0	0	0.00922594335270781	0	0	0	0	0	0	0	0	0	0	0	0	0	0	0	0	0
879	0	0	0	0	0	0	0	0	0	0	0	0	0	0	0	0	0	0	0	0	0	0	0	0	0	0	0	0	0	0	0	0	0	0	0	0	0	0	-0.0394678039120089	0	-0.0046621133359752	-0.0139863400079256	0	0	-0.0046621133359752	0	0	-0.0405532525241125	0.00590772139185916
880	0	0	0	0	0	0	0	0	0	0	0	0	0	0	0	0	0	0	0	0	0	0	0	0	0	0	0	0	0	0	0	0	0	0	0	0	0	0	0	0	0	0	0	0	0	0	0	0	0
881	0	0	0	0	0	0	0	0	0	0	0	0	0	0	0	0	0	0	0	0	0	0	0	0	0	0	0	0	0	0	0	0	0	0	0	0	0	0	0	0	0	0	0	0	0	0	0	0	0
882	0	0	0	0	0	0	0	0	0	0	0	0	0	0	0	0	0	0	0	0	0	0	0	0	0	0	0	0	0	0	0	0	0	0	0	0	0	0	0	0	0	0	0	0	0	0	0	0	0
883	0	0	0	0	-0.00332442387919116	0	-0.00108706286484547	0	0	0	0	0	0	0	0.00319795330988168	0	0	0	0	0	0	0	0	0	0	0	0	0	0.00211089044503621	0	0	0	-0.00217412572969095	0	0	0	0	-0.00108706286484547	0	0	0	0	0	0	0	0	0	0	0
884	0	0	0	0	0	0	0	0	0	0	0	0	0	0	0	0	0	0	0	0	0	0	0	0	0	0	0	0	0	0	0	0	0	0	0	0	0	0	0	0	0	0	0	0	0	0	0	0	0
885	0	0	0	0	0	0	0	0	0	0	0	0	0	0	0	0	0.0105932203389831	0	0	0	0	0	0	0	0	0	0	0	0	0	0	0	0	0	0	0	0	0	0	0	0	0	0	0	0	0	0	0	0
886	0	0	0	0.0284414106939704	0	0	-0.0082223318533136	0	-0.0082223318533136	0	0.0284414106939704	0	0	0	0	0	0	0	0	0	0	0	0	0	0	0	0	0	0	0	0	0	0	0	0	0	0	0	0	0	0	0	0	0	0	0	0	-0.0493339911198816	0
887	0	0	0	0	0	0	0	0	0	0	0	0	0	0	0	0	0	0	0	0	0	0	0	0	0	0	0	0	0	0	-0.00029085832291091	0	0	0	0	0	0	0	0	0	-0.00029085832291091	0	0	0	0	0	0	0	0
888	0	0	0	-0.0201045436268597	0	0	0	0	0	0	0	0	-0.0201045436268597	0	0	0	0	0	0	0	0	0	0	0	0	0	0	0	0	0	0	-0.0201045436268597	0	0	0	0	0	0	0	0	0	0	0	0	0	0	0	0	0
889	0	0	0	0	0	0	0	0	0	0	0	0	0	0	0	0	0	0	0	0	0	0	0	0	0	0	0	0	0	0	0	0	0	0	0	0	0	0	0	0	0	0	0	0	0	0	0	0	0
890	0	0	0.0034265350877193	0	-0.00122803354987658	0.0034265350877193	0	0	0	0	0	0	0	0	0	-0.00122803354987658	0	0	0	0	0	0.0102796052631579	0	0	0	0	0	0	0	-0.00122803354987658	0.0034265350877193	0	0	0	0	0	-0.00245606709975317	0	0	0.0034265350877193	-0.00245606709975317	-0.00025756556191045	0	0	0	0.00219850153784272	0	0.0034265350877193	0.00316896952580885
891	0	0	0	0	0	0	0	0	0	0	0	0	0	0	0	0	0	0	0	0	0	0	0	0	0	0	0	0	0	0	0	0	0	0	0	0	0	0	0	0	0	0	0	0	0	0	0	0	0
892	0	0	0	0	0	0	0	0	0	0	0	0	0	0	0	0	0	0	0	0	0	0	0	0	0	0	0	0.15015015015015	0	0	0	0	0	0	0	0	0	0	0	0	0	0	0	0	0	0	0	0	0
893	-0.000699863526612311	0	0	0	0	0	0	0	0	0	0	0	0	0	0	0	0	0	0	0	0	0	0	0	0	0	0	0	0	0	0	0	0	0	0	0	0	0	0	0	0	0	0	0	0	0	0	0	0
894	0	0	0	0	0	0	0	0	0	0	0	0	0	0	0	0.013474893606927	0	0	-0.00807297973682086	0	0	0	0	0	0.0296208530805687	0	0	0	0.131958305929202	0	0	0.013474893606927	-0.0242189392104626	0	0	-0.00807297973682086	0	0	0	0	0	0	0	0	0	-0.00807297973682086	0	0	0
895	0	0	0	0	0	0	0	0	0	0	0	0	-0.00658457891617831	0	0	0	0	0	0	0	0	0	0	0	0	0	0	0	0	0	0	0	0	0	0	0	0	0	0	0	0	0	0	0	0	0	0	0	0
896	0	0	0	0	0	0	0	0	0	0	0	0	0	0	0	0	0	0	0	0	0	0	0	0.0190625229246104	0	0	0	0	0	0	0	0	0	0	0	0	0	0	0	0	0	0	-0.0167028561884082	0	0	0	0	-0.0167028561884082	0
897	0	0	0	0	0	0	0	0	0	0	0	0	0	0	0	0	0	0	0	0	0	0	0	0	0	0	0	0	0	0	0	0	0	0	0	0	0	0	0	0	0	0	0	0	0	0	0	0	0
898	0	0	0	0	0	0	0	0	0	0	0	0	0	0	0	0	0	0	0	0	0	0	0	0	0	0	0	0	0	0	0	0	0	0	0	0	0	0	0	0	0	0	0	0	0	0	0	0.0812347684809098	0
899	0	0	0	0	0	0	0	0	0	0	0	0	0	0	0	0	0	0	0	0	0	0	0	0	0	0	0	0	0	0	0	0	0	0	0	0	0	0	0	0	0	0	0	0	0	0	0	0	0
900	0	0	0	0	0	0	0	0	0	0	0	0	0	0	0	0	0	0	0	0	0	0	0	0	0	0	0	0	0	0	0	0	0	0	0	0	0	0	0	0	0	0	0	0	0	0	0	0	0
901	0	0	0	0	0	0	0	0	0	0	0	0	0	0	0	0	0.00633992932173559	0	0	0	0	0	0	0	0	0	0	0	-0.00381854284405071	0	0	0	0	0	0	0	0	0	0	0	0	0	0	0	0	0	0	0	0
902	0	0	0	0	0	0	0	0	0	0	0	0	0	0	0	0	0	0	0	0	0	0	0	0	0	-0.00608902149424587	0	0	0	0	0	0	0	0	0	0	0	0	0	0	0	0	0	0	0	0	0	0	0
903	0	0	0	0	0	0	0	0	0	0	-0.0158152775581211	0	0	0.0270124257158293	0	0	0	0	0	0	0	0	0	0	0	0	0	0	0	0	0	0	0	0	0	0	-0.00790763877906057	0	0	0	0	0	0	0	0	0	0	0	0
904	0.06960633023607	-0.0183865777982073	0.313556817808714	-0.124766063630692	0	0	-0.0623830318153462	-0.0935745477230193	0.075187969924812	-0.124766063630692	-0.0623830318153462	0.0439964540171389	0.131989362051417	-0.0623830318153462	0.075187969924812	-0.0311915159076731	0	-0.0935745477230193	-0.111961125521227	-0.0623830318153462	0.075187969924812	-0.187149095446039	-0.124766063630692	-0.0311915159076731	0	0	0	0	0	0	-0.0311915159076731	-0.124766063630692	0	0	0	-0.0623830318153462	-0.0311915159076731	0	-0.0311915159076731	0	0	-0.0311915159076731	-0.036773155596415	-0.124766063630692	0	0.0439964540171389	-0.0935745477230193	0	-0.0311915159076731
905	0	0	0	0	0	0	0	0	0	0	0	0	0	0	0	0	0	0	0	0	0	0	0	0	0	0	0	0	0	0	0	-0.00115924556298761	0	0	0	0	0	-0.00231849112597522	0	0	0	0	0	0	0	0	0	0	0
906	0	0	0	0	0	0	0	0	0	0	0	0	0	0	0	0	0	0.153460289548517	0	0	0	0	0	0	0	0	0	0	0	0	0	0	0	0	0	0	0	0	0	0.0551318726360298	0	0	0	0	0	0	0	0	0
907	0	-0.0283205890682526	0	0	0	0	-0.0849617672047579	0	0.0701754385964912	0	0	0	-0.0147863286082667	0	0	0	-0.0566411781365052	0	0	0.0418548495282386	0	0	0	0	0	0	0	0	0	0	0	0	0	0	0	0	0	0	0	0	0	0	0	0	0	0	0	0	0
908	0	0	0	0	0	0	0	0	0	0	0	0	0	0	0	0	0	0	0	0	0	0	0	0	0	0	0	0	0	0	0	0	0	0	0	0	0	0	0	0	0	0	0	0	0	0	0	0	0
909	0	0	0	0	-0.0252365930599369	0	0	0	0	0	0	0	-0.0126182965299685	0	0	0	0	-0.0126182965299685	0	0	-0.0126182965299685	0	-0.0126182965299685	0	-0.0126182965299685	0	0	0	-0.0126182965299685	0	0	0	0	0	0	0	-0.0252365930599369	0	0	-0.0126182965299685	0	0	0	0	-0.0378548895899054	0	0	0	0
910	0	0	0	0	0	0	0	0	0	0	0	0	0	0	0	0	0	0	0	0	0	0	0	0	0	0	0	0	0	0	0	0	0	0	0	0	0	0	0	0	0	0	0	0	0	0	0	0	0
911	0	0.0181741079542012	-0.00463596115064556	0.00605803598473375	0	0	0	0	0	-0.00231798057532278	-0.03040392344254	0	0.00979809139414472	0	0.00605803598473375	0	0	-0.0139078834519367	0	-0.004109792057792	0	0	-0.00231798057532278	0	-0.0101678280425258	0	0.0135381468035556	-0.0426195560970447	-0.021971035123048	0	0	0	0	-0.00784984746720295	0	0	0	0	-0.00463596115064556	0	0	0	-0.00927192230129112	0	0	0	0	0	0
912	0	0	0	0	0	0	0	0	0	0	0	0	0	0	0	0	0	0.0122260745020136	0	0	0	0	0	-0.00553510641242078	0	-0.00553510641242078	0	0	-0.00276755320621039	0	0	0	-0.00276755320621039	0	0	0	0	0	0	0	0	0	0	0	0	0	0	0	0
913	0	0	0	0	0	0	0.0100260677762182	0	0	0	0	0	0	0	0	0	0	0	0	0	0	0	0	-0.00447587503356906	0	0	0	-0.00447587503356906	0	-0.00447587503356906	0	0	0	0	0	0	-0.00447587503356906	0	-0.00447587503356906	0	0	0	-0.00447587503356906	0	0	0	0	0	0
914	0	0	0	0	0	0	0	0	0	0	0	0	0	0	0	0	0	0	0	0	0	0	0	0	0	0	0	0	0	0	0	0	0	0	0	0	0	0	0	0	0	0	0	0	0	0	-0.00688420762770205	0	-0.00688420762770205
915	0	0	0	0	0	0	0	0	0	0	0	0	0	0	0	0	0	0	0	-0.00524631446408898	0	0	0	0	0	0	0	0	0	0	0	0	0	0	0	0	0	0	0	0	0	0	0	0	0	0	0	0	0
916	-0.000423407669606527	0	0	0	0	0	0	0	0	0	0	0	-0.000635111504409791	0	-0.00105851917401632	0	0	0	-0.00402237286126201	0	0	0	0	0	0	0	0	0	0	0	-0.000211703834803264	0	0	0	0	0	0	0	0	0	0	0	0	0	0	0	0	0	0
917	0	0	0	0	0	0	0	0	0	0	0	0	0	0	0	0	0	0	0	0	0	0	-0.00260348867482426	0	0	0	0	0	0	0	0	0	0	0	0	0	0	0	0	0	0	0	0	0	0	0	0	0	0
918	0	0	0	0	0	0	0	0	0	0	0	0	0	0	0	0	0	0	0	0	0	0	0	0	0	0	0	0	0	0	0	0	0	0	0	0	0	0	0	0	0	0	0	0	0	0	0	0	0
919	0	0	0	0	0	0	0	0	0	0	0	0	0	0	0	0	0	0	0	0	0	0	0	0	0	0	0	0	0	0	0	0	0	0	0	0	0	0	0	0	0	0	0	0	0	0	0	0	0
920	0	-0.0357142857142857	0	0	0	0	-0.0357142857142857	0	0	0	-0.0357142857142857	0	0	0	0	0	0	0	0	0	0	0	0	0	0	0	0	0	0	0	0	0	-0.0357142857142857	0	0	0	0	0	0	0	0	0	0	-0.0357142857142857	0	-0.0178571428571429	0	0	0
921	0	0	0	0	0	0	0	0	0	0	-0.00860215053763441	0	0	0	0	0	0	0	0	0	0	0	0	0	0	0	0	0	0	0	0	0	0	0	0	0	0	0	0	0	0	0	0	0	0	0	0	0	0
922	0	0	0	0	0	0	0	0	0	0	0	0	0	0	0	0	0	0	0	0	0	0	0	0	0	0	0	0	0	0	0	0	0	0	0	0	0	0	0	0	0	0	0	0	0	0	0	0	0
923	0	0	0	0	0	0	0	0	0	0	-0.0558035714285714	0	-0.111607142857143	0	0	0	0	-0.0558035714285714	0	0	0	0	-0.0558035714285714	0.173010380622837	0	0	0	0.234413618388532	0	-0.0558035714285714	0	0	0.173010380622837	0	0.346020761245675	-0.0558035714285714	0	0	0	0	0	0	0	0.173010380622837	0	0	0	0	0
924	0	-0.0014445230907016	0	-0.00866713854420963	0	0	0	-0.0014445230907016	0	0	0	0	0	0	0	0	0	0	0	0	0	0	-0.0014445230907016	0	0	0	0	0	0	0	0	0	0	0	-0.00722261545350802	0	0	-0.00288904618140321	0	0	0	0	0	0	0	-0.00288904618140321	0	0	0
925	0	0	0	0	0	0	0	0	0	0	0	0	0	0	0	0	0	0	0	0	0	0	0	0	0	0	0	0	0	0	0	0	0	0	0	0	0	0	0	0	0	0	0	0	0	0	0	0	0
926	0	0	0	0	0	0	0	0	0	0	0	0	0	0	0	0	0	0	0	0	0	0	0	0	0	0	0	0	0	0	0	0	0	0	0	0	0	0	0	0	0	0	0	0	0	0	0	0	0
927	0	0	0	0	0	0	0	0	0	0	0	0	0	0	0	0	0	0	0	0	0	0	0	0	0	0	0	0	0	0	0	0	0	0	0	0	0	0	0	0	0	0	0	0	0	0	0	0	0
928	0	0	0	0	0	0	0	0	0	0	0	0	0	0	0	0	0	0	0	0	0	0	0	0	0	0	0	0	0	0	0	0	0	0	0	0	0	0	0	0	0	0	0	0	0	0	0	0	0
929	0	0	0	0	0	0	0	0	0	0	0	0	0	0	0.00606170818936776	0	0	0	0	0	0	0	0	0	0	0	0	-0.00216370599562931	0	0	0	0	0	0	0	0	0	0	0	0	0	0	0	0	0	0	0	0	0
930	0	0	0	-0.0158616860972321	-0.00793084304861607	0	-0.00793084304861607	0	-0.0158616860972321	0.106269925611052	-0.00793084304861607	0	0	-0.00793084304861607	0	-0.0158616860972321	-0.00793084304861607	0	0	0	0.0116307793911692	0	-0.00793084304861607	0	0	-0.0158616860972321	0	0	0	0	-0.0158616860972321	-0.0317233721944643	-0.0158616860972321	0.106269925611052	0	0.0354233085370174	-0.00793084304861607	0	0	0	0.0354233085370174	0	0	0	0	0	0	0	0
931	0	0	0	0	0	0	0	0	0	0	0	0	0	0	0	0	0	0	0	0	0	0	0	0	0	0	0	0	0	0	0	0	0	0	0	0	0	0	0	0	0	0	0	0	0	0	0	0	0
932	0	0	0	0	0	0	0	0	0	0	0	0	0	0	0	0	0	0	0	0	0	0	0	0	0	0	0	0	0	0	0	0	0	0	0	0	0	0	0	0	0	0	0	0	0	0	0	0	0
933	-0.16008537886873	2.43164996196655	-0.16008537886873	-0.087275751136693	0	-0.32017075773746	-0.0533617929562433	-0.106723585912487	0	0.378514262064843	0.072809627732037	0	0	-0.0533617929562433	0	-0.106723585912487	0	0	0	0	0	-0.0533617929562433	0	0	-0.0533617929562433	0	0	0	0	0	0	0	-0.0533617929562433	0	-0.106723585912487	0	0	0	0	0	0	-0.106723585912487	0	0	0	0	0	0	0
934	0	0	0	0	0	0	0	0	0	0	0	-0.00330371006640457	-0.00660742013280914	0	-0.00330371006640457	0	0	0	0	-0.0198222603984274	0	0	-0.00330371006640457	0	0.003514647597507	0	0	-0.0165185503320229	0	-0.0317952389545092	0	-0.0297333905976412	0.00372558512860949	0.00557649595437511	-0.109022432191351	0.0111529919087503	-0.0165185503320229	0	-0.023125970464832	-0.00330371006640457	0.00888020602077968	0	0	-0.00991113019921372	0	0	0	0	0
935	0	0	0	0	0	0	0	0	0	0	0	0	0	0	0	0	0	0	0	0	0	0	0	0	0	0	0	0	0	0	0	0	0	0	0	0	0	0	0	0	0	0	0	0	0	0	0	0	0
936	0	0	0	0	0	0	0	0	0	0	0	0	0	0	0	0	0	0	0	0	0	0	0	0	0	0	0	0	0	0	0	0	0	0	0	0	0	0	0	0	0	0	0	0	0	0	0	0	0
937	0	0	0	0	0	0	0	0	0	0	-0.0273822562979189	0	0	0	0	0	0	0	0	0	0	0	0	0	0	0	0	0	0	0	0	0	0	0	0	0	0	0	0	0	0	0	0	0	0	0	0	0	0
938	0	-0.0260824204486176	0	0	-0.0260824204486176	0	0.175164673921923	0	0	-0.0782472613458529	-0.0260824204486176	0	0	0	0	0	0	0	0	0	0	0	0	0	0	0	0	0	0	0	0	0	0	0	0	0	0	0	0	-0.0521648408972353	0	0	0	0	0	0	0	0	0
939	0	-0.0149644594089039	0	0	0	0	0	0	0	0	0	0	0	0	-0.0149644594089039	0	0	0	0	0	0	0	0.0273822562979189	0	0	0	0	0	0	-0.00748222970445193	0	-0.042819989272465	0	0	-0.00748222970445193	-0.229560216173335	0.0273822562979189	-0.0224466891133558	0	0	-0.0149644594089039	0	0	0	-0.0523756079311635	0	0	0	-0.0149644594089039
940	0	0	0	0	0	0	0	0	0	0	0	0	0	-0.088809946714032	0	0	0	0	0	-0.088809946714032	0	0	0	0	0	0	0	0	0	0	0	0	0	0	0	0	0	0	0	0	0	0	0	0	0	0	0	0	0
941	0	0	0	0	0	0	0	0	0	0	0	0	0	0	0	0	0	0	0	0	0	0	0	0	0	0	0	0	0	0	0	0	0	0	0	0	0	0	0	0	0	0	0	0	0	0	0	0	0
942	0	0	0	0	-0.00098641703739507	0	0	0	0	0	0	0	0	0	0	0	0	0	0	-0.00098641703739507	-0.00295925111218521	0	0.0118133099017635	0	0	0	0	0	0	0	0	0	0	0	-0.00098641703739507	-0.00197283407479014	0	0	0	0	0	0	0	-0.00098641703739507	0	0	0	0	0
943	0	0	0	0	0	0	0	0	0	0	0	0	0	0	0	0	0	0	0	0	0	0	0	0	0	0	0	0	0	0	0	0	0	0	0	0	0	0	0	0	0	0	0	0	0	0	0	0	0
944	0	-0.117508813160987	-0.176263219741481	0	-0.0587544065804935	0	0	-0.293772032902468	0	-0.0587544065804935	-0.176263219741481	-0.117508813160987	0.176056338028169	0	0	-0.117508813160987	0	-0.0587544065804935	0	0	-0.293772032902468	0	0	-0.176263219741481	-0.0587544065804935	-0.293772032902468	-0.235017626321974	0	-0.0587544065804935	0	-0.117508813160987	-0.0587544065804935	0	0	0	0	-0.000206881713311985	0	0	0	-0.176263219741481	-0.0587544065804935	0	-0.176263219741481	0	-0.176263219741481	-0.0587544065804935	0.176056338028169	0
945	0	0	0	0	0	-0.00537316640696362	0	0	0	0	0	0	0	0	0	0	0	0	0	0	0	0	0	0	0	0	0	0	0	0	0	0	0	-0.00268658320348181	0	0	0	0	0	0	0	0	0	0	0	0	0	0	0
946	0	0	0	0	0	0	0	0	0	0	0	0	0	0	0	0	0	0	0	0	0	0	0	0	0	0	0	0	0	0	0	0	0	0	0	0	0	0	0	0	0	0	0	0	0	0	0	0	0
947	0	0	0	0	0	0	0	0	0	0	0	0	0	0	-0.0554938956714761	0	0	0	0	0	0	0	0	0	0	0	0	0	0	0	0	0	0	0	-0.0554938956714761	0	0	0	0	0	0	0	0	0	0	0	0	0	0
948	0	0	0	0	0	0	0	0	0	0	0	0	0	0	0	0	0	0	0	-0.00195641115936925	0	0	0	0	0	0	-0.00782564463747701	0	0	0	0	0	-0.00195641115936925	0	0	0.00341041114514425	0	-0.00391282231873851	0	0	-0.00195641115936925	0	0	0	0	-0.00586923347810776	0	0	0
949	0	0	0	0	0	0	0	0	0	0	0	0	0	0	0	0	0	0	0	0	0	0	0	0	0	0	0	0	0	0	0	0	0	0	0	0	0	0	0	0	0	0	0	0	0	0	0	0	0
950	0	0	0	0	0	-0.00258819266506199	0	0	0	0	0	0	-0.00258819266506199	0	0	0	0	0	0	0	0.0114662547897955	0	0	0	0	0	0	0	0	-0.00258819266506199	0	0	0	-0.00258819266506199	0	0	0	0	0	0	0	0	0	0	0	0	-0.00776457799518596	0	0
951	0	0	0	0	0	0	0	0	0	0	0	0	0	0	0	0	0	0	0	0	0	0	0	0	0	0	0	0	0	0	0	0	0	0	0	0	0	0	0	0	0	0	0	0	0	0	0	0	0
952	0	0	0	0	0	0	0	0	0	0	0	0	0	0	0	0	0	0	0	0	0	0	0	0	0	0	0	0	0	0	0	0	0	0	0	0	0	0	0	0	0	0	0	0	0	0	0	0	0
953	0	0	0	0	0	0	0	0	0	0	0	0	0	0	0	0	0	0	0	0	0	0	0	0	0	0	0	0	0	0	0	0	0	0	0	0	0	0	0	0	0	0	0	0	0	0	0	0	0
954	0	0	0	0	0	0	0	0	0	0	0	0	0	0	0	0	0	0	0	0	0	0	0	0	0	0	0	0	0	0	0	0	0	0	0	0	0	0	0	0	0	0	0	0	0	0	0	0	0
955	0	0	0	0	0	0	0	0	0	0	0	0	-0.012134449702706	0	0	0	0	0	0	0	0	0	0	0	0	0	0	0	0	0	0	0	0	0	0	0	0	0	0	0	0	0	0	0	0	0	0	0	0
956	0	0	0	0	0	0	0	0	0	0	0	0	0	0	0	0	0	0	0	0	0	0	0	0	0	0	0	0	0	0	0	0	0	0	0	0	0	0	0	0	0	-0.0546896363139185	0	0	0	0	0	0	0
957	0	0	0	0	0	0	0	0	0	0	0	0	0	0	0	0	0	0	0	0	0	0	0	0	0	0	0	0	0	0	0	0	0	0	0	0	0	0	0	0	0	0	0	0	0	0	0	0	0
958	0	0	0	0	0	0.05973933031301	0	0	-0.0162654521795706	0	-0.0517974396473822	0	-0.0108436347863804	0	0	-0.003581431932821	-0.0054218173931902	0	0	-0.0650618087182824	0	0.00784255167771	-0.0108436347863804	0	0	0	0	0	0	0	-0.0108436347863804	0	0	0	0	0.0186861864640904	0	0	0	-0.0054218173931902	0	0	0	0	0	0	-0.0764857923288138	0	0
959	0	0	0	0	0	0	0	0	0	0	0	0	0	0	0	0	0	0	0	0	0	0	0	0	0	0	0	0	0	0	0	0	0	0	0	0	0	0	0	-0.0080948718986522	0	0	0	0	0	0	0	0	0
960	0	0	0.00332242647397467	0	0	-0.00140307554158716	0.032549942352229	-0.00841845324952295	-0.00140307554158716	-0.0242228089669681	0	0	-0.0345606131488786	0	0	0.00612857755714899	0	0	0	0	0	0.00332242647397467	0	0	-0.00420922662476148	0	0	0	0	0	-0.00140307554158716	0	0	0	0	0	0.012257155114298	0	0	0	0.0180152079114605	-0.00140307554158716	0	0	0	0	-0.00140307554158716	0	0
961	0	0	0	0	0	0	0	0	0	-0.00168438073742189	0	0	0	0	0	0	0	0	0	0	0	0	0	-0.00336876147484377	0	0	0	0	0	0	0	0	0	0	0	0	0	0	0	0	0	0	0	0	0	0	0	0	0
962	0	0	0	0	0	0	0	0	0	0	0	0	0	0	0	0	0	0	0	0	0	0	0	0	0	0	0	0	0	0	0	0	0	0	0	0	0	0	0	0	0	0	0	0	0	0	0	0	0
963	-0.0050945030312293	0	0	0	0	0	0	0	0	0	0	0	0	0	0	0	-0.0101890060624586	0	0	0	0	0	0	0	0	0	0	0	0	0	0	0	0	0	0	0	0	0	0	0	0	0	0	0	0	0	0	0	0
964	0	0	0	0	0	0	0	0	0	0	0	0	0	0	0	0	0	0	0	0	0	0	0	0	0	0	0	0	-0.00791514959632737	0	0	0	0	0.00717936486625	0	0	0	0	0.00717936486625	0	0	0	0	0	-0.00791514959632737	0	0	0	0.0230096640589047
965	0	0	0	0	0	0	0	0	0	0	0	0	0	0	0	0	0	0	0	0	0	0	0	0	0	0	0	0	0	0	0	0	0	0	0	0	0	0	0	0	0	0	0	0	0	0	0	0	0
966	0	0	0	0	0	0	0	0	0	0	0	0	0	0	0	0	0	0	0	0	0	0	0	0	0	0	0	0	0	0	0	0	0	0	0	0	0	0	0	0	0	0	0	0	0	0	0	0	0
967	0	0	0	0	0	0	0	0	0	0	0	0	0	0	0	0	0	0	0	0	0	0	0	0	0	0	0	0	0	0	0	0	0	0	0	0	0	0	0	0	0	0	0	0	0	0	0	0	0
968	0	0	0	0	0	0	0	-0.00562208354416147	0	0	0	0	0	-0.0168662506324844	0	0	0	0.00977753659854169	0	0	0	0	0	0	0	0	0	0	0	0	0	0	0	0	0	0	0	-0.0112441670883229	0	0	0	0	0	0	0	0	0	0	0
969	0	0	0	0	0	0	0	0	0	0	0	0	0	0.00338031977825102	-0.00111691909038109	0	0	-0.00111691909038109	0	0	0	0	0	0	0	0	0	0	-0.00223383818076219	0	0	0	0	0	0	0.00338031977825102	-0.00111691909038109	0	0	-0.00111691909038109	0	0	0	-0.00335075727114328	-0.00111691909038109	0	0	0	0
970	0	0	0	0	0	0	0	-0.00170584422230562	0	0	0	0	0	0	0	0	0	0	0	0	-0.00170584422230562	0	0	0	0	0	0	0	0	-0.00341168844461124	0	0	0	0	0	0	0	0	0	0	-0.00170584422230562	0	0	0	0	0	0	0	0
971	0	0	0	0	0	0	0	0	-0.00176853423882286	0	0	0	0	0.00777363184079602	0	0	0	0	0	0	0	0	0	0	0	0	0	0	0	0	0	0	0	0	0.00777363184079602	0	0	0	0	0	0	0	-0.00176853423882286	0	0	0	0	-0.00353706847764573	0
972	-0.0258531540847983	-0.0517063081695967	0	0	0	-0.0258531540847983	0	0	0	0	0	0	-0.0517063081695967	0.0895255147717099	0	-0.0258531540847983	0	-0.0517063081695967	0	0	0	0	0	0	0	0	0.0895255147717099	0.17905102954342	0	-0.0258531540847983	0	0	0	0	0	0	0	0	0	0	0	-0.077559462254395	0	0	0	0	-0.0258531540847983	0	0
973	0	0	0	-0.00639488409272582	0	-0.00319744204636291	0	-0.00319744204636291	0	0	0	0	0	0	0	0	0	-0.00319744204636291	0	0	0	-0.00959232613908873	0	0.0165119994257715	0	0	0	-0.00319744204636291	0	0	0	0	0	0	0	0	0	0	0	-0.00319744204636291	0	-0.00959232613908873	-0.00319744204636291	0	0	0	0	-0.00319744204636291	0
974	0	0	0	0	0	0	0	0	0	-0.00910912734560029	0	0	0	0	0	0	0	0	0	0	0.0173280194073817	0	0	0	0	-0.00910912734560029	0	0	0	-0.0182182546912006	0	0	-0.00910912734560029	0	-0.0182182546912006	0	0	0	0	0	-0.00910912734560029	-0.0182182546912006	0	0	0	0	-0.00910912734560029	0	0
975	0	0	0	0	0	0	0	0	0	0	-0.0477099236641221	0	0	0	0	0	0	0	0	0	0	0	0	0	0	0	0	0	0	0	0	0	0	0	0	0	0	0	0	0	0	0	0	0	0	0	0	0	0
976	0	0	0	0	0	0	0	-0.00695216907675195	0	0	0	0	0	0	0	0	0	0	0	0	0	0	0	0	0	0	0	0	0	0	0	0	0	0	0	0	0	0	-0.00695216907675195	0	0	0	0	0	0	0	0	0	0
977	0	0	0	0	0	0	0	0	0	0	0	0	0	0	0	0	0	0	0	0	0	0	0	0	0	0	0	0	0	0	0	0	0	0	0	0	0	0	0	0	0	0	0	0	0	0	0	0	0
978	0	0	-0.0080006400512041	0	0	0	0	-0.13601088087047	-0.0080006400512041	0	0	0	0	0	0	-0.641028507953514	0.0295770482105886	-0.0080006400512041	0	0	0	0	0	-0.0160012801024082	-0.0080006400512041	0	0	0	0	0	0	0	0	0	-0.0080006400512041	0	0	0	0	0	0.0295770482105886	0	0	0	0.067878840540902	0	0	0.194911777502981	0
979	0.179372197309417	0.222654583667142	-0.139211136890951	-0.0696055684454756	-0.0232018561484919	-0.0696055684454756	-0.139211136890951	0.016959204269974	0	-0.0232018561484919	-0.0696055684454756	-0.232018561484919	0.083443446776191	-0.0232018561484919	0	0	0	-0.0232018561484919	0	0	-0.0232018561484919	0	0	0	0	0	0	0	-0.0232018561484919	0	0	0	0	0	0	0	0	0	-0.0232018561484919	0	0	-0.0232018561484919	0	0	0	0	0	-0.0232018561484919	0
980	0	0	0	0	0	0	0	0	0	0	0	0	0	0	0	0	0	0	0	0	0	0	0	0	0	0	0	0	0	0	0	0	0	0	0	0	0	0	0	0	0	0	0	0	0	0	0	0	0
981	0	0	0	0	0	0	0	0	0	0	0	0	0	0	0	0	0	-0.0203334688897926	0	-0.0203334688897926	0	0	0	0	0	0	0	0.0319795330988168	0	0	0	0	0	-0.0086874046807684	0	0	0	0	0	-0.0101667344448963	0	0	0	0	0	0	0	0	0
982	-0.045045045045045	0	0	-1.12612612612613	0	0	-0.135135135135135	0	0	0	0	0	0	0	0.150375939849624	0	0	0	0	-0.135135135135135	0	0	0	-0.045045045045045	0	-0.135135135135135	0	0.406082774503827	0	0	0	0	0	-0.0900900900900901	0	0	0	0	0	0	0	0	0	0	0	0	0	0	0
983	0	0	0	0	0	0	-0.0489596083231334	0	0	0	0	0	0	0	0	0	0	0	0	0	0	0	0	0	0	0	0	0	0	0	0	0	0	0	0	0	0	0	0	0	0	0	0	0	0	0	0	0	0
984	0	0	0	0	0	0	0	0	0	0	0	0	0	0	0	0	0	0.0412286126571841	0	0	0	0	0	0	0	0	0	0	0	0	0	0	0	0	0	0	0	0	0	0	0	0	0	0	0	0	0	0	0
985	0	0	0	0	-0.0133014099494546	0	0	0	0	0	0	0	0	0	0	0	0	0	0	0	0	0	0	0	0	0	0	0	0	0	0	0	0	0	0	0	0	0	0	0	0	0	0	0	0	0	0	0	0
986	0	0	0	0	0	0	-0.0156290700703308	0	-0.00520969002344361	-0.0104193800468872	0	0	0	-0.00520969002344361	0	-0.00520969002344361	0	0	0	0	0	0	0	0	0	0	0	0	0	0	0	0	0	0	0	0	0	0	0	0	0	0	0	0	0	0	0	0	0
987	0	0	0	-0.0107480653482373	0	0	0	0	0	0	0	-0.0107480653482373	0	0	0	0	0	0	-0.0107480653482373	0	0	0	-0.0107480653482373	0	-0.0214961306964746	0	0.0401284109149278	0	-0.0214961306964746	0	0	0	0.0186322802184532	-0.0107480653482373	0	0	0	-0.0107480653482373	-0.032244196044712	0	0	0	0	0	0	-0.0107480653482373	0	0	0
988	0	0	0	0	0	0	0	0	0	0	0	0	0	0	0	0	0	0	0	0	0	0	0	0	0	0	0	0	0	0	0	0	0	0	0	0	0	0	0	0	0	0	0	0	0	0	0	0	0
989	0	0	0	0	0	0	0	0	0	0	0	0	0	0	0	0	0	0	0	0	0	0	0	0	-0.00169339406973397	0	0	0	0	0	0	0	0	0	0	0	0	0	0	0	0	0	0	0	0	0	0	0	0
990	0	0	0	0	0	0	0	0	0	0	0	0	0	0	0	0	0	0	0	0	0	0	0	0	0	0	0	0	0	0	0	0	0	0	0	0	0	0	0	0	0	0	0	0	0	-0.0230733733271804	0	0	0
991	0	-0.00458358161067058	0	0	0	0	0	-0.00458358161067058	0.095724240313323	0.003023540861007	0	0	0	-0.00458358161067058	0	0	0	0	0	0	0	0	0	0	0	0	0	0	0	0	0	0	0	0	0	0	0	0	0	0	0	-0.00458358161067058	0	0	-0.00458358161067058	0	0	0	0
992	-0.151285930408472	-0.449305205356643	-0.075642965204236	0	-0.151285930408472	0	0	0.387319997758727	0	0	0.231481481481481	0	0	0	-0.075642965204236	0	0	0	0	0	0	0	0	0	0	0	0.231481481481481	0	0	0	0	0	0	0	0	0	0	0	0	0	0	0	0	0	0	0	0	0	0
993	-0.0315457413249211	-0.00788643533123028	0	0.8591190752126	0.0195710056352716	0.0549148819330038	-0.0315457413249211	-0.0236593059936909	-0.34900832731348	0.0116845703040413	-0.061614670761896	-0.0157728706624606	-0.000580330771215998	0	0	0	-0.264920997060234	0	-0.138131716029429	-0.0473186119873817	0	-0.205627649383203	0	-0.0630914826498423	-0.00788643533123028	0	0.0274574409665019	-0.106902125050021	0	0	0	-0.0315457413249211	0	-0.00788643533123028	-0.0157728706624606	0	-0.0990156897187912	0	-0.0236593059936909	0	0	-0.00788643533123028	0	0	-0.0157728706624606	0	-0.162397337754241	0.0274574409665019	-0.209425784356015
994	0	0	0	0	0	0	0	0	0	0	0	0	0	0	0	0	0	0	0	0	0	0	0	0	0	0	0	0	0	0	0	0	0	0	0	0	0	0	0	0	0	0	0	0	0	0	0	0	0
995	0	0	0	0	0	0	0	0	0	0	0	0	0	0	0	0	0	0	0	0	0	0	0	0	0	0	0	0	0	0	0	0	0	0	0	0	0	0	0	0	0	0	0	0	0	0	0	0	0
996	0	0	0	0	-0.0403958796202787	0	0	0	0	0	0	0	0	0	0	0	0	0	0	0	0	0	0	0	-0.0201979398101394	0	0	0	0	0	0	0	0	0	0	0	0	0	0	0	0	0	0	0	-0.0201979398101394	0	0	0	0
997	0	0	0	0	0	0	-0.149937146985047	0	0	0	0	0	0	0	0	0	0	0	0	0	0	0	0	0	0	0	0	0	0	0	0	0	0	0	0	0	0	0	0	0	0	0	0	0	0	0	0	0	0
998	0	-0.00603791812583021	0	-0.114720444390774	-0.0120758362516604	-0.0834363763028132	0	0	-0.00603791812583021	0	-0.0181137543774906	0	0	0	0	0	0	0	0	0	0	0	0	0	0	-0.00603791812583021	0	0	0	0	-0.0120758362516604	0	0	0	0	0	0	0	0	0	0	0	0	0	0	0.110305950350783	-0.00603791812583021	0	0
999	0	-0.0018772292096865	0	0	0	0	0	0	0	0	0	0	0	0	0	0	0	0	0	-0.0018772292096865	0	-0.0018772292096865	0	0	0	0	0	0	0	0	0	0	0	0	0	0	0	0	0	0	0	0	0	0	0	0	0	0	0
1000	0	0	0	0	0	0	0	0	0	0	0	0	0	0	0	0	0	0	0	0	0	0	0	0	0	0	0	0	0	0	0	0	0	0	0	0	0	0	0	0.0275103163686382	0	0	0	0.0275103163686382	0	0	0	0	0
1001	-0.00784698381559588	-0.00392349190779794	0	0	-0.00588523786169691	-0.0255026974006866	0	-0.00392349190779794	0	0.00540306894315971	0	-0.0102908986880321	0	0.00147957703536177	0	-0.00196174595389897	0	0	0	0	0	0	0	0	0	0.00147957703536177	0	0	0	0	0	0	0	0	0	0	0	0	-0.0102908986880321	0	-0.00196174595389897	0	0	0	0	0	0	0	0
1002	0	-0.0144791138782307	0	-0.00723955693911533	0	0	0	0.0170617796343962	0	0.0341235592687924	-0.00723955693911533	0	0	-0.00723955693911533	0	0	0	0	0	0	-0.00723955693911533	0	0	0	0	0	0	-0.021718670817346	0	0	0	0	0	0	0	0	0	0	0	0	0	0	0	0	0	0	0.0243013365735115	0	0
1003	0	0	0	0	0	0	0	0	0	0	0	0	0	0	0	0	0	0	0	0	0	0	0	0	0	0	0	0	0	0	0	0	0	0	0	0	0	0	0	0	0	0	0	0	0	0	0	0	0
1004	0	0	0	0	0	0	0	0	0	0	0	0	0	0	0	0	0	0	0	0	0	0	0	0	0	0	0	0	0	0	0	0	0	0	-0.00634276290752252	0	0	0	0	0	0	0	0	0	0	0	0	0	0
1005	0	-0.0142816338189089	0	0	0	0	-0.0285632676378178	0	-0.0142816338189089	0	-0.0285632676378178	-0.114253070551271	0	0	0	0	0	0	0	0	0	0	0	0	0	0	0	0	0	0	0	0	0	0	0	0	0	0	0	0	0	0	0	0	0	0	0	0	0
1006	0	0	0	0	0	0	0	0	0	0	0	0	0	0	0	0	0	0	0.0259134490800726	0	0	0	0	0	-0.0089541547277937	0	0	0	0	0	0	-0.0089541547277937	0	0	0	0	0.10365379632029	0	0	0	-0.111245917146759	-0.0268624641833811	0	0	0	0	0.15263364917051	0	0
1007	-0.0188412623645784	0.038870712445842	1.46265907923939	1.23244770913165	0	0.0786113480413997	0.0356244138627558	-0.0188412623645784	0.0073625203158881	0	0	-0.00942063118228921	0.045045045045045	0	0	0	0.045045045045045	-0.00942063118228921	-0.0188412623645784	0.260849639087981	0.770200252065536	-0.0282618935468676	0	0	0.975396027209503	0.367722880676248	0	0	0	0	0	-0.0303200044132687	-0.0659444182760245	-0.0471031559114461	0	0	0	0	0	0	0	0	0	0	0	0	0	0	0
1008	0	0	0	0	0	0	0	0	-0.00886210563629919	0	0	0	0	0	0	0	0	0	0	0	0	0	0	0	0	0	0	0	0	0	0	0	0	0	0	0	0	0	0	0	0	0	0	0	0	0	0	0	0
1009	-0.214973361996448	0.011656967343265	-0.429981880723359	-0.0116921240737269	0.175100607262206	0.0326957593298806	-0.0841200112160015	0.0537345513164965	0.107469102632993	-0.112160014954669	-0.186933358257781	-0.151892142767062	-0.19628002617067	-0.420600056080008	-0.03507637222118	-0.3785927855677	-0.00938182464335099	-0.682306757640901	-0.065496988851148	-0.387939453480589	-0.623986764194118	-0.282745493547509	-0.434672793045034	-1.22213835388855	-0.203316394653183	-0.016418193125864	1.751990461075	-0.168275179162465	-0.13788971926296	0.109779402063369	0.0537345513164965	-0.063116375959847	-0.327133376951117	-0.0584254636381725	-0.140235175423798	0.004585442130289	0.023243621225605	0.471813367583352	0.184517588636019	-0.016418193125864	-0.042077583973232	-0.186933358257781	-0.0677721315510615	-0.0560800074773343	-0.130853350780447	0.093431522398428	-0.0771187994639505	0.172860621292754	-0.091156379698514
1010	0	0	0	0	0	0	0	0	0	0	0	0	0	0	0	0	0	0	0	0	0	0	0	0	0	0	0	0	0	0	0	0	0	0	0	0	0	0	0	0	0	0	0	0	0	0	0	0	0
1011	0	0	0	0	0	0	0	0	0	0	0	0	0	0.0190754244801339	0	0	-0.0021767309793376	0	0	0	0	0	-0.00275633958103638	-0.035832414553473	-0.00137816979051819	0	0	0.0127641841292417	0	-0.0234288864388093	-0.00137816979051819	0	-0.00137816979051819	0	0	0	0	-0.00964718853362734	-0.00551267916207277	-0.00137816979051819	0	0	0.00747045755428972	0	-0.00551267916207277	0	-0.00137816979051819	0	0
1012	0	0	0	0	0	0	0	0	0	0	0	0	0	0	0	0	0	0	-0.0255885363357216	0	0	0	0	0	0	0	0	0	0	0	0	0	0	0	-0.0511770726714432	0	0	0	-0.0255885363357216	-0.0511770726714432	0	0	0	0	0	0	0	0	0
1013	0	0	0	-0.011953143676787	0	0.0141745616628659	0	0	0	0	0	0	0	0	0	0	0	0	0	-0.0179297155151805	0	0	0	0	-0.0059765718383935	0	0	0	0	0	0	0	0	0.0100755667506297	0	0.0163959796489449	0	0	0	0	-0.174166637059804	0	0	0	0	-0.0059765718383935	0	0	0
1014	0.0135446295543817	0	0	0	0	-0.00427222625710258	0	0	0	0	0	0	0	-0.00427222625710258	0	0	0	0	0	0	0	0	0	0	0	0	0	0	0	0	0	0	0	0	0	0	0	0	0	0	0	0	0	0	0	0	0	0	0
1015	0	0	0	0	0	0	0	0	0	0	0	0	0	0	0	0	0	0	0	0	0	0	0	0	0	0	0	0	0	0	0	0	0	0	0	0	0	-0.0065483596359112	0	0	0	0	0	0	0	0	0	0	0
1016	0	0	0	0	0	0	0	0	-0.0459558823529412	0	0	0	0	0	0	0	0	0	0	0	0	0	0	0	-0.0459558823529412	0	0	0	0	0	0	0	0	0	0	0	0	0	0.181818181818182	0	0	0	-0.0459558823529412	0	0	0	0	0	0
1017	0	0	0	0	0	0	0	-0.00938967136150235	0	0	0	-0.00375586854460094	0	0	0	0	0	0	0	0	0	0	0	0	0	0	-0.0112676056338028	0	0	0	0	0	0	0	0	0	0	0	0	0	0	0	0	-0.00938967136150235	0	-0.0187793427230047	-0.00187793427230047	0	0
1018	0	0	0	0	0	0	0	0	0	0	0	0	0	0	0	0	0	0	0	0	0	0	0	0	0	0	0	0	0	0	0	0	0	0	0	0	0	0	0	0	0	0	0	0	0	0	0	0	0
1019	0	0	0	0	0	0	0	0	0	0	-0.0611620795107034	0	0	0	0	0	0	0	0	0	0	0	0	-0.0203873598369011	0	0	0	0	-0.0611620795107034	0	0	0.0692520775623269	0	0.138504155124654	-0.0203873598369011	-0.0815494393476045	0.0284773578885247	1.1420027616119	0.134296791390999	0.325548298559049	0.0996636932747101	-0.101936799184506	-0.0203873598369011	-0.0407747196738022	0	0	0	0	0.309043573040116
1020	0	0	0	0	0	0	0	0	0	0	0	0	0	0.0623052959501558	0	0	0	0	0	0	0	0	0	0.105490133009299	0	0	0	0	0	0	0	0	0	0	0	0	0	0	0	0	0	0	0	0	0	0	0	0	0
1021	0	0	0	0	0	0	0	0	0	0	0	0	0	0	0	0	0.0108026358431457	0	-0.00750694392312889	-0.00375347196156445	0	0	0	0	0	0	0	0	0	0	0	0	0	0	-0.00375347196156445	0	0	0	0	0	0	0	0	0	0	0	0	0	0
1022	0	0	0	0	0	0	0	0	0	0	0	0	0	0	0	0	0	0	0	0	0	0	0	0	0	0	0	0	0	0	0	0	0	0	0	0	0	0	0	0	0	0	0	0	0	0	0	0	0
1023	-0.105615208590037	0	0	0	-0.0176025347650062	0	0	0	0	0.053928223461031	0	0	0.0715307582260372	-0.0176025347650062	0	0.0715307582260372	0	0	-0.0176025347650062	0	0	0	0	0	0	0.0715307582260372	0	0	0	0	0	0	-0.0176025347650062	0	0	0	0	0	0	0	0	0	0	0	0	0	0.0715307582260372	0	0
1024	0	0	0	0	0	0	0	0	0	0	0	0	0	0	0	0	-0.0195503421309873	0	0	0.0363901018922853	0	0	0	-0.00977517106549365	0	0	0	0	0	0	0	0	0	0	0	0	0	0	0	0	0	0	0.0363901018922853	0	0	0	0	0	0
1025	0	0	0	0	0	0	0	0	0	0	0	0	0	0	0	0	0	0	0	0	0	0	0	0	0	0	0	0	0	0	0	0	0	0	0	0	0	0	0	0	0	0	0	0	0	0	0	0	0
1026	0	0	0	0	0	0	-0.00830771786990114	0	0	0	0	0	0	0	0	0	0	0	0	0	0	0	0	0	0	0	0	0	0	0	0	0	0	0	0	0	0	0	0	0	0	0	0	0	0	0	0	0	0
1027	0	0	0	0	0	0	0	0	0	0	0	0	0	0	0	0	0	-0.00119353106164588	0	0	0	0	0	0	0	0	0	0	0	-0.00238706212329176	0	0.00265660698156315	0	0	0	0	0	0	0	-0.00331104832666625	0	0	0	-0.00238706212329176	0	-0.00238706212329176	0	-0.00119353106164588	0
1028	0	0	0	0	0	0	0	0	0	0	0	0	0	0	0	0	0	0	0	0	0	0	0	0	0	0	0	0	0	0	0	0	0	0	0	0	0	0	0	0	0	0	0.11099273917735	0	0	0	0.072051929208503	0	-0.058411214953271
1029	0	0	0	0	0	0	0	0	0	0	0	0	0	-0.12442969722107	0	0	0	0	0	0	0	0	0	0	-0.0414765657403567	0	0	0	0	0	0	0	0	0	0	0	0	0	0	0	0	0	0	0	0	0	0	0	0
1030	0	0	0	0	0	0	0	0	0	0	0	0	0	0	0	0	0	0	0	0	0	0	0	0	0	0	0	0	0	0	0	0	0	0	-0.0766120948469783	0	0	0.11797450855229	0	0.145549451022499	-0.0180799132164166	0	0.0318673844515206	0	-0.0180799132164166	0	0	1.09480639118782	0.167921806220228
1031	0	0	0	0	0	0	0	0	0	-0.00850593288818951	0	-0.0127588993322843	0	0	0	0	0	0	0	0	0	0	0	0	0	0	0	0	0	0	0	0	-0.00425296644409476	0	0	0	0	0	0	0	0	-0.00425296644409476	0	-0.00425296644409476	0	0	0	0	0
1032	0	0	0	-0.016608536787909	0	0	0	0	0	0	-0.033217073575818	0	0	0	0.0462631761597061	0	0	0	0	0	0	0	0	0	0	0	0	0	-0.016608536787909	0	-0.033217073575818	0	0	0	0	-0.016608536787909	0	0	-0.0177960148559161	0	0	0	0	0	-0.069996581355657	-0.016608536787909	-0.033217073575818	0	0
1033	0	0	0	0	0	0	0	0	0	0	0	0	0	-0.0578034682080925	-0.115606936416185	0	-0.0578034682080925	0	-0.115606936416185	0.108309488602539	0	0	0	-0.0578034682080925	0	0	0	0	0	-0.0578034682080925	0	0	0	0	-0.0578034682080925	0	0	0	0	0	0	0	0	0	0	0	0	0	0
1034	0	0	0	0	0	0	0	0	0	0	0	0	0	0	0	0	-0.000867806965018701	0	0	0	0	0	0	0	0	0.0096906716765084	0	-0.000867806965018701	0	0	0	0.0125350965394698	0.00252308623908765	0	0	0.00252308623908765	0	0	0	0	-0.0247002683003659	-0.000867806965018701	-0.00891907361809234	0	-0.000867806965018701	0	-0.0026034208950561	0	0
1035	-0.00374027528426092	0	0	0	0	0	0	0	0	0	0	0	0	0	0	0	0	0	0	0	0	0	0	0	0	0	0	0	0	0	0	0	0	0	0	0	0	0	0	0	0	0	0	0	0	0	0	0	0
1036	0	0	0	0	0	0	0	0	0	0.0238549618320611	0	0	0	0	0	0	0	0	0	0	0	0	0	0	0	0	0	0	0	0	0	0	0	0	0	0	0	0	0	0	0	0	0	0	0	0	0	0	0
1037	0	0	0	0.0862812769628991	-0.0120641814452889	0	0	0.0431406384814495	0	-0.0120641814452889	0	0	0	0.0431406384814495	0	0	0	0	-0.0120641814452889	0	0	0	0	0	-0.0241283628905779	0	0	0	0	0	0	0	0	0	0	0	0	0	0	0	0	0	0	0.0431406384814495	0	0	0	0	0
1038	0	0	0	0	0	0	0	0	0	0	0	0	0	0	0	0	0	0	0	0	0	0	0	0	0	0	0	0	0	0	0	0	0	0	0	0	0	0	0	0	0	0	0	0	0	0	0	0	0
1039	0	0	0	0	0	0	0	0	0	0	0	0	0	0	0	0	0	0	0	0	0	0	0	0	0	0	0	0	0	0	0	0	0	0	0	0	0	0	0	0	0	0	0	0	0	0	0	0	0
1040	0	0	0	0	0	0	0	0	0	0	0	0	0	0	0	0	0.144717800289436	0	0	0	0	0	0	0	0	0	0	0	0	0	0	0	0	0	0	0	0	0	0	0	0	0	0	0	0	0	0	0	0
1041	0	0	-0.00419392719342392	-0.00209696359671196	0	0	0	0.00777061154712876	0	0	0	0	0	0	-0.00209696359671196	0	0	0	0	-0.00209696359671196	0	-0.00209696359671196	0	0	0	-0.00209696359671196	0	0	0	0	0	0	0	0	0	0	0	0	0	0	0	0	-0.00209696359671196	0	-0.00209696359671196	0	0	0	0
1042	0	0	0	0	0	0	0	0	0	0	0	0	0	0	0	0	0	0	0	0	0.25294227101456	0	0	0	0	0	0	0	0	0	0	0	0	0	0	0	0	0	0	0	0	0	0	0	0	0	0	0	0
1043	0	0	-0.00357980275286832	0	-0.0268485206465124	-0.00357980275286832	-0.0010357821940437	0	0.00445463465453874	-0.0125293096350391	0.0186128953736388	0	0	0	0	-0.0125293096350391	0	0	-0.0125695472081324	-0.00715960550573663	0	-0.0725915996783165	0.0062445360309729	0	0.0062445360309729	0	0	0	0	-0.00357980275286832	0	0	0	0.0062445360309729	0	-0.00536970412930248	-0.00178990137643416	0	0	-0.00715960550573663	0	0.0062445360309729	-0.00178990137643416	0	-0.00178990137643416	0.0987560815822427	-0.00178990137643416	0	0
1044	0	0	0	0	0	0	0	0	0	0	0	0	0	0	0	0	0	0	0	0	0	0	0	0	0	0	0	0	0	0	0	0	0	0	0	0	0	0	0	0	0	0	0	0	0	0	0	0	0
1045	-0.318268618714195	0	0	0	0.164473684210526	0	0	0	0	-0.063653723742839	0	0	0.164473684210526	0	0.164473684210526	0	0	0	0	0	0	0	0	0	0.164473684210526	0	0	0	0	0	-0.063653723742839	0	0	0	0	0	-0.063653723742839	0	0	0	0	0	0	0	0	0	0	0	0
1046	0	0	0	0	0	0	0	0	0	0	0	0	0	-0.00333222259246918	0	0	0	0	0	0	0	0	0	0	0	0	0	0	0	0	0	0	0	0	0	0	0	0	0	0	0	-0.00999666777740753	0	0	0	0	0	0	0
1047	-0.00375699740767179	0	0	0	0	0	0	-0.00751399481534358	0	0	0	0	0	0	0	0	0	0	0	0	0	0	0	0	0	0	0	0	0	0	0	0	0	0	0	0	0	0	0	0	0	0	0	0	0	0	0	0	0
1048	-0.0243427458617332	0	0	0	-0.0365141187925998	0	0	0	0	0	0	-0.0121713729308666	0	-0.0121713729308666	0	0	-0.0243427458617332	0	0	0	-0.0121713729308666	0	-0.0121713729308666	0	0	0	0	0.0366703337000367	0	-0.0121713729308666	0	0	0	0.012952447468051	0	0	0	0	0	0	0	-0.0365141187925998	0	0	0	-0.0365141187925998	-0.0121713729308666	0	0
1049	0	0	0	0	0	0	0	0	0	0	0	0	0	0	0	0	0	0	0	0	0	0	0	0	0	0	0	0	0	0	0	0	0	0	0	0	0	0.0555321595717662	0	0	0	0	-0.0053584824777623	0.0176584849019954	0	0	0	0	0
1050	0	0	0	0	0	-0.0542740841248304	0	0	0	0	0	-0.0271370420624152	0	0	0	0	0	0	0	0	0	0	0	0	0	-0.0542740841248304	0	0	0	0	0	0	0	0	0	0	0	0	0	0	0	0	0	0	0	0	0	0	0
1051	0	0	0	0	0	0	0	0	0	0	0	0	0	0	0	0	0	0	0	0	0	0	0	0	0	0	0	0	0	0	0	0	0	0	0	0	0	0	0	0	0	0	0	0	0	0	0	0	0
1052	0	0	0	0	0	0	0	0	0	0	0	0	0	0.0744601638123604	0	0	0	0	0	0	0	-0.0352733686067019	0	0	0	0	0	0	0	0	0	0	0	0	-0.0352733686067019	0	0	0	0	-0.0352733686067019	0	0	0	0	0	0	0	0	0
1053	0	0	0	-0.011768859597505	0	0	0	0	0	0	0	0	0	-0.011768859597505	0	0	0	0	0	0	0	0	0	0	0	0	0	0	0	0	0	0	0	0	0	0	0	0	0	0	0	0	0	-0.035306578792515	0	0	0	-0.011768859597505	0
1054	0	0	0	0	0	0	0	0	0	0	0	-0.0262398320650748	0	0	0	0	0	0	0	0	0	0	0	0	0	0	0	0.173321757333917	0	0	0	0	0.0840137511763802	0	0	0	0	0	0	0	0	0	0	0	0	0	-0.0787194961952244	0	0
1055	0	0	0	0	0	0	0	0	0	0	0	0	0	0	0	0	0	0	0	0	0	0	0	0	0	0	0	0	0	0	0	0	0	0	0	0	0	0	0	0	0	0	0	0	0	0	0	0	0
1056	0	0	0	0	0	0	0	0	0	0	0	0	0	0	0	0	0	0	0	0	0	0	0	0	0	0	0	0	0	0	0	0	0	0	0	0	0	0	0	0	0	0	0	0	0	0	0	0	0
1057	0	0	0	0	0	0	0	0	0	0	0	0	0	0	0	0	0	0	0	0	0	0	0	0	0	0	0	0	0	0	0	0	0	0	0	0	0	0	0	0	0	0	0	0	0	0	0	0	0
1058	0	0	0	0	0	0	0	0	0	0	0	0	0	0	0	0	0	0	0	0	0	0	0	0	0	0	0	0	0	0	0	0	0	0	0	0	0	0	0	0	0	0	0	0	0	0	0	0	-0.0143051283885273
1059	0	0	-0.0172176308539945	0	0	0	0	0	0	0	0	0	0	0	0	0	0	0	0	0	0	0	0	0	0	0	0	0	0	0	0	-0.0172176308539945	0	0	0	0	0	0	0	0	0	0	-0.0172176308539945	0	0	0	0	0	0
1060	0	0	0	0	-0.00830771786990114	0	0	0	0	0	0	0	0	0	0	0	0	0	0	0	0	0	-0.00830771786990114	0	0	0	0	0	0	0	0	0	0	0	0	0	0	0	0	0	0	0	0	0	0	0	0	0	0
1061	0	0	0	0	0	0	0	0	0	0	-0.00229489386115892	0	0	0	0	0	0	0	0	0	0	0	0	0	0	0	0	0	0	0	0	0	0	0	0.008302200083022	0	0	0	0	0	-0.00229489386115892	0	0	0	0	0	0	0	0
1062	0	0	0	0	0	0	0	0	0	0	0	0	0	0	0	0	0	0	0	0	0	0	0	0	0	0	0	0	0	0	0	0	0	0	0	0	0	0	0	0	0	0	0	0	0	0	0	0	0
1063	0	0	0	0	0	0	0	0	-0.000613071919466873	0	0	0	0	0	0	0	0	0	0	0	0	0	0	0	0	0	0	0	0	0	0	0	0	0	0	0	0	-0.000306535959733436	0	0	0	0	0	0	0	0	0	0	0
1064	0	0	0	0	0	0	0	0	0	0	0	0	0	0	0	0	0	0	0	0	0	-0.00949036727721363	0	-0.00949036727721363	0	0	0	0	0	0	0	0	0	-0.00949036727721363	-0.0189807345544273	0	0	0	0	0	0	0	0	0	0	0	0	0	0
1065	0	0	0	0	0	0	0	0	0	0	0	0	0	0	0	0	0	0	0	0	0	0	0	0	0	0	0	0	0	0	0	0	0	0	0	0	0	0	0	0	0	0	0	0	0	0	0	0	0
1066	0	0	0	0	0	0	0	0	0	0	0	0	0	0	0	0	0	0	0	0	0	0	0	0	0	0	0	0	0	0	0	0	0	0	0	0	0	0	0	0	0	0	0	0	0.0106534412035048	0	0	0	0
1067	0	0	0	0	0	0	0	0	0	0	0	0	0	0	0	0	0	0	0	0	0	0	0	0	0	0	0	0	0	0	0	0	0	0	0	0	0	0	0	0	0	0	0	0	0	0	0	0	0
1068	0	0	0	0.0177768682119834	0	-0.00682500682500682	0	0	0	-0.00455000455000455	0	0	-0.0286092903478387	-0.0204750204750205	-0.00227500227500228	0	0	-0.00181203920326042	0	0	0	-0.02132132045109	-0.00682500682500682	0	-0.0276833642043552	-0.00455000455000455	-0.0432250432250432	0	0	-0.00682500682500682	0	0	-0.00682500682500682	0	0	-0.0477750477750478	0	0	0	0	-0.00682500682500682	-0.00227500227500228	0	0	0	0	0	0	0
1069	0	0	0	0	0	0	0	0	0	0	0	0	0	0	0	0	0	0	0	0	0	0	0	0	0	0	0	0	0	0	0	0	0	0	0	0	0	0	0	0	0	0	0	0	0	0	0	0	0
1070	0	0	0	0	0	0	0	0	0	0	0	0	0	0	0	0	0	0	0	0	0	0	0	0	0	0	0	0	0.00517517983749935	0	0	0	0	0	0	0	0	0	0	0	0	0	0	0	0	0	0	0	0
1071	0	0	0	0	0	0.0130812743078589	0	0	-0.0158277936055714	0	0	0	0	-0.00791389680278569	0	0	0	0	0	-0.0237416904083571	0	0	0	0	-0.0158277936055714	0	0	0	0	0	-0.00791389680278569	0	0	0	0	0	0	-0.0237416904083571	-0.0158277936055714	0	0	0	0	0	-0.0158277936055714	0	0	0	0
1072	0	0	0	0	0	0	0	0	0	0	0	0	0	0	0	0	0	0	0	0	0	0	0	0	0	0	0	0	0	0	0	0	0	0	0	0	0	0	0	0	0	0	0	0	0	0	0	0	0
1073	0	0	0	0	0	0	0	0	0	0	0	0	0	0	0	0	0	0	0	0	0	0	0	0	0	0	0	0	0	0	0	0	0	-0.00485271994953171	0	0	0	0	0	0	0	0	0	0	0	-0.00970543989906343	0	0	0
1074	0	0	0	0	0	0	0	0.0232450023245002	0	0	0	0	0	0	0	0	0	0	0	0	0.0464900046490005	0	0	0	0	0	-0.0139169160114119	0	0	0	0	0	0	0	0	0	0.0232450023245002	0	0	0	0	0	0	0	0	0	0	0	0
1075	-0.0232450023245002	0	-0.0581125058112506	0	0	0	0.073555552338254	0.0865051903114187	0	0	0	0	0.1023705076419	0.0600227784936273	-0.085922054439956	-0.0116225011622501	-0.104602510460251	0.0432525951557093	0	0.134905467642796	0	-0.0232450023245002	-0.270554936225044	0	0	0	0	0	0	0	0	0	-0.0116225011622501	0	0	0	0	0	0	0	0	0	0	0	0	0	0	-0.0116225011622501	0
1076	-0.000327204787660453	0	0	0	0	0	0	0	0	0	0	0	0	0	0	0	0	0	0	0	0	0	0	0	0	0	0	0	0	0	0	0	0	0	0	0	0	0	0	0	0	0	0	0	0	0	0	0	0
1077	0	0	0.012701638511368	0	0	0	0	0	0	0	0	0	0	0	0	0	0	0	0	0	0	0	0	0	0	-0.00376095377787807	0	0	0	0	0	0	0	-0.00752190755575614	0	0	0	0	-0.00376095377787807	0	0	0	0	-0.00752190755575614	0	0	0	0	-0.00376095377787807
1078	0	-0.0154886674583097	0	0	0	-0.00516288915276989	0	0	-0.00516288915276989	0	0	0	0	0	-0.0101660789975743	0	0	0	0	0	0	0	0	0	0	-0.0309773349166193	0	0	0	-0.0411434139141936	0	0	-0.0154886674583097	0	0	-0.00516288915276989	0.000958195847793102	0	0	-0.0816480305965252	0	-0.00516288915276989	0	0.026293543687746	0	0	0	-0.0154886674583097	-0.0103257783055398
1079	0.0677506775067751	0.0987231277241054	0	0.0677506775067751	0	0	-0.0183891136447223	0	0	0.13550135501355	-0.0735564545788893	-0.0183891136447223	0	-0.0183891136447223	0.13550135501355	-0.147112909157779	0	-0.0183891136447223	0	0	0	-0.0183891136447223	0	0	0	0	-0.0183891136447223	0	0	-0.0183891136447223	0	0.0677506775067751	0	0.0987231277241054	-0.183891136447223	-0.0183891136447223	-0.055167340934167	0	0.0677506775067751	-0.0367782272894446	0	-0.0183891136447223	0	0	0.0125833365726081	0	0	0	0
1080	0	0	0	0	0	0	0	0	0	0	0	0	0	0	0	0	0	0	0	0	0	0	0	0	0	0	0	0	0	0	0	0	0	0	0	0	0	0	0	0	0	0	0	0	0	0	0	0	0
1081	0	0	0	0	0	0	0	0	0	0	0	0	0	0	0	0	0	0	0	0	0	0	0	0	0	0.042247570764681	0	0	0	0	0	0	0	0	0	0	0	0	0	0	0	0	0	0	0	0	0	0	0
1082	0	0	0	0	0	0	0	0	0	0	0	0	0	0	0	0	0	0	0	0	0	0	0	0	0	0	0	0	0	0	0	0	0	0	0	0	0	0	0	0	0	0	0	0	0	0	0	0	0
1083	0	0	-0.000495670319756923	0	0	0	0	0	0	0	0	0	0	0	0	0	0	0	0	-0.000495670319756923	0	0	-0.000495670319756923	0	0	-0.000495670319756923	0	0	0	0.00205355676030885	0	0	-0.000495670319756923	0	-0.000991340639513846	0	0	0	0	0	-0.000495670319756923	0	0	0	0	-0.000495670319756923	0	0	0
1084	0	0	0	0	0	0	0	0	0	0	0	0	0	0	0	0	0	0	0	0	0	0	0	0	0	0	0	0	0	0	0	0	0	0	0	0	0	0	0	0	0	0	0	0	0	0	0	0	0
1085	0	0	0	0	0	0	0	0	0	0	0	0	-0.0125219133483596	0	0	-0.0187828700225394	0	0	0	0	0	-0.0250438266967193	0	0	-0.00626095667417982	0	0	0	0	0.0169894665307509	-0.0125219133483596	-0.00626095667417982	0	0	0	0	0	0	0	-0.0313047833708991	0	0	0	0	0	0.0339789330615019	0	0	0
1086	0	0	0	0	0	0	0	0	0	0	0	0	0	0	0	0	0	0	0	0	0	0	0	0	0	0	0	0	0	0	0	0	0	0	0	0	0	0	0	0	0	0	0	0	0	0	0	0	0
1087	-0.00302288322602098	0	0	0	0	0	0	0	0	0	0	0	0	0	0	0	0	0	0	0	0	0	0	0	0	0	0	0	0	0	0	0	0	0	0	0	0	0	0	0	0	0	-0.00302288322602098	0	0	0	0	0	0
1088	0	0	0	0	0	0	0	0	0	0	0	0	0	0	0	0	0	0	0	0	0	0	0	0	0	0	0	0	0	0	0	0	0	0	0	0	0	0	0	0	0	0	0	0	0	0	0	0	0
1089	0	0	0	0	0	0	0	0	0	0	0	0	0	0	0	0	0	0	0	0	0	0	0	0	0	0	0	0	0	0	0	0	0	0	0	0	0	0	0	0	0	0	0	0	0	0	0	0	0
1090	0	0	0	0	0	0	0	0	0	0	0	0	0	0	0	0	0	0	0	0	0	0	0	0	0	0	0	0	0	0	0	0	0	0	0	0	0	0	0	0	0	0	0	0	0	0	0	0	0
1091	0	0	0	0	0	0	0	0	0	0	0	0	0	0	0	0	0	0	0	0	0	0	0	0	0	0	0	0	0	0	0	0	0	-0.00337091908108746	0	0.0638252696881591	0.00568754053318627	0.0069498643562964	0	0	0	0	0	0	0	0	0	0	0
1092	0	0	0	-0.00400256163944925	0	0	0	0.0205252774579263	0	0	0.0042587962697893	0	0	0	0	0	0	0	0	0	-0.00400256163944925	0	-0.0080051232788985	0	0	0	0	0	0	0	0	-0.0080051232788985	0	0	0	0	0	0	0	0	0	0	0	0	0	0	0	0	0
1093	0	0	0	0	0	0	0	0	-0.00805152979066022	0	0	0	0	0	0	0	0	0	0	0	0	0	0	0	0	0	0	0	0	0	0	0	0	0	0	0	0	0	0	0	0	0	0	0	0	0	0	0	0
1094	0	0	0	0	0	0	0.0482392667631452	0	0	0	0	0	0	0	0	0	0	0	0	0	0	0	0	0	0	0	0	0	0	0	0	0	0	0	0	0	0	0	0	0	0	0	0	0	0	0	0	0	0
1095	0	0	0	0	0	0	0	0	0	0	0	0	0	0	0	0	0	0	0	0	0	0	0	0	0	0	0	0	0	0	0	0	0	0	0	0	0	0	-0.00455933980759586	0	0	0	0	0	0	0	-0.00455933980759586	0	0
1096	0	0	0	0	0	0	0	0.0128105430275567	0	0	0	0	-0.00329511005667589	0.0161056530842326	0	-0.0329511005667589	0	0	0	0	-0.00329511005667589	0	-0.00329511005667589	0.0223259759984374	0	0	0	-0.00659022011335179	0	0	0	0	-0.00988533017002768	0	0	0	0	0	0	-0.0230657703967313	0	-0.00659022011335179	-0.00329511005667589	-0.162939981573707	-0.00329511005667589	0.00622032291420492	-0.00329511005667589	0	0
1097	-0.0592417061611374	0	0	0	0	0	0	0	0	0	0	0	0	0	0	0	0	0	0	0	0	0	0	0	0	0	0	0	0	0	0	0	0	0	0	0	0	0	0	0	0	0	0	0	0	0	0	0	0
1098	0	0	0	0	0	0	0	0	0	0	-0.00157304431265829	0	0	0	0	0	0	0	0	0	0	0	0	0	0	0	0	0	0	0	0	0	0	0	0	0	0	0	0	0	0	0	0	0	0	0	0	0	0.00450146297546703
1099	-0.00640204865556978	-0.0128040973111396	0	0	0	0	0	0	0	0	0	0	0	0	0	0	0	-0.00640204865556978	0	0	0	0	0.0360490266762797	0	0	0	-0.0128040973111396	0	0	0	0	-0.00640204865556978	0	0	0	0	0	0	0	0	0	0	0	0	0	0	0	0	0
1100	0	0	0	0	0	0	0	0	0	0	0	0	0	0	0	0	0	0	0	0	0	0	0	0	-0.0071215363586204	0	0	0	0	-0.174641983932937	0	0	0	-0.0071215363586204	0	0	0	0	-0.0349283967865875	-0.13971358714635	0	0	0	0	0	0	0	0	0
1101	0	0	0	0	0	0	0	0	0	0	0	0	0	0	0	0	0	0	0	0	0	-0.008911067545892	0	0	0	0	0	0	0	0	0	0	0	0	0	0	0	0	0	0	0	0	0	0	0	0	0	0	0
1102	0	0	0	0	0	0	0	0	0	0	0	0	0	0	0	0	0	0	0	0	0	0	0	0	0	0	0	0	0	0	0	0	0	0	0	0	0	0	0	0	0	0	0	0	0	0	0	0	0
1103	0	0	0	0	0	0	0	0	0	0	0	0	0	0	0	0	0	0	0	0	0	0	0	0	0	0	0	0	0	0	0	0	0	0	0	0	0	0	0	0	0	0	0	0	0	0	0	0	0
1104	0	0	0	0	0	0	0	0	0	0	0	0	0	0	0	0	0	0	-0.24896265560166	0	-0.33195020746888	0	0	0	0	0	0	-0.0829875518672199	0	0	0	0	0	0	0	-1.43039323917926	0	0	0	0	-0.24896265560166	0	0	0	0	0	0	0	0
1105	0	0	0	0	0	0	0	0	0	0	0	0	0	0	0	0	0	0	0	0	0	0	0	0	0	0	0	0	0	-0.0033526670466356	0	0	0	0	-0.0033526670466356	0	0	0	0	0	-0.0067053340932712	0	0	0	0	0	0	0	0
1106	0	0	0	0	0	0	0	0	0	0	0	0	0	0	0	0	0	0.00207276081612559	0	0	0	0	0	0	0	0	0	0	0	0	0	0	0	0	0	0	0	0	0	0	0	0	0	0	0	0	0	0	0
1107	0	0	0	0	0	0	0	0	0	0	0	0	0	0	0	0	0	0	0	0	0	0	0	0	0	0	0	0	0	0	0	0	0	0	0	0	0	0	0	0	0	0	0	0	0	0	0	0	0
1108	0	0	0	0	0	0	0	0	0	0	0	0	0	0	0	0	0	0	0	0	0	0	0	0	0	0	0	0	0	0	0	0	0	0	0	0	0	0	0	0	0	0	0	0	0	0	0	0	0
1109	0	0	0	0	0	0	0	0	0	0	0	0	0	0	0	0	0	0	0	0	0	0.0129146895534929	0	0	0	0	0	0	0	0	0	0	0	0	0	0	0	0	0	0	0	0	0	0	0	0	0	0	0
1110	0	0	0	0	0	0	0	0	0	0	0	0	0	0	0	0	0	0.00209224754171714	0	0	-0.00268940107038163	0	0	0	-0.0107576042815265	0	0	0	0	0	0	0	0	0	0	0	0	0	0	0	0	0	0	0	0	0	0	0	0
1111	0	0	0	0	0	0	0	0	0	0	0	0	0	0	0	0	0	0	0	0	0	0	0	0	0	0	0	0	0	0	0	0	0	0	0	0	0	0	0	0	0	0	0	0	0	0	0	0	0
1112	0	0	0	0	0	0.0131787032156036	0	0.0131787032156036	0	0	0	0	0	0	0	0	0	0	0	-0.00587924040214004	0	0.0131787032156036	0	0	0	0	0	0	0	0	0	0	0	0	0	0	0	0	0	0.0175385458279971	0	0	0	0	-0.00293962020107002	0	-0.00293962020107002	0	0
1113	0	0	0	0	0	0	0	0	0	0	0	0	0	0	-0.0156298843388559	0	0	-0.0312597686777118	0	0	0	0	0	0	0	0	0	0	0	0	0	0	0	0	0	0	0	0	0	0	0	0	0	0	0	0	0	0	0
1114	0	0	0	0	0	0	0	0	0	0	0	0	0	0	-0.00456808734182998	0	0	0	0	0	0	0	0	0	0	0	0	0	0	0	0	0	0	0	0	0	-0.00913617468365995	0	0	0	-0.00456808734182998	0	0	0	0	0	0	0	0
1115	0	0	0	0	0	0	0	0	0	0	0	0	0	0	0	-0.0346981263011797	0.0461467466543609	0	0	0	0	0	0	0	0	0	0	0	0	0	0.0461467466543609	-0.00867453157529493	0	0.037472215079066	0	0	0	-0.0173490631505899	0.08326669649179	0.0201231519284761	0.149888860316263	0.028797683503771	0.057595367007542	-0.00867453157529493	-0.0173490631505899	0	0	-0.00867453157529493	0
1116	0	0	0	0	0	0	0	0	0	0	0	0	0	0	0	0	0	0	0	0	0	0	0	0	0	0	0	0	0	0	0	0	0	0	0	0	0	0	0	0	0	0	0	0	0	0	0	0	0
1117	0	0	0	0	0	0	0	0	0	0	0	0	0	0	0	0	0	0	0	0	0	0	0	0	0	0	0	0	0	0	0	0	0	0	0	0	0	0	0	0.641025641025641	1.18626584143825	0	0	0	0	0.641025641025641	0	0	-0.0957854406130268
1118	0	0	0	0	-0.00374868795921427	0	-0.00749737591842855	0	-0.00374868795921427	-0.00749737591842855	0	0	0	0	-0.00749737591842855	0.0138631471940087	-0.00749737591842855	0	0	0.00880591757661148	0	0	-0.0112460638776428	0	-0.0149947518368571	0	0	-0.00749737591842855	0	-0.00749737591842855	0	0.0365322119646289	0	-0.0149947518368571	0	-0.00374868795921427	0	0.00505722961739721	0	0.00505722961739721	-0.0337381916329285	-0.00374868795921427	-0.0174348981378884	0	0	0	-0.00374868795921427	-0.0112460638776428	0
1119	0	0	0	0	0	0	0	0	0	0	0	0	0	0	0	0	-0.00924385283786282	0	0	-0.00924385283786282	0	0	0	0	0	0	0	0	0	0	0	-0.0184877056757256	0	0	0	0	-0.00924385283786282	0	0	0	-0.00924385283786282	-0.0184877056757256	-0.00924385283786282	0	0	0	0	-0.0184877056757256	0
1120	0	0	0	0	0	0	0	0	0	0	0	0	0	0	0	0	0	0	0	0	0	0	0	0	0	0	0	0	0	0	0	0	0	0	0	0	0	0	0	0	0	0	0	0	0	0	0	0	0
1121	0	-0.00110348480501424	0	0	0	0	0	0	0	0	0	0	0	0	0	-0.00110348480501424	0	0	0	0	0	0	0	0	0	0	0	0	0	0	0	0	0	0	0	0	0	0.00339029020884188	0	0	0	0	0	0	0	0.00339029020884188	0	0	0.00339029020884188
1122	0	0	0	0	0	0	0	0	0	0	0	0	0	0	0	0	0	0	0	0	0	0	0	0	0	0	0	0	0	0	0	0	0	0	0	0	0	0	0	0	0	0	0	0	0	0	0	0	0
1123	0	0	0	0	0	0	0	0	-0.00349027957139367	0	0	0	0	0	0	0	0	0	0	0	0	0	0	0	0	0	0	0	0	0	-0.00349027957139367	0	0	0	0	0	0	0	0	0	0	0	0	0	0	0	0	0	0
1124	0	0	0	0	0	0	0	0	0	0	0	0	0	0	0	0	0	0	0	0	0	0	0	0	0	0	0	0	0	0	0	0	0	0	0	0	0	0	0	0	0	0	0	0	0	0	0	0	0
1125	-0.0156445556946183	0	0.0361689158079724	-0.0469336670838548	0.0518134715025907	0.103626943005181	0	0	-0.0156445556946183	0	0	0	0	0	0	0	0	-0.0156445556946183	0	0	0	-0.0469336670838548	0	0	-0.0107647512758824	0	0	-0.0156445556946183	0	0	0.0518134715025907	-0.0469336670838548	0	0.155440414507772	-0.0156445556946183	-0.0312891113892365	0.0879823873105627	0	0.0723378316159445	0.0518134715025907	-0.0469336670838548	-0.0938673341677096	-0.0782227784730914	0	0.0518134715025907	-0.0156445556946183	0	-0.0156445556946183	-0.0625782227784731
1126	0	0	0	0	0.0474608448030375	0	0	0	-0.01404099971918	0	0	0	0	0.0053378456454975	0	0	0	0	0	-0.01404099971918	0	0	0	0	-0.01404099971918	0	0	0	0	0	0	0	-0.20887569776838	0.0474608448030375	0.00731038286280999	0	0.068812227385027	-0.02808199943836	0	0.306116451400215	0	0	0.41565890673191	0.094921689606075	0	0.392334986932607	0	0	0
1127	0	0	0	0	0	0	0	0	0	0	0	0	-0.0269396551724138	0	0	0	0	0	0	0	0	0	0	0	0	0	0	0	0	0	0	0	-0.0269396551724138	0	-0.0538793103448276	0	0	0	0	0	0	0	-0.0269396551724138	0	0	0	0	0	0
1128	-0.040551500405515	0	-0.040551500405515	-0.08110300081103	0.55361613597094	-0.040551500405515	2.08634531071853	0.03937609459666	0.198055878792153	0	0	0.237431973388813	-0.08110300081103	0	0	0	-0.08110300081103	0	0	-0.040551500405515	0	0	0	0	0	-0.040551500405515	0	0	0	0	0	0.161030595813205	-0.040551500405515	-0.28503590864746	0	0.355560257178795	0	-0.040551500405515	0	-2.08223139038754	-0.20393290783643	-17.9554991360768	-0.205108313645286	-0.040551500405515	0	-0.040551500405515	0	0	0
1129	0	0	0	0	0	0	0	0	0	0	0	0	-0.00516288915276989	0	0	0	0	0	0	0	0	0	0	0	0	0	0	0	0	0	0	0	-0.00516288915276989	0	0	0	0	0.0185391175380052	0	0	0	0	0	0	0	0	0	0	0
1130	0	0	0	0.0984477687761141	0	0	-0.0582920431361119	0	0	-0.0874380647041679	0	-0.0874380647041679	0	0	0.040155725640002	0	0	0	0	0	0	0	0	0.248060967264175	0	0	0	0	0	0	0	0	0	0	0	0	0	0	0	0	0	0	0	0	0	0	0	0	0.12759379034417
1131	0	0	0	0	0	0	0	0	0	0	0	0	0	0	0	0	0	0	0	0	0	0	0	0	0	0	0	0	0	0	0.0110192837465565	0	0	0	-0.0117439812096301	0	0	0	0	0	0	0	0	0	0	0	0	0	0
1132	0	0	0	0	0	0	0	0	0	0	0	0	0	0	0	0	0	0	0	0	0	0	0	0	0	0	0	0	0	0	0	0	0	0	0	0	0	0	0	0	0	0	0	0	0	0	0	0	0
1133	0	0	0	0	0	0	0	0	0	0	0	0	0	0	0	0	0	0	0	0	0	0	0	0	0	0	0	0	0	0	0	0	0	0	0	0	0	0	0	0	0	0	0	0	0	0	0	0	0
1134	0	0	0	0	0	0	0	0	0	0	0	0	0	0	0	0	0	0	0	0	0	0	0	0	0	0	0	0	0	0	0	0	0	0	0	0	0	0	0	0	0	0	0	0	0	0	0	0	0
1135	0	0	0	0	0	0	-0.00165880118438405	0	0	0	-0.00165880118438405	0	0	0	0	0	-0.000829400592192023	0	0	0	0	0	0	0.00228887562471527	-0.00165880118438405	0	0	0	0	0	0	-0.00165880118438405	0	0	0	0	0	0	0	0	0	0	0	0	0	0	-0.00248820177657607	0	0
1136	0	0	0	0	0	0	0	0	0	0	0	0	0	0	0	0	0	0	0	0	0	0	0	0	0	0	0	0	0	0	0	0	0	0	0	0	0	0	0	0	0	0	0	0	0	0	0	0	-0.0705218617771509
1137	0	0	0	0	0	0	0	0	0	0	0	0	0	0	0	0	0	0	0	0	0	0	0	0	0	0	0	0	0	0	0	0	0	0	0	0	0	0	0	0	0	0	0	0	0	0	0	0	0
1138	0	0	0	0	0	0	0	0.0161082474226804	0	0	0	0	-0.0067619641267764	0	0	0	0	0	0	-0.0124795170141406	0	0	0	0	0	-0.0010444112394122	0	0	0	0	-0.00571755288736421	0	0.0264989419579966	0	0	-0.00571755288736421	0	0	0	0	0	0	0	-0.00571755288736421	0	0	0	0	0
1139	0	0	0	0	0	-0.0625	0	0	0	0	0	0	0	0	0	0	0	0	0	0	0.159489633173844	0	0	0	0	0	0	0	0	0	0	0	0	0	0	0	0	0	-0.0625	0	0	0	0	0	0	0	0	0	-0.0625
1140	0	-0.010612331529237	0	0	-0.0212246630584739	0	0	0	0	0	0	-0.010612331529237	0	0	0	0	0	0	0	-0.0424493261169479	0	0	-0.0318369945877109	0	0	0	0	0	0	0	0	0	0	0	0	0	0	0	0	0	0	0	0	0	0	0	0	0	0
1141	0	0	0	0	0	0	0	0	0	0	0	0	0	0	0	0	-0.0386922035209905	0	0	0	0	0	0	0	0	0	0	0	0	0	0	0	0	0	0	0	0	0	0	0	0	0	0	-0.0386922035209905	0	0	0	0	0
1142	0	0	0	0	0	0	0	0	0	0	0	0	0	0	0	0	0	0	0	0	0	0	0	0	0	0	0	0	0	0	0	0	0	0	0	0	0	0	0	0	0	0	0	0	0	0	0	0	0
1143	0	0	0	0	0	0	0	0	0	0	0	0	0	0	0	0	0	0	0	-0.00539316147125445	0	0	0	0	0	0	0	0	0	0	0	0	0	0	0	0	0	0	0	0	0	0	0	0	0	0	0	0	0
1144	0	0	0	0	0	0	0	0	0	0	0	-0.0274047684297068	0	0	0	0	0	0	0	0	0	0	0	0	0	0	0	0	0	0	0	0	0	0	0	0	-0.0274047684297068	0	0	0	0	0	0	0	0	0	0	0	0
1145	0	0	0	0	0	0	0	0	0	0	0	0	0	-0.0121921482565228	0	0	0	0	0	0	0	0	0	0	0	0	0	0	0	-0.0121921482565228	0	0	0	0	0	0	0	-0.0121921482565228	0	-0.0365764447695684	0	0	-0.0121921482565228	0	0	0	0	0	0
1146	0	0	0	0	0	0	0	0	0	0	0	0	0	0	0	0	0	0	0	0	0	0	0	0	0	0	0	0	0	0	0	0	0	0	0	0	0	0	0	0	0	0	0	0	0	0	0	0	0
1147	0	-0.00490340296165539	0	0	-0.00490340296165539	0	0	0	0	-0.00490340296165539	0	0	0	0	0	0	0	0	0	0	0	0	0	0	0	0	0	0	0	0	0	0	0	-0.00490340296165539	0	0	-0.00490340296165539	0	0	0	0	0	0	0	0	0	0	0	0
1148	0	0	0	0	0	0	0	0	0	0	0	0	0	0	0	0	0	0	0	0	0	0	0	0	-0.00296340198547933	0	0	0	0	0	0	0	0	0	0	0	0.0107388316151203	-0.00296340198547933	0	0	-0.00889020595643799	0	0	-0.00889020595643799	0	0	0	0	0
1149	0	0	0	0	0	0	0	0	0	0	0	0	0	0	0	0	0	0	0	0	0	0	0	0	0	0	0	0	0	0	0	0	0	0	0	0	0	0	0	0	0	0	0	0	0	0	0	0	0
1150	0	0	0	0	0	0	0	0	-0.0162311313098523	0	0	0	0	0	0	0	0	0	0	0	0	0	0	0	0	-0.0486933939295569	0	0	0.0348324883897167	0	-0.0324622626197046	0	0.0348324883897167	0	0	-0.0811556565492615	-0.0162311313098523	0	0	0	-0.0162311313098523	0	-0.0324622626197046	-0.0162311313098523	0	0	0	0	0
1151	-0.031001343391547	0	0	0	0	-0.031001343391547	0	-0.0103337811305157	0	0	0	0	0	0	0	0	-0.0206675622610313	0.157944523453871	0	0	0	0	0	0	0	0	0	0	0.0905387052965143	-0.0103337811305157	0	0	-0.0103337811305157	0	0	-0.0787360209179309	-0.0103337811305157	0.199279647975933	-0.0103337811305157	0	0	0	0.160409848331998	0	0.0944729334227084	0	0	0	0
1152	0	0	0	-0.0113895216400911	0	0	0	-0.0113895216400911	0	0	0	0	0	0	0	0	-0.0113895216400911	0	0	0	0	0	0	0	0	0	0	0	0	-0.0113895216400911	0	0	0	0	0	0	-0.0113895216400911	0	0	0.0444839857651246	0	-0.0113895216400911	0	0	0	0	0	0	0
1153	0	0	0	0	0	0	0	0	0	0	0	0	0	0	0	0	0	0	0	0	0	0	0	0	0	0	0	0	0	0	0	0	0	0	0	0	0	0	0	0	0	0	0	0	0	0	0	0	0
1154	0	0	0	0	0	0	-0.0171614896172988	0	0	-0.0171614896172988	0	0	0	0	0	0	0	0	0	-0.0171614896172988	0	0	0	-0.0171614896172988	0	0	0	0	0	0	0	0	0	0	0	0	0	0	0	0	0	0	0	0	0	0	0	0	0
1155	0	0	-0.00615991129727732	0	0	0	0	0	0	0	0	0	0	0	0	0	0	0	0	0	0	0	0	0	0	0	0	0	-0.00615991129727732	-0.0123198225945546	0	0	0	0	0	0	0	0	0	0	0	0	0	0	0	0	0	0	0
1156	0	0	0	0	0.0592768227622999	0	0	0	0	0	0	0	0	0	0	0	0	0.0592768227622999	0	0	0	0	0	0	0	0	0	0	0	0	0	0	0	0	0	0	0	0	0	0	0	0	-0.0211685012701101	0	0	0	0	0	0
1157	0	0	0	0	0	0	0	0	0	0	0	0	0	0	0	0	0	0	0	0	0	0	0	0	0	-0.0132257637878587	0	0	0	0	0	0	0	0	0	0	0	0	0	0	0	0	0	0	0	0	0	0	0
1158	0	0	0	0	0	0	0	-0.03725782414307	0	0	0	0	0	0	0	0	0	0	0	0	0	0	0	0	0	0	0	0	0	0	-0.0745156482861401	0	0	0	0	-0.03725782414307	0	0	0	0	0	0	0	0	0	0	0	0	0
1159	0	0	0.0510204081632653	-0.0176242509693338	0	0	0	0	0	0	0	0	0	0	0	0	0	-0.0352485019386676	0	0	-0.0352485019386676	-0.0528727529080014	0	0	0	0	0	0	0	0	0	0	0	0	0	0	0	0	0	0	0	0	0	0	0	0	0	0	0
1160	0	0	0	0	0	0	0	0	0	0	-0.083417910233174	0	0	0	0	0	0	0	0	0	0	0	0	0	0	-0.0218007412252017	0	0	0	0	0	0	0	0	0	0	0	0	0	0	0	0	0	0	0	0	0	0	0
1161	0	0	0	0	0	0	0	0	0	0	0	0	0	0	0	0	0	0	0	0	0	0	0	0	0	0	0	0	-0.270758122743682	-0.0902527075812274	0	0	0	0	0	0	0	0	0	0	0	0	-0.0902527075812274	0	0	0	0	0	-0.0902527075812274
1162	0	0	0	0	0.0399201596806387	0	0	0	0	0	0	0	0	0	0	0	0	0	0	0	0	0	0	0	0	0	0	0	0	0	0	0	0	0	0	0	0	0	0	0	0	0	0	0	0	0	-0.0108119796734782	0	0
1163	0	0	0	0	0	0	0	0	0	0	0	0	0	0	0	0	0	0	0	0	0	0	0	0	0	0	0	0	0	0	0	0	0	0	0	0	0	0	0	0	0	0	0	0	0	0	0	0	0
1164	0.12214808284656	-0.146670577882077	-5.15991478916983e-05	0.102540406647725	-5.15991478916983e-05	-0.0977803852547179	-0.0146928573621535	-0.0196076761988356	0.185576335392398	0.195251175622086	0.219876868953386	-0.176004693458492	0.102592005795617	0	-0.0684462696783025	0.0146412582142618	0.00972643937758011	0.102592005795617	-0.0586682311528307	0	0	0	0	0	0	0	0	0	0	0	0	0	0	0	0	0	0	0	0	0	0	0	0	0	0	0	0	0	0
1165	0	0	0	0	0	0	0	0	0	0	0	0	0	0	0	0	0	0	0	0	0	0	0	0	0	0	0	0	0	0	0	0	0	0	0	0	-0.014421690222094	0	0	0	0	0	0	0	0	0	0	0	0
1166	0	0	0	0	0	0	0	0	0	0	0	0	0	0	0	0	0	0	0	0	0	0	0	0	0	0	0	0	0	0	0	0	0	0	0	0	0	0	0	0	0	0	0	0	0	0	0	0	0
1167	0	0	0	0	0	0	0	0	0	0	0	0	0	0	0	0	0	0	0	0	0	0	0	0	0	0	0	0	0	0	0	0	0	0	0	0	0	0	0	0	0	0	0	0	0	0	0	0	0
1168	0	0	0	0	0	0	0	0	0	0	0	0	0	0	0	0	0	0	0	0	0	0	0	0	0	0	0	0	0	0	0	0	0	0	0	0	0	0	0	0	0	0	0	0	0	0	0	0	0
1169	0	0	0	0	0	0	0	0	0	0	-0.0628535512256442	0	-0.125707102451288	0	0	0	0	0	0	0	0	0	0	0	0	0	0	0	0	0	0	0	0	0	0	0	0	0	0	0	0	0	0	0	0	-0.251414204902577	0	0	0
1170	0	0	0	0	0	0	0	0	0	0	0	0	0	0	0	0	0	0	-0.0203873598369011	0	0	0	0	0	0	0	0	0	-0.0407747196738022	0	0	0	0	0	0	0	0	0	0	0	0	0	0	0	0	0	0	0	0
1171	0.175131348511384	0	0	0	0	0	0	0	0	0	0	0	0	0	0	0	0	0	0	0	0	0	0	0	0	0	0	0	0	0	0	0	0	0	0	0	0	0	0	0	0	0	0	0	0	0	0	0	0
1172	0	0.493421052631579	-0.0490196078431373	0	0.328947368421053	0.314757481940144	0.083849329205367	0.164473684210526	-0.0490196078431373	0	0.0664344685242515	0	-0.0980392156862745	0	0	0	-0.0490196078431373	0	-0.0490196078431373	0	0.164473684210526	0	0.279927760577916	0	0	0.164473684210526	0	0	0	0	0	0	0	0	0	0	0	0	-0.196078431372549	0	0	0	0	0	0	0	-0.0490196078431373	0.164473684210526	-0.0490196078431373
1173	0	0	0	0	0	0	0	0	0	0	0	0	0	0	0	0	0	0	0	0	0	0	0	0	0	0	0	0	0	0	0	0	0	0	0	0	0	0	0	0	0	0	0	0	0	0	0	0	0
1174	0	0	0	0	0	0	0	0	0	0	0	0	0	0	0	0	0	0	0	0	0	0	0	0	0	0	0	0	0	0	0	0	0	0	0	0	0	0	0	0	0	0	0	0	0	0	0	0	0
1175	0	0	0	0	0	-0.0222172850477672	0	0	0	0	0	0	0	0	0	0	0	0	0	0	0	0	0	0	0	0	0	0	0	0	0	0	0	0	0	0	0	0	0	0	0	0	0	0	0	0	0	0	0
1176	0	0	0	0	0	0	0	0	0	0	0	0	0	0	0	0	0	0	0	0	0	0	0	0	0	0	0	0	0	0	0	0	0	0	0	0	0	0	0	0	0	0	0	0	0	0	0	0.123762376237624	0
1177	0	0	0	0	0	0	0	0	0	0	0	0	0	-0.0154726907009129	0	0	0	0	0	0	0	0	0	0	0	0	0	0	0	0	0	0	0	0	0	0	0	0	0	0	0	0	0	0	0	0	0	0	0
1178	0	0	0	0	0	0	0	0	0	0	0	0	-0.00700304632515144	0	0	0	0	0	0	0	-0.00350152316257572	0	0	0	0.0122115032360484	0	0	0	0	0	0	0	0	0	0	0	0	0	0	0	0	0	0	0	0.0122115032360484	0	0	0	-0.00350152316257572
1179	0	0	0	0	0	0	0	0	0	0	0	0	0	0	0	0	0	0	0	0	0	0	0	0	0	0	0	0	0	0	0	0	0	0	0	0	0	0	0	0	0	0	0	0	0	0	0	0	0
1180	0	0	0	0	0	0	0	0	0	0	0	0	0	0	0	0	0	0	0	0	0	0	0	0	0	0	0	0	0	0	0	0	0	0	0	0	0	0	0	0	0	0	0	0	0	0	0	0	0
1181	0	0	0	0	0	0	0	0	0	0	0	0	0	0	0	0	0	0	0	0	0	0	0	0	0	0	0	0	0	0	0	0	0	0	0	0	0	0	0	0	0	0	0	0	0	0	0	0	0
1182	0	0	0	0	0	0	0	0	0	0	0	0	0	0	0	0	0	0	0	0	0	0	0	0.04151100041511	0	0	0	0	0	0	0	0	0	0	0	-0.684931506849315	0	0.237205716657772	0	-0.056336357706221	0	-0.0978473581213307	0	0	-2.65077388365061	-0.0978473581213307	-0.293542074363992	-3.73895510881807	-0.195694716242661
1183	0	0	0	0	0	0	0	0	0	0	0	0	0	0	0	0	0	0	0	0	0	0	0	0	0	0	0	0	0	0	0	0	0	0	0	0	0	0	0	0	0	0	-0.00278963372109242	0	0	0	0	0	-0.00278963372109242
1184	0	0	0	0	-0.00949036727721363	0	0	0	0.0332667997338656	-0.00949036727721363	0	0	0	0	0	-0.00949036727721363	0	0	0	0	0	0	0	0	0	0	0	0	0	0	0	0	0	0	0	0	0	0	0	0	0	0	0	0	0	0	0	0	0
1185	0	0	0	0.0290486564996369	-0.00691706439786954	0	0	0	0	0	0	0.00760726385194886	0	0	0	0	0	0	0	0	0	0	0	0	0	0	0	0	0	0	-0.00691706439786954	0	0	-0.0138341287957391	0	0	0	0	0	0	0	0	0	0	0	0	0	0	0
1186	0	0	0	0	0	0	0	0	0	0	0	0	0	0	0	0	0	0	0	0	0	0	0	0	0	0	0	0	0	0	0	0	0	0	0	0	0	0	0	0	0	0	0	0	0	0	0	0	0
1187	0	0	0	0	0	0	0	0	0	0	0	0	0	0	0	0	0	0	0	0	0	0	0	0	0	0	0	0	0	0	0	0	0	0	0	0	0	0	0	0	0	0	0	0	0	0	0	0	0
1188	0	0	0	0	0	0	0	0	0	0	0	0	0	0	0	0	0	0	0	0	0	0	0	0	0	0	0	0	0	0	0	0	0	0	0	0	0	0	0	0	0	0	0	0	0	0	0	0	0
1189	0	0	0	0	0	0	0	0	-0.0115326951908661	0	0	0	0	0	0	0	0	0	-0.0115326951908661	0	0	0	0	0	0	0	0	0	0	0	0	0	0	0	0	0	0	0	0	0	0	0	0	0	0	0	0	0	0
1190	0	0	0	0	0	0	-0.103788271925272	0	0	0	0	0	0	0	0	-0.0259470679813181	0	0	0	0	0	-0.0259470679813181	0	0	0	0	-0.0259470679813181	0	0	0	0	0	0	0	0	0	0	0	-0.0518941359626362	0	0	0	0	0	0	0	0	0	-0.0259470679813181
1191	0	0	0	0	0	0	0	0	0	0	0	0	0	0	0	0	0	0	0	0	0	0	0	0	0	0	-0.0019257062527682	0	0	0	0	0	0	0.00476009139375476	0	0	0	0	0	0	0	0	-0.00101702736454985	0	0	0	0	0.00759447653474132	0
1192	0	-0.0233644859813084	0	0	0	0	0	0	0	0	0	0	0	0	0	0	0	0	0	0	0	0	-0.0700934579439252	0	-0.0233644859813084	0	0	0	0	0	0	0	-0.0233644859813084	0	0	0	-0.0276684702410231	0	0	0	-0.0467289719626168	0	0	0	0	0	0	0	0
1193	0	0	0	0	0	0	0	0	0	0	0	0	0	0	0	0	0	0	0	0	0	0	0	0	0	0	0	0	0	0	0	0	0	0	0	0	0	0	0	0.0485905878700914	0	0	0	0	0	0	0	0	0
1194	0	0	0	-0.00591856060606061	0	0	0	0	0	0	0	0	0	0	0	0	0	0	0	0	0	0.0109709270433352	0	0	0	0	0	0.0109709270433352	0	0	0	0	-0.00591856060606061	0	0	-0.00591856060606061	0	0	0	0	0	0	0	0	0	0	0	0	0
1195	0	0	0	0	0	0	0	0	0	0	0	0	0	0	0	0	0	0	0	0	0	0	0	0	0	0	0	0	0	0	0	0	0	0	0	0	0	0	0	0	0	0	0	0	0	0	0	0	0
1196	0	0	0	0	0	0	0	0	0	0	0	0	0	0	0	0	0	0	0	0	0	0	0	0	0	0	0	0	0	0	0	0	0	0	0	0	0	0	0	0	0	0	0	0	0	0	0	0	0
1197	0	0	0	0	0	0	0	0	-0.00912575287461216	0	0	0	0	0	0	0	0	0	0	0	0	0	0	0	-0.00912575287461216	0.0395413206801107	0	0	0	0	0	0	0	0	0	0	-0.0182515057492243	0	0	0	0	0	0	0	0	0	0	0	0
1198	0	0	0	0	0	0	0	0	0	0	0	0	0	0	0	0	0	0	0	0	0	0	0	0	0	0	0	0	0	0	0	0	0	0	0	0	0	0	0	0	0	0	0	0	0	0	-0.0170096955264501	0	-0.0170096955264501
1199	0	0	0	0	0	0	0	0	0	0	0	0	0	0	0	0	0	0	0	0	0	0	0	0.0178635226866738	0	0	0	0	0	0	0	0	0	0	0	0	0	0	0	0	0	0	0	0	0	0	0	0	0
1200	0	0	0	0	0	0	0	0	0	0	0	0	0	0	0	0	0	0.123456790123457	-0.029146021568056	0	0	0	0	0	0	0	0	0	0	0	0	0	0	0	0	0	0	0	0	0	0	0	0	0	0	0	0	0	0
1201	0	0	0	0	0	0	0	0	0	0	0	0	0	-0.00159015376786935	0	0	0	0	0	0	0	0	0	0	0	0	0	0	0	0	0	0	0	0	0	0	0	0	-0.00159015376786935	0	0	0	0	0	0	0	0	0	0
1202	0	0	0	0	0	0	0	0	0	0	0	0	0	0	0	0	0	0	0	0.00060321535539734	0	0	0	0	0	0	0	0	0	0	0	0	0	0	0	0	0	0	0	0	0	0	0	0	0	0	0	0	0
1203	0	0	0	0	0	0	0	0	0	0	0	0	0	0	0	0	0	0	0	0	0	0	0	0	0	0	0	0	0	0	0	0	0	0	0	0	0	0	0	0	0	0	0	0	0	0	0	0	0
1204	0	0	0	0	0	0	0	0	0	0	0	0	0	0	0	0	0	0	0	0	0	0	0	0	0	0	0	0	0	0	0	0	-0.00902608538676776	0	0	0	0	0	0	0	0	0	0	0	0	0	0	0	0
1205	0	0	0	0	0	0	0	0	0	0	0	0	0	0	0	0	0	0	0	0	0	0	0	0	0	0	0	0	0	0	0	0	0	0	0	0	0	0	0	0	0	0	0	0	0	0	0	0	0
1206	0	0	0	0	0	0	0	0	0	0	0	0	0	0	0	0	0	0	0	0	0	0	0	0	0	0.03813882532418	0	0	0	0	0	0	0	0	0	0	0	0	0	0	0	0	0	0	0	0	0	0	0
1207	0	0	0	0	0	0	0	0	0	0	0	0	0	0	0	0	0	0	0	0	0	0	0	0	0	0	0	0	0	0	0	0	0	0	0	0	0	0	0	0	0	-0.00699839037021485	0	0	0	0	0	0	0
1208	0	0	-0.00899280575539568	-0.026978417266187	0	0	0	0	-0.00899280575539568	0	0	0	0	0	0	0	0	0	0	0	-0.00899280575539568	0	0	0	0	0.0413564929693962	0	0	0	0	0	0	0	0	0	0	0	0	0	0	0	0	0	0	0	0	0.0413564929693962	0	0
1209	0	0	0	0	0	0	0	0	0	0	0	0	0	0	0	0	0	0	0	0	0	-0.0146198830409357	0	0	0	0	0	0	0	0	-0.043859649122807	0.033500837520938	0	0	0	-0.068838343765612	0	-0.0146198830409357	-0.0292397660818713	0	-0.166916453613095	0	0	-0.146198830409357	-0.0146198830409357	0	-0.0730994152046784	0	0
1210	0	0	0	0	0	0	0	0	0	0	0	0	0	0	0	0	0	0	0	0	0	0	0	0	0	0	0	0	0	0	0	0	0	0	0	0	0	0	0	0	0	0	0	0	0	0	0	0	0
1211	0	0	0	0	0	0	0	0	0	-0.0416319733555371	0	0	0	-0.0416319733555371	0	0	0	0	0	0	0	0	0	0	0	0	0	0	0	-0.0832639467110741	0	0	0	0	-0.0416319733555371	0	0	0	0	0	0	0	0	0	0	0	0	0	0
1212	0	0	0	0	0	0	0	0	0	0	0	0	0	0	0	0	0	0	0	0	0	0	0	0	0	0	0	0	0	0	0	0	0	0	0	0	0	0	0	0	0	0	0	0	0	0	0	0	0
1213	0	0	0	0	0	0	0	0	0	0	0	0	0	0	0	0	0	0	0	0	0	0	0	0	0	0	0	0	0	0	0	0	0	0	0	0	0	0	0	0	0	0	0.0069290222535637	-0.0128932439401753	0	-0.0257864878803507	0	0	0.0485908649173955
1214	0	0	0	0	0	0	0	0	0	0	0	0	0	0	0	0	0	0	0	0	0	0	0	0	0	0	0	0	0	0	0	0	0	0	0	0	0	0	0	0	0	0	0	0	0	0	0	0	0
1215	0	0	0	0	0	0	0	0	0	0	0	0	0	0	0	0	-0.0428449014567266	0	0	0	0	0	0	0	0	0	0	0	0	0	0	0	0	0	0	0	0	0	0	0	0	0	0	0	0	0	-0.0428449014567266	0	-0.0428449014567266
1216	0	0	0	0	0	0	0	0	0	0	0	0	0	0	0	0	0	0	0	0	0	0	0	0	0	0	0	0	0	0	0	0	0	0	0.0301659125188537	0	0	0	0	0	-0.0178316690442225	0	0	0.0123342434746312	0	0	0	0	0
1217	0	0	0	0	0	0	0	0	0	0	0	0	0	0	0	0	0	0	0	0	0	0	0	0	0	0	0	0	0	0	0	0	0	0	0	0	0	0	0	0	0	0	0	0	0	0	0	0	0
1218	0	0	0	0	0	0	0	0	0	0	0	0	0	0	0	0	0	0	0	0	0	0	0	0	0	0	0	0	0	0	0	0	0	0	0	0	0	0	0	0	0	0	0	0	0	0	0	0	0
1219	0	0	0	0	0	0	0	0	0	0.26246719160105	0	0	-0.0966183574879227	0	0	0	0	0	-0.0966183574879227	0	0	0	-0.0966183574879227	0	0	0	0	0.428316025714177	0	-0.0483091787439614	0	0	-0.144927536231884	0	0	-0.158621476663243	-0.0966183574879227	0.103845714937807	0.131233595800525	0	0	0	0	0	0	0	0	0	0
1220	0	0	0	0	0	0	0	0	0	0	0	0	0	0	0	0	0	0	0	0	0	0	0	0	0	0	0	0	0	0	0	0	0	0	0	0	0	0	0	0	0	0	0	0	0	0	0	-0.0070482097547223	0
1221	0	0	0	0	-0.0275633958103638	0.115874855156431	0	0	0	-0.0275633958103638	0	0	0	0	-0.0275633958103638	0	0	0	0	0	0	0	0	0	0	0	0	-0.0551267916207277	0	0	0	0	0	0	0	0	0	0	0	0	0	0	0	0	0	0	0	0	0
1222	0	0	0	0	0	0	0	0	0	0.00849762066621346	0	0	0	0	0	0	0	0	0	0	0	0	0	0	0	0	0	0	0	0	0	0	0	0	0	0	0	0	0	0	0	0	0	0	0	0	0	0	0
1223	0	0	0	-0.0181818181818182	0	0	-0.0363636363636364	0	0	-0.0363636363636364	0	0	0	-0.0181818181818182	0	0	0	-0.0181818181818182	0	0.138026224982747	0	0	0	0	0	0.101662588619111	0	0	0	0	0	0.0690131124913734	0	0.032649476127737	0	0	0	0	-0.0181818181818182	0	0.0690131124913734	0	0	0	-0.0181818181818182	0	0	0	0
1224	0	0	0	0	0	0	0	0	0	0	0	0	0	0	0	0	0	0	0	0	0	0	0	0	0	0	0	0	-0.00403697872512212	0	0	0	0	0	-0.00807395745024424	0	0	0	-0.0282588510758548	0	0	-0.0121109361753664	0.00960061443932412	0	-0.00403697872512212	0	-0.0292425158228172	0	0.016690907142606
1225	0	-0.00432395036104985	0	0.0231776567389037	0.00726487800840195	-0.0216197518052493	0.00726487800840195	0	-0.00432395036104985	0	0	0	-0.00864790072209971	-0.0129718510831496	-0.00864790072209971	0	0	0	0	0	0	0	0	0	-0.0402985759631465	0	0	0	0	0	-0.0172958014441994	0	0	0	0	0.00294092764735209	0	-0.00864790072209971	-0.00432395036104985	0	0	0	0	0	0	0	0	0	0
1226	0	0	0	0	0	0	0	0	0	0	0	0	0	0	0	0	0	0	0	0	0	0	0	0	0	0	0	0	0	0	0	0	0	0	0	0	0	0	0	0	0	0	0	0	0	0	0	0	0
1227	0	0	0	0	0	0	0	0	0	0	0	0	0	0	0	0	0	0	0	0	0	0	0	0	0	0	0	0	0	-0.0038627935723115	0	0	0	0	0	0	0	0	0	0	0	0	0	0	0	0	0	0	0
1228	0	-0.00431015904486876	0	-0.00862031808973751	0	-0.00862031808973751	0	0	0	0	0	-0.00431015904486876	0	0	0	0	0	0	0	-0.00431015904486876	0	0	0	0	0	0	0	0	0	0	-0.00862031808973751	0	0	0	0	0	0	0	0	0	0	0	0	0	0	0	0	0	0
1229	0	-0.0232342007434944	0	0	0	0	0	0	-0.000472525301608601	0	0	0	0	-0.00774473358116481	0	0	0	0	0	0	-0.0116171003717472	0	-0.019361833952912	-0.0038723667905824	0	-0.00774473358116481	0	0	0	0	0	0	0	0	0	-0.00774473358116481	0	0	0	0	0	0	0	0	0	0	0	0	0
1230	0	0	0	0	0	0	0	0	0	0	0	0	0	0	0	0	0	0	0	0	0	0	0	0	0	0	0	0	0	0	0	0	0	0	0	0	0	0	0	0	0	0	0	0	0	0	0	0	0
1231	0	0	0	0	0	0	0	0	0	0	0	-0.042185192997258	0	0	0	0	0	0	0	0	0	0	0	0	0	0	0	0	0	0	0	0	0	0	0	0	0	0	-0.021092596498629	0	0	0	0	0	0	0	0	0	0
1232	0	-0.0848536274925753	-0.0212134068731438	0	0	0	0	0	0	0	0	0	0.0483792936623125	0	0	-0.0424268137462877	0	0	-0.0212134068731438	0	0	0	0	0	0	0	0.0483792936623125	0	0	0	0	0	0	0	0	0	0	0	0	0	0	0	0	0	0	0	0	-0.015260926957119	0
1233	0	0	0	0	0	0	0	0	0	0	0	0	0	0	0	0	0	0	0	0	0	0	0	0	0	0	0	0	0	0	0	0	0	0	0	0	0	0	0	0	0	0	0	0	0	0	0	0	0
1234	-0.0490196078431373	0	0	0	0.0619962802231866	0	-0.0490196078431373	0	0	0	0	0	0	0	0	0	0	0	0	0	0	0	0	0	-0.0245098039215686	0	0	0	0	0	0	0	0	0	0	0	0	0	0	0	0	0	0	0	0	0	0	0	0
1235	0	0	0	0	0	0	0	0	0	0	0	0	0	0	0	0	0	0	0	0	0	0	0	0	0	0	0	0	0	0	0	0	0	0	0	0	0	0	0	0	0	0	0	0	0	0	0	0	0
1236	0	0	0	0	0	0	0	0	0	0	0	0	0	0	0	0	0	0	0	0	0	0	0	0	0	0	0	0	0	0	0	0	0	0	0	0	0	0	0	0	0	0	0	0	0	0	0	0	0
1237	0	0	0	0	0	0	0	0	-0.0106826193782716	0	-0.0534130968913578	0	-0.0106826193782716	0	0	0	0	-0.0106826193782716	0	0	0	0	0.000728887980177596	0	0	0	0	0	-0.0106826193782716	0	0	-0.0427304775130862	0	0	0	0	0	0	0	0	0	-0.0106826193782716	0	0	-0.0106826193782716	0	0	-0.0534130968913578	0
1238	0	0	-0.0165868349891964	-0.00414439056736707	0	0	0	-0.00414439056736707	-0.0124331717021012	-0.00414439056736707	0	0	0	0	-0.0497326868084048	0.028961279466353	-0.00828878113473414	0	-0.0124331717021012	-0.0082918720413101	-0.0372995151063036	-0.0497481413412851	-0.0124331717021012	-0.00828878113473414	-0.0248725252173545	0.00414129966079106	-0.0414500874868228	-0.00414439056736707	-0.0207219528368353	-0.277742167958266	-0.0041474814739431	0	-0.0124393535152533	0.0124300807955252	-0.0331551245389365	0	-0.0041474814739431	0	0	0.0331427609126324	0	0	-0.00414439056736707	0	-0.087050747354165	0	0	0	-0.0290107339715695
1239	0	0	0	0	0	0	0	0	0	0	0	0	0	0	0	0	0	0	0	0	0	0	0	0	0	0	0	0	0	0	0	0	0	0	0	0	0	0	0	0	0	0	0	0	0	0	0	0	0
1240	0	0	0	0	0	0	0	0	0	0	0	0	-0.0454029511918275	0	0	0	0	0	-0.113507377979569	0	0	0	0	0	-0.0454029511918275	0	0	0	0	0	0	0	0	0	0	0	0	0	0	0	-0.0227014755959137	-0.0454029511918275	0	0	0	0	0	0	0
1241	0	0	-0.0313087038196619	0	0	0	0	-0.0313087038196619	0	-0.0313087038196619	0	0	0	0	0	0	0	0	0	0	0	0	0	0	0	0	0	0	0	0	0	0	0	0	0	0	0	0	0	0	0	0	0	0	0	0	0	0	0
1242	-0.146614129936773	-0.136651095779319	0	0	0	0.000799651036406099	-0.0274901493631449	0	-0.00916338312104829	0.051414472860084	0	0	0	0	0	0	0	0	0	-0.00916338312104829	0	0	0	0	0	0	0	0	0	0	0	0	0	0	0	0	0	0	0	0	0	0	0	0	0	0	0	0	0
1243	0	0	0	0	0	0	0	0	0	0	0	0	0	0	0	0	0	0	0	0	0	0	0	0	0	0	0	0	0	0	0	0	0	0	0	0	0	0	0	0	0	0	0	0	0	0	0	0	0
1244	0	0	0	0	0	0	-0.0694927032661571	0	0	0	0	0	0	0	0	0	0	0	0	0	0	0	0	0	0	0	0	0	0	0	0	0.170068027210884	0	0	0	0	0	0	0	0	0	0	0	0	0	0	0	0	0
1245	0	0.178094390026714	0	0	0	0	0	0	0	0	0	0	0	0	0	0	-0.0176087339320303	0	0	0	0	0	0	-0.0176087339320303	0	0	0	0	0	0	-0.0176087339320303	0	0.0890471950133571	-0.0176087339320303	0	0	0	0	0	0	0	0	0	0	0	0	0.0714384610813268	0	0
1246	0	0	0	0	0	0	0	0	0	0	0	0	0	0	0	0	0	0	0	0	0	0	0	0	0	0	0	0	0	0	0	0	0	0	0	0	0	0	0	0	0	0	0	0	0	0	0	0	0
1247	-0.00548095368594135	0	0	0	0	0	0	0	0	0	0	0	0	0	0	0	0	0	0	0	0	0	0	0	0	0	0	0	0	0	0	0	0	0	0	0	0	0	-0.00274047684297068	0	0	0	0	0	0	0	0	0	0
1248	0	0	0	0	0	0	0	0	0	0	0	0	0	0	0	0	0	0	0	0	0	0	0	0	0	0	0	0	0	-0.0289771080846132	0	0	0	0	0	0	0	0	0	0	0	0	0	0	0	0	0	0	0
1249	0	0	0	0	0	0	0	0	0	0	0	0	0	0	0	0	0	0	0	0	0	0	0	0	0	0	0	0	0	0	0	0	0	0	0	0	0	0	0	0	0	0	0	0	0	0	0	0	0
1250	0	0	0	0	0	0	0	0	0	0	0	0	0	0	0	0	0	0	0	0	0	0	0	0	0	0	0	0	0	0	0	0	0	0	0	0	0	0	0	0	0	0	0	0	0	0	0	0	0
1251	0	0	0	0	0	0	0	0	0	0	0	0	0	0	0	0	0	0	0	0	0	0	0	0	0	0	0	0	0	0	0	0	0	0	0	0	0	0	0	0	0	0	0	0	0	0	0	0	0
1252	-0.103676063765893	0	-0.121466710190638	-0.0126374320738026	-0.0442310122583091	-0.0063187160369013	0	0	-0.0278514713230766	0	0	0	0	0.0163795409352325	0	-0.0252748641476052	-0.0063187160369013	0	0	0	0	0	0	0.0050304124491656	0	0	0	0	0	0	0	0	-0.0189561481107039	0	0	0	0	0	0	0	0	0	0	0	-0.0063187160369013	0	0	0	0
1253	0	0	0	0	0	0	0	0	0	0	0	0	0	0	0	0	0	0	0	0	0	0	0	0	0	0	0	0	0	0	0	0	0	0	0	0	0	0	0	0	0	0	0	0	0	0	0	0	0
1254	0	0	0	0	-0.0145348837209302	-0.00726744186046512	-0.00363372093023256	0	0	0	0	0	0	0	0.0170678480387135	-0.0109011627906977	-0.00726744186046512	0	-0.0109011627906977	-0.00363372093023256	0	0	-0.00363372093023256	0.0129567245400363	0	-0.0109011627906977	0	0	-0.0218023255813953	0	0	-0.106147212496309	-0.0181686046511628	0	0	0	0	-0.00726744186046512	0.0129567245400363	0	-0.034281647552987	0	0	-0.00726744186046512	-0.00363372093023256	0	0	0	0
1255	-0.0542299349240781	0	0	0	-0.162689804772234	0	0	0	0	0	0	-0.0542299349240781	0.483091787439614	0	-0.0542299349240781	0	0	0	0	-0.0542299349240781	0	0	0.241545893719807	0	0	0	0	0.241545893719807	0	-0.162689804772234	0	0	0	0	0.241545893719807	0	0	0	0	0	0	0	0	0	0	0	0	0	0
1256	0	0	0	0	0	0	0	0	0	0	0	0	0	0	0	0	0	0	0	0	0	0	-0.00276717029165975	0	0	0	0	0	0	0	-0.00276717029165975	-0.00830151087497925	0	-0.00276717029165975	0	-0.0055343405833195	0.00497092011731371	0	0	0	0	0	-0.00276717029165975	0	0	0.00497092011731371	0	-0.00276717029165975	0
1257	0	0	0	-0.00257489732596913	-0.0023197101100174	-0.00128744866298456	0	-0.00257489732596913	0	0	-0.00386234598895369	0	0	0	-0.00128744866298456	0	0	0	0	0.00390487719161232	-0.00128744866298456	0	-0.00257489732596913	0	0	-0.00257489732596913	0	0	0	0.00390487719161232	0	0	0	0	0	0	0.00261742852862776	0	0	0	0	0	0	0	0	0	0	0	0
1258	0	0	0	-0.0658761528326746	0	0	0	0	0	0	0	0	0	0	0	0	0	0	0	0	0	0	0	0	0	0	0	0	0	0	0	0	0	0	0	0	0	0	0	0	0	0	0	0	0	0	0	0	0
1259	0	0	0	0	0	0	0	0	0	0	0	0	0	0	0	0	0	0	0	0	0	0	0	0	0	0	0	0	0	0	0	0	0	0	0	0	0	0	0	0	0	0	0	0	0	0	0	0	0
1260	0	0	0	0	0	0	0	0	0	-0.000135223212957629	0	0	0	0	0	0	0	0	0	0	0	0	0	-0.000811339277745775	-0.000135223212957629	0	0	0	0	0	0	0	0	0	0	0	0	0	0	0	0	0	0	-0.000676116064788146	0	0	0	-0.000270446425915258	0
1261	0	0	0	0	0	0	0	0	0	0	-0.0677506775067751	0.235294117647059	0	0	0	0	0	0	0	0.470588235294118	-0.0677506775067751	0	-0.0677506775067751	0	0	0	0	0	0	0	0	0	0	0	0.167543440140284	0	0	-0.0677506775067751	0	0	0	0	0	0	0	0	0	0	0
1262	0	0	0	0	0	0	0	0	0	0	0	0	0	0	0	0	0	0	0	-0.0150285542530809	0	0	0	0	0	0	0	0	0	0	0	0	0	0	0	0	0	0	0	0	0	0	0	0	0	0	0	-0.0150285542530809	0
1263	0	0	0	0	-0.000952507953441411	0	0	0	0	0	0	0	0	0	0	0	0	0	0	0	0	0	0	0	0	0	0	0	0	0	-0.00086473550348697	-0.000952507953441411	0	0	0	0	0	0	0	0	0	0	0	-0.00476253976720706	0	0	0	0.0136423149230203	0.00194890213186005
1264	0	0	0	0	0	0	0	0	0	0	0	0	0	0	0	0	0	0	0	0	0	0	0	0	0	0	0	0	0	0	0	0	0	0	0	0	0	0	0	0	0	0	0	0	0	0.00783699059561128	0	0	0
1265	0	0	0	0	0	0	0	0	0	0	0	0	0	0	0	0	0	0	0	0	0	0	0	0	0	0	0	0	0	0	0	0	0	0	0	0	0	0	0	0	0	0	0	0	0	0	0	0	0
1266	0	0	0	0	0	0	0	0	0	0	0	0	0	0	0	0	0	0	0	0	0	0	0	0	0	0	0	0	0	0	0	0	0	0	0	0	0	0	0	0	0	0	0	0	0	0	0	0	0
1267	0	0	0	0	-0.0227769679300292	0	0	-0.00455539358600583	0	0	0	0	0	0	0	0	0	0	0	0	-0.00455539358600583	0	0	0	0	0	0	0	0	0	0	0	0	0	0	0	0	0	0	0	0	0	0	0	0	0	0	0	0
1268	0	0	0	0	0	0	0	0	0	0	0	0	0	0	0	0	0	0	0	0	0	0	0	0	0	0	0	0	-0.0188182160331201	0	0	0	0	0	0	0	0	0	0	0	0	0	0	0	0	0	0	0	0
1269	-0.132312150818176	-0.05603229766317	-0.158035886682989	0.160200245913391	-0.012225365536923	0.107861419744329	-0.228457909113484	-0.087613864252494	-0.028525852919487	0.069912318342593	-0.158035886682989	0.069912318342593	-0.243357337968711	-0.107479769392797	0.071695027221462	-0.087613864252494	-0.182868268108368	-0.078190615770244	-0.00458482593354298	0.098819821613613	-0.031199916237792	0.08481174719782	-0.052848530256964	-0.051957175817529	-0.178793146262727	-0.243357337968711	-0.168860193692575	-0.082647387967418	-0.0744971442761361	0.158417537034522	0.0771712075944399	-0.032982625116661	-0.114228954556742	-0.032091270677226	0.612912888558348	0.224764437619376	-0.0636728372665499	-0.071823080957832	0.425587848252807	-0.032091270677226	0.130401388202937	-0.114228954556742	0.151668351870576	0.223873083179941	-0.004075121845641	-0.119195430841818	0.00178270887886919	0.0058578307245104	0.023431322898041
1270	0	0	0	0	0	0.0043966157571337	0.00341793906209695	0	0	0	0.00585720142915715	0	0	0.00585720142915715	-0.0048785247341204	0.00585720142915715	0	0	0	0	0	0	0	0	0	0	-0.0073177871011806	-0.0024392623670602	0	0	0	0	0	0	0	-0.0024392623670602	0	0	0	-0.0073177871011806	0.00585720142915715	0	0	0	0	0	0	0	-0.0048785247341204
1271	0	0	0	0	0	0	-0.00817661488143908	0	0	0	0	0	0	0	-0.00817661488143908	0	0	0	0	0	0	-0.0045498246642973	0	0	0	0	0	0	0	-0.0408830744071954	0	0	0	0	0	0	0	0	0	0	0	0	0	0	0	0	0	0	0
1272	-0.00419334097453244	0.0131765325954475	-0.00139778032484415	-0.00279556064968829	0.00329413314886188	0	-0.00698890162422074	-0.00139778032484415	-0.0021990509778381	-0.0012019059794909	-0.0251600458471947	-0.0167733638981298	-0.0017004784786645	-0.00878731727556185	-0.00559112129937659	-0.00788810944989132	-0.00838668194906489	0.00099714499834716	-0.00419334097453244	-0.00698890162422074	0	0.00239492532319131	-0.00838668194906489	-0.00139778032484415	-0.0153755835732856	-0.00279556064968829	0.00658826629772375	0	-0.00089920782567056	0	0	0.00189635282401773	0	-0.00139778032484415	0	0	0	0	0	0.00329413314886188	-0.00139778032484415	0	0	0	0	0	-0.00139778032484415	0	0
1273	0	0	0	0	-0.0264924055104203	0	-0.0353232073472271	0	0	0	0	0	0	0	0	0	0	0	0	0	0	0	0	0	0	0	0	0	0	0	0	0	0	0	0	0	0	0	0	0	0	-0.00883080183680678	0	0	0	-0.00883080183680678	0	0	0
1274	0	0	0	0	0	0	0	0	0	0	0	0	0	0	0	0	0	-0.0145327713995059	0	0	0	0	0	-0.0145327713995059	0	0	-0.0145327713995059	0	0	0	0	0	0	0	0	0	0	0	0	0	0	0	0	0	0	0	0	0	0
1275	0	0	0	0	0	0	0	0	0	0	0	0	0	0	0	0	0	0	0	0	0	0	0	0	0	0	0	0	0	0	0	0	0	0	0	0	0	0	0	0	0	0	0	0	0	0	0	0	0
1276	0	0	0	0	0	0	0	0	0	0	0	0	0	-0.0403551251008878	0	0	0	0	0	0	0	0	0	0	0	0	0	0	0	0	0	0	0	0	0	0	0	0	0	0	0	0	0	0	0	0	-0.0403551251008878	0	0
1277	0	0	0	0	0	0	0	0	0	0	0	0	0	0	0	-0.01998001998002	0	0	0	0	0	0	0	0	-0.03996003996004	0	0	0	0	0	0	0	0	0	0	0	0.054039225023681	0	0	0	0	0	0	0	0	0	0.108078450047362	0.078574275465467	0
1278	0	0	0	0	0	0	0	0	0	0	0	0	0	0	0	0	0	0	0	0	0	0	0	0	0	0	0	0	0	0	0	0	0	0	0	0	0	0	0	0	0	0	0	0	0	0	0	0	0
1279	0	0	0	-0.00286221306314042	0	0	0	0	0	0	0	0	0	0	0	0	0	-0.0143110653157021	-0.00572442612628084	0	0	0	0	-0.00286221306314042	0	0	0	-0.00572442612628084	0	0	0	0	0.0093984962406015	0	0	0	0	-0.00286221306314042	0	0	0	0	0	0	0	0	0	0	0
1280	0	0	0	0	0	0	0	0	0	0	0	0	0	0	0	0	0	0	0	0	0	0	0	0	0	0	0	0	0	0	0	0	0	0	0	0	0	0	0	0	0	0	0	0	0	0	0	0	0
1281	0	0	0	0	0	0	0	0	0	0	0	0	0	0	0	0	0	0	0	0	0	0	0	0	0	0	0	0	0	0	0	0	0	0	0	0	0	0	0	0	0	0	0	0	0	0	0	-0.00746602956547708	0
1282	-0.044505199567223	-0.105270315337334	0.019075111462812	-0.081506605620653	0.15947342985963	-0.284232905872207	0.062017444945412	0.333431794462306	-0.250879884272566	-0.052635157668667	0.0332495092965329	0.0088596349922017	-0.0814030933175461	-0.051801968474802	-0.069624750762313	-0.0740028121068601	0.0251195511950894	-0.0200118129597845	-0.0880736976374741	-0.0340826984903985	0.095370466545053	-0.131745708010832	0.27881463072758	-0.0414829797010845	-0.24942053049105	-0.133205061792348	-0.00969282418606701	0.88710213455436	-0.017822782287511	0.080569904123681	-0.043045845785708	0.054617163734726	0	0	-0.044401687264116	0.0229305205228159	-0.029601124842744	0	-0.00740028121068601	0	0	0	-0.00740028121068601	0	0.0007296768907579	0	0	0	0
1283	0	0	0	-0.00816060062020565	0	0	0	0	0	0	0	0	0	0	0	0	0	0	0	0	0	0	0	0	0	0	0	0	0	0	0	0	0	0	0	0	0	0	0	0	0	0	0	0	0	0	0	0	0
1284	0	0	0	0	0	0	0	0	0	0	0	0	0	0	0	0	0	0	0	0	0	0	0	0	0	0	0	0	0	0	0	0	0	0	0	0	0	0	0	0	0	0	0	0	0	0	0	0	0
1285	0	0	0	0	0	0	0	0	0	0	0	0	0	0	0	0	0	0	0	0	0	0	0	0	0	0	0	0	0	0	0	0	0	0	0	0	0	0	0	0	0	0	0	0	0	0	0	0	0
1286	0	-0.013289082774983	0.122325162088046	0	0.075132518097305	0	0.22566592021183	0.062111801242236	-0.19256745675582	-0.0160025604096655	-0.0960153624579933	6.8743818886798	0.052619599260105	-0.049906121625423	-0.0160025604096655	-0.408731235507	-0.0640102416386622	-1.03310939688238	-0.0160025604096655	-0.0320051208193311	-10.2041668281832	-0.0650936447968321	0.0141041200132394	-0.0160025604096655	-1.36211607521799	-0.0160025604096655	-0.224035845735318	0	-0.0480076812289966	0	0	0.0461092408325705	0.074317480859049	-0.0320051208193311	0	-0.4388379159299	-0.074585846778963	0.908080696638166	-0.03770044200861	0.244650324176092	0.0282082400264787	2.27155848041277	0.062111801242236	0.372670807453416	0.062111801242236	0	0.0461092408325705	0	0
1287	0	0	0	0	0	0	0	0	0	0	0	0	0	0	0	0	0	0	0	0	0	0	0	0	0	0	0	0	0	0	0	0	0	0	0	0	0	0	0	0	0	0	0	0	0	0	0	0	0
1288	0	0	0	0	-0.00622006593269889	0	0	0	0	0	0	0	0	0	0	0	-0.00622006593269889	-0.0124401318653978	0	0	0	0	0	0	0	0	0	0	0	0	0	0	0	-0.0186601977980967	0	0	-0.00622006593269889	0	0	0	0	-0.00622006593269889	0	0	0	0	0	-0.0124401318653978	0
1289	0	0	0	0	0	-0.0466200466200466	0	0	0	0	0	0	0	0	0	0	0	0	0	0	0	0	0	0	0	0	0	0	0	0	0	0	0	0	0	0	0	0	-0.0233100233100233	0	0	0	-0.0233100233100233	0	0	0	0	0	0
1290	0	0	0	0	0	0	0	0	0	0	0	0	0	0	0	0	0	0	0	0	0	0	0	0	0	0	0	0	0	0	0	0	0	0	0	0	0	0	0	0	0	0	0	0	0	-0.0917431192660551	0	0	0
1291	0	0	0	0	0	0	0	0	0	0	0	0	0	0	0	0	0	0	0	0	0	0	0	0	0	0	0	0	0	0	0	0	0	0	0	0	0	0	0	-0.0636638548464109	0	0	0	0	0	0	0	0	0
1292	0	0	0	-0.010924186148132	0	0	0	0	0	0	0	0	0.0211579441053168	0	0	0	0	0	0	0	0	0	0	0	0	0	0	0	0	0	0	0	0	0	0	0	0	0	0	0	0	0	-0.0218483722962639	0	0	0	0	0	0
1293	0	0	0	0	0	0	0	0	0	0	0	0	0	0	0	0	0	0	0	0	0	0	0	0	0	0	0	0	0	0	0	0	0	0	0	0	0	0	0	0	0	0	0	0	0	0	0	0	0
1294	0	0	0	0	0	0	0	0	0	0	0	0	0	0	0	0	0	0	0	0	0	0	0	0	0	0	0	0	0	0	0	0	-0.00386428626632661	0	0	0	0	0	0	0	0	0	0	0	0	0	0	0	0
1295	0	0	0	0	0	-0.012278978388998	0	0	0	-0.012278978388998	0	-0.0368369351669941	0	0	0	0	0	0	0	0	0	0	0	0	0	0	0	0	0	0	0	0	0	0	0	0	0	0	0	0	0	0	0	0	0	0	0	0	0
1296	0	0	0	-0.0675219446320054	0	-0.135043889264011	0	0	0	0	0	0	0	0	-0.0675219446320054	0	0	0	0	0	0	0	0	0	0	0	0	0	0	0	0	0	0	0	-0.0675219446320054	0	-0.202565833896016	0	0	0	0	0	0	0	0	0	0	0	0
1297	0	0	0	0	0	0	0	0	0	0	0.0156617071260767	0	0	0	0	0	0	0	0	0	0	0	0.0156617071260767	0	0	0	0	-0.00449337227589306	0	0	0	0	0	0	0	0	0	0	0	0	0	0	0	0	0	-0.00898674455178611	0	0	0
1298	0	0.0242384987140412	0	0	0	0	0	0	0	0	0	0	0	0	0	0	0	0	0	0	0.011888245533851	0	0	0	0	-0.0061751265900951	0	0	0	0	0	0	0	0	0	0	0	0	0	0	0	0	0	0	0	0	0	0	0.0180633721239461
1299	0	-0.00747104968248039	0	0	0	-0.00747104968248039	0	0	0	0	0.0184877056757256	0	-0.00747104968248039	0	0	0	0	0.0110166559932452	0	-0.0149420993649608	0	-0.00747104968248039	0	0	0	0	-0.00747104968248039	0	-0.00747104968248039	0	0	0	0	0	0	0	0	0	0	0	0	0	0	0	0	0	0	0	0
1300	0	0	0	0	-0.0013794308468326	0	0	0	0	0	0	0	-0.000459810282277532	0	0	0	0	0	0	0	0	0	0	0	0	0	0	0	0	0	0	0	0	0	0	0	0	0	0	0	-0.000459810282277532	0	0	-0.000459810282277532	0	0	-0.00827658508099558	0	0
1301	-0.0441173455948242	0	0	0	0	0	0	0	0	0	0	0	-0.0152928582352042	0	0	0	0	0	0	0	0	0	0	0	0	0	0	0	0	0	0	-0.0305857164704083	0	0	0	0.0629326620516048	0	0	0	0	0	0	0	0	-0.0152928582352042	0	0	0.0629326620516048	-0.0305857164704083
1302	0	0	-0.0733137829912024	-0.0366568914956012	-0.0733137829912024	0	0	0	0.0683994528043776	0	0	0	-0.0366568914956012	0	0	-0.0366568914956012	-0.146627565982405	0	-0.0366568914956012	0	0	0	0	0	-0.0366568914956012	0	0	0	-0.0366568914956012	0	0	0	-0.0733137829912024	0	-0.0366568914956012	0	0	-0.0366568914956012	0	0.0683994528043776	-0.0366568914956012	-0.109970674486804	0	0	0	0	-0.219941348973607	-0.109970674486804	0
1303	0	0	0	0	0	0	0	0	0	0	0	0	0	0	0	0	0	0	0	0	0	0	0	0	0	0	0	0	0	0	0	0	0	0	0	0	0	0	0	0	0	0	0	0	0	-0.0414336026517506	0	0	0
1304	0	0	0	0	0	0	0	0	0	0	0	0	0	0	0	0	0	0	0	0	0	0	0	0	0	0	0	0	0	0	0	0	0	0	0	0	0	0	0	0	0	0	0	0	0	0	0	0	0
1305	-0.0445831475702185	0	-0.0445831475702185	0	0	0	-0.0445831475702185	-0.0891662951404369	0	0	0	0	0	0	0	0	0	0	0	0	0	0	0	0	0	0	0	0	0	0	0	0	0	0	0	0	0	0	0	0	0	0	0	0	0	0	-0.0445831475702185	0	0
1306	-0.028328611898017	0	0.0793021411578113	0	0	0	0.073618446621572	0	0	-0.0623409183322737	0	0	0	0	-0.028328611898017	0	-0.056657223796034	0	0	0	-0.056657223796034	0	0	0.0509735292597943	0	0	0.130275670417606	0	-0.113314447592068	0	0	0	-0.028328611898017	0	0	0	-0.113314447592068	-0.028328611898017	-0.084985835694051	-0.056657223796034	0	0	0	0	-0.147326754026325	0	-0.056657223796034	-0.028328611898017	0
1307	0	0	0	0	-0.0264900662251656	0	0	-0.0264900662251656	0	-0.0264900662251656	0	0	0	0	0	0	0	0	0	0	0	0	0	0	0	0	0.089126559714795	0	0.089126559714795	0	0	0	0	0.17825311942959	0.0361464272644639	0	0	0	0	0	-0.0264900662251656	0	0	0	0	0	0.0626364934896294	0	0
1308	-0.0662251655629139	0	0	0	0	0	-0.0662251655629139	0	0	0	0	0	0	0	0	0	0	0	0	0	0	0	0	0	0	-0.0662251655629139	0	-0.0662251655629139	0	0	0	0	0	0	0	0	0	0	0	0	0	0	0	0	0	0	0	0	0
1309	0	0	0	0	0	0	0	0	0	0	0	0	0	0	0	0	0	0	0	0	0	0	0	0	0	0	0	0	0	0	0	0	0	0	0	0	0	0	0	0	0	0.0224265530387979	0	-0.00667824228663016	0	0	-0.00667824228663016	0	0
1310	0	0	0	0	0	0	0	0	0	0	0	-0.00963020030816641	0	0	0	0	0	0	0	0	0	0	0	0	0	0	0	0	0	0	0	0	0	-0.00963020030816641	0	0	0	0	0	0	0	0	0	0	0	0	0	0	0
1311	0	0	0	0	0	0	0	0	0	0	0	0	0	0	0	0	0	0	0	0	0	0	0	0	0	0	0	0	0	0	0	0	0	0	0	0	0	0	0	0	0	0	0	0	0	0	0	0	0
1312	0	0	0	0	0	0	0	0	0.0687757909215956	-0.0338180588434224	0	0	0	0	0	0	0	0	0	0	0	0	0	0	0	0	0	0	0	0	0	0	0	0	0	0	0	0	0	0	0	0	0	0	0	0	0	0	0
1313	0	0	0	0	0	0	0	0	0	0	0	0	0	0	0	0	0	0	0	0	0	0	0	0	0	0	0	0	0	0	0	0	0	0	0	0	0	0	0	0	0	0	0	0	0	0	0	0	0
1314	0	0	0	0	0	0	0	0	0	0	-0.0125849484017116	0	0	-0.0125849484017116	0	0	0	0	0	0	-0.0125849484017116	0	0	0	0	-0.0125849484017116	0	0	0	0	0	0	0	0	0	0	0	0	0	0	0	0	-0.0125849484017116	0	0	0	0	-0.0125849484017116	0
1315	0	0	0	0	0	0	0	0	0	0	0	0	0	0	0.0247524752475248	0	0.0247524752475248	0	0	0	0	0	0	0	0	0	0	-0.0102901831652603	0.0495049504950495	0	0	0	0	0	0	-0.0205803663305207	0	0	0	0	0	0	0	-0.0102901831652603	0	0	0	0	-0.0102901831652603
1316	0	0	0	0	-0.0146316482551759	-0.0219474723827639	0	0	0	0	0	0	0	-0.0219474723827639	-0.00731582412758797	0	0.0037203429358683	0	0	-0.00731582412758797	0	0	0	0	0	0	0	0	0	0	0	0	0	0	0	0	0	0	0.0110361670634562	0	0	0	0	0	0	0	0	0	0
1317	0	0	0	0	0	0	0	0	0	0	0	0	0	0.0118603635775002	0	0	0	0	0.0079010712325168	0	0	0	0	0	0	0	0	-0.00395491398062092	0	0	0	0	0	0	0	0	0	0	0	0	0	0	-0.0158196559224837	0	0	0	0	0	0
1318	0	0	0	0	-0.0634017248994828	0	0	0.0447122309881519	-0.0184621065263547	0	0.0196777544691132	0	0.0208934024118718	0	0.0762797219909357	0	0	-0.027693159789532	0.0012156479427586	-0.00923105326317733	0	0	0	-0.00558410943490101	0	-0.0910948846890148	0	0	0.0012156479427586	0	0.123650636249581	0	0	0.0381398609954679	0	0	0	0	-0.027693159789532	0	0	0	0	-0.00923105326317733	0	0	0	0	0
1319	0	0	0	0	0	0	0	0	0	0	0	0	0	0	0	0	0	0	0	0	0	0	0	0	0	0	0	0.0289603243556328	0	0	0	0	0	0	0	0	0	0	0	0	0	0	0	0	0	0	0	0	0
1320	0	0	0	0	0	0	0	0	0	0	0	0	0	0	0	0	0	0	0	0	0	0	0	0	0	0	0	-0.0209907640638119	0	0	0	-0.0629722921914358	0	0	0	0	0	0	0	0	0	0	0	0	0	0	0	0	0
1321	0	0	0	0	0	0	0	0	0	0	0	0	0	0	0	0	0	0	0	0	0	0	0	0	0	0	0	0	0	0	0	0	0	0	0	0	0	0	0	0	0	0	0	0	0	0	0	0	0
1322	-0.0911577028258888	0	0	0	0	0	0	0	0	0	0	-0.0911577028258888	0	-0.182315405651778	0	0	0	0	0	0	0	0	0	0	0.288184438040346	-0.0911577028258888	0	0	0.288184438040346	0	0	0	0	0	0	0	-0.0911577028258888	0	0	0	0	0	0	0.01471132956268	0	0	-0.273473108477666	0	0
1323	0	0	0	0	0	0	0	-0.0062445360309729	0	0	0	0	0	0	0	-0.0124890720619458	0	0	0	0	0	0	0	-0.0062445360309729	0	0	0	-0.0124890720619458	0	0	0	0	0	0	0	0	0	0	0	0	0	0	0	0	0	0	0	0	0
1324	0	0	0	0	0	0	0	0	0	0	0	0	0	0	0	0	0	0	0	0	0	0	0	0	0	0	0	0	0	0	0	0	0	0	0	0	0	0	0	0	0	0	0	0	0	0	0	0	0
1325	0	0	-0.0200561572402728	0	0	-0.0200561572402728	0	0	0	0	-0.0200561572402728	0	0	0	0	0	-0.0200561572402728	0	0	0	0	0	-0.0200561572402728	0	0	0	0	0	0	0	0.0517572307652055	0	0	0	0	0	0	0	0	0	0	0	0	0	0	0	0	-0.0200561572402728	-0.0802246289610911
1326	0	0	0	0	0	0	0	0	0	0	0	0	0	0	0	0	0	0	0	0	0	0	0	0	0	0	0	0	0	0	0	0	0	0	0	0	0	0	0	0	0	0	0	0	0	0	0	0	0
1327	0	0	0	0	0	0	0	0	0	0	0	0	0	0	0	0	0	0	0	0	0	0	0	0	0	0	0	0	0	0	0	0	0	0	0	0	0	0	0	0	0	0	0	0	0	0	0	0	0
1328	0	0	-0.00181475029036005	0	0	0	0	0	0	0	0	0	0	0	0	0	0	0	0	0	0	0	0	0	0	0	0	0	0	0	0	0	0	0.00777967947720554	0	0	0	0	0	0	0	0	-0.00362950058072009	0	0	0	0	0	0
1329	0	0	0	0	0	0	0	0	0.0290951411114344	0	0	0	0	0	0	0	0	0	0	0	0	0	0	0	0	0	0	0	0	0	0	0	0	0	0	0	0	-0.0181603559429765	0	-0.0181603559429765	0	0	0	0	0	0	0	0	0
1330	0	0	0	0	-0.0460935699469924	0	-0.0230467849734962	0	-0.0230467849734962	0	0	0	0	0	-0.0230467849734962	0	-0.0460935699469924	0	0	-0.0460935699469924	0	-0.0230467849734962	0.0128268581942655	0	0	-0.0230467849734962	-0.0332667117527269	-0.0230467849734962	0	0.0717472863355232	-0.0460935699469924	0	-0.0230467849734962	0	0.0819672131147541	0	0	0	-0.0230467849734962	0	0	-0.0691403549204886	0	-0.0460935699469924	0	0	0	0	0
1331	0	0	0	0	0	0	0	0	0	0	0	0	0	0	0	0	0	0	0	0	0	0	0	0	0	0	0	0	0	0	0	0	0	0	0	0	0	0	0	0	0	0	0	0	0	0	0	0	0
1332	0	0	0	0	0	0	0	0	0	0	0	0	0	0	0	0	0	0	0	0	0	0	0	0	0	0	0	0	0	0	0	0	0	0	0	0	0	0	0	0	0	0	0	0	0	0	0	0	0
1333	0.212314225053079	0	0	0	-0.066711140760507	0	0	0	0	0	0	0	0	0	0	0	0	0	0	0	0	0	0	0	0	0	0	0	0	0	0	0	-0.066711140760507	0	0	0	0	0	0	0	0	0	0	0	0	0	0	0	0
1334	0	0	0	0	0	0	0	0	0	0	0	0	0	0	0	0	0	0	0	0	0	-0.0255558395093279	0	0	0	0	0	0	0	0	-0.0255558395093279	0	0	0	0	0	0	0	0	0	0	-0.0255558395093279	0	0	0	-0.0255558395093279	0	0	0
1335	0	0	0	0	0.00401394838838053	0	0	-0.00171080544720454	0	0	0	0	0	0	0	0	0	0	0	0	-0.00171080544720454	0	0	0	0	0	0	0	0	0	0	0	0	0	0	0	0	-0.00171080544720454	0	0	0	0	0	-0.00342161089440909	0	0	0	0	0
1336	0	0	0	0	0	0	0	0	0	0	0	0	0	0	0	0	0	0	0	0	0	0	0	0	0	0	0	0	0	0	0	0	0	0	0	0	0	0	0	0	0	0	0	0	0	0	0	0	0
1337	0	0	0	0	0	0	0	0	0	-0.00173034330011074	0	0	0	0	-0.00173034330011074	0	0	0	-0.00173034330011074	0	0	0	0	0	0	0	0	0	0	0	0	0	0	0	0	0	0	0	0	0	0	0	-0.00173034330011074	0	0	0	0	0	0
1338	0	0	0	0	0	0	0	0	0	0	0	0	0	0	0	0	0	0	0	0	0	0	0	0	0	0	0	0	0	0	0	0	0	0	0	0	0	0	0	0	0	0	0	0	0	0	0	0	0
1339	0	0	0	0	0	0	0	0	0	0	0	0	0	0	0	0	-0.0893921334922527	0	0	0	0	0	0	0	0	0	0	0	0	0	0	0	0	0	0	0	-0.119189511323004	0.0412116959514012	-0.0297973778307509	0	-0.238379022646007	0	0	0	0	0	0	0	0
1340	0	0	0	0	0	0	0	0	0	0	-0.0200120072043226	0	0	0	0	0	0	-0.0200120072043226	0	0.0449640287769784	-0.0400240144086452	0	0	0.0449640287769784	-0.0600360216129678	0	-0.0400240144086452	0	0.0899280575539568	-0.0200120072043226	0	0	0	0	0	0	-0.0200120072043226	0	0.0449640287769784	0	0	-0.0200120072043226	0	0	0	0	0	-0.0200120072043226	0
1341	0	0	0	0	0	0	0	0	0	0	0	0	0	0	0	0	0	0	0	0	0	0	0	0	0	0	0	0	0	-0.0224719101123595	0	0	0	0	-0.0224719101123595	0	0	0	0	0	0	0	0.0840336134453782	0	0	0	0	-0.0224719101123595	0
1342	0	0	0	0	0	0	0	0	0	-0.0099009900990099	0	0	0	0	0	0	0	0	0	0	0	-0.0099009900990099	0	0	0	0	0	0	0	0	0	0.0507872016251905	0	0	0	0	0	0	0	0	0	0	0	0	-0.0099009900990099	0	0	0	0
1343	0.106703441390915	0.597708448543211	-0.072148653346497	0.086214741199026	0.082486748293288	-0.193075150712289	-0.482358679746355	0.040820432261431	-0.00711152798743803	0.327566309984223	0.110431434296654	-0.407327917264544	0.105011673850066	-0.115506736919203	0.002882109135314	-0.0142230559748761	-0.051315495330569	-0.082988174239674	0.07537522030585	-0.417321554387296	0.196301717671641	-0.00880329552828801	-0.159710704262334	0.376344154003517	-0.043859509519092	0.361776640204602	0.162937271221687	-0.26641414565325	0.15209775032851	-0.558235325998591	-0.139723430016831	0.506418404721636	-0.245580987637322	0.18461631300804	0.073338994940961	-0.012531288434026	0.234584498621798	-0.158864820491909	-0.37396347081459	-0.336025147688472	0.378035921544367	-0.288939071210028	0.220862868593308	-0.090945585997537	-0.035902097761229	0.173776792114863	0.220862868593308	-0.015068939745301	-0.174278218061249
1344	0	0	0	0	0	0	0	0	0	0	0	0	0	0	0	0	0	0	0	0	0	0	0	0	0	0	0	0	0	0	0	0.021551724137931	0	0	0	0	0	0	0	0	0	0	0	0	0	0	0	0	0
1345	0	0	0	0	0	0	0	0	0	0	0	0	0	0	0	0	0	0	0	0	0	0	0	0	0	0	0	0	0	0	0	0	0	0	0	0	0	0	0	0	0	0	0	0	0	0	0	0	0
1346	0	0	0	0	0	0	0	0	0	0	0	0	0	0	0	0	0	0	0	0	0	0	0	0	0	0	0	0	0	0	0	0	0	0	0	0	0	0	0	0	0	0	0	0	0	0	0	0	0
1347	0	0	-0.00854408749145591	0	0	-0.00854408749145591	0	0	0	0	0	0	0	0	-0.0170881749829118	0	0	0	0	0	0	0	0	-0.00854408749145591	0	0	0	-0.00854408749145591	0	0	-0.0256322624743677	-0.00854408749145591	0	0	0	0.0122718991863126	0	0	0	0	0.019727522576026	0	0	0	0	0	-0.054529917253963	-0.0170881749829118	0
1348	0	0	0	0	0	0	0	0	0	0	0	0	0	0	0	0	0	0	0	0	0	0	0	0	0	0	0	0	0	0	0	0	0	0	0	0	0	0	0	0	0	0	0	0	0	0	0	0	0
1349	0	0	0	0	0	0	0	0	0	0	0	0	0	0.0382262996941896	0	0	0	0	0	0	0	0	0	0	0	0	0	0	0	0	0.0509521531305697	0	0	0.0382262996941896	0	0	-0.0255004462578095	0	0	0	0	0	0	0	0	0	0	0	0
1350	0	0	0	0	0	0	0	0	0	0	0	0	0	0	0	0	0	0	0	0	0	0	0	0	0	0	0	0	0	0	0	0	0	0	0	0	0	0	0	0	0	0	0	0	0	0	0	0	0
1351	-0.177462289263531	-0.354924578527063	-0.41407867494824	-0.050973210745908	-0.266193433895297	-0.384501626737652	0.244797271359978	-0.147885241052943	-0.325347530316474	0.244797271359978	0.40086339808819	-0.147885241052943	-0.325347530316474	-0.236616385684709	-0.0887311446317657	0.274374319570566	-0.0591540964211772	-0.325347530316474	-0.177462289263531	-0.147885241052943	-0.118308192842354	-0.0295770482105886	-0.354924578527063	0.303951367781155	-0.0295770482105886	0	-0.0591540964211772	-0.266193433895297	0.067334982096446	0.312132253456424	-0.147885241052943	-0.41407867494824	0.244797271359978	0	-0.177462289263531	-0.147885241052943	-0.43547483748356	0.573291296166945	-0.0591540964211772	-0.0887311446317657	-0.0591540964211772	-0.118308192842354	-0.147885241052943	-0.118308192842354	0.037757933885858	-0.20703933747412	-0.0295770482105886	-0.354924578527063	-0.177462289263531
1352	0	0.272975432211101	0	0	0	0	0	0	0	0	0	0	0	0	0	0	0	0	0	0	0	0.0568621179042692	0.272975432211101	-0.136518771331058	-0.0341296928327645	0	-0.068259385665529	0	0	-0.0341296928327645	0	0	0	0	0	0	0	0	0	0	0	0	0	0	0	0	0	0	0
1353	0	0	0	0	0	0	0	0	0	0	0	0	0	0	0	0	0	0	0	0	0	0	0	0	0	0	0	0	0	0	0	0	0	0	0	0	0	0	0	0	0	0	0	0	0	0	0	0	0
1354	0.0058344729020899	-0.00444148345547413	0	-0.00444148345547413	0	0.00513797817878203	0	0	0	0	0	0	0.010275956357564	0.00957946163425616	0	0	0	0	0	0	0	-0.00444148345547413	-0.00888296691094826	0	0	-0.00444148345547413	0	-0.0177659338218965	0	0	0	0	0	0	0	-0.00444148345547413	0	0.00957946163425616	0.0191589232685123	0.00957946163425616	0	0.00957946163425616	0	0	0.00957946163425616	0	0	0	0
1355	0	0	0	0	0	0	0	0	-0.0129794276072425	0	0	0.0045306406820238	0	0	0	0.0175100682892663	0	0	-0.00648971380362126	0	0	0	0	0	0	0	-0.011754438729585	0	0	-0.00648971380362126	0.0175100682892663	0	0	0	0	0.098940010760585	0	0.058898328866309	0	-0.0233872876540586	-0.00648971380362126	-0.0168975738504374	0	0	-0.0798356387650526	0	-0.0194691414108638	0	0
1356	0	0	0	0	0	0	0	0	0	0	0	0	0	0	0	0	0	0	0	0	0	0	0	0	0	0	0	0	0	0	0	0	0	0	0	0	0	0	0	0	0	0	0	0	0	0	0	0	0
1357	0	0	-0.0991080277502478	0	0	0	0	0	0	0	0	0	0	0	0	0	0.347222222222222	0	0.248114194471974	0	0.347222222222222	0	0	0	0	0	0	0	0	0	0	0	-0.0991080277502478	0	0	0	0	0	0	-0.198216055500496	0	0	0	-0.0991080277502478	0	0	0	0	0
1358	0	0	0	0	0	0	0	0	0	0	0	0	0	0	0	0	0	0	0	0	0	0	0	0	0	0	0	0	0	0	0	-0.00745323097562794	0	0	0	0	0	0	0	0	0	0	0	0	0	0	0	0.0279173646007817	0
1359	0	0	0	0	0	0.0634115409004439	0	0	0	0	0	0	0	0	0	0	0	0	0	-0.0161459594736417	0	0	-0.00807297973682086	0	0	0	0.0317057704502219	0	0	0	0	0	0	0	0	0	0	0	0	0	0	0	0	0	-0.00807297973682086	0	0	0	0
1360	0	0	0	0	0	0	0	0	0	0	0	0	0	0	0	0	0	0	0	0	0	0	0	0	0	0	0	0	0	0	0	0	0	0	0	0	0	0	0	0	0	0	0	0	0	0	0	0	0
1361	0	0	0	0	0	0	0	0	0	0	0	0	0	0	0	0	0	0	0	0	0	0	0	0	0	0	0	0	0	0	0	0	0	0	0	0	0	0	0	0	0	0	0	0	0	0	0	0	0
1362	0	0	0	0	0	0	0	0	0	0	-0.01478633742422	0	0	0	0	0	0.131233595800525	0	0	0	0	0	0	0	0	0	0	0	0	0	0	0	0	0	0	0	0	0	0	0	0	0	0	0	0	0	0	0	0
1363	0	0	0	0	0	0	0	0	0	0	0	0	0	0	0	0	0	0	0	0	0	0	0	0	0	0	0	0	0	0	0	0	0	0	0	0	0	0	0	0	0	0	0	0	0	0	0	0	0
1364	0	0	0	0	0	0	0	0	0	0	0	0	0	0	0	0	0	0	0	0	0	0	0	0	0	0	0	0	0	0	0	0	0	0	0	0	0	0	0	0	0	0	0	0	0	0	0	0	0
1365	0	0	0	0	0	0	0	0	0	0	0	0	0	0	0	0	0	-0.0118680275338239	0	0	0	0	0	0	0	0	-0.0118680275338239	0	0	0	0	0	0	0	0	0	0	0	0	0	0	0	0	0	0	0	0	0	0
1366	0	0	0	-0.00702148574638393	-0.0140429714927679	0	0	0	0	0	0	0	0	0	0	0.0201207243460765	0	0	0	0	0	0	0	0	-0.0210644572391518	0	0	0	0	0	0	0.0201207243460765	0	0	0	0	0	0	0	0	0	0	0	0	0.033219962945769	0	0	0.0926384030909233	0
1367	0	-0.0251004016064257	0	-0.0376506024096386	0	0	0	0	0	0	0	0	0	0	0	0	0	0	0	0	0	0	0	0	0	0	0	0	0	0	0	0	0	0	0	0	0	0	0	0	0	0	0	0	0	0	0	0	0
1368	0	0	0	0.0645161290322581	0	-0.0210084033613445	0	0	0	0	0	0	-0.0420168067226891	0	0	0	0	0	0	0	0	0	0	0	0	0	0	0	0	0	0	0	0	0	0	0	0	0	0	0	0	0	0	0	0	0	0.0645161290322581	0	0
1369	0	0	0	0	0	0	0	0	0	0	0	0	0	0	0	-0.00470101541933058	0	0	0	0	0	0	0	0	0	0	0	0	0	0	0	0	0	0	0	0	0	0	0	0	0	0	0	0	0	0	0	0	0
1370	0	0	0	0	0	0	0	0	0	0	0	0	0	0	0	0	0	0	-0.00763475339746526	0	0	0	0	0	0	0	0	0	0	0	0	0	0	0	0	0	0	0.0611368206602307	0	0	0	0	-0.0122038467398427	0	0	0	0	0	0
1371	0	0	-0.00795102170628926	0	0	-0.00795102170628926	0	-0.00795102170628926	0	0	0	0	0	0	0	-0.00795102170628926	0	0	0	0	0	-0.00795102170628926	0	0	0.0335686977292516	0.0287108814240597	-0.00795102170628926	-0.0159020434125785	0	0	0	-0.00795102170628926	0	0	0	0	0	0	0	0	0	0	0	0	0	0	0	0	0
1372	0	0	0	0	0	0	0	0	0	0	0	0	0	0	0	0	0	0	0	0	0	0	0	0	0	0	0	0	0	0	0	0	0	0	0	0	0	0	0	0	0	0	0	0	0	0	0	0	0
1373	0	0	-0.0489236790606654	0	0	0	0	0	0	0	0	0	0	0	-0.0978473581213307	0	0	0	0	0	0	-0.00815394651011089	0	0	0	0	0	0	0	0	0	0	0	0	0	-0.0163078930202218	0	0	-0.00815394651011089	0	0	0	0	0	0	0	0	-0.00815394651011089	0
1374	0	0	0	0	0	0	0	0	0	0	0	-0.0043917435221783	0	0	0	0	0	0	0	0	0	0	0	0	0	0	0	0	0	0	0	0	0	0	0	0	0	0	0	0	0	0	0	0	0	0	0	0	0
1375	0	0	0	0	0	0	0	0	0	0	0	0	0	0	0	0	0	0	0	0	0	0	0	0	0	0	0	0	0	0	0	0	0	0	0	0	0	0	0	0	0	0	0	0	0	0	0	0	0
1376	0	0	0	0	0	0	0	0	0	0	0	-0.00173840483971907	0	0	-0.00173840483971907	0	-0.00173840483971907	0	0	0	0	0	0	0	0	0	0	0	0	-0.00347680967943815	0	0	0	0	0	0	0	0	0	-0.00173840483971907	0	0	0	0	0	0	0	0	0
1377	0	0	0	0	0	0	0	0	0	0	0	0	0	0	0	-0.00992555831265509	0	0	0	0	0	-0.0198511166253102	0	0	0	0	0	0	0	-0.00992555831265509	0	0	0	0	0	0	0	0	0	0	0	0	0	0	0	0	0	0	0
1378	0	0	0	0	0	-0.00541565123206066	0	0	0	0	0	0	0	0	0	0	0	0	0	0	0	0	0	0	0	0	0	0	0	0	0	0	0	0	0	0	0	-0.00541565123206066	0	0	0	0	0	0	0.0233100233100233	0	0	0	0
1379	0	-0.0044907490569427	0	0	0	0	0	0	0	0	0	0	0	0	0	0	0	0	0	0	0	0	0	0	0	0	0	0	0	0	0	-0.0044907490569427	0	0	0	0	0	0	0	0	0	0	0	0	0	0	0	0	0
1380	0	0	0	0	0	0	0	0	0	0	0	0	0	0	0	0	0	0	0	0	0	0	0	0	0	0	0	0	0	0	0	0	0	0	0	0	0	0	0	0	0	0	0	0	0	0	0	0	0
1381	0	0	0	0	0	0	0	0	0	0	0	0	0	0	0	0	0	0	0	0	0	0	0	0	0	0	0	0	0	0	0	0	0	0	0	0	0	0	0	0	0	0	0	0	0	0	0	0	0
1382	0	0	0	0	0	0	0	0	0	0	0	0	0	0	0	0	0	0	0	0	0	0	0	0	0	0	0	0	0	0	0	0	0	0	0	0	0	0	0	0	0	0	0	0	0	0	0	0	0
1383	0	0	0	0	0	0	0	0	0	0	0	0	0	0	0	0	0.00455208292511108	-0.00286270468338486	0.011966870533607	0	0	0	-0.00286270468338486	0	0	0	0	-0.00572540936676972	0	-0.00286270468338486	0	0	0	0	0	-0.00286270468338486	-0.00572540936676972	0.0102774922918808	0	0	0	0	-0.00286270468338486	0	0	0	0	0	0
1384	0	0	0	0	0	0	0	0	0	0	0	0	0	0	0	0	0.0722605991816813	0	0	-0.0433463372345037	0	0	0	0	0	0	0	0	0	0	-0.0866926744690074	0	0	0	0	0	0	0	0	0	0	0	0	0	-0.0866926744690074	0	0	0	0
1385	0	0	0	0	0	0	0	0	0	0	0	0	0	0	0	0	0	0	0	0	0	0	0	0	0	0	0	0	0	0	0	0	0	0	0	0	0	0	0	0	0	0	0	0	0	0	0	0	0
1386	0	0	0	0	0	0	0	0	0	0	0	0	0	0	0	0	0	0	0	0	-0.0142694063926941	-0.0570776255707763	-0.0142694063926941	0	0	0	0	0	0	0	0	0	0	0	0	0	0	0	0	0	0	0	0	0	0	0	0	0	0
1387	0	0	0	0	0	0	0	0	0	0	0	0	0	0	0	0	-0.0525486074619023	0	0	0	-0.0175162024873008	0	0	0	0.0888888888888889	0	0	0	0	0	0	0	0	0	0	0	0	0	0	-0.0175162024873008	0	0	0	0	0	0	0	0	0
1388	0	0	0	0	0	0	0	0	0	0	0	0	0	0	0	0	0	0	0	0	0	0	0	0	0	0	0	0	0	0	0	0	0	0	0	0	0	0	0	0	0	0	0	0	0	0	0	0	0
1389	0	0	0	0	0	-0.00320965464116061	0	0	0	0	0.00654793085385018	0	0	-0.00962896392348183	0	0	0	0	0	-0.00320965464116061	0	0	0	0	-0.00962896392348183	0	0	0	0	0	0	0	0	-0.0318393032685482	0	-0.0256772371292849	0	0	0	0	0	0	0	0	0	0	0	0	0
1390	0	0	0	0	0	0	0	0	0	0	0	0	0	0	0	0	0	0	0	0	0	0	0	0	0	0	0	0	0	0	0	0	0	0	0	0	0	0	0	0	0	0	0	0	0	0	0	0	0
1391	0	0	0	0	0	0	0	0	0	0	0	0	0	0	0	0	-0.00296142740801066	0	0	0	0	0	0	0	0	0	0	0	0	0	0	0	0	0	0	0	0	-0.00148071370400533	0	-0.00148071370400533	0	0.0062015503875969	0	0	0	0	0	0	0
1392	0	-0.0171880371261602	0	-0.0171880371261602	0.0491159135559921	0	0	0	0.0491159135559921	0	0	0.0491159135559921	0	0	0	0	-0.0171880371261602	0	0	0	-0.0171880371261602	0	0	0	0	0	-0.0171880371261602	0	0	0	0	0	0	0	0	0	0	0	0	0	0	-0.0171880371261602	0	0	0	0	0	0	0
1393	0	0	-0.00818815331010461	0	0	0.13292682926829	0	0.0571428571428571	0	0.331881533101045	0	0	0	-0.0735191637630659	-0.076306620209059	0	-0.0217770034843206	0	0.1273519163763	0.141463414634147	0	-0.0653310104529617	0.062543554006968	2.24355400696864	-0.032752613240418	0.0925087108013934	0.013588850174216	0	0	1.59982578397213	0.086933797909408	-0.0871080139372822	-4.1095818815331	0.097909407665506	0.111498257839722	-0.340418118466899	-0.329442508710802	0	0	-0.0653310104529617	0	-0.77891986062718	-0.0217770034843206	0	-0.318641114982578	0	0	-0.152439024390244	0
1394	0	0	0	0	0	0	0	0	0	0	0	0	0	0	0	0	0	0	0	0	0	0	0	0	0	0	0	0	0	0	0	0	0	0	0	0	0	0	0	0	0	0	0.00918357975939021	0	0	0	0	0	0
1395	0	0	0	0	0	0	0	0	0	0	0	0	0	0	0	0	0	0	0	0	0	0	0	0	0	0	0	0	0	0	0	0	0	0	-0.0382116927779901	0	0	0	0	0	-0.11463507833397	0	0	-0.0382116927779901	-0.0764233855559801	0	0	0	0
1396	0	0	0	0	0	0	0	0	0	0	0	0	0	0	0	0	0	0	0	0	0	0	0	0	0	0	0	0	0	0	0	0	0	0	0	0	0	0	0	0	0	0	0	0	0	0	0	0	0
1397	-0.0116904372223521	0	0	0	0	0	0	0	-0.0116904372223521	0	0	0	0	0	0	0	0	0	0	0	0	0	0	0	0	0	0	0	0	0	0	0	0	0	0	0	0	-0.0116904372223521	0	0	0	0	0	0	0	-0.0116904372223521	0	0	0
1398	0	0	0	-0.0123107226394189	0	0	-0.0123107226394189	0	-0.0123107226394189	0	0.0603638520829494	-0.0123107226394189	0	0	0.176720836600357	0	0	0	0	0	0	0	-0.0492428905576757	0	0	0	0	0	0	-0.0123107226394189	0	-0.0246214452788379	0	0	0	0	0	0	0	-0.0683038550738765	0	-0.0246214452788379	0	-0.0492428905576757	0	0	-0.0123107226394189	0	-0.0492428905576757
1399	-0.0153350713080816	0	0	0.0547882718557361	-0.0613402852323263	-0.0306701426161632	0	-0.0613402852323263	-0.0306701426161632	-0.0460052139242447	-0.0766753565404079	-0.0306701426161632	0	-0.0460052139242447	0	0	0	0	0	0	0.0438212094653812	0	-0.0306701426161632	0	-0.0613402852323263	-0.0153350713080816	0	0.131463628396144	0	0	0	0	0	0	0	0	0	0	0	0	0	0	0	0	0	0	0	0	0
1400	0	0	0	0	0	0	0	0	0	0	0	0	0	0	0	0	0	0	0	0	0	0	0	0	0	0	0	0	0	0	0	0	0	0	0	0	0	0	0	0	0	0	0	0	0	0	0	0	0
1401	0	-0.0674763832658569	0	0	0	0	0	0	0	0	0	0	0	0	0	0	0	0	0	0	0	0	0	0	0	0	0	0	0	0	0	0	0	0	0	0	0	0	0	0	-0.0674763832658569	0	0	0	0	0	0	0	0
1402	0	0	0	0	0	0	0	0	0	0	0	0	0	0	0	0	0	0	0	0	0	0	0	0	0	0	0	0	0	0	0	0	0	0	0	0	0	0	0	0	0	0	0	0	0	0	0	0	0
1403	0	0	0	0	0	0	0	0	0	0	0	0	0	0	0	0	0	0	0	0	0	0	0	0	0	0	0	0	0	0	0	0	0	0	0	0	0	0	0	0	0	0	0	0	0	0	0	0	0
1404	0	-0.133650140631162	-0.0128024580719498	0	0	0	0	0.206390667399818	0	0	0.0839916465919846	0	0	0	0	-0.031230476055564	0.0611995104039168	0.139565597084236	0	-0.0284176960997319	0	-0.0384073742158494	0	0	0	0.048397052331967	-0.0256049161438996	0	0	-0.0256049161438996	0	0	-0.0512098322877993	-0.0256049161438996	0	-0.088065868255028	-0.0128024580719498	0	-0.0028127799558323	0	0	0	0	0	0	0.0611995104039168	0	0	0
1405	0	0	0	0	0	0	0	0	0	0	0	0	0	0	0	0	0	0	0	0	0	-0.0540832882639264	0	-0.0199076425933741	0	0	0	-0.0216333153055706	0	0	0	0	0	0	0	0	0	-0.0108166576527853	0	0	0	0	0	0	0	0	0	0	0
1406	0	0	0	0	0	0	0	0	0	0	0	0	0	0	0	0	0	0	0	0	0	0	0	0	0	0	0	0	0	0	0	0	0	0	0	0	0	0	0	0	0	0	0	0	0	0	0	0	0
1407	0	0	0	0	0	0	0	0	0	0	0	0	0	0	0	0	0	0	-0.00629207827345372	0	-0.0251683130938149	0	0	0	0	0	0	0	0	0	0	0	0	0	-0.00629207827345372	0	0	0	0	0	0	0	0	0	0	0	0	0	0
1408	0	0	0	0	0	0	0	0	0	0	0	0	0	0	0	0	0	0	0	0	0	0	0	0	0	0	0	0	0	0	0	0	0	0	0	0	0	0	0	0	0	0	0	0	0	0	0	0	0
1409	-0.0797766254487435	-0.0398883127243718	0	-0.119664938173115	0	0	-0.0398883127243718	-0.082947335292388	0	-0.021529511284008	-0.0797766254487435	0	0	-0.398883127243718	-0.06141782400838	-0.478659752692461	0	0	-0.119664938173115	0	-0.101306136732752	-0.239329876346231	-0.518548065416833	-1.65695033298325	-1.10802608437298	-0.199441563621859	0	-0.0398883127243718	0	-0.199441563621859	0	-0.438771439968089	0	0	0	-0.982019726512579	0	0	0	0	0	0	0	-0.423583348371371	0.098135426889107	-0.0398883127243718	0	-0.540077576700841	0
1410	0	0	0	0	0	0	0	0	0	0	0	0	0	0	0	0	0	0	0	0	0	0	0	0	0	0	0	0	0	0	0	0	0	0	0	0	0	0	0	0	0	0	0	0	0	0	0	0	0
1411	0	0	0	0	0	0	0	0	-0.0934288383681096	0	0	0	-0.0311429461227032	0	0	0	0	0	0	0	0	0	0	0	0	0	0	0	0	0	0	0	0	0	0	0	0	0	0	0	0	0	0	0	0	0	0	0	0
1412	0	0	0	0	0	0	0	0	0	0	0	0	0	0	0	0	0	0	0	0	0	0	0	0	0	0	0	0	0	0	0	0	0	0	0	0	0	0	0	0	0	0	0	0	0	0	0	0	0
1413	-0.00171839021204935	0	0	-0.0034367804240987	-0.00171839021204935	0	0	0.00905551027800417	0	-0.00171839021204935	0	-0.00171839021204935	0.0181110205560083	0	0	0	0	-0.00171839021204935	0	0.00905551027800417	-0.00171839021204935	0	0	0	0	-0.00171839021204935	0	0	0	0	-0.00171839021204935	0	0	0	0	-0.00171839021204935	-0.00515517063614806	-0.00171839021204935	-0.0034367804240987	0	0	0	0	-0.00171839021204935	0	0	0	0	0
1414	4.0984576031305	0.510911445490889	0.57786758721338	0.146902576809119	3.6406499957902	-0.15624436185184	0.77528797154966	-0.266621761948864	0.29095851525758	0.360560827850548	0	0.0367256442022797	-0.0600600600600601	-1.75515301683526	-0.29200094620656	-0.31838246791518	0.212034464370913	-0.016638801685531	-0.045045045045045	-0.0600600600600601	-0.0750750750750751	0.128639988453073	-0.0984094909328553	0.990950897492951	0.35426614865867	0.00344804083121902	0.240440707730428	-0.855855855855856	-1.72774911092668	-0.49551554224452	-0.285285285285285	-0.045045045045045	0.0517406592172947	-0.435435435435435	0.0517406592172947	-0.045045045045045	-7.12140712140716	-0.100033277603371	-0.225225225225225	-0.27981252280318	0.140206962636869	0.103481318434589	1.28742226873068	0.185252007681914	0	0	0	-0.015015015015015	0.00507182750173402
1415	0	0	0	0	0	0	0	0	0	0	0	-0.02211900022119	0	0	0	0	0	-0.0755308603905187	0	0	0	0	0	0	0	0	0	0	0	0	0	0	0	0	0	0	0	0	0	0	0	0	0	0	0	0	0	0	0
1416	0	0	0	-0.0041576584067853	0	0	0	0	0	0	0	0	0	0	0	0	0	0	0	0	0	0	0	0	0	-0.0145434385224153	0	0	0.00935891436593355	0	-0.0041576584067853	0.00935891436593355	-0.0041576584067853	0	0	0.0114461094706595	0	0	-0.00311406085442235	0	0	0	0	0	0	0	0	0	0
1417	0	0	0	0	0	0	0	0	0	0	0	0	0	0	0	0	0	0	0	0	0	0	0	0	0	0	0	0	0	0	0	0	0	0	0	0	0	0	0	0	0	0	0	0	0	0	0	0	0
1418	0	0	0	0	0	0	0	0	0	0	0	0	0	0	0	0	0	0	0	0	0	0	0	0	0	0	0	-0.00446647907454554	0	0	0	0	0	0	0	0	-0.00446647907454554	0	0	0	0.00846381718154888	0	0	0	0	0	0	0	0
1419	0	0	0	0	0	0	0	0	0	0	0	0	0	0	0	0	0	0	-0.000572301740369592	0	0	0	0	0	0	0	0	0	0	0	0	0	0	0	0	0	0	0	0	0	0	0	0	0	0	0	0	0	0
1420	0	0	0	0	0	0	0	0	0	0	0	0	0	0	0	0	0	0	0	0	0	0	0	0	0	0	0	0	0	0	0	0	0	0	0	0	0	0	0	-0.00198878326240006	-0.00795513304960025	0	0	-0.00397756652480013	0	0	0	0	-0.0030259516572934
1421	0	0	0	0	0	0	0	0	0	0	0	0	0	0	0	0	0	0	0	0	0	0	0	0	0	0	0	0	0	0	0	0	0	0	0	0	0	0	0	0	0	0	0	0	0	0	0	0	0
1422	0	0	0	0	0	0	0	0	0	0	0	0	-0.0424929178470255	0	0	0	0	0	0	0	0	0	0	0	0	0	0	0	0	0	0	0	0	0	0	0	0	0	0	0	0	0	0	0	0	0	0	0	0
1423	0	0	0	0	0	0	0	0	0	0	0	0	0	0	0	0	0	0	0	0	0	0	0	0	0	0	0	0	0	0	0	0	0	0	0	0	0	0	0	0	0	0	0	0	0	0	0	0	0
1424	-0.0237699072973615	0	0	0	-0.0713097218920846	-0.0950796291894462	0	-0.0713097218920846	0	-0.0237699072973615	-0.0475398145947231	0	-0.0237699072973615	-0.0950796291894462	-0.0475398145947231	0	-0.0713097218920846	-0.0475398145947231	-0.0237699072973615	-0.232939215146455	-0.166389351081531	-0.237699072973615	0.104599344843767	-0.118849536486808	-0.0237699072973615	0.0522996724218834	0	0.00475985782716	0.247218788627936	-0.0237699072973615	-0.0475398145947231	-0.0713097218920846	0	-0.0237699072973615	0	-0.0237699072973615	0	0	-0.0237699072973615	0	0	-0.0237699072973615	0	-0.0237699072973615	0	0	-0.0475398145947231	-0.0713097218920846	-0.522937960541954
1425	0.6047921302545	-0.0960614793467819	-0.192122958693564	0	0.158227848101266	0	0	-0.048030739673391	-0.61299991488224	0.158227848101266	-0.048030739673391	-0.71179732243826	-0.144092219020173	0	0.632911392405063	0	-0.144092219020173	0	-0.355974659224942	-0.240153698366955	0	0	-0.562233246999599	0	0	0.378622064957015	0	0	0	0	0	0	-0.192122958693564	0	0	0.172363477182359	0	0	0	0	0.028271258162186	0	0	0	0	0	0	0	0
1426	0	0	0	0	0	0	0	-0.0249045326249377	0	0	0	0	0	0	0	0	0	0	0	0	0	0	0	0	0	0	0	0	0	0	0	0	0	0	0	0	0	0	0	0	0	0	-0.00830151087497925	0	0	0	0	0	0
1427	0	0.0635887864148734	0	0	-0.0006535332622289	0	0	0.00790775247296984	0	0	-0.00823451910408432	0	0	0	0	0	0	0	-0.0370553359683794	0	0	0	0	0	0	0	0	0	0	0	-0.00411725955204216	0	0.012025012025012	-0.00411725955204216	0	0	0	0	0	0	0	0	0	0	0	0	0	0	0
1428	0	0	0	0	0	0	0	0	0	0	0	0	0	-0.0373831775700935	0	0	0	0	0	0	0	0	0	0	0	0	0	-0.0373831775700935	0	0	0	0	0	0	0	0	0	0	0	0	0	0	0	0	0	0	0	0	0
1429	0	0	0	0	0	0	0	0	0	0	0	0	0	0	0	0	0	0	0	0	0	0	0	0	0	0	0	0	0	0	0	0	0	0	0	0	0	0	0	0	0	0	0	0	0	0	0	0	0
1430	0	0	0	0	0	0	0	0	0	0	0	0	0	0	0	0	0	0	0	0	0	0	0	0	0	0	0	0	0	0	0	0	0	0	0	0	0	0	0	0	0	0	0	0	0	0	0	0	0
1431	0	0	0	0	0	0	0	0	0	0	0	0	0	0	0	0	0	0	0	0	0	0	0	0	0	0	0	0	0	0	0	0	0	0	0	0	0	0	0	0	0	0	0	0	0	0	0	0	0
1432	0	0	0	0	0	0	0	0	0	0	0	0	0	0	0	0.166034521304069	0	0	0	0	0	-0.0161890885543144	0	0	0	-0.0161890885543144	0	0	0	0	0	0	0	0	0	0	0	0	0	0	-0.18736300305023	0	-0.0323781771086288	0	0	0	0	0	0
1433	0	0	0	0	0	0	0	0	0	0	0	0	0	0	0	0	0	0	0	0	0	0	0	0	0	0	0	0	0	0	0	0	0	0	0	0	0	0	0	0	0	0	0	0	0	0	0	0	0
1434	0	0	0	0	0	0	0	0	0	0	0	0	0	0	0	0	0	0	0	0	0	0	-0.00397180021844901	0	0	0	-0.00198590010922451	0	0	0	0	0	0	0	0	0	0	0	0	0	0	0	0	0	0	0	0	0	0
1435	0	0	0	0	0	0	0	0	0	0	0	0	0	0	0	-0.0619578686493185	0	0	0	0	0	0	0	0	-0.0619578686493185	0	0	0	0	0	0	0	0	0	-0.0619578686493185	0	-0.0619578686493185	0	0	0	0	-0.123915737298637	0	0	0	0	-0.185873605947955	0	0
1436	-0.0337495781302734	0	0	-0.0674991562605467	0	-0.0337495781302734	0	0	0	-0.0337495781302734	0	0.121802679658953	-0.134998312521093	0	0	0.0880531015286796	0	-0.0337495781302734	0	0	0	0	0	0	0	-0.0337495781302734	0	0	0	0	0.243605359317905	0	-0.0337495781302734	-0.134998312521093	0	0.020553945268133	-0.0674991562605467	-0.0337495781302734	0	0	0	-0.0337495781302734	0	0	0	0	-0.0337495781302734	0	0
1437	0	0	0	0	0	0	0	0	0	0	0	0	0	0	0	0	0	0	0	0	0	0	0	0	0	0	0	0	0	0	0	0	0	0	0	0	0	0	0	0	0	0	0	0	0	0	0	0	0
1438	0	0	0	0	0	0	0	0	0	0	0	0	0	0	0	0	0	0	0	0	0	0	0	0	0	0	0	0	0	0	0	0	0	0	0	0	0	0	0	0	0	0	0	0	0	0	0	0	0
1439	0	0	0	0	0	0	0	0	0	0	0	0	0	0	0	0	0	0	0	0	0	0	0	0	0	0	0	0	0	0	0	0	0	0	0	0	0	0	0	0	0	0	0	0	0	0	0	0	0
1440	-0.0193600132754377	0	-0.00651757052939216	0	0.0025730178694665	-0.0165942970932323	-0.0276571618220538	-0.058080039826313	0.003559156034448	-0.0142139775365045	-0.0248914456398484	-0.0213322896054005	-0.0369404485336514	-0.0165942970932323	-0.004930690824907	-0.0663771883729292	-0.0489894514274543	-0.121090770477533	-0.0770320098749861	0.0094986316256236	-0.064790308668444	-0.0918467289509943	-0.0306155763169981	0.0102920714778662	0.00177957801722398	-0.0110628647288215	0	-0.00829714854661615	-0.00276571618220538	-0.00829714854661615	-0.00928328671159756	0.017195038632736	-0.0276571618220538	0.0355689137431923	0.0053387340516719	0.0071183120688959	-0.0175804352582137	-0.0276571618220538	-0.0102694248765789	-0.00651757052939216	-0.00829714854661615	0.003559156034448	0.00731101038163474	-0.008489846859355	-0.0175804352582137	-0.00829714854661615	0.0154154606155121	-0.0185665734231951	-0.0304228780042592
1441	0	0	0	0	0	0	0	0	0	0	0	0	0	0	0	0	0	0	0	0	0	0	0	0	0	0	0	0	0	0	0	0	0	0	0	0	0	0	0	0	0	0	0	0	0	0	0	0	0
1442	0	0	0	0	0	0	-0.014801657785672	0	0	0	0	0	0	0	0	0	0	0	0	0	0	0	0	0	0	0	0	0	0	0	0	0	0	0	0	0	0	0	0	0	0	0	0	0	0	0	0	0	0
1443	-0.00225970827166213	0	0	0	0	-0.00451941654332426	0	0	0	0.00599011738428286	0	0	0	-0.00112985413583106	0	-0.0235565134998885	0	0.00355998576005696	0	0	0	0	0	0	0	0	0	0	0	0	0	0	0	0	0	0	0	0	0	0	0	0	0	0	0	0	0	0	0
1444	0	0	0	0	0	0	0	0	0	0	0	0	0	0	0	0	0	0	0	0	0	0	0	0	0	0	0	0	0	0	0	0	0	0	0	0	0	0	0	0	0	0	0	0	0	0	0	0	0
1445	0	0	0	0	-0.0125667609173735	0	-0.056550424128181	0	-0.0268601117209159	0	0	-0.0628338045868677	0	-0.0502670436694942	0.0266524520255864	0.0485404537833252	0	-0.0361813525612813	0.0470215235924859	0	0	0	-0.0801650157720886	0	0	0	0	0.0203690715668996	0	0	0	0	0	0	0	0	0	0	-0.355114825763467	-0.00628338045868677	-0.0125667609173735	0.133054600432602	0	0	-0.0377002827521206	-0.00628338045868677	0	-0.0424647330199681	-0.0879673264216148
1446	-0.0300980633833471	0	0	-0.0077435341489856	0	0	0	0	0.275255605356509	-0.0077435341489856	0	0	0	0	-0.0077435341489856	0	0	0	0	0	0	0.0473372781065089	-0.0077435341489856	-0.003652748771344	0	0.0118343195266272	0	0	0.0236686390532544	0	-0.007305497542688	0	0	-0.0154870682979712	0.0514280634841505	0	-0.065311441277894	0	0	-0.0077435341489856	-0.0542047390428992	-1.56317670011812	-0.0537667024366016	0	0	0	0	0	-0.0154870682979712
1447	0	0	0	-0.264519782195037	0	0	-0.179748352306771	0	0	0	0	0	0	-0.0599161174355902	0	-0.0599161174355902	0	-0.179748352306771	0	0	0	-0.0599161174355902	0	0	0	0	0	0	0	0	0	0	0	0	0	-0.179748352306771	0	0	0	0	0	0	0	0	0	0	0	0	-0.11983223487118
1448	0	-0.00517794884186544	0	0	0.00518268981601451	0	0	0	0	0	0	0	-0.00172598294728848	0	0	0	0	0	0	0	0	0	-0.00517794884186544	-0.00345196589457696	0	-0.00172598294728848	0	-0.00172598294728848	0	0	-0.00172598294728848	0	0	-0.00690393178915392	0	0	0.00345670686872603	0	0	0	0	-0.00172598294728848	0	0	0	0	0	0	0
1449	-0.00294031167303734	0	0	0	0	0	0	-0.00294031167303734	0	0	0	0	0	0	0	0	0	-0.00588062334607468	0	0	0	0	0	0	0	0	-0.00882093501911203	0	0	-0.00588062334607468	0	0	-0.075452921086558	-0.00294031167303734	-0.0014475380544184	0	0	0	0	-0.0594847669237554	-0.0294031167303734	0	0	-0.168231063261936	0	0	-0.00882093501911203	0	0
1450	0	0	0	0	0	0	-0.00522739153162572	0	0	0	0	0	0	0	0	0	0	0	0	0	0	0	0	0	0	0	0	0	0	0	0	0	0	0	0	0	0	0	0	0	0	0	0	0	0	0	0	0	0
1451	0	0	0	0	0	0	0	0	0	0	0	0	0	0	0	0	0	0	0	0	0	-0.0150738619234248	0	0	0	0	0	0	0	0	0	0	0	0	0	0	-0.0150738619234248	0	0	-0.0301477238468496	0	0	0	0	0	0	0	0	0
1452	0	0	0	0	0	0	0	0	0	0	0	0	0	0	0	0	0	0	0	0	0	0	-0.0769230769230769	0	0	-0.0769230769230769	0	0	0	0	0	0	0	0	0	0	0	0	0	0	0	0	0	0	0	0	0	0	0
1453	-0.0294117647058824	-0.00735294117647059	0	0	0	0	0	0	0	0	0	0	0	0	0	0	0	0	0	0	0	0	0	0	0	0	0	0	0	0.014883167137967	0	0	0	0	0	0	-0.00735294117647059	0	0	0	-0.00735294117647059	0	0	0	0	0	0	0	0
1454	0	0	0	0	0	0	0	0	0	0	0	0	0	0	0	0	0	0	0	0	0	0	0	0	0	0	0	0	0	0	0	0	0	0	0	0	0	0	0	0	0	0	0	0	0	0	0	0	0
1455	0	0	0	0	-0.00368320733694902	-0.000920801834237254	0	-0.000920801834237254	0	0	0	0	0	0	0	0	0	0	0	0.00155118122450246	-0.00184160366847451	0	0	0	0	0	0	0	0	0	0	0	0	0	0	0	0	0	0	0	0	0	0	0	0	0	0	0	0
1456	0	0	0	0	0	0	0	0	0	0	0	0	0	0.00545315737812193	0	0	0	0	0	0	0	0	0	0	0	0	-0.00410399523936552	0	0	0	0	0	0	0	0	-0.00410399523936552	0	0	0	0	0	0	0	0	0	0	0	0	0
1457	0	0	0	0	0	0	0	0	0	0	0	0	0	0	0	0	0	0	0	0	0	0	0	0	0	0	0	0	0	0	0	0	0	0	0	0	0	0	0	0	0	0	0	0	0	0	0	0	0
1458	0	0	0	0	0	0	0	0	0	0	0	0	0	-0.00717257208434945	0	0	-0.00655727791044701	-0.00717257208434945	0	0.0245098039215686	0.0418470357587879	0	0	0.0245098039215686	0	0	0	0	0.0245098039215686	0	-0.00717257208434945	0	-0.032870772753227	0	0	-0.0310670818320155	0	0	0	0	0	-0.00717257208434945	0	0	0	0	0	0	0
1459	0	0	0	0	0	0	0	0	0	0	0	0	0	0	0	0	0	0	0	0	0	0	0	0	0	0	0	0	0	0	0	0	0	0	0	0	0	0	0	0	0	0	0	0	0	0	0	0	0
1460	0	0	0	0	0	0	0	0	0	0	0	0	0	0	0	0	0	0	0	0	0	0	0	0	0	0	0	0	0	0	0	0	0	0	0	0	0	0	0	0	0	0	0	-0.0163786749651953	0	0	0	0	0
1461	0	-0.00871915598570058	0	0	-0.0174383119714012	0	0	0	0	0	0	0	0	0	-0.0610340918999041	0	-0.0261574679571018	0	-0.0174383119714012	0	-0.00871915598570058	0	0	0	0	-0.00871915598570058	0	0	0	0	0	0	0	0	0	0	0	0	0	0	0	0	0	0	0	0	0	0	0
1462	0	0	0	0	0	0	0	0	0	0	0	0	0	0	0	0	0	0	0	0	0	0	0	0	0	0	0	0	0	0	0	0	0	0	0	0	0	0	0	0	0.072463768115942	0	0	0	0	0	-0.114600045840018	0	0.030327490391866
1463	0.0115108903218914	-0.0239721922569819	0.0230217806437828	0	-0.0479443845139638	0.0055178422576459	-0.0419513364497183	0.0055178422576459	-0.0239721922569819	-0.011986096128491	0.0175039383861369	-0.00599304806424548	0.0175039383861369	0	-0.00599304806424548	0.0175039383861369	0	0	0	-0.00599304806424548	0.0175039383861369	0	-0.0239721922569819	0	0	0.0115108903218914	0	0	-0.0239721922569819	0.0350078767722738	-0.011986096128491	0.0175039383861369	-0.00599304806424548	-0.011986096128491	-0.0239721922569819	0	-0.00599304806424548	0	0	-0.00599304806424548	0.0350078767722738	0.0175039383861369	-0.0179791441927364	0	0.0110356845152919	0	-0.011986096128491	0	-0.00599304806424548
1464	0	0	0	0	0	0	0	0	0	0	0	-0.0154918667699458	0	0	0	0	0	0	-0.0154918667699458	0	0	-0.0154918667699458	0	0	0	0	0	0	0	0	0	0	0	0	0	0	0	0	0	0	0	0	0	0	0	0	-0.0154918667699458	0	0
1465	0	0	0	0	0	0	0	-0.0101317122593718	0	0	0	0	0	0	0	0	0	0	0	0	0	0	0	0	0	0	0	0	0	0	0	0	0	0	0	0	0	0	0	0	0	0	0	0	0	0	0	0	0
1466	-0.0384837406195882	0	-0.0384837406195882	0	-0.0192418703097941	-0.0384837406195882	0.0270201517824821	0	-0.0962093515489706	0	0	-0.0384837406195882	-0.0962093515489706	-0.0192418703097941	0	0	0.0847457627118644	0	-0.0384837406195882	0	0	-0.0962093515489706	-0.0577256109293823	-0.0192418703097941	0.007778281472688	-0.0577256109293823	-0.0384837406195882	0	-0.0192418703097941	0.0462620220922762	-0.0962093515489706	-0.0384837406195882	0	0.0847457627118644	-0.0577256109293823	-0.0192418703097941	0	0	0	-0.0384837406195882	-0.0192418703097941	0	-0.0384837406195882	0	0	-0.0192418703097941	0	0	0
1467	0	0	0	0	0	0	0	0	0	0	0	0	0	0	0	0	0	0	0	0	0	0	0	0	0	0	0	0	0	0	0	0	0	0	0	0	0	0	0	0	0	0	0	0	0	0	0	0	0
1468	0.0182071412505333	0	0	0	0	-0.0336398295581969	0.0182071412505333	0.0910357062526672	0	0	0	0	0.0069938647311344	0	0.064389741425604	-0.0154326883076636	0	0	0	0	0	0	0	0	0	0	0	0	0	0	0	0	0	0	0	0	0	0	0	0	0	0	0	0	0	0	0	0	0
1469	0	0	0	0	0	0	0	0	0	0	0.118764845605701	0	0	0	0.237529691211401	0	0	0	0	0	0	0	0	-0.0870322019147084	0	0	0	0	0	0	0	0	0	0	0	0	0	0	0	0	0	0	0	0	0	0	0	0	0
1470	0	0	0	0	0	0	0	0	0	0	0	0	0	0	0	0	0	0	0	0	0	0	0	0	0	0	0	0	0	0	0	0	0	0	0	0	0	0	0	0	0	0	0	0	0	0	0	0	0
1471	0	0	0	0	0	0	0	0	0	0	0	0	0	0	0	0	0	0	0	0	0	0	0	0	0	0	0	0	0	0	0	0	0	0	0	0	0	0	0	0	0	0	0	0	0	0	0	0	0
1472	0	0	0	0	0	0	0	0	0	0	0	0	0	0	0	0	0	0	0	0	0	0	0	0	0	0	0	0	0	0	0	0	0	0	0	0	0	0	0	0	0	0	0	0	0	0	0	0	0
1473	0	0	0	0	0	0	0	0	0	0	0	0	0	0	0	0	0	0	0	0	0	0	0	0	0	0	0	0	0	0	0	0	0	0	0	0	0	0	0	0	0	0	0	0	0	0	0	0	0
1474	0	0	0	0	0	0	0	0	0	0	0	0	0	0	0	0	0	0	0	0	0	0	0	0	0	0	0	0	0	0	0	0	0	0	0	0	0	0	0	0	0	0	0	0	0	0	0	0	0
1475	0	0	0	0	0	0	0	0	0	0	0	0	-0.0142247510668563	0	0	0	-0.00711237553342817	0	0	0	0	0	0	0	0	0	0	0	0	0	0	0	0	0	0	0	0	0	0	0	0	0	0	0	0	0	0	0	0
1476	0	0	0	0	0	0	0	0	0	0	0	0	0	0	0	0	0	0	0	0	0	0	0	0	0	0	0	0	0	0	0	0	0	0	0	0	0	0	0	0	0	0	0	0	0	0	0	0	0
1477	0	0	0	0	0	0	-0.0212426978226235	0	0	0	0	0	-0.0106213489113117	0	-0.0106213489113117	0	0.0381825124093165	0	0.0996233050807073	-0.0212426978226235	0	0	-0.0212426978226235	0	0	0	-0.0106213489113117	0	0	0	0	0	0	0	0	0	0	0	0	0	0	0.0381825124093165	0	0	0	0	0	0	0
1478	0	0	0	0	0	0	0	0	0	0	0	0	0	0	0	0	0	0	0	0	0	0	0	0	0	0	0	0	0	0	0	0	0	0	0	0	0	0	0	0	0	0	0	0	0	0	0	0	0
1479	0	0	0	0	0	0	0	0	0	0	0	0	0	0	0	0	0	0	0	0	0	0	0.0434593654932638	0	0	0	0	0	0	0	0	0	0	0	0	0	0	0	0	-0.0267952840300107	0	0	0	0	0	0	0	0	0
1480	0	0	0	0	0	0	0	0	0	0	0	0	0	0	0	0	0	0	0	0	0	0	0	0	0	0	0	0	0	-0.0356760613628255	0	0	0	-0.0713521227256511	0	0	0	0	0	0	0	0	0	0	0	0	0	0	0
1481	0	0	0	0	0	0	0	0	0	0.0992063492063492	0	0	0	0	0	0	0	0	0	0	0	0	0	0	0	0	0	0	0	0	0	0	0	0	0	0	0	0	0	0	0	0	0	0	0	0	0	0	-0.0326370757180157
1482	0	0	0	0	0	0	0	0	0	0	0	0	0	0	0	0	0	0	0	0	0	0	0	0	0	0	0	0	0	0	0	0	0	0	0	0	0	0	0	0	0	0	0	0	0	0	0	0	0
1483	0	0	0	0	0	-0.0171732783788425	0	0	0	0	0	0	0	0	0	0	0	0	0	0	0	0	0	0	0	0	0	0	0	0	0	0	0	0	0	0	0	0	0	0	0	0	0	0	0	0	0	0	0
1484	0	0	0	0	0	0	0	0	0	0	0	0	0	0	0	0	0	0	0	0	0	0	0	0	0	0	0	0	0	0	0	0	0	0	0	0	-0.00728544368352033	0	0	0	0	0	0	0	0	0	0	0	0
1485	-0.0170125893160939	0	0	0	0	0	0	0	0	0	0	0	0	0	0	0	0	0	0	0	0	0	0	0	0	0	0.05248396951302	0	0	0	-0.126871319088336	0	0	0.137546916093489	-0.0510377679482817	0	0	-0.0170125893160939	0	0	0	0	0	-0.0928461404561477	-0.0340251786321878	0	0	0	0
1486	0	0	0	0	0	0	0	0	0	0	0	0	0	0	0	0	0	0	0	0	0	0	0	0	0	0	0	0	0	0	0	0	0	-0.0560538116591928	0	0	0	0	0	0	0	0	0	0	0	0	0	0	-0.112107623318386
1487	0	-0.00301340967304505	0	0	0	-0.00301340967304505	0	0	0	0	0.0228571428571429	0	0	0	0	0	0	0	0	-0.00301340967304505	0	0	-0.0060268193460901	0	0	0	0	0	0	0	0	0	0	0	0	0	0	0	0	-0.00301340967304505	0	0	0	0	0	0	0	0	0
1488	0	0	0	0	0	0	0	0	0	0	0	0	0	0	0	0	0	0	0	0	0	-0.0211954217888936	0	0.0111521501789096	0	-0.0423908435777872	0	0	0	0	-0.0423908435777872	0	0	0	0	0	0	0	-0.0211954217888936	0	0	0	0	0	0	0	0	0	0
1489	0.161812297734628	-0.0254971953085161	-1.85291996521159	-0.139739483025799	-0.101988781234064	-5.60983680144699	0.0809061488673139	-0.0764915859255482	0	-0.390296873169194	0	-0.0254971953085161	-1.36162449315041	0	-0.0210826323667501	-1.69948295978704	0	-0.331463539010709	-6.73513777562138	-0.0764915859255482	0.0809061488673139	0	-0.0764915859255482	-0.0254971953085161	-3.24400238303884	-0.0764915859255482	-0.28533754490889	0.217221251293426	0	-0.449130207327679	0	-0.0254971953085161	-0.305966343702193	0.0299117582502818	0	-0.0254971953085161	0	0	-0.101988781234064	-0.0465798276752661	0	0	0	0.0554089535587978	0	0	0	0	-0.152983171851096
1490	-0.0183016105417277	0	0	-0.0183016105417277	0	0	0	0	0	0	0	0	0	0	0	0	0	0	-0.0100352482313453	0	0	0	0	0.00826636231038241	0	0	-0.0183016105417277	0	0	0	0	0	0	0	0	0.0631711939355654	0.220810145127262	0	-0.0366032210834553	-0.609259805639902	-0.0732064421669107	0	0	-0.266257795815533	0	0	0	0	0
1491	0	0	0	0	0	0	0	0	0	0	0	0	0	0	0	0	0	0	0	0	0	0	0	0	0	0	0	0	0	0	0	0	0	0	0	0	0	0	0	0	0	0	0	0	0	0	0	0	0
1492	0	0	0	0	0	0	0	0	0	0	0	0	0	0	0	0	0	0	0	0	0	0	-0.0351679268507121	0	0	0	0	0	0.122174709835064	0	0	0	0	0	0	0	0	0	0	0	0	0	0	0	0	0	0	0	0
1493	0	0	0	0	0	0	0	0	0	0	0	0	0	0	0	0	0	0	0	0	0	0	0	0	0	0	0	-0.0344115622849277	0	0	0	0	0	-0.0688231245698555	0	-0.0344115622849277	0	0	-0.0344115622849277	0	0	0	0	0	0	0	0.055794344383989	-0.0688231245698555	0
1494	0.0936329588014981	-0.030362835888872	0	0	0	0	0	0	0	0	0	0	0	0	0	0	0	0	0	0	0	0	0	-0.015181417944436	0	0	0	0	0	0	0	0	0	-0.015181417944436	0	0	0	0	0	0	0	0	-0.015181417944436	0	0	0	0	0	0
1495	0	0	0	0	0	0	0	0	0	0	0	0	0	0	0	0	0	0	0	0	0	0	0	0	0	0	0	0	0	0	0	0	0	0	0	0	0	0	0	0	0	0	0	0	0	0	0	0	0
1496	0	-0.0256473417310478	0	0	0	0	0	0	0	0	0	0	0	0	0	0	0	0	0	0	0	0	0	0	0	0	0	0	0	0	0	0	0	0	0	0	0	0	0	0	0	0	0	0	0	0.00533532518807021	0	0	0
1497	0	0	0	0	0	0	0	0	0	0	0	0	0	0	0	0	0	0	0	0	0	0	0	0	0	0	0	0	0	0	0	0	0	0	0	0	0	0	0	0	0	0	0	0	0	0	0	0	0
1498	0	0	0	0	0	0	0	0	0	0	0	0	0	0	0	-0.00718803910293272	0	0	0	0	0	0	0	-0.0215641173087982	-0.0143760782058654	0	0	0	0	0	-0.0324527510338552	0	0	0	0.0357270453733476	-0.00718803910293272	0	0	-0.0108886337250571	-0.0215641173087982	0	0.0034874444808084	0	0	0	0	0	0	0
1499	0	0	0	0	0	0	0	0	0	0	0	0	0	0	0	0	0	0	0	-0.0228284442415249	0	0	0	0	0	0	-0.0114142221207625	0	0	0	0	0	0	0	0	0	0	0	0	0	0	0	0	0	0	0	0	0	0
1500	0	0	0	0	0	0	0	0	0	0	0	0	0	0	0	0	0	0	0	0	0	0	0	0	0	0	0	0	0	0	0	-0.00587941323455919	0	0	0	0	0	0	0	0	0	0	0	0	0	0	0	0	-0.0029397066172796
1501	0	-0.0433275563258232	-0.216637781629116	-0.0433275563258232	0.28169014084507	-0.12998266897747	-0.075792711206581	-0.0433275563258232	-0.259965337954939	0.173432274757732	0.444260014157737	-0.075792711206581	0.032587204335197	-0.379085605487344	-0.736568457538995	0.07591476066102	0.140845070422535	-0.389948006932409	0.216759831083555	-0.075792711206581	-0.173310225303293	-0.129860619523031	-0.476603119584055	-0.12998266897747	-0.292430492835697	-0.259965337954939	-0.12998266897747	-0.671516098323041	-0.162447823858228	-0.693240901213172	0.444260014157737	-0.281446041936189	1.00776234530232	-0.0866551126516465	-0.259965337954939	-0.151585422413162	-0.216637781629116	0.119242316986843	-0.259965337954939	-0.736568457538995	-0.379085605487344	-0.259965337954939	-0.693240901213172	0.065052359215954	0	-0.173310225303293	-0.205775380184051	0	0.530915126809383
1502	0	0	0	0	0	0	0	0	0	0	0	0	0	0	0	0	0	0	0	0	0	0	0	0	0	0	0	0	0	0	0	0	0	0	0	0	0	0	0	0	0	0	0	0	0	0	0	0	0
1503	0	0	0	0	0	0	0	0	-0.00608902149424587	0	0	0	0	0	0	0	0	0	0	0	0	0	0	0	0	0	0	0	0	0	0	0	0	0	0	0	0	0	0	0	0	0	0	0	0	0	0	0	0
1504	0	0	0	0	0	0	0	0	0	0	0	0	0	0	0	0	0	0	0	0	0	0	0	0	0	0	0	0	0	0	0	0	0	0	0	0	0	0	0	0	0	0	0	0	0	0	0	0	0
1505	0	0	0	0	0	0	0	0	0	0	0	0	0	0	0	0	0	0	0	0	0	0	0	0	0	0	0	0	0	0	0	0	0	0	0	0	0	0	0	0	0	0	0	0	0	0	0	0	0
1506	0	0	0.108283703302653	0	0	0	-0.0136948781155848	0	-0.0136948781155848	0	0	0	0	0	0	0	0	0	0	0	0	0	0	0	0	0	0	0	0	0	0	0	0	0	0	0	0	0	0	0	0	0	0	0	0	0	0	0	0
1507	0	0	0	0	0	0	0	0	0	0	0	0	0	0	0	0	0	0	0	0	0	0	0	0	0	0	0	0	0	0	0	0	0	0	0	0	0	0	0	0	0	0	0	0	0	0	0	0	0
1508	0	0	0	0	0	0	0	0	0	0	0	0	0	-0.0135593220338983	-0.0271186440677966	0	0	0	0	0	0	0	0	0	0	0	-0.0271186440677966	0	0	0	0	0	0	0	0	0	0	0	0	-0.0135593220338983	0	0	0	-0.0135593220338983	0	0	0	0	-0.0135593220338983
1509	0	0	0	0	0	0	0	0	0	0	0	0	0	0	0	0	0	0	0	0	0	0	0	0	0	0	0	0	0	0	0	0	0	0	0	0	0	0	-0.0148536911422488	0	0	0	0	0	0	0	0	-0.00495123038074962	0
1510	0	0	0	0	0	0	0	0	0	0	0	0	0	0	0	0	0	0	0	0	0	0	0	0	0	0	0	0	0	0	0	0	0	0	0	0	0	0	0	0	0	0	0	0	0	0	0	0	0
1511	0	0	0	0	0	0	0	0	0	0	0	0	0	0	0	0	0	0	0	0	0	-0.0101214574898785	0	0	0	0	0	0	0	0	0	0	0	0	0	0	0	0	0	0	0	0	0	0	0	0	0	0	0
1512	0	0	0	0	0	-0.0453309156844968	0	0	0	0	0	0	0	0	-0.317316409791478	0	0	0	-0.0453309156844968	0	0	0	0	0	0	0	0	0	0	0	0	0	0	0	0	0	0	-0.0453309156844968	0	0	0	0	0	0	0	0	0	0	0
1513	0	0	0	0	0	0	0	0	-0.0125580811252041	0	0	0	0	-0.0376742433756122	0	0	0	-0.0125580811252041	0	0	0	0	0	0	0	0	0	0	0	0	0	0	0	0	0	0	0	0.0345781466113416	0	0	0	0	0	0	0	0	0	0	0
1514	0	0	0	0	0	0	0	0	0	0	0	0	0	0	0	0	0	0	0	0	0	0	0	0	0	0	0	0	-0.0585994726047466	0	0	0	0	0	0	0	0	0	0	0	0	0	0	0	0	0	0	0	0
1515	0	0	-0.0711571239256937	0	0	-0.00860659264996988	0	0	-0.0158805762339062	0	0	-0.0552765476917875	0	0	0	-0.0172131852999398	0	0	0	0	0	0	0	0	-0.0344263705998795	-0.00860659264996988	0	0	0	0	0	0	0	0	-0.0172131852999398	0	0	0.0049696008580016	0	0	0	0	-0.0172131852999398	0	0	0	0	0	0
1516	0	0	0	0	0	0	0	0	0	0	0	0	0	0	0	0	0	0	0	0	0	0	0	0	0	0	0	0	0	0	0	0	0	0	0	0	0	0	0	0	0	0	0	0	0	0	0	0	0
1517	0	0	0	0	0	0	0	0	0	0	0	0	0	0	0	0	0	0	0	0	0	0	0	0	0	0	0	0	0	0	0	-0.00505996053230785	0	0	0	0	0	0	0	0	0	0	0	0	0	0	0	0	0
1518	0	0	0	0	0	0	0	0	0	0	0	0	0	0	0	0	0	0	0	0	0	0	0	0	0	0	0	0	0	0	0	0	0	0	0	0	0	0	0	0	0	0	0	0	0	0	0	0	0
1519	0	-0.0487745396902817	-0.0121936349225704	0	0.0415973377703827	-0.0121936349225704	0	0	0	0.0172100679252419	0	0	0	-0.0121936349225704	0	0	0	0	-0.0243872698451408	0	-0.0121936349225704	0	0	-0.0243872698451408	0	0	0	-0.0121936349225704	0	-0.0121936349225704	-0.0243872698451408	-0.0365809047677113	0.0415973377703827	-0.0487745396902817	0	0	-0.0243872698451408	0	0	-0.0193708368424694	0	0	0	0	0	0	0	0	0
1520	0	0	0	0	0	0	0	0	0	0	0	0	0	0	0	0	0	0	0	0	0	0	0	0	0	0	0	0	0	0	0	0	0	0	0	0	0	0	0	0	0	0	0	0	0	0	0	0	0
1521	0	0	0	0	0	0	0	0	0	0	0	0	0	0	0	0	0	0	0	0	0	0	0	0	0	0	0	0	0	0	0	0	0	0	0	0	0	0	0	0	0	0	0	0	0	0	0	0	0
1522	0	0	0	0	0	0	0	0	0	0	0	0	0	0	0	0	0	0	0	0	0	0	0	0	0	0	0	0	0	0	0	0	0	0	0	0	0	0	0	0	0	0	0	0	0	0	0	0	0
1523	0	0	0	0	0	0	0	0	0	0	0	0	0	0	0	0	0	0	0	0	0	0	0	0	0	0	0	0	0	0	0	0	0	0	0	0	-0.00567134552672622	0	0	0	0	0	0	0	0	0	0	0	0
1524	0.0720197008730126	0	0	0	0.319829424307036	0	0	0	-0.0345901072293324	0	0	0	-0.0345901072293324	0	-0.0691802144586648	0	-0.0345901072293324	0	0	-0.0345901072293324	0	0	0	0	0	0	0	0	0	0	0	0	0	0	0	0	0	0	0.106609808102345	0	0	0	0	0	0	0	0	0	0
1525	0	0	0	0	0	0	0	0	0.014172335600907	0	0.0179196790205582	0.266954264070016	0.0106973382071551	-0.00694999478750391	0.851015829992097	-0.0032026513678528	0.0248696738080621	0	0	0	0	0	0	0	0	0	0	0	0	0	0	0	0	0	0	0	0	0	0	0	0	0	0	0	0	0	0	0	0
1526	0	0	-0.00770534751117275	0	0	0	0	0	0	0	-0.00770534751117275	-0.0154106950223455	0	0	-0.00770534751117275	0	0	0	0	0	-0.00770534751117275	0	0	0	0	0	0	0	0	0	0	0	0	0	0	0	0	-0.00770534751117275	0	0	0	0	0	0	0	0	-0.00770534751117275	0	0
1527	0	0	0	0	0	0	0	0	0	0	0	0	0	0	0	0	0	0	0	0	0	0	0	0	0	0	0	0	0	0	0	0	0	0	0	0.271092494428314	0	0	0	0	0.063430649156922	0.0813554957690704	-0.108381502890173	0	0	0	0	0	0
1528	0	0	0	0	0	0	0	0	0	0	0	0	0	0	0	0	0	0	0	0	0	0	0	0	0	0	0	0	0	0	0	0	0	0	0	0	0	0	0	0	0	0	0	0	0	0	0	0	0
1529	0	0	0	0	0	0	0	0	0	0	0	0	0	0	0	0	0	0	0	0	0	0	0	0	0	0	0	0	0	0	0	0	0	0	0	0	0	0	0	0	0	0	0	0	0	0	0	0	0
1530	0	0	0	0.069204152249135	0	0	0	0	0	0	0	0	0	0	0	0	0.063110952920176	1.87478278188072	0.0264630210338622	-0.0284940874768486	0	0	0	0	0	0	0	0	0	0	0	0	0	0	0	0	0	0	0	0	0	0	0	0	0	0	0	0	0
1531	0	0	0	0	0	0	0	0	0	0	0	0	0	0	0	0	0	0	0	0	0	0	0	0	0	0	0	0	0	0	0	0	0	0	0	0	0	0	0	0	0	0	0	0	0	0	0	0	0
1532	0	0	0	0	0	0.0128353228083686	0	0	0	0	0	0	0	0	0	0	0	0	0	0	0	0	0	0	0	0	0	0	0	0	0	0	0	0	0	0	0	0	0	0	0	0	0	0	0	0	-0.00492174426616793	0	0
1533	0	0	0	0	0	0	0	0	0	0	0	0	0	0	0	0	0	0	0	0	0	0	0	0	0	0	0	0	0	0	0	0	0	0	0	0	0	-0.00718236012353659	0	0	0	0	-0.00718236012353659	0	0	0	-0.0574588809882928	0	0
1534	0	0	0	0	-0.0771604938271605	0	0	0.390625	0	0	0	0	0	0	0	0	0	0	0	0	0	0	0	0	0	0	0	0	0	0	0	0	0	0	0	0	0	0	0	0	0	0	0	0	0	0	0	0	0
1535	0	0	0	0	0	0	0	0	0	0	0	0	0	0	0	0	0	0	0	0	0	0	0	0	0	0	0	0	0	0	0	0	0	0	0	0	0	0	0	0	0	0	0	0	0	0	0	0	0
1536	-0.0370644922164566	0	0	-0.0123548307388189	0	-0.0159556278302373	-0.0123548307388189	0	0.058173356602676	0	0	0	0	-0.0123548307388189	0	-0.0123548307388189	-0.0617741536940944	0	0	0	-0.0370644922164566	0	-0.0123548307388189	0	0	0	0	0	0	0	0	0	0	0	0	0	0	0	0	0	0	0	0	0	0	0	0	0	-0.0123548307388189
1537	0	0	-0.00576767793286423	0	0	0	0	0	0	0	0	0	0	0	0	0	0	0	0	0	-0.00576767793286423	0	0	0	0	0	0	0	0	0	0	0	0	0	0	0	0	0	0	0	0	0	0	0	0	0	0	0	0
1538	0	-0.00157212929191297	0	-0.00314425858382593	0	0	0	0	0	0	0	0	0	0	0	0	0	-0.00157212929191297	0	0	0	0	-0.00872881564087598	0	0	-0.00157212929191297	0	0	0	0	0	0.00769643738885547	0	-0.00157212929191297	0	0	-0.00314425858382593	-0.00157212929191297	0	-0.0047163878757389	0	0	0	-0.00157212929191297	0	0	0	0	0
1539	0	-0.026638252530634	0	0	0	0	0	0	0	0	-0.053276505061268	0	0	-0.053276505061268	0	0	0	0	0	0	-0.026638252530634	0.107411385606874	0	0	0	0	0	-0.026638252530634	0	-0.053276505061268	0	0	0	0	0	-0.053276505061268	0	0	0.107411385606874	0	0	0	0	-0.026638252530634	0	0	0	-0.026638252530634	0
1540	0	0	0	0	0	0	0	0	0	0	0	0	0	0	0	0	0	0	0	0	0	0	0	0	0	0	0	0	0	0	0	0	0	0	0	0	0	0	0	0	0	0	0	0	0	0	0	0	0
1541	0	0	0	0	0	0	0	0	0	0	0	0	0	0	0	0	0.120192307692308	0.0600961538461538	-0.0597609561752988	0	0.0405110327919096	1.66779995403004	4.01442307692308	0.24071981305547	-0.059090560833588	0.403769537235673	-0.0199203187250996	0	0	0	-0.0199203187250996	0	1.53740806006742	0.220464296659515	-0.0398406374501992	0	-0.0199203187250996	0	0	0	0	0	-0.0398406374501992	-0.0199203187250996	0	0	0	0	0
1542	0	0	0	0	0	0	0	0	0	0	0	0	-0.00997904400758407	0	0	0	0	0.000569274322580297	0	0	0	0	-0.0299371320227522	0	0	0	0	0	0	0	0	0	0	-0.0199580880151681	0	0	0	0	0	0	0	-0.00997904400758407	0	-0.0199580880151681	0	0	0	0	0
1543	0	0	0	0	0	0	0	0	0	0	0	0	0	0	0	0	0	0	0	0	0	0	0	0	0	0	0	0	0	0	0	0	0	0	0	0	0	0	0	0	0	0	0	0	0	0	0	0	0
1544	0	0	0	0	0	0	0	0	0	0	0	0	0	0	0	0	0	0	0	0	0	0	-0.00555524693072607	0	0	0.0240963855421687	0	0	0	0	0	0	0	0	0	0	0	0	0	0	0	0	0	0	0	0	0	0	-0.00555524693072607
1545	0	0	0	0	0	0	0	0	0	0	-0.0118884860013077	0	0	0	-0.0118884860013077	0	0	0	-0.00594424300065387	0	0	0	-0.0118884860013077	0	0	0	0	0	-0.0297212150032693	0	0	-0.00594424300065387	0	0	0	0	0	0	0	0	0	0	0	0	0	0	0	0	0
1546	0	0	0	0	0	0	0	0	0	0	0	0	0	0	0	0	0	0	0	0	0	0	0	0	0	0	0	0	0	0	0	0	0	0	0	0	0	0	0	0	0	0	0	0	0	0	0	0	0
1547	0	0	0	0	0	0	0	0	0	0	0	0	0	0	0	0	0	0	0	0	0	0	0	0	0	0	0	0	0	0	0	0	0	0	0	0	0	0	0	0	0	0	0	0	0	0	0	0	0
1548	0	0	0	0	0	0	0	0	0	0	0	0	0	0	0	0	0	0	0	0	0	0	0	0	0	0	0	0	0	-0.00436338249410943	0	0	0	0	0	-0.00872676498821887	0	0	0	0	0	0	0	0	0	0	0	0	0
1549	0	0	0	0	0	-0.00386637797711104	0	0	0	0	0	0	0	0	0	0	0	0	0	0.0298908982214916	0	0	0	0	0	0	0	0	0	0	0	0	0	0	0	0	0	0	0	0	0	-0.00773275595422209	0	0	0	0	-0.00386637797711104	0	0
1550	0	0	0	0	0	0	0	0	0	-0.0473260766682442	0	0	0	0	0	0	0	0.164203612479475	-0.141978230004733	0	0	0	0	-0.0473260766682442	0	0	0	0	0	0	0	0	0	-0.0473260766682442	0	0	-0.0473260766682442	0	0	0	0	0	0	0	-0.0473260766682442	0	0	0	0
1551	0	0	0	0	0	0	0	0	0	0	0	0	0	0	0	0	0	0	0	0	0	0	0	0	0	0	0	0	0	0	0	0	0	0	0	0	0	0	0	0	0	0	0	0	0	0	0	0	0
1552	0	0	0	-0.0213310580204778	0	0	0	0	0	0	-0.0426621160409556	0	0	0	0	0	0	0	0	0	0	0	0	0	0	0	0	0	0	0	0	0.0587544065804935	0	0	0	0	0	0	0	-0.0213310580204778	0	-0.0213310580204778	0	0	0	0	0	0	-0.0213310580204778
1553	0	0	0	0	0	0	0	0	0	0	0	0	0	0	0	0	0	0	0	0	0	0	0	0	0	0	0	0	0	0	0	0	0	0	0	0	0	0	0	0	0	0	0	0	0	0	0	0	0
1554	0	0	0	0	0	0	0	0	0	0	0	0	0	0	-0.00432994154578913	0	0	0	0	0	0	0	-0.00865988309157826	0	0	0	0	-0.00432994154578913	0	0	0	0	0	0	0	0	0	0	0.036941263391208	0	0	0	0	0	0	0	0	0	0
1555	0	0	0	0	0	0	0	0	0	0	0	0	0	0	0	0	0	0	0	0	0	0	0	0	0	0	0	0	0	0	0	0	0	0	0	0	0	0	0	0	0	0	0	0	0	0	0	0	0
1556	0	0	-0.0292654375182909	0	0	-0.0292654375182909	0	0	0	0	-0.0292654375182909	0	0	0	0	-0.0585308750365818	0	0.0387859659261403	0	0	-0.117061750073164	0	0	0	0	0	0	0	0	0	-0.0292654375182909	0	-0.0292654375182909	0	0	-0.0877963125548727	0	0	0.126582278481013	-0.146327187591454	-0.0877963125548727	0	0	0	0	0	0	0	0
1557	0	0	0	0	0	0	0	0	0	0	-0.00416927246195539	0	0	0	0	0	-0.00416927246195539	0	0	0	0	0	0	0	0	0	0	0	0	0	0	0	0	0	0	0	0	0	0	0	0	0	-0.00416927246195539	0	0	0	0	0	0
1558	0	0	-0.0167954316425932	0	0	0	0	0	0	0	0	0	0	0	-0.0167954316425932	0	0	0	0	0	0	0	0	0	0	0	0	0	0	0	0	0	0	0	0	0	0	0	0	0	0	0	0	0	0	0	0	0	0
1559	0	-0.0424268137462877	0	0	0	0	0	0	0	0	0	0	0	0	-0.0424268137462877	0	-0.0424268137462877	0	0	0	0	0	0	0	0	0	0	0	0	0	0	0	-0.0212134068731438	0	0	0	0	0	0	0	0	0	0	0	0	0	0	0	0
1560	0	0	0	-0.0155894365977614	0	0	0	-0.00311788731955227	0	0	0	0	0	0	0	0	-0.00311788731955227	0	0	0	0	0	0	0	0	0	0	-0.00311788731955227	0	0	0	0	0	0	0	0	-0.00623577463910454	0	-0.0057599899441996	0	0	0	-0.00311788731955227	0	0	0	0	0	-0.0155894365977614
1561	0	0	0	0	0	0	0	0	0	0	0	0	-0.000556783572657472	0	0	0	0	0	0	0	0	0	0	0	0	0	0	0	0	0	0	0	0	0	0	0	0	0	0	0	0	0	0	0	0	0	0	0	0
1562	0	0	0	0	0	0	0	0	0	0	0	0	0	0.57082171777512	0	-0.293255131964809	0	0	0	-0.0567201284047161	0	0	0	0.354802505340142	0	0	0	0	0	0	0	-0.0977517106549365	0	0	0	0	0	0	0	0	0	0	0	0	0	0	0	0	0
1563	0	0	0	-0.0768836494105587	0	0	0	0	-0.0256278831368529	-0.0512557662737058	0	0	-0.0256278831368529	-0.0512557662737058	0	0	-0.102511532547412	0	0	-0.0768836494105587	-0.0256278831368529	0	0	-0.0768836494105587	-0.0256278831368529	0	0	0	0	0	0	0	-0.0256278831368529	-0.0534568167298204	-0.0256278831368529	0	-0.0512557662737058	0	-0.0256278831368529	-0.0768836494105587	0	0	0	0	0	-0.0512557662737058	0	0	0
1564	0	-0.0168152009416513	0	0	0	0	0	0	0	-0.00840760047082563	0	0	0	0	0	0	0	0	0	-0.00840760047082563	0	0	0	0	0.0087929936806278	0	0	0	0	0	0	0	0	-0.0168152009416513	0	0	-0.00840760047082563	0	0	0	0	0.0256081946222791	0	0	0	0	-0.00840760047082563	0	0
1565	0.0101798440958046	0	0.004966784320294	-0.00769645193565766	0	0.0302932568321974	0	-0.023089355806973	0	0	-0.0153929038713153	0	0.0280561401272669	0	0.002483392160147	0	0.112224560509067	0	0	0	0	0.0178762960314623	0	-0.023089355806973	-0.00769645193565766	-0.0153929038713153	0	0.0151466284160985	0	0	0	-0.149926718605747	0.0203596881916093	0.035773229670903	-0.00769645193565766	0	0.0178762960314623	-0.00769645193565766	0	0.0891352047020944	0	0.0357525920629246	0.002483392160147	0.0432027685433654	0.073742300830779	0	0	-0.00769645193565766	0.0305395322874138
1566	0	0	0	0	0	0	0	0	0	0	0	0	0	0	0	0	0	-0.00987947046038332	0	0	0	0	0	0	0	0	0	0	0	0	0	0	0	0	0	0	0	0	0	0	0	0	0	0	0	0	0	0	0
1567	0	0	0	-0.0359259924555416	0	-0.0179629962277708	0	0	0	0	-0.0269444943416562	0	0	0	0	0	0	-0.0089814981138854	0	0	0	0	0	0.0555709919422062	0	0	0	0	-0.0089814981138854	0.0098224997433323	-0.0089814981138854	0	-0.0089814981138854	0	0	0	0	0	0	0	0	-0.0089814981138854	0	0	0	-0.0089814981138854	0	-0.0089814981138854	0
1568	0	0	0	0.0385951370127364	0	0	0	0	-0.0133333333333333	0	0	0	0	0	0	0	0	0	0	-0.0266666666666667	0	-0.0133333333333333	0	0	-0.364214588961791	0.0252618036794031	0	0	0	-0.0266666666666667	0	0	0	0	0	0	0	-0.0533333333333333	0	-0.0280715296539303	0	0	0.0105236073588061	-0.0133333333333333	0	-0.0161430593078605	-0.0266666666666667	0	-0.0133333333333333
1569	0	0	-0.154243955034642	-0.0223914017017465	0	0.0837657108247925	-0.0447828034034931	-0.103661255648956	0	0	0	-0.134348410210479	-0.0671742051052396	-0.0812698539472094	-0.420444918578017	-0.053886738490297	0	0	0	0	0	0	-0.025695440806357	0.106157112526539	0	0	0	0	-0.0223914017017465	0	0	-0.0447828034034931	0	0	0	0	0	0	-0.0895656068069861	0	0	0	0	0	0	0	0	0	-0.0671742051052396
1570	-0.0760456273764259	0	0	0	-0.0760456273764259	0	0	0	0	0	-0.152091254752852	0	0	0	-0.0760456273764259	0	0	-0.228136882129278	0	0	-0.152091254752852	0	0	0	0.488997555012225	0	0	0	0	0	-0.0760456273764259	0	-0.152091254752852	0	0	0	0	0	0	0	0	0	0	0	0	0	0	0	0
1571	0	0	0	0	0	0	0	0	0	0	0	0	0	-0.0012605412764241	0	0	0.00175586798998517	0	0	0	-0.00909367678427067	-0.0012605412764241	0	0	0	0	0	0	0	0	0	0	0	0	0	0	0	0	0	0	0	0	0	0	0	0	0	0	0.00301640926640927
1572	0	0.090297152589114	0	0	0	0	0	0	0	-0.0734753857457752	0	0	0	-0.440852314474651	-0.514327700220426	-1.46419099068004	-0.367376928728876	-0.101802195196994	0	0	0	0	0	0.118623962040332	0	-0.542654509671645	-0.0734753857457752	-0.98437841828326	-0.0734753857457752	0.118623962040332	0	-0.0734753857457752	0.237247924080664	0	0	-0.0734753857457752	0	0	0	0	0.0451485762945568	0	-0.0734753857457752	0	0	-0.0734753857457752	-0.514327700220426	0	0
1573	0	0	0	0	0	0	0	0	0	0	0	0	0	0	0	0	0	0	0	0	0	0	0	0	0	0	0	0	0	0	0	0	0	0	0	0	0	0	0	0	0	0	0	0	0	0	0	0	0
1574	0	0	0	0	0	0	0	0	0.0267338585455651	0	0	0	0	0	0	-0.0160926939169617	0	0	0	0.0428265524625268	0	0	0	-0.0321853878339234	0	0	0	0	0	0	0	0	0	0	0	0.0319234938858098	0	0	0.0428265524625268	0	0.0106411646286034	0	0	0	0.165854680561749	0	0.139120822016184	0	0.042564658514413
1575	0	0	0	-0.0263782643102084	0	-0.0263782643102084	0	0	0	0	0	0	0	0	0	0	0	0	0	0	0	0	0	0	0	0	0	0	0	0	0	0	0	0	0	0	0	0.170502983802217	0	0	0	0	0	0	0	0	0	0	0
1576	0	0	0	0	0	0	0	0	0	0	0	0	0	0	0	0	0	0	0	0	0	0	0	0	0	0	0	0	0	0	0	0	0	0	0	0	0	0	0	0	0	0	-0.0754432289701999	0	0	0	0	0	0
1577	0	0	0	0	0	0	0	0	0	0	0	0	0	0	0	0	0	0	0	0	0	0	0	0	0	0	0	0	0.165828323723061	0	0	0	0	-0.0478468899521531	0	0	0	-0.0478468899521531	0	0	0	0	0	0	0	0	0	0	0.213675213675214
1578	0	0	0	0	0	0	0	0	0	0	0	0	0	0	0	0	0	0	0	0	0	0	0	0	0	0	0	0	0	0.0118455342335939	0	0	0	0	0	0	0	0	0	0	0	-0.00612932883849219	0.00878086981434781	0	0	0	0	0	0
1579	0	0	0	0	0	0	0	0	0	0	0	0	0	0	0	-0.0564174894217207	0	-0.0282087447108604	0	0.137945970247861	-0.0282087447108604	0	0	0	-0.0564174894217207	0	0	0	0	0	0	-0.0564174894217207	0	0	0	0	0	0	0	0	0	-0.0282087447108604	0	0	0	0	0	-0.0564174894217207	0
1580	0	0	0	0	0	0	0	0	0	0	0	0	0	0	0	0	0	-0.159172304019101	0	0	0	0	0	0	0	0	0	0	0	0	0	0	0	0	0	0	0	0	0	0	0	0	0	0	0	0	0	0	0
1581	0	0	0	0	0	0	0	0	0	0	0	0	0	0	0	0	0	0	0	0	0	0	0	0	0	0	0	0	0	0	0	0	0	0	0	0	0	0	0	0	0	0	0	0	0	0	0	0	0
1582	0	0	0	0	0	0	0	0	0	0	0	0	0	0	0	0	-0.012306177701206	0	0	0	0	0	0	0	0	0	0	0	0	0	0	0	0	0	0	0	0	0	0	0	0	0	0	0	0	0	0	0.0648508430609598	0
1583	0	0	0	-0.0960153624579933	0	-0.0480076812289966	-0.00384946384048181	0	0	0	-0.0960153624579933	-0.0480076812289966	0	0	0	0.0921658986175115	0	0	-0.0960153624579933	0	0	-0.0480076812289966	0.184331797235023	0.132474652165545	-0.0480076812289966	0	-0.0480076812289966	-0.240038406144983	0.0921658986175115	-0.0480076812289966	0.036459289707552	0	-0.019247319202408	-0.0480076812289966	-0.291895551214461	-0.0480076812289966	0	0	0	0	0	0	0	0	0	0	0	-0.0960153624579933	-0.0480076812289966
1584	-0.0792393026941363	0	0	0	0	0	0	0	0	0	0	0.510204081632653	0	0	0	0.034768265467835	0	0	0	-0.0792393026941363	0	0	0	0	0	0	-0.0792393026941363	0	0	0	-0.158478605388273	-0.0792393026941363	0.034768265467835	-0.0792393026941363	0	-0.0792393026941363	0	-0.0792393026941363	0	0	0	-0.0792393026941363	0	0	0	0	0	0	0
1585	0	0	0	0	-0.0143256213738271	0	0	0	0	0	0	0	0	0	0	0	0	0	0	0	0	0	0	0	0	0	0	0	0	0	0	0	0	0	0	0	0	0	0	0	0	0	0	0	0	0	0	0	0
1586	0	0	0	0	0	0	0	0	0	0	0	0	0	0	0.124843945068664	0	0	0	-0.0448833034111311	0	0	0	0	0	-0.0448833034111311	0	0	0	0	0	0	0	0	0.0799606416575329	0	-0.0448833034111311	0	0	0	0	0	0	0	0	0	0	0	0	0
1587	0	0	0	0	0	0	-0.114744693057946	0	0	0	0	0	0	0	0	0	0	0	0	0	0	0	0	0	0	0	0	0	-0.229489386115892	0	-0.172117039586919	0	0	0	0.354998787491646	0	0	0	0	0	0	0.561184354501955	0	0	-0.172117039586919	0	0	0	0
1588	0	0	0	0	0	0	0	0	0	0	0	0	0	0	0	0	0	0	0	0	0	0	0	0	0	0	0	0	0	0	0	0	0	0	0	0	0	0	0	0	0	0	0	0	0	0	-0.05941770647653	0	0
1589	0	0	-0.00417553968850474	0	0	0	0	0	0	0	0	0	0	0	0	0	0	0	0	0	0	0	0	0	0	0	0	0	0	0	0	0	0	0	0	0	0	0	0	0	0	0	0	0	0	0	0	0	0
1590	0	0	0	0	0	0	0	0	0	0	0	0	0	0	0	0	0	0	0	0	0	0	0	0	0	0	0	0	0	0	0	0	0	0	0	0	0	0	0	0	0	0	0	0	0	0	0	0	0
1591	-0.0254939451880178	0	0	0	0	0	-0.110167311762646	0	0	-0.0719263939806192	0	0	0	0	0	0	-0.0382409177820268	0	-0.169346733149256	0	0	0	0	0	0	0	0	-0.0127469725940089	0	-0.0382409177820268	0	0	0	0	-0.0127469725940089	0	0	0	0	0	0	0	-0.0127469725940089	0	0	0	0	0	0
1592	0	-0.0356379187455453	0	0.235017626321974	0	0	0	0	0	0	0	0	0	0	0	0	0	0	0.163741788830884	0	0	0.235017626321974	0	0	0	0	0	0	0	0	0	0	0	0.117508813160987	0	0	0	0	0	0	0	-0.0712758374910905	0	0	-0.0356379187455453	0	0	0	0
1593	0	0	0	0	0	0	0	0	0	0	0	0	0	0	0	0	0	0	0	0	0	0	0	0	0	0	0	0	0	0	0	0	0	0	0	0	0	0	0	0	0	0	0	0	0	0	0	0	0
1594	0	0	0	0	0	0	0	0	0	0	0	0	0	0	0	0	0	0	0	0	0	0	0	0	0	0	0	0	0	0	0	0	0	0	0	0	0	0	0	0	0	0	0	0	0	0	0	0	0
1595	0	0	0	0.164880461665293	-0.0331895121141719	0	0	0	0	0	0	0	-0.016594756057086	0	0	0	0	0	0	0	0	0	-0.016594756057086	0	0	0	-0.016594756057086	0	0	0	0	0	0	0	0	0	0	0	0	0	0	0	0	0	0	0	0	0	0
1596	0	0	0	0.020635204777216	-0.0149476831091181	0	0	0	0	0	0	0	0	0	0	0	0	0	0	0	0	0	0	0	0	0	0	0	0	0	0	0	0	0	0	0	0	0	0	0	0	0	0	0	0	0	0	0	0
1597	0	0	0	-0.0289687137891078	0	-0.0289687137891078	0	0	0	0	0	0	0	0	0	0	0	0	0	0	0	0	0	0	0	0	0	0	0	0	0	0	0	0	0	0	0	0	0	0	0	0	0	0	0	0	0	0	0
1598	0	0	0	0	0	0	0	0	0	0	0	0	0	0	-0.0430663221360896	0	0	0	0	0	0	0	0	0	0	0	0	0	0	0	0	0	0	0	0	0	0	0	0	0	0	0	0	0	0	0	0	0	0
1599	0	0	0	0	0	0	0	0	0	0	0	0	0	0	0	0	0	0	0	0	0	0	0	0	0	0	0	0	0	0	0	0	0	0	0	0	0	0	0	0	0	0	0	0	0	0	0	0	0
1600	0	0	0	0	0	0	0	0	0	0	0	0	0	0	0	0	0	0	0	0	0	0	0	0	0	0	0	0	0	0	0	0	0	0	0	0	0	0	0	0	0	0	0	0	0	0	0	0	0
1601	0	0	0	0	0	0	0	0	-0.128949065119278	0	0	0	0	0	0	0	0	0	0	0	0.344234079173838	0	0	0	0	0	0	0	0	0	0	0	0	0	0	0	0	0	0	0	0	-0.0644745325596389	0	0	0	0	0	0	0
1602	0	0	0	0	0	0	0	0	0	0	0.0051848382107262	0	0	0	0	0	0	0	0	0	0	0.0363108206245461	0	0	0	0	-0.0051890764980919	0	0	0	0.124478499931085	0.0181554103122731	0	0.12707939561118	0.0285293250210911	0	0	-0.015579944356373	-0.01556299120691	0	0	0	0	0	0	0	0	-0.295705309506021	0
1603	-0.0159863583075775	-0.12789086646062	-0.0746030054353618	-0.0532878610252584	-0.0426302888202068	-0.069274219332836	0	-0.0319727166151551	0.0700280112044818	0.162124958690712	-0.0418764969485612	-0.0852605776404135	-0.0746030054353618	-0.069274219332836	-0.159863583075775	-0.0586166471277843	-0.0426302888202068	0.0867681613837056	0.108837097665454	-0.0159863583075775	0.0700280112044818	-0.0319727166151551	0.232152969895194	-0.0586166471277843	-0.0791779996662422	0.01749394205087	-0.117233294255569	0.617280910019342	0.05022045053767	-0.12789086646062	0.028151514255921	0.050974242409316	0.16438633430565	-0.098985560333054	0.207770414997503	0.420168067226891	1.85948513477649	0.04564545630679	-0.0578628552561382	0.178865108869936	0.233660553638486	-0.175096149511707	0.079125756665237	-0.089081779999647	0.104262103434574	0.00150758374329199	-0.122562080358094	-0.138548438665672	-0.0205613525384576
1604	0	0	0	-0.0240963855421687	0	0	0	0	0	0	0	0	0	0	0	0	0	0	0	0	0	0	0.0727802037845706	0	0	0	0	0	0	0	0	0	0	0	0	0	0	0	0	0	0	0	0	0	0	0	0	0	0
1605	0	0	0	-0.0352609308885755	0	0	0	0	0	0	0	0	0	0	0	0	0	-0.0352609308885755	0	0	0	0	0.105782792665727	0	0	0	0	0	0	0	0.141043723554302	0	0	0	0	0	0	0	0	0	0	0	0	0	0	0	0	0	0
1606	-0.0228728270814273	0	0	0	0.0858000858000858	0	-0.0114364135407136	-0.0228728270814273	0	0	0	0	0.0429000429000429	-0.0114364135407136	0.0429000429000429	-0.0228728270814273	0	0	0	0	0	0	0	-0.0228728270814273	0	-0.0114364135407136	0	0	0	0.0429000429000429	0	0	0	0	0	0	0	0.0200272158186156	-0.0457456541628545	0	0	-0.0114364135407136	0	-0.0114364135407136	0	0	0	0	0
1607	0	0	-0.0435729847494553	0	0	0	0	0	0	0	0	0	0	0	0	0.169779286926995	-0.0871459694989107	0	0	0	0	0	0	0	0	0	0	0	0	0	0	0	0	0	0	0	0	0	0	0	-0.0871459694989107	0	0	0	0	0	0	0	0
1608	0	-0.00432021428262842	0	0	0	0	0	0	0	0	0	0	0	-0.00864042856525684	0	0	0	0	0	0	0	0	0	0	0	0	0	0	0	0	0	0	0	0	0	0	0	0	0	0	0	0	0	0	0	0	0	0	0
1609	0	0	-0.00547016027569608	0.0155376009944065	0	0	-0.0109403205513922	0	0.0155376009944065	-0.0109403205513922	0	0	0	0	-0.00547016027569608	0	0	0	-0.00547016027569608	0	-0.00547016027569608	0	0	-0.0164104808270882	0	0	0.0256050417131168	0	-0.0109403205513922	-0.00547016027569608	0	-0.0164104808270882	-0.00547016027569608	0	-0.0382911219298725	0	0	-0.0109403205513922	0	0	0.0146647211617247	0.0137918413290429	-0.0446341620382504	-0.0126860802167557	-0.00547016027569608	-0.0164104808270882	0	0.0201348814374207	0.0411426427075233
1610	0	0	0	0	-0.0190985485103132	0	-0.00636618283677107	-0.0254647313470843	0.0742666171555886	0	0	0	0	0	0.0912375887802374	0	0	-0.0137961541163743	0	0	0	0	0	0	-0.00636618283677107	-0.0127323656735421	0.0742666171555886	0.0721390402699241	-0.0127323656735421	0	0	0	0	0	-0.0190985485103132	0	0	0	0	0	0	-0.00636618283677107	0	0	0	0	0.0244009429042522	0	0
1611	0	0	0	0	0.0153425094037843	0	0	0	0	0	0	0	-0.0683900971139379	0	0	0	0	0	0	0	0	-0.039369568287366	0	0	0	-0.0136780194227876	0	0	0	0	0	0	0	0	0	0	0	-0.0410340582683627	0	0	0	0	0	0	0	0	0	-0.0410340582683627	0
1612	0	0	0	0	0	0	0	0	0	0	0	0	0	0	0	0	0	0	0	0	0	0	0	0	0	0	0	0	0	0	0	0	0	0	0	0	0	0	0	0	0	0	0	0	0	0	0	0	0
1613	-0.25130485211676	-2.4656602999885	0.031905359118466	0.137756825207725	-0.01933114247052	0.096185894853999	-0.12565242605838	-0.5799342741156	0.0159526795592331	-0.01933114247052	-6.62908267447148	-0.28030156582254	-0.0420407478523269	-0.07732456988208	-2.37764078345288	-0.0903686040286269	0.62206476238901	-0.048797673674901	-1.3834963987169	-0.13531799729364	-0.0227096053818069	0.022239787883206	-0.90415585778487	0	-0.0323751766170669	-0.055084781998874	-0.274014457498567	-0.132879169379555	-0.0130440341465469	-0.085960765699057	-0.07732456988208	-0.0483278561763	-0.0033784629112869	-0.17398028223468	-0.05799342741156	-0.148362031440187	-0.10632128358786	-0.013513851645148	-0.320843120757983	0.099094540266685	-0.0980651648484019	-0.12565242605838	0.072536654474991	-0.12565242605838	-0.15464913976416	-0.101443627759689	-0.0710374615581069	-0.181207025555855	0.0546149645002731
1614	0	0	0	0	0	-0.0095831336847149	0	0	0	0	0	0	0	0	0	0	0	0	0	0	-0.0479156684235745	0	0	0	0.0358037952022914	0	0	0	0	0	0	0	0	0	0	0	0	0	0	0	0	0	0	0	0	0	0	0	0
1615	0	0.0409165302782324	0	0	-0.0141843971631206	0	-0.0283687943262411	-0.0141843971631206	0	0	0.0409165302782324	0	0	0	0	0	0	0	0	0	0	0	0	0	0	0	0	-0.0141843971631206	0	0	0	-0.236770321876705	0	0	0	0	0	0	0	0	0	0	0	0.0818330605564648	0	0	0	0	0
1616	0	0	0	0	0	0	0	0	0	0	0	0.0126358352287086	0	0	0	0	0	0	0	-0.00650914534921565	0	0	0.0126358352287086	0	0	0	0	0	0	0	0	0	0	0	0	0	0	0	0	0	0	0	0	0	-0.0195274360476469	0	0	0	0
1617	0	0	0	-0.00120248674258366	0	0	0	0	0	0	0	0	0	0	0	0	-0.00240497348516733	-0.00120248674258366	0	0	0	-0.00240497348516733	0	0	0	0	0	0	0	0	0	-0.00120248674258366	0	0	0	0	0	0	0	0	0	0.00294820012382441	0	-0.00240497348516733	0	0	0	0	0
1618	0	0	0	0	0	0	0	0	0	0	0	0	0	0	-8.64539390559201e-05	0	0	0	0	0	0	0	0	0	0	0	0	0	0	0	0	0	0	0	0	0	0	0	0	0	0	0	0	0	0	0	0	0	0
1619	0.450670836275597	0	0.36231884057971	0	0.269511415985742	-0.139211136890951	0.269511415985742	-0.0464037122969838	-0.232018561484919	0.134755707992871	-0.139211136890951	0.134755707992871	0	0.315915128282726	0	0	0.181159420289855	0	0	0	0.176703991391775	-0.0464037122969838	0.0883519956958875	0	-0.0928074245939675	0	0	-0.0464037122969838	0	-0.0928074245939675	-0.185614849187935	0	-0.0464037122969838	0	-0.139211136890951	0.269511415985742	0	0	0	0.36231884057971	0	-0.0464037122969838	0.72463768115942	-0.185614849187935	0.36231884057971	0	0	0	0
1620	0	0	0	0	0	0	0	0	0	0	0	0	0	0	-0.00248712910687194	0	0	0	-0.00994851642748775	0	0	0	0	0	0	0	0	0	0	0	0	0	0	0	0	0	-0.00248712910687194	0	0	0	0	0	0	0	0	0	0	0	0
1621	0	0	0	0	0	0	0	0	0	0	0	0	0	0	0	0	0	0	0	0	0	0	0	0	0	0	0	0	0	0	0	0	0	0	0	0	0	0	0	0	0	-0.0138007176373171	0	0	0	0	0	0	0
1622	0	0	0	0	0	0	0	0	0	0	0	0	0	0	0	0	0	0	0	0	0	0	0	0	0	0	0	0	0	0	0	0	0	0	0	0	0	0	0	0	0	0	0	0	0	0	0	0	0
1623	0	0	0	0	0	0	0	0	0	0	0	0	0	0	0	0	0	0	0	0	0	0	0	0	0	0	0	0	0	0	0	0	-0.00668292845925084	0	0	0	0	0	0	0	0	0	0	0	0	0	0	0	0
1624	0	0	0	0	0	0	0	0	0	0	0	0	0	0	0	0	0	0	0	0	0	0	0	0	0	0	0	0	0	0	0	0	0	0	0	0	0	0	0	0	0	0	0	0	0	0	0	0	0
1625	0	0	0	0	0	0	0	0	0	0	0	0	0	0	0	0	0	0	0	0	0	0	0	0	0	0	0	0	0	0	0	0	0	0	0	0	0	0	0	0	0	0	0	0	0	0	0	0	0
1626	0	0	0	0	0	0	0	0	0	0	0	0	0	0	0	0	0	0	0	0	0	0	0	0	0	0	0	0	0	0	0	0	0	0	0	0	0	0	0	0	0	0	0	0	0	0	0	0	0
1627	0	0	0	0	0	0	-0.0103551827689759	0	-0.0103551827689759	0	0	0	0	0	0	0	0	0	0.0236854571293226	0	0	0	0	0	0	0	0	0	0	0	0	0	0	0	0	-0.0103551827689759	0	0	0	0	0	0	-0.0207103655379517	0.0133302743603467	0	0	0	0	0
1628	0	0	0	0	0	0	0	0	0	0	0	0	0	0	0	0	0	0	0	0	0	0	-0.0420875420875421	0	0	0	0	0	0	0	0	0	0	0	0	0	0	0	0	0	0	0	0	0	0	0	0	0	0
1629	0	0	0	0	0	0	0	0	0	0	0	0	0	-0.0319713536671143	0	0	0	0	0	0.0318268618714195	0	-0.00639427073342285	0	-0.00639427073342285	0	-0.0191828122002686	0	-0.0127885414668457	0.0318268618714195	-0.00639427073342285	0	0	0	0	-0.00639427073342285	0	-0.0191828122002686	0	0	0	0	0	0	0	-0.0319713536671143	0	0	-0.00639427073342285	0
1630	0	-0.019657951641439	0	-0.019657951641439	-0.076116647769881	-0.0589738549243169	-0.019657951641439	0	0	-0.117947709848634	-0.744487003578803	-0.019657951641439	-0.0899235457914447	0	-0.0393159032828779	0.0476821156986283	0	0	0	-0.019657951641439	0	-0.019657951641439	0	-0.227529207281517	-0.019657951641439	0	-0.0702655941500057	0	-0.0786318065657558	0.0673400673400673	0	0	0	0	0	0	-0.019657951641439	0	0	0	0	-0.0393159032828779	-0.0589738549243169	0	-0.019657951641439	0	0	0	0
1631	-0.0279329608938547	0	0	0	0	0	0	0	0	-0.111731843575419	0	0	-0.0279329608938547	0	0	-0.0558659217877095	0	-0.0558659217877095	0	0	0	0.0633312222925903	0	-0.0279329608938547	0	0	0	0	-0.0279329608938547	0	0	0.189993666877771	0	0	-0.0279329608938547	0	0	0.0633312222925903	-0.0558659217877095	0	0	-0.0558659217877095	0	-0.0558659217877095	0	0	0	-0.0837988826815642	0
1632	0	0.036697247706422	0	1.20230135282226	-0.0141242937853107	0	0	-0.0141242937853107	0.220183486238532	0.0987404758202456	0	0.036697247706422	0.333048255844088	0.0168973202716011	0	0	0	0.279194526512206	8.44762349038511	0.17768102420567	0.0451459078422225	0	0.0620432281138236	0.423340071528533	0.411988804229513	0.163686311097289	0.070491888249624	0.0112216866220909	0	0	0	0.0084486601358005	0.965090965635206	11.8629813922148	0.284870160161716	0.112864769605556	0.036697247706422	0	0.0959674493339553	0.242497278805784	-0.104545690146685	0.301897061110247	0.0225729539211113	-0.74550355051055	0.0168973202716011	0	0.0084486601358005	-8.7397760845903	-0.065204996630903
1633	0	0	0	0	0	0	0	0	0	0	0	0	0	0	0	0	0	0	0	0	0	0	0	0	0	0	0	0	0	0	0	0	0	0	0	0	0	0	0	0	0	0	0	0	0	0	0	0	0
1634	0	0	0	0	0	0	0	0	0	0	0	0	0	0	0	0	0	0	0	0	0	0	0	0	0	0	0	0	0	0	0	0	0	0	0	0	0	0	0	0	0	0	0	0	0	0	0	0	0
1635	0	0	0	0	-0.0205044084478163	0.0894854586129754	0	0	0	0	0	0	-0.0410088168956326	0	0	0	0	0	0	0	0	0	0	0	0	0	0	0	0	0	0	0	0	0	0	0	0	0	0	0	0	0	0	0	0	0	0	0	0.0894854586129754
1636	-0.0120091269364717	-0.0150114086705896	-0.00820784612151482	-0.0210159721388255	-0.00600456346823586	-0.00300228173411793	0.00380128081495692	-0.0434362278500909	-0.00600456346823586	0.00079899908083899	-0.0150114086705896	0.00380128081495692	0	0	-0.00300228173411793	-0.00900684520235379	0.00380128081495692	-0.00300228173411793	-0.00900684520235379	0	-0.00900684520235379	-0.00300228173411793	-0.00600456346823586	0.00680356254907485	0	-0.0180136904047076	-0.0194179739771475	0	0.00079899908083899	0	-0.00600456346823586	0	0.00079899908083899	0	0	-0.00300228173411793	0	0	-0.00300228173411793	0	0	0	-0.00600456346823586	0.00680356254907485	-0.0120091269364717	-0.0150114086705896	-0.00820784612151482	-0.00300228173411793	0.0302165319304173
1637	-0.00149956512611343	0	0	0	0	-0.00149956512611343	0	0	0	0	0	0	0	0	0	0	0	0	0	0	0	0	0	-0.00149956512611343	0	0	0	0.00444721159832785	0	0	0	0	0	0	0	-0.00149956512611343	0	0	0	0	0	0	0	0	0	0	-0.00149956512611343	0	0
1638	0	0	0	0	0	0	0	0	0	0	0	0	0	0	0	0	0	0	0	0	0	0	0	0	-0.0367917586460633	0	0	-0.441501103752759	0	0	0	0	0	0	0	0.240881891512904	0	0	0	0	0	0	-0.0367917586460633	0	0	0.157232704402516	-0.33112582781457	0	0
1639	0.309597523219814	0	0	0	-0.047438330170778	0	0	0	0	0	0	0	0	0.262159193049036	0	0	0	-0.047438330170778	0	-0.047438330170778	0	0	-0.094876660341556	0	0	0	-0.094876660341556	-0.142314990512334	0	0	0	0	-0.047438330170778	-0.611704783781098	-0.569259962049336	0.12483771097573	-0.3071007690003	0	0	0	0	0	0	-0.047438330170778	0	0	0.024967542195146	0	0
1640	0	0	0	0	0	0	0	-0.00623247117482082	0	0	0	0.0167954316425932	0	0	0	0	0	0	0	0	0	0	0	0.0167954316425932	0	0	-0.00623247117482082	0	0	0	-0.00623247117482082	0	0	0	0	0	0	0	0	0	0	0	0	0	0	0	0	0	-0.00623247117482082
1641	0	0	0	0	0	0	0	0	0	0	0	0	0	0	0	0	0	0	0	0	0	0	0	0	0	0	0	0	0	0	0	0	-0.00764409111756612	0	0	0	0	0	0	0	0	0	0	0	0	0	0	0	0
1642	-0.0632111251580278	0	0	0	0	0	0	0	0	0	0	0	0	0	0	-0.0632111251580278	0	0	0	0	0	0	0	0	0	0	0	0	0	0	0	0	0	0	0	0	0	0	0	0	0	0	0	0	0	0	0	0	0
1643	0	0	-0.00332502078137988	0	0	0	0	-0.0166251039068994	0	0	0	-0.00332502078137988	0	-0.0166251039068994	0	-0.0199501246882793	0	0	-0.00332502078137988	0	-0.0698254364089776	0	0	-0.00245683063223829	-0.0332502078137988	0	0	-0.0364274887799923	0	0	-0.0049136612644766	0	0	0	0	-0.0166251039068994	0	0	0.00419321093052148	0	0	0	-0.00665004156275977	0	-0.0332502078137988	0.00751823171190136	0	0.00086819014914159	0
1644	0	0	0	0	0	0	0	0	0	0	0	0	0	0	0	0	0	0	0	0	0	0	0	0	0	0	0	0	0	0	0	0	0	0	0	0	0	0	0	0	0	0	0	0	0	0	0	0	0
1645	-0.0658183413777973	0	0	-0.0219394471259324	0	-0.042549831903368	-0.197455024133392	0	-0.0438788942518649	-0.0877577885037297	0.0904159132007233	-0.0658183413777973	-0.153576129881527	-0.0877577885037297	0	0.0452079566003617	-0.0438788942518649	0	-0.0644892790293003	-0.0219394471259324	0	-0.103051923887178	0.0452079566003617	0	-0.0219394471259324	-0.348373029317926	0	-0.0658183413777973	-0.0219394471259324	0	-0.0658183413777973	0	-0.0219394471259324	0	-0.0206103847774356	0	-0.0219394471259324	0	0.0199359352274521	0	-0.0658183413777973	-0.0877577885037297	0.712020357267829	0	-0.0658183413777973	0.0691310788733051	-0.131636682755595	-0.569771012475732	-0.042549831903368
1646	0	0	0	0	0	0	0	0	0	0	0	0	0	0	0	0	0	0	0	0	0	0	0	0	0	0	0	0	0	0	0	0	0	0	0	0	0	0	0	0	0	0	0	0	0	0	0	0	0
1647	0	0	0	0	0	0	0	0.0803858520900322	0	0	0	0	0	0	0	0	0	0	0	0	0	0	0	0	0	0	0	0	0	0	0	0	0	0	0	0	0	0	0	0	0	0	0	0	0	0	0	0	0
1648	0	0	0	0	0	0	0	0	0	0	0	0	0	0	0	0	0	0	0	0	0	0	0	0	0	0	0	0	0	0	0	0	0	0	0	0	0	0	0	0	0	0	0	0	0	0	0	0	0
1649	0	0	0	0	0	0	0	0	0	0	0	0	0	0	0	0	0	0	0	0	0	0	0	0	0	0	0	0	0	0	0	0	0	0	0	0	0	0	0	0	0	0	0	0	0	0	0	0	0
1650	0	-0.0382165605095541	0.0297000297000297	0	0	0	0	0	0	0	0	0	0	0	0	0	0	0	0	0	0	0	0	0	0	0	0	0	0	0	0	0	0	0	0	0	0	0	0	0	0	0	0	0	0	0	0	0	0
1651	0	0	0	0	0	0	0	0	0	0	0	0	0	0	0	0	0	-0.0286532951289398	0	0	-0.0859598853868195	0	0	0	0	-0.0573065902578797	0	0	0	-0.0859598853868195	0	0	0.0661813368630046	0	0	0	0	0	0	0	0	0	0	0	0	0	0	0	0
1652	0	0	-0.00294550810014728	0	0	0	-0.00883652430044183	0	0	0	0	0	-0.00294550810014728	0.0107032002568768	0	0	0	0	0	0	0	0	0.0107032002568768	0	-0.00294550810014728	0	0	0	0	0	0.0321096007706304	0	0.0107032002568768	0.0155153843134591	0	0	0	0	-0.0147275405007364	-0.00589101620029455	0	0	0	0	0	-0.00883652430044183	0	0.00481218405658225	-0.0618556701030928
1653	0	0	0	0	0	0	0	0	0	0	0	0	0	0	0	0	0	0	0	0	0	0	0	0	0	0	0	0	0	0	0	0	0	0	0	0	0	0	0	0	0	0	0	0	0	0	0	0	0
1654	0	0	0	0	0	0	0	0	0	0	0	0	0	0	0	0	0	0	0	0	0	0	0	-0.00621890547263682	0	0	0	0	0	0	-0.00621890547263682	0	0	0	0	0	0	0	0	0	0	0	0	0	0	0	0	0	0
1655	-0.0107776041386	0	0	0.015605493133583	0.009655777989966	-0.0107776041386	0.015605493133583	-0.00538880206929999	0	0.015605493133583	0	0	0	0	0.015044580059266	0	0.010216691064283	0	0	-0.00538880206929999	0	0	0	0	0	0	0	0	0	0	0	0	0	0	0	0	0	0	-0.0161664062079	0	0	0	0	0	0	0	0	0	0
1656	0	0	0	0	0	0	0	0	0	0	0	0	0	0	0	0	0	0	0	0	0	0	0	0	0	0	0	0	0	0	0	0	0	0	0	0	0	0	0	0	0	0	0	0	0	0	0	0	0
1657	0	0	0	0	0	0	0	-0.0445037828215398	0	0	0	0	0	0	0	0	0	-0.0445037828215398	0	0	-0.0445037828215398	0	0	0.15273487595558	0	0	0	0	0	0	0	0	0	0	0	0	0	0	0	0	0	0	0	-0.0445037828215398	0	0	0	0	0
1658	0	0	0	-0.018964536317087	-0.113787217902522	0.0281608171230638	0	0	0	0	0	0	0	0	0	0	0	0	0	0	0	0	0	0	-0.018964536317087	0	0	0	0	0	0	0	-0.0568936089512611	0	0	0	0	0	0	0	0	0	0	0	0	0	0	0	0
1659	-0.0469263256687001	0	0	0	-0.187705302674801	0.144810833149473	0	-0.281557954012201	1.00561211975957	-0.1407789770061	0.238663484486873	-0.0938526513374003	-0.089820795194028	-0.0469263256687001	-0.0938526513374003	1.39311829353929	0.485390681260493	0.191737158818173	0.29365352244232	-0.516189582355702	0.29365352244232	0.477326968973747	1.08076143843187	0.26285462134711	1.29926564220189	1.06866587000176	-1.07527363423673	-0.516189582355702	-0.422336931018301	-0.187705302674801	0	0.00806371228674602	-0.281557954012201	-0.0938526513374003	0.336547991967647	0	0	-0.0469263256687001	0.383474317636347	-0.1407789770061	0	-0.0469263256687001	0	0	0	0	0	0	0
1660	0	0	0	0	0	0	0.0360205402931735	0	0	0	-0.0702493853178785	0	0	0	0	0	0	0	0	0.106269925611052	0	0	0	0	0	0	0	0	0	-0.0702493853178785	0	0	0	0	0	0	0	0	0	0	0	0	0	0	0	0	0	0	0
1661	0.025025025025025	0	0	-0.00732225232481511	0	0	0.0604305704254449	0	0.0103805203753948	0	0	0	0	0	0	0.025025025025025	0	0	0	-0.0146445046496302	-0.00732225232481511	0	0	0	0	0	0	0	0	0	-0.00732225232481511	0	0	0	0	0	0	0	0	0	0	0	0	0	0	0	0	0	0
1662	0	0	0	0	0	0	0	0	0	0	0	0	0	0	0	0	0	0	0	0	0	0	0	0	0	0	0	0	0	0	0	0	0	0	0	0	0	0	0	0	0	0	0	0	0	0	0	0	0
1663	0	0	0	0	0	0	0	0	-0.0200662185211197	0	0	0	0	0	0	0	0	0	0	0	0	0	0	0	0	0	0	0	0	0	0	0	0	0	0	0	0	0	0	0	0	0	0	0	0	0	0	0	-0.0200662185211197
1664	0	0	0	0	0	0	0	0	0	0	0	0	0	0	0	0	0	0	0	0	0	0	0	0	0	0	0	0	0	0	0	0	0	0	0	0	0	0	0	0	0	0	0	0	0	0	0	0	0
1665	0	0	0	0	0	0	0	0	0	0	0	0	0	0	0	0	0	0	0	0	0	0	0	0	0	0	0	0	0	-0.0059509640561771	0	0	0	0	0	0	0	0	0	0	0	0	0	0	0	0	-0.0059509640561771	0	0.0135135135135135
1666	0	0	0	0	0	0	0	0	0	0	0	0	0	0	0	0	0	0	0	0	0	0	0	0	0	0	0	0	0	0	0	0	0	0	0	0	0	0	0	0	0	0	0	0	0	0	0	0	0
1667	0	0	0	0	0	-0.0112044817927171	0	0	0	0	0	0	0	0	-0.0112044817927171	0	0	0	0	0	0	0	0	0	0	0	0	-0.0112044817927171	0	0	0	0	0	0	0	0	0	0	0	0	-0.0112044817927171	0	0	0	0	0	0	0	0
1668	0	0	0	0	0	0.00987020678083206	0	0	-0.00330731578251091	0	0	0	0	0	0	0	0	0	0	0	0	0	-2.58702833503405e-05	0	0	-0.00165365789125546	0	0	0	0	0	0	-0.00165365789125546	0	0	0	0	0	0	0	0	0	0	0	0	0	0	0	0
1669	0	0	0	0	0	0	0	0	0	0	0	0	0	0	-0.0112485939257593	0	0	0	0	0	0	0	0	0	0	-0.0112485939257593	0	0	0	0	0	0	0	0	0	0	0	0	0	0	0	0	0	0	0	0	0	0	0
1670	0	0	0	0	0	0	0	0	0	0	0	0	0	0	0	0	0	0	0	0	0	0	0	0	0	0	0	0	0	0	0	0	0	0	0	0	0.0236693709614165	0	0	0.0734484024972457	0	0	0	0	0	-0.0130548302872063	0	0	0
1671	0	0	0	0	0	0	0	0	0	0	0	0	0	0	0	0	0	0	0	0	0	0	0	0	0	0	0	0	0	0	0	0	0	0	0	0	0	0	0	0	0	0	0	0.196078431372549	0	0	0	-0.0784313725490196	0
1672	0	0	0	0	-0.0212607632614011	0	0	0	0	0	0	0	0	0	0	0	0	0	0	0	0	0	0	0	0	0	0	0	0	0	0	0	0	0	0	0	0	0	0	0	0	0	0	0	-0.0212607632614011	0	0	0	0
1673	0	0	0	-0.00452148135568067	0	-0.00293100416202591	0	-0.00293100416202591	-0.0205170291341814	0	0	-0.00586200832405182	0	0	-0.0117240166481036	-0.00879301248607773	0	0	0.00720253529242293	-0.00586200832405182	0	-0.00293100416202591	-0.00586200832405182	-0.00879301248607773	0	0	-0.00586200832405182	0	0	0	0	-0.00293100416202591	0	-0.00293100416202591	0	0	0	0	0	0	0	0	0	-0.0234480332962073	0	0	-0.00586200832405182	0	0
1674	0	0	0	0	0	0	0	0	0	0	0	0	0	0	0	0	0	0	0	0	0	0	0	0	0	0	0	0	0	0	0	0	0	0	0	0	0	0	0	0	0	0	0	0	0	0	0	0	0
1675	0	0	0	0	0	0	0	0	0	0	0	0	0	0	0	0	0	0	0	0	0	0	0	0	0	0	0	0	0	0	0	0	0	0	0	0	0	0	0	0	0	0	0	0	0	-0.0872817955112219	0	0	0.048983134383561
1676	0	0	0	0	0	0	0	0	0	0	0	0	0	0	0	0	0	0	0	0	0	0	0	0	0	-0.108616944243302	0	0	0	-0.181028240405503	0	0	0	-0.108616944243302	0	-0.0362056480811007	0	0	0	0	0	-0.0362056480811007	0	0	0	0	0	0.190114068441065	0
1677	0	0	0	0	0	0	0	0	0	0	0	0	0	-0.0487092060399415	0	0	-0.0487092060399415	0	0	0	0	0	0	0	0	0	0	0	0	0	0	0	0	0	-0.0487092060399415	0	0	0	0	0	0	0	0	0	0	0	0	0	0
1678	-0.00810668396092578	0	0	0	0	0	0	0	0	0	0	0	0	0	0	0	0	0	-0.014820116117026	-0.00810668396092578	0	0	0	0	0	0	-0.0238556346145021	0	-0.0324267358437031	0	0	-0.0283733938632402	0	0	-0.0157489506535763	-0.00810668396092578	0.0333555703802535	0.00857110122920102	-0.00405334198046289	0	-0.188058573306366	-0.0243200518827773	-0.00405334198046289	-0.0121600259413887	-0.175096126262441	-0.00405334198046289	-0.00810668396092578	0	0
1679	0	0	0	0	0	0	0	0	0	0	0	0	0	0	0	0	0	0	0	0	0	0	0	0	0	0	0	0	0	0	0	0	0	0	0	0	0	0	0	0	0	0	0	0	0	0	0	0	-0.0133413381362151
1680	0	0	0	0	0	0	0	0	0	0	0	0	0	0	0	0	0	0	0	0	0	0	0	0	0	0	0	0	0	0	0	0	0	0	0	0	0	0	0	0	0	0	0	0	0	0	0	0	0
1681	0	0	0	0	0	0	0	0	0	0	0	0	0	0	0	0	0	0	0	0	0	0	0	0	0	0	0	0	0	0	0	0	0	0	0	0	0	0	0	0	0	0	0	0	0	0	0	0	0
1682	0	0	0	0	0	0	0	0	0	0	0	0	0	0	0	0	0	0	0	0.0973709834469328	-0.0258064516129032	0	0	0	0	0	0	0	0	0	0	0	-0.0516129032258065	0	0	0	0	0	0	0	0	0	0	0	0	0	0	0	0
1683	0	0	0	0	0	0	0	0	0	0	0	0	0	0	0	0	0	0	0	0	0	0	0	0	0	0	0	0	0	0	0	0	0	0	0	0	0	0	0	0	0	0	0	0	0	0	0	0	0
1684	0	0	0	0	0	0	0	0	0	0	0	0	0	0	0	0	0	0	0	0	0	0	0	0	0	0	0	0	0	0	0	0	0	0	0	0	0	0	0	0	0	0	0	0	0	0	0	0	0
1685	0	0	0	0	0	0	0	0	0	0	0	0	0	0	0	0	0	0	0	0	0	0	0	0	0	0	0	0	0	0	0	0	0	0	0	0	0	0	0	0	-0.00942329438371655	0	0	0	0	0	0	0	0
1686	-0.0371195248700817	0	0	0	0	0	0	0.213219616204691	0	0	0	0	0	0	0	0	0	0	0	0	0	0	0	0	0	0	0	-0.0371195248700817	0	0	0	0	0	0	-0.0371195248700817	0	0	-0.0371195248700817	0.106609808102345	0	0	0	0	-0.0371195248700817	0	0	0	0	0
1687	0	0	0	0	0	0	0	0	0	0	0	0	0	-0.087260034904014	0	0.062190088368099	0	0	0	0	0	0	0	0	0	0	0	0	0	0	0	0	0	0	0	0	0	0	0	0	0	-0.043630017452007	0	0	0	0	0	0	0
1688	0	-0.00682920166632521	0	0	0	0	0	0	0	0	0	0	0	0	-0.0034146008331626	0	0	0	0	0.0094921689606075	0	0	0	0	0	0	0	0	0.018984337921215	0	-0.0034146008331626	0	0	0	0	0	-0.0034146008331626	0	0	0	0	0	0	0	0	0	0	0	0
1689	0	0	-0.0394366046682711	-0.0049862877088008	0	0	-0.0522425966918745	0	-0.0049862877088008	0	0.030598271756008	-0.00997257541760159	0	0	0	0	0	-0.0173385827302689	0	0	0	0	0	0	0	0	0	0	0	0	0	0	0	0	0	0	0	0	0	0	0	-0.0049862877088008	0	0	0	0	0	0	0
1690	0	0	0	0	0	0	0	0	0	0	0	0	0	0	0	0	0	0	0	0	0	0	0	0	0	0	0	0	0	0	0	0	0	0	0	0	0	0	0	0	0	0	0	0	0	0	0	0	0
1691	0	0	0	0	0	0	0	0	0	0	0	0	0	0	0	0	0	0	0	0	0	0	0	0	0	0	0	0	0	0	0	0	0	0	0	0	0	0	0	0	0	0	0	0	0	0	0	0	0
1692	0	0	0	0	0	0	0	0	0	0	0	0	0	0	0	0	0	0	0	0	0	0	0	0	0	0	0	0	0	0	0	0	0	0	0	0	-0.0570017100513015	0	0	0	0	0	0	0	0	0	0	0	0
1693	0	0	0	0	0	0	0	0	0	0	0	0	0	0	0	0	0	0	0	0	0	0	0	0	0	0	0	0	0	0	0	0	0	0	0	0	0	0	0	0	0	0	0	0	0	0	0	0	0
1694	0	0	0	0	0	0	0	0	0	0	0	0	0	0	0	0	0	0	0	0	0	0	0.0114051094890511	0	0	0	0	0	0	0	0	0	0	0	0	0	0	0	0	0	0	0	0	0	0	0	0	0	0
1695	0	0	0	0	0	0	0	0	0	0	0	0	0	0	0	0	0	0	0	0	0	0	0	0	0	0	0	0	0	0	0	0	0	0	0	0	0	0	0	0	0	0	0	0	0	0	0	0	0
1696	0	0	0	0	0	0	0	0	0	0	0	0	0	0	0	0	0	0	0	0	0	0	0	0	0	0	0	0	0	0	0	0	0	0	0	0	0	0	0	0	0	0	0	0	0	0	0	0	0
1697	0	0	0	0	0	0	0	0	0	0	0	0	0	0	0	0	0	0	0	0	0	0	0	0	0	0	0	0	0	0	0	0	0	0	0	0	0	0	0	0	0	0	0	0	0	0	0	0	0
1698	0	0	0	0	0	0	0	0	0	0.0118357202035744	-0.0023470872647045	0.0071415456741654	-0.0023470872647045	0	0	0	0	0	0	0	0	0	0	0	0	0	0	0	0	0	0	0	0	0	0	0	0	0	0	0	0	0	0	0	0	0	0	0	0
1699	0	0	0	0	0	0	0	0	-0.0199004975124378	0	0	0	0	0	0.043630017452007	0	-0.00995024875621891	0	0	0	0	-0.0199004975124378	0	0	0	0	0	0	0	0	0	0	0	-0.00995024875621891	0	-0.00995024875621891	0	0	0	0	0	0	0	0	0	0	0	0	0
1700	0	0	0	0	0	0	0	0	0	0	0	0	0	0	0	0	0	0	0	0	0	0	0	0	0	0	0	0	0	0	0	0	0	0	0	0	0	0	0	0	0	0	0	0	0	0	0	0	0
1701	0	0	0	0	0	0	0	0	0	-0.0450755014649538	0	0	0	0	0	0	0	0	0	0	0	0	0	0	0	0	0	0	0	-0.0225377507324769	0	0	0	0	0	0	0	0	0	0	0	0	0	0	0	0	0	0	0
1702	0	0	0	0	0	0	0	0	0	0	-0.016597510373444	0	0	0	0	0	0	0	0	0	-0.0033195020746888	0	0	0	0	0	0	0	0	0	0	0	0	0	0	0	0	0	0	0	0	0	0	0	0	0	0	0	0
1703	0	0	0	0	0	0	-0.068073519400953	0	0	0	0	0	0	0	0	0	0	0	0	0	0	0	0	0	0	0	0	0	0	0	0	0	0	0	0	0	0	0	0	0	0	0	0	0	0	0	0	0	0
1704	0	0	0	0	0	0	0	0	0	0	0	0	-0.00638131550819201	-0.001595328877048	-0.00319065775409601	0	0	-0.00319065775409601	0	0	0	0	-0.001595328877048	0	0	-0.001595328877048	-0.00319065775409601	0	0	0	0	-0.001595328877048	0	0	0	0	0	0	0	0	0	0	0	0	0	-0.001595328877048	0	0	-0.00319065775409601
1705	0	-0.012647021626407	0.0319590923617769	-0.012647021626407	0	0	0	0	0	0	0	-0.025294043252814	0	0	0	0	0	0	0	0	-0.012647021626407	0	0	0	0	0	0	0	0	0	0	0	0	0	0	0	0	0	0	0	0	0	-0.0758821297584419	0	0	0	0	0	0
1706	0	0	0	0	0	0	0	0	0	0	0	0	0	0	0	0	0	0	0	0	0	0	0	0	0	0	0	0	-0.0165289256198347	0	0	0	0	0	0	0	0	0	-0.0165289256198347	0	0	0	0	-0.0165289256198347	0	0	0	0	0
1707	0	0	0	0	0	0	0	0	0	0	0	0	0	0	0	0	0	0	0	0	0	0	0	0	0	0	0	0	0	0	0	0	0	0	0	0	0	0	0	0	0	0	0	0	0	0	0	0	0.021079258010118
1708	0	0	0	0	0	0	0	0	0	0	0	0	0	0	0	0	0	0	-0.0209205020920502	0	0	0	0	0	0	0	0	0	0	0	0	0	0	0	0	0	0	0	0	0	0	0	0	0	0	0	0	0	0
1709	0	0	0	0	0	0	0	0	0	0	0	0	0	0	0	0	0	0	0	0	0	0	0	0	0	0	0	0	0	0	0	0	0	0	0	0	0	0	0	0	0	0	0	0	0	0	0	0	0
1710	0	0	0	0	0	0	0	0	0	0	0	0	0	0	0	0	0	0	0	0	0	0	0	0	0	0	0	0	0	0	0	0	0	0	0	0	0	0	0	0	0	0	0	0	0	0	0	0	0
1711	0	0	0.241820415500734	0	0	0	0	0	0	0	-0.0165864985901476	0	0.0438686052850361	0	0	0	0	0	0	0	0	0	0	0	0	0	0	0	0	0	0	0	0	0	0	0	0	0	0.0877372105700725	0	0	0	-0.0165864985901476	0	0	0	0	0	0
1712	0	0	0	0	0	0	0	0	0	0	0	0	0	0	0	0	0	0	0	0	-0.0246244767298695	0	0	0	0	0	0	0	0	0	0	0	0	0	0	0	0	0	0	0	0	0	0	0	0	0	0	0	0
1713	-0.0217485863418878	0	0	0	-0.0137466616720386	0	-0.0993048227890428	-0.0108742931709439	0	-0.0108742931709439	0	0	-0.123207685506752	-0.0108742931709439	-0.208047754498481	0	-0.231950617216191	0	0	-0.0652457590256633	0	-0.0108742931709439	-0.0761200521966072	0	0	-0.0442152648090492	0	-0.0550895579799931	0	0	0	-0.0326228795128317	0	0	0	0	0	0	0	0	-0.0108742931709439	-0.0326228795128317	0	0	0	0	0	0	0
1714	0	0	0	0	0	0	0	0	0	0	0	0	0	0	0	0	0	0	0	0	0	0	0	0	0	0	0	0	0	0	0	0	0	0	0	0	0	0	0	0	0	-0.00176788968662462	0	-0.0037733001282922	0.11900474637112	0	0	-0.0037733001282922	0
1715	0	0	0	0	0	0	0	0	0	0	0	0	0	0	0	0	0	0	0	0	0	0	0	0	0	0	0	0	0	0	0	0	0	0	-0.16273393002441	0	0	0	0	0	0	0	0	0	0	0	0	0	0
1716	0	0	0	0	0	0	0	0	0	0	0	0	0	-0.00858516483516484	0	0	0	0	0	0	0	0	0	0	0	0	0	0	0	0	0	0	0	0	-0.00858516483516484	0	0	0	0	0	0	0	0	0	0	0	-0.00858516483516484	0	0
1717	0	0	0	0	0	0	0	0	0	0	0	0	0	0	0	0	0	0	0	0	0	0	0	0	0	0	0	0	0	0	0	0	0	0	0	0	0	0	0	0	0	0	0	0	0	0	0	0	0
1718	0	0	0	0	0	0	0	0	0	0	-0.0248241621845263	0	0	0	0	0	0	-0.0181447999242685	0	0	0	0	0	-0.00827472072817542	0	0	-0.0627091205009812	-0.00827472072817542	0	0	0	0.0066793622602578	0	0	0	0	0	-0.0165494414563508	0	0	0	0	0	0	0	0	0	0	0
1719	0	-0.00514986095375425	0	0	0	0	0	0	-0.00257493047687712	0	-0.00772479143063137	0	0	0.00692986944708448	0	0	0	0	0	-0.00257493047687712	0	0	0	-0.00257493047687712	0	-0.00514986095375425	0	0	0	0	0	-0.00514986095375425	0	0	0	0	-0.00257493047687712	0	0	0	0	0	0.0095047999239616	-0.00257493047687712	0	-0.00257493047687712	0	0	-0.0102997219075085
1720	0	0	0	0	0	0	0	0	0	0	0	-0.078740157480315	0	0	0	0	0	0	0	0	0	0	0	0	0	0	0	0	0	0	0	0	0	0	0	0	0	0	0	0	0	0	0	0	0	0	0	0	0
1721	0	0	0	0.0664451827242525	-0.0220264317180617	0.0664451827242525	-0.110132158590308	-0.0220264317180617	0	-0.066079295154185	0	0	0	0	-0.0220264317180617	0	0	0	0	0	-0.0440528634361234	0	0.0888375020123816	0	0	0	-0.0440528634361234	0	-0.0440528634361234	0	0	0	0.132890365448505	0	0	0	-0.0220264317180617	0	0	0.199335548172757	0	-0.0220264317180617	0	0	0	0	0	0	0
1722	0	0	0	0	0	0	0	0	0	0	0	0	0	0	0	0	0	0	0	0	0	0	0	0	0	0	0	0	0	0	0	0	0	0	0	0	0	0	0	0	0	0	0	0	0	0	0	0	0
1723	0	0	0	0	0	0	0	0	0	0	0	0	0	0	0	0	0	0	0	0	0	0	0	0	0	0	0	0	0	0	0	0	0	0	0	0	0	0	0	0	0	0	-0.00732225232481511	0	0	0	0	0	0
1724	0	0	0	0	0	0	0	0	0.0361271676300578	0	0	0	0	0	0	0	0	0	0.0361271676300578	0	0	0	0	0	0	0	0	0	-0.0358851674641148	0	0	0	0	0	0	0	0	0	0	0	0	0	0	-0.0119617224880383	0	0	0	0	0
1725	0	-0.0904159132007233	-0.180831826401447	0	0	0	0	0	0	0	0	0	0	0	0	0	-0.180831826401447	0.404858299595142	-0.0904159132007233	0	0	0	0	-0.0904159132007233	0	0	-0.27124773960217	0	0	0	0	-0.0904159132007233	0	0	0	0	0	0	0	0	0	0	0	0	0	-0.0904159132007233	0	-0.0904159132007233	0
1726	0	0	0	0	0	0	-0.00415489446568057	0	0	0	0	0	0	0	0	0	0	0	0	0	0	0	0	0	0	0	0	0	0	0	0	0	0	0	0	0	0	0	0	-0.0204417448948748	0	0	0	0	0	0	0	0	-0.0079770614978331
1727	0	0	0	0	0	-0.0746825989544436	0	0	0	0	0	0	0	0	0	0	0	0	0	0	0	0	0	0	0	0	0	0	-0.0746825989544436	0	0	0	0	0	0	0	0	0	0	0	0	0	0	0	0	0	0	0	0
1728	0	0	0	0	0	0	0	0	0	0	0	0	0	0	0	0	0	0	0	0	0	0	0	0	0	0	0	0	0	0	0	0	0	0	0	0	0	0	0	0	0	0	0	0	0	0	0	0	-0.0694444444444444
1729	0	0	0	0	0	0	0	0	0	0	0	0	0	0	0	0	0	0	0	0	0	0	0	0	0	0	0	0	0	0	0	0	0	0	0	0	0	0	0	0	0	0	0	0	0	0	0	0	0
1730	0	0	0	0	0	0	0	0	0	0	0	0	0	0	0	0	0	0	0	0	0	0	0	0	0	0	0	0	0	0	0	0	0	0	0	0	0	0	0	0	0	0	0	0	0	0	0	0	0
1731	0	0	0	0	0	0	0	0	0	0	0	0	0	0	0	0	0	0	0	0	0	0	0	0	0	0	0	0	0	0	0	0	0	0	0	0	0	0	0	0	0	0	0	0	0	0	0	0	0
1732	0	0	0	0	0	0	0	0	0	0	-0.171086398631309	0	0	0	-0.0855431993156544	0	0	0	0	-0.0855431993156544	0	0	0	0	0	0	0	0	-0.0855431993156544	0	0	0	0	0	0	-0.0855431993156544	0	0	0	0	0	0	0	0	0	0	0	0	0
1733	0	0	0	0	0	0	0	0	0	0	0	0	0	0	0	0	0	0	0	0	0	0	0	0	0	0	0	0	0	0	0	0	0	0	0	0	0	0	0	0	0	0	0	0	0	0	0	0	0
1734	0	0	0.0131578947368421	0	0	0.0131578947368421	0	0	0	0	-0.00394773202794994	0	0	0	0	0	0	0	0	0	0	0	0	0	0	0	0	0	0	0	0	0	0	0	0	0	0	0	0.0131578947368421	0	0	0	0	0	0	0	0	0	0
1735	0	-1.54821172798682	-0.0437732545414752	0	-0.153206390895163	0	0	0	0	0	0	0	0	0	0	0	-0.0218866272707376	0	0	0	0	0	0	-0.0218866272707376	0	-0.0218866272707376	0	0	0	0	0	0	0	-0.131319763624425	0	0	-0.0437732545414752	0	0	0.0165040209256737	0	0	0	0	0	0	0	0	0
1736	-0.0291630212890055	0	0	0	0	0	-0.0291630212890055	-0.0874890638670166	0	-0.0291630212890055	0	0	0.0969534605275789	0	0	0	0	0	0	0	-0.0291630212890055	0	0	0	0	-0.0583260425780111	0	-0.0583260425780111	-0.0874890638670166	-0.0291630212890055	0	0	0	0	0	0	0	0	0	0	0	0	0	0	0	-0.0291630212890055	0	0.077639751552795	0
1737	0	0	0	0	0	0	0	0	0	0	0	0	0	-0.0335908632851864	0	0	0	0	0	0	0	0	0	0	-0.0335908632851864	0	0	0	0	0	0	0	0	0	0	0	0	0	0	0	0	0	0	0	0	0	0	0	0
1738	0	0	0	0	0	0	0	0	0	0	0	0	0	0	0	0	0	0	0	0	0	0	0	0	0	0	0	0	0	0	0	0	0	0	0	0	0	0	0	0	0	0	0	0	-0.109210047324354	0	0	0	0
1739	0	0	0	-0.102986611740474	0	0	-0.0316881882278381	0	0	0	-0.0237661411708786	0	0	0	0	0	0	-0.00792204705695952	0	0	0	0	0	0	0	0	0	0	0	0	0	0	0	0	0	0	0	0	0	0	0	0	0	0	0	0	0	0	0
1740	0	0	0	0	0	0	0	0	0	0	0	0	0	0	0	0	0	0	0	0	0	0	0	0	0	0	0	0	0	0	0	0	0	0	0	0	0	0	0	0	0	0	0	0	0	0	0	0	0
1741	0	0	0	0	0	0	0	0	0	0	0	0	0	0	0	0	0	0	-0.0309789343246592	0.0324708376774048	0	0	0	0	0	0	0	0	0	0	0	0	0	0	0	0	0	0	0	0	0	0	0	0	0	-0.0309789343246592	0	0	0
1742	2.96971971986491	-0.32722266283824	0.62793100707416	0.10321438248036	0.56765009454066	-0.77419489590664	-1.80894953982863	-0.252553236052279	0.16134862151651	-0.412567438908283	-0.071072298222845	0.175214971945298	0.294558414757045	-0.222151697873691	0	-0.00760038454464698	0.206950928784396	-0.166280168740141	-0.476039352586481	-0.571247223103777	-0.761662964138369	-0.610583564487522	-0.72992700729927	-0.476039352586481	-0.158679784195494	-0.015200769089294	-0.229752082418338	-0.0317359568390987	-0.158679784195494	-0.110408639606591	-0.451903780292029	0.454572617613054	-0.181480937829435	-0.260153620596924	-0.34509226924856	-0.63831626534509	-1.60959899558887	1.10716136080534	-0.26775400514157	0.50284376220196	0.104142673722453	-0.547111650809325	-0.196681706918724	-0.062137495017686	1.35344863097348	-0.37056226020351	0.191750159695103	0.92434600431539	-0.038001922723235
1743	0	0	0	0	0	0	0	0	0	0	0	0	0	0	0	0	0	0	0	0	0	0	0	0	0	0	0	0	0	0	0	0	0	0	0	0	0	0	0	0	0	0	0	0	0	0	0	0	0
1744	0	0	0	0	0	0	0	0	-0.0124347177319075	0	0	0	0	0	0	0	0	0	0	0	0	0	0	0	0	0	0	0	0	0	0	0	0	0	0	0	0	0	0	0	-0.0186520765978612	0	0.0195755255459414	0	0	0	0	-0.00621735886595374	0
1745	0	0	0	0	0	0	0	0	0	0	0	0	0	0	0	0	0	0	0	0	0	0	0	0	0	0	0	0	0	0	0	0	0	0	0	0	0	0	0	0	0	0	0	0	0	0	0	0	0
1746	0	0	0	0	0	0	0	0	0	0	0	0	0	0	0	0	0	0	0	0	0	0	0	0	0	0	0	0	0	0	0	0	0	0	0	0	0	0	0	0	0	0	0	0	0	0	0	0	0
1747	0	0	0	0	0	0	0	0	0	0	0	0	0	0	-0.0760167236792094	0	0	0	0.118370152288007	0	0	0	0	0	0	0	0	0	0	0	0	0	0	0	0	0	0	0	0	0	0	0	0	0	0	0.115473441108545	0	0	0
1748	0	0	0	0	0	0	0	0	0	0	0	0	0	0	0	0	0	0	0	0	0	0	0	0	0	0	0	0	0	0	0	0	0	0	0	0	0	0	0	0	0	0	0	0	-0.011832919181162	0	0	0	0
1749	0	0	0	0	0	0	0	0	0	0	0	0	0	0	0	0	0	0	0	0	0	0	-0.0168548794876117	0	0.0575373993095512	0	0	0	0	0	0	0	0.0575373993095512	0	0	0	-0.0337097589752233	0	0	0.0575373993095512	0	0	0	0	0	0	0	0	0
1750	-0.0469704086425552	-1.37165238792123	0	0.027949334068298	0	0	-0.49247761788861	0	-0.234852043212776	0	0	0	0	0.137741046831956	0	-0.0469704086425552	0	0	0	0	-0.0939408172851104	0	0	-0.140911225927666	0	0	0	0	-0.0469704086425552	0	0	0	0	0	-0.0469704086425552	0	0	0	0	0	0	0	0	0	0	0	0	0	0
1751	-0.00808211428109593	-0.137395942778631	-0.0377699749853103	-0.00808211428109593	0	0	0	0	-0.00808211428109593	-0.0484926856865756	-0.00808211428109593	-0.0323284571243837	-0.0189651500029491	0	-0.0161642285621919	0.0107227107012653	-0.027047264284045	-0.186209278506382	0.0348087285239652	-0.0054415178609266	-0.113149599935343	-0.0135236321420225	-0.00808211428109593	0	0	-0.00808211428109593	0	-0.0458520892664062	0	-0.163085210807209	-0.00808211428109593	0	0	0.0107227107012653	-0.00808211428109593	-0.0161642285621919	-0.00808211428109593	-0.0161642285621919	-0.0836220642517164	-0.0161642285621919	-0.0971456963937392	-0.00808211428109593	0	0	0	-0.15636109278158	-0.0161642285621919	-0.0700984321096941	0
1752	-0.0105887335874629	0	0	0	0	0	0	-0.0105887335874629	0	-0.0105887335874629	0	0	0	0	0.0385208012326656	-0.0105887335874629	0	0	0	0.0770416024653313	-0.0105887335874629	0	0	0	0	0	0	0	0	0	0	0	-0.0105887335874629	0	0	0	0	0	0	0	-0.0105887335874629	0	0	0	0	0	0	0	0
1753	0	0	0	0	0	0	0	0	0	0	0	0	0	0	0	0	0	0	0	0	0	0	0	0	0	0	0	0	0	0	0	0	-0.0695410292072323	0	0	0	0	0	0	0	0	0	0	0	0	0	0.041169721280987	0	0
1754	-0.00299204117048651	0	0	0	0	0	0	0	-0.00598408234097301	0	0	0	0.0229236706285913	0	0	0	0	0	0.0348918353105373	0	0	0	-0.011968164681946	-0.00299204117048651	0	0	0.0348918353105373	0	0	0	0	0	0	0	0.0259157117990778	0	0	0.0348918353105373	0	0	0	0	0	0	0	-0.00598408234097301	0	0	0
1755	0	0	0.0620347394540943	0	0	0	0	0	0	0	0	0	0	0	0	0	0	0	0	0	0	0	0	0	0	0	0	0	0	0	0	0	0	0	0	0	0	0	0	0	0	-0.038109756097561	0	0	0	0	0	0	0
1756	0	0	0	0	0	0	0	0	0	0	0	0	0	0	0	0	0	0	0	0	0	0	0	0	0	0	0	0	0	0	0	0	0	0	0	0	0	0.154559505409583	0	-0.0602409638554217	0	0	0	0	0	0	0	0	0
1757	0	0	0	0	0	0	0	0	0	0	0	0	0	0	-0.0332834082210018	0	0	0	0	0	-0.0166417041105009	0	0	0	0	0	0	0	0	0	0.0422626744483053	0	0	0	0	0	0	-0.0249625561657514	0	0	0.0226278815953699	-0.00832085205525046	0	-0.004669349140763	0.0113139407976849	-0.597545987452487	0.0113139407976849	0	-0.0129902011960134
1758	0	0	0	0	0	0	0	0	0	0	0	0	0	0	0	0	0	0	-0.00679578661230037	0	0	0	0	0	0	0	0	0	0	0	0	0	0	0	0	0	0	0	0	0	0	0	0	0	0	0	0	0	0
1759	0.0497512437810945	0	0	0	0	0	0	-0.0469851213782302	-0.0156617071260767	0	0	0	0	0	0	0	0	0	0	0	0	0	0	0	0	0	0	0	0	0	0	0	0	0	0	0	0	0	0	0	0	0	0	0	0	0	-0.0313234142521535	-0.12708579264991	-0.0313234142521535
1760	0	-0.041379776198774	0.0093976130062964	0	0.00676527206549775	0	0	-0.0105293637631946	0	-0.0131617047039933	0.00676527206549775	0	0	-0.0052646818815973	0	0	0	0	0	0	0	0	0	-0.00263234094079865	0	0	0	0	0	0	0	0	0	0	0	0	0	0	0	0	0	0	0	-0.00263234094079865	0	0	0	0	0
1761	0	0	0	0	0	0.0347584289190129	-0.0116699731590617	0	-0.106412956501503	0.0173792144595064	0	0	0.0057092413004447	0	0	0	-0.0819413026716041	0	-0.106664447059675	-0.0116699731590617	0	0	-0.000125745279086202	-0.00583498657953087	-0.393081770573033	0	0	0	0	0	-0.122534718170148	0	0	0	-0.00583498657953087	0	0	0	-0.0291749328976543	0	0	0	0	-0.012675935391752	0	0	0.091599351365287	-0.00583498657953087	0
1762	0	0	0	0	0	0	0	0	0	0	0	0	0	0	-0.0683526999316473	0	0	0	0	0	0	0	0	0	0	0	0	0	0	0	0	0	0	0	0	0	0	0	0	0	0	0	0	0	0	0	0	0	0
1763	0	0	0	0	0	0	-0.0395413206801107	0	0	0	0	0	0	0	0	0	0	0	0	0	0	0	0	0	0	0	0	0	0	0	0	0	0	0	0	0	0	0	0	0	0	0	0	0	0	0	-0.0395413206801107	0	0
1764	0	0	0	0	0	0	0	0	0	0	0	0	0	0	0	0	0	0	0	0	0	0	0	0	0	0	0	0	0	0	0	0	0	0	0	0	0	0	0	0	0	0	0	0	0	0	0	0	0
1765	0	0	0	0	0	0	0	0	0	0	0	0	0	0	0	0	0	0	0	0	0	0	0	0	0	0	0	0	0	0	0	0	0	0	0	0	0	0	0	0	0	0	0	0	0	0	0	0	0
1766	0	0	0	0	0	0	0.265829990554973	0	0	-0.569633230490553	0	0	0	0	0	-0.0238151940938319	0	0	-0.0714455822814956	0	0	0	0	-0.0952607763753275	0	-0.0238151940938319	0	0	0	0	0	0	0	0	0	-0.0238151940938319	0	0	0	0	0	0	0	0	0	0	0	0	0
1767	0	0	0	0	0	0	0	0	0	0	0	0	0	0	0	0	0	0	0	0	0	0	0	0	0	0	0	0	0	0	0	0	0	0	0	0	0	0	0	0	0	0	0	0	0	0	0	0	0
1768	0	0	0	0	0	0	0	0	0	0	0	0	0	0	0	0	0	0	0	0	0	0	0	0	0	0	0	0	0	0	0	0	0	0	0	0	0	0	0	0	0	0	0	0	0.0240905805829921	0	0	0	0
1769	0	0	0	0	0	0	0	0	0	0	0	0	0	0	0	0	0	0	0	0	0	0	0	0	0	0	0	0	0	0	0	0	0	0	0	0	0	0	0	0	0	0	0	0	0	0	0	0	0
1770	0	0	0	0	0	0	0	0	0	-0.0021421074052653	0	-0.0021421074052653	0	0	0	0	-0.0021421074052653	0	0	0	0	0	0	-0.0021421074052653	0	0	0	0	0	0	0	0	0	-0.0021421074052653	0	-0.0042842148105306	0	0	0	0	-0.0021421074052653	-0.0064263222157959	0	0	0.00684743905779239	0	-0.0021421074052653	0	0
1771	0	0	0	0	0	0	0	0	0	0	0	0	0	0	0	0	-0.0124626121635095	0	0	0	0	0	0	0	0	0	0	0	0	0	0	0	0	0	0	0	0	0	0	0	0	0	0	0	0	0	0	0	0
1772	0	0	0	0	0	-0.0343760742523204	-0.00893439666607049	-0.0802108399220809	-0.091669531339521	0	-0.0114586914174401	-0.0229173828348803	0.0025242947513696	-0.0572934570872006	0	-0.0114586914174401	0	-0.0229173828348803	0.0254416775862499	-0.0343760742523204	-0.0114586914174401	0.03690036900369	-0.0229173828348803	0	0	-0.0572934570872006	0	0	0	0	0	0	0	0	0	0	0	0	0	0	0	0	0	0	0	0	0	0	0
1773	0	0	0	0	0	0	0	0	0	0	0	0	0	0	0	0	0	0	0	0	0	0	0	0	0	0	0	0	0	-0.0123839009287926	0	0	0	0	0	0	0	0	0	0	0	0	0	0	0	0	0	0	0
1774	0	0	0	-0.00452652543907297	0	0	0	0	0	0	0	0	0	0	0	0	0	0	0	0	0	0	0	0	0	0	0	0	0	0	0	0	0	0	0	-0.00452652543907297	0	0.000237175803385101	0	0	0	0	0	-0.00452652543907297	0	0	0	0	-0.0135795763172189
1775	0	0	0	0	0	0	0	0	0	0	0	0	0	0	0	0	0	0	0	0	0	0	0	0	0	0	0	0	0	0	0	0	0	0	0	0	0	0	0	0	0	0	0	0	0	0	0	0	0
1776	0	0	0	0	0	0	0	0	0	0	0	0	0	0	0	0	0	0	0	0	0	0	0	0	0	0	0	0	0	0	0	0	0	0	0	0	0	0	0	0	0	0	0	0	0	0	0	-0.181983621474067	0
1777	0	0	0	0	0	0	0	0	0	0	0	0	0	0	0	0	0	0	0	0	0	0	0	0	0	0	0	0	0	0	0	0	0	0	0	0	0	0	0	0	0	0	0	0	0	0	0	0	0
1778	0	0	0.0456798434551485	0	-0.0418848167539267	0.074212305234556	-0.0209424083769634	0	0	0	0.203661782197558	0	0	0	-0.12565445026178	-0.0209424083769634	0	-0.0209424083769634	0	0	-0.0209424083769634	0.0666222518321119	0	0	0.133244503664224	0	0	0	0	0	0	0	0	0	0.032327488480629	0	0	-0.0418848167539267	0.0666222518321119	-0.06282722513089	0	0	0	0	0	0	0	-0.0380897900527051	-0.0209424083769634
1779	0	0	0	0	0	0	0	0	0	0	0	0	0	0	0	0	0	0	0	0	0	0	0	0	0	0	0	0	0	0	0	0	0	0	0	0	0	0	0	0	0	0	0	0	0	0	0	0	0
1780	0	0	0	0	0	0	0	0	0	0	0	0	0	0	0	0	0	0	0	0	0	0	0	0	0	0	0	0	0	0	0	0	0	0	0	0	0	0	0	0	0	0	0	0	0	0	0	0	0
1781	0	0	0	0	0	0	0	0	0	0	0	0	0	0	0	0	0	0	0	0	0	0	0	0	0	0	0	0	0	0	0	0	0	0	0	0	0	0	0	0	0	0	0	0	0	0	0	0	0
1782	0	0	0	0	0	0	0	0	0	0	0	0	0	0	0	0	0	0	0	0	0	0	0	0	0	0	0	0	0	0	0	0	0	0	0	0	0	0	0	0	0	0	0	0	0	0	0	0	0
1783	0	0	0	0	0	0	0	0	0	0	0	0	0	0	0	0	0	0	0	0	0	0	0	0	0	0	0	0	0	0	0	0	0	0	0	0	0	0	0	0	0	0	0	0	0	0	0	0	0
1784	0	0	0	0	0	0	0	0	0	0	0	0	0	0	0	0	0	0	0	0	0	0	0	0	0	0	0	0	0	0	0	0	0	0	0	0	0	0	0	0	0	0	0	0	0	0	0	0	0
1785	0	0.315948793968675	-0.178094390026714	0	0	0	0	0	0	0	-0.0890471950133571	0	0	0	0	0	0	0	0	0	0	0	0	0	0	0	0	0	0	0	0	0	0	0	0	0	0	0	0	0	0	0	0	0	0	0	0	0	0
1786	0	0	0	0	0	0	0	0	0	0	0	0	0	0	0	0	0	0	0	0	0	0	0	0	0	0	0	0	0	0	0	0	0	0	0	0	0	-0.065055808999106	0	0	0	0	0	0	-0.0297176820208024	0	0	-0.0594353640416048	0
1787	0	0	0	0	0	0	0	0	0	0	0	0	0	0	0	0	0	0	0	0	0	0	0	0	0	0	0	0	0	0	0	0	0	0	0	0	0	0	0	0	0	0	0	0	0	0	0	0	0
1788	0	0	0	0	0	0	0	0	0	0	0	0	0	0	0	0	0	0	0	0	0	0	0	0	0	0	0	0	0	0	0	0	0	0	0	0	0	0	0	0	0	0	0	0	0	0	0	0	0
1789	0	0	0	0	0	0	-0.0089814981138854	0	0	0	0	0	0	0.0733406674000733	0	0	0	0	0	0	-0.0089814981138854	0	0	0	0	0	0	0	-0.0179629962277708	0	0	0	0	0	0	0	0	0	0	0	0	0	0	-0.0089814981138854	0	0	0	0	0
1790	0	0	0	0	0	0	0	0	0	0	0	0	0	0	0	0	0	0	0	0	0	0	0	0	0	0	0	0	0	0	0	0	0	0	0	0	0	0	0	0	0	0	0	0	0	0	0	0	0
1791	0	0	0	0	0	0	0	0	0	0	0	0	0	0	0	0	0	0	0	0	-0.00496130184560429	0	0	0	0	0	0	0	0	0	0	0	0	0	0	0	0	0	0	0	0	0	0	0	0	0	0	0	0
1792	0	0	0	0	0	0	0	0	0	0	0	0	0	0	0	0	0	0	0	0	0	0	0	0	0	0	0	0	0	0	0	0	0	0	0	0	0	0	0	0	0	0	0	0	0	0	0	-0.0720980533525595	0
1793	0	0	0	0	0	0	0	0.0441306266548985	0	0	0	0	0	-0.0273261374504714	0	0	0	0	0	0	0	0	0	0	0	0	0	0	0	0	0	0	0	0	0	0	0	0	0	0	0	0	0	0	0	0	0	0	0
1794	0	0	0	0	0	0	0	0	0	0	0	0	0	0	0	0	0	0	0	0	0	0.000184721914352398	-0.0181159420289855	0	0	0	0	0	0	0	0	0	0	0	0	0	0	0	0	0	0	0	0	0	0	0	0	0	0
1795	0	0	0	0	0	0	0	0	0	0	0	0	0	0	0	0	0	0	0	0	0	0	0	0	0	0	0	0	0	0	0	0	0	0	0	0	0	0	0	0	0	0	0	0	0	0	0	0	0
1796	0	0	-0.0133689839572193	0	0	0	0	0	0	0	0	0	0	0	0	0	0	0	0	0	0	0	0	0	0	0	0	0	0	0	0.0455996352029184	0	0	0	0	-0.0133689839572193	0	0	0	0	0	0	0	0	0	0	0	0	0
1797	0	0	0	0	0	0	0	0	0	0	0	0	0	0	0	0	0	0	0	0	0	0	0	0	0	0	0	0	0	0	0	0	0	0	0	0	0	0	0	0	0	0	0	0	0	0	0	0	0
1798	0	0.009987467339371	0	0	0	0	0	0	0	0	0	0	0	-0.0505816894284269	0	0	0	0	0	0	0	0	0	0	0	-0.202326757713708	0.212314225053079	0	0.161732535624652	0	0	-0.151745068285281	0	0	0	0	0	0	0	0.111150846196225	0	0	0	-0.0505816894284269	-0.151745068285281	0	0	0	0
1799	0	0	0	0	0	0	0	0	0	0	0	0	0	0	0	0	0	0	0	0	0	0	0	0	0	0	0	0	0	0	0	0	-0.0162232316677482	0	0	0.0127860887354558	0	0	0	-0.0162232316677482	0	0	0	0	0	0	0	0	0
1800	0	0	0	0	0	0	0	0	0	0	0	0	0	0	0	0	0	0	0	0	0	0	0	0	0	0	0	0	0	0	0	0	0	0	0	0	0	0	0	0	0	0	0	0	0	0	0	0	0
1801	-0.0978792822185971	0.102986611740474	-0.065252854812398	0.379320019555696	0	0	0	0	0	0	0	-0.032626427406199	0	0	0	0	0	0	0	0	0	0	0	0	0	0	0	0	0	0	0	0	-0.065252854812398	0	0	0	0	-0.032626427406199	0	0	0	-0.032626427406199	0	0	0	0	0	0	0.102986611740474
1802	0	0	0	0	0	0	0	0	0	0	0	0	0	0	0	0	0	0	0	0	0	0	0	0	0	0	0	0	0	0	0	0	0	0	0	0	0	0	0	0	0	0	0	0	0	0	0	0	0
1803	0	0	0	0	0	0	0	0	0	0	0	0	0	0	0	0	0	0	0	0	0	-0.0642880102860817	0	0	0	0	0	0	0	0	0	0	-0.0160720025715204	0	0	0	0	0	0	0	0	0	0	0	0	0	0	0	0
1804	0	0	0	0	0	-0.087260034904014	0	0	0	0	0	0	0	0	0	0	0	0	0	0	0	0	0	0	0	0	0	0	0	0	0	0	0	0	0	0	0	0	0	0	0	0	0	0	0	0	0	0	0
1805	0	0	0	0	-0.0883782589482987	0	0	0	0	0.347455779142039	-0.0883782589482987	0	0	0	-0.0883782589482987	0	0.261096605744125	-0.0883782589482987	0	0	-0.63480049704118	0	0.130548302872063	-0.0441891294741494	0.172718346795826	0	0.33130309473896	-0.132567388422448	0	0	0	0	0	0	-0.0441891294741494	0.16666109014467	-0.311342991869431	0	0	0	0	0	-0.54642223809288	0	-0.00201908555038499	0	0	0.38154948086426	-0.0441891294741494
1806	0	0	0	0	0	0	0	0	0	0	0	0	0	0	0	0	0	0	0	0	0	0	0	0	0	0	0	0	0	0	0	0	0	0	0	0	0	0	0	0	0	0	0	0	0	0	0	0	0
1807	-0.051063829787234	0.100755667506297	-0.0170212765957447	0	0	-0.0170212765957447	0.100755667506297	0	0	0	0	0	0	0	0	0	0	-0.0170212765957447	0	0	0	-0.0170212765957447	0	0.151133501259446	0	0	0	0	0	0	0	0	0	0	0	0	0	0	0	0	0	0	0	0	0	0	-0.051063829787234	0	0
1808	0	0	0	0	0	0	0	0	0	0	0	-0.0250501002004008	0	0	0	-0.0250501002004008	0	0	0	0	0	0	0	0	0	0	0	0	-0.0250501002004008	0	0	0	0	0	0	0	-0.100200400801603	0	-0.0501002004008016	-0.0250501002004008	0	-0.0250501002004008	0	0	0	-0.0250501002004008	0	-0.0250501002004008	0
1809	0	0.220749490208149	0	0	0	0	0	0	0	0	0	0	0	0	0	0	0	0	0	0	0	0	0	0	0	0	0	0	0	0	0	0	0	0	0	0	0	-0.0904159132007233	0	0	0	0	0	0	0	0	0	0	0
1810	0	0	0	0	0	0	0	0	0	0	0	0	0	0	0	0	0	0	0	0	0	0	0	0	0	0	0	0	0	0	0	0	0	0	0	0	0	0	0	0	0	0	0	0	0	0	0	0	0
1811	-0.00371650499869922	0	0	0	0	0	0	0	0	0	0	0	0	0	0	0	0	0	0	0	0	0	0	0	0	0	0	0	0	0	0	0	0	0	0	0	0	0	0	0	0	0	0	0	0	0	0	0	0
1812	0	0	0	0	0	0	0	0	0	0	0	0	0	0	0	0	0	0	0	-0.0100664384940608	0	0	0	0.0072568792430479	0	0	0	0	0	0	0	0	0	0	-0.0100664384940608	0	0	0	0	-0.0201328769881216	0	0	0	-0.0632081902153777	0	0	0	0	0
1813	0	0	0	0	0	0	-0.0679809653297077	0	0	0	0	0	0	0	0	0	0	0	0	0.280898876404494	0	0	0	0	0	0	0	0	0	0	0	-0.135961930659415	0	-0.747790618626785	-0.135961930659415	0	0	0	0	0	0	-0.126986915573752	0	0	0	0	0	0	-0.0679809653297077
1814	0	-0.0291403593977659	0	0	-0.0485672656629432	0	0	0	0	0	-0.0194269062651773	0	0	-0.00971345313258863	0	0	0	0	0	-0.0194269062651773	0	0	0	0	0	-0.00971345313258863	0	0	0	0	0	-0.0194269062651773	0	-0.00971345313258863	0	0	0	0	0	0	0	0	0	0	0	0	0	0	0
1815	0	0	0	0	0	0	0	0	0	0	0	0	0	0	0	0	0	0	0	0	0	0	0	0	0	0	0	0	0	0	0	0	0	0	0	0	0	0	0	0	0	0	0	0	0	0	0	0	0
1816	0	0.0193798449612403	0	0	0	0	0	0	0	0	0	0	0	0	0	0.0534729615485209	0	0	0	0	0	0	0	0	0	0	0	0	-0.0272858883907593	0	0.0100466982908404	0	0	0	0	0.0053801249556404	0	0	0	-0.0279994400111998	0	0	0	0.0147132716260403	0	0	0	0	0
1817	0	0	0	0	0	0	0	0	0	0	0	0	0	0	0.0627352572145546	0	0.0229259605336659	0	0	0	-0.0168833361472227	0	0	0	0	0.0144842924600546	0	0	1.14532358068233	0.0542935891409432	0	0.0458519210673319	0	0	-0.025325004220834	0.0313676286072773	0	0	-0.00844166807361135	0	0	0	0	-0.025325004220834	0	0	0	0	0
1818	0	0	0	0	0	0	0	0	0	0	0	0	0	0	0	0	0	0	0	0	0	0	0	0	0	0	0	0	0	0	0	0	0	0	0	0	0	0	0	0	0	0	0	0	0	0	0	0	0
1819	0	0	0	0	0	0	0	0	0	0	0	0	0	0	0	0	0	0	0	0	0	0	0	0	0	0	0	0	0	0	0	0	0	0	0	0	0	0	0	0	0	0	0	0	0	0	0	0	0
1820	0	0	0	0	0	0	0	0	0	0	0	0	0	-0.0465766185374942	0	0	0	0	0	0	0	0	0	0	0	0	0	0	0	0	0	0	0	0	0	0	0	0	0	0	0	0	0	0	0	0	0	0	0
1821	0	0	0	0	0	0	0	0	0	0	0	0	0	0	0	0	0	0	0	0	0	0	0	0	0	0	0	0	0	0	0	0	0	0	0	0	0	0	0	0	0	0	0	0	0	0	0	0	0
1822	-0.00659297189196317	0	0	0.144535230001174	0.0761443457149978	0.075177271100948	0.0471879710042046	0.203871977028843	0.252027022647095	-0.029853356178429	1.39213210228687	4.6782563839705	-1.9146780898469	0.168726324788138	0.0931453593251371	-0.0615344043249896	-0.246137617299958	-1.53201377978557	-0.079115662703558	0.0151901861584376	-0.00439531459464211	-0.0025844871429407	-2.73574973394908	-0.0439531459464211	0	-0.00659297189196317	-0.393380656220469	0.0195855007530797	-0.0131859437839263	-0.00659297189196317	-0.0241742302705316	-0.0944992637848054	-0.00439531459464211	0	-0.00659297189196317	0.0369733442088383	-0.321438210177304	-0.00659297189196317	-0.0131859437839263	-0.0571390897303474	-0.0373601740544579	0	-0.00219765729732106	-0.0263718875678527	0.0040084847490225	0.0173878434557586	-0.0175812583785684	0.0217831580504007	0.0935321891707563
1823	0	0	0	0	-0.0578034682080925	0	-0.0192678227360308	0	0	0	0	0	0	-0.0192678227360308	0	0	0	0	-0.0192678227360308	0	0	0	0	0	0	0	0	0	0	0	0	0.0971466126539572	0	0	0	0	0	0	0	0	0.0582072176949942	0	0	0	0	0	0	0	0
1824	0	0	0	0	0	0	0	0	0	0	0	0	0	0	0	0	0	0	0	0	0	0	0	0	0	0	0	0	0	0	0	0	0	0	0	0	0	0	0	0	-0.0496894409937888	0	0	0	0	0	0	0	0
1825	0	0	0	0	0	0	0	0	0	0	0	0	0	0	0	0	0	0	0	0	0	0	0	0	0	0	0	0	0	0	0	0	0	0	0	0	0	0	0	0	0	0	0	0	0	0	0	0	0
1826	0	0	0	0	0	0	0	0	0	0	0	0	0	0	0	0	0	0	0	0	0	0	0	0	0	0	0	0	0	0	0	0	-0.0121094696052313	0	0	-0.0242189392104626	0	0	0	0	0	0	0	0	0	0	0	0	0
1827	0	0	0	0	0	0	0	0	0	0	0	0	0	0	0	0	0	0	0	0	0	0	0	0	0	0	0	0.0555555555555556	0	-0.0157331655129012	0	0	0	0	0	0	0	0	0	0	0	0	0	-0.0471994965387036	0	0	0	0	0
1828	0	0	0	0	0	0	0	0	0.0442086648983201	0	0	0	0	0	0	0	0	0	0	0	0	0	0	0	0	0	0	0	0	0	0	0	0	0	0	0	0	0	0	0	0	0	0	0	0	0	0	0	0
1829	0	0	0.0100889733648914	0	0	-0.0167420056922819	0	0	0	0	-0.0334840113845639	0	0.0435729847494553	0.130718954248366	-0.0167420056922819	0	0	0.0871459694989107	0	-0.0334840113845639	0	0.0435729847494553	-0.0334840113845639	0	-0.0334840113845639	0	0	-0.0167420056922819	0.0435729847494553	0	0.0435729847494553	0	0	0	0	-0.0334840113845639	0	0	0	0	0	0	0	-0.0334840113845639	0	0	0	0	0
1830	0	0	0	0	0	0	0	0	0	0	0	0	0	0	0	0	0	0	0	0	0	0	0	0	0	0	0	0	0	0	0	0	0	0	0	0	0	0	0	0	0	0	0	0	0	0	0	0	0
1831	0	0	0	0	0	0	-0.170072057469031	0	0	0	0	0	0	0	0	0	0	0	0	0	0	0	0	0	0	0	0	0	0	0	0	0	0	0	0	0	0	0	0	0	0	0	0	0	0	0	0	0	0
1832	0	0	0	0	0	0.0535905680600214	-0.0213401621852326	0	0	0	0	0	0	0	0	0	0	0	0	0	0	0	0	0	0.0535905680600214	0	0	0	0	0	0	0	0	0	0	0	0	0	0	0	0	0	0	0	0	0	0	0	0
1833	0	0	0	0	0	0	0	0	0	0	0	0	0	0	0	0	0	0	0	0	0	0	0	0	0	0	0	0	0	0	0	0	0	0	0	0	0	0	0	0	0	0	0	0	0	0	0	0	0
1834	0	0	0	0	0	0	0	0	0	0	0	0	0	0	0	0	0	0	0	0	0	0	0	0	0	0	0	0	0	0	0	0	0	0	0	0	0	0	0	0	0	0	0	0	0	0	0	0	0
1835	-0.0105462982493145	-0.021092596498629	0	0	0.0776240866208182	0	-0.0105462982493145	-0.021092596498629	0	0	0	0	0	0	0	0	0	0	0	0.0329055610398157	0	0	0	0	0	0	0	0.0329055610398157	0	0	0	-0.0105462982493145	0	0	0	0	0	-0.0105462982493145	0	0	0	0	-0.0105462982493145	0	0	0	0	0	0
1836	0	0	0	0	0	0	-0.0421052631578947	0	0	-0.126315789473684	-0.0421052631578947	0	0	0	0	0	-0.0421052631578947	0	0	0	0	0.104113390821687	-0.0421052631578947	0	0	0.292437307959164	0	0	0	0	-0.0842105263157895	-0.210526315789474	-0.0421052631578947	-0.126315789473684	0	-0.0842105263157895	0	0	-0.252631578947368	0	0	0	0	0	0	0	0	0.104113390821687	-0.086510060461889
1837	0	0	0	0	0	0	0	0	0	0	0	0	0	0	0	0	0	0	0	0	0	0	0	0	0	0	0	0	0	0	0	0	0	0	0	0	0	0	0	0	0	0	0	0	0	0	0	0	0
1838	0	0	0	0	0	-0.00797130330809087	0	0	0	0	0	0	0	0	0	0	0	0	0.0256871307474955	0	0	0	0	0	0	0	0	0	0	0	0	0	0	0	0	0	0	0	0	0	0	0	0	0	0	0	0	0	0
1839	0	0	0	0	0	0	0	0	0	0	0	0	0	0	0	0	0	0	0	0	0	0	-0.0285469597487868	0	0	0	0	0	0	0	0	0	0	0	0	0	0	0	0	0	0	0	0	0.222222222222222	0	0	0	0	0
1840	0	0	0	0	0	0	0	0	0	0	0	0	0	0	0	0	0	0	0	0	0	0	0	0	0	0	0	0	0	0	0	0	0	0	0	0	0	0	0	0	0	0	0	0	0	0	0	0	0
1841	0	0	0	0	0	0	0	0	0	0	0	0	0	0	0	0	0	0	0	0	0	0	0	0	0	0	0	0	0	0	0	0	0	0	0	0	0	0	0	0	0	0	0	0	0	0	0	0	0
1842	0	0	0	0	0	-0.100464649001633	0	0	0	0	0	0	0	0	0	-0.00663564213930598	-0.0125580811252041	0.0986274376784538	0	-0.0251161622504081	-0.0376742433756122	-0.180611566568984	-0.0376742433756122	0	0	-0.581346154405744	0	0	0	0	0	-0.0376742433756122	0	0	-0.0125580811252041	-0.0879065678764285	0	0	0	0	0	0	0	0	0	0	0	0	-0.0125580811252041
1843	0	0	0	0	0	0	0	0	0	0	0	0	0	0	0	0	0	0	0	0	0	0	0	0	0	0	0	0	0	0	0	0	0	0	0	0	0	0	0	0	0	0	0	0	0	0	0	0	0
1844	0	0	0	0	0	0	-0.00954653937947494	0	0	0	0	0	0	0	0	0	0	0	0	0	0	0	0	0	0	0	0	0	0	0	0	0	0	0	0	0	0	0	0	0	0	0	0	0	0	-0.0190930787589499	0	0	0
1845	0	0	-0.0140904607580668	0	0	0	0	-0.0422713822742004	0	0	0	0	0	0	0	0	-0.0281809215161336	0	0	0	0	0	0	-0.0140904607580668	0	0	0	0	0	0	0	0	0	0	0	0	0	0	0	0	0	0	0	0	-0.0281809215161336	0	0	0	0
1846	0	0	0	0	0	0	0	0	0	0	0	0	0	0	0	0	0	0	0	0	0	0	0	0	0	0	0	0	0	0	0	0	0	0	0	0	0	0	0	0	0	0	0	0	0	0	0	0	0
1847	0	0	0	0	0	-0.01573564122738	0	0	0	0	0	0	0	0	0	0	0	0	0	0	0	0	0	0	0	0	0	-0.03147128245476	0	0	0	0	0	0	0	0	0	0	0	0	0	0	0	0	0	0	0	0	0
1848	0	0	0	0	0	0	0	0	0	0	0	0	0	0	0	0	0	0	0	0	0	0	0	0	0	0	0	0	0	0	0	0	0	0	0	0	0	0	0	0	0	0	0	0	0	0	0	0	0
1849	0	0	0	0.00918020747268888	0	0	0	0	0	0	0	0	0	0	0	0	0	0	0	0	0	0	0	0	0	0	0	0	0	0	0	0	0	0	0	0	0	0	0	0	0	0	0	0	0	0	0	0	0
1850	-0.0140904607580668	0	0	0	0	0	0	0	0	0	0	0	0	0	-0.00469682025268893	0	0	0	0	0	-0.00469682025268893	0	-0.00939364050537786	-0.0187872810107557	0	0	-0.00469682025268893	0	0	0	-0.00469682025268893	0	0.00511172648040684	0	-0.00469682025268893	0	0	0	0	0	0	-0.00469682025268893	0	0	0	-0.0281809215161336	0	0	0
1851	0	0	0	0	0	0	0	0	0	0	0	0	0	0	0	0	0	0	0	0	0	0	0	0	0	0	0	0	0	0	0	0	0	0	0	0	0	0	0	0	0	0	0	0	0	0	0	0	0
1852	0	0	0	0	-0.0694444444444444	0	0	0.070314312224542	-0.0694444444444444	-0.138888888888889	0	0	-0.208333333333333	-0.138888888888889	0	-0.0694444444444444	0	0	0.278647645557875	0	0	0	0	0	0	0	0	0	0	0	0	0	0	0	0	0	0	0	0	0	0	0	0	-0.0694444444444444	0	0	0	0	0
1853	0	0	0	0	0	0	0	0	0	0	0	0	0	0	0	0	0	0	0	0	0	0	0	0	0	0	0	0	0	0	0	0	0	0	0	0	0	0	0	0	0	0	0	0	0	0	0	0	0
1854	0	-0.0383324735852959	0	0	0	0	0.0290700034557354	0	0	0	0	0	0	0	-0.00842530963012891	0.032864078021084	0	0.0749906261717285	0	0.12470532345307	0	-0.0168506192602578	0	1.00986197182004	-0.0252759288903867	0.0749906261717285	3.17883741657577	0.0787847007370774	-0.134804954082063	0.032026917521652	0.151263845410511	0.429352767840575	-0.0505518577807734	0.0450834622165617	0	-0.0252759288903867	0	-0.140273349646274	0.057302846412039	-0.0130565446949091	1.2269297915821	-0.160080882972449	0.107017543693381	0	-0.09390729436266	-0.00842530963012891	0.07080482367457	-0.0168506192602578	-0.96634542133072
1855	-0.0234852043212776	0	0	0	0	0	0	0	0	0.0418760469011725	-0.0117426021606388	0	0	0	0	-0.0234852043212776	0	-0.0352278064819164	0	0	0	0	0	0	0	0	0	0	0	-0.0117426021606388	0	0	0	0.0418760469011725	0	0	0	0	0	0	0.0418760469011725	-0.0117426021606388	-0.0352278064819164	0	0	-0.0117426021606388	0	0	0
1856	0	0	0	0	0	0	0	0	0	0	0	0	0	0	0	0	0	0	0	0	0	0	0	0	0	0	0	0	0	0	0	0	0	0	0	0	0	0	0	0	0	0	0	0	0	0	0	0	0
1857	-0.0143647202470732	0	0	0	0	0	-0.123499691044664	0	0	0	-0.166593851785884	0	0	0	-0.0502765208647562	0	0	0	0	-0.0143647202470732	0	0	0	0	0	0	0	0	0	0	0	0	0	0	0	0	0	0	0	0	0	0	0	0	0	-0.0143647202470732	0	0	0
1858	-0.0152578577967653	0	0	0	0	0	0	0	0	-0.0305157155935307	0	0	0	0	0	0	0	-0.0305157155935307	0	0	0	0	0	0	-0.0152578577967653	0	-0.0305157155935307	0	0	0	-0.0305157155935307	0	0	0	-0.0152578577967653	0	0	0	0	0	0	0	0	0	0	0	0	0	0
1859	0	0	0	0	0	0	0	0	0	0	0	0	0	0	0	0	0	0	0	0	0	0	0	0	0	0	0	0	0	0	0	0	0	0	0	0	0	0	0	0	0	0	0	0	0	0	0	0	0
1860	0	0	0	0	0	0	0	0	0	0	0	0	0	0	0	0	0	0	0	-0.0312891113892365	-0.0156445556946183	0	0	0	0	0	0	0	0	0	0	0	0	0	0	0	0	0	0	0	0	0	0	0	0	0	0	0	0
1861	0	0	0	0	0	0	0	0	0	0	0	0	-0.104022191400832	0	0	-0.0346740638002774	0	-0.13869625520111	0	0	0	0	0	0	0	0	0	0	0	0	0	0	0	0	0	0	0	0	0	0	-0.0346740638002774	0	-0.0346740638002774	0	0	0.243111831442464	0	0	0
1862	0	0	0	0	0	0	0	0	0	0	0	0	0	0	0	0	0	0	0	0	0	0	0	0	0	0	0	0	0	0	0	0	0	0	0	0	0	0	0	0.130378096479791	0	0	0	0	0	0	0	0	0
1863	0.0824249264858761	0	0.059900397025772	0	-0.0972762645914397	0	0	-0.134652132157108	0	0	-2.79848714369165	0.254452926208651	0	0	-0.0972762645914397	0	0	-0.0972762645914397	0	0	0	0	0	0	0	0	0	0	0	0	0.254452926208651	0	0	0	0	0	0	0.157176661617211	0	0	0	0	0	2.53735111533549	0.254452926208651	0	-0.134652132157108	0	-0.194552529182879
1864	0	0	0	0	0	0	0	0	0	0	0	0	0	0	0	0	0	0	0	0	0	0	0	0	0	0	0	0	0	0	0	0	0	0	0	0	0	0	0	0	0	0	0	0	0	0	0	0	0
1865	0	0	0	0	0	-0.104123281965848	0	0	0	0.0687008583785404	0	0	0	0	0	0	0	0	0	-0.0208246563931695	0	0	0	-0.041649312786339	0	-0.639337458989223	-0.0208246563931695	0.168536162752241	-0.041649312786339	0	0	0.23723702113078	-0.041649312786339	-0.0208246563931695	-0.0562470799804771	-0.0208246563931695	0	0	0	0.17905102954342	-0.104123281965848	-0.0208246563931695	0	0	0	0.0478762019853709	0	0	-0.060535057572624
1866	0	0	0	0	0	0	0	0	0	0	0	0	0	0	0	0	0	0	0	0	0	0	0	0	0	0	0	0	0	0	0	0	0	0	0	0	0	0	0	0	0	0	0	0	0	0	0	0	0
1867	0	0	0	0	0	0	0	0	0	0	0	0	0	0	0	0	0	0	0	0	0	0	0	0	0	0	0	0	0	0	0	0	0	0	0	0	0	0	0	0	0	0	0	0	0	0	0	0	0
1868	0	0	0	0	0	0	0	0	0	0	0	0	0	0	0	0	0	0	0	0	0	0	0	0	0	0	0	0	0	0	0	0	0	0	0	0	0	0	0	0	0	0	0	0	0	0	0	0	0
1869	0	0	0	0	0	0	0	0	0	0	0	0	0	0	0	0	0	0	0	0	0	0	0	0	0	0	0	0	0	0	0	0	0	0	0	0	0	0	0	0	0	0	0	0	0	0	0	0	0
1870	0	0	-0.00652954619653934	0	0	0	0	0	0	0	0	0	0	0	0	0	-0.00652954619653934	0	0	0	0	0	0	0	0	0	0	0	0	0	0	0	0	0	0	0	0	0	0	0	0.0419111483654652	0	0	0	-0.0130590923930787	0	0	0	0
1871	0	0	0	0	0	0	0	0	0	0	0	0.0693481276005548	0	-0.0206440957886045	0	0	0	0	0	0	0	0	0	0	0	0	0	0	0	0	0	0	0	0	0	0	0	0	0	0	-0.0206440957886045	0	0	0	0	0	0	0	0
1872	0	0	0	0	0	0	0	0	0	0	0	0	0	0	0	0	0	0	0	0	0	0	0	0	0	0	0	0	0	0	0	0	0	0	0	-0.117096018735363	0	0	0	0	0	0	0	0	0	0	0	-0.0585480093676815	0
1873	0	0	0	0	0	0	0	0	0	0	0	0	0	0	0	0	0	0	0	0	0	0	0	0	0	0	0	0	0	0	0	0	0	0	0	0	0	0	0	0	0	0	0	0	0	0	0	0	0
1874	0	0	0	0	0	0	0	0	0	0	0	0	0	0	0	0	0	0	0	0	0	0	0	0	0	0	0	0	0	0	0	0	0	0	0	0	0	0	0	0	0	0	0	0	0	0	0	0	0
1875	0	0	0	0	0	0	0	0	0	0	0	0	0	0	0	0	0	0	0	0	0	0	0	0	0	0	0	0	0	0	0	0	0	0	0	0	0	0	0	0	0	0	0	0	0	0	0	0	0
1876	0	0	0	0	0	0	0	0	0	0	0	0	0	0	0	0	0	0	0	0	0	0	0	0	0	0	0	0	0	0	0	0	0	0	0	0	0	0	0	0	0	0	0	0	0	0	0	0	0
1877	0	0	0	0	0	0	0	0	0	0	0	0	0	0	0	0	0	0	0	0	0	0	0	0	0	0	0	0	0	0	0	0	0	0	0	0	0	0	0	0	0	0	0	0	0	0	0	0	0
1878	0	0	0	0	0	0	0	0	0	0	0	0	0	0	0	0	0	0	0	0	0	0	0	0	0	0	0	0	0	0	0	0	0	0	0	0	0	0	0	0	-0.00826787928896238	0	0	0	0	0	0	0	0
1879	0	0	0	0	0	0	0	0	0	0	0	0	0	0	0	0	0	0	-0.0323676970383557	0	0	0	0	0	0	0	0	0	0	0	0	0	0	0	0	0	0	0	0.0504286434694907	0	-0.0161838485191779	0	0	-0.0161838485191779	0	-0.0323676970383557	-0.0161838485191779	0	0
1880	0	0	0	0	0	0	0	0	-0.0270489586150933	0	0	0	0	-0.0270489586150933	0	0	0	0	0	0	0	0	0	0	0	0	0	0	0	0	0	0	0	0	0	0	0	0	0	0	0	0	0	0	0	0	0	0	0
1881	0	0	0	0	0	0	0	0	0	0	0	0	0	0	0	0	0	0	0	0	0	0	0	0	0	0	0	0	0	0	0	0	0	0	0	0	0	0	0	0	0	0	0	0.276243093922652	0	0	0	0	0
1882	0	-0.0145496871817256	0	-0.0145496871817256	0	0	0	0	0	0	0	0	0	0	0	0	0	0	0	0	0	0	0	0	0	0	0	0	0	0	0	0	0	0	0	0	0	0	0	0	0	0	0	0	0	-0.0145496871817256	0	0	-0.0145496871817256
1883	0	0	0	0	0	0	0	0	0	0	0	0	0	0	0	0	0	0	0	0	0	0	0	0	0	0	0	0	0	0	0	0	0	0	0	0	0	0	0	0	0	0	0	0	0	0	0	0	0
1884	0	0	0	0	0	0	0	0	0	0	0	0	0	0	0	0	0	0	0	0	0	-0.1906941266209	0	0	-0.605409297318876	0	0	0	0	0	0	0	0	0	0	0	0	0	0	0	0	0	0	0	0	0	0	0	0
1885	0	0	0	0	0	0	0	0	0	0	0	0	0	0	0	0	0	0	0	0	0	0	0	0	0	0	0	0	0	0	0	0	0	0	0	0	0	0	0	0	0	0	0	0	0	0	0	0	0
1886	0	0	0	0	0	0	0	0	0	0	0	0	0	0	0	0	0	0	0	0	0	0	0	0	0	0	0	0	0	0	0	0	0	0	0	0	0	0	0	0	0	0	0	0	0	0	0	0	0
1887	0	0	0	0	0	0	0	0	0	0	0	0	0	0	0	0	0	0	0	0	0	0	0	0	0	0	0	0	0	0	0	0	0	0	0	0	0	0	0	0	0	0	0	0	0	0	0	0	0
1888	0	0.0870475476249317	-0.0166444740346205	0	-0.122132642699196	0	-0.00832223701731025	0	0	0	0	-0.00944650190868061	0	0	0	0	0	0	0	-0.0166444740346205	-0.0260909759433011	0	0	0	0	-0.0166444740346205	0	-0.0166444740346205	0	0	0	0	0	0	0	0	-0.0355374778519816	0	0	0	0	0	0	0	-0.109985228230056	0	0	0	-0.213677249889608
1889	0	0	0	0	0	0	0	0	0	0	0	0	0	-0.0818598559266536	0	0	0	0	0	0	0	0	0	0	0	0	0	0	0	0	0	0	0	0	0	0	0	0	0	0	0	0	0	0	0	0	0	0	0
1890	0	0	0	0	0	0	0	0	0	0	0	0	0	0	0	0	0	0	0	0	0	0	0	0	0	0	0	0	0	0	0	0	0	0	0	0	0	0	0	0	0	0	0	0	0	0	0	0	0
1891	0	0	0	0	0	0	-0.001530678626369	0	-0.0007653393131845	0	0	0	0	0	0	0	0	0	0	-0.0007653393131845	0	0	0	-0.0007653393131845	0	0	0	0	0	0	0	0	0	0	0	-0.001530678626369	0	0	0	0	0	0	0	0	0	0	0	0	0
1892	0	0	0	0	0	0	0	0	0	0	0	0	0	-0.0287935502447452	0	0	-0.0143967751223726	0	0	0	0	0	0	0	0	0	0	0	0	0	0	-0.0287935502447452	0	0	0	0	0	0	0	0	0	0	0	0	0	0	0	0	0
1893	0	0	0	0	0	0	0	0	0	0	0	0	0	0	0	0	0	0	0	0	-0.06765899864682	0	0	0	0	0	0	0	0	0	0	0	0	0	0	0	0	0	0	0	0	0	0	0	0	0	0	0	0
1894	0	0	0	0	0	0	0	0	0	0	0	0	0	0	0	0	0	0	0	0	0	0	0	0	0	0	0	0	0	0	0	0	0	0	0	0	0	0	0	0	0	0	0	0	0	0	0	0	0
1895	0	0	0	0	0	0	0	0	0	0	0	0	0	0	0	0	0	0	0	0	0	0	0	0	0	0	0	-0.0279694201006899	0	0	0	-0.0186462800671266	-0.0279694201006899	0	0	0	0	-0.0168449350591532	-0.0093231400335633	0	0	0	0	-0.0372925601342532	0	-0.0372925601342532	0	0	0
1896	0	0	0	0	0	0	0	0	0	0	0	0	0	0	0	0	0	0	0	0	0	0	0	0	0	0	0	0	0	0	0	0	0	0	0	0	0	0	0	0	0	0	0	0	0	0	0	0	0
1897	0	0	0	0	0	0	0	0	0	0	0	0	0	0	0	0	0	0	0	0	0	0	0	0	0	0	0	0	0	0	0	0	0	0	0	0	0	0	0	0	0	0	0	-0.0390196867288627	0	0.0110272322576872	0	0	0
1898	0	0	0	0	0	0	0	0	0	0	0	0	0	0	0	0	0	0	0	0	0	0	0	0	0	0	0	0	0	0	0	0	0	0.0066933887226978	0	0	0	0	0	0	0	0	0	0	0	0	0	0	0
1899	0	0	0	0	0	0	0	0	0	0	0	0	0	0	0	0	0	0	0	0	0	0	0	0	0	0	0	0	0	0	0	0	0	0	0	0	0	0	0	0	0	0	0	0	0	0	0	0	0
1900	0	0	0	0	0	0	0	0	0	0	0	0	0	0	0	0	0	0	0	0	0	0	0	0	0	0	0	0	0	0	0	-0.037243947858473	0	0	0	0	0	0	0	0	0	0	0	0	0	0	0	0	0
1901	0	0	0	0	0	0	0	0	0	0	0	0	0	0	0	0	-0.0288350634371396	0	0	0	0	0	0	0	0	0	0	0	0	0	0	0	0	0	0	0	0	0	0	0	0	0	0	0	0	0	0	0	0
1902	0	0	0	0	0	0	0	0	0	0	0	0	0	0	0	0	0	0	0	0	0	0	0	0	0	0	0	0	0	0	0	0	0	0	0	0	0	0	0	0	0	0	0	0	0	0	0	0	0
1903	0	0	0	0	0	0	0	0	0	0	0	0	0	0	0	0	0	0	0	0	0	0	0	0	0	0	0	0	0	0	0	0	0	0	0	0	0	0	0	0	0	0	0	0	0	0	0	0	0
1904	0	0	0	0	0	0	0	0	0	0	0	0	0	0	0	0	0	0	0	0	0	0	0	0	0	0	0	0	0	0	0	0	0.00406388426057626	0	0	0	0	0	0	0	0	0	0	0	0	0	0	0	0
1905	0	0	0	0	0	0	0	0	0	0	0	0	0	0.0219127240615082	0	0	0	0	0	0	0	0	0.0034772098079347	0	0	0	0	0	-0.0088944231966557	0	0	0	0	-0.0088944231966557	0	0	0	0.0308071472581639	0	0	0	0	0.0308071472581639	0	0	0	0	0	0
1906	-0.0096237128284092	0	0.0525210084033613	0	0	0	0	0	0.0262605042016807	0	0	0	0	0	-0.0096237128284092	0	0.0262605042016807	0	0	0	-0.0096237128284092	0	0	-0.0096237128284092	0	0	0.0262605042016807	0	0.0262605042016807	0	-0.0096237128284092	0	0	0	0	0	0	0	0	0	0	0	0	0	0	0	0	0	0
1907	0	0	0	0	0	0	0	0	0	0	0	0	0	0	0	-0.0186081131373279	0	0	0	0	0	0	0	0	0	0	0	0	0	0	0	0	0	0	0	0	0	0	0	0	0	0	0	0	0	0	0	0	0
1908	0	0	0	0	-0.0075993616536211	0	0	0	0	0	0	0	0	0	0	0	0	0	0	0	0	0	0	0	0	0	0	0	0	0	0	0	0	0	0	0	0	0	-0.0151987233072422	0	0	-0.0075993616536211	0	0	0	0	0	0	0
1909	0	0	0	0	0	0	-0.0212404418011895	0	0	0	0	0	0	0	0	0	0	0	0	0	0	0	0	0	0	0	0	0	0	0	0	0	0	0	0	0	0	0	0	0	0	0	0	0	0	0	0	0	0
1910	0	0	0	0	0	0	0	0	0	0	0	0	0	0	0	0	0	0	0	-0.0228050171037628	0	0	0	0	0	0	0	0	0	0	0	0	0	0	0	0	0	0	0	0	0	0	0	0	0	0	0	0	0
1911	0	0	0	0	0	0	-0.0212224108658744	0	0	0	0	0	0	0	0	0	0	-0.00707413695529145	0	0	0	0	0	0	0	0	0	0	0	0	0	0	0	0	0	0	0	0	0	0	0	0	0	0	0	0	0	0	0
1912	0	0	0	0	0	0	0.0595947556615018	-0.00906453952139231	0.0557377346732578	-0.0271936185641769	0	0	0	0	0	0	-0.0271936185641769	0	0	-0.00906453952139231	0	-0.0181290790427846	0	0	0	-0.0181290790427846	0	-0.0543872371283539	0	-0.00906453952139231	0	0	0.0297973778307509	0	0	0	0	-0.00906453952139231	0	0	0	-0.0271936185641769	-0.00906453952139231	0	0	0	0	0	0
1913	0	-0.0350508236943568	0	0	0	0	0	0	0	0	0	0	0	0	0	0	0	0	0	0	0	0	0	0	0	0	0	0	0	-0.0350508236943568	0	0	0	0	0	0	0	0	0	0	0	0	0	0	0	0	0	0	0
1914	0	0	0	0	0	0	0	0	0	0	0	0	0	0	0	0	0	0	0	0	0	0	0	0	0	0	0	0	0	0	0	0	0	0	0	0	0	0	0	0	0	0	0	0	0	0	0	0	0
1915	0	0	0	0	0	0	0	0	0	0	0	0	0	0	0	0	0	0	0	0	0	0	0	0	0	0	0	0	0	0	0	0	0	0	0	0	0	0	0	0	0	0	-0.134680134680135	0	0	0	-0.269360269360269	0	0
1916	0	0	0	0	0	-0.0114744693057946	-0.0229489386115892	-0.0114744693057946	0	0	0	0	0	0	0	0	0	0	0	0	0	0	0	0	-0.0229489386115892	0	-0.0114744693057946	0	0	0	0	0	0	0	-0.0114744693057946	0	0	0	0	0	0	0	0	-0.0114744693057946	0	0	-0.0229489386115892	0	0
1917	0	0	0	0	0	0	0	0	0	0	-0.00497561946462335	0	0	0	-0.00497561946462335	0	0	0	-0.00497561946462335	0	0	0	0	0	0	0	0	0	0	0	0	0.00623891457148745	0	0	0	0	0	0	0	0	0	0	0	0	0	0	0	0	0
1918	0	0	0	0	0	0	0	0	0	0	0	0	0	-0.0678886625933469	0	0	0.418410041841004	0	0	0.3726775118095	0.418410041841004	0	0	0	-0.135777325186694	0	0	0	0	0	0	0	-0.0678886625933469	0	0	0	0	0	0	0	0	0	0	-0.0678886625933469	0	0	0	0	0
1919	0	0	0	0	0	0	0	0	0	0	0	0	0	0	0	0	0	0	0	0	0	0	0	0	0	0	0	0	0	0	0	0	0	0	0	0	0	0	0	0	0	0	0	0	0.00776592601592117	0	-0.00447547440028643	0	0
1920	0	0	0	0	0	0	0	0	0	0	0	0	0	0	0	0	0	0	0	0	0	0	0	0	0	0	0	0	0	0	0	0	0	0	0	0.00947340738024929	0	0	0.014210111070374	0	0	0	0	0	-0.0208550573514077	0	0	-0.0417101147028154	0
1921	0	0	0	0	0	0	0	0	0	-0.0614628149969269	0	0	0	0	0	0	0	0	0	0	0	0	0	0	0	0	-0.0614628149969269	0	0	0	0	0	0	0	0	0	0	0	0	0	0	0	0	0	0	0	0	0	0
1922	0	0	0	0	0	0	0	0	0	0	0	0	0	0	0	0	0	0	0	0	0	0	0	0	0	0	0	0	0	0	0	0	0	0	0	0	0	0	0	0	0	0	0	0	0	0	0	0	0
1923	0	0	0	0	0	0	0	0	0	0	0	0	0	0	0	0	0	0	0	0	0	0	0	0	0	0	0	0	0	0	0	0	0	0	0	0	0	0	0	0	0	0	0	0	0	0	0	0	0
1924	0	0	0	0	0	0	0	0	0	0	0	0	0	0	0	0	0	0	0	0	0	0	0	0	0	0	0	0	0	0	0	0	0	0	0	0	0	0	0	0	0	0	0	0	0	0	0	0	0
1925	0	0	0	0	0	0	0	0	0	0	0	0	0	0	0	0	0	0	0	0	0	0	0	0	0	0	0	0	0	0	0	0	0	0	0	0	0	0	0	0	0	0	0	0	0	0	0	0	0
1926	0	0	0	0	0	0	0	0	0	0	0	0	0	0	0	0	0	0	0	0	0	0	0	0	0	0	0	0	0	0	0	0	0	0	0	0	0	0	0	0	0	0	0	0	0	0	0	0	0
1927	0	0	0	0	0	0	0	0	0	0	0	0	0	0	0	0	0	0	0	0	0	0	0	0	0	0	0	0	0	0	0	0.02808199943836	0	0	0	0	0	0.02808199943836	0	0	0	0	0	0	0.0317260712129859	0	-0.0122189638318671	0	0
1928	0	0	0	0	0	0	0	-0.0685714285714286	0	0	0	0	0	0	0	0	0	0	0	0	0	0	0.125101909065756	0	0	0	0	0	-0.0457142857142857	-0.0228571428571429	-0.434285714285714	0	0	0	-0.0228571428571429	0	0	0	-0.0228571428571429	0	0	0	-0.099455870146639	0	0	0	0	0	-0.00401364935903351
1929	0	0	0	0	0	0	0	0	0	0	0	1.50943396226415	0	0	0	0	0	0	0	0	0	0	0	-0.0786782061369001	0	0	0	0	-0.0786782061369001	0	0	0	0	0	0	0	0	0	0	0	0	0	0	0	0	0	0	0	0
1930	0	0	0	-0.00616218880946512	0	0	0	0	0	0	0	0	-0.0308109440473256	-0.0123243776189302	0	0	0	0	0	0	0	0	0	0	0	0	0	0	0	0	0	0	0	0	0	0	0	0	0	0	0	0	0	0	0	0	0	0	0
1931	0	0	0	0	0	0	0	0	0	0	0	0	0	0	0	0	0	0	0	0	0	0	0	0	0	0	0	0	0	0	0	0	0	0	0	0	0	0	0	0	0	0	0	0	0	0	0	0	0
1932	0	-0.103573278094252	0	0.145452019729994	0	0.19723865877712	0	0	0	0	0	-0.103573278094252	-0.0517866390471258	0	-0.103573278094252	0	0	0	-0.0517866390471258	0	0	0	0	0	0	0	0	0	0	0	0	0	0	0	0	0	0	-0.0517866390471258	0	0	0	0	0	0	0	0	-0.103573278094252	0	0
1933	0	0	0	0	0	0	0	0	0	0	0	0	0	0	0	0	0	0	0	0	0	0	0	0	0	0	0	0	0	0	0	0	0	0	0	0	0	0	0	0	0	0	0	0	0	0	0	0	0
1934	0	0	0	0	0	0	0	0	0	0	0	0	0	0	0	0	0	0	0	0	0	0	0	0	0	0	0	0	0	0	0	0	0	0	0	0	0	0	0	0	0	0	0	0	0	0	0	0	0
1935	0	0	0	0	0	0	0	0	0	0	0	0	0	0	0	0	0	0	-0.0135943447525829	0	0	0	0	0	0	0	0	0	0	0	0	-0.0135943447525829	0	0	0	0	0	0	0	0	0	0	0	-0.0271886895051659	0	0	0	0	0
1936	0	0	0	0	-0.0665335994677312	0	0	0	0	0	0	0	0	0	0	0	0	0	0	0	0	0	0	0	0	0	0	0	0	0	0	0	0	0	0	0	0	0	0	0	0	0	0	0	0	0	0	0	0
1937	0	0	0	0	0	0	0	0	0	0	0	0	0	0	0	0	0	0	0	0	0	0	0	0	0	0	0	0	0	0	0	0	0	0	0	0	0	0	0	0	0	0	0	0	0	0	0	0	0
1938	0	0	0	0	0	0	0	0	0	0	0	0	-0.0131856540084388	0	0	0	0	0	0	0	0	0	0	0	0	0	0	0	0	0	0	0	0	0	0	0	0	0	0	0	0	0	0	0	0	0	0	0	0
1939	0	0	0	0	-0.132890365448505	0	0	-0.199335548172757	0	0	0	0	0	0	0	0	-0.0664451827242525	0	0	0	0	0	0	0	0	0	0	0	0	0	0	0	0	0	0	0	0	0	-0.199335548172757	0	0	0	0	0	0	0	0	0	0
1940	0	-0.0261301280376274	0	0.283857131832588	0	0.050473117784599	0	0	-0.0522602560752548	-0.0261301280376274	0	0.0513666869299262	0	-0.0261301280376274	0	0	0	0	0	0	0	0	0	0	0	0.103626943005181	-0.0261301280376274	0	0	-0.0261301280376274	0	0	0	0	-0.00089356914532901	-0.0522602560752548	0	-0.0261301280376274	0	0	0	0	0	0	0	0	-0.0783903841128822	0	-0.0522602560752548
1941	0	0	0	0	0	0	0	-0.222882615156018	0	0	0	0	0	0	0	0	0	0	0	0	0	0	0	0	0	0	0	0	0	0	0	0	0	0	0	0	0	0	0	0	0	0	0	0	0	0	0	0	-0.0742942050520059
1942	0	0	0	0	0	0	0	0	0	-0.00344530577088717	0	-0.00344530577088717	0.0127860887354558	-0.00344530577088717	0	0	0	0	0	-0.00344530577088717	0	-0.00344530577088717	0	0	0	0.0127860887354558	0	-0.00344530577088717	0	-0.00344530577088717	0	0	0	0	0	0	0	0	0	0	0	0	0	0	0	0	0	0	0
1943	0	0	0	0	0	0	0	0	0	0	0	0	0	0	0	0	0	0	0	0	0	0	0	0	0	0	0	0	0	0	0	0	0	0	0	0	0	0	0	0	0	0	0	0	0	0	0	0	0
1944	0	0	0	0	0	0	0	0	0	0	0	0	0	0	0	0	0	0	0	0	0	0	0	0	0	0	0	0	0	0	0	0	0	0	0	0	0	0	0	0	0	0	0	0	0	0	0	0	0
1945	0	0	0	0	-0.0140429714927679	0	0	0	0	0	0	0	0	0	0	0	0	0	0	0	0	0	0	0	0	0	0	0	0	0	0	0	0	0	0	0	0	0	0	0	0	0	0	0	0	0	0	0	0
1946	0	0	-0.334712798212998	0.184162062615101	0	0.0996669210857389	0	0	0.015171779556377	0	0	0	-0.253485424588086	0	0	1.08443212029121	-0.042247570764681	0.27635979991924	0	0	-0.0844951415293621	-0.253485424588086	-0.042247570764681	0	0	0	0	0.341248334021899	0	0	0	0.55155253987261	0.652153108931043	0	0	0	6.72319905141367	0.157086271406798	3.3637002336454	-0.168990283058724	0.184162062615101	0.24158141293616	0	0	0.157086271406798	0	0	-0.042247570764681	1.55569093451159
1947	0	0.165837479270315	-0.099304865938431	0	0	0	0	0	0	0	0	0	-0.099304865938431	0	0	-0.148957298907646	0	0.165837479270315	0	0	0	0	0	0	0.165837479270315	-0.099304865938431	0	0	0	0	-0.099304865938431	0	0	0.116185046301099	0	-0.099304865938431	0	-0.297914597815293	-0.0496524329692155	0	-0.198609731876862	-0.380339283391055	0.763642891138486	-0.099304865938431	0.33167495854063	0	-0.099304865938431	0	0
1948	0	0	0	0	0	0	0	0	0	0	0	0	-0.0302053966975433	0	0	0	0	0	0	0	-0.0100684655658478	0	0	0	0	0	0	0	0	0	0	0	0	0	0	0	-0.0100684655658478	0	0	0	0	0	0	0	0	0	0	0	0
1949	0	0	0	0	0	0	0	0	0	0	0	0	0	0	0	0	0	0	0	0	0	0	0	0	0	0	0	0	0	0	0	0	0	0	0	0	0	0	0	0	0	0	0	0	0	0	0	0	0
1950	0	0	0	0	0	0	0	0	0	0	0	0	0	0	0	0	-0.013550135501355	0	-0.013550135501355	0	0	0	-0.02710027100271	0	0	0	0	0	0	-0.013550135501355	0.0547327895537548	0.109199455333342	-0.0542005420054201	0	-0.013550135501355	-0.0542005420054201	-0.149051490514905	-0.02710027100271	0	0	0	0	0	0	0	0	0	0	0
1951	-0.131557309653018	0	0	0	0	0	0	0	0	0	0	0	0	0	0	0	0	0	0	0	0	0	0	0	0	0	0	0	0	0	0	0	0	0	0	0	0	0	0	0	0	0	0	0	0	0	0	0	0
1952	0	0	0	0	0	0	0	0	0	0	0	0	0	0	0	0	0	0	0	0	0	0	0	0	0	0	0	0	0	0	0	0	0	0	0	0	0	0	0	-0.0338983050847458	0	0	-0.0338983050847458	0	0	0	0	0	0
1953	0	0	0	-0.28169014084507	-0.112676056338028	-0.338028169014085	0	0	0	-0.338028169014085	0	0	0	-0.338028169014085	0	0	-0.0563380281690141	0	0	0	0	0	0	0	0	0	0	0	0	0	0	0	0	0	0	0	0	0	0	0	0	0	0	0	0	0	-0.0563380281690141	0	0
1954	0	0	0	0	0	0	0	0	0	0	0	0	0	0	0	0	0	0	0	0	0	0	0	0	0.239808153477218	0	0	0	0	0	0	0	0	0	0	0	0	0	0	0	0	0	0	0	0	0	0	0	0
1955	0	0	0	0	0	0	0	0	0	-0.0111569786901707	0	0	0	0	0	0	0	0	0	0	0	0	0	0	0	0	0	0	0	0	0	0	0	0	0	0	0	0	0	0	0	0	0	0	0	0	0	0	0
1956	0	0	0	0	0	0	0	0	0	0	0	0	0	0	0	0	0	0	0	0	0	0	0	0	0	0	0	0	0	0.0221569544020109	0	-0.0132538104705103	0	0	0	0	0	0	0	0	0	0	0	0	0	0	0	0	0
1957	-0.031201248049922	-0.093603744149766	0	-0.043772794682831	0	0.479679793252336	-0.031201248049922	-0.168577786882519	0	0	-0.106175290782675	0	-0.062402496099844	0	0	-0.15600624024961	0	0	0.224466891133558	0	0	0	0	0	-0.062402496099844	0	0	0	0	0	0	0	-0.05634434131574	0	0	0	-0.062402496099844	0	-0.062402496099844	0.561167227833894	0	0	0	-0.093603744149766	0	0	0	0	0
1958	0	0	0	0	0	0	0	0	0	0	0	0	0	0	0	0	0	0	0	0	0	0	0	0	0	0	0	0	0	0	0	0	0	0	0	0	0	0	0	0	0	0	0	0	0	0	0	0	0
1959	0	0	0	0	0	0	0	0	0	0	0	0	0	0	0	0	0	0	0	0	0	0	0	0	0	0	0	0	0	0	0	0	0	0	0	0	0	0	0	0	0	0	0	0	0	-0.0440140845070423	0	0	0
1960	0	0	0	0	0	0	0	0	0.0567214974475326	0	0	0	0	0	0	0	0	0	0	-0.0196001568012544	0	0	-0.0588004704037632	0	0	0	0	0	0	0	0	0	0	0.0567214974475326	0	0	0	0	0	0	0	0	0	0	0	-0.0196001568012544	0	0.0567214974475326	0
1961	0	0	0	0	0	0	0	0	0	0	0	0	0	0	0	0	0	0	0	-0.0366300366300366	0	0	0	0	0	0	0	0	0	0	0	0	0	0	0	0	0	0	0	0	0	0	0	0	0	-0.10989010989011	0	0	0
1962	0	0	0	0	0	0	0	0	0	0	0	0	0	0	0	0	0	0	0	0	0	0	0	0	0	0	0	0	0	0	0	0	0	0	0	0	0	0	0	0	0	0	-0.0574712643678161	0	0	0	0	0	0
1963	0	0	0	0	0	0	0	0	0	0	0	0	0	0	0	0	0	0	0	0	0	0	0.306748466257669	0	0	0	0	0	0	0	0	0	0	0	0	0	0	0	0	0	0	0	0	0	0	0	0	0	0
1964	-0.0103702167375298	-0.0414808669501193	0.0322373674124489	0	-0.0103702167375298	0	0	-0.0103702167375298	-0.0207404334750596	0.0426075841499787	0	0	0	0	0	0	0	-0.0207404334750596	0	0	0	-0.0207404334750596	0	0	0	0	0	0	0	0	0	0	-0.0103702167375298	0	0	0	0	0	0	0	0	0	0	0	0.0426075841499787	0	0	0	0
1965	0	0	0	0	0	0	0	0.0482620367326901	0	0	0	0	0	-0.0108920596884871	0	0	0	0	0.0295770482105886	0	0	0	0	0	0	0	0	0	0	0	0	0	0	0	0	0	0	0	0	0	0	0	0	0	0	0	0	0	0
1966	0	0	0	0	0	0	0	0	0	0	0	0	0	0	0	0	0	0	0	0	0	0	0	0	0	0	0	0	0	0	0	0	0	0	0	0	0	0	0	0	0	0	0	0	0	0	0	0	0
1967	0	0	0	0	0	0	0	0	0	0	0	0	0	0	0	0	0	0	0	0	0	0	0	0	0	0	0	0	0	0	0	0	0	0	0	0	0	0	0	0	0	0	0	0	0	0	0	0	0
1968	0	0	0	0	0	0	0	0	0	0	0	0	0	0	0	0	0	0	0	0	0	0	0	0	0	0	0	0	0	0	0	0	0	0	0	0	0	0	0	0	0	0	0	0	0	0	0	0	0
1969	0	0	0	0	0	0	0	0	0	0	0	0	0	-0.0180212650928095	0	0	0	0	0	0	0	0	0	0	0	-0.036042530185619	0	0	0	0	0	0	0	0	0	0	0	0	0	0	0	0	0	0	0	0	0	0	0
1970	0	0	-0.277200277200277	0	0	0	0.0805152979066023	0	0	0	0	0.322061191626409	0	0	0	0	0	0	0	0	0	0	0	0	0	0	0	0	0	-0.0346500346500346	0	0	-0.0580848406935367	0	0	0	0	0	0	0	0	0	0	0	0	0	0	0	0
1971	0	0	0	0	0	0	0	0	0	0	0	0	0	0	0	0	0	0	0	0	0	0	0	0	0	0	0	0	0	0	0	0	0	0	0	0	0	0	0	0	0	0	0	0	0	0	0	0	0
1972	0	0	-0.0444247001332741	0	0	0	0	0	0	0	0	0.110354100242567	0	-0.0666370501999111	-0.0444247001332741	-0.022212350066637	-0.489733176601943	-0.155486450466459	0	0	-0.357520551338048	0	0	-0.025042950429112	-0.022212350066637	0	0	0	0	-0.0888494002665482	0	0	0	0	0	0	0	0	0	0	-0.0666370501999111	0	-0.0444247001332741	0	0	0	0	-0.0444247001332741	0
1973	0	0	0	0	0	0	0	0	0	0	0	0	0	0	0	0	0	0	0	0	0	0	0	0	0	0	0	0	0	0	0	0	0	0	0	0	0	0	0	0	0	0	0	0	0	0	0	0	0
1974	0	0	0	0	0	0	0	0	0	0	0	0	0	0	0	0	0	0	0	0	0	0	-0.0827300930713547	0	0	0	0	0	0	0	0	0	0	0	0	0	0	0	0.0467508181393174	0	0	0.0467508181393174	0	0	0	0	0	0	0
1975	0	0	0	0.0437254044599913	0	0	0	-0.0115101289134438	0	0	0	0	0	0	0	0	0	0	0	0	0	0	0	0	0	0	0	0	0.0437254044599913	-0.0115101289134438	-0.0230202578268877	0	0	0.0874508089199825	0	0	0	0	0	-0.0460405156537753	0	0	0.0437254044599913	0	0	0	0	0	-0.0115101289134438
1976	0	0	0	0	0	0	0	0	0	0	0	0	0	0	0	0	0	0	0	0	0	0	0	0	0	0	0	0	0	0	0	0	0	0	0	0	0	0	0	0	0	0	0	0	0	0	0	0	0
1977	0	0	0	0	0	0	0	0	0	0	0	0	0	0	0	0	0	0	0	0	0	0	0	-0.0193535900909619	0	0	0	0	0	0	0	0	0	0	0	-0.0193535900909619	0	0	0	0	0	0	0	0	0	0	0	0	0
1978	0	0	0	0	0	0	0	0	0	0	0	0	0	0	0	0	0	0	0	-0.0207210940737671	0	0	0	0	0	0	0	0	0	0	0	0	0	0	0	0	0	0	0	0	0	-0.0207210940737671	0	0	0	0	0	0	0
1979	0	0	0	0	0	0	0	0	0	0	0	0	0	0	0	0	0	0	0	0	0	0	0	0	0	0	0	0	0.274725274725275	0	0	0.274725274725275	0	0	0	0	0	0	0	0	0	0	0	0	0	0	0	-0.0714285714285714	0
1980	0	0	0	0	0	0	0	0	0	0	0	0	0	0	0	0	0	0	0	0	0	0	0	0	0	0	0	-0.0249875062468766	0	0	0	0	0	0	-0.0249875062468766	-0.0749625187406297	-0.0249875062468766	0	-0.124937531234383	0	0	0	0	0	0	0	0	0	0
1981	0	0	0	0	0	0	-0.0294985250737463	0	0	0	0	0	0	0	0	0	0	0	0	0	0	0	0	0	0	0	0	0	0	0	0	-0.0294985250737463	0	0	0	0	0	0	0	-0.0294985250737463	0	0	0	0	0	0	0	0	0
1982	0	0	0	0	0	0	0	0	0	0	0	0	0	0	0	0	0	0	0	0	0	0	0	0	0	0	0	0	0	0	0	0	0	0	0	0	0	0	-0.00441871768812691	0	0	0	0	0	0	0	0	0	0
1983	0	0	0	0	0	0	0	0	0	0	0	0	0	0	0	0	0	0	0	0	-0.0780234070221066	0	0	0	0	0	0	0	0	0	0	0	0	0	0	0	0	0	0	-0.0260078023407022	0	0	0	0	0	0	0	0	0
1984	0	0	0	0	0	0	0	0	0	0	0	0	0	0	0	0	0	0	0	0	0	0	0	0	0	0	0	0	0	0	0	0	0	0	0	0	0	0	0	0	0	0	0	0	0	0	0	0	0
1985	0	0	0	0	0	0	0	0	0	0	0	0	0	0	0	0	0	0	0	0	0	0	0	0	0	0	0	0	0	0	0	-0.147783251231527	0	0	0	0	-0.0985221674876847	0	0	0	-0.197044334975369	0	0	0	0	0	0	0	0
1986	0	0	0	0	0	0	0	0	0	0	0	0	0	0	0	0	0	0	0	0	0	0	0	0	0	0	0	0	0	0	0	0	0	0	0	0	0	0	0	0	0	0	0	0	0	0	0	0	0
1987	0	0	0	0	0	0	0	0	0	0	0	0	0	0	0	0	0	0	0	0	0	0	0	0	0	0	0	0	0	0	0	0	0	0	0	0	0	0	0	0	0	0	0	0	0	0	0	0	0
1988	-0.000478459742397275	0	-0.00143537922719182	0	-0.000478459742397275	0	0	0	0	0	0	0	-0.000478459742397275	0	0	0	0	0	0	0	-0.000956919484794549	0	0	0	0	0.00345960906417575	0	0	0	0	0	0	0	0	0	0	0	0	0	0	0	0	-0.000956919484794549	0	0	0	0	0	0
1989	0	0	0	0	0	0	0	0	0	0	0	0	0	0	0	0	0	0	0	0	0	0	0	0	0	0	0	0	0	0	0	0	0	0	0	0	0	0	0	0	0	0	0	0	0	0	0	0	0
1990	0	0	0	0	0.060006724748072	0	0	-0.0436109899694723	0	0	0	0	0	0.0954198473282443	0	0	0	0	0	-0.506936144855068	0	0	0	-0.027215255190873	0	0	0	0	-0.0790241125496447	0	-0.0436109899694723	0	0	0	0	0	0	0	0	0	0	-0.0872219799389446	0	0	-0.340690052366479	-0.0436109899694723	0	0	0
1991	0	0	0	0	0	0	0	0	0	0	0	0	0	0	0	0	0	0	0	0	0	0	0	0	0	0	0	0	0	0	0	0	0	0	0	0	0	0	0	0	0	0	0	0	0	0	0	0	0
1992	0	-0.0318674314850223	0	0	0	0	0	0	0	0	0	0	0	0	0	0	0	0	0	0	0	0	0	-0.0318674314850223	0	0	0	0	0	0.0760456273764259	0	0	0	0	0	0	0	0	0	0	0.0151945852023641	0	0	0	-0.740196826827773	0	0.017375626140502	0	-0.0956022944550669
1993	0	0	0	0	0	0	0	0	-0.0230202578268877	0	0	0	0	0	0	0	0	0	0	0	0	0	0	0	0	0	0	0	0	0	0	0	0	0	0	0	0	0	0	0	0	0	-0.0230202578268877	0	0	-0.0460405156537753	0	0	0
1994	-0.0395726157499011	0.423728813559322	0	-0.316580925999209	-0.118717847249703	-0.0791452314998021	0	-0.0791452314998021	-0.0395726157499011	0	-0.0395726157499011	0	0	0	0	0	0.305010966309619	0	0	0	0	0	0	0	0	-0.0395726157499011	0	0	0	0	0	-0.0791452314998021	0	-0.0395726157499011	-0.104716519219548	0	0	0	0.358584910089676	-0.0791452314998021	0.281871046930443	0	0	0	0	0	0.095577927870524	0	0
1995	-0.208333333333333	0.124376558603491	0.123129675810474	-0.291666666666667	0.124376558603491	-0.583333333333333	0.498753117206983	-0.166666666666667	-0.0833333333333333	0.124376558603491	-0.0833333333333333	-0.125	-0.0833333333333333	0	-0.25	0	-0.0416666666666667	-0.125	-0.375	-0.250623441396509	-0.0833333333333333	-0.291666666666667	0.289796342477141	-0.0416666666666667	0.04041978387365	0.580839567747298	-0.166666666666667	-0.167290108063176	-1.08333333333333	-0.625	0.0397963424771409	-0.708956774729842	-0.333333333333333	-0.417290108063176	-0.335203657522856	0.24688279301746	-0.542913549459687	-0.417290108063176	-0.583333333333333	0.705216126350793	0.248129675810474	0.123753117206983	1.78605569409809	0.787926018287617	-0.210827098919365	0	-0.5	-0.251246882793017	-0.333333333333333
1996	0	0	0	0	0	0	0	0	0	0	0	0	0	0	0	0	0	0	0	0	-0.0114995400183993	0	0	0	0	0	0	-0.0919963201471941	-0.0344986200551978	0	0	0	0	0.0350120878885774	0	0	0	0	0	0	0	0	0	0	0	0	0	0	0
1997	0	0	0	0	0	0	0	0	0	0	0	0	0	0	0	0	0	0	0	0	0	0.343053173241852	0	0	0	0	0	0	0	0	0	0	-0.0646412411118294	0	-0.0646412411118294	0	0	0	0	0	0	0	0	0	0	0	0	0	0
1998	0	0	0	0	0	0	0	0	0	0	0	0	0	0	0	0	0	0	0	0	0	0	0	0	0	0	0	0	0	0	0	0	0	0	0	0	0	0	0	0	0	0	0	0	0	0	0	0	0
1999	0	0	0	0	0	0	0	0	0	0	0	0	0	0	0	0	0	0	0	0	0	0	0	0	0	0	0	0	0	0	0	0	0	0	0	0	0	0.0305903946160905	0	0	0	0	0	0	0	0	0	0	0
[truncated: 2,393 more rows]
[truncated: 352 more columns]
