# Supplementary material for: Ssl2/TFIIH function in transcription start site scanning by RNA polymerase II in Saccharomyces cerevisiae
Source: eLife. 2021 Oct 15;10:e71013. doi: 10.7554/eLife.71013 (PMC8589449; doi:10.7554/eLife.71013)
Supplement: Figure 5—source data 1. [file elife-71013-fig5-data1.csv]

	WT	ssl2 L225P	ssl2 N230D	ssl2 N230I	ssl2 D522V	ssl2 R636C	ssl2 Y750	rpb1 E1103G	rpb1 H1085Y
2	71	75	79	66	100	84	35	76	86
4	74	74	74	82	73	74	72	72	82
5	55	55	62	56	58	55	60	64	64
6	53	32	32	33	53	62	68	32	102
8	71	52	68	80	74	83	61	77	66
9	50	40	28	53	38	48	25	28	45
10	30	30	14	30	24	30	26	35	43
11	36	25	42	43	43	26	42	51	10
13	36	41	27	41	27	36	37	34	34
14	23	26	27	26	27	26	22	32	23
15	161	162	164	164	164	164	156	172	161
17	37	34	30	34	34	37	35	39	35
19	26	23	27	30	27	22	28	33	16
20	14	14	18	14	18	14	10	32	5
22	62	62	55	62	55	55	62	56	73
23	45	45	50	54	43	45	43	50	49
24	52	61	52	58	52	52	48	52	52
25	24	32	26	26	24	25	15	34	23
26	18	24	14	26	14	16	17	26	20
27	41	46	46	46	46	38	39	47	19
28	49	46	74	52	67	49	58	71	37
29	36	28	31	28	31	32	31	39	37
30	19	21	21	30	21	28	19	24	44
32	26	30	9	39	9	30	14	31	50
33	39	39	30	39	30	41	34	33	39
34	28	28	64	28	29	26	27	40	19
36	164	186	168	140	167	157	244	150	143
37	28	30	29	40	29	30	28	21	32
38	39	44	44	68	39	39	44	77	23
39	48	23	40	39	37	25	17	40	27
42	115	104	126	104	127	124	121	118	104
43	29	30	28	31	31	29	30	51	31
44	21	14	21	22	22	19	25	25	19
45	32	32	28	31	28	24	28	28	20
46	45	77	39	94	39	49	43	44	92
47	44	53	40	53	40	53	38	39	43
48	58	64	27	63	27	67	16	43	108
50	40	36	34	36	34	36	34	37	50
51	48	55	55	54	55	55	54	44	53
52	45	50	49	53	45	50	45	51	57
53	17	17	19	19	19	15	17	35	15
54	68	71	70	61	69	61	71	69	55
55	58	63	29	63	25	46	54	28	59
56	38	20	25	46	25	27	20	26	46
57	25	28	23	28	23	28	21	29	30
58	28	46	22	22	22	86	22	22	88
59	29	26	22	38	22	29	26	29	31
61	20	15	25	18	25	15	25	49	10
62	40	34	28	63	25	42	25	28	123
63	72	70	72	84	75	80	69	71	40
64	5	5	5	5	5	5	5	23	1
65	18	14	9	21	16	18	16	16	13
66	26	31	41	31	32	29	52	60	31
67	19	25	19	29	15	27	15	41	14
68	98	103	85	101	95	109	85	85	129
69	39	37	37	41	39	39	39	27	86
70	34	38	18	47	17	38	26	44	47
71	15	18	11	19	9	19	18	18	23
72	29	29	42	31	42	31	42	39	26
73	36	36	25	45	25	36	25	38	31
74	22	22	21	22	28	22	14	30	14
75	195	200	69	196	34	200	75	157	200
76	31	22	7	41	7	25	8	30	65
77	37	46	12	52	18	37	12	20	57
78	48	48	30	36	35	44	43	38	36
79	52	52	47	63	37	48	52	59	45
80	27	27	29	27	31	27	27	32	54
82	53	64	53	63	16	63	16	29	63
84	14	14	14	17	14	17	14	15	22
85	14	13	14	12	14	12	14	19	54
86	95	127	105	93	95	89	105	95	24
88	103	150	97	223	98	114	71	97	80
89	21	33	25	35	23	27	22	23	25
90	51	53	30	62	27	51	30	31	56
91	78	90	63	83	61	75	78	118	57
92	44	59	39	65	44	48	43	42	64
93	22	22	21	22	29	22	26	21	21
94	93	99	81	97	75	90	82	81	87
96	47	40	35	42	40	48	47	40	47
97	22	31	30	39	30	25	20	30	20
98	205	213	200	186	198	215	199	200	214
99	31	36	26	36	27	32	25	49	25
100	24	24	24	24	16	24	21	31	20
102	17	17	41	17	30	17	21	38	12
103	21	25	25	29	25	21	32	30	17
105	15	15	3	15	1	18	3	16	26
106	31	31	40	31	40	31	33	48	43
107	35	35	18	54	21	47	35	24	51
110	52	58	71	59	57	59	62	62	59
111	41	41	33	41	33	41	34	36	33
113	32	31	36	38	36	32	32	38	31
114	60	69	32	71	33	67	32	45	66
115	43	39	36	39	45	39	45	46	25
116	42	42	42	40	42	42	42	34	46
117	28	30	20	39	28	30	28	25	39
118	26	40	23	40	25	25	25	45	37
119	158	151	101	167	145	158	30	43	27
122	19	29	16	36	24	24	29	21	37
123	39	41	37	41	37	39	37	40	41
124	37	42	42	40	41	37	39	48	37
125	28	22	28	36	24	21	29	41	17
126	27	33	22	20	27	19	27	24	23
127	34	34	28	38	28	36	34	31	42
128	142	236	142	161	141	149	142	152	277
129	76	67	74	64	64	70	65	85	79
130	70	76	36	79	36	73	58	42	84
132	14	14	24	14	16	14	14	71	9
135	26	32	38	26	33	26	31	39	22
136	27	27	26	27	29	27	29	29	27
139	14	11	19	12	19	10	14	19	11
142	34	39	29	39	29	34	29	37	19
144	61	80	51	78	63	70	55	58	39
145	37	39	17	39	17	39	17	26	39
146	33	47	29	51	29	53	31	42	57
147	82	88	83	91	86	91	79	84	96
149	41	136	29	114	21	64	34	34	32
150	51	29	61	35	24	58	29	40	55
151	178	177	178	196	279	176	173	175	179
152	72	69	78	61	79	69	78	92	25
154	76	76	67	75	67	78	67	68	46
155	56	49	50	61	50	51	56	75	51
156	188	56	180	161	47	190	47	226	270
159	10	16	29	17	15	9	24	30	17
160	14	19	9	18	9	14	13	11	22
162	50	51	44	53	44	53	49	44	41
163	37	39	54	28	56	34	54	51	28
164	36	35	35	35	36	35	36	42	29
165	54	55	70	65	72	57	65	70	62
166	57	62	29	62	47	56	47	43	56
167	46	46	31	46	34	46	43	45	47
168	78	136	48	72	121	78	78	69	73
169	50	52	51	59	42	41	52	51	24
170	28	28	33	20	41	28	28	45	20
171	124	119	114	112	115	114	112	119	128
172	88	61	82	88	30	88	93	93	67
174	21	34	13	40	13	20	13	20	13
176	78	72	75	105	100	76	76	73	60
177	59	59	69	64	62	59	62	64	59
178	36	39	34	39	34	39	88	57	116
179	26	29	23	33	23	33	22	32	25
180	37	45	31	45	30	41	30	31	37
181	153	150	150	150	147	139	153	143	136
183	49	43	53	41	56	38	66	80	29
184	37	37	40	40	40	37	37	39	38
185	60	54	34	54	34	50	34	18	80
186	38	42	41	39	41	42	38	34	30
187	190	205	191	201	190	183	143	187	230
188	225	225	221	234	221	225	225	214	184
192	49	53	51	49	48	49	49	55	107
194	195	218	110	268	107	138	120	82	195
195	21	14	21	21	20	25	18	24	61
196	40	44	27	44	27	35	27	27	47
197	337	354	314	341	290	338	334	293	245
200	198	127	221	301	184	191	208	274	173
201	26	26	23	27	23	27	23	41	13
202	37	43	26	37	34	37	28	19	45
203	81	67	94	87	81	81	81	94	54
204	70	71	70	70	70	76	70	70	58
205	24	30	16	42	18	30	20	30	41
207	92	92	73	115	74	102	86	65	91
209	241	241	241	243	241	241	206	216	259
210	31	27	30	31	25	31	25	33	32
212	115	115	115	115	115	115	115	106	102
215	21	34	27	31	25	21	17	31	40
216	43	56	31	65	31	44	32	32	61
217	38	38	29	38	31	34	33	29	30
218	45	51	33	57	44	45	49	33	63
221	49	54	45	54	45	49	50	42	54
224	43	43	41	48	46	46	37	45	48
225	102	104	57	86	93	98	49	61	103
226	40	34	35	42	34	40	39	53	38
227	21	28	30	22	35	21	20	30	11
228	192	195	179	195	184	182	181	171	199
230	48	48	41	50	44	50	44	52	44
231	125	133	46	133	44	125	128	46	99
232	79	83	18	91	46	86	25	47	91
235	32	30	41	126	42	24	56	51	167
236	89	98	98	75	101	89	107	110	80
237	55	34	30	59	26	61	53	30	75
238	51	71	50	72	50	58	62	65	63
241	66	21	65	44	11	66	57	66	46
242	42	42	38	42	38	42	38	38	27
243	41	45	47	45	48	43	49	45	43
245	51	47	40	77	40	75	40	52	63
246	42	43	37	43	35	42	32	50	45
247	52	52	49	52	50	52	52	49	52
249	85	95	60	90	64	85	78	64	82
251	29	25	30	40	30	36	21	33	24
252	54	62	62	56	62	57	51	89	21
253	146	108	142	147	94	136	61	93	120
255	54	54	38	50	47	49	47	38	61
257	28	46	26	28	19	28	22	55	12
258	70	76	40	80	40	71	44	45	76
259	80	69	98	86	68	83	85	84	78
261	27	17	29	17	29	27	21	39	19
263	248	238	238	262	238	261	238	238	247
265	36	36	31	36	40	36	31	36	30
266	74	80	62	85	75	77	75	62	81
267	129	133	163	163	178	138	116	163	55
269	31	31	27	34	24	31	24	33	29
270	39	52	43	50	41	49	52	45	54
272	9	119	18	119	12	41	16	25	119
273	63	79	63	79	46	79	59	74	57
274	26	27	26	99	26	26	44	45	90
275	22	23	18	20	15	20	15	22	20
276	56	67	44	65	47	51	55	44	41
277	75	80	78	93	68	75	103	49	98
278	19	17	24	17	18	17	21	41	21
279	22	22	21	34	21	24	21	25	70
281	34	34	34	35	35	37	34	34	29
282	80	80	87	89	76	80	89	81	51
284	16	13	17	9	17	13	13	17	7
285	46	46	46	46	46	46	46	49	44
286	82	82	53	95	63	82	51	69	74
288	57	59	54	59	54	59	54	54	56
290	98	92	189	50	96	102	99	114	192
291	31	30	30	35	30	35	30	30	35
293	30	36	17	39	23	36	19	21	49
294	11	15	11	15	17	16	16	28	22
295	25	27	25	21	25	19	25	25	15
296	63	61	85	60	92	60	72	78	62
298	54	56	51	74	50	56	53	50	74
299	49	59	49	49	54	49	49	58	49
301	41	44	38	45	35	41	36	47	169
302	24	42	22	53	17	31	24	17	58
303	71	72	65	73	64	66	65	73	64
304	55	73	55	73	45	69	55	55	86
305	51	51	51	51	51	50	51	55	46
307	49	52	42	57	55	47	34	42	52
308	38	43	30	43	30	47	30	36	29
310	67	63	69	67	41	67	66	46	77
311	18	18	21	19	21	18	18	33	14
312	37	45	26	55	24	53	26	38	37
314	49	52	58	49	56	49	54	54	49
315	39	33	30	35	39	37	29	38	70
316	15	15	16	15	16	15	10	16	16
317	16	27	13	27	16	19	16	22	24
318	37	37	29	34	29	34	34	28	37
319	86	108	92	101	83	95	92	92	111
320	104	94	124	116	106	96	94	95	93
321	191	184	182	173	201	191	191	131	165
322	55	64	42	63	32	64	31	54	76
323	38	28	31	36	41	36	28	31	28
324	33	33	18	56	26	33	26	28	65
329	51	95	49	96	51	62	51	131	84
330	33	33	27	33	28	37	27	33	37
331	14	18	18	17	18	19	14	27	9
332	36	21	71	78	25	29	33	38	32
333	30	28	37	30	30	33	28	47	38
334	54	52	61	52	52	61	67	57	81
335	57	66	49	82	59	56	51	72	64
336	37	36	37	37	37	37	37	41	34
337	25	25	17	28	28	32	16	17	28
338	38	32	31	38	38	38	31	36	42
339	32	37	33	35	32	33	33	42	59
340	20	20	17	23	20	19	17	34	20
341	36	41	27	60	27	39	27	36	27
342	22	22	17	22	11	22	10	18	22
343	26	26	24	53	26	26	26	28	29
344	33	27	30	27	30	43	30	30	34
345	69	64	74	73	73	83	68	62	85
346	23	23	26	35	26	23	36	36	43
347	40	38	33	44	32	40	40	47	38
348	46	46	34	43	34	46	36	34	48
351	18	18	17	28	13	18	23	24	20
354	26	26	15	27	19	26	16	22	19
355	33	33	33	33	33	27	35	35	28
356	56	64	54	62	54	57	50	52	46
357	27	33	27	51	27	55	30	37	75
358	40	40	46	64	36	40	50	42	34
359	85	86	78	88	68	69	73	99	86
360	66	72	57	120	51	63	59	67	66
361	56	47	47	54	47	56	47	53	56
363	43	37	28	33	24	70	28	69	60
364	34	34	14	34	20	35	26	23	47
366	39	39	41	39	48	48	41	48	63
367	322	335	330	312	329	327	323	323	342
368	340	295	326	292	289	333	302	313	340
369	36	38	36	37	35	28	36	48	29
370	131	91	78	91	73	107	78	116	89
372	17	17	12	17	12	17	15	22	12
373	57	55	61	66	59	55	64	66	55
374	259	285	260	268	235	258	252	254	260
375	67	55	59	70	67	70	50	59	55
377	40	43	31	39	37	40	33	31	44
378	14	22	6	22	8	18	8	17	31
379	30	32	33	38	33	33	36	37	41
380	20	48	33	52	25	21	27	40	39
381	31	32	21	37	18	36	21	21	37
382	160	25	145	34	26	41	21	147	219
383	203	190	200	206	195	201	194	198	206
384	33	34	29	50	33	38	21	38	13
386	302	290	288	283	325	295	288	293	287
387	21	23	27	23	24	19	14	24	25
389	34	46	57	46	32	35	30	82	105
390	27	24	32	24	32	24	27	27	50
391	56	56	49	52	51	56	44	57	46
393	19	21	15	21	14	21	14	30	11
394	88	88	89	86	85	88	78	87	77
395	44	45	42	48	47	42	42	42	42
397	14	18	15	16	9	9	15	22	9
398	18	18	10	18	12	21	9	15	22
399	15	10	18	11	21	10	17	29	18
400	21	21	25	29	25	26	21	25	28
401	43	52	40	43	40	43	43	35	31
402	24	50	13	105	13	35	13	59	63
403	53	37	43	51	43	43	42	55	45
404	35	35	22	35	12	35	29	27	35
405	159	190	159	181	106	159	159	179	101
406	22	21	19	20	23	18	23	30	13
407	34	34	38	36	35	34	34	31	32
408	21	18	21	15	21	18	23	21	10
409	35	35	30	41	31	41	22	30	33
410	220	163	215	216	194	217	203	196	217
411	55	55	53	55	53	55	54	61	55
412	77	74	80	79	84	79	80	86	77
413	38	44	36	38	36	38	37	36	67
414	39	43	20	47	20	43	29	36	43
415	87	76	73	87	72	82	87	78	59
417	132	132	108	144	71	136	128	90	142
418	29	29	20	35	20	25	20	21	32
420	45	57	51	56	51	44	24	79	26
421	29	27	29	27	29	29	29	35	48
422	71	71	23	71	47	71	62	17	102
423	64	61	72	51	75	61	49	75	64
424	47	65	42	69	45	49	46	44	45
425	110	114	108	124	16	114	16	108	117
426	20	20	20	20	19	20	20	32	7
427	1	1	15	1	15	1	10	21	1
429	38	68	56	74	56	43	24	44	74
432	101	104	98	101	102	100	100	96	98
433	20	31	23	20	21	23	21	26	18
436	96	94	98	94	103	97	73	98	118
437	50	36	45	50	44	52	42	37	58
438	39	50	36	45	39	43	43	64	52
439	29	29	23	29	24	36	29	27	41
441	17	26	20	26	20	17	17	29	23
442	41	33	36	40	34	32	27	36	24
443	17	17	6	17	5	17	12	30	19
444	22	23	19	23	19	23	19	19	21
445	92	92	84	92	84	92	92	65	88
446	6	18	18	28	15	26	15	18	56
447	38	39	34	42	34	35	30	37	35
448	47	68	37	73	55	73	46	44	67
449	73	74	62	74	73	73	73	64	75
450	72	81	53	87	62	71	78	66	81
451	20	20	23	22	17	17	21	41	35
452	28	28	28	32	28	28	16	33	43
453	42	48	38	53	47	44	47	49	24
454	50	51	45	44	50	51	50	60	39
455	54	60	41	65	41	61	44	53	52
456	32	32	26	32	27	37	31	38	53
457	38	38	35	37	35	37	32	37	45
458	10	14	6	14	6	14	6	16	17
459	53	65	49	54	51	52	53	49	121
460	134	105	117	127	72	128	130	137	195
461	95	53	54	60	85	59	64	90	95
463	28	25	25	24	28	25	28	25	11
464	94	93	64	105	74	95	69	43	65
465	33	20	45	18	50	33	35	48	6
466	71	73	60	97	72	56	44	84	18
467	10	3	16	1	21	8	16	33	2
469	58	58	58	58	54	58	58	80	47
470	34	34	34	28	34	32	24	48	8
471	139	136	113	146	138	139	113	123	107
472	49	58	55	58	55	54	58	56	50
473	124	11	15	155	131	26	133	124	14
475	23	30	33	30	36	27	31	37	18
476	198	195	203	198	203	198	198	202	184
479	23	29	14	29	19	29	23	19	29
480	23	29	14	29	19	29	23	19	29
481	22	31	41	23	41	22	31	40	105
482	27	25	31	27	33	25	31	23	51
483	158	149	167	256	167	163	150	169	143
485	31	35	32	33	27	31	31	38	48
486	34	34	14	34	9	34	22	39	34
487	41	48	37	44	39	45	40	44	50
488	38	38	35	38	39	38	38	21	41
490	151	190	163	216	193	139	150	119	180
491	53	53	43	57	43	53	48	42	53
492	47	59	47	55	44	36	41	59	33
494	19	15	23	16	23	19	19	24	17
495	50	51	53	56	60	49	49	60	29
496	35	31	28	38	26	35	16	30	23
497	36	43	41	43	36	38	36	38	41
498	58	59	56	64	56	60	62	51	62
499	20	24	22	28	26	24	20	47	18
500	28	25	25	26	29	28	21	35	26
501	61	60	70	60	70	65	34	21	62
502	185	206	189	193	184	177	199	187	163
504	239	203	193	254	246	226	222	183	223
505	33	22	29	28	26	33	24	29	22
506	45	39	44	59	33	40	45	48	59
507	33	30	40	31	38	31	42	41	28
508	18	26	18	63	24	29	28	26	54
509	67	63	66	65	64	67	64	59	102
510	15	21	28	14	28	21	26	29	4
511	29	40	40	32	35	32	32	34	24
512	17	22	10	39	10	23	9	11	37
514	31	31	34	31	34	39	39	31	29
515	51	59	49	59	49	57	49	53	59
516	72	138	72	116	72	82	110	76	66
517	12	14	16	22	16	13	13	31	12
519	37	35	30	51	26	44	26	34	75
520	47	53	7	53	7	44	10	14	59
521	42	42	48	42	49	38	44	44	42
523	45	44	36	44	40	44	36	26	35
524	19	19	20	19	17	19	15	23	19
525	36	17	31	19	34	35	26	36	33
526	56	51	34	58	38	48	46	34	55
527	69	120	47	99	57	69	64	65	42
528	44	49	44	46	44	46	44	51	23
529	33	55	33	57	73	46	33	54	165
530	55	61	45	67	44	55	48	47	78
531	46	49	47	40	49	46	46	53	28
532	40	41	26	41	26	45	26	32	48
534	22	22	22	22	22	23	22	22	30
536	40	40	46	40	52	40	40	49	40
537	32	30	27	29	27	34	27	28	24
539	18	18	29	66	16	21	23	56	28
540	84	82	78	93	78	87	78	84	84
541	59	75	44	82	40	79	50	54	74
542	38	59	37	64	50	43	37	51	51
543	42	47	31	43	13	42	22	36	39
544	42	42	28	42	27	42	38	32	42
545	48	26	30	45	35	62	31	42	59
546	42	38	42	41	39	37	34	38	41
547	34	52	24	53	28	53	24	22	71
548	29	25	33	29	29	23	29	30	10
549	50	112	23	20	144	38	104	77	114
550	39	54	50	51	46	54	38	50	60
551	42	48	29	59	16	48	31	42	64
552	47	59	35	56	40	52	53	39	51
553	10	34	15	37	12	34	11	21	31
554	75	107	84	122	110	86	93	51	92
555	16	16	20	17	17	23	16	26	15
556	63	66	55	80	55	55	56	59	39
557	40	44	30	53	41	39	44	34	39
558	108	110	109	110	109	115	109	118	106
560	150	145	19	150	150	150	150	155	150
561	160	217	160	217	197	154	161	136	136
563	103	103	103	108	103	102	103	103	112
564	21	24	21	25	21	25	21	25	34
565	26	36	12	36	29	39	17	32	32
566	25	33	20	33	20	30	20	20	28
567	94	76	74	146	78	94	74	86	74
570	49	36	40	41	34	49	40	42	50
571	189	5	186	189	186	186	189	196	5
573	26	26	30	26	31	26	23	27	20
576	38	40	27	40	29	40	28	38	29
578	69	62	56	75	60	69	58	87	50
579	77	77	81	81	79	81	38	53	79
581	40	36	49	36	45	41	46	52	22
583	63	51	63	61	55	56	40	48	100
585	61	69	58	69	59	67	61	67	90
588	21	21	21	43	21	35	21	43	62
589	21	21	17	28	19	27	21	20	39
590	55	107	30	70	33	32	31	32	66
592	82	83	60	93	53	95	68	71	92
593	35	35	37	36	37	35	37	36	32
594	16	20	21	20	28	20	16	28	20
595	25	62	22	66	21	60	20	27	65
596	135	123	31	173	141	176	41	157	182
600	53	46	59	54	45	51	48	54	48
602	73	73	73	88	81	73	64	82	56
603	54	54	51	50	51	55	46	61	36
604	52	56	40	36	43	51	40	42	35
605	124	115	131	115	133	127	135	125	119
606	103	129	114	105	95	108	95	114	123
609	36	47	23	59	34	36	36	28	35
612	36	50	29	53	29	53	60	145	47
613	40	19	38	40	29	40	20	47	21
616	37	37	38	51	37	37	42	44	40
617	38	49	50	37	45	37	45	46	37
618	52	45	56	60	57	55	45	45	46
620	63	82	64	76	63	62	62	75	48
621	76	136	73	75	64	76	66	64	75
622	69	69	35	69	39	66	35	35	67
623	38	62	43	74	43	65	43	62	77
624	86	94	63	124	65	90	69	63	103
625	17	17	13	17	17	17	13	17	17
626	30	54	34	51	38	38	34	37	30
627	24	71	27	79	24	73	27	51	90
631	180	140	180	168	174	175	162	180	146
633	26	83	32	57	32	51	91	32	83
634	73	94	67	89	80	73	94	76	67
638	21	30	14	30	25	25	10	14	62
639	61	61	48	64	65	61	61	68	64
644	47	29	41	51	41	29	39	50	57
645	104	109	103	111	106	102	103	108	99
647	60	62	21	65	32	62	28	19	62
648	141	53	98	147	95	141	108	108	55
649	28	28	25	33	21	33	28	31	17
650	64	64	56	66	56	64	56	65	79
651	16	13	21	22	24	13	21	28	20
652	33	39	51	60	58	33	46	58	17
653	22	21	24	29	24	21	22	27	21
654	6	16	1	18	2	16	4	36	28
655	33	37	33	39	32	32	33	44	63
656	17	27	29	17	17	17	28	30	55
657	248	256	241	239	247	247	246	248	234
658	55	47	68	49	55	54	62	52	52
660	77	87	62	90	34	81	79	44	81
661	40	63	37	109	37	41	37	41	40
662	40	41	40	41	40	40	40	42	35
663	30	30	36	30	38	27	30	38	19
664	29	49	28	103	35	58	29	29	115
665	51	50	31	79	29	47	52	36	80
666	15	15	24	12	19	14	9	32	9
668	128	157	128	131	119	125	128	154	88
669	181	174	185	196	156	206	190	205	153
670	98	101	88	117	88	95	92	90	110
671	111	107	103	261	71	130	87	107	296
672	57	79	27	79	34	67	35	42	54
673	41	56	22	56	22	41	45	52	117
674	61	63	40	63	40	63	43	36	48
676	59	52	56	63	56	56	59	55	63
678	46	40	44	45	44	53	44	44	35
679	25	25	22	34	22	30	22	31	30
680	23	36	21	36	22	36	22	22	50
681	17	17	8	17	8	22	8	17	33
682	32	32	17	34	17	32	19	31	99
686	46	53	32	65	32	57	32	35	57
687	28	43	51	52	51	43	29	51	55
688	31	39	13	44	17	37	26	22	47
689	223	221	222	221	221	221	217	219	221
690	157	159	150	154	146	151	143	162	151
691	112	110	115	120	113	120	118	117	41
692	51	51	50	47	50	47	42	50	31
695	19	23	17	24	17	14	17	23	9
697	53	53	45	47	43	52	41	39	54
698	73	75	75	74	75	62	61	58	75
699	44	47	47	57	47	50	41	48	42
701	39	52	28	52	32	43	39	39	43
702	36	37	21	37	21	27	32	31	205
704	26	26	16	30	22	26	18	39	30
705	44	46	36	49	38	40	34	39	32
706	28	28	18	34	26	37	18	24	45
708	95	171	48	100	107	18	24	55	210
710	47	54	38	58	38	56	39	33	48
711	38	39	36	41	39	34	35	34	44
712	115	22	126	121	33	24	20	156	176
713	25	31	14	33	19	27	21	15	36
714	57	80	41	64	32	58	41	49	78
715	55	40	74	75	67	75	81	60	97
716	99	44	16	110	15	85	15	25	10
717	15	10	23	28	23	15	17	38	27
718	40	36	51	36	62	39	51	62	21
719	72	98	66	114	73	72	66	78	142
720	174	66	149	102	149	97	59	149	107
722	41	41	30	65	43	41	40	38	38
723	56	54	50	59	59	56	53	40	43
724	54	54	46	54	40	54	38	51	58
725	49	48	34	41	46	49	30	55	55
726	38	38	35	45	35	59	36	37	55
727	10	10	12	10	12	10	4	13	9
728	42	51	27	51	21	51	21	37	57
730	33	36	23	39	23	36	23	23	39
731	99	99	95	120	97	103	105	72	99
732	25	25	17	12	30	25	25	21	23
733	30	30	39	32	38	30	35	39	21
734	69	129	68	120	68	70	69	57	120
735	45	39	34	39	34	45	34	42	39
736	52	52	52	52	52	52	52	67	54
737	39	40	32	29	32	41	21	34	25
739	32	38	24	41	46	41	30	29	28
741	90	103	58	103	57	83	70	69	89
742	42	42	43	42	43	36	42	48	30
743	118	118	115	97	108	118	115	115	65
744	52	56	11	56	9	46	73	39	159
750	108	105	117	109	113	104	105	110	82
751	35	29	23	53	22	38	17	35	40
752	38	44	32	36	39	36	50	33	36
753	93	88	63	95	63	56	61	98	82
756	38	59	26	49	43	54	43	29	72
757	50	50	50	57	58	56	59	31	49
758	21	26	32	21	32	21	32	32	13
759	41	41	52	22	52	41	51	53	25
760	8	7	21	16	18	14	13	39	19
761	38	35	39	35	39	39	39	41	91
762	42	36	33	42	33	42	34	34	33
764	17	24	20	24	20	24	19	20	20
765	226	224	222	233	219	217	224	221	258
766	167	172	181	177	178	178	172	174	273
767	67	67	60	70	65	70	54	67	52
768	17	17	22	17	17	17	17	22	9
769	38	38	41	38	39	38	39	34	38
770	29	46	33	47	33	30	30	30	54
772	37	34	35	34	28	34	32	37	31
773	41	57	54	106	38	57	38	60	100
774	85	126	89	141	121	107	96	70	141
776	81	59	77	65	75	81	75	82	89
777	170	188	170	179	162	171	155	188	171
779	192	192	187	195	202	192	190	206	245
780	70	39	131	101	117	98	115	61	39
782	33	33	25	33	33	30	28	36	21
786	95	92	75	90	75	93	80	86	36
787	40	40	39	40	46	33	52	70	77
788	70	65	38	79	38	70	42	53	79
789	15	25	9	58	12	15	12	50	27
790	38	35	22	47	29	44	40	22	47
791	20	27	32	21	15	20	15	32	24
792	165	211	162	188	181	183	159	122	190
794	63	49	33	65	37	57	28	38	58
796	31	27	38	24	34	27	32	31	22
798	63	63	35	67	35	63	63	35	67
799	48	56	28	49	34	46	39	38	40
800	56	50	56	54	59	50	56	53	57
801	33	36	20	36	23	24	20	29	37
802	28	28	26	31	26	28	26	23	31
803	16	16	10	17	6	16	7	10	13
804	33	48	26	48	33	33	33	23	48
807	44	42	49	42	39	47	44	49	53
808	18	20	23	23	23	18	18	27	12
809	81	82	76	82	76	82	74	80	70
810	84	68	82	77	84	84	80	72	67
811	37	34	34	46	34	37	33	34	24
813	112	234	240	109	68	229	241	263	263
814	38	33	35	38	35	30	38	39	30
815	24	21	36	42	28	27	28	40	30
816	26	33	32	37	42	34	29	50	31
817	19	19	27	19	26	19	16	24	19
818	39	40	43	37	40	38	44	44	37
819	30	42	28	68	37	45	31	34	66
820	31	41	35	68	36	31	33	44	38
821	233	249	233	215	254	231	254	222	284
822	36	63	26	123	27	31	27	29	112
823	44	44	41	47	38	44	39	41	50
824	16	16	20	19	20	19	14	14	21
825	35	31	42	34	40	33	43	29	40
826	26	33	26	33	24	35	24	25	28
827	41	45	51	55	42	34	57	47	44
828	34	34	27	34	27	34	27	24	32
829	75	74	80	115	80	74	80	83	75
830	31	32	18	36	28	31	28	25	25
831	71	28	63	28	57	76	31	116	146
832	40	40	30	40	38	36	23	34	36
833	33	41	30	47	30	41	46	25	56
834	38	38	43	38	36	38	38	50	20
836	55	57	54	59	54	62	54	50	85
838	46	47	42	47	41	46	46	41	49
839	77	77	70	72	74	70	66	87	70
840	68	92	58	98	51	92	65	66	98
841	25	21	25	71	24	21	22	62	62
842	33	37	38	51	48	52	35	50	59
843	39	43	47	47	47	47	33	47	33
844	53	53	46	53	53	53	53	46	56
845	50	34	59	35	45	43	45	60	30
849	49	52	50	51	50	44	50	44	48
850	17	17	23	17	23	17	27	29	17
851	65	72	62	77	61	66	55	55	78
852	61	59	57	55	57	54	61	58	57
853	77	77	77	86	73	77	81	70	78
854	34	34	36	45	29	34	34	43	28
856	28	24	39	28	28	21	28	34	32
857	54	54	40	54	45	54	45	42	49
858	47	53	69	80	54	56	56	80	60
860	62	78	42	73	42	79	65	47	82
861	55	62	62	52	62	52	44	62	59
863	20	20	11	20	12	20	20	15	15
868	244	53	241	77	242	226	234	188	257
869	53	53	45	53	50	53	51	44	41
870	50	50	46	52	46	50	46	40	44
871	132	134	137	126	138	138	85	141	74
872	1	1	12	1	2	1	12	12	12
873	14	16	20	18	20	18	14	28	5
874	47	55	48	59	48	62	68	48	62
875	60	65	47	65	52	68	44	55	57
877	59	59	70	59	70	52	58	68	94
878	31	35	27	42	27	31	31	46	19
880	41	41	40	41	39	41	40	40	41
882	52	52	57	52	52	52	52	58	48
883	26	27	16	45	17	24	42	28	42
884	60	62	45	62	75	66	56	50	44
886	143	143	133	151	143	144	143	142	151
887	44	42	45	44	48	42	48	45	17
888	33	33	68	36	57	36	30	68	29
889	18	20	17	23	20	18	12	21	59
890	71	71	57	71	56	71	62	70	71
891	29	30	24	35	28	30	28	31	34
892	43	48	49	44	51	43	43	51	35
893	37	41	45	51	42	37	33	51	37
894	72	66	58	82	71	65	57	62	72
895	13	20	15	25	15	20	11	21	20
896	146	131	149	148	146	151	141	165	143
897	59	59	56	56	52	59	51	62	14
898	33	38	40	43	26	32	28	49	59
899	29	45	40	39	42	30	40	45	28
900	14	88	12	93	14	18	14	77	22
901	21	21	21	28	23	18	21	26	19
902	15	20	8	21	12	20	8	9	28
903	36	30	21	30	21	31	22	22	25
904	6	9	8	18	8	6	7	33	6
906	40	129	33	101	40	45	40	45	110
907	174	176	181	174	176	167	158	196	189
908	65	69	43	69	43	69	50	47	69
909	29	28	28	28	69	28	28	31	28
910	18	11	9	31	9	18	11	24	28
912	29	29	27	31	27	31	35	39	29
913	16	20	18	19	18	13	19	25	13
915	29	38	32	38	33	29	35	35	26
917	24	25	15	33	14	25	22	15	50
918	49	45	48	47	48	48	39	48	29
920	51	51	30	58	28	53	33	38	57
921	41	82	38	82	40	68	44	38	75
922	36	36	31	36	31	36	33	33	36
924	45	46	45	51	49	51	41	52	15
925	41	41	29	45	29	37	42	29	41
926	33	41	36	41	41	33	36	52	28
927	43	39	39	43	37	43	44	42	28
928	40	40	34	40	27	40	42	38	53
930	19	17	26	17	27	19	27	32	17
932	72	56	80	38	71	87	87	41	76
933	40	40	32	40	36	40	34	32	46
934	26	28	15	28	14	28	21	21	100
935	49	48	34	59	38	51	39	47	44
936	184	160	150	195	59	161	87	232	249
937	250	247	217	238	235	246	223	229	255
939	86	92	89	92	84	86	89	74	68
940	33	29	30	32	30	32	36	30	26
941	36	36	32	36	36	36	32	38	29
942	37	33	39	33	39	33	39	39	34
944	62	19	66	68	81	58	41	63	82
945	11	15	16	15	20	18	10	28	40
946	21	15	17	23	21	23	21	24	35
948	28	25	29	37	31	25	33	30	23
949	55	60	51	60	55	56	55	52	49
950	28	33	27	33	24	28	36	26	28
951	34	44	41	31	50	31	34	47	30
953	23	15	20	23	24	31	20	27	44
954	44	23	47	43	44	45	38	65	6
955	23	17	18	50	17	32	18	16	58
957	30	34	32	46	32	34	26	56	28
958	116	162	117	178	116	104	116	174	163
959	65	49	56	60	55	58	56	48	58
960	55	227	48	226	53	50	53	61	54
963	69	71	73	63	42	69	66	77	47
964	55	53	52	47	50	47	52	65	43
968	104	68	51	108	97	108	51	96	111
969	27	31	29	31	31	23	34	38	12
970	49	57	56	96	56	48	54	57	42
971	95	91	92	95	91	91	85	106	82
973	73	73	80	73	72	73	55	69	61
976	30	31	30	31	31	32	33	36	34
977	151	155	151	145	133	151	133	207	214
978	47	47	36	59	52	47	47	35	59
982	33	26	41	26	41	38	33	47	26
983	63	55	67	215	64	77	101	97	70
984	57	69	68	74	57	67	68	57	99
985	63	35	61	63	54	63	72	63	35
987	51	83	48	77	34	53	47	55	90
990	60	63	56	74	56	61	71	52	61
992	25	23	23	23	26	23	23	23	16
993	23	29	28	47	52	28	27	37	27
994	19	19	36	15	37	17	19	48	12
995	54	46	46	64	38	46	38	49	208
996	65	65	63	73	69	73	62	70	83
997	15	23	14	27	16	22	16	19	31
998	46	46	47	146	46	46	45	117	36
999	83	123	147	126	112	75	143	212	74
1000	22	30	23	30	22	30	22	30	30
1001	47	47	9	56	15	56	9	17	57
1002	311	293	308	308	296	300	285	299	314
1004	97	69	60	112	64	88	71	95	84
1008	30	39	48	41	47	38	29	33	39
1009	74	74	57	74	30	74	62	72	48
1010	26	32	24	32	28	23	23	36	38
1011	27	36	18	37	18	37	18	18	31
1012	34	40	60	41	38	31	50	63	43
1013	23	24	17	25	17	23	18	27	27
1014	26	51	45	55	28	58	25	49	25
1015	74	86	79	78	78	71	86	86	89
1016	14	45	18	45	18	42	19	36	43
1018	55	56	28	60	35	55	40	40	58
1019	55	57	46	73	47	57	54	62	47
1020	45	48	48	48	48	46	41	49	21
1021	48	48	42	49	45	48	48	42	50
1022	195	191	208	191	189	195	190	193	190
1023	39	41	48	39	31	41	40	50	39
1025	68	88	61	64	66	63	64	69	56
1026	17	22	20	22	14	17	17	30	20
1027	31	30	38	29	32	30	33	38	26
1028	89	95	66	89	61	73	60	62	59
1029	160	160	128	162	130	155	151	147	173
1030	128	141	143	137	140	101	139	109	95
1032	12	48	9	44	13	40	13	25	35
1033	34	42	27	37	36	36	31	31	25
1034	40	45	26	44	26	38	44	33	36
1036	117	113	119	115	140	114	115	117	147
1037	44	44	33	44	33	44	43	33	44
1038	25	25	25	25	25	25	25	29	25
1039	7	17	3	11	3	7	7	20	7
1041	29	31	25	27	29	27	33	28	23
1042	20	20	24	20	19	20	20	29	19
1044	42	37	30	46	28	35	30	34	54
1045	62	72	43	62	42	62	58	59	83
1047	83	82	41	95	72	85	59	81	79
1048	54	64	26	69	39	64	39	30	62
1049	23	22	39	53	39	38	19	39	42
1050	51	43	51	43	41	37	42	58	42
1051	61	66	64	67	75	61	62	75	61
1052	47	41	41	41	45	41	45	41	49
1055	88	80	76	84	69	88	79	87	78
1056	34	34	40	34	35	34	37	43	34
1057	54	50	42	52	43	54	35	44	53
1059	60	56	62	60	59	56	56	64	48
1060	34	36	45	143	43	36	36	51	42
1061	27	28	26	21	29	19	29	29	21
1062	33	29	37	41	31	36	39	31	59
1063	33	33	30	35	29	34	33	32	32
1065	50	50	43	56	40	51	47	49	78
1066	27	27	18	28	9	27	18	15	30
1067	31	34	15	56	22	34	25	20	42
1068	42	56	40	56	40	42	42	49	59
1070	9	9	11	9	23	9	9	18	7
1071	20	21	26	28	26	21	20	26	25
1072	35	29	35	29	35	35	36	52	28
1073	47	47	41	47	39	45	44	67	53
1074	11	11	11	12	11	11	11	22	11
1076	109	140	116	133	136	115	117	120	120
1077	40	32	37	46	35	41	35	37	46
1078	36	28	27	33	27	33	30	33	12
1080	74	78	77	78	81	78	74	108	73
1081	21	25	11	29	11	22	12	15	38
1082	22	22	26	17	24	17	24	26	17
1087	153	135	161	167	117	142	124	118	71
1088	91	140	95	236	104	79	105	205	211
1089	25	25	20	26	20	25	25	32	22
1091	55	61	52	66	42	54	55	56	48
1092	45	61	55	59	53	53	53	55	55
1093	59	55	49	80	47	59	55	71	62
1094	55	59	55	59	55	59	55	55	55
1095	96	96	95	96	99	96	98	98	82
1096	76	78	42	82	41	78	67	39	65
1098	27	34	18	37	18	32	18	29	33
1101	39	62	39	79	48	59	43	43	29
1104	95	149	151	171	97	105	68	97	276
1106	24	18	24	27	23	23	19	24	88
1107	70	70	56	70	59	70	61	57	61
1110	27	30	31	31	27	30	27	33	35
1113	59	73	63	73	59	65	65	62	43
1114	23	23	19	29	24	26	24	19	21
1115	59	62	62	59	66	62	71	63	54
1116	21	21	23	66	23	22	22	32	46
1117	141	164	223	144	216	141	216	199	105
1118	19	23	25	21	29	20	22	33	15
1119	48	56	41	56	41	48	47	41	48
1121	46	46	37	49	36	48	39	48	76
1122	53	46	45	56	41	46	55	70	91
1123	31	31	46	34	40	31	40	52	27
1124	32	50	31	46	25	42	21	57	66
1126	35	49	41	50	49	31	49	51	27
1127	20	58	6	83	6	39	6	6	87
1129	29	33	28	44	24	30	28	32	20
1130	28	28	45	33	45	28	28	45	28
1131	96	110	28	101	93	104	36	37	88
1132	42	84	42	84	42	44	46	64	75
1133	93	114	84	91	82	85	91	101	88
1134	61	61	61	61	61	61	61	53	48
1136	33	61	16	58	16	58	33	26	58
1137	79	80	40	85	43	79	43	44	65
1138	9	17	8	22	13	14	9	40	20
1139	71	94	32	94	48	81	53	33	94
1140	28	26	17	27	22	26	18	40	26
1141	45	46	41	40	39	39	49	51	35
1142	67	73	55	73	46	73	55	55	78
1143	24	24	33	24	33	24	29	30	31
1145	51	32	56	40	59	54	48	67	29
1146	29	29	23	22	26	27	19	28	15
1148	23	17	13	23	13	23	13	29	45
1149	239	232	262	228	231	239	226	265	236
1150	107	107	100	107	107	107	107	100	68
1151	39	44	28	49	36	42	28	30	43
1152	57	61	47	77	47	55	52	25	55
1153	64	58	46	183	34	58	45	59	139
1154	109	115	105	111	105	117	98	107	90
1156	34	34	40	34	42	34	40	44	21
1157	72	57	55	72	55	72	47	71	72
1158	23	12	47	18	44	32	16	49	12
1159	167	78	123	102	102	175	102	147	206
1161	42	32	41	40	18	42	40	37	53
1162	11	20	23	27	23	15	17	23	10
1163	30	38	27	49	38	38	40	43	41
1165	52	46	48	44	55	49	43	47	36
1166	17	25	23	18	23	17	23	29	1
1167	146	145	151	175	151	160	150	143	139
1168	149	145	144	145	81	146	151	45	140
1169	26	24	10	32	16	17	2	31	29
1170	195	171	256	41	26	183	37	28	266
1172	13	13	16	10	12	13	13	31	10
1174	64	64	65	64	64	64	62	64	64
1175	54	59	63	63	63	59	54	51	40
1176	64	66	53	67	53	64	56	57	70
1177	67	67	51	67	55	67	52	37	69
1178	70	68	65	103	68	75	68	67	66
1179	88	95	80	95	58	91	58	80	91
1180	56	59	50	62	48	41	48	81	81
1181	22	26	25	21	31	26	27	33	38
1182	43	74	33	59	36	43	38	50	37
1183	31	32	11	33	5	33	13	11	33
1184	47	36	41	51	40	38	40	46	52
1185	53	30	62	35	17	75	30	82	28
1186	31	35	25	34	23	22	30	36	17
1187	67	58	90	67	87	95	62	132	15
1188	40	70	47	84	29	51	29	55	50
1189	162	155	161	201	199	168	200	186	92
1190	171	107	56	110	89	90	107	60	50
1191	123	135	186	186	130	76	63	82	66
1192	40	43	41	65	41	36	41	41	58
1193	27	36	21	36	21	36	24	24	27
1194	10	11	8	11	9	9	11	15	61
1195	71	80	20	80	20	74	20	29	78
1196	33	33	36	33	34	33	36	36	42
1197	27	30	17	30	18	30	18	29	33
1198	15	15	19	15	23	15	19	23	15
1200	71	78	113	62	105	100	114	83	48
1201	66	66	55	62	60	66	60	59	62
1202	49	49	52	60	47	46	49	53	59
1203	27	27	27	28	27	27	27	48	16
1204	38	40	32	144	38	38	32	34	27
1205	14	9	18	13	18	9	18	24	12
1206	27	27	32	27	35	27	24	35	27
1207	108	115	109	106	111	108	118	119	115
1208	1	1	1	1	1	1	1	9	1
1209	34	28	43	30	58	39	28	32	58
1210	40	40	41	41	41	51	41	41	59
1211	56	51	54	54	50	55	54	74	67
1213	70	70	55	70	64	70	62	55	67
1214	102	87	79	97	79	97	72	81	84
1215	53	47	54	51	57	51	44	58	31
1216	21	21	18	21	18	21	21	25	51
1217	167	164	178	164	174	154	177	179	45
1220	45	47	45	47	45	47	43	45	46
1222	58	18	62	49	36	63	36	41	57
1223	19	21	46	41	31	24	22	38	19
1224	23	23	19	23	21	23	22	18	14
1226	38	45	41	47	35	38	37	44	32
1227	161	159	169	161	161	163	142	166	152
1230	132	139	125	131	127	127	121	133	139
1231	38	34	45	71	28	44	29	54	31
1232	17	21	24	19	22	19	22	24	19
1233	42	42	30	42	42	42	42	27	42
1234	54	38	38	70	38	54	38	38	57
1235	44	35	33	52	41	42	52	59	27
1236	188	190	169	190	173	190	173	168	187
1237	36	60	36	52	36	41	36	41	56
1238	48	48	40	48	40	48	40	45	53
1239	41	41	38	41	35	41	41	30	33
1240	46	46	37	41	45	40	35	35	81
1241	62	65	50	85	50	61	48	57	60
1244	27	22	50	26	50	24	22	50	36
1245	25	24	11	24	15	18	12	17	24
1247	95	99	88	100	79	95	95	96	120
1248	25	45	9	45	9	40	40	27	54
1249	111	64	69	154	69	147	64	64	70
1250	26	26	28	27	28	25	26	28	16
1251	37	45	39	35	26	35	49	49	35
1252	33	66	35	59	42	37	42	43	63
1253	50	50	49	54	44	54	49	46	68
1254	96	105	72	106	72	102	70	83	110
1255	17	17	18	21	17	17	18	34	12
1256	16	17	18	22	17	17	18	35	10
1257	33	80	8	112	8	33	8	28	83
1259	25	25	19	29	18	28	18	29	36
1260	28	28	33	25	33	29	30	33	33
1261	42	42	33	53	33	42	37	41	42
1262	54	61	53	85	47	68	53	50	72
1263	74	69	67	74	34	74	66	81	65
1264	35	37	43	37	42	36	34	45	30
1265	57	73	44	89	52	54	48	49	68
1266	13	14	7	14	11	14	15	18	14
1267	45	54	38	61	38	67	35	42	59
1268	22	37	17	37	18	22	20	27	39
1269	47	52	31	58	35	50	47	48	46
1270	44	58	42	58	44	58	40	34	53
1271	27	32	27	32	24	31	27	39	25
1273	309	309	335	341	349	313	302	355	241
1274	39	41	24	47	25	43	24	24	26
1276	87	48	86	75	99	86	64	76	99
1277	214	79	205	247	205	218	210	205	214
1278	4	7	3	9	3	7	3	12	138
1279	22	25	25	25	28	25	22	37	12
1280	151	274	264	95	259	157	149	267	151
1282	46	48	39	48	35	48	46	39	52
1283	49	51	4	51	47	52	41	17	62
1284	130	106	93	126	87	117	98	98	98
1285	32	31	31	51	33	33	33	31	49
1286	26	26	26	25	25	38	36	45	47
1287	22	14	29	14	29	15	29	29	6
1288	28	29	29	42	23	29	30	31	51
1289	51	59	46	51	44	55	46	46	58
1290	41	41	52	41	52	41	43	53	18
1291	72	76	35	85	37	47	42	54	85
1292	85	118	83	145	83	88	90	102	142
1293	85	85	76	85	60	83	48	71	85
1294	57	58	56	62	55	65	55	62	73
1295	32	30	35	37	31	25	33	47	22
1297	31	30	32	35	36	28	33	36	34
1298	238	244	238	236	238	238	230	238	150
1300	34	67	30	72	69	37	24	47	15
1301	57	66	31	68	29	62	56	69	78
1302	42	79	42	42	31	39	42	42	148
1303	61	58	27	71	32	69	54	31	60
1304	17	17	15	17	17	16	17	16	14
1305	21	25	24	21	21	23	24	24	15
1307	5	5	15	8	10	5	5	15	8
1308	26	24	23	28	26	25	26	31	42
1309	43	38	58	51	43	50	43	65	52
1310	24	29	29	26	26	24	29	58	56
1311	21	21	21	21	21	21	21	28	20
1314	52	65	105	76	55	141	144	65	141
1315	38	34	28	43	29	34	34	31	90
1316	45	49	47	52	50	47	50	50	41
1317	25	23	29	23	29	25	29	31	23
1319	76	90	11	95	39	76	9	82	84
1321	50	50	48	50	48	50	50	52	52
1322	25	15	15	31	13	37	39	20	50
1323	175	165	185	189	182	174	156	200	78
1324	13	18	19	18	23	21	18	17	39
1325	196	159	149	193	199	194	196	94	62
1326	64	64	46	71	53	58	63	56	48
1329	42	49	22	73	26	49	22	31	35
1330	77	78	65	78	79	73	75	80	76
1332	27	27	16	27	19	27	27	32	27
1333	28	20	16	22	17	35	28	37	56
1335	359	370	370	359	374	366	370	357	132
1337	57	57	57	58	57	59	57	57	56
1339	19	33	5	39	5	29	17	15	51
1340	38	105	24	100	41	42	17	25	84
1341	31	41	23	41	23	37	31	30	39
1342	60	74	24	76	24	74	24	17	62
1343	45	29	29	48	42	45	23	69	17
1344	42	17	15	53	17	47	13	31	34
1345	42	47	56	40	40	41	40	46	34
1346	56	82	48	65	48	49	48	48	75
1348	72	72	65	80	66	72	72	62	71
1349	19	21	27	21	27	21	27	35	21
1351	65	65	43	78	65	65	18	35	77
1352	25	29	18	29	19	29	19	23	29
1353	103	133	96	112	103	103	98	89	133
1354	50	50	34	53	37	47	35	61	48
1355	25	44	13	52	17	50	11	17	60
1356	35	42	28	46	28	37	30	31	45
1357	23	23	31	54	31	31	31	37	76
1358	20	28	36	26	27	22	30	27	33
1359	23	32	13	39	12	30	21	21	42
1360	19	18	10	14	14	14	14	21	10
1361	50	65	53	67	53	65	53	53	57
1363	245	95	239	193	242	241	244	79	88
1365	41	40	30	38	41	38	30	45	53
1366	12	16	20	28	16	13	16	37	23
1367	32	39	35	39	31	39	34	51	39
1368	116	84	79	121	79	121	78	86	71
1369	64	65	49	69	54	69	54	44	75
1370	77	80	82	86	82	77	77	84	73
1372	38	38	32	43	32	38	38	33	31
1373	50	52	18	50	18	53	46	34	72
1374	38	38	36	49	36	38	36	38	28
1375	38	43	37	43	41	43	33	56	27
1376	11	11	11	14	11	11	11	16	15
1379	55	58	65	61	58	55	60	65	74
1380	80	85	73	87	97	83	84	80	72
1381	64	64	45	64	43	49	49	64	36
1382	30	33	39	36	43	29	39	38	23
1384	46	48	31	51	32	51	32	38	38
1385	59	59	48	59	49	59	50	53	59
1386	39	42	42	42	41	32	42	39	48
1387	48	56	44	58	44	58	48	43	24
1388	9	13	10	13	10	13	10	13	13
1389	145	48	51	48	216	48	217	39	233
1390	21	33	28	47	20	22	24	48	22
1391	38	43	39	43	39	42	39	39	37
1392	11	10	13	10	15	10	12	17	10
1393	51	104	48	168	44	49	49	115	165
1394	279	279	271	279	265	279	275	275	278
1395	33	41	25	42	28	33	28	38	49
1396	14	11	16	8	14	14	14	30	6
1397	22	21	19	35	19	35	19	21	33
1398	47	47	49	47	29	43	25	47	34
1399	41	76	37	76	38	69	36	42	86
1401	17	17	34	17	31	17	17	34	12
1402	34	34	51	47	47	47	51	47	66
1403	92	89	65	113	62	87	71	70	79
1404	21	26	26	23	31	20	26	29	47
1405	28	30	26	30	28	25	27	27	40
1408	34	36	34	48	42	33	36	42	36
1409	49	55	40	55	43	55	41	54	51
1411	9	9	10	9	10	9	9	40	8
1412	185	151	192	136	152	186	195	169	185
1413	284	284	275	290	282	290	281	282	272
1414	53	36	18	57	15	69	15	21	97
1415	13	38	16	38	20	35	13	18	37
1417	45	36	38	46	37	43	43	32	89
1418	23	23	20	40	26	40	23	20	106
1419	30	31	26	41	26	30	28	34	41
1420	65	50	59	89	45	63	63	70	182
1421	22	25	10	39	10	29	11	18	67
1422	27	36	29	46	25	17	24	38	51
1423	53	61	50	62	48	58	50	50	58
1426	26	26	25	29	22	27	22	25	29
1427	39	51	23	53	31	39	30	45	49
1428	22	17	21	28	17	24	27	32	25
1429	27	48	11	52	32	35	14	11	64
1430	16	16	14	16	16	16	17	25	19
1431	54	54	50	54	50	56	50	50	56
1436	119	115	118	121	114	122	111	118	100
1437	25	15	19	37	17	36	21	35	46
1440	9	9	7	7	7	9	5	20	6
1441	52	50	44	55	44	50	45	54	33
1444	179	181	177	181	181	178	184	184	180
1445	27	27	26	33	22	27	22	34	241
1446	30	34	28	34	30	32	28	29	21
1447	32	32	26	32	26	32	26	23	22
1448	35	38	22	35	26	38	26	24	47
1449	32	28	28	30	28	30	9	30	17
1450	42	52	65	52	62	47	39	65	41
1452	20	27	13	20	6	20	10	24	20
1453	27	25	36	32	32	21	24	36	17
1454	23	26	13	30	13	30	15	17	36
1455	17	17	12	17	12	17	12	12	11
1456	36	87	37	84	39	34	39	39	85
1457	18	28	9	34	9	25	9	18	30
1459	278	275	273	280	282	278	279	276	270
1460	315	300	308	295	316	298	306	291	304
1462	29	33	29	34	28	26	26	29	30
1463	39	23	26	30	23	57	39	36	31
1464	81	82	69	82	55	78	60	74	74
1465	10	16	2	10	10	10	10	16	10
1466	21	26	17	24	14	23	16	27	43
1467	34	34	34	38	34	38	34	36	49
1468	23	30	48	31	15	20	15	48	30
1469	35	31	35	34	31	35	31	35	40
1471	67	72	72	77	63	69	72	68	191
1472	17	18	14	17	15	18	13	26	23
1473	43	40	40	43	43	43	43	43	31
1475	109	125	61	109	125	109	125	61	65
1476	49	20	41	44	23	23	23	41	23
1478	64	44	57	64	57	64	53	63	58
1479	123	123	122	128	122	126	123	123	122
1480	17	10	33	16	33	17	27	38	17
1481	55	55	55	71	37	55	55	37	80
1482	55	55	55	71	37	55	55	37	80
1484	33	33	33	34	33	33	33	37	45
1485	116	166	71	142	67	119	69	186	81
1486	24	23	18	20	24	21	22	32	16
1487	45	54	50	50	52	45	42	45	51
1488	236	242	28	237	23	215	241	38	210
1489	54	106	41	121	41	87	40	43	117
1490	11	17	28	17	37	10	10	42	7
1492	50	127	72	127	55	50	122	53	50
1493	39	43	36	39	35	39	40	36	28
1495	118	134	28	165	28	119	28	28	301
1496	233	222	217	236	217	240	235	170	230
1499	33	35	32	33	33	33	35	35	35
1502	294	222	183	279	283	282	279	219	273
1503	9	10	5	13	5	13	9	14	18
1506	41	53	56	65	43	41	51	66	42
1508	95	103	78	116	95	103	78	87	103
1509	60	126	43	92	37	62	37	60	71
1510	31	28	48	25	36	33	28	37	24
1513	26	30	29	35	26	26	26	52	24
1515	35	35	23	71	32	41	21	37	26
1516	45	49	49	45	49	43	45	50	44
1517	27	27	27	29	27	29	27	29	14
1518	73	98	74	82	108	65	62	119	116
1519	24	24	13	32	13	25	17	21	28
1520	42	42	48	42	42	42	60	61	56
1521	64	56	55	66	27	66	33	35	66
1522	48	58	58	58	45	50	50	61	53
1523	18	19	15	19	21	19	18	22	22
1526	49	53	38	67	32	51	48	38	67
1528	38	38	26	66	17	42	26	71	263
1530	72	78	46	91	46	81	46	55	69
1531	91	103	94	100	100	95	97	101	90
1532	50	47	43	54	57	51	52	48	51
1533	158	87	81	148	84	117	103	91	48
1534	150	153	73	161	109	170	118	77	177
1535	51	60	44	66	45	54	45	47	56
1536	30	56	30	60	33	31	24	33	17
1537	36	31	39	31	47	31	36	44	17
1538	23	23	10	26	13	26	15	14	37
1539	26	20	13	20	16	20	12	14	42
1541	77	73	64	91	73	75	73	63	67
1542	84	85	80	87	43	81	86	55	86
1543	32	33	32	34	32	33	33	37	9
1544	18	18	21	20	24	19	18	24	7
1545	14	17	9	16	9	15	9	10	9
1546	55	66	40	70	35	55	54	40	73
1547	29	32	25	30	25	26	25	23	35
1548	112	96	112	204	140	116	108	129	84
1549	71	80	62	80	62	80	66	64	89
1550	47	44	37	44	37	44	47	40	31
1551	14	15	73	15	70	19	14	95	6
1552	184	96	179	184	186	183	75	100	52
1553	23	28	22	28	27	23	17	34	27
1554	71	70	35	79	71	68	71	29	71
1556	106	243	106	111	106	111	106	113	106
1557	61	66	40	80	29	61	48	54	66
1558	25	32	17	30	19	23	19	17	25
1559	54	62	20	62	20	62	40	34	60
1561	30	35	30	39	30	38	30	31	30
1562	85	112	81	24	84	24	84	60	96
1564	143	132	143	150	124	142	130	138	154
1566	84	84	25	93	24	84	33	28	66
1567	59	57	18	75	17	59	45	27	76
1568	38	43	40	66	42	42	36	42	38
1569	121	149	136	119	136	131	131	131	93
1571	47	54	56	46	59	47	47	76	76
1572	216	189	141	255	119	151	133	158	144
1574	131	131	133	131	131	131	131	124	131
1575	43	45	53	51	53	43	50	53	35
1578	28	25	28	25	29	25	27	32	25
1579	230	203	222	212	208	232	230	215	226
1580	12	13	25	12	15	14	18	40	6
1581	28	33	29	45	11	30	25	39	39
1582	32	50	27	41	29	40	38	34	32
1583	30	30	37	29	33	29	33	43	30
1584	45	42	50	43	50	40	58	50	24
1585	72	65	69	74	69	72	65	77	67
1586	23	24	16	25	20	29	23	37	39
1587	64	66	45	85	49	66	49	57	65
1588	25	36	11	36	11	27	16	12	27
1589	19	33	10	33	15	33	11	15	33
1590	17	20	17	17	17	16	17	18	13
1591	27	35	33	36	33	32	35	33	24
1592	38	40	30	33	37	38	25	26	33
1593	72	68	76	71	74	74	74	80	58
1594	14	41	19	17	14	26	17	62	248
1595	33	39	30	50	36	34	36	38	31
1596	34	34	20	41	20	34	33	33	28
1598	56	56	48	56	51	66	51	64	55
1599	54	47	65	56	65	52	67	65	40
1600	10	14	14	16	19	16	7	22	13
1601	19	20	23	25	27	19	19	26	35
1603	18	19	29	19	29	18	18	29	52
1605	103	130	92	105	109	104	109	125	99
1606	50	75	41	75	43	67	41	46	71
1610	32	32	32	36	37	25	32	44	66
1614	120	102	115	132	120	118	102	116	98
1615	63	87	89	60	125	72	63	71	83
1616	38	48	32	41	33	46	37	36	39
1617	84	79	101	77	104	84	101	103	16
1619	144	49	149	149	144	121	142	153	35
1621	21	29	14	40	14	24	20	19	49
1623	45	35	49	45	49	39	49	42	35
1625	85	83	98	85	98	88	83	135	85
1626	56	56	51	64	58	58	51	54	80
1627	10	17	23	14	23	14	18	22	8
1628	39	43	50	44	45	41	41	48	54
1630	22	21	29	21	26	21	29	33	21
1631	23	23	21	23	21	23	21	29	13
1632	1	1	3	1	3	1	3	12	1
1634	39	39	41	41	46	41	35	24	49
1635	47	47	50	47	50	47	47	38	74
1636	56	62	53	51	62	56	39	55	62
1637	140	145	136	142	130	134	140	136	138
1638	52	52	55	56	55	52	54	56	19
1639	180	166	187	93	193	171	189	187	175
1640	82	77	63	79	61	76	71	172	130
1642	50	50	46	60	46	46	46	42	49
1643	78	90	95	84	95	95	89	95	95
1647	94	91	112	117	117	91	86	114	49
1649	18	49	10	53	15	41	18	13	59
1650	29	36	33	54	33	29	29	45	45
1651	38	38	38	38	42	38	25	38	49
1653	49	45	43	49	43	20	43	49	16
1654	166	157	150	158	155	158	145	145	145
1655	36	33	24	36	18	44	20	39	48
1656	44	53	50	50	41	43	50	37	56
1657	50	42	42	50	52	55	50	42	55
1658	102	110	237	111	94	126	87	254	280
1662	34	41	33	45	33	37	24	39	35
1664	16	20	25	19	21	24	16	30	28
1665	26	26	26	26	26	26	26	30	26
1666	35	35	35	37	35	35	29	37	39
1667	21	19	27	19	32	19	41	31	45
1668	54	50	59	53	55	54	55	64	56
1669	64	64	65	64	33	64	65	66	68
1670	55	65	55	55	55	55	51	55	55
1671	38	38	34	40	19	40	27	36	29
1672	60	69	37	76	27	72	59	39	74
1674	51	59	58	67	55	54	53	52	68
1675	21	28	27	16	15	21	22	36	42
1676	30	32	24	33	24	33	30	38	34
1677	45	45	30	53	30	38	45	39	39
1678	20	17	23	17	23	13	23	31	14
1679	37	39	38	37	39	34	32	48	31
1680	19	18	23	18	25	20	23	25	18
1681	42	47	30	182	30	52	44	26	134
1682	29	46	29	52	29	29	29	35	24
1684	23	23	23	29	23	24	23	23	11
1685	91	90	97	87	97	106	97	97	97
1686	113	44	148	67	48	110	124	48	124
1687	89	73	59	89	53	80	59	84	79
1688	22	23	19	31	18	28	18	25	28
1689	257	257	270	257	263	257	257	269	257
1690	208	228	152	227	169	222	150	156	225
1691	25	24	17	24	17	24	17	20	17
1692	35	33	12	29	39	29	35	12	33
1694	38	36	35	51	38	31	38	38	48
1695	10	13	6	13	11	13	4	9	13
1696	55	64	64	60	55	56	55	68	44
1697	33	30	37	32	39	33	37	53	21
1699	31	26	31	30	31	40	31	41	13
1701	21	21	27	21	27	21	24	50	21
1702	128	130	140	128	126	128	130	155	99
1703	91	91	87	142	104	91	88	92	86
1705	51	42	51	58	53	56	49	49	51
1706	24	23	19	24	12	23	19	24	25
1707	18	18	20	30	20	21	22	20	16
1708	33	63	23	131	29	31	23	30	63
1709	45	47	41	47	45	45	45	42	53
1710	55	52	46	48	64	58	59	131	38
1711	33	46	28	42	28	35	27	35	37
1712	105	105	119	105	123	105	112	123	105
1713	69	66	44	72	43	64	60	48	55
1714	28	41	36	38	35	28	28	47	56
1715	77	77	77	77	77	67	67	58	91
1717	22	22	27	22	27	22	27	33	10
1718	43	44	41	25	39	35	27	46	22
1719	56	47	49	57	57	42	47	49	38
1721	29	26	24	26	33	29	26	33	26
1722	24	24	30	33	25	27	24	38	26
1723	39	39	58	44	58	52	58	66	39
1726	41	46	25	50	25	48	32	34	72
1729	25	25	31	33	31	27	25	28	29
1730	27	26	42	23	42	25	26	52	23
1731	276	247	274	272	274	294	261	278	280
1732	20	25	16	24	16	22	12	25	9
1733	40	35	53	43	40	48	40	40	44
1734	39	39	44	44	36	42	50	46	42
1736	30	36	35	34	35	27	33	29	30
1738	40	40	42	16	42	39	12	48	12
1739	41	44	46	44	46	44	41	53	44
1740	28	28	28	31	25	28	28	24	20
1741	16	16	16	13	16	17	16	16	21
1742	16	17	33	16	33	13	21	33	3
1743	51	56	34	62	34	46	36	34	46
1744	50	50	50	50	50	50	50	56	55
1745	36	27	40	32	38	32	36	37	27
1747	43	43	53	43	55	65	43	60	65
1748	62	63	24	77	24	70	29	25	122
1752	16	20	16	26	31	20	16	22	23
1753	52	58	53	55	54	55	63	56	44
1754	49	56	42	56	42	53	49	48	77
1756	72	72	67	72	67	77	67	66	63
1758	33	30	24	27	24	33	13	178	37
1759	80	83	76	83	76	80	74	42	113
1760	84	87	74	93	73	84	69	77	87
1762	23	19	4	28	14	28	10	7	39
1763	32	32	39	33	39	32	32	44	20
1764	15	15	19	17	19	15	15	23	15
1766	18	21	15	19	17	21	15	21	18
1767	36	47	47	45	50	31	38	40	46
1768	34	37	28	37	35	37	32	57	18
1769	147	150	111	149	109	147	72	105	145
1770	30	60	31	61	32	32	37	38	53
1771	19	19	13	23	17	19	17	13	29
1774	88	92	91	101	91	91	91	61	103
1775	36	38	29	38	29	32	29	32	14
1776	39	39	39	39	39	39	39	32	35
1777	50	63	31	67	31	56	52	43	34
1778	212	87	214	218	221	152	72	234	240
1779	37	40	37	37	37	37	37	39	40
1780	169	166	169	312	169	166	166	143	285
1781	30	32	33	34	34	29	29	46	45
1782	12	16	15	11	15	16	15	16	10
1783	51	44	32	54	26	58	32	37	63
1784	23	27	22	22	23	19	23	25	27
1785	53	66	48	74	46	74	53	50	58
1786	31	31	25	27	25	30	21	31	37
1787	50	56	50	67	50	49	50	50	43
1788	45	45	39	45	39	45	45	39	38
1789	68	51	52	72	52	72	55	60	59
1791	130	110	106	143	111	125	91	106	104
1793	21	26	21	24	21	11	21	21	15
1794	60	60	46	63	46	60	49	49	70
1795	24	36	19	38	14	24	21	28	36
1796	56	85	85	154	43	50	69	211	204
1797	56	53	44	57	48	61	51	50	95
1799	72	77	69	74	67	72	66	71	72
1800	38	42	43	59	43	43	44	43	53
1801	84	83	51	88	50	87	63	75	66
1802	34	34	34	34	34	34	34	48	34
1803	26	35	19	35	15	26	28	36	36
1804	22	22	14	42	17	30	14	22	30
1805	31	31	31	34	31	31	31	37	26
1806	23	27	22	44	22	34	13	59	73
1807	50	39	50	49	50	58	50	48	51
1809	68	79	65	83	65	68	65	78	81
1811	41	42	19	50	14	48	27	15	63
1812	67	56	37	60	42	56	44	45	56
1813	31	32	30	38	30	34	30	38	43
1814	260	276	260	316	266	271	261	267	248
1815	34	36	33	36	29	36	33	43	36
1817	42	32	39	50	39	50	36	34	38
1818	227	228	225	238	229	238	227	224	231
1819	14	14	1	15	1	16	6	18	20
1820	51	60	49	55	49	51	51	64	42
1821	35	35	30	35	30	35	26	35	41
1822	21	30	22	29	15	21	30	20	30
1824	253	251	248	272	251	272	251	24	45
1825	61	67	62	63	62	65	62	60	75
1826	20	24	19	57	20	20	20	29	42
1828	211	212	90	138	88	215	215	12	215
1830	51	49	30	51	38	51	38	30	54
1831	36	36	32	36	33	36	33	35	27
1833	14	22	17	22	17	14	16	20	21
1834	27	22	29	22	29	22	29	35	9
1835	39	39	37	39	37	39	48	47	27
1836	144	158	40	158	36	136	46	171	158
1837	34	40	29	48	29	37	29	33	45
1838	44	60	23	69	23	65	67	23	69
1839	46	70	14	73	28	52	50	20	81
1840	55	42	51	64	59	55	42	56	55
1843	12	14	19	14	27	12	17	23	7
1844	211	126	214	232	215	218	205	219	130
1845	43	43	40	43	40	43	35	40	36
1846	41	41	46	41	46	47	49	48	64
1847	61	148	55	82	55	63	116	55	130
1848	45	45	39	47	47	50	45	34	58
1849	62	56	59	42	53	45	62	38	40
1850	53	65	48	69	53	61	48	54	76
1852	63	52	47	62	49	63	40	43	64
1853	25	19	42	18	42	19	24	37	17
1856	53	53	59	53	59	53	53	48	43
1859	19	23	23	24	19	28	14	34	28
1860	35	35	43	35	41	35	38	47	40
1861	18	28	9	32	9	30	11	28	39
1862	24	29	22	39	25	28	22	25	31
1863	34	28	47	21	50	28	39	50	19
1864	28	34	24	32	24	29	24	32	19
1865	103	106	60	106	93	107	70	70	88
1866	27	26	29	24	24	24	22	36	45
1867	13	15	12	23	12	11	12	25	10
1868	39	72	55	79	45	44	28	28	94
1869	21	21	24	27	21	25	21	35	25
1870	24	23	28	26	25	23	22	36	27
1871	26	29	22	36	22	26	22	27	81
1872	112	270	297	156	293	272	95	212	297
1873	11	17	23	17	23	14	8	43	9
1874	50	57	62	72	58	64	59	58	83
1875	76	48	49	63	49	110	80	61	42
1876	185	109	137	185	99	177	147	114	144
1877	48	43	44	49	44	47	44	76	45
1880	101	109	90	100	78	102	104	90	63
1881	68	59	70	61	75	67	68	72	56
1882	32	27	22	27	22	29	25	32	29
1883	23	28	16	32	20	28	18	31	28
1884	24	29	25	28	29	23	26	29	27
1885	61	51	70	61	70	61	69	73	14
1886	95	112	75	122	75	112	69	75	114
1889	1	1	2	41	3	2	1	13	16
1890	96	100	48	101	42	98	42	51	98
1891	58	61	48	54	53	53	61	36	49
1892	82	99	44	92	13	96	44	94	95
1893	15	18	11	19	15	18	15	23	18
1896	21	21	12	21	13	21	21	13	13
1898	48	37	39	43	47	49	42	70	40
1899	65	64	67	60	61	61	67	44	57
1900	256	224	244	186	61	251	242	246	226
1901	12	17	14	15	14	14	6	54	8
1902	90	99	79	91	78	85	72	77	99
1904	5	21	6	5	6	19	5	6	29
1905	41	56	22	57	22	41	21	27	66
1906	25	33	21	33	25	26	25	48	33
1907	50	52	47	51	47	51	47	23	51
1908	69	132	51	120	140	51	45	90	126
1909	50	46	51	46	50	50	50	44	46
1910	10	31	10	32	10	18	10	13	33
1918	232	229	242	253	223	254	108	180	256
1919	100	101	49	146	49	101	64	67	132
1920	20	21	19	30	18	20	17	28	31
1921	40	40	38	49	40	45	47	38	33
1922	143	139	134	139	134	143	134	81	90
1923	22	24	17	24	17	42	19	19	44
1924	28	31	26	33	28	31	26	34	21
1925	74	88	79	78	82	74	74	62	81
1926	174	135	185	152	180	175	186	185	124
1927	21	110	46	59	59	27	21	116	33
1928	92	91	99	164	99	91	99	99	125
1929	28	36	21	41	24	33	25	30	20
1930	43	46	40	46	40	46	40	45	59
1931	111	101	56	116	54	116	56	85	143
1934	42	42	32	47	38	42	37	43	54
1935	112	112	116	110	116	112	116	46	143
1936	51	54	54	59	59	51	51	59	55
1937	44	40	43	60	43	43	40	45	50
1938	38	38	31	53	31	53	31	29	64
1939	70	67	42	62	45	70	42	48	144
1940	26	24	29	26	23	24	28	32	18
1941	28	32	30	32	34	32	38	41	27
1942	28	32	31	32	34	32	38	41	27
1943	37	47	30	58	31	34	28	66	47
1944	34	34	30	34	30	33	30	47	28
1945	31	40	32	40	32	30	30	45	40
1946	29	28	30	30	33	36	33	28	56
1947	49	65	45	86	51	46	48	48	31
1948	39	39	54	39	45	44	45	61	39
1949	38	38	38	44	38	38	35	45	52
1951	52	126	52	70	122	71	52	52	76
1952	43	42	56	51	39	42	46	44	43
1953	26	59	30	34	27	23	26	60	33
1954	33	33	22	30	22	33	22	38	33
1955	30	30	17	30	17	30	13	17	30
1956	17	17	2	20	5	20	12	22	20
1957	63	28	66	69	66	49	74	58	96
1958	72	72	89	72	72	72	72	86	83
1959	37	28	1	37	1	37	1	8	43
1960	81	67	80	82	77	161	77	256	67
1961	212	91	82	200	68	212	77	80	212
1964	32	37	26	27	26	32	26	57	18
1966	68	74	65	78	69	73	65	65	68
1967	43	46	48	46	48	46	43	44	41
1968	93	137	60	146	60	108	62	65	109
1969	30	81	41	41	34	28	34	64	69
1970	81	90	79	95	88	79	50	92	79
1971	22	26	29	50	12	21	20	35	19
1972	21	21	21	21	21	21	21	25	10
1973	60	67	75	61	68	55	72	47	68
1974	18	18	10	18	15	18	14	22	13
1975	23	22	19	24	20	23	23	24	20
1976	188	191	188	191	188	185	188	185	172
1978	31	31	19	45	31	27	31	29	36
1979	54	64	73	72	78	51	77	54	63
1980	22	20	44	20	36	20	36	48	17
1982	28	28	28	28	32	31	28	26	34
1983	41	48	34	40	46	44	55	55	40
1984	10	9	11	15	13	8	8	19	7
1985	32	48	21	37	21	37	27	38	37
1986	45	55	37	51	37	48	43	54	45
1987	71	167	47	167	38	40	38	48	126
1988	33	22	18	52	10	38	10	53	46
1989	63	61	48	66	48	61	50	47	84
1991	19	19	19	20	19	19	17	39	62
1992	225	225	220	229	221	237	221	195	276
1993	59	55	77	77	77	59	51	81	32
1994	146	140	151	109	156	133	151	154	148
1996	84	98	61	106	61	85	59	53	106
1997	40	33	154	35	101	35	40	152	54
1998	48	48	48	48	51	54	48	51	5
1999	40	49	14	49	13	48	24	21	46
2000	116	219	219	219	219	219	219	72	219
2001	7	206	7	11	7	9	7	10	17
2003	214	54	189	195	199	214	48	208	221
2004	246	249	249	243	243	243	249	232	249
2005	39	40	45	39	33	27	51	41	27
2006	49	17	29	48	27	49	17	45	62
2007	34	49	34	51	40	47	47	41	62
2008	51	61	61	74	61	58	58	61	49
2009	47	43	38	47	42	51	37	33	31
2010	51	41	48	54	48	54	48	51	52
2012	31	41	43	40	40	28	31	46	7
2013	34	39	27	39	27	37	27	27	90
2014	10	16	19	18	17	16	18	19	16
2015	17	17	12	19	12	19	11	19	23
2016	14	11	20	13	15	16	15	24	23
2017	31	27	15	34	27	31	15	24	31
2018	156	135	146	159	135	150	144	156	137
2019	46	46	32	46	35	46	46	46	46
2020	112	208	185	192	146	109	275	134	194
2022	37	42	31	45	37	37	37	45	34
2023	16	17	16	24	16	24	16	16	50
2024	120	121	129	127	123	127	120	134	120
2025	72	99	70	66	71	81	75	75	41
2027	52	57	50	56	30	56	50	41	62
2028	80	80	77	80	77	80	71	95	72
2032	44	50	40	50	42	46	38	48	45
2033	47	52	40	61	34	61	38	46	60
2034	16	16	25	16	19	16	23	36	14
2035	42	28	40	41	46	36	33	53	50
2036	17	14	23	17	23	17	17	23	23
2037	50	50	47	44	47	56	47	43	24
2038	45	31	41	34	48	30	48	41	29
2039	40	47	40	45	40	44	33	52	45
2040	98	143	97	143	97	112	69	75	138
2042	29	31	41	44	34	44	34	46	38
2043	194	46	41	222	46	71	41	43	75
2044	27	39	23	45	24	50	24	27	22
2045	34	34	17	34	20	34	23	23	34
2046	41	37	53	31	53	37	34	49	27
2047	10	16	9	16	10	11	10	53	14
2048	1	8	10	1	8	1	9	18	1
2049	140	121	132	142	152	140	140	135	111
2051	11	11	11	18	11	18	11	13	29
2052	40	40	53	47	60	41	49	61	9
2053	41	46	46	50	41	41	46	50	40
2054	23	26	23	27	23	23	23	23	17
2055	47	51	68	37	68	52	66	69	9
2056	48	64	29	71	57	48	42	37	173
2057	51	39	62	40	62	26	62	55	21
2058	51	39	62	40	62	26	62	55	21
2059	20	38	28	38	28	26	28	36	20
2062	50	55	58	110	58	50	55	42	56
2064	48	50	54	51	54	51	48	57	58
2065	154	159	162	157	159	154	160	162	25
2066	65	88	37	83	34	65	42	37	38
2067	131	133	121	150	156	127	48	98	69
2070	67	69	61	74	60	63	64	67	64
2071	63	66	63	66	81	63	60	66	76
2072	67	70	57	70	69	68	55	59	92
2074	224	223	225	217	223	224	211	224	224
2075	2	2	2	48	2	3	2	159	2
2076	31	34	24	34	23	31	21	39	18
2078	81	32	77	33	77	82	72	86	33
2079	10	10	13	10	8	10	4	13	25
2080	29	39	31	41	156	21	29	31	29
2082	24	34	16	60	16	29	17	23	60
2083	129	105	147	152	152	138	141	215	149
2085	122	87	255	98	89	101	280	241	92
2086	45	44	54	38	54	57	54	68	38
2087	31	33	33	31	33	31	33	36	31
2088	33	38	26	38	33	38	20	21	38
2090	93	110	93	110	93	97	94	103	22
2091	32	35	21	35	21	32	21	23	39
2096	210	136	47	220	54	137	37	44	39
2097	27	27	16	27	22	27	22	22	21
2098	33	33	33	39	41	33	35	39	33
2099	40	37	32	41	32	37	37	41	26
2100	17	14	7	28	7	28	7	17	28
2101	23	33	27	23	19	23	9	37	13
2102	32	38	31	48	39	48	34	41	39
2103	17	15	29	17	16	26	13	34	14
2104	47	29	43	29	47	56	29	43	24
2105	72	56	70	56	68	68	50	64	56
2107	33	30	22	30	19	33	28	37	41
2108	39	36	40	39	29	39	31	47	48
2109	17	19	22	22	21	17	27	47	19
2111	23	25	23	25	23	25	23	32	23
2114	33	58	33	72	56	33	24	32	34
2115	19	22	12	24	14	22	11	14	22
2116	78	80	61	95	65	96	73	69	71
2118	50	53	48	59	48	50	56	38	47
2119	23	25	19	55	18	27	20	33	62
2120	24	24	33	24	24	24	33	37	23
2121	60	57	56	68	38	57	57	57	59
2122	27	32	25	37	25	29	34	29	43
2123	43	55	35	62	31	38	34	40	48
2124	20	20	12	20	23	20	17	20	14
2126	29	29	38	29	38	29	38	40	29
2127	62	60	60	66	60	56	60	60	64
2128	68	80	60	70	74	52	60	78	65
2129	51	59	43	51	49	51	59	49	51
2130	46	42	40	42	44	36	46	45	33
2131	213	26	200	30	17	208	16	54	207
2132	49	198	50	127	50	59	45	55	55
2133	21	29	16	29	19	22	17	16	24
2134	48	57	42	57	46	53	44	52	57
2135	27	35	32	35	19	33	17	32	25
2136	61	87	69	97	54	70	60	56	96
2137	39	48	33	46	39	34	27	36	25
2138	41	38	52	47	52	41	38	52	34
2139	32	29	35	29	35	29	32	40	32
2140	29	29	35	38	35	27	35	35	30
2141	15	15	12	15	12	12	13	14	4
2142	65	61	69	65	67	63	67	73	38
2143	21	19	34	28	28	19	28	34	18
2144	35	35	23	39	23	32	26	25	72
2145	76	67	72	102	80	88	80	79	70
2146	28	25	28	25	24	28	33	28	28
2147	33	31	23	33	10	33	33	40	36
2148	35	34	21	36	16	30	17	30	27
2150	44	37	25	46	33	37	26	41	47
2151	27	31	16	36	19	35	26	26	42
2152	163	163	193	232	188	163	154	280	193
2153	43	45	48	42	48	42	49	38	55
2154	26	50	20	54	31	34	29	54	38
2155	110	110	110	110	118	110	95	118	121
2156	25	26	23	27	26	26	19	31	17
2157	79	79	67	79	81	79	79	49	84
2158	70	70	68	70	62	70	70	47	75
2160	25	33	32	34	26	20	27	32	25
2161	81	79	78	69	69	78	78	54	59
2162	61	61	75	61	71	61	57	61	61
2164	47	45	45	52	50	52	43	45	48
2165	32	28	20	39	28	39	27	32	50
2166	22	32	27	30	25	22	27	28	10
2167	57	56	58	78	44	47	28	51	35
2168	47	47	38	53	38	53	38	38	51
2169	22	25	21	22	18	22	21	37	38
2170	34	27	22	34	18	30	27	34	22
2171	21	36	21	36	21	30	21	21	37
2172	34	34	33	38	26	34	30	28	34
2173	36	39	32	41	36	45	30	48	41
2175	36	44	36	52	27	36	29	26	44
2176	31	31	26	31	26	31	29	26	157
2178	30	35	39	35	33	35	29	47	48
2179	58	58	48	58	48	58	58	44	51
2180	41	30	28	38	26	38	26	31	48
2181	16	26	18	26	18	26	23	18	28
2182	62	63	59	91	39	64	39	69	100
2183	29	29	29	28	29	24	29	34	68
2184	10	10	5	10	6	10	9	24	8
2185	41	60	50	93	50	44	39	50	16
2186	96	112	93	123	98	98	95	88	120
2189	45	39	41	52	41	52	41	43	59
2191	68	68	68	60	68	62	68	78	67
2192	68	68	71	60	68	62	68	80	62
2193	9	9	18	5	19	6	11	21	12
2194	14	17	7	19	15	17	15	10	22
2195	22	22	17	28	17	22	22	24	35
2197	24	28	15	28	15	28	15	20	27
2198	14	17	19	22	19	17	14	31	9
2200	55	50	55	50	44	41	37	84	55
2202	49	49	42	49	27	49	21	44	58
2203	32	26	32	33	34	32	32	50	48
2204	20	22	15	23	15	22	11	20	19
2205	145	145	47	155	129	145	47	155	152
2206	30	36	23	35	21	28	30	29	34
2207	15	38	14	88	14	25	14	30	3
2208	46	44	18	51	38	48	34	48	69
2209	37	77	162	32	82	32	55	160	36
2211	48	25	38	23	27	48	24	47	31
2212	23	25	28	25	24	25	21	36	38
2214	59	70	69	83	59	65	59	74	64
2217	64	59	64	74	71	73	67	63	67
2218	17	17	20	26	17	18	19	29	33
2219	17	17	20	26	17	22	19	29	33
2220	62	60	45	87	27	91	67	223	249
2221	26	26	24	26	18	25	17	44	25
2222	26	26	22	30	22	32	29	28	44
2223	30	35	28	38	30	38	30	39	38
2224	34	34	34	35	34	34	34	43	30
2225	19	27	20	27	19	27	19	22	42
2226	27	24	28	32	32	24	29	32	41
2227	52	38	42	47	42	49	41	41	51
2228	71	71	55	71	57	71	52	64	71
2229	43	46	40	46	43	46	40	43	33
2230	28	31	19	32	23	31	23	31	35
2231	46	46	46	51	46	51	43	46	38
2232	22	22	19	23	14	22	19	22	23
2233	56	53	42	56	47	43	50	81	50
2235	32	32	22	32	22	32	20	24	40
2236	32	32	14	32	11	32	16	32	32
2237	29	29	16	38	17	29	10	40	56
2238	29	29	16	29	19	29	23	25	38
2239	77	78	66	78	63	78	78	70	88
2240	76	141	68	130	68	118	77	124	124
2241	40	50	4	40	7	40	7	19	40
2242	95	70	82	66	88	80	64	83	52
2243	73	76	73	84	73	76	73	76	86
2244	47	69	25	67	25	59	81	54	175
2245	30	32	20	38	20	24	29	32	28
2246	30	32	20	38	20	24	29	32	28
2247	289	289	295	288	283	294	284	284	293
2248	88	88	101	88	101	88	112	126	80
2249	69	96	99	89	99	69	83	46	97
2250	67	58	67	58	61	61	58	51	63
2251	40	44	36	46	36	44	36	67	60
2252	75	84	67	89	67	89	68	76	67
2255	139	145	128	139	128	139	131	134	139
2256	27	27	37	24	25	28	25	41	35
2257	171	131	218	147	164	155	143	154	116
2260	37	37	38	38	28	44	38	38	55
2261	49	72	60	92	47	53	49	61	55
2262	32	36	5	36	22	36	32	33	36
2263	52	47	67	62	49	41	55	170	52
2265	23	32	23	30	23	31	24	27	33
2266	43	44	40	48	40	43	39	41	54
2267	91	99	99	97	91	91	99	99	34
2268	1	1	20	1	1	1	1	43	2
2269	14	20	10	24	10	20	10	18	24
2271	24	27	25	29	25	19	24	20	25
2272	31	37	26	33	32	34	32	35	39
2275	6	1	11	1	11	1	11	11	1
2276	50	50	34	52	50	50	37	43	62
2277	42	44	30	44	35	44	35	34	55
2278	45	47	31	47	45	47	42	52	60
2279	15	12	14	9	14	13	14	26	15
2280	53	53	51	55	51	55	57	47	50
2282	22	27	27	28	30	31	27	42	39
2283	45	50	56	51	33	53	33	57	56
2284	27	33	27	35	27	31	27	30	43
2285	15	12	15	7	15	11	15	27	6
2286	100	117	100	99	83	102	80	114	143
2287	47	42	32	56	41	56	42	54	184
2288	69	105	49	67	84	67	80	89	98
2289	110	111	136	113	118	112	111	119	106
2290	23	23	20	28	20	23	22	20	28
2291	159	114	113	159	113	159	114	114	113
2293	19	19	11	22	19	19	19	15	14
2294	24	22	42	45	28	23	24	68	18
2295	106	109	109	107	106	106	103	123	102
2296	58	61	48	61	52	61	51	43	66
2298	25	27	22	25	22	27	28	40	28
2299	23	34	31	29	33	29	34	39	33
2300	52	52	59	66	91	51	51	59	51
2301	11	13	13	11	13	10	13	18	17
2302	23	31	36	31	23	31	22	33	31
2303	39	38	40	39	33	39	27	35	36
2304	14	14	5	19	5	19	4	22	19
2305	38	50	35	47	32	40	35	35	80
2306	58	60	53	70	58	60	58	56	62
2308	135	103	91	108	101	112	46	47	120
2309	67	73	31	76	56	75	51	30	76
2310	34	38	18	38	23	29	24	36	29
2311	61	74	34	99	34	60	59	56	94
2312	31	31	23	31	31	31	23	15	37
2313	19	19	19	20	19	16	19	26	15
2314	16	17	14	17	18	17	18	29	18
2317	22	16	55	29	46	33	42	43	39
2318	134	137	116	144	116	147	131	117	162
2320	73	76	65	74	61	73	50	73	76
2321	46	40	41	36	29	36	34	48	36
2323	228	365	218	301	218	228	218	221	245
2324	33	10	42	22	39	57	33	42	2
2325	16	12	18	13	17	15	14	35	4
2326	33	33	41	36	23	36	22	45	23
2327	18	18	7	39	7	39	12	14	17
2328	60	55	57	65	60	47	60	61	47
2329	83	56	95	92	99	89	105	91	29
2330	23	22	26	27	23	22	23	30	42
2331	56	62	65	57	49	52	62	79	57
2332	41	39	50	39	41	43	50	60	36
2333	45	45	44	47	44	48	54	52	47
2334	31	27	32	38	34	23	27	34	27
2335	42	40	35	38	49	32	38	50	20
2336	89	61	44	93	51	77	51	70	54
2338	121	160	121	119	66	121	126	132	79
2339	49	47	27	59	55	59	24	102	50
2340	23	26	23	26	26	22	23	26	12
2342	95	95	58	92	89	91	86	54	90
2343	121	121	112	104	120	126	120	118	130
2344	84	95	81	125	60	81	84	95	65
2347	333	281	162	346	169	343	17	346	227
2349	195	195	210	208	191	191	193	210	245
2350	109	104	120	104	121	120	130	132	104
2352	67	67	75	72	61	62	67	75	77
2353	29	36	36	42	31	44	26	36	31
2354	21	15	12	15	13	15	20	30	13
2355	56	56	43	56	43	56	43	46	56
2356	33	46	27	50	25	54	50	37	53
2357	31	31	23	35	31	33	31	43	49
2358	55	58	54	58	54	58	45	50	39
2359	22	32	18	30	21	33	21	18	41
2361	43	50	37	58	37	51	38	47	55
2363	46	46	19	46	22	46	30	24	43
2364	20	21	12	28	17	20	21	39	28
2365	70	60	63	57	67	67	62	68	57
2366	22	22	30	28	30	29	22	36	11
2367	39	36	36	45	25	49	25	38	31
2368	102	104	71	102	69	103	65	102	100
2369	20	20	20	20	20	20	20	30	15
2370	115	118	111	132	106	116	56	36	115
2372	50	48	57	52	56	50	61	52	43
2373	35	30	37	41	42	42	32	45	45
2374	46	50	35	50	40	44	35	30	46
2375	17	56	70	14	65	16	63	76	20
2377	34	32	26	32	34	31	34	34	31
2378	164	142	165	160	158	164	135	175	155
2379	60	61	52	63	61	60	59	49	46
2381	72	86	49	43	17	58	61	53	52
2382	191	192	187	202	188	191	191	197	211
2384	37	37	35	71	37	32	37	57	23
2386	52	81	49	75	49	52	52	53	71
2388	25	27	13	27	19	25	25	21	27
2389	25	37	29	37	19	35	27	33	35
2390	46	51	36	53	38	49	32	30	44
2393	25	18	17	34	17	27	16	22	18
2394	68	71	64	68	64	68	68	64	73
2395	30	29	38	28	38	29	30	42	25
2396	49	65	60	53	60	55	56	63	88
2398	41	41	33	41	30	41	41	46	17
2399	35	31	29	39	22	38	23	32	62
2401	50	60	30	61	23	47	45	30	57
2402	36	39	46	36	36	36	39	71	46
2404	12	14	12	14	1	14	12	23	31
2405	42	44	43	50	48	51	43	48	32
2407	36	38	72	53	120	48	83	63	118
2409	41	41	36	41	38	41	38	38	65
2411	44	44	54	44	55	44	55	55	35
2412	123	128	135	132	130	123	119	135	100
2413	100	101	100	102	100	99	106	93	101
2414	61	61	66	61	61	61	61	69	51
2416	62	54	62	32	72	62	38	64	14
2417	23	23	15	22	15	20	23	20	22
2418	31	28	34	30	34	31	30	42	32
2419	48	50	50	50	42	58	42	49	51
2421	32	25	26	30	26	26	26	23	33
2423	67	62	43	74	45	68	41	30	74
2425	74	70	64	72	61	72	72	55	70
2426	59	51	39	75	45	61	48	69	76
2427	39	53	44	53	41	53	35	48	41
2428	36	36	21	36	16	36	41	25	33
2429	49	46	33	46	34	46	33	51	58
2430	45	49	36	49	36	49	40	40	54
2432	62	56	66	62	66	61	66	75	53
2433	61	56	66	62	66	61	66	75	53
2434	61	69	49	69	61	61	61	49	48
2436	97	14	195	20	165	53	156	142	141
2438	66	68	23	61	62	62	70	52	79
2439	76	77	41	78	70	77	64	36	112
2440	31	28	42	34	37	34	36	46	38
2442	29	29	20	29	19	29	25	25	33
2443	92	111	106	121	124	90	90	125	53
2444	16	23	10	25	15	19	15	22	25
2445	43	51	77	61	67	19	43	82	51
2446	19	19	17	19	17	19	18	12	24
2447	32	37	37	32	33	32	37	47	37
2448	59	59	56	49	56	49	59	54	41
2449	39	37	41	40	34	37	30	56	55
2450	46	46	22	46	23	46	25	28	40
2451	48	52	45	54	47	54	11	60	58
2453	33	41	41	41	41	23	37	37	24
2454	22	22	25	22	25	22	19	34	37
2455	40	51	37	52	29	42	48	42	139
2456	59	59	59	47	56	57	59	69	48
2458	21	21	24	22	24	22	21	26	25
2459	31	39	17	51	31	34	28	26	29
2460	185	170	185	156	185	190	166	185	170
2461	185	170	185	156	185	190	166	185	170
2463	58	75	67	77	72	71	49	72	37
2464	89	93	46	149	64	87	68	50	148
2465	46	63	40	61	20	45	21	52	60
2466	60	60	49	60	49	60	56	55	66
2467	33	38	22	38	24	38	28	26	38
2469	34	35	34	32	34	35	36	28	47
2471	71	73	56	73	56	71	66	61	80
2472	30	30	24	33	26	33	24	24	51
2473	22	26	22	26	19	27	18	27	28
2474	32	27	23	30	25	30	26	18	34
2475	61	43	53	58	63	61	67	36	63
2476	80	89	86	78	84	80	86	118	80
2478	27	33	10	30	23	33	23	20	38
2479	23	28	21	21	21	21	20	23	20
2480	73	46	64	120	73	46	37	64	85
2481	33	36	18	36	19	36	21	28	26
2482	41	47	40	54	37	52	39	48	39
2483	56	66	52	74	48	66	48	52	63
2484	41	44	39	57	46	44	48	48	53
2486	26	26	26	26	17	26	31	35	47
2488	20	20	23	35	20	26	20	24	18
2489	24	22	29	22	24	22	24	29	26
2490	50	67	27	135	50	50	58	42	59
2491	17	25	12	25	9	17	9	35	25
2492	27	27	27	27	27	28	27	27	21
2493	31	31	31	31	31	31	31	34	49
2494	35	40	31	49	26	41	30	31	56
2495	27	32	21	33	21	28	26	30	38
2496	26	21	20	26	19	30	19	24	55
2498	18	17	13	19	13	27	13	23	26
2499	99	99	105	99	105	104	99	101	103
2500	52	69	44	89	65	54	63	41	50
2501	18	21	26	32	23	19	27	29	25
2502	16	10	16	10	16	10	16	16	7
2503	26	25	22	35	22	33	17	22	26
2504	27	39	24	30	21	27	21	40	63
2506	32	10	11	10	14	136	13	125	10
2507	54	55	51	70	51	59	55	51	75
2508	69	86	56	112	53	84	49	49	92
2509	38	38	38	38	38	38	38	46	25
2512	21	42	21	30	42	28	24	24	15
2513	125	136	127	107	130	124	130	130	119
2514	133	110	98	133	124	128	98	125	124
2516	42	52	30	70	32	42	36	50	62
2517	29	29	15	26	15	29	23	16	25
2518	29	29	17	42	17	32	25	31	61
2519	24	24	14	25	14	23	14	15	15
2520	29	35	29	35	29	27	27	30	27
2522	18	16	22	20	30	26	46	22	42
2523	23	18	17	20	17	42	19	24	63
2524	49	45	50	49	50	49	50	50	37
2526	44	101	54	94	56	45	53	56	24
2527	50	51	23	51	43	51	47	43	69
2530	50	50	41	50	53	53	41	53	53
2531	118	132	118	128	71	108	118	123	103
2533	23	23	23	24	26	26	26	30	16
2534	36	38	38	38	33	38	43	38	51
2535	64	72	48	75	48	71	54	55	72
2536	18	23	22	19	22	27	40	44	43
2537	41	28	44	35	46	41	25	56	41
2538	28	28	24	28	32	28	27	36	28
2539	67	72	25	77	34	72	30	42	80
2541	14	15	14	19	14	15	14	31	16
2543	5	8	4	23	4	8	4	8	94
2544	21	21	24	28	24	21	18	24	21
2545	54	42	51	42	50	52	52	41	42
2546	61	66	62	61	61	57	61	71	51
2547	41	47	37	61	20	64	23	46	82
2548	26	19	29	19	24	19	24	34	13
2550	25	25	21	25	21	25	21	38	25
2551	34	33	20	34	14	36	60	76	52
2552	58	59	56	61	59	57	56	58	57
2553	5	6	4	6	6	6	6	13	3
2554	25	23	20	28	20	28	25	25	44
2557	71	74	61	84	71	68	61	68	80
2558	34	25	28	23	24	25	34	28	16
2559	16	25	22	20	21	12	21	23	47
2560	16	19	15	19	15	19	15	24	19
2561	36	41	23	50	32	39	26	34	41
2562	109	80	107	119	109	109	109	116	62
2563	45	43	26	59	26	38	26	34	71
2564	30	28	34	45	35	36	29	50	34
2565	25	25	25	32	32	23	27	31	17
2568	160	78	170	169	83	139	85	169	66
2571	136	67	74	147	23	134	120	123	145
2572	25	26	35	26	38	32	33	49	31
2573	23	34	17	34	26	23	26	16	36
2574	218	220	213	216	235	220	220	244	220
[truncated: 1,429 more rows]
