# Supplementary material for: Ssl2/TFIIH function in transcription start site scanning by RNA polymerase II in Saccharomyces cerevisiae
Source: eLife. 2021 Oct 15;10:e71013. doi: 10.7554/eLife.71013 (PMC8589449; doi:10.7554/eLife.71013)
Supplement: Figure 5—source data 2. [file elife-71013-fig5-data2.csv]

	WT	ssl2 L225P	ssl2 N230D	ssl2 N230I	ssl2 D522V	ssl2 R636C	ssl2 Y750	rpb1 E1103G	rpb1 H1085Y
1	109	120	113	130	100	112	118	118	73
3	62	42	129	42	129	94	129	115	80
7	130	129	126	130	136	127	80	141	125
12	11	8	12	11	8	11	15	13	11
16	14	12	13	16	13	14	10	13	16
18	4	7	7	13	6	8	4	11	10
21	19	22	1	20	1	19	19	28	53
31	56	68	50	66	50	60	60	52	69
35	46	45	50	43	59	40	51	57	24
40	10	17	10	21	13	14	32	48	25
41	13	13	16	13	16	13	16	23	10
49	59	59	54	59	54	59	44	50	59
60	41	100	41	96	41	48	41	36	96
81	57	47	37	60	38	58	42	51	26
83	34	48	29	65	35	39	33	42	46
87	83	76	77	58	81	81	47	91	93
95	33	27	34	34	27	27	34	34	11
101	63	80	27	103	27	79	30	33	105
104	12	8	16	18	20	12	16	30	8
108	31	31	24	31	28	31	28	21	32
109	79	77	64	78	64	79	69	71	72
112	1	6	1	5	6	6	5	22	1
120	69	75	63	89	63	86	66	68	89
121	44	58	21	89	36	42	18	91	35
131	38	38	35	38	41	38	31	90	36
133	105	105	104	105	106	105	102	108	15
134	93	93	27	93	109	93	109	111	61
137	67	67	59	67	59	67	61	59	55
138	193	179	205	186	116	205	177	151	170
140	19	19	10	19	9	19	9	21	19
141	16	18	13	17	13	17	12	17	18
143	70	70	66	70	66	70	70	80	61
148	70	70	74	70	74	73	71	74	64
153	89	89	81	251	231	88	80	76	122
157	4	3	9	1	9	1	9	10	1
158	37	20	33	23	33	37	33	36	29
161	7	11	28	11	21	12	17	30	18
173	27	35	18	35	23	35	18	27	35
175	11	11	19	13	19	15	19	33	209
182	98	104	81	106	59	91	81	63	98
189	67	66	35	71	38	67	35	38	67
190	49	52	32	53	32	49	33	39	46
191	12	6	13	6	13	8	13	14	6
193	108	27	31	100	38	97	30	108	32
198	36	42	38	39	33	42	30	42	40
199	16	20	7	16	10	16	5	10	55
206	43	43	41	43	43	43	46	49	43
208	116	148	65	148	88	140	100	88	141
211	16	16	13	16	26	16	13	23	11
213	18	18	11	18	18	18	18	24	18
214	16	19	16	23	16	23	16	227	231
219	119	92	117	120	26	111	89	116	48
220	40	40	40	40	40	40	44	27	52
222	28	30	44	19	30	19	19	49	29
223	23	20	38	23	30	23	35	44	23
229	46	46	10	46	18	46	16	45	42
233	72	82	65	79	67	76	62	82	69
234	9	5	28	5	24	7	31	70	1
239	224	171	249	250	196	250	255	210	222
240	43	47	45	47	49	47	43	49	35
244	27	27	34	45	24	27	37	43	27
248	53	74	43	50	47	53	40	59	89
250	17	19	18	29	18	18	18	21	19
254	46	155	91	211	40	49	53	290	207
256	103	106	107	106	107	106	107	107	75
260	41	41	33	48	41	41	36	42	22
262	97	89	17	87	39	89	24	19	144
264	109	116	99	103	107	106	91	95	131
268	97	86	103	87	103	93	97	103	7
271	69	77	60	86	60	61	60	64	71
280	67	63	143	79	69	72	102	90	155
283	59	60	55	73	55	63	55	60	60
287	54	56	54	109	54	64	54	60	77
289	42	37	44	53	50	48	50	50	34
292	41	36	34	38	34	41	42	41	38
297	76	75	75	75	69	67	75	72	61
300	119	162	133	116	172	169	181	184	99
306	99	70	106	103	108	103	82	62	107
309	16	16	11	16	12	16	8	19	16
313	1	1	1	1	1	1	1	1	1
325	33	33	18	56	26	33	26	29	67
326	52	42	33	52	33	47	34	52	36
327	64	53	66	59	65	69	55	64	38
328	41	52	43	49	37	52	37	54	48
349	17	17	10	17	10	22	10	10	26
350	10	17	18	13	18	10	17	25	3
352	14	18	33	16	38	41	32	39	18
353	37	37	37	13	44	37	36	48	44
362	17	26	10	26	11	20	9	18	78
365	45	56	70	46	67	44	70	53	53
371	210	183	230	222	219	225	232	258	205
376	32	47	47	47	47	37	37	37	56
385	34	30	30	27	30	50	27	102	46
388	30	149	20	146	20	30	18	23	47
392	17	30	6	39	19	24	10	20	32
396	1	2	1	6	1	7	1	2	1
416	92	122	118	109	116	127	53	129	83
419	45	45	50	114	50	47	50	50	110
428	13	13	8	13	8	13	10	15	17
430	112	106	43	150	33	121	24	101	130
431	135	137	121	150	124	133	127	170	151
434	109	118	102	124	98	106	108	102	101
435	46	34	34	58	34	43	34	42	93
440	64	55	32	55	37	55	27	43	42
462	123	135	124	130	130	130	121	126	134
468	70	62	60	64	29	73	38	74	14
474	51	51	51	75	51	74	51	59	51
477	184	181	187	80	185	182	187	187	114
478	52	43	52	57	41	55	42	68	74
484	124	119	115	131	116	119	117	116	112
489	24	27	5	29	14	28	3	15	28
493	53	55	39	55	39	55	55	37	52
503	122	123	34	132	35	122	27	130	132
513	193	181	193	193	193	184	178	201	171
518	241	235	239	241	264	214	244	231	243
522	24	31	15	28	19	29	19	26	26
533	2	10	1	10	1	20	1	18	86
535	28	101	25	109	25	32	25	38	44
538	150	167	126	167	150	167	123	156	165
559	153	126	125	153	135	153	86	140	142
562	50	50	15	50	39	50	50	55	50
568	88	74	83	89	76	88	74	86	74
569	77	86	73	89	71	83	76	82	80
574	89	85	95	91	95	85	69	86	145
575	56	56	61	72	64	57	62	60	61
577	46	54	30	56	84	43	36	32	59
580	189	209	183	215	219	187	181	171	164
582	66	72	85	66	67	93	69	119	63
584	50	44	53	56	52	45	70	53	45
586	31	28	19	83	19	79	19	76	92
587	29	31	27	33	30	31	30	25	29
591	70	79	68	80	68	66	64	70	66
597	54	50	13	74	14	55	9	58	11
598	62	77	27	80	30	62	30	26	77
599	90	90	86	94	86	90	88	101	107
601	78	78	69	72	69	74	69	69	72
607	46	59	40	63	40	66	38	51	66
608	56	56	186	35	174	142	108	196	193
610	14	34	19	33	19	18	19	24	41
611	140	126	120	126	120	140	126	137	113
614	233	204	205	237	240	194	217	202	207
615	8	8	10	14	10	7	9	19	16
619	9	14	19	14	19	14	19	19	11
628	91	91	90	91	88	91	89	88	91
629	71	81	65	96	65	68	67	67	75
630	75	91	138	91	99	73	55	145	41
632	25	31	128	32	22	27	115	152	132
635	15	14	18	13	21	15	21	29	13
636	48	45	43	48	40	48	40	47	46
637	50	58	31	63	31	54	30	35	53
640	12	18	9	15	9	13	7	10	10
641	51	63	46	71	48	60	48	52	43
642	64	61	56	70	61	64	60	60	70
643	23	35	32	31	32	31	32	32	22
646	41	47	72	42	48	41	55	69	46
659	104	106	59	108	55	108	88	61	152
667	26	43	32	48	29	26	29	24	43
675	65	42	19	72	70	75	49	39	97
677	16	16	16	16	16	16	16	16	16
683	82	105	80	108	84	83	78	68	109
684	62	60	39	74	39	71	30	49	127
685	72	72	65	79	72	72	72	71	71
693	84	91	89	97	89	79	86	103	91
694	61	50	34	53	41	60	32	64	52
696	14	19	14	29	19	14	9	31	19
700	143	140	132	157	289	134	141	114	143
703	53	44	54	42	57	42	57	57	28
707	80	181	58	247	47	102	41	146	119
709	25	29	2	33	14	33	6	31	33
721	149	59	141	62	151	149	55	154	149
729	53	86	59	109	68	57	41	69	71
738	60	64	60	64	64	64	59	65	79
740	21	21	22	20	22	21	22	22	105
745	41	31	25	28	35	30	35	41	74
746	7	7	15	7	7	7	9	24	7
747	231	289	252	281	182	250	314	261	255
748	47	47	27	48	35	47	37	35	40
749	38	34	64	34	22	34	37	94	35
754	138	130	151	128	156	136	131	150	134
755	27	24	32	26	24	33	28	32	32
763	100	135	103	119	101	100	132	114	124
771	19	49	49	53	49	38	24	45	47
775	65	75	67	83	44	75	71	74	83
778	27	35	30	57	32	28	32	42	80
781	44	55	17	65	17	65	25	30	72
783	62	65	56	65	62	68	43	60	36
784	29	39	4	40	39	33	5	36	88
793	111	129	103	133	110	116	115	188	188
795	41	44	41	56	76	41	70	63	64
797	30	31	45	27	32	30	47	52	37
805	40	45	28	45	32	45	39	40	47
806	53	38	62	46	65	46	54	82	18
835	7	6	10	5	10	6	7	16	3
837	99	115	45	119	45	98	51	51	119
846	168	181	178	155	177	173	177	185	106
847	47	57	35	58	33	47	35	51	58
848	16	10	12	10	18	11	12	16	17
855	31	39	34	37	25	35	42	36	49
859	49	49	57	50	50	47	57	69	35
862	53	76	43	78	41	57	53	47	74
864	15	37	43	75	43	25	43	52	85
865	4	2	10	1	9	1	9	16	1
866	61	66	57	66	50	70	47	61	146
867	27	27	36	20	36	23	35	40	11
876	17	64	21	58	27	18	25	27	55
879	28	24	38	18	30	15	38	38	12
881	70	78	45	79	45	70	45	80	94
885	32	56	43	34	32	26	41	51	34
905	129	138	140	138	143	128	141	27	66
911	58	47	93	48	74	47	87	93	48
914	31	37	10	42	14	31	10	29	41
916	85	90	83	115	82	88	78	114	88
919	26	47	14	47	17	41	17	27	51
923	33	22	38	13	35	32	33	57	61
929	90	93	91	91	92	90	95	93	87
931	1	1	1	1	1	1	1	2	1
938	36	36	31	36	34	29	34	39	27
943	70	68	54	68	60	73	64	63	70
947	45	22	69	45	67	58	40	75	45
952	7	10	14	10	4	10	5	28	6
956	54	46	49	38	29	48	16	59	55
961	37	49	28	34	19	49	49	19	70
962	45	48	89	72	73	49	70	90	68
965	38	48	37	65	29	42	29	38	37
966	32	44	5	59	5	44	5	13	65
967	26	55	52	22	64	26	52	70	36
972	7	12	4	13	4	20	4	37	25
974	90	90	98	85	90	79	94	101	94
975	28	36	12	36	12	48	23	26	48
979	70	57	89	113	53	94	98	102	91
980	141	135	135	144	133	141	133	146	141
981	72	62	76	74	64	72	59	81	23
986	162	175	146	175	159	162	112	152	126
988	70	113	47	85	70	71	70	53	70
989	108	112	129	79	126	107	113	137	102
991	5	20	9	27	1	14	9	9	26
1003	29	29	17	24	23	29	23	26	24
1005	37	37	44	47	46	42	39	41	43
1006	78	77	40	86	36	81	48	77	81
1007	19	19	17	18	17	22	19	24	25
1017	4	26	41	32	55	12	34	67	9
1024	26	22	16	25	18	25	19	31	32
1031	55	57	52	61	56	57	52	61	46
1035	21	27	22	36	11	30	18	24	37
1040	111	250	170	283	260	111	63	230	258
1043	9	20	1	22	1	19	2	11	22
1046	35	43	20	50	10	50	5	47	57
1053	64	70	50	70	64	58	70	50	63
1054	46	37	79	64	116	46	74	84	76
1058	105	105	103	105	93	105	114	115	105
1064	47	34	46	24	22	33	47	68	26
1069	88	91	97	98	107	98	29	87	88
1075	96	52	84	61	92	98	52	88	98
1079	49	51	54	51	51	49	53	63	46
1083	76	73	67	88	68	86	57	70	80
1084	15	15	1	19	9	15	1	12	60
1085	78	93	78	93	80	77	83	84	54
1086	6	51	32	53	12	23	32	32	25
1090	57	64	38	67	38	61	38	38	67
1097	53	67	69	69	81	40	49	62	52
1099	161	161	161	158	166	161	161	160	175
1100	18	33	30	17	24	18	24	40	13
1102	44	60	44	73	55	60	53	55	25
1103	36	40	44	39	34	28	34	74	58
1105	176	224	178	197	184	178	167	186	177
1108	91	200	29	172	275	33	27	87	85
1109	42	33	63	49	50	40	38	83	24
1111	27	33	5	37	9	33	5	28	38
1112	118	27	19	26	19	168	19	18	27
1120	5	5	6	5	5	5	1	11	5
1128	13	15	12	18	87	4	15	22	14
1135	167	182	184	167	192	169	184	188	186
1144	27	25	36	25	35	25	38	45	25
1147	40	57	35	57	30	57	35	50	33
1155	168	174	164	199	179	160	178	157	159
1160	31	67	28	94	38	28	28	40	25
1164	4	6	14	20	14	20	4	19	32
1171	38	38	16	57	17	36	16	52	44
1173	28	28	24	50	18	24	30	39	45
1199	1	5	6	16	1	1	1	6	4
1212	18	15	24	16	16	14	16	39	16
1218	90	99	83	91	86	90	94	91	76
1219	22	24	21	24	21	22	26	25	32
1221	41	34	27	34	31	37	28	57	35
1225	25	31	24	25	33	31	26	44	36
1228	256	273	241	263	245	249	249	231	225
1229	132	139	125	131	127	127	121	133	139
1242	32	35	29	47	27	31	58	63	44
1243	96	92	79	92	82	98	86	88	105
1258	74	51	75	67	62	66	57	68	59
1272	21	19	10	30	10	19	20	34	19
1275	45	47	28	42	33	49	33	33	67
1281	28	28	10	28	10	28	21	21	37
1296	49	49	50	49	49	49	49	62	49
1299	262	262	257	277	258	262	254	268	280
1306	11	12	11	47	11	12	10	24	63
1312	140	136	113	105	111	154	109	121	108
1313	43	35	46	55	47	50	49	61	16
1318	34	42	22	42	27	42	24	27	51
1320	39	54	31	47	31	45	35	25	82
1327	101	94	94	103	101	101	101	98	103
1328	85	83	85	84	80	84	80	93	88
1331	73	54	50	64	47	54	46	72	60
1334	153	362	358	362	363	155	358	356	358
1336	158	158	175	158	333	158	129	335	50
1338	52	52	45	52	52	52	51	62	138
1347	134	132	151	141	126	147	130	158	49
1350	31	37	38	39	34	35	31	39	27
1362	13	14	21	15	21	8	21	38	1
1364	45	45	29	47	29	45	29	39	56
1371	195	257	198	257	244	158	257	194	232
1377	44	37	55	70	57	53	46	60	49
1378	31	24	24	23	24	28	24	28	19
1383	17	17	16	21	19	17	17	37	18
1400	1	1	16	1	17	1	17	17	1
1406	43	43	21	43	37	43	43	24	43
1407	64	62	47	66	43	60	48	63	68
1410	110	145	101	136	121	99	94	144	95
1416	19	19	23	29	24	23	23	27	33
1424	72	77	80	77	78	73	79	81	63
1425	9	9	11	9	16	9	18	25	10
1432	81	95	92	95	81	81	52	94	56
1433	78	79	71	78	76	80	78	88	225
1434	234	237	125	235	136	233	137	219	237
1435	74	83	46	77	30	80	37	47	83
1438	77	79	78	82	74	81	74	103	83
1439	13	16	7	30	11	22	7	18	82
1443	32	150	28	36	30	36	141	26	221
1451	32	32	20	32	20	32	20	28	37
1458	178	185	179	193	199	170	200	163	178
1461	1	1	1	1	1	1	1	9	1
1470	39	44	35	52	38	44	40	41	35
1474	104	111	4	116	28	95	14	47	115
1477	111	107	104	111	113	111	111	88	109
1483	131	132	113	132	123	140	123	104	119
1491	45	43	61	47	66	41	42	70	39
1494	19	23	23	23	15	22	27	32	18
1497	75	93	18	75	14	75	27	19	158
1498	20	4	25	4	9	9	9	83	170
1500	33	33	33	21	30	16	30	33	16
1501	83	83	107	107	107	106	107	107	113
1504	26	31	18	36	18	31	18	19	33
1505	72	57	62	83	73	80	62	63	35
1507	39	44	38	41	38	44	38	46	36
1511	108	108	100	112	105	105	100	113	112
1512	63	68	56	59	58	58	63	60	49
1514	22	22	22	22	22	22	22	28	35
1524	22	31	32	22	32	19	25	52	22
1525	28	39	14	67	20	28	33	34	80
1527	34	26	26	35	26	34	33	27	38
1529	61	79	51	68	112	59	41	57	49
1540	59	64	70	233	242	59	53	57	204
1555	95	113	89	110	93	95	91	92	83
1560	15	19	9	19	13	16	10	24	12
1563	22	64	17	64	17	25	17	20	64
1565	82	84	96	86	95	57	91	134	77
1570	34	38	19	38	26	34	26	19	37
1573	150	144	148	142	149	150	154	154	174
1576	13	16	19	20	17	16	35	58	16
1577	65	85	57	74	65	65	55	64	86
1597	19	19	24	18	24	19	24	31	13
1602	70	70	61	70	70	70	70	64	41
1604	100	92	92	109	78	105	76	59	119
1607	90	87	92	93	89	94	90	111	87
1608	1	1	1	1	1	1	1	9	1
1609	52	59	34	63	44	49	39	34	41
1611	30	59	27	78	25	57	27	22	103
1612	40	68	36	69	36	67	36	23	62
1613	94	133	111	128	97	94	125	115	134
1618	82	80	391	82	324	82	90	190	24
1620	21	25	31	25	21	25	19	35	17
1622	58	49	52	52	51	58	49	55	51
1624	37	26	40	21	40	19	37	40	11
1629	85	118	67	100	112	95	59	58	98
1633	64	63	74	64	65	63	68	61	58
1641	10	11	9	11	9	10	9	25	56
1644	116	54	109	113	105	116	68	105	115
1645	15	38	15	41	10	15	9	25	54
1646	181	207	171	210	177	177	183	171	236
1648	138	139	114	139	116	109	116	146	104
1652	71	69	27	78	39	69	47	49	53
1659	1	1	1	1	1	1	1	11	1
1660	73	82	54	79	57	79	73	31	76
1663	27	18	46	13	35	10	39	50	57
1673	29	27	24	32	21	27	19	30	26
1683	23	31	30	31	9	24	25	32	40
1693	46	48	56	65	12	49	57	71	71
1698	45	46	55	51	55	37	55	55	27
1700	77	144	56	92	38	80	34	58	128
1704	46	66	30	66	74	58	55	56	58
1716	58	75	66	82	64	67	64	69	11
1720	28	17	39	19	33	16	31	51	16
1724	27	56	26	48	26	36	58	41	52
1725	29	38	15	90	16	32	21	16	39
1727	22	111	25	108	26	45	26	40	114
1728	69	81	61	89	64	74	44	64	67
1735	15	25	7	26	7	22	7	40	20
1737	72	100	73	104	83	81	107	81	104
1746	81	81	72	76	72	81	76	76	52
1749	44	41	21	38	33	39	30	32	33
1750	119	122	120	119	119	119	120	126	112
1751	45	63	28	99	32	56	19	3	120
1755	38	43	83	45	38	47	52	91	39
1757	17	31	13	30	13	32	13	13	24
1761	22	23	18	20	19	18	19	37	27
1765	37	37	28	37	28	39	28	52	43
1772	4	17	40	38	55	13	6	56	12
1773	36	44	19	44	19	44	30	33	36
1790	18	30	15	18	13	18	24	21	224
1792	149	149	147	149	147	138	149	149	74
1798	184	179	188	174	154	171	148	188	161
1808	62	71	62	61	59	52	82	55	104
1810	70	76	70	66	62	59	57	67	66
1816	53	53	69	45	64	50	40	87	45
1823	16	46	26	32	22	23	11	32	55
1827	49	81	49	84	47	79	49	68	36
1829	20	20	11	20	20	20	14	18	19
1832	27	29	41	30	31	27	30	48	56
1841	103	103	90	103	95	95	106	108	94
1842	27	29	13	29	13	29	20	30	26
1851	1	1	7	1	2	1	7	9	1
1854	27	47	45	27	27	45	40	45	47
1855	20	25	17	25	18	25	17	22	34
1857	7	7	9	6	9	7	7	12	6
1858	78	87	49	92	59	84	68	53	86
1878	24	24	20	24	20	24	24	34	21
1879	189	208	37	203	37	208	40	63	105
1887	39	24	26	45	30	38	25	43	45
1888	34	36	32	33	32	37	28	35	33
1894	174	193	169	167	245	187	182	171	178
1895	39	32	31	34	34	39	39	33	29
1897	47	47	54	52	51	44	50	54	43
1903	62	70	65	101	65	70	70	65	86
1911	102	70	68	103	94	102	75	74	120
1912	53	50	68	57	49	57	56	56	48
1913	55	55	53	55	55	55	55	50	66
1914	112	103	21	108	18	100	18	30	113
1915	146	145	146	146	146	144	147	142	119
1916	66	80	60	80	64	64	64	72	81
1917	37	40	53	42	53	40	53	53	17
1932	62	62	62	63	62	62	62	59	63
1933	33	37	36	38	27	35	37	38	38
1950	38	38	38	44	38	38	35	45	52
1962	20	21	24	12	19	20	23	39	19
1963	188	223	186	230	222	187	241	184	185
1965	35	39	26	36	29	38	26	31	45
1977	19	19	17	19	18	19	17	25	21
1981	61	101	47	105	61	66	55	55	79
1990	70	67	75	69	76	68	70	75	65
1995	29	49	37	56	41	40	44	49	35
2002	58	53	40	57	58	61	60	37	56
2011	41	51	44	43	41	41	49	52	18
2021	77	86	80	81	68	70	68	66	73
2026	50	50	50	75	50	50	50	50	66
2029	83	64	95	83	81	83	87	95	90
2030	66	28	63	63	45	48	25	59	24
2031	185	174	176	163	131	185	129	178	197
2041	29	31	41	44	34	44	34	46	44
2050	17	14	20	14	9	14	10	37	9
2060	24	28	16	28	16	28	14	20	20
2061	36	36	37	51	39	41	40	37	42
2063	13	10	43	5	30	5	15	53	5
2068	7	7	4	7	4	7	4	19	7
2069	17	28	8	32	17	28	13	12	42
2073	24	31	21	35	21	24	21	25	10
2077	57	61	51	61	55	57	61	47	59
2081	35	39	13	39	12	37	17	38	31
2084	25	36	21	35	24	35	21	30	25
2089	141	111	108	110	162	119	146	162	80
2092	51	47	48	51	55	51	51	61	31
2093	17	17	17	14	19	17	17	63	13
2094	34	38	25	82	28	73	28	31	79
2095	40	38	40	40	44	33	32	53	21
2106	39	50	25	52	21	41	35	35	41
2110	100	300	144	156	250	88	244	159	131
2112	183	185	184	187	190	185	216	178	177
2113	4	4	1	5	1	7	1	9	10
2117	102	96	71	98	71	105	77	71	104
2125	42	42	38	40	38	42	47	45	46
2149	4	4	13	4	13	4	4	17	4
2159	29	31	31	17	34	30	31	41	13
2163	25	29	23	27	63	57	23	133	20
2177	124	79	51	180	58	126	42	85	140
2187	1	1	1	1	1	1	1	11	1
2188	175	154	168	60	175	175	154	182	225
2190	40	35	45	39	35	37	38	41	44
2196	65	65	51	66	54	65	65	62	71
2199	147	144	125	138	139	148	136	130	144
2201	49	61	63	59	64	56	69	67	41
2210	131	131	123	137	123	133	121	125	34
2213	138	111	117	133	129	134	123	118	98
2215	116	109	108	96	108	100	110	104	90
2234	66	55	72	69	68	65	73	62	64
2253	28	55	51	28	51	21	55	62	34
2254	17	16	13	18	13	20	13	21	17
2258	63	68	53	77	57	63	64	60	63
2259	62	60	73	62	70	63	62	76	63
2264	118	107	186	84	166	137	145	202	116
2270	43	43	43	44	43	48	43	44	96
2273	44	42	45	42	39	47	45	45	50
2274	6	1	11	1	11	1	11	11	1
2281	33	34	40	36	37	33	33	41	36
2292	36	36	31	40	37	37	26	31	29
2297	81	148	13	104	14	81	16	154	88
2307	231	237	237	225	240	237	206	250	261
2315	31	56	23	103	53	25	25	26	101
2316	108	97	121	223	94	185	88	196	116
2319	65	80	21	107	34	66	24	20	121
2322	146	151	146	137	146	135	152	150	146
2337	10	152	16	10	18	10	18	23	18
2341	56	48	49	57	49	49	48	49	55
2345	55	63	48	71	48	60	44	53	82
2346	6	6	3	6	3	8	3	9	11
2348	36	32	35	34	33	33	38	38	16
2351	182	182	173	198	183	201	169	170	210
2360	47	55	40	110	38	52	39	48	111
2362	66	66	52	72	54	72	49	54	66
2371	49	65	43	72	51	72	43	81	65
2376	54	54	42	54	43	54	54	39	54
2380	38	43	37	53	37	38	34	45	79
2383	102	109	71	136	79	102	69	71	139
2385	36	39	38	36	38	37	38	39	33
2387	102	111	103	111	103	111	94	102	104
2391	17	20	7	26	7	20	11	13	36
2392	17	19	8	20	16	16	16	25	28
2397	36	42	35	48	32	31	30	33	31
2400	56	53	49	53	49	56	51	59	20
2403	29	33	30	33	31	32	29	31	26
2406	30	37	31	40	32	26	29	38	34
2408	30	30	22	30	22	37	22	26	23
2410	105	105	91	107	88	105	95	96	91
2415	13	13	11	15	11	15	13	31	11
2420	22	22	28	22	34	22	31	34	24
2422	67	121	59	123	71	70	55	60	119
2424	76	73	78	108	78	73	49	67	82
2431	264	270	246	260	264	260	264	270	272
2435	57	57	50	61	53	57	57	69	60
2437	33	60	55	72	55	38	55	55	9
2441	80	93	71	95	75	93	48	75	95
2452	51	45	26	45	26	48	34	44	41
2457	131	140	127	135	127	136	132	131	115
2462	166	175	166	150	198	163	161	197	121
2468	76	28	85	82	74	91	81	94	89
2470	62	68	63	68	72	58	62	55	35
2477	199	113	184	183	186	188	185	127	148
2485	22	30	52	29	50	26	52	52	23
2487	133	132	101	147	121	131	123	138	140
2497	16	16	16	16	16	23	16	16	17
2505	183	190	160	190	160	183	160	167	152
2510	121	133	127	162	123	121	129	124	124
2511	65	86	71	71	71	68	13	73	13
2515	11	16	21	14	21	16	20	35	11
2521	37	56	27	52	37	52	30	47	22
2525	127	152	122	134	135	118	134	124	102
2528	120	142	141	124	150	116	132	112	124
2529	159	80	83	162	163	84	79	83	24
2532	102	101	102	101	103	101	97	110	101
2540	14	14	14	22	14	14	14	22	49
2542	17	17	17	17	17	17	17	31	4
2549	102	111	104	104	77	105	101	116	107
2555	26	26	27	22	27	22	27	31	14
2556	10	10	1	10	7	10	10	15	10
2566	42	42	20	45	27	35	30	36	28
2567	147	145	141	144	142	146	132	126	141
2569	10	10	12	26	12	10	10	20	10
2570	6	6	15	6	15	6	14	23	6
2591	35	35	35	35	26	35	35	59	35
2601	53	57	45	118	45	48	53	54	80
2602	90	90	42	94	18	90	76	85	116
2604	23	23	23	23	23	23	23	25	19
2605	2	5	6	5	6	5	10	13	5
2606	143	169	120	170	58	152	159	147	164
2607	37	37	25	37	29	37	35	237	30
2610	78	80	72	189	73	83	73	74	164
2617	1	1	1	1	1	1	1	13	1
2618	91	87	84	87	85	87	84	84	91
2626	30	48	29	46	22	48	29	47	47
2628	82	79	78	83	78	83	78	78	88
2633	44	47	11	47	11	44	33	12	57
2643	13	13	13	13	13	11	13	17	10
2645	105	131	82	139	82	119	82	91	134
2646	127	132	135	125	135	125	135	124	125
2650	110	110	116	110	110	110	110	117	110
2667	59	74	50	74	51	58	48	51	47
2671	12	12	8	15	7	15	7	9	15
2672	2	9	4	9	1	17	2	9	17
2679	59	59	39	59	56	59	59	58	56
2682	53	71	109	33	50	50	43	50	33
2693	21	26	37	26	37	24	36	35	26
2700	101	94	89	89	91	93	89	98	94
2701	79	75	67	79	70	79	73	65	77
2711	31	31	31	31	31	31	31	37	31
2715	46	46	33	51	33	47	33	50	96
2717	134	140	123	136	136	144	143	125	120
2724	102	87	108	91	108	100	102	103	67
2742	86	84	41	115	83	86	71	65	70
2752	53	53	28	55	28	53	28	28	46
2758	25	25	23	25	22	28	24	28	51
2766	13	27	3	30	3	27	1	22	35
2774	61	65	23	68	23	61	22	41	206
2775	28	46	19	46	19	37	22	19	39
2776	15	12	22	14	17	15	24	41	14
2784	34	34	39	28	39	34	39	43	51
2790	8	12	8	11	12	10	8	17	23
2798	148	128	190	162	142	154	144	187	226
2800	122	138	92	284	92	122	86	122	260
2802	20	20	23	20	23	20	27	33	35
2804	17	20	13	27	11	27	11	20	20
2807	35	32	36	48	28	33	35	41	36
2812	61	61	60	92	61	76	57	63	87
2817	72	87	53	87	81	77	53	53	75
2818	146	212	138	166	150	150	187	141	212
2821	51	59	22	56	53	54	22	45	21
2823	106	112	92	112	8	109	7	102	102
2829	78	79	82	82	96	78	66	85	76
2832	126	133	113	125	115	137	115	121	117
2833	25	24	22	32	26	28	32	29	27
2834	123	112	197	104	123	123	173	116	162
2835	75	76	72	72	77	82	72	74	74
2839	52	54	66	54	66	54	66	66	40
2840	16	16	9	20	11	14	9	21	20
2843	59	74	48	70	41	50	41	62	81
2848	164	105	174	167	191	173	78	173	24
2860	32	31	31	32	31	32	32	32	45
2865	28	37	32	37	32	32	29	24	31
2867	29	42	44	37	44	37	43	52	22
2870	18	21	8	21	7	21	14	14	17
2873	44	52	53	49	51	56	64	64	46
2880	23	44	12	44	12	37	12	20	48
2881	41	41	39	46	38	41	43	42	32
2893	61	89	30	135	48	98	31	28	170
2894	153	141	151	187	151	141	125	185	185
2895	40	79	80	79	79	40	79	86	72
2897	43	53	42	53	42	43	40	44	44
2898	45	57	30	81	27	48	30	40	75
2900	20	23	17	26	19	26	19	30	19
2905	172	44	187	62	151	174	52	160	86
2910	92	107	71	106	71	100	71	97	111
2917	20	16	15	13	15	16	20	21	20
2919	65	66	80	65	89	58	66	85	57
2923	12	13	14	19	17	12	14	16	13
2927	11	11	16	11	16	11	16	16	8
2933	58	64	43	64	41	58	44	63	51
2938	98	106	61	106	61	98	98	86	119
2942	56	88	45	112	48	88	56	36	116
2950	32	36	19	36	22	32	33	26	27
2951	16	21	24	21	28	16	16	23	43
2953	83	104	109	108	109	80	109	119	87
2964	22	22	14	22	22	22	22	13	16
2969	64	73	274	176	282	70	61	88	67
2975	89	84	75	91	89	93	84	68	64
2978	24	26	14	28	14	27	14	22	32
2979	38	47	20	46	24	39	24	24	50
2981	52	56	43	56	45	51	44	70	70
2985	22	19	17	19	14	19	17	19	23
2992	86	86	86	96	86	86	86	51	99
2998	19	19	17	19	17	19	17	19	19
3000	146	146	142	146	148	148	146	146	70
3007	23	44	54	49	59	44	35	63	41
3015	71	56	67	58	67	62	67	75	30
3020	20	23	24	23	24	19	14	24	25
3025	56	53	44	60	45	60	44	53	56
3031	17	21	10	29	12	32	10	14	34
3035	14	13	7	12	10	13	5	16	11
3041	27	31	25	35	28	27	31	34	26
3043	50	56	41	62	41	55	52	41	42
3047	31	38	28	33	28	31	28	28	12
3049	99	112	110	108	105	99	104	112	108
3054	114	121	108	112	94	110	127	109	108
3066	19	28	11	26	15	17	15	16	17
3074	43	59	34	43	40	32	35	40	40
3077	11	9	11	15	15	7	10	13	5
3080	63	70	52	70	37	63	31	72	70
3085	54	58	61	60	53	60	64	80	41
3088	178	64	179	189	50	193	162	201	95
3094	18	13	64	13	53	13	32	136	72
3095	50	50	75	34	75	31	80	80	73
3098	56	80	52	94	56	80	36	160	224
3102	11	16	5	16	13	16	11	22	16
3105	33	37	23	41	23	33	23	29	33
3106	17	26	5	26	5	17	13	26	26
3118	63	55	62	63	64	55	55	60	63
3120	105	153	151	153	141	124	123	184	113
3122	61	134	42	134	47	130	47	48	110
3127	113	124	86	125	83	113	97	102	143
3132	38	38	48	46	35	46	38	54	43
3142	61	61	53	62	51	57	60	56	72
3144	72	72	53	73	75	63	72	80	62
3146	17	24	18	29	29	20	6	28	29
3147	89	85	40	85	51	85	77	40	85
3149	119	171	123	171	168	94	119	136	170
3153	198	165	195	168	190	193	191	208	123
3157	12	10	11	18	11	12	16	17	12
3158	73	68	72	68	76	73	67	91	82
3159	84	55	82	54	93	81	48	78	65
3164	235	274	235	293	293	248	234	280	288
3165	6	32	9	8	10	8	9	11	27
3166	46	45	90	98	23	96	22	96	47
3167	26	38	24	38	19	38	29	37	19
3169	28	89	28	89	28	24	24	28	308
3175	39	37	41	42	40	42	40	41	42
3184	24	14	15	24	17	24	9	19	21
3198	98	98	106	105	106	98	101	107	98
3199	93	124	83	93	83	106	78	85	88
3202	95	95	97	95	88	101	86	115	95
3203	275	267	292	270	313	268	303	282	268
3204	8	10	65	33	66	16	100	103	13
3205	8	5	4	5	4	7	4	10	32
3211	20	20	20	20	20	24	15	34	29
3212	122	102	122	102	107	112	100	121	131
3220	93	52	89	78	87	79	42	91	12
3225	27	23	28	25	32	30	26	32	23
3229	12	22	6	25	6	19	6	12	20
3232	30	36	7	49	12	43	13	22	48
3235	60	30	62	76	89	62	60	59	33
3240	69	73	57	71	71	71	54	36	59
3245	69	71	35	71	60	71	62	35	66
3247	91	95	99	103	89	91	89	206	105
3250	61	54	72	56	49	47	57	147	46
3251	67	67	62	67	62	67	60	67	88
3259	63	75	61	86	65	63	61	65	57
3261	1	4	12	2	2	4	11	14	49
3267	33	33	28	37	33	28	29	39	35
3284	6	6	15	6	14	6	14	30	16
3292	13	15	19	17	19	13	16	25	17
3293	46	109	10	75	14	61	13	70	57
3298	113	138	113	125	113	114	116	121	138
3333	109	125	100	125	100	113	103	109	324
3339	160	164	165	164	134	167	160	167	157
3342	16	35	11	37	13	17	16	13	83
3347	25	70	71	70	71	28	65	69	13
3348	25	70	71	70	71	28	65	69	13
3357	1	2	9	11	9	8	9	37	8
3358	30	29	21	33	21	30	26	23	29
3367	72	66	49	62	67	72	66	67	29
3378	65	65	74	45	98	45	82	96	32
3380	46	38	32	46	32	46	38	31	46
3388	149	133	143	157	146	155	142	134	133
3389	149	133	143	157	146	155	142	134	133
3394	35	16	41	28	41	24	37	48	25
3403	39	25	22	30	22	53	23	22	62
3406	52	54	46	57	54	52	50	44	66
3413	27	24	12	24	10	30	13	22	24
3414	50	72	36	67	36	60	73	51	67
3416	25	25	16	25	25	25	22	23	18
3422	30	19	30	23	30	23	30	34	24
3429	23	20	14	20	23	20	14	15	12
3430	223	204	239	149	251	239	236	167	173
3432	25	29	17	29	17	30	17	21	29
3433	62	62	36	64	47	63	47	40	60
3434	146	143	148	142	148	146	146	148	115
3440	203	184	223	193	185	203	185	217	193
3442	98	101	97	125	95	107	91	91	116
3447	79	76	76	92	76	79	75	77	85
3449	124	150	141	118	79	107	141	78	103
3460	26	29	23	36	23	36	23	64	21
3465	72	82	50	78	52	78	53	59	116
3466	33	71	28	71	36	30	16	42	47
3485	68	46	60	70	44	68	60	54	216
3489	167	170	158	190	164	140	186	190	192
3490	37	55	31	51	31	40	31	31	39
3493	110	115	133	118	194	115	168	122	116
3494	107	98	107	102	107	107	111	115	84
3495	75	75	69	80	67	73	75	64	86
3498	6	10	10	10	12	5	11	19	10
3506	38	38	31	39	29	38	38	28	46
3507	81	88	78	96	79	89	70	77	49
3514	64	56	37	71	53	64	37	62	52
3516	66	66	36	66	50	61	60	38	43
3518	27	27	41	32	40	27	41	41	17
3521	30	85	55	85	31	73	52	55	82
3530	53	74	31	90	51	62	46	63	161
3532	59	187	56	209	59	81	53	56	247
3533	48	46	48	46	58	49	58	58	46
3541	46	62	42	70	43	53	42	56	50
3544	3	11	10	19	9	14	4	10	28
3559	50	31	56	22	56	39	47	39	12
3561	32	28	30	55	30	55	32	32	93
3563	34	37	39	41	47	37	30	69	31
3568	31	30	30	60	27	29	31	31	67
3570	10	10	7	10	6	10	10	13	6
3577	138	162	45	148	65	136	92	101	139
3583	23	39	19	24	20	28	20	20	43
3589	17	26	15	29	7	29	16	16	23
3593	46	48	45	54	46	48	46	47	54
3595	42	20	49	15	49	16	32	49	65
3601	243	260	224	258	264	223	262	227	243
3602	16	20	12	25	12	27	12	13	27
3603	19	27	22	41	18	27	22	32	32
3606	43	133	16	74	21	57	21	25	127
3609	71	86	55	116	71	80	63	63	62
3612	27	52	27	52	27	42	27	28	51
3615	72	93	74	77	72	73	72	54	90
3618	57	30	53	30	54	47	54	54	17
3621	23	27	14	27	14	31	20	16	53
3622	55	58	68	61	78	58	63	64	67
3623	52	63	67	80	55	62	76	57	55
3631	41	39	46	51	46	43	41	41	69
3636	11	11	11	11	11	12	11	21	11
3639	175	224	162	163	173	175	175	167	232
3655	35	116	38	78	42	45	51	58	108
3661	194	166	206	170	166	170	112	215	192
3676	16	47	9	50	9	25	14	14	49
3682	53	53	50	51	57	53	44	65	96
3683	64	58	58	58	43	59	48	64	63
3685	30	30	34	35	17	30	40	45	67
3689	29	36	16	36	16	36	16	23	59
3690	44	51	26	49	33	46	33	30	81
3694	128	111	121	128	125	128	120	135	128
3716	73	90	90	97	73	77	87	85	30
3717	83	96	58	96	57	83	58	64	94
3719	85	74	74	91	77	87	74	67	40
3721	142	146	145	168	173	146	136	215	109
3723	33	40	24	33	24	36	28	25	33
3726	66	66	59	70	59	63	59	72	60
3728	90	90	101	92	94	90	104	93	82
3738	32	32	31	33	38	32	39	37	35
3742	27	36	27	37	27	30	27	27	23
3745	42	50	40	53	40	42	40	41	64
3749	124	106	114	129	132	129	129	112	89
3750	206	135	189	170	191	209	130	205	224
3752	105	110	100	115	100	110	110	46	115
3776	31	39	20	31	25	31	20	25	38
3777	90	101	98	95	98	96	96	97	101
3788	46	46	49	49	49	46	46	50	49
3789	43	55	32	46	25	43	32	32	125
3790	14	17	14	23	14	23	14	19	23
3795	26	39	50	44	38	19	38	61	9
3796	42	73	79	71	78	27	71	87	69
3797	46	67	67	46	46	46	67	73	46
3802	55	44	62	45	62	55	53	65	43
3811	16	16	3	18	8	16	13	27	17
3829	326	153	333	164	334	326	323	334	327
3837	71	75	47	75	51	75	51	55	75
3840	74	78	75	83	75	75	74	76	91
3847	174	183	50	176	106	172	110	116	180
3849	13	18	17	19	17	18	12	23	19
3861	61	111	115	122	112	91	63	103	30
3865	49	63	31	76	43	51	43	39	59
3867	54	45	55	52	56	57	54	57	57
3871	99	113	98	113	98	113	98	104	115
3874	109	112	103	158	95	110	108	94	111
3876	73	90	20	80	26	73	21	18	70
3884	44	49	38	59	37	45	35	40	36
3896	43	51	29	61	29	54	29	161	100
3901	70	30	28	91	39	35	30	82	31
3903	29	31	39	41	40	38	41	122	150
3904	232	206	199	209	202	247	199	204	199
3907	1	2	7	1	8	1	1	15	1
3908	1	1	7	1	4	1	2	15	1
3924	38	48	23	51	24	33	33	38	40
3927	116	125	110	135	110	124	116	116	121
3942	104	101	106	125	98	109	110	63	136
3946	63	61	69	60	69	63	63	65	54
3949	7	13	190	16	103	15	13	227	10
3958	70	80	64	176	64	69	66	78	177
3965	66	74	77	93	86	91	71	95	77
3969	33	32	30	32	31	40	30	30	32
3970	22	30	8	30	12	25	8	25	43
3976	76	206	19	216	15	78	15	28	42
3977	215	220	224	224	225	215	231	212	79
3979	26	26	16	36	20	26	20	28	49
3980	33	54	57	34	43	37	40	57	72
3984	8	22	25	23	25	14	7	29	5
3985	36	40	31	43	37	40	36	42	52
3986	71	128	69	79	71	74	36	38	83
3988	81	85	73	84	81	84	84	84	225
3991	18	69	17	69	47	23	18	17	107
3996	2	7	3	7	3	7	3	10	12
3999	20	19	23	19	23	19	20	35	14
4008	27	28	14	38	7	27	14	25	37
4009	26	26	23	30	25	26	22	33	25
4012	11	15	19	15	18	14	11	20	11
4017	20	23	16	23	16	23	19	26	20
4022	37	47	34	73	29	54	26	37	38
4023	20	20	19	24	19	20	19	19	24
4024	13	13	9	13	13	13	13	32	5
4050	173	179	200	183	195	186	173	209	109
4051	45	45	44	37	46	36	48	40	61
4054	107	107	97	107	107	107	94	82	94
4056	44	52	29	57	29	44	31	30	67
4059	25	25	14	33	15	24	14	18	31
4060	109	134	99	158	77	123	98	99	132
4063	22	22	18	22	14	13	14	21	27
4067	12	16	13	26	4	20	13	13	25
4071	24	69	14	117	14	21	14	20	85
4074	17	29	22	21	22	18	24	32	35
4075	385	385	385	247	378	387	388	378	351
4077	52	59	47	59	43	63	43	47	59
4082	70	94	22	84	22	87	22	22	74
4084	99	101	101	111	90	99	95	98	141
4086	58	64	57	71	55	66	44	67	41
4087	64	110	52	134	85	64	40	47	107
4088	62	66	54	71	60	66	63	76	66
4098	94	104	59	136	61	119	94	106	46
4099	79	75	79	75	79	76	79	79	71
4100	13	13	11	13	16	13	16	24	13
4105	116	101	109	114	87	123	122	126	183
4106	60	51	44	55	44	60	60	57	66
4117	29	20	23	38	23	28	23	23	46
4118	51	49	29	54	29	50	37	54	52
4121	106	132	68	127	74	118	83	97	113
4122	94	104	118	88	104	106	116	141	121
4124	65	77	65	77	69	73	65	56	67
4126	39	42	12	47	23	39	34	27	69
4132	275	271	196	283	194	288	211	192	203
4138	30	55	24	66	24	60	28	26	74
4141	15	14	13	19	13	19	9	31	48
4143	4	4	12	4	13	4	11	18	7
4146	85	56	145	79	148	92	87	160	173
4148	13	17	15	19	15	19	15	20	27
4150	110	82	122	119	107	97	122	123	79
4167	66	71	54	75	61	71	61	61	56
4168	51	61	57	65	97	43	58	40	47
4172	20	31	25	23	17	23	17	236	137
4178	12	17	8	17	7	17	7	18	17
4185	49	52	46	57	46	57	49	49	49
4187	53	53	11	53	11	53	26	33	53
4195	105	115	111	95	115	109	116	103	92
4211	100	93	96	99	97	95	100	106	93
4219	10	6	10	5	10	6	14	31	4
4222	4	4	11	4	7	4	4	15	4
4229	65	57	70	65	74	73	56	78	85
4236	67	71	61	69	72	66	66	72	53
4240	101	149	143	133	157	101	157	130	70
4246	56	34	49	35	56	56	54	60	11
4249	4	3	12	3	9	6	12	15	1
4258	68	69	55	48	52	65	77	60	65
4263	15	13	13	12	15	14	13	33	12
4273	22	22	15	25	14	18	16	33	22
4279	51	85	56	67	53	47	60	65	57
4281	66	62	70	70	71	68	75	70	62
4283	83	95	86	97	95	95	83	52	95
4284	268	244	261	244	252	268	268	260	128
4290	58	58	62	64	62	54	58	72	64
4292	37	70	37	86	39	43	34	41	85
4293	37	37	43	44	16	56	43	43	52
4299	18	33	29	44	19	31	31	42	36
4302	21	20	28	20	23	20	23	29	20
4304	92	119	122	57	125	68	48	48	68
4305	29	30	26	30	30	30	30	34	28
4306	37	50	43	53	42	53	26	30	47
4308	72	70	88	70	82	67	72	72	59
4316	53	54	71	88	75	54	63	102	120
4319	27	27	29	30	29	27	29	39	30
4335	19	16	21	16	19	12	19	22	10
4356	33	33	20	38	17	38	30	28	35
4384	28	30	35	33	28	32	28	34	43
4389	227	228	222	236	226	252	223	212	219
