# Supplementary material for: Ssl2/TFIIH function in transcription start site scanning by RNA polymerase II in Saccharomyces cerevisiae
Source: eLife. 2021 Oct 15;10:e71013. doi: 10.7554/eLife.71013 (PMC8589449; doi:10.7554/eLife.71013)
Supplement: Figure 5—figure supplement 1—source data 1. [file elife-71013-fig5-figsupp1-data1.csv]

INDX	SSL2 WT_1	SSL2 WT_2	SSL2 WT_3	SSL2 WT_4	SSL2 WT_5	SSL2 WT_6	SSL2 WT_7	SSL2 WT_8	ssl2 L225P_1	ssl2 L225P_2	ssl2 N230D_1	ssl2 N230D_2	ssl2 N230D_3	ssl2 N230D_4	ssl2 N230I_1	ssl2 N230I_2	ssl2 D522V_1	ssl2 D522V_2	ssl2 R636C_1	ssl2 R636C_2	ssl2 R636C_3	ssl2 R636C_4	ssl2 Y750_1	ssl2 Y750_2	RPB1 WT_1	RPB1 WT_2	rpb1 E1103G_1	rpb1 E1103G_2	rpb1 E1103G_3	rpb1 E1103G_4	rpb1 H1085Y_1	rpb1 H1085Y_2	rpb1 H1085Y_3	rpb1 H1085Y_4
3	17	0	9	10	-7	-62	-62	4	14	-92	17	8	1	-1	7	2	4	-6	-27	15	-3	4	9	6	12	-49	10	11	11	8	-27	-43	-36	-44
6	-16	13	-7	17	-7	28	13	31	9	-7	16	-27	22	17	-13	11	24	33	18	-18	17	-41	-27	-28	-18	15	13	32	-6	-5	22	30	-7	24
9	34	42	59	53	-22	-13	-46	-22	-24	-16	67	67	67	85	-19	-20	16	41	40	34	-21	-22	67	55	-24	-42	57	54	47	83	42	42	-29	-61
11	5	5	8	0	-11	-2	2	-2	-2	8	-2	5	-2	0	8	10	5	-1	5	6	-11	0	-1	-4	0	0	-2	-2	-2	-4	8	8	8	8
12	0	10	11	12	0	0	0	0	0	0	5	9	2	4	12	1	5	-1	0	10	4	0	5	5	5	5	15	9	-7	-7	2	2	9	10
13	5	-12	-21	15	-21	49	0	-17	-21	-21	-21	-21	-21	-21	49	-21	0	-21	-19	15	49	11	-14	42	-9	-15	-21	-21	-21	15	49	49	49	84
14	4	6	0	6	-3	-3	-3	-2	-1	2	19	8	-3	-45	-2	0	11	8	-1	-3	-3	0	-55	-47	2	6	-14	3	15	23	-7	-5	-5	0
15	12	3	3	1	-34	-14	2	-2	-19	-25	0	-2	-13	-3	0	2	-3	12	17	23	6	12	-14	-2	1	3	6	6	9	6	-8	-2	-13	9
16	-2	5	0	1	0	3	3	3	-2	-15	-22	-22	-25	-22	3	3	-22	-7	-5	3	-2	1	-30	-25	-2	-2	-27	-21	-7	-12	-5	-5	-5	-5
17	90	-6	-4	0	-4	0	0	0	0	0	-16	-23	-21	-16	0	0	-16	0	0	10	0	0	0	-6	0	-4	1	5	2	7	168	25	31	13
18	-18	-12	-10	-18	2	13	8	0	-5	-17	-9	5	15	8	7	1	7	6	-12	-16	-1	0	0	6	0	0	14	9	15	15	-26	-26	-26	-25
19	0	0	0	0	-3	0	-2	-3	-1	-3	-3	-2	0	1	0	0	-3	-3	0	0	0	0	4	2	0	-3	2	4	2	2	0	0	0	0
20	-3	-2	0	0	-4	1	0	1	5	3	-9	-12	-9	-13	5	5	-8	-9	3	0	-4	0	1	1	0	0	-7	-6	-2	-8	3	-2	-2	-2
21	3	3	3	3	-1	-1	-1	-1	3	3	4	4	4	4	3	3	4	4	3	3	3	3	-1	-1	4	4	9	9	9	9	-5	-5	3	3
22	-120	-96	0	-111	3	0	0	0	0	3	-23	3	0	3	3	3	11	3	-96	3	3	0	3	-7	-7	3	-113	16	11	11	-91	0	-10	0
24	-3	-4	0	-4	0	-2	-2	-1	-2	-2	-1	-1	-4	-1	2	2	-1	-1	0	0	-2	-2	-4	-4	-1	-5	2	2	-1	-1	2	2	2	2
25	0	2	-3	-1	-3	0	-7	0	-3	-5	-3	-2	-7	-3	2	-3	-6	2	0	0	0	-2	-3	0	-3	0	5	2	5	-2	-2	2	-4	7
26	1	1	1	1	0	0	0	0	3	3	3	3	3	3	9	9	3	2	4	8	4	3	3	0	0	0	7	7	7	7	6	5	1	5
27	-4	0	0	-4	0	0	0	-1	-3	0	-2	0	1	4	4	2	5	3	-4	-2	-4	-4	-1	2	-4	0	7	6	7	7	-10	-10	-14	-14
28	0	0	3	0	0	0	0	0	0	0	4	4	2	4	0	0	4	4	0	0	0	0	-4	-4	0	0	18	18	18	18	-9	-9	-9	-9
31	0	0	0	0	0	0	0	0	3	0	-18	-18	-18	-18	1	1	-18	-18	0	0	0	0	-3	0	0	0	6	9	9	9	34	34	34	34
32	11	0	0	0	0	-15	-12	0	0	-1	-4	-7	-7	-7	27	-5	-7	-7	-2	1	-7	0	0	0	0	0	-7	-1	-6	-1	4	69	65	4
33	6	4	-4	0	0	0	0	0	0	0	5	5	5	3	9	9	9	-2	6	-4	0	0	-2	2	0	-4	5	5	-2	5	0	0	0	8
34	9	0	0	0	1	9	9	0	10	9	2	13	0	0	6	9	1	0	9	-1	0	0	-4	-4	0	0	0	0	30	-1	0	2	0	0
35	-6	-6	-5	8	0	0	0	2	1	2	-6	-6	0	6	0	8	0	0	-8	0	2	2	-8	-15	0	3	10	10	6	7	-4	-4	2	3
36	0	0	0	0	-4	0	0	0	0	6	-4	-4	-3	-4	10	8	-4	5	3	7	-2	0	-3	-1	0	0	5	5	11	9	2	2	2	2
37	-20	-3	-11	0	-3	5	0	-3	5	10	5	5	5	6	6	5	5	-1	-15	-20	0	0	11	-4	0	11	0	7	11	6	-25	-18	-18	-15
38	0	0	0	0	0	0	0	-3	-3	-3	25	25	25	25	3	1	18	18	0	0	0	0	6	10	0	0	22	22	17	17	-11	-11	-14	-16
39	4	7	12	8	-5	-8	-5	-8	-8	-8	-4	-5	-5	-5	-8	-8	-5	-5	-3	4	-8	-7	-5	-5	0	0	3	3	3	-2	7	4	3	-3
40	0	0	0	0	0	0	0	0	3	2	1	2	0	-1	11	9	2	2	5	5	11	11	0	0	0	0	5	5	7	5	15	13	25	25
41	4	4	0	4	6	-10	-6	-6	-11	22	-7	-6	-7	-6	1	10	-4	-6	0	4	4	4	4	4	-6	0	-1	-1	-10	-11	4	20	13	6
42	11	3	0	0	-3	-2	0	-5	10	4	-15	-14	-17	-19	10	13	-17	-17	4	4	0	1	-12	-12	-2	0	5	3	-2	3	24	24	24	20
43	0	0	-1	0	-2	-1	-2	-2	0	0	-9	-9	-9	-9	0	0	-9	-9	2	-1	2	2	-9	-2	-2	-1	-6	-6	-6	-6	0	0	0	0
44	-4	73	-4	1	4	2	-4	-6	1	0	65	45	9	28	-4	-3	-1	1	-2	47	-4	2	-1	-1	3	5	40	15	5	11	-9	-9	-9	-9
45	6	-2	-2	0	7	2	0	2	5	-3	4	4	4	4	7	-10	13	13	6	4	-11	-11	5	5	-1	0	11	11	11	13	-22	-22	-22	-22
46	3	-17	-29	7	-29	77	5	-27	31	-8	-24	-28	95	82	-40	12	5	21	-7	4	16	-13	103	83	62	66	-33	-17	65	-10	-27	-10	114	55
47	-2	2	2	2	-2	-2	-2	2	-1	2	-2	1	1	-8	8	12	1	3	6	12	-3	-2	0	0	2	2	1	-9	1	-7	8	11	1	7
48	22	0	0	9	27	21	3	1	-8	11	0	10	7	0	35	37	0	-8	14	-8	0	13	5	5	5	9	29	38	29	30	-5	-12	-16	-16
49	-8	0	-23	0	-38	-23	-20	-9	-23	-25	-8	-8	-8	-8	-2	-9	-8	-10	-23	0	-20	-22	-31	-31	0	-3	-8	-8	-24	-8	-21	-22	-22	-22
51	0	0	0	1	0	0	0	0	5	9	1	-1	0	0	11	11	3	2	11	11	0	0	37	20	21	2	37	38	41	148	11	15	11	15
52	0	0	0	0	0	0	0	0	0	0	3	3	3	3	0	0	3	3	0	0	0	0	10	3	0	0	10	11	10	10	-3	-3	0	0
53	9	9	5	-11	-11	0	0	6	-11	-11	11	13	11	11	-11	-11	13	-11	9	-11	9	7	11	-11	-11	9	4	-14	-9	13	-9	-11	-11	-11
54	0	0	-4	0	0	0	0	0	2	2	-1	5	-1	9	2	2	2	1	0	0	2	1	0	1	0	0	22	22	22	22	2	2	11	-4
56	3	7	0	1	4	0	-7	-7	0	-2	0	4	-8	0	-7	4	6	3	5	-3	-2	-2	0	4	0	-7	0	4	8	8	-2	-2	-2	-2
57	0	0	0	0	-6	-7	0	-7	0	-2	-4	-4	-4	-4	7	-1	-4	-4	-8	1	-8	0	-4	-4	0	-1	-4	-3	49	-4	-12	-12	-16	-18
58	0	0	0	0	0	0	0	1	13	47	-6	-1	-6	5	55	15	5	-6	19	0	0	15	-1	-5	0	0	10	1	-6	5	55	47	91	47
59	6	6	0	0	-6	6	6	2	9	9	-6	-7	-4	-4	9	9	-4	-4	9	9	9	6	-6	-6	-6	-5	2	2	-6	-5	0	2	1	-7
61	9	-2	6	10	-42	-6	-24	-20	8	0	-30	-27	-47	-31	-6	6	-32	-31	6	12	-4	9	-42	-42	-23	-8	-15	-15	-15	-19	42	42	40	67
62	0	0	0	0	0	0	0	0	-1	0	-5	-5	-5	-5	0	0	-5	-5	0	0	-5	0	-15	-10	0	0	-9	-9	-5	-14	0	0	0	-1
63	-4	2	-4	-8	1	2	-4	-5	-4	-4	-6	-6	-6	-6	-4	-4	-6	-6	-8	-4	-4	-4	-6	-6	-4	2	-3	-3	-6	-6	15	9	12	0
64	-2	3	5	12	-2	0	7	-2	7	7	7	7	7	4	-3	6	4	7	7	6	7	7	6	4	0	0	2	-19	2	4	4	3	-3	3
69	0	0	5	0	0	14	0	0	0	5	6	9	0	0	0	12	0	0	5	5	8	5	0	0	0	5	3	3	-4	9	5	12	5	16
70	-2	-2	-2	0	13	0	-2	0	0	0	2	0	2	2	2	2	2	0	-3	-2	0	-2	0	2	0	0	18	18	13	13	0	22	-2	-2
71	2	0	0	2	0	-7	0	0	4	4	3	3	-3	3	-12	-6	1	0	-3	-4	-5	-14	3	3	0	0	2	2	0	-7	-13	-13	-15	-13
73	5	6	-3	12	-8	2	2	-17	2	5	-26	-23	-36	-33	3	5	-47	-15	-17	-14	-11	-8	-2	-4	-14	-1	-12	-32	-34	-37	2	2	-3	2
77	23	-2	-10	3	-10	9	-11	-17	-28	0	-6	-16	-16	-16	8	4	-10	-13	-5	0	-17	4	-18	-18	6	-10	-18	-12	-20	-18	8	-3	13	13
78	5	3	3	29	-6	-5	-6	-4	3	3	-1	-2	-2	-2	3	3	-2	-2	14	13	3	-6	-4	-2	-1	-1	7	5	5	-2	14	5	5	5
79	31	-2	65	46	-11	18	-5	-6	0	60	-6	-6	-6	-6	-6	-5	-6	-6	58	56	7	65	-6	-6	7	-5	-6	23	-6	-6	64	64	58	58
80	0	-5	-7	0	6	0	-3	0	-3	-3	-7	-7	-7	-7	6	3	-7	-7	-3	-3	6	-3	-7	0	-3	0	-1	0	0	0	1	1	2	2
81	0	0	0	0	2	1	0	3	16	62	0	0	0	0	55	55	0	0	7	7	5	4	0	0	-1	-3	-10	-10	0	8	55	55	53	53
84	1	0	-2	0	5	3	1	3	-5	-5	9	5	5	5	-2	-2	5	5	-5	-5	-5	-5	5	5	-2	6	29	29	21	21	-10	-10	-10	-10
86	-6	34	-10	-19	-4	-8	-15	-4	0	-6	-12	-12	-15	-12	28	4	-9	-15	0	6	-1	2	-16	-12	0	0	-5	-10	-12	-13	23	31	84	87
87	1	1	3	-5	3	4	3	-3	-2	2	10	11	0	-3	5	11	4	3	15	15	4	1	-5	-3	-3	-3	-2	-2	-1	2	-30	-22	-43	-43
88	0	0	0	0	0	0	0	0	0	6	0	0	0	0	0	0	3	0	0	0	0	0	0	0	0	0	15	18	15	18	-4	-4	-4	-4
89	3	3	27	0	-4	-5	-4	0	-4	-4	-9	-9	-6	-9	1	-2	-3	-2	-4	0	0	0	-3	-2	0	0	-5	-2	-5	-2	-2	8	-5	-5
90	5	5	-1	5	0	-1	-1	3	3	5	9	19	15	28	3	5	8	3	5	3	-1	3	26	26	5	11	34	33	26	35	11	11	5	5
92	2	4	0	3	0	0	0	0	6	6	0	0	0	0	10	10	0	-4	9	8	8	8	-1	-4	0	0	54	41	9	16	1	-2	-5	-5
93	-2	9	-19	29	-4	-3	-15	-17	8	4	-8	-11	-18	-18	2	4	12	-12	11	13	-1	12	-16	-16	-1	5	-13	-11	-18	-14	24	12	33	23
94	1	0	0	0	-2	0	9	2	-2	-2	-2	-10	-2	-2	24	2	2	0	0	-2	0	36	2	-1	1	0	-12	-12	-2	-12	40	40	47	50
95	15	0	9	9	-10	0	-8	0	0	4	-6	-14	-19	-10	7	9	-15	-17	4	7	0	0	-11	0	0	0	10	13	10	10	13	15	10	10
96	4	3	4	3	0	2	0	0	0	3	7	8	-10	-8	4	4	1	-8	4	4	4	1	3	3	3	0	1	12	1	-3	22	29	8	8
99	-8	0	0	-8	0	-4	0	-8	0	0	13	13	13	13	-4	2	13	13	-4	-4	1	1	13	13	-3	0	13	12	6	13	5	5	-4	-3
100	0	0	2	3	0	3	-4	-4	4	-3	-11	-7	-11	-11	9	9	-11	-9	5	9	0	0	-11	-11	-4	-4	5	5	5	-2	-3	0	0	-6
101	0	0	0	0	0	0	0	0	0	0	-1	-1	-3	-7	0	0	3	6	0	0	0	0	-8	-8	0	0	8	9	1	3	-8	-8	-8	-4
102	-2	1	-87	0	-26	-8	-28	-36	1	3	-127	-132	-171	-45	1	1	-38	-163	3	5	5	1	-120	-122	2	1	-13	-47	-69	-38	5	-110	3	54
103	0	0	0	0	-1	-2	0	-6	-6	-9	-10	-14	-24	-24	21	4	-24	-24	7	7	-6	-6	-23	-24	-1	-6	-1	-1	-3	-7	35	37	19	29
104	0	0	0	9	1	-3	-3	-3	9	4	-25	-12	-23	-25	15	12	-23	-6	0	9	0	0	-25	-25	-3	0	-15	-14	4	-19	20	18	20	18
105	3	0	0	0	-7	-3	5	5	-4	0	-12	-12	-18	-13	-8	-12	-5	-13	0	-4	-4	-4	-4	-12	11	-8	-7	1	-23	-15	-12	-12	-12	-12
106	0	0	6	9	6	0	0	0	7	0	0	9	-13	-5	29	1	-24	9	-3	5	0	0	6	0	0	0	-5	9	-12	9	2	-24	-7	-7
107	13	9	36	23	-5	-5	-5	4	0	0	2	0	-1	4	9	0	0	5	8	18	-1	0	-1	-5	0	0	5	5	5	4	30	34	27	-9
109	0	0	0	0	0	0	0	0	-10	-10	-20	-20	-20	-20	1	4	-20	-19	1	5	0	0	-15	-15	0	0	-1	0	-1	-8	-5	-21	-31	-30
111	13	10	13	13	-42	-41	-42	-27	11	11	9	-30	3	-31	-2	10	-37	-37	11	11	13	-38	-37	-37	-30	-38	7	-24	-24	-24	10	5	5	10
112	2	6	-1	3	9	0	3	-3	14	14	-5	-1	-1	-1	40	30	3	14	8	14	2	2	-1	-1	-1	-1	8	13	4	8	12	12	9	12
114	0	0	0	0	0	0	0	0	0	0	0	0	0	0	3	3	0	0	8	8	0	0	0	0	0	0	1	1	4	4	8	8	8	3
115	1	0	3	-1	0	0	0	-4	-2	-1	0	0	0	0	3	-2	0	0	-2	-2	2	3	-3	0	0	-1	6	6	3	3	35	40	30	40
116	13	10	0	23	7	-7	-5	-1	32	27	10	10	10	0	-2	5	0	3	10	27	-15	-7	0	10	-9	0	-1	4	0	0	-27	-26	-78	-71
117	-6	-6	1	-6	5	4	10	1	-8	-6	-2	4	-36	-36	-4	-37	-1	-18	-5	-2	0	-2	-36	-4	0	0	12	8	8	5	10	-1	8	16
118	-10	0	-18	-10	120	21	-6	138	36	47	-5	-6	30	-40	136	37	86	-6	11	11	122	120	-32	-25	115	31	-27	-6	18	-27	-23	-23	-23	-23
119	5	7	7	7	-3	-3	-3	-3	12	14	7	5	4	2	14	14	2	2	8	12	4	6	2	-5	0	7	2	2	2	2	4	4	4	4
120	2	-7	-7	4	-16	-16	-3	-16	2	2	-12	-30	-12	-21	4	11	-23	-24	2	2	2	-3	-26	-13	2	2	-21	-21	-19	-5	-1	-1	2	5
121	0	-6	1	-18	-5	-17	-8	-18	4	28	-15	-19	-15	-2	4	9	-12	-23	-22	49	-5	2	-3	20	0	12	18	40	13	17	-26	-11	-22	-17
122	4	4	4	4	4	-5	4	4	15	16	0	-2	-6	-17	22	19	-1	-4	12	10	4	1	-5	0	-6	0	-3	-2	-1	-2	12	22	24	22
123	4	2	0	2	0	4	2	0	0	0	-1	6	-1	-1	2	0	6	7	1	0	0	2	4	4	0	0	-3	-1	-1	4	-1	-1	-1	-1
124	-11	-18	-21	-8	0	3	3	3	3	6	-12	-12	-17	-12	3	6	-18	-21	-18	-11	3	-4	-3	-13	3	3	-24	-18	-12	-12	-9	-15	-6	-6
125	-3	-2	1	-2	1	1	1	1	-2	-7	-2	1	1	1	1	2	-12	-2	-7	-6	-2	1	-2	1	-12	-12	1	1	1	1	-10	-4	-25	-22
126	109	116	159	108	-5	-5	-4	-4	0	-12	-2	-12	-12	-12	-4	0	-12	0	6	110	0	0	-2	0	0	-12	-7	-7	-7	-7	119	5	-4	-4
127	10	-3	-2	8	-4	-6	4	-1	8	0	8	8	8	8	17	17	8	8	6	-1	3	3	5	-2	0	-2	8	8	11	8	-2	3	12	-2
128	5	0	0	0	3	-11	-19	19	11	1	-5	-6	-7	-8	-19	-19	-8	-7	18	10	-8	14	-8	-6	-13	-6	-3	-7	-5	-7	9	9	9	-27
129	-1	-1	-1	-1	2	15	7	-1	5	5	-5	-5	-13	-5	5	5	-9	-5	-4	-3	5	-4	-7	-5	2	-4	10	18	18	7	-6	-6	-6	-6
130	0	0	0	0	0	0	0	0	0	0	0	0	-3	4	0	0	-8	-8	0	0	0	0	-3	-3	0	0	7	7	7	7	-4	-4	-4	-4
131	0	0	1	16	-11	0	-19	-19	26	16	-33	-33	-36	-33	31	42	-30	-36	17	16	7	8	-33	-33	0	-11	-24	-28	-30	-30	42	42	47	41
132	10	4	18	4	0	0	0	0	0	0	25	18	18	24	0	0	-1	20	0	4	0	0	4	4	0	0	21	21	24	21	-5	-5	-5	-5
133	4	4	4	4	0	1	-2	-5	9	4	4	4	4	4	22	8	4	5	0	4	0	0	10	9	5	0	9	13	21	6	-4	-2	-4	-4
134	-4	4	2	4	0	0	0	0	-4	4	4	4	1	4	6	6	10	5	7	0	-4	-4	4	0	0	0	14	19	7	19	2	8	-7	-8
135	0	0	0	0	0	0	0	0	0	0	-14	-14	-14	-11	0	0	-14	-14	2	3	3	2	-12	-12	0	0	1	1	3	1	11	11	11	11
136	2	0	0	2	0	0	0	0	2	0	8	9	9	9	2	0	9	9	-2	0	0	0	2	2	0	0	27	20	13	13	20	23	15	0
137	2	0	4	0	0	20	0	-6	6	0	-18	-18	-18	-14	13	19	-14	-18	20	0	13	0	11	-16	0	0	-11	-11	-4	-11	18	16	18	16
138	0	0	0	0	0	0	0	0	0	0	-3	-3	-8	-8	0	0	-8	-3	2	2	0	0	-4	-3	0	0	-3	-3	-12	-17	9	9	-2	-2
139	0	0	4	4	-12	-12	-12	-7	-9	-4	-4	-15	-15	-16	-1	-1	-15	-8	4	3	0	-8	-4	-10	0	-5	-10	-8	0	-2	-2	2	-12	-7
141	7	11	-2	19	7	-2	-3	-2	4	6	19	33	10	19	7	7	-2	5	27	20	7	-1	10	10	-2	6	22	10	8	15	-5	7	7	7
142	0	0	0	1	0	0	0	-2	1	0	-7	-8	-8	-8	1	0	-8	-8	5	0	0	0	-7	-7	0	0	-2	-2	-6	-5	-8	-8	-8	-8
143	0	0	0	0	0	0	0	0	5	4	0	0	0	0	5	1	5	5	4	4	5	5	5	1	0	0	21	18	25	25	0	0	0	0
145	8	7	0	4	-1	-1	-1	-1	-1	-1	4	4	4	0	7	7	4	0	1	0	0	0	0	0	3	3	6	6	8	11	5	-1	-1	-1
146	1	5	12	2	-2	-2	0	-1	1	9	-28	-26	-28	-29	25	11	-23	-26	6	11	3	2	-17	-28	3	0	-10	-16	-14	-15	6	6	6	6
147	0	0	-2	0	-9	-15	-13	-7	-4	-4	-7	-7	-7	-7	-4	-4	-2	5	2	2	-12	-7	0	2	-6	0	3	7	4	3	-17	-16	-21	-18
148	0	6	0	0	-2	8	-2	0	0	0	0	0	0	0	-6	0	0	0	18	-1	0	0	0	0	0	0	-12	-5	-14	-12	22	29	5	-11
149	0	0	0	0	0	2	2	2	2	2	-8	-8	-3	-9	11	9	0	-2	0	0	2	2	0	0	0	0	-4	-4	3	1	11	11	11	11
150	2	0	-1	-1	-2	-8	3	-5	10	12	-1	-1	-3	-3	19	12	-3	-1	-2	-2	-2	2	-1	-1	-1	0	20	19	-1	19	12	9	14	9
151	-16	-11	-87	-12	-8	0	-1	0	-7	-3	-119	-81	-83	-6	9	9	0	-15	-10	-2	0	-8	-127	-128	-3	0	-119	-115	-26	-9	-129	-131	-131	-133
152	11	-2	12	7	-2	-3	-3	-3	-2	9	-1	-5	-6	-6	17	18	-1	-4	17	21	0	15	-3	-7	-2	-2	-1	-1	-1	-6	20	20	11	20
153	-6	84	118	-2	81	45	48	-2	48	-10	-18	-22	-27	-25	57	31	-23	-8	59	-6	-6	-2	-29	-23	-6	-10	37	38	81	37	3	0	-8	-9
154	0	0	5	-4	0	22	27	7	11	8	-3	6	-3	5	14	13	0	5	0	5	7	5	10	5	0	5	-2	1	5	5	18	18	18	17
156	-2	-2	3	-2	-1	2	2	0	2	2	-2	-2	-2	-2	2	2	-2	-2	-2	-2	-1	-2	-2	-2	-3	-2	1	-4	1	1	54	5	2	-1
157	0	3	3	-7	-10	0	5	0	3	6	5	5	0	1	10	0	5	0	3	0	0	8	-3	2	5	2	15	12	8	5	0	10	0	4
158	-5	-2	-1	4	0	5	4	-6	1	-6	-3	-3	-6	-4	-8	4	1	-5	-5	-7	-9	-12	-4	1	0	4	24	0	0	24	-11	-12	-11	-11
160	0	0	0	0	0	0	0	-1	0	0	-5	-5	-5	-5	6	-8	-5	0	-2	0	-8	-12	0	0	-4	0	-3	-3	-3	-1	-9	-5	-9	-5
161	0	0	-2	0	0	-6	-2	0	0	0	0	-6	-10	-6	4	4	-6	-6	0	10	0	4	-6	0	0	0	-4	-4	-3	-3	5	9	10	15
162	0	0	3	3	7	0	0	0	132	76	0	1	-1	-1	7	19	-1	-1	7	3	68	7	0	0	-1	3	18	18	-1	0	126	130	73	131
163	21	24	0	27	-12	-9	-3	-11	-9	-12	8	6	-14	-11	-9	4	-12	-15	12	27	19	-23	6	-12	1	-9	2	32	-2	6	6	10	-12	3
165	3	0	0	3	0	0	0	0	6	3	-28	-12	-37	-37	10	9	-30	-37	3	6	0	0	-12	-12	0	0	-27	-20	-32	-34	13	18	16	14
166	0	0	0	0	37	107	37	1	3	0	-2	32	-5	-5	3	0	-2	3	0	0	0	3	-8	-5	0	0	77	55	54	15	-2	-2	-2	-9
167	0	-1	0	0	112	133	125	39	45	-3	37	75	3	3	3	0	7	0	0	0	0	0	-1	0	0	-3	112	75	112	45	-3	0	-3	-5
168	0	0	0	0	0	0	0	0	0	-2	-1	1	1	-2	0	0	1	1	0	0	-2	0	-3	-1	0	0	4	2	11	-1	-90	-96	-92	-90
170	0	0	0	2	0	0	2	0	0	-3	-41	-9	-65	-67	0	0	16	4	-1	0	0	-1	6	16	0	0	-22	18	21	17	-23	-9	-35	-35
171	0	0	0	0	0	0	0	0	9	6	9	13	3	13	0	0	9	6	0	0	0	0	6	0	5	0	13	13	9	13	-4	-4	-4	-4
172	0	0	0	0	0	-5	0	2	0	0	2	2	-2	-3	3	0	-2	2	0	0	0	0	2	2	2	2	9	4	0	1	0	0	0	0
173	-2	0	0	-2	0	0	0	0	0	0	-8	-8	-8	-8	0	0	-8	-8	0	0	-12	0	-5	-7	0	0	-8	-8	-5	-8	-13	-12	-12	-4
175	36	12	2	19	7	-14	-25	-7	-4	-27	-72	-49	10	-13	-25	-4	-48	-95	4	21	-26	3	-16	-18	3	12	-89	12	-90	-14	-4	-7	-25	-33
176	0	6	19	0	-1	8	-1	0	-3	-3	5	5	1	1	-3	-2	6	-2	-4	-1	-4	-4	0	3	0	0	3	17	6	6	-3	-1	-4	-6
178	0	0	0	1	0	0	0	0	0	0	-9	-9	-9	-9	0	0	-9	-10	0	0	0	0	-10	-10	0	0	2	2	3	2	1	0	1	-6
180	1	1	0	1	-1	-1	-2	0	1	2	-4	-4	-2	-6	1	1	-2	-8	2	2	1	1	-4	-5	0	-2	1	1	4	-2	2	2	2	2
181	0	0	-5	0	-17	-13	-20	-4	5	4	-5	-5	-5	-5	5	6	-5	-5	-8	-5	0	-4	-4	-5	-5	-5	3	3	-1	9	-13	-19	-15	-15
183	0	0	0	0	-5	-5	-5	0	0	0	0	0	-4	-4	-1	0	-4	0	0	0	0	0	0	0	0	0	8	6	10	9	-9	-9	-9	-9
184	0	2	2	0	9	13	5	5	19	19	-10	-11	-11	-8	17	22	11	-6	14	5	1	9	-6	-6	0	5	-3	-5	13	-3	-22	-22	-22	-19
185	2	0	2	2	0	0	-2	0	2	2	-20	-20	-20	-20	2	2	-20	-20	2	2	2	2	-20	-20	-2	0	-11	-11	-12	-14	10	2	2	2
186	-2	0	10	-2	7	23	23	-2	23	3	-4	-1	-4	-4	37	16	-4	-4	22	23	4	2	-2	-2	0	-2	9	9	5	4	25	24	26	8
187	0	-3	-3	-3	6	6	-3	-2	-3	7	-6	1	-3	1	9	-5	4	4	6	-10	14	9	-3	-3	-1	6	2	-1	15	2	9	14	9	-5
190	0	14	0	3	3	-14	0	2	0	-6	4	15	2	-1	-5	0	12	4	-8	16	0	-5	0	1	4	-3	-2	7	4	9	-6	19	-19	-6
191	26	45	34	2	-18	-15	-13	-12	95	95	-7	-12	-12	-12	91	55	-19	-20	95	75	-4	-4	-7	-12	-3	0	-1	-12	-6	-7	6	64	-9	-9
193	4	-10	7	-6	-25	12	7	-3	15	-22	7	10	-12	-22	-16	-16	-35	-26	10	13	7	-12	-22	-22	10	0	-16	16	-15	-16	3	-28	4	-6
194	8	-6	12	2	-15	-21	-12	-2	-9	1	3	-14	17	60	12	15	-6	177	0	-5	18	-2	-10	-5	11	-3	-9	-6	157	89	-21	10	-2	12
195	-3	-3	0	-3	7	15	7	-3	7	-3	6	6	6	-2	-2	-13	6	14	-3	-3	0	0	5	10	7	-3	23	23	22	19	-47	-47	-55	-54
197	-5	3	14	9	-5	-9	-6	1	4	-11	-14	-8	5	-26	-5	166	-13	146	4	-1	11	-6	-8	-9	10	-3	-26	-26	2	126	0	-1	164	158
198	0	0	0	-2	-9	0	-5	0	-1	0	-9	-9	-9	-16	-1	-1	-9	-9	-2	-11	4	4	-9	-9	0	-2	-24	-2	2	-9	-24	-30	-30	-30
199	-13	-13	-37	-9	3	-1	3	-4	-4	-9	-6	-6	-6	-9	12	4	-6	-6	-13	-13	3	-5	-6	0	-6	-6	18	18	18	16	-20	-17	-4	0
201	63	-14	12	60	-132	-141	-138	-126	-132	-129	-55	-3	-141	9	-116	13	-3	-146	-19	-132	20	0	-144	-141	0	20	37	47	-141	4	81	83	78	73
203	0	-1	0	0	-1	0	0	-1	-2	-1	5	5	5	5	-3	-3	5	5	-3	-3	-2	-3	5	5	0	0	8	8	5	5	-3	-3	-3	-3
204	0	0	1	0	0	9	-6	0	-14	-16	-4	0	-10	-10	-17	-10	-4	-1	9	0	0	0	-4	-1	0	0	-1	-1	-7	-9	-5	-8	-8	7
205	13	13	25	10	14	-8	10	-6	6	-4	21	21	17	17	-1	7	7	14	-1	13	-3	-7	2	17	-7	-1	19	21	21	18	7	7	7	7
206	1	3	0	0	0	0	0	0	5	5	-5	-5	-5	-5	0	5	-5	-4	0	0	5	0	-4	0	5	5	-3	-3	-4	-1	8	8	8	8
207	9	10	10	10	0	0	0	0	2	4	23	26	16	12	4	4	9	21	19	14	2	2	8	10	0	0	26	26	23	23	14	15	11	8
208	3	3	0	3	-1	-1	-1	-1	3	-9	-6	-6	-6	-6	3	3	-6	-6	3	1	3	3	-1	0	-1	-1	-6	-1	-6	2	-11	-9	-5	-9
209	2	2	2	2	-7	-8	-3	-4	2	2	19	18	4	17	-9	-9	19	19	2	-3	-3	-8	17	19	-3	-3	12	16	14	17	-9	-9	-9	-9
210	0	0	0	0	1	-1	-2	0	-1	-1	-1	-1	-2	6	-14	0	0	0	1	0	-1	1	0	0	0	1	6	9	7	1	-7	-7	-9	-14
211	24	-3	15	14	0	0	-3	8	1	1	16	20	11	11	1	11	-3	18	0	15	0	15	8	11	0	-1	3	16	27	3	7	10	-14	8
212	-1	0	-1	0	0	-5	0	-1	3	5	-10	-12	-24	-29	5	5	-14	-7	-1	-1	-1	-1	-10	-4	-1	0	-29	-20	-12	-14	-1	-1	5	5
213	10	1	0	0	0	-9	-9	-3	0	-3	-15	-11	-8	-18	0	0	-9	-15	-3	3	0	-3	-9	-3	0	-9	-1	5	-5	-15	9	5	-7	-3
214	-6	0	-30	-6	3	26	10	-5	52	58	-6	-16	14	-54	-30	-6	34	43	0	0	10	0	-5	0	0	37	-46	-44	8	42	0	-6	-6	-6
218	-9	9	9	9	-13	-15	-16	0	9	2	1	1	0	0	9	9	-8	2	-14	-14	-14	8	2	2	2	-9	2	1	0	1	-26	-23	-23	-26
219	0	0	3	0	0	3	0	0	0	0	3	5	5	8	-8	-8	13	13	0	0	0	0	0	0	3	5	10	10	10	37	-8	-8	-8	-8
220	5	-7	-6	0	5	-2	-6	-10	5	-12	-7	-8	-10	-10	-7	-18	-10	-11	-7	-11	-12	-10	-12	-12	0	-7	-6	-5	-11	-5	2	4	18	4
221	0	0	4	4	-27	-60	-63	-63	-24	-63	5	5	-19	-16	0	0	-58	-30	4	7	-60	-63	5	9	-21	4	9	9	-6	-6	-21	-63	-21	-21
223	8	0	0	0	0	0	0	0	8	8	0	-1	-16	-16	8	8	-9	0	8	8	0	8	-12	0	0	5	-3	2	0	-1	8	1	8	8
224	-8	-8	-1	-8	10	10	10	1	13	10	-8	-8	-8	-8	19	16	-8	-8	-8	10	10	1	-8	-8	-8	1	-4	-1	-1	-3	-7	-7	-8	-8
230	3	6	4	6	-2	-2	-2	-2	2	-1	8	8	8	19	2	2	8	8	5	5	1	-2	4	8	2	2	29	22	19	18	198	12	194	194
232	-5	4	-12	-10	-24	-17	-12	-11	-3	-7	-18	-19	-12	2	2	59	50	-9	-14	-17	4	2	-9	-2	29	69	-9	-5	-18	-3	-17	-20	-18	35
233	0	0	1	5	0	-8	0	0	-9	0	15	10	9	10	0	5	3	3	0	5	0	0	3	3	0	0	5	5	5	2	0	0	0	0
235	0	0	0	0	18	43	0	22	3	0	-2	-2	-2	-2	3	3	-1	-2	3	3	3	3	49	52	0	0	45	22	10	6	135	77	77	80
236	4	1	1	1	2	3	3	1	7	3	-3	0	-3	1	8	7	-3	-3	7	7	7	6	-4	-4	0	0	4	8	7	4	4	1	3	-3
237	0	0	0	1	-2	-5	-4	2	7	8	-3	-3	-7	-6	8	14	-7	0	4	4	2	8	-7	-7	1	0	-6	-4	0	-6	-5	0	0	1
238	-5	0	0	-3	-12	-8	-3	0	-3	-1	-6	-6	-2	-1	-3	-3	-6	-6	-14	-16	-6	-14	0	0	0	0	-51	0	-11	-51	-14	-17	-17	-17
240	8	-1	-2	8	-15	-2	-2	-2	-2	6	-10	-16	-39	-39	8	8	-43	-37	-7	-7	-7	-7	-17	-17	0	8	-39	-33	-16	-39	-5	-5	-1	0
241	5	-7	-8	-11	9	14	-2	0	0	-8	0	0	24	11	4	-8	4	7	-8	-15	-6	0	27	9	0	0	27	31	31	29	-23	-28	-23	-13
242	0	0	0	0	3	9	0	0	0	0	3	3	3	0	3	0	-1	12	0	3	3	0	0	-4	0	2	2	4	2	2	1	1	1	7
243	5	-6	-6	-6	-3	-12	-12	1	-3	-10	-44	-26	-18	-26	-3	-8	-15	-28	-10	-2	-12	-8	-19	-25	-9	-3	-44	-46	-15	-39	21	20	2	18
244	3	4	0	-3	-3	4	4	0	4	4	-4	1	3	1	1	1	3	1	4	4	1	1	0	0	0	4	-4	-4	-4	-4	-8	-8	-5	-8
246	14	13	14	0	0	-22	-103	7	12	-114	1	1	1	-8	32	-90	0	-140	-4	-7	-107	-99	0	-126	-22	-10	-7	2	0	-7	40	31	36	51
247	1	-21	-10	-43	-4	13	-4	-4	1	-19	-4	0	-4	0	18	0	-4	-19	-39	8	-4	0	-4	59	-2	0	18	-43	-4	-30	-45	-45	0	1
249	17	22	14	20	-7	-2	-7	-8	2	-3	-22	-26	-32	-32	0	-1	-26	-29	18	18	-10	-10	-29	-32	0	-2	-26	-25	-29	-29	13	-1	-5	-5
252	0	0	-7	0	0	0	0	0	0	3	-17	-17	-17	-14	5	4	-17	-17	0	0	0	0	-16	-16	0	0	-14	-10	-9	-9	18	4	-19	-19
254	0	0	-1	0	0	0	0	-1	-6	-6	1	1	1	1	-6	-6	0	1	-4	-4	-3	-6	0	1	0	-7	1	2	2	2	-6	-4	-6	-6
256	7	7	0	0	0	-6	-2	-2	4	4	4	4	-1	-1	-2	0	-7	3	0	-2	-2	0	0	-1	4	4	-1	4	7	4	12	-2	93	47
257	2	-2	0	-53	-11	9	-11	0	-81	-79	28	-24	-77	-78	-2	-9	-89	103	1	-4	-76	-75	-80	-44	-1	-66	0	-19	78	-70	-65	-54	-81	-76
258	-101	-109	-115	-47	50	40	48	55	55	92	-125	-129	20	20	69	73	-16	-88	-101	-110	-43	55	-68	-119	0	-24	-121	-114	-120	36	-62	-62	0	59
260	0	1	0	0	-7	0	-7	0	-8	-3	0	0	0	0	0	0	-3	0	5	35	2	0	-3	0	0	0	3	3	3	0	39	40	40	40
261	4	-5	-4	13	4	0	4	-5	4	4	-13	-13	-13	-13	2	4	-13	-16	2	4	-13	-13	-13	-13	-6	2	-13	-11	-12	-13	6	6	7	7
262	-13	3	-89	-3	10	19	0	-2	35	-12	-14	-18	-40	-22	4	2	-29	-50	17	-6	-3	-6	-8	-6	-3	-9	-129	-34	-120	-54	-87	-96	-108	-105
264	-5	16	4	-6	4	-6	0	-9	5	6	1	4	-3	-2	3	3	-6	5	13	1	-6	5	-2	-3	3	-2	6	6	0	1	4	29	4	-3
265	0	0	0	0	0	0	0	0	0	4	-6	-6	-11	-6	0	0	-6	-6	0	4	0	0	-12	-11	0	0	-4	-1	-7	-6	39	39	39	39
267	-15	41	-37	-44	104	129	-5	-16	-116	-39	0	7	56	73	73	102	-58	-16	-22	101	-7	-9	45	-6	-9	9	35	76	35	117	-21	-37	-80	-56
268	1	0	-10	0	-11	-10	-11	-12	1	-1	-2	-3	-3	-3	2	0	-3	-2	-10	-2	1	1	-3	-3	0	12	-3	-1	1	15	-13	-13	-13	-2
269	0	0	0	0	0	0	-4	0	2	6	-12	1	-12	2	0	2	-12	2	0	6	0	0	-11	-4	0	-4	-9	-12	-18	-18	23	11	8	8
271	2	4	3	6	0	0	0	0	-13	-14	13	13	6	10	4	6	9	10	2	2	7	0	0	-2	0	0	6	12	-3	13	-15	-15	-27	-27
276	0	4	1	5	0	0	0	1	0	6	0	0	0	0	0	0	0	0	6	2	5	4	-4	0	0	0	0	5	0	0	-12	-15	2	-7
277	6	4	-1	4	-1	0	0	-1	6	6	-5	-5	-8	-14	18	18	-5	-8	6	6	1	6	-3	-5	1	0	8	8	4	4	21	34	7	7
278	5	5	6	3	0	0	-10	-10	0	0	-2	11	-7	-2	5	0	7	-2	6	11	-1	-2	3	-2	5	5	-2	10	9	2	0	0	0	-2
279	19	42	31	49	-1	-1	-1	-2	0	5	-19	-19	-20	-19	28	18	-19	13	28	63	8	13	-6	-6	13	21	-36	-28	-9	-6	-5	9	-3	-3
281	0	12	0	0	0	0	0	0	32	32	-67	-58	-67	-47	32	32	-47	-28	30	30	21	20	-10	-16	0	0	-67	-28	-34	-26	25	25	30	25
282	-25	18	-23	-6	94	0	15	0	18	0	0	-15	0	-6	15	2	0	-25	-25	-6	15	0	-54	-25	15	0	-25	-25	-25	-25	18	-131	-151	18
283	0	0	0	0	-5	-4	-5	0	-4	-4	-4	-4	-1	-1	-5	8	-6	-6	0	5	-4	0	-6	-6	-4	0	3	2	-5	2	-1	-15	171	-6
284	0	0	0	7	-5	-1	-5	0	0	0	6	-3	-7	7	0	0	-3	57	1	23	0	0	-3	-3	-3	0	7	11	10	7	-5	2	-5	-5
287	0	0	0	-5	0	-3	0	0	0	0	0	0	-5	11	0	-5	-5	0	0	0	0	0	0	0	0	0	-10	-16	0	-6	-13	-13	-13	-13
290	0	0	0	0	-2	0	0	0	0	0	-6	-3	-7	-5	0	-2	-1	0	0	-2	0	0	0	0	0	0	8	8	6	2	0	0	3	3
292	0	0	-2	0	0	0	0	0	3	3	0	0	0	-2	8	7	0	0	1	1	7	7	0	0	0	0	211	142	225	-1	210	237	206	12
294	-3	0	0	-4	0	0	10	0	22	10	7	6	6	7	17	10	4	-1	0	0	0	9	-4	-4	0	0	10	10	10	9	10	3	26	10
295	0	0	1	1	0	1	-2	0	6	20	-12	-12	-12	-12	22	22	-13	-12	1	4	1	0	-11	-11	0	0	-11	-11	-2	-11	2	18	18	18
296	0	0	-1	0	-4	-4	-4	-4	0	0	-9	-8	-10	-9	0	0	-9	-4	0	17	-4	0	-8	0	0	0	-8	-9	-9	-9	-8	-4	-8	-8
297	4	4	4	4	-8	-2	-6	-3	10	5	-19	-19	-2	3	12	12	-1	4	-3	4	-2	0	4	4	0	-9	-19	-15	-1	-2	16	18	16	18
298	-18	-19	-13	-11	0	-77	1	-63	-27	-72	-22	-8	-90	-19	1	1	-93	-72	-22	-16	-38	-68	-24	-35	18	-28	0	-3	-3	0	-58	-71	-75	-63
299	0	4	4	0	0	0	4	0	0	0	8	0	0	0	0	4	0	0	4	0	0	0	4	4	0	0	-17	-2	-13	-13	12	8	8	12
300	2	0	0	0	-4	4	0	5	5	0	-4	-4	0	-5	5	5	-4	-2	0	0	-2	0	1	1	0	5	-8	-2	3	-8	10	10	5	3
302	21	2	19	2	-13	-9	4	4	4	-5	16	16	-13	2	-9	-7	-13	20	-12	2	-9	2	-13	-8	4	-6	21	23	12	17	1	1	1	1
303	12	24	24	7	0	0	0	0	-2	-2	24	24	5	12	0	0	5	12	24	12	0	0	12	12	0	0	16	16	10	9	0	0	-5	-3
304	6	6	0	6	2	-2	1	0	5	0	5	6	0	-6	5	2	3	3	2	11	0	4	-6	-3	6	3	8	10	8	-4	-2	-24	5	5
305	3	-1	-50	-4	7	-22	3	-43	1	3	-38	-50	-41	-55	-20	-16	10	-53	-22	4	6	-39	-32	-53	10	-7	-41	-41	-41	-38	-2	-27	1	-4
306	0	0	0	0	0	0	0	0	-6	-6	-2	-6	-6	-2	-1	-2	-6	-6	0	4	0	0	-1	-1	0	0	13	8	13	13	4	1	-18	-6
307	7	5	3	5	-1	-1	-4	-1	7	12	8	8	6	12	1	1	14	14	7	4	0	0	-4	-1	2	5	14	11	13	8	2	-10	-10	-10
308	-11	-8	-11	-11	7	9	7	7	7	-5	-16	-17	7	-13	7	3	-8	-9	-11	-11	-11	-3	-11	-5	7	2	-8	-18	-15	-17	-11	6	13	15
309	0	-1	-1	0	0	0	0	-1	0	0	-29	-32	-29	-38	0	0	-29	-22	0	0	0	0	-30	-30	-1	0	-3	-1	1	17	-6	-6	-7	-1
310	2	2	0	2	0	-4	0	0	0	-4	-4	-4	-7	-5	2	2	-4	-7	2	2	0	0	-4	-4	0	2	4	2	-2	-2	-11	-11	-7	-2
311	-76	-76	-76	-76	8	8	0	8	0	8	-81	-81	-71	-84	8	8	-76	-83	-76	-6	0	0	3	0	8	0	-78	-77	-75	-84	-73	-79	0	0
312	-4	0	-4	0	-4	7	7	-2	7	-2	-62	-54	-64	-27	12	12	-4	-64	7	7	5	7	-54	-54	4	-2	-37	-31	-54	-27	9	12	12	12
313	1	4	0	4	-1	0	0	0	11	7	-7	-7	-7	-7	7	9	-5	-8	6	14	4	4	-8	-14	0	2	10	10	4	1	-3	-3	-3	-3
316	10	11	0	8	-4	-4	-4	-2	-4	-2	35	35	15	13	-4	-2	15	22	-2	-2	-2	-2	22	15	0	0	61	61	61	61	-8	-8	-8	-8
317	-4	8	12	-5	4	-6	-5	-8	7	-10	0	2	13	15	95	87	11	-5	-4	-18	46	-11	7	32	194	24	13	19	209	9	306	296	25	102
319	0	0	0	-6	-1	0	0	-10	4	14	9	9	12	9	-19	-11	12	12	2	0	0	-4	18	18	4	0	21	21	26	20	-20	36	-11	-9
320	4	6	16	10	-6	-38	-17	-21	-32	-18	7	-23	-25	-27	0	4	-29	-29	24	6	-32	0	0	-2	-30	-2	-25	-25	-29	-29	13	66	2	2
321	7	0	7	0	-12	6	9	0	12	21	-1	-1	-1	-1	16	21	-1	0	15	12	12	7	11	5	6	17	14	2	27	14	23	23	7	12
322	-24	35	1	23	-45	35	-81	-51	-68	-5	28	25	-10	-82	4	35	-21	-47	35	6	36	-3	15	37	38	12	-41	-8	44	90	18	26	-65	-24
323	4	4	4	0	-4	-1	-4	-4	4	4	2	2	2	2	4	4	6	6	4	4	4	4	5	-3	-3	4	6	6	8	8	-8	-8	-11	-11
324	6	3	6	6	-3	0	-19	-3	-22	-51	11	11	-55	-55	-12	-37	-54	-55	6	6	-43	-12	-26	2	-10	-22	11	11	-40	-45	5	6	-45	-52
325	3	4	0	1	0	0	0	0	0	0	-4	-4	-4	-4	0	0	-4	-4	0	0	0	0	-1	-5	0	0	-4	-4	-4	-4	-15	-15	-15	-15
327	0	1	0	8	8	4	2	2	4	4	9	6	5	5	4	4	8	0	2	0	4	2	8	6	0	2	6	5	8	0	17	7	2	1
328	0	0	0	0	23	19	19	0	19	0	9	5	9	14	5	19	-3	8	0	0	0	0	15	10	19	0	14	17	14	17	-6	0	0	-3
329	26	-4	24	10	10	8	-4	-4	6	-8	-13	-11	-11	-18	26	26	-11	-11	18	30	6	22	-11	-11	-5	-11	13	2	-1	-27	38	10	13	8
330	-8	-10	0	-6	-10	0	0	-10	6	0	-10	-12	-8	-5	6	0	-5	-10	1	0	1	0	-10	-10	0	0	10	10	8	8	-4	3	3	3
331	0	0	0	-2	0	0	0	-2	0	0	-8	-3	-3	-3	0	0	3	-2	0	0	0	0	0	-2	0	0	-3	-3	-3	-3	0	0	0	0
332	-4	-7	2	2	20	2	-2	16	29	-3	-21	-8	-13	-2	18	-3	-11	41	0	-13	0	4	-17	-13	8	19	44	13	25	-6	27	-2	78	36
333	-21	-21	-6	0	-3	-26	-4	3	2	13	-25	-25	-25	-21	5	10	-25	-6	-14	-17	3	4	-21	-6	3	-4	-26	-21	-20	-2	-6	3	-4	0
334	4	0	4	4	-7	0	1	-1	4	0	1	1	1	-2	4	11	1	0	3	4	0	-1	1	1	0	0	1	1	4	4	2	2	2	2
336	5	16	16	1	-4	0	11	3	7	-4	1	1	1	1	11	7	1	-4	11	19	0	7	-4	-8	-4	-8	4	8	1	4	3	3	-5	-5
337	3	6	6	0	0	0	-5	0	9	7	8	8	8	-3	1	7	6	8	6	3	0	1	-3	-3	6	0	35	32	29	35	-24	-30	-33	-36
339	-15	58	-16	-15	-4	6	28	1	-61	12	9	-22	-55	0	-1	-9	-44	-72	-21	-14	-14	9	-86	-85	-26	-3	10	-8	-64	-83	5	-53	-22	-37
340	5	15	35	11	-12	-19	-26	-15	147	0	69	-6	81	151	155	161	-6	7	8	6	-7	-3	113	-6	1	6	197	205	183	204	166	176	198	171
341	0	0	0	0	0	-6	0	0	10	0	-7	-7	-7	-27	1	-6	-7	-23	0	0	-6	-6	-7	-7	0	0	-16	-16	-16	-17	7	7	3	0
343	0	0	0	0	0	-3	0	0	3	1	1	1	4	-1	4	3	4	4	0	-1	3	3	4	1	0	0	-2	4	6	7	-34	-33	-25	-25
344	-6	57	1	3	3	-9	0	-9	0	35	0	-9	-9	-9	0	2	-9	-9	35	0	0	0	-9	-6	0	0	27	27	89	-1	-12	0	-16	-16
345	-26	-26	-26	-26	5	4	4	4	7	5	-31	-31	-31	-28	10	10	-30	-26	-7	-3	1	5	-10	-26	-3	-2	-21	-25	-28	-28	6	10	6	6
347	6	48	-3	10	-12	-10	-15	-19	-18	3	18	3	-17	18	3	6	-3	-29	14	17	-49	-49	6	2	0	12	5	12	-12	-39	9	-7	-7	3
348	0	0	0	0	0	0	0	0	0	0	-8	-7	-7	-8	7	7	0	-7	0	0	0	0	0	-5	0	0	5	3	6	-5	-19	-16	0	-25
350	16	-4	21	7	10	-10	16	16	6	-14	6	5	1	-2	16	-11	6	-8	12	21	-14	16	-4	-3	-4	-11	24	16	12	2	16	16	-4	-18
351	-25	33	42	-10	94	94	155	-8	196	-8	-80	-79	-80	-82	-10	-10	-57	-56	47	33	47	-8	-63	-76	-8	-8	-78	-78	-46	4	47	196	-10	47
353	-3	-1	-7	-8	-1	77	1	15	-10	-10	-12	-15	-10	-10	14	14	-10	-10	7	11	20	-1	-10	-1	-1	-1	-13	-10	-10	-1	-1	14	-1	0
355	-7	2	-3	2	-7	-7	-7	7	7	11	-9	-13	-13	-9	-2	-7	-2	-9	-7	2	-8	2	-23	-14	-5	-2	-23	-23	-7	-9	30	30	21	21
356	0	-4	0	0	0	-5	-2	0	0	-4	-5	-5	-5	-5	0	0	4	-5	0	0	0	-2	-5	-5	0	0	-3	-4	4	4	-2	-5	-6	-6
357	1	1	-2	0	1	1	-1	-2	6	6	-15	-15	-7	1	11	11	-3	1	-1	-2	6	-2	1	1	1	1	-9	-15	-12	-12	5	11	5	2
358	29	-5	-9	11	-61	-3	-64	-1	4	4	32	4	-30	36	4	27	36	49	-5	34	29	4	20	-25	-17	4	63	-12	63	-22	-71	-78	-75	-74
359	0	1	4	0	0	0	0	-16	-8	-22	6	6	6	0	5	-10	6	6	-3	-2	-15	-13	0	0	0	-13	25	6	6	0	-96	-95	-85	-89
360	0	0	0	0	0	0	0	0	0	0	-7	-7	-7	6	3	3	-7	4	0	0	0	3	-7	-7	0	0	0	0	-8	6	-1	3	-2	-2
361	-4	0	-4	3	-2	17	2	-4	13	5	13	-2	-2	4	13	0	-1	3	11	13	10	-6	20	13	10	4	7	8	2	17	87	89	-2	12
362	5	12	-11	-11	-15	1	10	-1	9	16	-9	-9	-9	-4	16	17	-9	-5	7	-2	-1	-9	-9	-9	-8	3	-5	5	-32	-5	2	2	2	2
363	0	0	0	5	0	0	2	0	110	113	9	7	9	9	110	113	4	3	37	3	37	32	8	38	9	44	19	16	16	38	86	110	110	110
364	-4	-10	23	0	8	16	35	-4	16	6	10	21	-12	-24	10	21	-9	-17	-3	15	8	16	-15	-4	-4	0	1	15	13	21	-6	-6	-6	-6
366	0	0	17	-1	0	17	37	0	25	0	-3	-3	0	1	73	65	1	0	67	0	0	0	18	18	9	0	25	-3	28	20	32	66	66	99
367	0	0	0	0	-1	-2	-1	0	-2	2	-4	-7	-7	0	-2	-2	-7	-7	-2	-2	-2	-2	-7	-9	0	0	3	2	0	0	-2	-2	-2	-2
368	-1	7	-1	-1	6	-1	7	-1	11	7	-10	-12	-16	-16	8	8	3	-15	-5	-9	-9	-8	-1	-8	5	7	-12	-12	-5	-12	-8	-8	-15	-18
369	-9	15	31	-5	1	12	-9	20	3	21	12	-7	3	-4	20	21	-7	-27	-9	5	13	-4	23	31	-4	3	-26	-26	-12	17	23	23	23	23
370	2	2	3	2	-2	-2	-2	-1	-2	-2	9	5	0	12	-2	-2	-1	-2	2	-2	-2	-2	2	2	2	-1	8	22	17	24	2	2	2	2
371	2	0	0	0	-1	-1	-1	-1	0	2	-1	-1	-1	-1	12	12	-1	-1	2	2	2	2	-1	-1	2	0	-1	-1	3	3	48	48	48	48
372	-6	-9	0	0	2	19	0	0	4	-26	0	0	75	107	11	12	76	-6	4	0	1	7	36	35	21	0	35	31	-2	24	3	30	108	33
373	4	4	0	-2	-4	0	-1	-1	1	-9	0	0	0	0	4	1	-3	1	3	17	-1	-2	0	4	0	-2	0	1	15	0	3	3	-5	-5
374	0	93	-10	9	-10	-4	0	9	0	-6	12	3	0	9	10	9	-4	-17	-17	-16	-6	-3	9	6	0	0	3	-5	-27	5	-29	-6	-26	-29
375	0	-3	-3	0	-2	0	0	-3	-3	1	-4	-4	-4	-4	19	12	-4	-4	0	2	1	4	-4	-4	1	1	0	1	1	1	-3	1	14	1
376	-3	1	-3	1	1	1	1	-3	-3	-3	1	1	1	1	-7	-8	1	-3	-3	-3	-3	-3	-3	-3	0	-3	3	3	1	1	-10	-9	-9	-9
377	0	0	-2	0	-20	-36	-31	-2	-20	0	0	0	0	0	-2	0	0	0	0	0	0	0	0	0	0	0	3	3	0	3	-2	-17	-2	0
378	0	-10	0	-8	0	9	8	8	9	0	-26	-24	-33	-29	28	4	-17	-24	0	9	0	-1	-22	-31	-4	0	10	-5	-20	-22	-8	0	-8	-25
380	2	7	12	20	0	0	-3	0	1	7	0	5	13	0	56	53	0	0	28	78	0	0	0	0	16	25	17	18	0	16	22	6	66	18
381	0	0	2	0	0	2	0	0	2	0	-3	-3	-8	-3	2	2	-3	-3	2	2	2	2	-3	-3	0	0	-2	-3	-2	-1	-1	-1	-1	-1
382	15	15	11	15	-26	-27	-22	-20	-18	2	4	4	1	2	11	14	4	8	14	14	-1	-1	4	8	2	4	8	11	4	8	-8	-8	-8	-8
383	0	12	84	4	-2	3	-15	0	-7	-5	9	110	91	22	-16	-49	61	1	22	12	-9	-9	3	4	8	3	12	81	11	11	97	119	95	61
386	5	4	0	9	5	0	0	4	4	0	-1	4	-1	-1	6	4	-1	-1	4	4	0	0	4	-1	4	0	-1	-1	-1	-1	13	16	4	4
387	0	0	-2	0	-5	-1	-5	0	-5	-3	-7	-7	-9	-8	-3	-3	-8	-7	2	2	0	0	1	3	1	0	0	0	-7	-5	-3	-3	-3	-3
388	12	0	-2	7	0	-5	0	-8	6	6	-13	-11	-13	-13	9	9	-7	-10	12	6	1	6	-11	-11	-4	-3	-9	-9	-7	-3	19	19	14	17
389	5	0	-1	5	0	0	0	-1	4	4	0	1	0	0	4	5	6	-1	5	5	4	4	5	6	0	5	17	17	0	3	11	11	11	11
390	4	2	-1	4	0	-6	-1	-7	1	3	0	0	-3	-6	-6	-3	0	0	-6	-6	-6	-6	0	0	-1	-3	4	-1	4	-4	-10	-10	-10	-10
391	27	7	12	6	18	4	3	-2	-4	-2	14	17	20	19	-4	-3	29	20	-1	18	-4	-3	12	8	-2	6	9	16	34	9	13	-4	-1	-1
394	-1	-1	-1	-1	4	-16	5	1	-1	-1	-1	-1	-3	-4	-1	-1	-4	-12	-1	-11	-24	-12	-1	-1	5	1	-9	2	-5	-4	-15	-15	-15	-15
395	0	2	0	0	-4	-4	-6	-4	2	2	-5	-3	-3	-2	20	20	-2	-4	2	4	0	0	-4	-1	-4	-2	-4	-7	-8	-6	20	9	20	23
397	9	0	8	0	123	0	0	0	0	22	0	0	0	16	32	0	8	5	9	14	0	0	4	0	5	0	0	13	8	13	14	0	0	0
398	45	7	7	15	0	10	9	-8	43	48	13	41	50	10	-8	0	50	65	0	53	8	50	49	74	52	50	23	53	77	50	-20	-25	-9	-20
401	3	-5	0	1	-4	0	-3	0	3	3	-6	-6	-6	7	9	3	2	-6	-6	3	0	-3	-5	-5	3	3	2	32	-5	6	128	135	127	128
402	27	8	5	7	-7	-7	-2	-6	4	27	0	0	-7	-7	35	29	-7	-6	0	11	0	-7	4	6	-4	4	-7	-7	-7	-7	24	1	74	56
403	-32	-6	1	-12	0	-6	-5	-1	-4	2	-6	-7	-6	-53	-4	-4	-7	-13	0	-10	-4	2	-6	-5	0	0	1	4	-3	-36	-7	-10	-7	-7
404	0	0	3	3	-16	-16	-15	-35	22	18	-11	-11	0	-3	17	18	-11	-10	14	14	17	11	0	-10	17	3	-4	0	0	0	17	15	31	32
406	0	0	0	0	0	5	5	-15	5	-5	0	0	0	0	4	-5	0	0	5	-5	0	-11	0	0	0	0	-15	4	-6	4	-5	-7	-5	-5
407	8	12	40	12	-7	1	-8	-9	-4	-30	0	0	-15	73	2	6	-17	73	5	13	-2	5	-17	-17	-7	13	-25	-48	-3	-47	4	8	-7	-18
409	1	-2	0	-5	20	11	-2	-2	3	3	-7	-8	-5	-7	76	8	4	6	-2	-2	-2	-2	-15	-15	-3	-3	-7	-7	-7	-5	-6	-6	3	11
410	0	0	-2	0	-12	-8	-16	-4	5	5	-8	-8	-8	-8	5	5	-8	-7	9	9	5	1	-8	-8	-4	-4	-3	-2	-2	-2	-9	-9	-9	-9
411	0	0	0	0	0	0	0	0	0	0	-5	-8	-5	-5	0	0	-5	-4	0	0	0	0	-8	-8	0	0	-4	3	-3	6	0	0	-2	-2
412	3	0	10	-4	-44	-4	0	-30	0	-4	1	8	-33	4	0	10	-30	-4	3	3	0	0	3	-4	-4	3	4	-29	-41	-5	10	14	14	10
413	3	3	1	3	0	0	0	0	0	0	3	3	3	3	2	0	3	3	3	0	1	0	0	0	0	0	15	17	15	13	-1	-2	-1	-9
414	-5	-8	-18	-9	0	-3	-5	5	7	8	-13	-13	-13	-11	18	18	-13	-13	5	18	16	16	-11	-11	5	5	-2	7	-2	-2	-2	-13	10	0
416	0	0	0	0	0	0	0	0	0	0	0	0	0	0	0	0	0	0	0	0	0	0	0	0	0	0	0	0	0	0	1	1	0	0
418	5	0	-3	0	3	0	-3	-3	1	4	-5	9	-4	12	0	-3	-22	8	2	-3	1	0	8	5	3	0	-22	13	-22	7	0	-3	0	0
419	-6	-2	0	-6	-6	-5	-9	-5	-6	-6	-8	-7	-10	-16	5	-6	0	-2	-2	0	-2	-6	-10	-8	3	3	-8	-1	4	-5	22	26	28	31
420	0	0	0	0	0	0	0	0	0	0	-1	0	1	1	0	0	5	-3	3	4	0	0	-5	-5	0	0	1	1	0	1	5	5	0	0
421	0	1	0	0	0	5	5	3	12	8	-3	-3	-3	0	12	8	0	0	5	3	5	5	0	0	5	8	6	6	9	9	8	5	1	3
422	0	-6	-2	-3	-8	0	-8	-3	0	0	-8	-8	-8	-8	0	-3	-8	-8	-5	0	-6	-3	0	-3	-1	0	-6	-11	-16	-8	-3	20	0	0
423	6	6	2	6	-5	-7	-10	-1	22	22	6	6	1	6	15	15	-5	-3	10	13	5	4	6	6	5	8	9	9	6	6	25	24	25	25
424	-16	13	-17	-3	16	-22	26	-8	-10	-8	22	22	22	-8	-13	16	2	2	-30	-7	-8	-10	-7	-26	14	12	-7	-14	-5	-12	-11	-15	-10	-6
425	-22	4	0	0	0	-30	0	5	-64	0	-9	-12	3	-4	-18	-2	10	10	-30	0	0	0	0	0	0	0	-37	-35	-92	-100	-27	-91	-25	-18
426	-1	9	-1	3	-5	-17	5	9	9	9	-14	-15	-27	-7	3	10	-23	-23	5	9	9	8	-22	-24	0	8	-6	14	-16	-7	15	21	22	18
427	-1	-1	3	0	-11	-1	-3	-3	-1	-10	-7	-7	-7	-7	-10	-1	-7	3	-3	-1	-10	-1	-11	-10	0	0	-3	-7	-7	-12	-7	-10	-10	-10
428	0	10	18	0	13	157	53	38	0	-4	-14	-4	-15	-15	19	24	-7	0	0	0	0	0	-7	17	0	0	4	1	6	-15	37	28	27	22
429	0	12	16	0	13	157	75	38	0	-4	-7	-2	-15	-15	19	24	-7	10	0	0	0	0	-7	17	0	0	4	3	6	-15	37	32	28	22
430	-2	-8	-4	-5	15	0	0	-2	-8	-10	-19	-19	-19	-19	2	-1	-10	-19	-10	-2	-8	-2	-18	-14	0	-2	-12	-3	1	0	-6	-8	-16	-16
431	6	5	2	8	1	-20	-22	-20	-11	-11	12	0	-2	0	-11	-4	-4	3	5	5	-5	5	-9	-9	-4	-11	0	0	11	0	-26	-26	-29	-22
433	0	-3	14	11	8	5	0	5	8	23	10	-4	2	10	14	8	6	-7	14	11	5	5	3	-4	5	0	13	13	14	24	3	11	11	10
434	1	1	0	10	0	0	0	0	29	48	-2	-2	-2	-4	41	45	0	2	14	20	6	6	0	0	0	0	66	83	80	79	39	33	36	33
436	0	0	4	0	0	0	0	0	0	0	-7	1	-7	-10	0	0	-5	-5	4	4	0	0	-6	-6	0	0	-5	3	-5	0	4	4	4	4
437	0	0	0	0	-2	0	-2	-1	3	4	0	4	0	4	5	3	0	4	5	5	5	3	0	0	0	0	9	13	9	13	-4	5	-6	-5
439	0	-3	-3	-1	-4	0	32	0	-11	-15	-9	-15	25	41	38	42	6	-15	-4	-7	-6	-14	0	-3	-10	0	6	16	-1	8	-4	-4	-4	11
440	0	0	0	3	-2	-2	-2	-2	-2	-2	7	6	-1	14	0	3	0	0	3	5	3	3	-2	-2	4	3	17	17	14	16	3	3	8	8
441	-1	3	10	-2	-5	14	7	-24	-1	-2	8	8	1	7	-5	7	-2	15	7	13	-2	-2	16	7	-2	-2	-5	3	5	4	34	46	17	27
442	3	-5	-8	0	14	1	-5	-4	12	14	-8	-8	-7	-8	19	40	6	-2	0	7	0	-1	-8	-6	8	-14	0	23	13	26	43	-4	5	3
443	0	3	3	3	0	0	0	-3	0	0	0	0	3	-4	0	2	3	0	3	2	0	0	0	0	0	0	8	4	3	4	-3	-12	-3	-9
444	0	10	15	7	-7	-5	-7	-7	0	0	-4	-4	-8	-12	0	7	3	3	10	10	0	3	-9	-8	-7	0	-8	-8	-8	-8	7	3	7	3
445	0	-8	0	4	0	0	9	-12	-6	9	0	4	1	-7	-3	48	13	-8	9	0	-8	0	-8	1	0	-8	1	-2	1	-7	4	4	4	4
446	1	3	1	3	0	0	-3	0	5	9	1	1	1	1	3	3	-2	1	3	3	0	0	0	1	0	0	7	16	12	7	27	27	32	27
447	0	0	0	-2	-2	-7	10	-4	0	7	-3	17	-3	-3	15	-4	10	-3	-2	-4	0	2	4	-3	0	-2	17	17	-2	7	0	0	-3	0
448	0	0	0	0	3	3	3	0	4	5	-3	-3	-16	-16	17	24	-6	-9	3	17	0	1	-9	-9	0	0	0	0	-3	-6	15	-11	0	-9
449	6	6	0	6	0	0	0	0	0	0	9	7	-8	-7	0	1	-11	-10	6	8	0	0	-12	-12	0	0	-2	-4	-4	-4	0	3	0	0
450	0	0	-2	0	0	32	7	0	0	0	-2	-2	0	-2	43	12	0	0	0	15	5	0	0	0	0	0	-11	2	3	2	11	6	6	-2
451	0	19	1	20	-3	-3	-3	-3	-6	-3	-3	-3	-12	10	12	-6	-11	1	19	-3	15	0	-3	-2	-6	-3	-9	-3	15	1	-3	17	-3	17
452	2	-4	2	-19	-5	0	-5	6	-12	2	5	10	-3	5	12	2	5	-10	6	6	18	12	-5	0	2	6	-10	-7	-13	4	13	36	25	18
454	0	12	0	12	0	0	10	0	-2	0	6	3	3	3	-2	12	9	-3	1	0	0	-2	16	13	0	0	13	13	13	11	20	10	20	20
455	0	3	3	3	-1	0	-10	3	-8	-1	-6	-7	-16	-5	11	4	-2	-6	3	3	-8	-8	3	3	-1	-1	2	11	11	-8	9	9	4	-2
456	0	0	0	0	-4	-4	0	0	0	0	-12	-13	-12	-12	-4	0	-12	-11	0	-4	0	-1	-10	-10	0	-4	-10	-7	-12	-12	2	-4	4	-10
457	0	-6	-3	0	-9	-6	-9	-6	5	0	-7	-7	-7	-7	0	3	-7	-7	5	5	5	5	-7	-7	5	0	-7	-7	-7	-7	9	9	9	9
458	0	0	0	0	0	0	0	0	7	7	8	8	8	9	1	3	9	8	0	0	0	0	7	8	0	0	15	15	10	15	-8	-9	-9	-5
460	10	2	0	1	0	0	0	0	0	2	2	2	-1	-1	10	10	-6	-5	10	10	0	0	5	5	0	0	6	5	5	5	10	1	0	10
461	0	0	-1	0	-1	1	1	-1	7	3	23	16	24	21	2	2	25	24	17	11	25	26	24	17	4	0	25	25	25	2	-1	0	8	9
462	0	0	7	7	0	0	-24	0	0	0	-1	-1	1	3	0	-24	11	7	4	0	0	0	3	-1	7	1	8	7	16	16	7	7	11	9
463	0	0	0	0	0	0	0	0	0	0	-10	-11	-11	-11	1	1	-7	1	1	0	0	0	-10	-10	0	0	-5	1	0	-4	-7	-7	-7	-8
464	0	0	0	0	0	0	-6	0	0	2	0	0	2	2	-6	0	0	0	-6	-2	-6	-6	2	2	0	0	2	2	2	2	-5	-8	-5	-7
465	-10	0	1	-11	-4	-3	0	0	22	-4	-5	-5	-3	4	7	1	-2	-5	16	-6	-4	-5	-2	-11	-4	-4	-2	-5	-15	-8	-7	0	-11	-10
469	87	23	76	45	3	0	0	0	18	8	18	0	0	0	129	8	28	0	61	8	1	24	3	24	10	0	64	0	82	8	48	52	46	46
470	3	0	4	21	0	15	3	0	24	0	3	9	12	6	61	6	-6	-4	3	-6	3	0	12	21	0	0	21	20	6	5	-9	-6	0	-6
471	-8	-17	0	-10	-17	-17	-17	-26	-3	6	-19	-26	-26	8	-3	6	0	-33	-17	-26	-17	13	-22	14	4	34	12	52	14	-12	3	-3	-3	-2
472	-6	-6	25	6	6	23	31	0	8	-3	-8	-3	-12	-11	36	64	-15	-21	-3	0	0	-3	-38	-11	-7	-3	-8	3	-8	2	-6	19	6	20
474	0	-9	-9	-9	-10	0	-9	-7	3	-9	-9	-9	-9	-9	3	2	-1	-9	0	9	-9	0	-9	-9	0	0	-2	-1	-4	-4	0	0	-9	1
475	0	0	2	0	0	4	0	0	9	3	-7	-7	-7	-7	9	0	-6	-4	6	9	0	0	-8	-8	0	-6	1	1	-7	-2	77	98	6	52
476	27	60	27	31	-16	-20	-21	-15	-6	-5	-15	-15	-19	-15	-13	-10	-14	-19	31	83	-10	-10	-15	-15	23	24	36	34	24	1	19	52	17	17
477	0	0	0	0	0	0	0	1	-3	0	-8	-8	-20	-23	9	0	-20	-14	3	0	3	0	-8	-11	0	0	-4	-8	-11	-25	9	14	7	13
480	-1	-3	11	0	11	21	19	-1	19	6	25	25	22	17	-3	-4	11	22	-1	11	8	0	25	25	2	-3	19	8	19	8	8	8	8	8
481	24	24	9	30	0	0	-3	0	0	0	9	9	-5	1	0	0	0	9	21	9	0	0	4	9	-6	0	0	60	-5	0	24	24	9	24
483	-27	-7	8	-26	20	18	8	8	21	-28	21	-7	19	-10	27	-16	5	14	-3	-7	35	32	34	-6	-1	7	-9	1	-20	10	3	8	28	30
486	-18	2	-1	0	15	4	15	-29	-62	-46	-3	-17	-80	-29	-47	-45	-10	-64	-10	6	-34	-24	-69	-17	-21	-9	-14	-27	51	-92	-6	-11	-42	-36
507	0	0	1	1	-9	0	0	0	2	2	-1	-1	0	0	1	1	0	-9	0	-3	-8	-9	0	0	-1	0	15	9	5	12	-7	-7	-3	-8
515	44	67	-26	78	-35	-26	-64	-35	-26	-53	0	0	-63	-62	-32	-40	-48	-58	-26	44	8	-28	-53	-53	-44	8	5	16	-50	-62	-38	-47	-53	-53
516	18	-29	12	-13	-27	-1	-9	86	-32	-13	48	-29	63	9	-10	-19	9	-5	68	0	-19	-43	-51	35	81	38	40	-31	105	32	24	31	-40	41
526	0	0	0	0	-2	-2	-2	-2	0	0	-5	-2	-5	-4	0	0	-5	-5	0	0	0	-1	-2	-5	0	0	5	5	5	5	-5	-5	-5	-5
533	-2	-2	-2	4	0	8	9	-2	-2	-2	5	5	3	4	1	9	-3	-2	-2	-2	-2	-2	2	8	0	8	7	9	-2	10	-2	-2	-2	-2
538	-9	11	-35	6	-32	-22	-60	-4	13	30	-2	1	6	2	3	9	-15	55	8	-9	-31	-14	-8	-7	-14	20	-17	-5	90	-15	6	0	-13	23
546	0	2	-9	3	-4	-8	-15	0	0	-12	0	0	-8	0	3	0	0	9	-3	6	3	3	-8	-15	-8	3	-8	-8	0	-8	-15	-11	-15	-15
549	15	0	7	0	0	0	0	0	5	15	15	15	5	5	5	15	5	18	15	0	0	5	5	5	5	5	0	8	15	11	24	18	15	24
558	3	1	3	1	-1	-7	-9	-1	3	3	-4	-2	-9	-9	7	-1	-3	3	3	7	-7	7	-6	-13	0	-10	-8	-4	6	-9	15	3	3	4
563	0	-2	-3	-4	4	-2	4	-4	9	8	-8	-8	-8	-8	9	8	-6	-4	4	4	4	4	-6	-6	4	-2	1	1	13	3	17	18	17	17
576	2	2	1	1	2	2	-8	-1	2	2	3	3	3	3	8	11	3	3	2	8	2	8	6	3	-5	-1	3	7	-1	4	11	11	11	11
587	7	10	7	7	-3	0	3	3	42	22	13	30	3	17	78	43	17	0	3	3	0	3	5	9	3	3	20	29	14	14	40	19	18	18
594	-7	1	-2	-2	-9	-9	-9	-12	6	-2	-8	-13	-10	-10	1	6	-13	-8	-1	-1	-2	1	-10	-3	-2	-2	-7	-2	-10	-10	-1	-1	9	1
596	42	50	-51	71	-138	35	-81	-137	-135	-142	-15	-4	-134	-46	-61	-128	-126	-138	-96	39	-140	-144	-127	-139	-131	-136	65	104	-131	-125	96	-38	90	51
598	4	2	2	4	4	-6	-9	0	-11	-9	-4	-3	-15	-2	5	-6	-1	-14	-6	1	-3	-9	-9	-8	-1	-3	1	-1	-12	-7	2	2	-3	-12
604	17	1	-12	3	-7	-15	-12	-18	0	1	17	0	-10	-4	22	17	0	0	22	-3	-6	17	-12	-12	0	3	0	5	0	5	-22	-22	-5	-12
605	146	148	120	176	-11	-11	-15	-11	-4	-4	99	104	-7	-7	-6	-5	-4	-5	142	131	-11	-6	-7	-7	-6	-4	50	157	10	-5	123	26	-3	-3
618	7	6	-2	3	29	-16	21	-13	-52	8	-9	-5	-40	-28	-25	-10	20	-3	0	1	-7	-6	2	-31	-29	-25	24	-18	-27	19	-10	4	14	-41
623	2	-1	-1	2	-1	2	-1	-1	2	2	3	3	3	6	2	2	6	-2	0	0	-3	-3	-8	-7	2	2	3	3	3	3	11	-3	34	13
627	14	0	17	0	0	0	-10	-6	0	122	-9	0	-10	-10	104	119	-10	-6	5	54	-8	-3	-9	-12	-12	-6	-10	-6	-10	-6	120	17	130	14
629	1	0	2	1	1	1	0	1	12	12	1	23	-2	19	12	12	-2	-2	1	1	8	1	-4	-2	0	0	54	49	-5	-3	71	71	66	67
640	-2	-3	-8	-8	-5	5	1	2	-3	-3	-7	7	7	0	-6	8	11	-5	-3	-3	5	-3	0	7	7	-3	5	0	13	5	28	-8	23	26
642	0	0	0	0	-13	0	-4	-7	-10	0	-6	-7	-7	-7	-10	0	-5	-5	0	0	0	0	-10	-12	0	0	-1	0	1	1	-10	2	-13	-14
643	0	1	1	0	0	0	0	0	15	12	-11	-11	-3	-7	23	19	5	-3	7	12	7	7	-7	-7	0	0	2	10	-2	3	18	12	15	22
645	2	0	2	0	0	2	2	2	2	2	-5	-5	-4	-2	1	2	-5	-5	2	2	2	2	-5	-5	0	0	11	11	15	11	-8	-8	-8	-8
646	0	0	9	9	0	2	0	0	0	0	2	9	2	-47	0	-2	9	-10	-2	0	-2	0	-33	0	0	0	13	-1	-3	-10	-12	-2	-12	-12
647	1	0	-4	6	-11	-13	-11	-8	1	1	-2	0	-2	0	1	1	0	3	4	0	3	-5	-2	-2	0	6	-16	-2	-2	-2	-1	-5	-2	-1
648	0	0	0	0	0	0	0	0	1	1	0	0	0	0	6	1	0	0	6	6	1	6	0	0	0	0	1	1	1	1	1	1	0	0
649	-3	-3	1	1	-6	7	8	7	6	41	2	-1	2	7	41	-3	6	-7	-6	-2	15	-5	1	1	-3	-5	8	8	14	16	-3	48	-5	-5
652	0	0	0	0	0	0	0	0	0	0	-9	-6	-9	-6	0	1	-6	-5	7	7	1	0	-9	-7	0	0	-3	-3	-3	-3	6	5	3	3
653	1	3	7	1	2	3	0	-5	-5	-5	0	4	1	2	-3	-4	8	3	-5	3	-5	-5	0	3	0	-5	15	14	10	6	3	3	3	3
654	16	1	16	2	-6	0	-6	-6	0	0	4	4	4	4	0	8	4	3	16	16	-1	0	0	0	0	0	4	6	0	4	15	18	-10	5
655	0	0	0	0	1	0	0	0	9	11	-3	-3	-3	-3	0	0	-3	-3	0	1	-6	0	0	-1	0	0	-10	-8	1	-6	-12	-15	-16	-12
657	-10	0	-10	-10	0	-11	0	26	36	26	-11	-11	-15	-11	67	82	-11	-11	0	0	26	7	-11	-11	0	13	22	22	20	92	18	18	67	73
658	-11	-9	9	5	0	0	0	-9	-8	-8	-9	-11	-9	-10	-18	-2	-10	-11	-10	-1	-1	-11	-10	-11	0	-11	4	2	-1	-8	-10	-20	-8	-3
659	3	3	0	0	-9	-9	-9	-8	0	0	-13	-13	-13	-13	0	0	-16	-23	0	3	0	0	-9	-6	0	0	-6	-7	-6	-7	0	0	0	0
661	14	16	19	0	0	-49	-43	-62	32	29	2	1	0	-5	17	22	-42	-62	8	-6	-57	0	0	0	2	-6	24	22	16	3	-58	-5	-65	-68
663	-2	-2	1	-2	-2	1	1	1	-4	1	-3	-3	-3	0	-2	-1	1	1	-4	-4	-4	-4	1	1	0	-2	10	10	10	5	-9	-9	-9	-9
664	0	0	0	0	0	0	0	0	0	0	4	4	4	4	2	2	3	0	2	0	0	0	0	0	0	0	-4	1	-4	4	-2	0	-1	-8
667	0	0	0	0	-6	0	0	0	-6	0	0	0	0	0	-17	-6	0	0	0	0	-3	-6	9	0	0	-6	0	0	0	0	-11	-8	-16	-11
668	0	0	0	0	-8	-8	-8	-4	0	0	-4	-5	-8	-8	6	6	-4	-4	6	6	0	6	-13	-12	-3	0	-4	-4	-7	-5	2	-2	-8	-8
669	3	6	-179	4	-6	4	-177	-174	-5	-171	-6	-11	-31	-2	-5	-12	7	-186	1	25	-19	-26	-15	-27	-1	-12	-36	-10	-177	-171	-15	-161	17	-170
670	-3	-2	1	-3	0	0	0	0	0	0	-2	-2	-2	-2	0	0	-2	-2	-3	0	0	0	-1	-1	0	-3	-1	1	1	8	0	0	0	0
671	-7	-7	-8	0	0	-3	0	0	0	-3	13	-7	-7	2	2	0	4	11	2	2	0	0	7	11	2	2	23	9	1	1	-8	8	0	0
672	0	0	6	-2	3	3	-7	3	6	6	-2	2	-2	-2	0	-1	5	-2	3	15	3	-7	3	-2	-2	0	-6	-2	-6	-6	32	34	29	29
673	-6	0	0	-4	4	11	11	4	11	4	-13	-10	-18	-20	7	9	-13	-20	4	1	0	4	-10	-10	-4	0	-5	-3	3	-5	6	22	4	4
675	-1	-5	0	0	0	0	0	0	-12	0	-7	-9	-16	-16	0	-11	-15	-14	-11	-5	0	0	0	0	0	0	-1	0	-4	-10	-6	-6	-32	-24
676	17	-2	21	20	0	0	22	-3	31	24	24	24	29	31	-1	30	26	24	11	33	29	30	-36	-45	5	-2	40	35	39	29	-14	-43	-2	-2
678	0	0	0	0	4	0	0	-4	4	0	-15	-24	-60	-55	10	24	-46	-63	10	0	10	2	-4	-4	0	10	-37	-46	-55	-16	0	7	10	10
679	-8	0	-9	0	-14	-9	-2	-9	0	0	-9	-9	-9	-9	4	3	-9	-9	-1	-2	-4	-5	-9	-9	0	0	-5	-5	-9	-9	5	-5	9	-3
680	3	3	8	3	4	4	0	0	3	1	5	5	5	5	69	69	5	5	12	1	0	0	5	5	-1	3	5	5	5	5	69	69	49	49
682	4	4	0	6	-1	-1	-1	0	11	14	7	6	7	6	11	11	6	10	0	0	-1	-1	-21	-21	4	4	34	34	34	33	-11	-19	-22	-18
683	-2	-2	-2	-2	0	0	0	-1	-1	-2	0	0	0	0	0	-2	0	0	-1	-2	0	0	-3	0	0	-2	6	8	4	6	19	19	21	16
685	0	0	0	0	0	0	0	0	0	0	-27	-27	-31	-59	0	0	-27	-7	0	4	0	0	-7	-10	-10	-10	-57	-54	-54	-54	31	31	40	33
686	11	11	7	0	-19	-3	-3	-13	0	-7	8	8	8	8	-13	-13	-3	11	7	5	-15	-7	-15	-15	-3	-3	17	11	11	11	-3	-17	-19	7
687	6	-2	14	0	0	76	17	8	24	16	-5	-2	-6	-6	17	22	5	-5	-2	6	8	14	-2	8	12	22	-2	-6	2	-3	-2	-2	-2	-2
688	-1	21	-94	26	-1	-1	-1	-94	4	-88	-1	-1	-1	-84	25	4	-2	-94	-1	-1	-72	-88	-84	-93	3	-52	-85	-1	-94	-94	6	21	6	25
689	0	0	0	0	0	0	0	0	0	0	0	0	-1	-1	0	0	-1	0	1	4	0	0	0	0	0	0	12	12	12	11	-1	-3	-15	-14
690	0	0	11	0	9	9	9	0	1	0	14	14	14	14	0	0	14	10	0	0	0	0	10	7	0	0	24	22	24	19	0	0	0	0
693	0	0	9	0	0	2	0	2	2	0	-5	-3	-5	-5	2	0	-5	-5	0	0	0	0	-5	-3	0	0	1	2	2	2	9	9	0	0
694	49	4	16	3	8	2	4	-1	32	20	12	-7	19	14	36	32	14	-10	3	16	-2	3	-14	-14	-14	-5	19	17	-10	13	106	-1	75	36
695	9	0	2	0	-3	-3	-2	-3	-10	-2	-28	-33	-98	-92	31	31	-85	-70	16	44	0	9	-88	-90	0	-4	-8	4	-25	-25	21	21	-52	18
697	-2	-2	-2	-2	-4	1	1	-4	15	-2	-28	-21	-20	-10	3	33	-11	-11	-2	2	-2	-2	-7	-8	-3	-1	29	39	-7	-5	63	45	15	15
698	-4	-1	-7	0	-4	-1	-3	-1	1	0	2	-5	0	-9	0	0	0	17	-5	3	-3	-4	-1	-3	0	0	-5	-5	-15	-9	-3	0	-3	0
699	3	-2	-2	-2	-2	-2	-2	11	11	26	3	3	3	3	-2	3	1	1	-2	-2	8	11	1	1	3	0	7	7	0	7	-2	-2	-4	-2
700	1	-1	-1	-11	-2	-1	13	15	9	15	-7	-7	-7	-11	1	19	-5	-11	-11	-5	2	13	-1	-5	-2	-5	-7	-7	-1	-7	-8	-8	15	-3
702	-12	41	-4	2	0	0	-12	-12	-12	-12	0	2	-12	-36	0	51	-8	-17	0	2	-14	0	-8	-12	2	0	4	0	-2	-16	62	45	50	45
703	6	9	12	0	-2	9	-2	-9	-4	-1	0	-2	0	6	0	-4	-10	9	10	0	0	2	-17	-24	0	0	9	5	-5	2	20	26	1	4
704	2	0	0	0	6	-6	-14	-2	-6	-14	4	2	-7	-11	11	0	-6	-6	-6	22	2	4	-8	-8	0	-3	-2	-13	-7	-13	11	2	9	2
706	-5	4	4	-5	0	0	-1	0	11	6	9	-5	-2	-3	6	6	13	-4	4	4	-4	-4	4	4	-5	-5	25	30	37	25	16	11	12	9
707	0	0	7	1	4	0	0	0	0	0	-10	0	-6	-20	0	1	-5	0	7	7	7	7	0	-4	0	0	-4	-1	3	-2	12	12	12	12
708	2	2	2	2	-9	-9	0	2	-9	-14	-27	-21	-37	-32	3	-14	-32	-21	2	2	-14	-9	-36	-37	-10	-9	-21	-20	-21	-21	-18	1	-25	-25
709	1	9	0	9	0	0	0	0	9	9	0	3	3	5	9	9	3	3	9	1	0	0	3	0	0	0	12	21	10	10	6	6	6	6
711	0	0	0	0	-14	-14	0	-14	-7	-11	-11	0	-3	-10	-1	-1	-12	-14	8	3	-14	-14	-14	-14	-14	-9	-11	-11	0	-1	-9	4	-18	-18
713	0	0	0	4	0	0	0	3	0	0	-5	-10	-9	-9	0	1	-11	-10	0	0	0	0	-5	-4	0	4	7	13	4	7	2	2	2	2
714	3	1	1	1	-3	1	-3	-1	1	1	-3	-3	-3	-3	1	1	-3	-3	1	1	-3	-5	-3	-3	-3	1	1	1	-3	1	-1	24	1	-1
715	0	0	0	0	0	0	0	0	0	0	0	-6	-8	-8	0	0	-8	-16	0	0	0	0	-8	0	0	0	-35	-12	-37	-10	-1	-1	-4	-4
716	0	9	5	9	-3	5	6	0	36	5	9	12	12	12	7	27	9	9	31	21	14	11	9	6	0	0	12	12	15	12	50	50	63	57
717	0	4	-3	4	0	-2	-3	-4	5	0	-4	-4	-4	-4	4	4	-4	-7	-3	-2	-5	-4	-8	-8	-4	-4	0	-1	-4	-4	0	0	-10	-10
718	0	0	7	0	1	3	-5	-1	19	24	-11	-12	-10	-3	25	27	35	-17	34	26	25	26	-5	-1	24	18	-2	-3	-2	-2	17	25	25	19
719	0	-42	0	1	-15	2	-5	0	0	2	-11	-46	-47	-11	0	2	0	-15	-5	0	0	0	0	0	0	0	-23	-9	3	0	2	47	-6	0
721	1	7	-1	0	-1	2	0	5	6	23	-25	-14	-23	-23	12	16	-10	-7	-1	-1	-1	2	-10	6	-1	0	-7	-16	-10	-4	7	-3	11	11
722	0	0	0	1	0	0	3	0	5	-3	12	15	-4	-4	6	-3	-4	-2	2	6	-3	-3	1	1	0	0	20	21	21	19	15	5	7	10
723	0	5	4	0	0	0	0	1	0	0	-3	0	0	-4	6	2	0	3	0	12	3	5	-5	-12	0	0	5	5	0	5	15	11	15	11
724	0	0	-2	0	-1	-2	-1	-2	6	6	-3	1	-4	-4	3	11	4	4	1	1	1	-2	5	6	-1	-1	7	10	0	7	-16	-15	-18	-18
725	1	1	-1	0	-6	-8	-8	0	-3	2	0	-1	-7	-16	-6	1	0	-4	1	3	-1	2	0	0	0	0	14	14	-8	4	-11	-11	-11	-11
726	0	-6	-5	0	0	0	12	12	0	12	-16	-13	-13	-37	12	9	-13	-13	11	6	6	6	-10	-7	0	-2	4	-7	-5	-10	-5	-16	-2	0
727	0	0	0	0	0	0	0	0	0	0	2	-3	-7	-8	0	1	-5	-5	6	0	0	6	-1	-1	0	-1	11	9	-1	1	24	24	24	1
728	0	0	-1	0	-1	-2	-6	-6	-6	3	-1	-3	-3	-4	3	0	-3	-3	-1	1	-1	0	-6	-6	-1	0	3	-1	-8	-1	7	8	7	7
729	0	0	0	0	3	4	4	0	4	4	-2	-2	-4	-4	4	4	-4	-4	4	4	4	4	-4	-4	0	0	8	6	6	6	9	9	9	4
730	-3	1	0	-10	-1	2	0	-1	14	10	-13	-2	-4	-2	1	43	0	-9	0	0	-1	-1	-1	0	0	1	-4	-5	6	9	68	0	68	68
731	-71	-22	-13	8	-34	44	-43	0	-43	-13	-24	-6	-22	-63	-27	1	-29	-71	-30	-6	-4	-6	1	-9	64	8	-2	11	-26	6	61	61	63	65
732	-28	-35	-38	-31	-42	-27	-54	-47	-31	-42	-42	-27	-10	-41	-6	-35	-10	-10	-36	-39	-31	-35	-20	-35	0	0	-5	-7	-1	-2	0	0	0	0
733	23	7	-8	-2	1	-46	-8	-8	18	13	1	-44	3	3	5	11	17	-2	18	7	1	5	-8	-2	6	7	9	3	6	-20	17	7	8	7
734	-4	0	-8	0	5	5	5	-6	-3	-3	-3	-3	-1	-3	-4	-4	5	0	-3	-3	-4	-3	0	0	-1	-3	-1	0	-1	-3	-17	-17	-19	-17
736	0	0	0	0	0	0	-4	0	0	-4	-16	-16	-38	-38	11	7	-26	-16	0	0	-9	11	-25	-25	-4	-4	-54	-51	-55	-51	-31	-31	-29	-29
738	2	2	0	2	-24	-27	-24	0	-21	-12	17	15	12	12	-24	-13	17	17	0	0	-21	0	0	4	0	4	12	15	15	17	-32	-32	-31	-12
740	-2	2	-15	-22	0	11	2	14	2	2	-8	-11	0	-12	29	26	-24	5	-15	-22	-22	-13	-27	-27	-5	11	23	13	30	13	-53	-30	-53	-53
742	0	0	6	0	-2	-2	-2	0	-5	-7	11	16	6	6	-9	-9	6	23	0	0	-5	-2	3	6	-1	0	29	23	36	23	-8	-7	-8	-8
743	4	2	0	2	0	2	0	0	2	-31	1	0	-42	-43	0	-16	-44	-34	5	3	0	-2	-32	-32	-1	-9	6	6	4	2	-50	-43	-56	-56
744	0	0	0	0	0	0	0	0	0	0	0	0	-2	-33	0	0	-3	-4	-4	1	0	0	-4	0	0	0	26	30	-4	-4	-8	-8	-11	-11
745	0	0	0	0	0	0	-6	-6	0	0	0	0	0	0	-6	-6	0	0	-2	-2	-2	-9	-10	-10	0	0	14	14	14	14	-26	-26	-26	-26
747	-11	-3	-15	-3	2	16	20	5	-3	-3	-26	-26	-26	-26	2	10	-1	-1	20	-3	0	5	-26	-26	-3	0	-24	-24	0	-13	-32	-32	-31	-26
748	0	-1	-10	-1	-10	29	-10	-11	-2	11	-3	-7	6	9	-4	14	6	5	-3	-11	12	-7	14	12	6	8	5	4	5	13	-13	-9	-21	1
750	12	0	-110	-105	12	9	16	21	-113	-113	-113	-111	26	-109	-111	43	28	-3	-113	-112	-105	12	-87	21	-113	43	50	-76	29	-93	-113	-113	9	-109
751	0	0	0	0	0	0	0	0	0	0	0	0	34	0	18	25	0	1	23	23	11	0	0	0	0	37	11	7	116	6	0	0	3	0
752	0	0	0	0	-1	0	-1	0	7	7	10	10	10	10	7	7	13	13	-1	4	4	4	5	6	0	2	14	14	10	14	-7	-4	-5	-5
753	-3	-3	-3	-3	7	5	5	0	0	-3	5	5	7	0	5	-3	7	5	0	-6	-7	0	5	-3	0	-3	5	-3	1	0	0	-11	-39	-167
754	3	3	3	3	-112	-112	-112	-104	-4	0	3	3	3	3	-104	-104	0	3	3	0	-98	-104	3	3	5	3	3	3	3	3	26	26	-78	-78
755	-5	0	0	0	-6	-10	-8	-11	-10	-9	-10	-7	-11	16	6	8	-11	-11	12	6	0	-6	-10	-11	11	-4	21	22	-5	0	26	31	22	22
756	6	6	1	6	0	0	0	0	6	6	-4	-4	-10	-10	6	6	-4	-4	6	6	6	6	0	0	0	0	-5	-4	-4	-4	6	6	6	6
757	6	6	1	6	0	0	0	0	6	6	-4	-4	-10	-10	6	6	-4	-4	6	6	6	6	0	0	0	0	-5	-4	-4	-4	6	6	6	6
758	5	0	0	2	0	0	0	0	1	9	19	15	19	19	2	0	19	19	5	5	0	0	11	9	0	9	16	18	16	21	85	78	90	68
759	0	0	0	0	-2	-2	-2	0	-2	-2	4	4	4	4	-2	0	5	14	-2	-2	-2	0	4	4	0	-1	-2	-4	4	-4	15	24	21	21
760	11	5	16	9	20	26	173	135	-4	-6	-4	-4	8	113	148	101	9	-4	5	5	11	16	-4	-9	-9	-5	5	-8	26	5	-15	-23	-15	-15
762	-5	1	-4	1	-8	-7	-6	0	-5	1	-9	-9	-9	-12	10	3	-8	-9	1	-5	-5	-4	-7	-8	0	0	-7	-8	4	-4	-12	-12	-21	-12
763	0	0	0	0	0	0	0	0	4	4	-2	5	1	1	2	4	-2	-4	0	4	0	0	0	0	0	0	8	7	7	6	13	19	9	14
764	0	0	0	0	-21	-21	-9	-4	-4	0	-16	-19	-26	-26	0	3	-21	-26	0	0	0	0	-15	-12	-4	-4	5	5	1	1	0	0	0	0
765	-1	0	-1	-1	-1	0	-1	0	12	7	-5	-3	-2	-1	-1	3	-4	-1	3	3	4	4	-1	-1	3	0	4	2	-1	-1	9	10	-1	9
766	0	0	0	0	0	0	0	0	0	0	-3	-3	-3	1	0	3	5	-3	0	0	0	0	0	0	0	0	-15	-14	-20	-13	0	3	3	3
768	3	2	3	3	-1	-5	-5	3	2	4	-20	-19	-19	-19	5	5	-10	-14	5	5	5	4	-23	-21	0	0	-10	-4	5	-10	6	5	4	4
769	-41	32	-36	-85	65	112	13	28	61	18	28	13	56	-1	38	51	59	-45	-25	-104	2	-10	-37	25	-47	-40	41	-79	-106	-22	48	-34	-40	28
770	0	0	2	-2	0	0	0	0	0	0	-10	-10	-10	-10	4	4	-10	-16	0	0	0	0	-5	0	0	0	-11	-11	-11	-11	4	4	0	0
771	13	-8	12	5	-10	3	0	12	12	10	3	-3	-3	0	8	0	-6	-3	-13	-10	-10	-14	-6	-6	-3	0	15	12	12	-3	101	-3	-14	-14
773	-8	-14	-4	-6	2	2	2	2	2	2	-10	-10	-15	-16	2	2	-16	-10	2	2	2	2	2	2	-2	2	-24	-16	-3	-23	-2	-5	2	-1
774	0	0	0	0	0	-4	-4	0	-4	-4	4	4	4	4	0	-3	3	4	0	0	-4	0	0	0	-4	-4	5	4	9	4	-6	-6	-2	-2
775	8	-1	1	-1	3	3	8	3	-3	3	3	8	2	2	3	8	10	10	-1	3	-1	-1	-1	-1	-1	-1	10	10	1	10	-21	-22	-21	-21
777	5	5	5	5	-6	-12	-12	-8	-12	0	-7	-7	-15	-10	0	5	-9	-9	3	1	-12	-6	-16	-21	0	1	-1	-1	-7	-7	-12	-12	-12	-12
778	0	0	0	0	-1	-3	-3	-3	7	7	5	5	4	5	7	7	0	0	3	4	0	3	0	0	0	0	-5	-2	8	2	5	8	13	8
779	-1	-1	7	-1	4	7	0	-1	3	3	-1	0	-4	-4	7	6	-2	-4	3	-1	6	2	4	2	4	0	0	-2	-7	-7	0	-5	4	4
780	7	0	7	3	4	0	4	4	4	6	-1	2	2	2	4	8	-2	10	4	2	4	4	0	3	0	0	31	51	4	5	-4	-11	-2	0
782	-1	0	-5	0	-3	0	-3	-2	-3	-3	-18	-18	66	7	-2	-2	2	4	0	0	-2	-3	-3	-7	0	0	45	7	0	-1	-2	-5	-2	1
783	-1	-1	-37	-1	-32	5	4	-1	-1	4	9	-4	9	-1	-1	-1	-27	9	-1	4	3	5	6	-27	-1	-4	-40	-25	-40	-40	6	6	6	-3
784	-13	-1	-5	17	-4	7	15	-1	-4	23	2	4	5	2	-4	20	-1	6	-15	-17	-5	-12	15	8	7	20	1	9	-7	-7	-22	-22	-25	-22
785	-11	0	0	0	0	-70	-3	0	3	0	-10	-88	-97	-95	10	10	-72	-94	4	-6	-4	-11	-88	-79	0	4	6	7	26	5	170	58	11	8
786	-14	8	-46	-4	-14	7	18	7	1	-217	-46	10	-46	-216	18	6	10	-41	-205	11	11	-42	7	-43	2	-50	-17	-49	-224	-224	26	10	-16	-36
787	0	-5	0	0	-2	0	0	-5	-11	-11	-5	-4	-5	-4	-13	-5	-9	-1	0	0	-1	-4	-15	-7	0	0	-4	-4	-4	-4	-5	-5	-11	-11
788	10	12	9	-2	-4	-13	1	-11	-14	18	-4	14	-4	-11	14	19	-12	-4	-7	-3	-13	-8	0	0	-2	-2	2	4	-6	2	9	14	23	13
789	-2	1	1	1	-2	-6	-5	-2	-5	-3	7	7	7	6	-5	-2	3	7	-2	-5	-5	-2	11	8	-3	-1	11	8	11	8	-5	-5	-5	-6
790	1	0	8	8	-7	-1	1	-1	8	8	0	-1	8	-1	52	31	-1	8	-1	40	-1	-1	9	10	0	1	0	8	8	8	42	39	33	34
791	1	1	1	0	-4	-4	-4	-4	-4	-7	0	0	-3	-3	-2	-2	-3	-3	1	0	-4	0	-3	-3	0	-2	-8	-8	-3	-8	33	35	35	35
792	6	6	6	6	-2	-2	-2	-2	6	6	13	13	13	13	-1	-1	13	13	6	6	6	6	11	11	2	6	13	14	13	14	-10	-10	-11	-11
793	0	11	-5	5	-5	-5	-5	-5	3	11	2	-5	11	11	-5	3	11	3	3	3	11	3	11	-5	3	11	3	5	5	11	-6	-5	-6	-5
794	5	5	6	5	-8	0	-8	-7	5	10	-7	-7	-7	-7	22	22	-7	-7	22	14	5	4	-8	-8	-6	-4	0	-2	-7	-6	21	26	5	20
796	0	0	0	0	0	2	2	0	-12	0	0	1	2	0	-1	0	2	0	-12	-12	0	-7	-15	-15	0	2	13	10	5	4	-59	-15	-22	-22
797	-2	6	3	6	-1	2	-7	-2	3	4	3	4	4	3	-11	2	3	4	11	15	1	4	4	8	0	-4	-5	0	23	11	0	8	-6	-9
798	0	-1	1	2	-2	1	3	2	8	7	-2	-2	-2	-2	8	8	-2	-2	5	3	7	6	-2	-2	-1	-1	2	2	-2	2	8	8	7	8
799	51	-1	-12	-12	43	59	4	19	71	51	-18	10	51	-11	19	46	51	-18	3	0	71	0	59	0	13	-13	10	59	0	-17	3	51	-15	-5
800	0	0	0	0	0	0	0	0	1	7	4	4	7	5	10	10	4	3	0	0	1	1	1	1	0	1	12	13	8	23	0	0	0	0
801	-36	-112	-51	-57	5	17	5	2	31	-109	-4	-59	39	-31	9	-8	31	3	-49	-84	5	-11	16	-2	30	-23	8	-32	-1	-42	-9	-51	29	-3
803	-1	0	0	0	4	-7	-1	3	-4	-2	-13	-13	-7	-12	3	15	-9	-13	8	18	6	6	-11	-11	0	1	-6	-3	-3	-3	45	41	28	32
804	0	0	0	6	6	6	6	0	6	6	-40	-37	-38	-40	9	6	-39	-40	-3	6	-33	-33	-37	-37	0	-30	-26	-33	-34	-33	15	12	3	9
805	-2	0	0	0	0	-2	-4	-4	0	3	2	-12	7	2	0	0	8	7	-12	-4	-4	-4	2	2	3	3	2	2	2	4	0	-1	0	0
807	0	1	1	1	-4	-4	-4	2	7	6	-10	-9	-9	-9	4	4	-5	-5	4	5	7	5	-5	-8	3	3	-4	2	2	6	-2	-2	3	2
808	1	1	1	1	-1	-2	-1	-1	-1	-1	-9	-17	-9	-9	-1	-1	-9	1	-1	4	-6	-6	-17	-9	-1	-1	-23	-15	-3	-13	-6	-6	-11	-11
809	0	0	0	0	0	0	0	0	0	0	4	4	-3	1	0	0	0	-2	0	0	0	0	-4	-4	0	0	5	6	4	1	0	-2	-2	-2
810	2	-13	-14	-2	-10	0	-2	-8	-9	-19	-5	-5	-5	-5	-16	-17	-4	-2	3	-8	-1	-10	-10	-16	0	-11	0	-2	-5	-2	-1	-1	-2	-3
811	0	-8	0	-16	0	1	2	0	1	-10	-22	-22	-22	-18	10	-2	-12	-22	-8	-8	-9	0	-16	-8	-5	-10	-22	-22	-27	-22	0	2	-2	-4
812	22	26	16	35	0	-4	0	-8	54	46	-4	-9	-22	-22	30	30	-5	-22	23	18	0	-6	-7	-9	-6	-8	6	26	-18	-18	-16	-9	-29	-32
813	3	3	3	2	0	0	0	0	9	2	0	0	0	0	2	2	-2	3	2	2	6	2	0	0	0	-4	7	7	7	7	-19	-23	-23	-19
814	0	1	3	0	40	48	31	0	40	22	0	6	27	38	38	15	40	0	1	13	28	0	0	0	5	1	21	25	31	16	56	186	124	71
815	3	12	11	0	0	0	0	0	6	7	-10	-10	-10	-10	3	12	-7	-13	0	12	0	0	-6	-7	0	5	-8	-5	-8	-8	17	16	23	23
816	3	-6	75	0	0	8	0	0	3	3	0	0	0	3	0	-8	3	8	23	21	0	3	0	0	0	0	9	3	24	1	-13	-8	-8	-18
818	1	1	1	0	0	-10	-7	-1	1	5	-14	-14	-17	-17	5	1	-14	-14	7	-4	4	1	-14	-14	1	-3	-6	-6	-8	-8	5	5	7	3
819	8	8	8	9	-1	-1	-1	-1	8	8	-1	-1	-1	-1	8	8	-1	-1	18	18	8	11	-1	-1	-1	-1	16	16	13	5	81	86	31	86
822	0	7	0	5	0	0	0	0	0	0	0	0	0	-3	0	0	0	0	1	0	7	0	0	0	0	0	0	0	0	0	8	8	8	8
823	-3	-3	-1	2	0	-1	0	0	16	81	-3	-3	-3	-5	73	81	-3	-3	3	4	1	4	-3	-3	0	4	8	16	15	85	4	11	73	73
824	10	11	10	11	-3	-16	0	0	0	0	7	7	6	6	0	0	10	12	0	0	0	0	0	0	0	0	6	10	13	5	0	0	0	0
825	-3	0	2	-1	2	-1	2	0	-3	-2	-5	-5	-5	-5	1	-2	-5	-5	2	-2	1	0	-5	-5	-2	-5	-2	-2	0	-5	-3	-4	-17	-17
826	17	-20	17	68	-19	-24	-19	-4	17	17	12	-20	-24	-28	17	15	-24	15	7	17	15	9	-28	-21	0	16	12	12	21	0	19	13	15	15
828	3	3	0	3	0	0	0	0	0	18	11	2	2	14	47	49	-3	1	3	47	3	3	14	5	3	3	37	43	11	45	44	-3	79	19
830	20	16	16	18	-2	0	-2	-2	0	-2	-5	-2	-8	-8	12	7	-6	-2	20	20	-2	0	-6	-2	5	-2	2	2	0	0	20	18	0	0
831	13	15	23	12	15	-5	-5	-5	24	16	-13	-9	-22	-19	23	23	-15	-17	23	20	15	14	-10	-5	-3	-7	-9	-3	-8	-10	15	17	15	15
832	-1	8	9	1	-2	0	-1	3	20	17	11	1	11	-1	40	20	17	-9	4	15	7	16	-2	-1	0	-2	1	17	17	6	17	149	13	13
833	5	5	61	0	0	0	0	-2	4	18	-8	-23	-10	-31	4	5	-29	-32	9	0	0	-2	-20	-20	16	1	6	15	-13	-6	-3	-1	0	-3
834	0	-1	0	0	0	-14	0	-3	0	3	0	-5	-18	-15	0	0	-16	-15	0	0	-12	0	-14	0	0	-3	-10	-9	-6	-10	0	0	0	0
835	63	36	1	11	-27	-18	-23	-22	-22	-23	-22	-16	-19	-18	-16	9	-1	-14	10	16	2	-8	-12	-18	7	-6	-6	-4	-6	-8	11	11	11	11
836	6	4	-14	2	-7	0	-13	-14	-9	9	15	-8	0	-8	-1	-1	-3	-4	-3	-3	-5	-5	-8	-10	-5	-5	0	0	-8	-9	-1	-1	-1	-1
837	26	4	16	23	-4	-10	0	16	5	19	-10	-10	-10	-10	16	22	-6	-4	29	26	19	19	-10	-6	0	0	-8	-7	-6	-13	37	37	37	37
838	4	4	0	4	-9	-9	-9	-9	-3	-4	4	4	4	4	0	0	0	0	-6	-2	-9	-6	-1	4	-9	-7	7	4	4	1	-9	-13	-17	-22
840	-16	-27	-30	-38	54	64	56	56	8	64	45	2	54	-30	-27	-39	54	94	-23	2	-1	2	56	54	56	0	58	2	-3	56	94	133	103	64
842	15	15	0	9	-9	-9	-8	-9	15	15	11	11	11	11	15	12	7	5	15	15	12	15	-5	3	-7	9	11	20	11	11	21	26	21	16
843	9	16	4	-16	3	9	-14	0	6	6	14	1	-18	-29	26	17	-26	-26	12	9	-1	11	0	-20	0	0	-8	11	0	-7	36	36	22	11
844	6	-1	1	0	6	-2	-1	4	12	5	-3	-3	-3	-20	4	12	-8	-3	9	4	4	0	6	6	6	6	6	-4	-11	-11	4	4	4	4
845	1	1	1	2	7	2	6	-5	7	26	5	5	1	4	22	27	1	3	6	24	24	27	1	1	0	1	13	12	11	11	21	21	21	21
846	1	18	-21	-8	28	0	0	28	22	41	-10	28	18	1	40	50	35	35	-11	23	-12	18	15	28	-6	-6	-19	-33	-9	-24	18	15	15	18
847	1	0	0	0	1	0	0	0	0	1	4	4	4	9	1	1	5	-2	7	7	7	7	3	-1	0	0	10	10	3	10	-2	-1	-2	-1
848	9	4	9	-2	-19	-23	-13	-8	9	9	-8	-8	-8	-10	6	17	-8	-7	-8	5	9	-4	-2	-7	16	9	-4	0	0	-11	-29	-29	-24	-24
849	-1	-1	-11	-1	4	4	4	-1	-1	4	-4	-12	-10	-10	17	13	2	0	-1	-1	-1	-1	4	4	4	4	-13	-8	-5	7	-4	-1	-1	-1
851	2	2	4	0	-4	-4	0	0	5	1	1	1	1	1	5	7	1	1	9	5	9	7	1	1	5	1	10	8	17	1	-2	5	1	-2
855	40	33	0	39	-7	-2	0	-32	-16	-67	3	-14	-27	-72	0	0	-21	-15	7	37	-19	-11	-67	-65	-11	-24	-29	-17	16	-19	25	-3	-21	-27
857	0	0	0	0	0	0	0	0	-5	0	-131	-131	-29	-136	-3	0	0	-29	0	0	0	0	0	0	0	0	5	5	-36	0	0	0	-6	-5
859	-16	0	-10	57	-13	-14	-6	2	79	57	-28	-29	40	15	57	57	31	39	-12	-10	57	4	1	0	0	3	-30	-40	-27	12	-45	-43	0	-12
860	0	-3	0	-17	0	0	0	0	0	0	-35	-20	-27	-36	2	0	-15	-11	0	-10	0	0	-6	0	-3	-3	5	5	-9	2	-3	0	2	-1
862	4	-7	-7	5	-1	6	-7	9	0	-7	0	0	0	0	2	9	1	-13	-7	2	-3	2	0	0	-4	6	2	0	0	0	21	5	9	9
863	9	4	9	9	0	0	0	0	3	3	4	2	0	0	7	4	0	0	9	9	0	0	0	0	0	0	8	8	-5	-5	39	39	13	11
865	-18	3	1	1	-9	15	6	4	6	8	-22	-14	-11	1	6	30	8	-6	25	1	4	25	-9	-9	-9	15	6	6	3	6	13	2	1	3
866	0	0	0	2	5	1	2	0	9	5	-5	-5	-5	-7	10	5	-5	-5	2	2	6	2	-5	-5	2	0	-5	-5	0	-5	3	3	3	2
867	21	64	-1	73	-12	-11	-11	5	-25	71	-11	-6	-25	-21	54	3	-28	71	-6	18	1	60	-20	61	-6	76	20	14	-22	-6	-16	-6	-18	-9
868	10	-5	-4	40	-8	-5	-8	0	-14	0	-5	-19	-25	-5	6	-5	-22	0	4	14	-5	-2	-17	0	0	6	10	13	-17	-14	-10	0	-14	-14
869	10	9	0	23	-8	-7	-5	-5	7	2	-4	-6	-7	0	3	12	-1	-7	3	16	9	-5	-1	-1	-1	-4	-16	7	7	8	-8	-8	-13	7
870	3	0	0	0	0	0	0	0	-9	-15	-6	-1	-15	-10	-5	-9	-18	-5	5	5	-4	-4	-9	-5	-9	-4	5	-5	-14	-15	5	-4	5	-8
871	-37	-3	9	7	6	7	9	-3	-184	-184	-3	-3	13	-3	7	-3	0	-6	-1	-37	-3	-3	-6	7	0	0	0	9	7	9	-186	-186	-172	-175
872	0	0	0	0	0	4	104	2	2	2	0	0	106	106	2	2	2	2	0	0	2	2	2	6	2	2	0	0	104	106	0	0	2	2
873	0	0	0	0	0	0	0	-3	0	0	2	4	4	5	0	1	5	5	0	0	0	0	-3	-3	0	0	1	3	0	1	-6	-6	-6	-6
874	24	46	2	33	-10	-21	-8	-8	-4	-5	6	6	1	6	12	4	2	6	-4	17	0	0	-20	-20	6	6	-15	0	-3	1	60	94	63	39
875	-10	0	6	-1	6	36	14	-10	0	-5	-10	8	18	-4	19	-7	18	-2	10	4	0	-5	3	4	6	-10	8	4	4	5	3	-1	-4	0
876	0	0	0	0	0	0	0	0	2	2	-12	-14	-11	-14	2	2	-9	-9	2	2	2	2	-12	-6	0	0	-4	0	0	0	-9	-9	-9	-9
879	-10	-7	-10	0	56	39	30	-2	13	3	-22	-16	29	-10	7	11	38	113	-5	-5	-2	-2	-10	-10	-3	1	-22	-14	13	-1	13	13	13	13
880	0	0	18	6	-14	0	-14	0	-12	-10	-9	-11	-15	-26	0	5	-9	0	0	7	-10	-4	-14	-9	0	-1	46	17	15	-2	-19	-19	-14	-19
881	0	3	0	4	-29	-50	0	2	0	0	4	4	-39	-29	4	0	-34	2	0	0	2	2	-39	-39	0	0	-26	-26	-37	10	2	2	2	11
882	4	-2	0	-2	6	-2	-2	0	23	9	-6	-8	-2	0	6	26	0	32	-5	-2	-9	-4	0	-8	-2	7	-20	-22	-16	-11	-27	-34	-35	-40
883	5	0	-2	0	-1	-2	-2	-1	-4	-4	9	9	5	5	-4	-4	9	6	0	2	2	2	5	6	1	4	12	12	9	11	-18	-18	-21	-21
884	2	0	34	-3	-7	8	0	-4	6	-2	43	53	9	19	2	0	3	-4	59	32	8	0	3	3	2	8	58	31	56	16	-3	-23	-10	-23
885	3	2	-9	-1	-17	-13	-11	-9	-24	-9	7	-3	-23	-24	-9	10	-8	-8	3	-8	-17	-1	-25	-11	-7	0	-16	-17	-2	-17	37	37	8	37
886	0	-5	5	-5	4	4	2	0	4	-9	3	20	3	3	9	5	2	2	4	6	-9	-7	17	21	3	-9	4	8	0	4	-4	-5	-5	-5
887	9	16	9	4	-4	4	-4	2	12	6	3	-3	-7	3	2	12	-3	3	14	19	-4	4	-6	1	2	-4	6	6	6	3	60	80	-14	33
890	47	52	2	52	0	-12	-9	15	-8	6	47	-12	-16	-15	15	65	-12	-12	64	50	2	13	-12	-12	-9	0	55	43	-3	50	65	67	4	46
891	1	4	2	3	-3	-3	0	2	2	2	-2	-2	-2	-6	4	6	1	1	2	2	2	-2	1	1	2	2	-4	-4	4	-3	0	0	0	0
892	26	38	34	38	0	0	0	0	4	0	4	14	0	21	25	22	0	4	1	25	1	0	0	0	0	0	25	18	27	20	41	40	41	39
893	0	0	0	0	0	0	0	0	0	0	-4	-4	-4	-4	8	7	-2	0	0	6	1	10	0	0	0	0	-7	-7	-1	0	30	34	10	12
897	34	0	-21	-22	60	52	52	33	42	64	-25	-25	-25	-29	-8	43	-22	-20	-23	-21	-19	-15	-27	-24	-23	50	-21	-21	-25	-23	32	-4	-2	-4
898	-4	0	0	0	1	0	0	-4	7	10	2	-6	-2	-2	10	10	0	-7	-4	-4	-4	0	-6	-4	0	-4	4	4	-29	2	-4	-4	-4	-4
901	32	13	7	13	20	-14	-14	1	15	-1	7	-1	-32	-29	18	0	-20	-44	33	13	10	-3	-31	21	13	5	64	102	-14	-22	13	-1	15	-1
902	0	0	0	0	0	0	0	0	0	-1	2	3	2	-2	1	0	2	2	0	2	0	0	2	2	0	0	1	1	1	2	-3	0	-3	-3
903	0	4	5	0	0	0	0	0	4	4	5	12	0	5	5	4	12	12	4	4	4	0	0	0	0	0	12	12	12	5	4	4	8	5
904	-5	17	-8	-5	3	40	7	-8	37	40	-3	-3	-3	-4	40	41	-5	-9	40	2	37	29	-4	-5	-4	-9	-4	2	1	2	40	40	41	40
905	43	43	0	43	-98	-94	-98	-94	-90	23	-93	-104	-94	-104	38	39	-94	43	35	46	45	31	-94	-91	6	43	31	-9	-82	39	46	51	47	46
907	1	1	1	-8	14	49	13	11	5	-14	-43	-41	-14	-42	17	20	-14	-41	-35	1	1	-2	-45	-45	-4	-14	5	4	-1	2	-43	-42	-42	-42
910	0	-13	-10	0	0	0	2	15	15	16	-35	-35	-35	-35	18	18	-32	-32	-10	0	13	12	-32	-32	15	12	-36	-36	-31	-38	15	15	17	17
912	0	0	0	0	0	0	0	0	0	0	-2	-2	-4	-6	4	4	-4	-2	0	0	0	0	-2	0	0	0	1	24	-4	27	32	55	21	18
915	1	4	-1	7	-4	-7	-7	-6	-7	-8	4	6	-2	6	4	1	1	-12	4	-5	-2	-3	-12	-5	-2	-1	30	18	-13	7	-1	-5	-5	-5
917	0	-2	-2	0	-7	-3	-7	-7	0	0	-9	-9	-9	-9	-6	-6	-9	-8	-3	-2	-12	-5	-11	-9	-5	-5	-9	-10	4	-9	-6	-6	-6	-9
918	0	0	0	-1	-6	-3	-6	0	0	0	0	-2	5	1	3	18	9	5	0	0	0	0	-9	-6	0	0	-3	-1	17	14	-12	-9	-20	-17
919	0	0	-1	-2	0	0	0	0	0	-2	6	6	-3	-3	-4	-4	2	-8	0	2	-2	0	-8	-8	-2	-2	12	6	3	10	-23	-22	-18	-18
920	4	-1	4	4	13	19	7	4	18	-17	4	4	-12	-16	-1	-17	4	-12	-1	7	-1	-11	-12	-16	-12	-17	-8	-8	6	-14	2	-1	-12	-17
921	7	9	-7	10	-6	-8	-8	-7	-15	6	6	10	3	-6	-9	-8	1	13	4	3	-8	-9	13	5	-8	-8	-3	7	-8	-9	-2	-4	-10	-9
923	-10	-5	-3	24	2	29	0	0	3	30	-13	-10	3	11	18	-2	-10	-8	18	8	25	1	11	-8	21	5	0	11	-5	11	17	-5	21	-8
924	13	13	11	13	0	5	0	0	12	20	-6	-6	-6	-6	17	17	-7	-6	20	20	22	22	-8	-6	0	13	4	4	-6	9	7	20	20	22
927	132	132	132	133	-24	-24	-24	-24	55	-15	130	130	129	140	35	-23	93	127	135	135	-19	65	60	2	122	78	134	136	145	130	137	143	137	135
928	-4	0	0	0	-4	15	0	0	-1	11	-13	-26	0	-13	15	23	0	-19	0	1	3	0	-8	0	0	3	-9	-5	-8	0	11	-1	-1	-1
929	-6	-3	7	8	0	-3	2	0	17	22	5	5	5	5	17	24	5	5	3	6	10	3	5	5	1	-4	10	10	10	10	35	35	6	24
930	6	6	18	0	6	-8	-14	-14	-14	-14	-14	-17	-20	-20	-14	-14	-20	-14	6	14	0	-8	-14	-17	0	0	0	0	-8	0	-3	-41	-6	-44
931	70	0	-1	0	0	0	-3	0	17	21	-9	-9	-7	-4	17	14	-9	-7	17	9	9	14	29	17	0	17	-4	141	196	3	14	14	19	18
932	0	0	0	0	-5	0	-11	-17	-21	-2	-2	0	-14	-11	-11	0	-11	-11	0	0	-11	0	-23	-21	-11	-21	7	7	0	3	13	2	-24	-20
933	-9	-34	-37	-14	10	9	9	-81	10	-117	-42	-35	62	-67	10	-63	9	-79	-45	-43	9	-50	9	-19	10	-51	-42	-39	27	-68	-27	-71	8	-67
935	3	1	7	1	-1	-1	-1	-1	6	-1	3	3	1	2	8	6	1	4	0	5	-1	-1	1	1	1	1	13	11	19	10	8	8	8	6
937	0	0	1	1	12	-3	3	3	1	2	1	5	12	0	14	14	0	0	-3	0	0	0	10	2	0	0	7	7	4	5	6	1	3	3
938	-4	-1	-1	4	0	12	-1	0	11	0	8	12	7	12	-1	-1	7	3	-1	0	-1	-1	5	7	-1	-1	8	8	12	8	-1	-1	-1	-1
939	2	0	2	-6	0	0	0	-7	3	-8	4	5	0	4	9	-6	5	-13	9	9	-1	-8	-7	-7	0	-7	-1	-6	6	-12	1	42	-8	-9
942	1	1	2	1	0	0	0	0	5	5	10	10	10	10	5	5	10	10	5	5	5	5	10	10	0	0	10	10	10	10	5	5	1	1
943	-19	-11	19	-28	3	21	1	1	21	17	-29	7	10	20	19	9	27	-8	-1	-13	0	-2	-7	-1	-1	-1	2	13	-6	4	-1	-10	4	-29
944	-1	34	-5	-1	-1	-1	-1	-1	60	41	-7	0	-12	-3	-1	-1	-19	-12	3	-3	0	-1	-8	-10	-1	-1	-6	-12	3	-3	-1	-1	-1	-1
946	-22	0	-18	-16	0	-13	-15	0	0	-27	-34	-34	-34	-34	0	0	-30	-29	-20	-22	0	-21	-30	-34	0	-22	-34	-34	-34	-34	15	15	-5	-19
947	14	0	5	0	0	0	0	0	14	30	5	24	5	16	36	30	5	5	30	36	14	29	5	5	0	0	16	27	24	16	39	39	39	39
949	4	2	-1	4	4	-1	-1	-1	5	28	-22	-23	-34	-23	38	38	-21	-21	4	8	-1	5	-24	-4	-1	-1	-42	-26	-4	-23	15	20	15	17
951	0	0	0	0	0	0	0	0	0	0	-4	-4	-4	-4	0	0	-1	0	0	0	0	0	-4	-4	0	0	0	0	3	0	0	0	0	0
952	0	-6	0	0	6	-6	0	8	21	24	-7	0	11	25	8	55	8	-2	0	-2	8	19	7	-5	8	8	7	9	14	12	0	-7	0	-7
953	45	39	50	62	-5	-5	-2	-5	18	53	3	6	0	3	42	65	3	0	64	71	-4	31	3	39	17	36	27	28	27	25	66	66	66	66
955	0	0	0	0	0	0	0	0	0	0	0	0	0	-3	0	0	-3	-29	0	0	0	0	0	-2	0	0	0	4	0	-5	0	0	0	0
956	16	8	56	50	-6	0	-4	-6	10	6	0	-6	-6	-7	12	51	-6	-13	0	1	-10	-6	0	-7	0	18	-6	-5	-4	4	19	6	54	-1
957	-17	-8	-17	-15	0	16	0	-8	16	16	63	63	60	66	16	16	22	63	-8	-8	-8	16	-20	-20	25	-23	72	70	134	70	-23	-10	-34	-34
958	15	-12	-25	-12	30	-36	-87	-34	-45	-34	-12	0	3	0	-39	-7	11	-31	3	-7	-3	-15	-9	-21	-12	-12	-3	19	-41	0	-34	-22	-40	-34
959	0	79	95	0	0	54	0	-3	12	6	102	102	-3	127	5	10	-3	55	107	91	-1	-1	108	7	0	2	127	127	119	99	117	113	41	105
960	0	-1	4	1	84	6	0	3	57	85	0	32	5	6	9	60	9	6	11	3	72	57	64	32	0	-3	6	5	9	6	57	57	57	57
962	0	-1	-3	4	3	-19	-3	19	0	31	3	-12	-3	6	3	31	3	6	-3	0	-3	16	37	3	-3	0	-12	8	-12	5	-18	-12	-6	-6
963	0	0	0	0	0	0	0	0	0	-2	6	3	3	0	-2	-2	6	4	0	-1	0	0	6	6	4	0	14	14	14	14	-2	-2	-2	-2
964	0	-6	0	-7	-8	-6	-6	-9	1	-6	-12	-13	-2	-2	0	29	-7	-22	0	0	-3	-6	-8	-12	0	0	-2	-1	1	0	-6	-16	4	-4
965	13	4	-2	8	9	6	-2	-8	4	7	-19	-12	-19	-18	12	13	-19	-13	4	9	1	1	-21	-19	-1	3	-17	-15	-15	-15	4	4	-1	4
966	4	0	0	0	1	4	-2	-5	-2	9	4	-7	4	-7	16	9	4	4	4	0	4	-5	-11	-11	0	0	-2	-7	-8	-7	38	40	46	46
967	0	0	0	0	0	0	0	0	0	3	-8	-13	-13	-13	0	3	3	4	3	0	3	0	0	0	0	0	-1	-5	-1	1	3	3	3	3
968	-2	0	0	0	0	0	0	0	3	7	-3	-3	-3	-3	3	3	-3	-3	0	4	3	0	-5	-5	0	0	-2	-2	-1	0	2	-2	-2	-2
969	5	-2	-3	0	-3	5	0	-3	15	11	-3	-6	-3	1	20	20	-3	-3	13	5	11	6	-3	-3	0	-2	2	0	4	4	20	20	-33	-18
970	0	0	0	0	-9	-3	-9	0	-9	-3	-10	-10	-3	-8	-1	7	0	-8	0	0	-3	-9	-9	0	-9	0	-4	-4	-8	-4	8	8	0	-2
972	3	11	6	8	-4	-5	-3	-9	10	19	9	9	9	9	8	3	9	9	8	13	3	3	9	9	4	4	9	9	9	9	-1	-1	-1	3
973	3	0	0	4	-22	0	0	-10	-21	4	3	-6	-6	0	4	-18	3	-4	-24	-6	-11	-21	-5	-8	0	0	3	3	3	-2	20	10	54	2
975	1	-4	1	-3	1	1	1	-4	5	5	-1	-1	-2	-5	5	7	-1	3	0	-4	0	-4	-1	-1	-4	-4	3	3	11	38	-20	2	-22	-22
976	14	14	14	14	0	0	-7	1	1	-1	26	31	28	28	1	3	8	8	14	14	0	-7	14	14	0	0	32	28	31	31	12	12	5	5
977	0	0	-8	0	-8	-8	-8	0	0	2	-28	-41	-39	-30	5	5	-8	-39	0	2	2	1	-41	-32	0	0	-39	-39	-44	-41	5	5	-5	0
979	-5	-4	-5	-5	-7	62	-11	11	-21	-103	-43	-43	-42	-36	-5	9	-43	-46	1	-5	3	9	-24	-33	3	4	-45	-30	-6	-22	-90	-92	-94	-96
980	4	0	0	0	0	0	0	0	0	-1	-7	-3	-7	-7	0	5	-7	-10	5	5	0	5	0	0	-1	0	3	6	-1	3	-11	2	-16	3
982	0	-7	0	-1	-8	0	0	0	0	-1	-8	-8	-6	-5	5	2	-8	-5	8	7	0	0	-8	-8	-4	-1	1	1	1	1	15	9	15	9
983	0	-3	4	0	3	3	3	-3	-3	-3	5	8	5	8	1	6	5	9	-2	-2	-3	-3	5	5	3	0	12	12	12	12	-1	-4	2	4
984	1	1	0	5	0	-10	0	0	0	6	18	18	15	25	14	27	25	25	0	0	0	0	13	18	1	4	25	25	34	34	-16	-16	-16	-12
985	5	0	0	0	3	1	6	0	0	-1	2	2	2	2	0	7	2	0	0	-1	0	0	0	0	0	1	5	5	7	5	-2	-1	-1	-1
986	0	0	0	1	0	0	0	0	10	10	-5	-5	-5	-5	11	12	-4	-4	10	10	5	10	-2	-1	0	0	32	34	16	32	13	19	22	22
988	8	-1	8	2	-5	0	5	-1	4	4	3	-1	-3	0	8	-2	-3	8	72	-2	-4	-1	-1	0	-1	2	8	2	39	17	73	79	28	19
989	11	19	4	0	3	0	0	-2	15	10	13	12	9	12	0	1	12	1	28	36	-1	0	10	6	-1	4	13	11	10	13	45	42	33	33
990	0	0	9	8	8	9	-4	0	1	-3	-6	7	-9	-4	-11	-9	-8	9	0	6	-4	5	-6	-1	-9	-7	-6	6	-106	-9	-20	-12	-11	-26
991	-9	-1	-14	-1	-3	-6	-8	-6	-8	-8	4	4	0	8	-8	-6	1	0	-4	-5	0	-5	7	4	0	0	-10	-3	4	10	0	-3	-3	-2
992	-36	-27	-43	-32	10	4	4	-6	4	-5	0	-47	-6	-52	2	10	-8	-45	10	1	4	0	-49	-15	-2	-49	-40	-42	0	-45	56	37	48	31
993	-5	0	-58	-6	-52	0	2	9	7	15	-18	6	-14	-43	2	20	-32	-43	16	2	8	2	-38	4	4	2	-1	-6	-43	-29	18	-6	-3	-8
994	0	0	0	0	0	-3	0	0	60	4	-3	-3	-3	-3	69	69	-3	-3	3	3	0	3	-3	-3	0	0	-4	-4	-2	1	1	3	3	0
995	0	0	1	5	0	0	0	0	10	1	-1	1	-7	2	0	5	-1	0	0	0	0	5	-1	1	0	0	2	7	2	2	-5	-2	0	-4
996	0	0	-3	3	-3	0	-3	-7	2	3	6	0	4	6	0	0	8	6	-4	-5	-3	-3	0	0	0	6	13	9	10	11	-13	-11	-8	-11
997	26	3	-1	-1	-1	-1	-1	4	-1	40	-1	-1	0	19	0	88	32	-1	17	74	9	74	6	0	0	9	-3	1	0	-1	88	86	93	119
999	-8	-8	-17	0	-20	-8	-17	-17	-1	-1	-20	-20	-23	-20	32	28	-23	-20	-4	-4	-4	0	3	0	0	0	-15	-15	-19	-12	29	29	29	29
1001	5	0	5	5	6	0	-1	5	-1	1	10	9	13	-6	-3	-2	4	5	-1	5	-6	-2	-6	-6	-3	-3	17	17	17	17	-6	-6	-6	-6
1002	0	0	0	0	0	0	0	0	7	51	3	4	5	0	19	26	3	3	0	0	0	0	5	3	0	0	-2	-2	5	-2	4	22	17	20
1003	2	2	2	3	2	-3	-9	-3	62	26	-10	-3	-9	3	0	3	-9	-9	-3	3	-9	-9	0	0	-5	-9	24	26	11	26	-20	-26	-56	-42
1004	-28	14	43	25	-27	-7	-28	-10	-1	-36	42	33	-28	-10	30	0	-26	-25	35	-2	33	-10	-18	20	-10	-10	18	16	8	35	-28	-34	-71	-28
1005	-60	-64	-43	-66	40	-3	19	-4	3	-3	-61	-56	-8	-10	18	3	-7	-70	-69	-28	3	-3	-3	-6	3	3	-10	-2	-3	4	22	19	12	15
1006	-6	59	67	0	61	-39	10	18	53	-27	-60	-15	-17	-4	-21	185	-22	-43	59	75	-4	-9	-26	-4	-11	-14	1	190	-12	-59	138	140	199	185
1007	-4	-10	-20	-32	15	15	11	11	22	25	-34	-30	-8	-25	22	22	-3	-30	-6	0	11	11	-20	-26	11	0	-25	-23	25	14	-3	-3	-1	-1
1008	18	-5	-19	35	88	25	47	29	0	13	-19	-19	-28	-19	15	15	-29	-4	-8	6	19	5	4	4	6	3	-4	16	-8	12	58	60	104	60
1009	0	0	0	0	2	2	2	0	2	2	-21	-21	-27	-28	2	2	-26	-21	0	0	2	2	-18	-18	0	2	-26	-25	-25	-16	-13	-13	-11	-11
1010	48	-31	5	37	-12	-18	-29	-2	20	-31	-4	-17	-51	-46	37	-12	-12	13	24	51	-31	24	-31	7	7	-12	-23	-17	22	-28	32	32	32	32
1013	4	4	-3	-7	4	-3	0	-3	-12	-5	-7	-3	6	6	8	4	-3	-18	0	-9	0	-12	-6	-3	4	-10	-1	2	-20	6	3	4	9	3
1014	0	0	0	0	0	0	0	0	0	0	0	0	0	0	0	0	0	0	0	0	0	0	0	0	0	0	0	0	-3	-8	0	0	0	0
1015	0	3	7	3	0	-6	0	6	-6	-4	-2	-2	-2	-2	-1	-1	-2	-2	10	13	7	7	-3	-2	0	0	0	0	-2	-2	-8	-8	-13	-14
1017	4	-4	4	9	-3	-4	-4	-1	4	0	4	-3	-4	-4	9	9	4	-4	9	10	9	2	-3	-4	-3	-3	14	17	-2	5	5	19	0	5
1018	-1	10	-1	7	-1	-1	-2	-1	13	10	-1	-2	-1	-2	10	17	-1	-1	13	23	14	7	-1	-1	-1	-1	-1	-1	-5	-2	27	28	26	28
1019	3	0	-5	-2	-5	-8	-2	-4	0	-2	-9	-9	-7	-9	0	0	-9	-9	5	8	1	-2	-9	-9	-8	0	0	0	-6	-6	17	19	14	18
1020	-9	0	0	-10	0	0	9	0	0	-2	-12	-14	-15	-15	9	0	-15	-15	0	9	-10	0	-14	-10	-10	-10	-3	-4	6	8	67	67	67	68
1021	2	0	-1	12	-5	-15	-5	0	0	23	2	4	-31	-1	24	26	-5	4	0	2	2	1	-3	-3	1	1	-12	-31	-1	-1	27	1	26	27
1022	4	-23	4	-7	9	11	-7	3	3	-2	-23	-23	-32	-36	12	12	-29	-13	-4	3	12	9	-45	-23	-16	0	-13	-20	-13	-20	66	63	13	65
1023	0	0	0	0	-1	0	0	0	0	3	-9	-11	0	-23	7	8	0	0	0	0	-4	-3	0	0	0	0	-9	1	-1	16	-4	-4	-4	15
1024	7	5	5	11	-6	-9	-12	-7	5	11	-14	-14	-18	-14	19	19	-14	-14	11	11	3	5	-14	-14	-4	5	-11	-7	-14	-11	19	9	9	11
1025	37	33	-1	36	-2	-4	-4	26	-3	51	26	23	23	23	15	34	23	23	33	33	6	30	4	1	15	20	23	42	23	23	27	9	18	36
1027	4	-6	-7	-6	6	-3	0	3	6	12	-18	-18	-14	-18	16	13	-14	-14	-3	18	3	3	3	-14	3	5	-9	-9	-9	-2	16	16	6	16
1028	-2	-2	-3	2	-2	-8	0	0	-2	-8	-2	-1	-9	-4	-2	-2	-4	-2	-3	-2	0	0	-6	-4	0	0	-2	-2	-6	5	-54	-2	3	2
1029	-6	2	-6	-3	-7	-9	0	-2	-7	2	1	-7	-10	-12	2	-6	-15	1	-3	-6	-6	-2	-15	-10	-2	1	5	5	3	1	-8	-6	-6	-6
1030	8	6	8	6	-8	-8	-8	0	-8	0	3	3	3	3	-2	15	0	1	5	8	8	6	8	0	3	0	8	10	19	9	-64	-60	-90	-78
1031	-4	3	0	3	0	-7	-4	8	0	0	-6	-9	-1	-1	5	-21	-6	-1	-7	-22	0	0	-9	-9	0	8	-1	-1	-1	-1	-20	-28	-20	-20
1032	-5	8	2	7	5	-5	-1	-5	22	7	2	5	-1	5	2	21	8	3	8	-5	-10	-5	2	5	3	5	-29	12	39	23	7	-5	17	2
1033	12	14	11	20	-11	-11	-11	-9	-14	-11	-5	-10	-24	-27	-8	-5	-15	-20	3	13	-11	-11	-29	-29	-9	-9	0	12	6	-17	-7	-9	-12	-12
1034	-1	-1	-2	0	0	0	0	0	4	4	-2	-2	4	4	8	3	-2	-2	-3	-3	-4	-5	-2	-2	0	0	-1	2	4	4	-10	-10	-7	0
1036	1	0	5	5	5	0	0	0	5	5	5	5	-5	-5	18	13	-1	5	5	1	-3	0	-5	-5	-3	-5	22	17	22	9	5	5	3	0
1037	2	0	0	0	-5	-2	-3	-2	-4	4	-10	-10	-3	-7	-9	-4	-1	-17	-3	0	-1	-1	0	-10	0	-3	-10	-13	-18	-14	2	1	1	1
1038	-6	-3	0	1	-19	-3	-20	-14	-7	5	-14	0	-20	8	20	-12	-12	14	13	-14	-3	-14	-15	-14	10	5	-27	-15	-15	0	1	1	7	-3
1039	4	0	4	4	-3	-3	-3	-3	0	3	5	0	0	3	9	13	3	3	9	13	4	4	-3	-3	-3	-3	1	2	6	7	-2	0	-2	-2
1040	-16	6	0	-21	8	-14	-4	9	-4	-3	-23	-9	-9	-1	49	14	-12	146	-14	-10	-9	2	1	-2	15	9	-88	-44	128	-35	-6	-11	-2	3
1041	0	-9	0	-3	4	11	4	10	12	14	-9	-9	-10	-3	27	13	-9	11	4	28	4	0	4	-10	0	0	-6	10	13	-9	0	27	4	4
1042	1	1	1	1	-13	-9	-5	-8	1	1	-15	-15	-15	-15	1	1	-15	-15	-8	1	-9	-9	-6	-3	-5	-5	0	0	0	-15	176	171	169	125
1044	3	0	3	3	-5	-5	0	-2	-8	-11	1	1	1	1	-11	-8	6	4	-11	-20	-3	-11	4	4	-2	0	1	8	6	4	-25	-25	-25	-25
1045	0	0	0	0	4	0	0	0	4	0	-9	-4	-11	-13	4	4	-4	0	0	0	0	0	-10	-7	0	0	14	11	16	13	4	4	4	4
1046	2	3	0	5	-11	-12	0	-4	2	2	-7	-5	-10	-13	2	5	-10	-2	2	-1	-12	-4	-13	-8	0	0	-8	2	3	-10	-12	-12	-12	-12
1047	4	6	0	2	-8	0	-8	3	0	1	-8	-10	-10	-11	0	9	-8	0	9	9	9	9	-10	-10	-8	4	-10	-8	0	-10	18	17	18	13
1049	47	57	-30	25	-11	-30	-24	29	58	103	0	-4	-40	-15	108	166	-29	-36	47	81	15	-27	-37	-40	1	3	-2	92	69	115	37	-9	42	37
1051	0	5	-30	-3	0	73	5	73	-3	83	8	25	-87	-41	14	5	12	-51	-77	-77	-77	-8	-71	-71	23	-9	-30	-52	106	-20	12	-95	-5	115
1052	0	7	8	3	-2	-2	6	-2	10	-2	-23	-24	-20	-20	12	8	-13	-11	8	8	8	6	-19	-19	1	-2	8	8	8	-12	8	8	8	8
1053	-2	-5	4	-5	6	6	12	2	9	0	-9	-9	-14	-14	14	8	-9	-13	6	9	9	9	-12	-8	-3	-5	-14	-14	-14	-14	-1	-1	2	5
1054	0	0	0	0	0	0	0	0	0	2	-3	-5	-3	-3	2	5	1	1	-5	-4	-1	-3	-1	-3	0	0	-3	-3	-4	-3	7	7	3	7
1055	2	2	10	6	-2	-2	-90	-97	-2	-97	7	7	7	12	37	-89	7	-91	-2	2	-97	-97	-93	-96	10	-91	36	31	95	23	109	-75	14	-84
1057	-3	6	9	-3	2	5	5	2	20	-7	-6	-12	-10	-12	11	9	-3	-11	3	16	-3	-3	-3	-6	-4	-7	-4	-10	4	-12	14	14	0	-3
1058	20	11	-3	27	-5	11	7	-14	26	19	15	19	-22	-23	11	-10	-31	-13	11	5	-16	-11	-19	-16	-20	-14	23	-5	13	-12	13	15	11	5
1059	15	-9	22	17	-15	-13	-15	11	-13	-10	32	32	-4	6	16	19	-22	22	20	22	18	18	22	26	0	22	5	-4	15	10	42	49	42	39
1060	-86	-85	-73	-85	14	13	11	-21	3	-85	-84	-83	-82	-79	19	10	-83	-84	-74	-68	4	-1	-84	-85	5	9	-63	-67	-79	-79	-89	-89	-71	-89
1061	15	24	15	0	-5	-5	0	-5	-5	-1	28	8	8	8	1	46	13	8	0	-2	-3	-2	23	2	-5	10	8	28	8	8	7	46	21	7
1062	11	8	6	6	9	-4	-4	-4	-4	-4	11	11	22	11	-4	-4	21	26	7	11	-4	-4	11	11	-1	-4	26	22	22	8	-18	-18	-19	-19
1064	0	-7	10	15	6	-6	-6	-6	15	39	-6	-6	-2	3	26	34	-2	2	0	0	0	0	3	-6	8	26	35	0	0	1	70	62	83	70
1065	-1	11	11	13	-117	-95	-86	-88	-113	-106	6	-10	-115	-119	-72	-72	-25	-25	-79	18	-91	-72	-115	-112	-95	-100	-15	-25	-94	-115	-96	-87	-62	-65
1066	15	9	15	15	-90	0	0	-86	-90	-90	6	6	-97	-100	0	-90	9	1	0	0	-90	-90	-98	-86	0	-82	18	11	-4	-95	0	0	0	0
1068	-8	-1	-4	-1	195	190	10	10	10	-5	-12	-20	-2	-9	13	38	-1	-10	-8	-6	10	1	-7	-1	7	1	-4	-5	-4	-2	2	-3	10	-3
1069	-8	0	-9	-7	0	0	0	-2	-2	0	-10	1	1	-7	3	3	3	3	-1	0	0	0	0	-8	0	0	-19	-10	-10	-20	-13	-13	-13	-13
1070	0	0	-4	0	-16	-16	-12	-16	0	-4	-14	1	-4	-17	3	0	-14	-25	0	0	0	0	-16	-16	0	-4	-6	-4	2	-3	4	4	2	4
1071	31	-1	43	-2	-15	3	6	1	-6	-1	-7	-7	-16	-11	12	-7	-4	113	-4	24	-7	-1	-19	-16	15	0	6	15	11	-12	6	54	1	-1
1072	0	0	0	0	10	23	5	0	0	-1	0	0	-1	-3	180	3	-3	-3	18	11	23	23	-3	0	2	2	-1	-1	-1	-1	17	14	25	17
1073	0	-3	-3	0	-3	0	0	-3	0	0	2	1	2	2	0	0	2	-4	0	0	0	0	-6	-6	0	0	4	3	2	2	-3	-3	1	-1
1074	7	-10	10	-7	11	3	4	-11	9	4	-15	-15	-21	-17	9	9	-21	-20	14	9	9	4	-21	-21	0	-10	-15	8	-15	-15	18	15	22	9
1075	14	4	11	18	16	6	-3	-3	36	32	1	1	18	20	54	54	18	12	32	4	-3	11	-9	-12	-2	-3	25	23	2	9	40	45	13	11
1076	3	3	3	0	3	0	0	0	3	3	-10	-10	-10	-10	6	6	-10	-10	3	6	0	0	-10	-10	0	-3	0	-6	-10	-10	6	6	0	0
1077	0	0	0	0	0	-9	0	0	0	6	1	0	-4	-44	54	12	-2	0	0	9	9	4	-22	12	0	-6	-2	-32	8	-27	-15	-28	0	0
1078	0	0	0	0	-7	0	0	-3	0	-2	-10	-10	-2	4	-11	-14	1	0	0	0	-2	-4	0	0	0	0	-7	-4	-4	-4	-4	0	-11	-2
1079	8	3	11	8	2	2	0	0	0	0	9	9	9	9	2	2	6	8	2	2	0	0	6	5	0	0	9	9	9	7	-13	-13	-9	-9
1080	8	1	-1	-1	47	-6	21	-10	54	60	-1	-1	-1	-1	51	71	-1	-1	-10	-1	54	8	0	0	-1	45	-6	-8	-19	-16	51	51	51	51
1081	0	0	-7	-6	0	0	0	0	-6	-6	-11	-11	-11	-11	-6	-6	-11	-11	0	-7	0	0	-11	-11	-7	-7	0	-3	-8	-3	4	-8	0	-19
1082	0	0	9	0	0	15	0	0	6	0	3	6	0	0	0	0	0	0	7	6	7	0	0	0	0	0	18	15	16	16	0	1	0	6
1083	-2	0	11	-2	1	1	1	0	1	-11	-1	3	-7	-8	1	-10	-7	-14	2	11	1	1	-18	-18	-3	-3	3	3	-6	-6	-14	-14	-10	-14
1084	-1	4	5	-1	4	4	4	1	4	4	1	0	-3	2	4	4	3	4	4	4	4	4	4	-3	-3	-2	5	6	12	-7	23	19	13	10
1085	6	-2	-2	-2	1	-2	6	6	6	9	-12	-8	2	14	9	9	14	14	7	4	8	9	-2	-2	6	6	-4	-3	-3	7	-4	-2	-7	-4
1087	0	2	0	3	-1	0	0	-1	0	0	-2	-2	1	1	-1	-1	1	1	3	1	0	0	1	1	0	-1	1	1	-2	1	86	40	76	84
1088	0	-3	-10	-10	0	1	0	1	13	9	-32	-32	-32	-32	9	13	-33	-33	0	9	-6	-5	-20	-20	0	22	-21	-21	-26	-24	-1	-6	-1	-1
1089	-6	0	0	-6	-5	0	0	-6	0	0	0	1	1	1	0	0	1	1	0	-6	-6	0	0	-1	0	0	9	8	-3	5	10	-20	-11	-19
1090	0	-3	-3	-3	11	0	18	0	-6	6	6	-3	0	-69	0	-75	-5	-10	0	11	0	0	-72	0	-5	0	0	0	-24	-21	-63	-3	-53	-54
1091	11	11	-34	-34	-34	4	4	0	4	11	-41	-41	-41	-25	0	11	-43	-3	-34	-34	11	11	17	22	24	-36	-20	-25	17	-22	98	107	110	107
1092	-6	-5	29	-6	42	43	38	-16	33	-26	-26	-6	-18	-16	15	-22	-6	-23	-1	-1	-22	-8	-10	-6	-6	-16	14	2	14	0	41	34	30	33
1094	2	0	8	0	0	0	0	0	0	0	8	8	0	5	0	0	0	0	0	0	0	0	2	2	0	0	17	17	17	11	0	0	0	0
1095	20	-1	21	39	-10	-46	-30	20	71	-18	-1	-15	-32	44	18	46	-29	2	29	0	75	27	78	77	28	5	70	22	-101	-32	-5	32	-14	115
1096	0	0	0	0	0	0	0	0	0	0	-20	-20	-23	-23	1	1	-12	-9	1	1	0	0	-12	-3	0	0	-12	-12	-11	-12	-7	-7	-14	-13
1098	70	24	5	-9	0	9	-4	-13	-4	6	15	45	-8	40	5	-4	-16	-2	4	5	0	-18	-9	11	9	48	145	54	61	46	-2	-6	-2	-3
1100	1	-3	0	1	-3	1	-2	-5	-21	0	-3	5	5	4	20	1	-3	0	-3	-10	1	-10	2	-3	-3	9	9	2	4	2	-24	-21	-36	-26
1102	6	5	8	-6	12	-2	12	5	0	-6	-5	-10	-18	-22	19	23	-12	-15	8	6	0	0	-18	-18	-8	-6	5	0	5	-15	12	50	2	3
1103	-10	-8	4	-4	9	-2	-2	-2	9	-1	-10	-6	4	4	0	-2	6	-3	-2	-10	-2	-2	12	12	9	9	-7	-7	-2	6	-2	-2	-2	2
1104	-19	-6	1	-6	6	1	10	0	11	-43	-24	-20	-32	-30	13	-3	-30	-30	-17	-14	-43	-43	-32	-32	-29	-37	5	5	11	-1	-11	-17	-14	-22
1106	16	8	12	1	54	14	32	4	-7	-21	0	8	32	16	-10	-10	58	14	-2	9	-2	8	-6	-10	-2	-2	11	16	8	-5	0	8	-43	-9
1107	17	11	11	13	-3	-3	-3	-3	-3	-1	5	5	5	5	-1	-1	-3	-3	9	12	-3	7	-2	1	3	11	5	5	5	5	5	5	5	11
1108	5	5	4	-12	11	5	4	0	24	12	-15	-4	-15	5	9	13	5	5	7	19	27	18	5	5	2	7	-4	-13	-12	-2	51	26	48	48
1109	-2	3	-11	3	-6	-5	-10	-11	0	4	4	7	5	-27	7	7	4	8	8	4	-5	4	9	9	4	7	-15	-17	13	-20	-4	6	-5	1
1110	11	5	5	11	0	0	0	0	0	5	11	11	11	11	0	0	11	11	0	10	0	0	11	11	0	3	15	14	11	11	-7	-6	-7	-8
1111	0	0	0	0	0	0	-9	-19	-19	5	0	10	11	8	0	-10	11	10	0	-13	0	-9	10	9	10	5	12	19	10	12	-16	-16	-16	-18
1112	7	0	3	4	-1	-1	-2	0	5	-1	10	7	4	31	11	6	22	4	3	6	8	4	5	5	3	0	28	31	31	31	11	8	11	11
1113	6	0	6	5	-8	-6	-5	-6	5	8	1	1	1	1	-6	4	1	1	5	12	-6	-6	1	1	-6	0	3	3	1	1	32	29	40	86
1114	0	0	0	0	0	0	0	-7	0	-7	-9	-7	-17	-9	0	0	-13	-9	0	16	0	0	-8	-8	0	0	-8	-3	-9	-9	-9	-9	-9	-9
1116	28	6	27	6	6	-2	-5	16	35	28	3	3	3	6	-12	23	7	-2	5	-1	15	7	32	13	0	9	15	37	17	1	19	10	24	39
1117	9	5	10	-3	2	4	6	0	10	3	3	3	3	3	7	7	3	3	10	10	7	7	-1	2	0	1	3	4	3	3	7	-1	-1	3
1118	-35	-3	-37	4	-4	-9	-7	37	-3	-4	-8	-33	4	-2	4	15	-7	-10	-13	31	-9	-9	4	-4	-6	0	-2	0	-10	-37	131	119	18	10
1119	-34	5	-28	39	-47	-61	-56	80	5	11	6	-6	21	19	10	0	10	5	11	24	0	-3	5	-3	3	-4	11	14	5	-26	125	112	106	92
1120	3	0	3	3	0	3	0	-11	3	0	-11	-4	-11	-6	3	3	-2	-7	3	3	-15	3	-19	-7	4	3	-3	5	0	-15	-20	-20	0	0
1121	2	0	2	0	0	0	-8	0	2	-6	4	5	1	5	5	-6	0	-2	1	2	-3	-6	-1	0	0	0	9	5	5	5	-8	-8	-8	-9
1124	4	5	3	-8	0	0	0	-8	0	0	3	1	1	1	0	0	-1	3	0	-8	0	0	4	1	-7	0	-9	-4	-4	1	0	0	0	0
1125	-1	1	1	1	-1	0	-2	14	10	24	4	4	4	-6	13	23	4	4	1	1	2	1	4	1	1	0	4	-4	4	-3	25	25	25	37
1126	30	30	18	19	-8	0	-7	-9	30	34	0	0	30	43	23	38	34	5	6	28	28	1	30	0	30	0	19	34	5	5	30	19	-9	19
1130	3	-2	3	3	-6	-3	-7	1	1	-3	0	-2	-7	-7	-3	-1	-2	-11	-3	-3	-8	-3	-6	-7	-7	-2	0	3	3	0	-6	-6	-6	-6
1131	4	-5	-6	0	4	0	7	4	16	38	27	2	-3	-3	16	67	-3	-3	16	16	53	21	-3	-3	0	4	20	20	-2	28	49	8	74	67
1133	-6	-6	-15	-8	13	3	5	39	41	47	-25	-38	20	4	48	59	39	-21	-6	-12	56	36	27	-22	48	48	-22	-9	-32	32	30	14	66	52
1135	10	10	9	15	0	-1	0	0	8	10	8	8	-16	-26	18	18	-20	-16	10	18	10	10	7	6	1	10	10	6	8	6	18	18	18	18
1136	1	0	0	2	-26	-28	-27	-26	-22	-20	0	-5	-6	0	-22	-15	-2	-6	8	8	-25	0	-5	-9	4	-1	-1	2	-1	5	0	1	0	8
1137	1	0	8	8	-19	-11	0	0	24	12	0	-9	0	25	15	5	-9	1	1	0	4	1	-15	-19	0	1	26	25	9	9	1	8	2	1
1138	-4	-6	-9	-3	-1	5	5	0	2	27	3	3	6	3	38	30	3	5	-3	-2	19	17	5	5	11	28	15	15	15	15	44	0	53	53
1139	-5	42	53	47	-1	6	-5	-5	0	-1	-5	-5	-6	1	6	0	24	-14	50	0	-8	3	-2	-5	-1	-1	8	22	-6	22	53	47	50	48
1142	68	47	47	-23	35	-50	31	-50	-31	-31	-14	-1	68	62	-15	67	47	47	68	-23	-29	-21	54	-40	-7	-33	-14	-6	-14	2	-31	63	-31	-31
1143	4	-6	11	7	15	14	-6	-10	17	-6	-21	-19	-34	-34	36	19	-27	-34	11	36	22	11	-17	-19	-10	-6	-9	-14	-14	-24	28	32	28	28
1144	0	0	0	0	0	0	0	0	0	0	-6	-6	-9	-6	0	0	0	9	0	0	-3	0	-2	-6	0	0	5	2	-1	7	-11	-7	-12	-11
1148	10	10	0	10	0	0	0	0	0	1	13	9	-7	-10	3	3	-5	7	12	13	3	3	-20	-19	0	1	6	1	-4	-5	-26	-24	-22	-26
1150	0	0	0	0	0	0	0	18	10	4	-23	-28	-3	-26	12	5	25	3	1	14	4	3	0	-25	0	49	7	12	23	1	49	4	59	71
1151	-1	5	-1	0	0	1	0	5	0	5	0	5	5	5	0	5	5	5	0	0	5	0	5	5	1	5	4	-1	0	5	0	-1	0	5
1153	-5	-4	0	0	0	-5	0	0	0	-7	-12	-20	-23	-25	-4	-5	-12	-20	-7	0	0	0	-12	-15	0	-5	-3	-10	-1	-13	-51	-60	-59	-59
1154	0	-7	-7	0	12	13	13	0	0	0	6	4	-1	-1	0	0	-7	13	-3	-7	-7	-7	13	12	-7	-1	27	35	45	35	35	37	37	37
1156	-28	0	0	-13	-14	-28	11	-23	-5	4	-32	-56	-20	-23	15	9	-32	-32	-1	5	-23	5	-25	-24	4	0	-11	-17	-21	8	9	-1	21	11
1158	-3	-3	-3	0	10	-3	-3	4	10	13	-6	-6	-6	-3	43	43	-5	-3	-3	0	-3	10	-3	-3	0	10	5	28	47	45	10	10	12	12
1159	-6	-9	0	-9	9	6	6	-7	6	-3	-15	-7	-17	-21	9	9	-13	-4	6	-3	3	0	2	2	9	0	-18	-16	-22	-16	20	18	3	3
1160	0	0	11	7	0	-4	0	0	1	17	12	-5	12	12	8	4	-5	-5	0	0	4	0	-5	-4	0	0	12	20	7	12	4	4	8	8
1161	-21	-2	-5	-3	11	7	18	16	65	21	0	-8	5	-6	-6	57	0	27	25	36	-16	23	-72	31	-2	45	-33	-56	27	-73	90	25	11	37
1162	12	9	-22	-22	22	22	-8	22	22	1	0	-22	-8	-8	54	14	-1	130	-7	12	4	-2	12	-8	-22	-22	270	269	66	12	74	31	77	77
1163	-2	-14	11	0	-8	0	-11	-12	-14	-14	-26	-26	-35	-35	9	0	-27	-26	21	-2	-7	-11	-35	-35	-4	-11	-26	-22	-34	0	-2	-14	-5	-5
1164	0	3	0	0	0	0	0	0	0	26	0	0	3	0	3	30	35	33	0	1	3	0	34	24	3	3	37	16	53	19	20	29	1	34
1165	-3	0	0	1	-7	-3	-3	-4	-3	-6	6	7	3	7	-7	-7	5	2	-3	-7	-3	-7	1	2	1	0	0	0	2	0	-9	-9	-9	-9
1167	3	21	21	21	-1	-1	-1	-1	0	3	15	15	-3	6	-1	3	3	2	17	23	-1	-1	19	16	3	0	61	24	15	15	27	23	6	4
1168	0	0	0	0	0	0	0	0	0	0	-28	-28	-36	-36	4	4	-28	-28	0	0	0	0	0	0	0	0	-28	-28	-28	-36	1	1	1	5
1169	2	0	0	0	-9	18	-5	-1	8	9	-22	-15	-14	-18	3	1	-10	-11	-2	5	-7	-2	-9	-9	0	-7	-7	-7	-7	-13	-15	-5	-8	-8
1170	0	0	0	0	-7	-8	-5	-4	-6	-8	1	-2	3	7	-2	-2	1	3	-4	-7	-6	-2	0	2	0	-4	-3	-11	-3	-6	1	2	-5	1
1171	3	3	2	-1	-13	3	0	0	10	3	-12	-13	-13	-13	3	7	-13	-10	-10	3	-13	-13	-13	-13	-6	-10	-4	-3	-4	-8	10	4	10	0
1173	0	0	1	0	0	0	0	0	0	3	-2	-2	-2	-2	1	3	-2	-2	0	1	3	0	-2	-2	0	0	-5	-5	-5	-5	10	20	3	3
1174	1	0	4	2	0	0	-1	0	1	0	-6	-6	-6	-6	1	5	-9	-6	-2	0	-3	0	-9	-9	-1	1	-6	-6	-8	-6	-2	-3	-3	-3
1175	0	0	15	0	15	15	15	15	15	4	-10	-7	-7	-7	15	15	-10	14	15	15	0	0	0	0	0	0	-10	-10	-7	-16	15	15	15	15
1176	5	5	0	10	0	2	0	-3	5	5	-17	0	-20	-11	5	3	-11	2	0	-9	0	3	0	-11	8	0	-9	4	-3	1	26	18	6	4
1177	0	5	-18	6	-10	-10	8	8	-29	-15	12	12	9	6	-12	3	9	15	-15	-7	-7	-12	2	-2	-18	4	36	22	47	18	-40	-39	-35	-35
1180	9	13	19	66	-10	-10	32	-9	-5	-2	2	5	-10	5	-2	-3	2	3	28	2	-1	-5	-9	5	-5	0	5	0	-10	-2	31	3	-1	-1
1181	5	0	1	5	0	48	0	0	5	1	5	5	0	5	5	5	5	5	0	0	0	0	0	5	0	0	9	14	16	6	0	-9	1	-14
1182	0	4	5	1	4	1	1	1	5	1	-3	-1	-5	-5	1	1	-5	-5	1	4	-11	1	-7	-7	0	-7	-1	-1	-3	-66	1	6	1	-66
1183	-7	0	-12	5	-7	-29	-7	-4	-12	-12	-2	-2	-2	-2	-2	-12	0	-7	2	-8	-4	0	-12	-17	-4	-12	-12	-8	-2	-5	-4	-4	-24	-24
1184	-2	30	-6	0	-3	-3	-3	-6	-3	47	-6	-6	-3	-3	-2	25	-3	-3	0	-7	-5	0	-4	-3	0	4	-3	-3	-3	-3	-13	-13	-6	-6
1185	0	0	242	0	0	0	0	0	0	0	0	0	0	0	0	0	0	0	0	0	0	0	0	0	0	0	3	0	0	0	2	2	0	0
1186	126	-30	129	0	-38	-63	-63	128	122	113	147	156	-49	-26	-26	28	-49	-38	-21	-31	-49	125	135	98	110	138	156	53	-6	141	151	156	128	128
1187	0	0	0	0	1	1	0	0	-5	-5	1	-4	-4	-1	0	0	0	-8	-5	-8	-8	-8	0	0	-5	-5	1	1	-5	0	-8	-5	-5	-8
1189	-3	0	4	9	-3	0	-3	-3	-3	-3	12	12	6	2	18	6	4	4	3	3	3	3	5	4	-3	3	23	20	11	11	6	6	6	4
1190	9	7	5	5	-3	7	-1	-3	8	7	6	8	3	6	11	8	20	8	6	11	11	8	3	3	-3	-3	20	20	21	12	8	3	6	1
1191	0	0	0	0	0	0	0	0	0	0	-3	8	7	7	0	0	6	7	0	0	0	0	0	-3	0	0	-1	4	0	7	0	0	0	0
1192	0	0	3	0	1	1	1	0	1	1	1	2	4	4	-2	-2	2	1	0	1	-3	0	5	5	0	0	4	5	5	4	-2	-2	-2	-2
1193	21	4	44	33	-9	4	-9	4	-5	34	1	1	-2	-2	38	15	7	6	13	21	3	15	1	-5	-8	1	4	5	4	-2	46	36	36	36
1194	0	0	-2	0	6	10	6	0	10	33	4	10	1	5	10	36	5	5	0	3	0	4	1	9	0	-3	27	27	0	27	6	10	10	7
1195	-18	-23	-11	18	21	21	21	22	0	19	0	-32	21	21	-53	-18	20	21	-38	2	3	20	20	21	-53	23	-8	-66	19	21	51	-61	55	60
1196	18	0	18	27	7	11	0	-4	18	68	-9	0	-10	-15	81	87	-9	-9	7	0	-11	-4	-9	-8	0	0	1	-7	-4	-13	76	23	87	76
1197	0	0	0	0	0	0	0	0	0	0	-3	-3	-3	-3	4	3	-6	-1	6	9	0	0	-5	-6	0	-2	-3	-3	-2	-3	6	6	6	6
1198	0	0	2	1	-3	0	-3	-2	3	0	4	4	4	4	4	3	4	4	2	5	3	-1	-2	-2	-1	-2	-2	-2	-1	-2	0	7	5	3
1199	0	2	4	0	2	5	5	0	-4	-4	5	8	6	5	-2	3	5	5	-2	-3	-2	-2	7	14	0	0	-6	-9	-6	-3	8	8	3	5
1200	-2	7	-2	-1	0	-2	-1	2	8	7	-2	0	0	-5	2	10	0	-2	10	10	7	4	-2	-2	-1	-1	-2	0	-2	-4	2	2	7	16
1201	-4	-13	7	-14	13	9	17	0	13	1	1	11	7	8	20	3	19	-1	-7	-15	-4	-4	7	10	3	4	13	-2	9	17	-4	-4	3	3
1202	0	0	0	0	0	0	0	0	0	0	-7	-11	-5	-12	0	0	-6	-7	0	0	0	0	-6	-7	0	0	-12	-12	-9	-8	1	1	-3	-3
1203	-2	12	1	0	-9	12	-9	-1	-1	12	7	5	-11	-17	32	41	-3	5	-1	-1	-2	-9	5	-2	0	1	5	11	-6	5	0	-1	0	-1
1204	0	0	0	0	0	8	0	0	0	0	-13	-13	-13	-9	3	5	-3	0	0	-1	0	0	-3	-3	0	0	-4	-6	-6	-3	-6	-2	0	-6
1205	26	8	19	13	-40	-40	-32	-40	-40	-43	9	-6	-14	-8	-43	-45	-39	-14	9	13	-46	-9	-46	-14	-11	-14	68	48	-6	15	131	-15	31	-23
1207	-2	0	-12	4	0	0	-4	0	0	0	-4	-5	-8	-10	-4	0	-2	-16	-5	0	0	2	-16	-18	0	0	-6	-5	-10	1	1	-4	-3	-4
1209	-3	0	-3	0	-3	-3	-3	-2	4	8	-10	-10	-3	-3	14	14	-3	8	8	5	8	8	14	8	0	8	-7	-7	-10	-3	23	23	23	23
1211	-2	-2	8	0	0	0	0	0	0	0	5	5	-3	-2	0	0	5	-3	0	0	0	0	0	0	0	0	12	12	12	12	-14	-14	-9	-19
1213	-2	-2	-2	0	0	0	0	0	0	-2	3	3	3	3	-3	-2	3	3	-2	-2	-1	1	3	0	0	0	9	9	9	9	-4	-4	-4	-4
1215	0	8	-3	3	2	2	2	2	7	2	-1	-1	-1	-1	20	2	-1	-1	7	24	-1	2	-2	-1	-1	-1	-5	-1	-1	-13	52	26	33	7
1216	-38	16	-38	0	4	-48	-48	0	4	20	-48	-54	-59	-59	17	20	-56	-48	-26	4	20	5	-48	-48	-41	5	-48	-48	-46	-46	20	20	19	20
1217	0	0	0	0	0	0	0	0	0	1	-4	-3	-5	-4	1	1	-3	-5	0	2	0	0	0	0	0	0	-5	-2	-5	-5	3	3	3	3
1218	1	0	1	0	-3	-7	-1	-4	-1	4	-8	-8	-8	-7	-1	-7	-3	-27	-7	-7	-3	-7	-11	-11	0	0	1	24	-8	8	-7	-7	-7	-7
1219	-7	6	-3	10	-16	-9	-4	-12	24	34	-3	-22	-14	-14	33	30	-6	-23	17	24	-6	9	-3	-3	-4	24	-33	7	-2	-3	30	30	22	30
1220	-4	11	26	17	-1	51	0	0	-4	-4	57	-4	-3	0	49	50	-1	-1	-4	-4	-4	-4	-4	0	37	-2	44	34	32	8	37	44	-4	37
1221	39	-3	39	15	-3	-8	2	2	10	3	15	5	5	5	13	42	15	12	33	35	7	-8	5	2	10	-3	17	16	17	17	25	27	19	27
1224	-3	0	-5	1	13	11	13	13	1	4	-6	8	8	8	8	9	8	9	8	-1	8	8	-8	-6	1	1	8	8	8	8	-6	-6	-11	-6
1225	0	0	0	0	0	0	-1	0	0	0	-7	-6	-7	-9	0	0	-8	0	0	0	-1	0	0	0	0	0	-4	-4	1	-7	3	3	5	5
1226	-16	8	8	-5	-5	17	-4	0	-17	-15	10	10	-18	10	-11	-16	-5	-2	-5	6	-26	-15	4	-15	-18	4	2	10	10	0	-4	-20	-20	-20
1227	0	0	5	0	0	-3	0	9	-13	10	9	14	9	13	-18	-13	9	9	5	10	10	14	14	5	0	0	18	18	13	13	-105	-64	-56	-61
1228	-2	1	20	0	0	10	0	0	20	1	-12	3	-12	-12	11	11	-2	-14	0	20	-4	-3	-13	-12	9	-11	8	3	4	2	10	-4	11	11
1230	0	0	0	0	0	0	0	0	-6	-6	-4	-5	-4	-4	-6	-6	2	2	-3	0	-6	-6	-4	-4	0	-5	0	0	2	0	1	1	1	2
1232	-2	4	-1	2	7	1	-1	0	-1	6	1	5	1	1	-1	2	1	5	-8	-5	-5	-1	4	1	4	3	-5	-5	-5	0	-3	-3	-1	-1
1234	3	2	3	2	0	0	0	0	0	0	14	15	4	6	0	0	6	4	0	3	0	0	10	10	0	0	9	10	9	8	0	0	0	0
1235	0	-4	-5	-6	1	-6	-6	0	7	7	-4	1	-10	-3	8	19	-3	-10	-2	3	0	1	-12	-10	0	-1	-10	-10	-17	-10	10	13	13	13
1236	-5	0	0	-4	-1	-4	-6	-7	-2	-1	-4	-4	-4	-4	-1	-8	-4	-5	-9	-12	-11	-11	0	0	-4	-1	-3	-6	-3	-3	-14	-14	-6	-4
1237	0	0	0	0	2	0	0	8	0	0	0	1	0	0	9	10	0	-6	0	0	0	0	3	12	0	0	-10	-7	-20	0	-4	-7	3	0
1238	-5	35	-5	-5	12	11	12	0	12	0	9	7	1	1	8	11	-5	-12	0	0	0	0	18	-5	-3	-6	29	9	0	1	-6	-6	5	-6
1239	2	-2	22	1	-10	-2	-4	2	8	2	-5	6	15	3	6	6	-6	-10	4	14	4	10	11	13	6	-3	15	3	1	7	18	10	22	19
1240	5	-4	-4	-4	-2	8	0	-4	-7	-4	11	14	0	11	0	-3	5	11	-6	-4	-3	-7	0	0	-4	-4	6	6	15	1	4	4	4	4
1241	0	0	0	0	-2	-2	0	0	0	-10	-14	-2	-13	-16	0	1	-10	-11	0	4	-8	-8	-9	-4	0	-8	-17	-1	-17	-15	-6	-7	0	-5
1242	2	0	0	0	-3	10	0	0	10	0	54	22	38	9	33	25	9	7	4	10	26	3	9	9	7	4	43	28	7	28	5	13	3	13
1243	0	-6	0	0	-9	-9	-9	-6	0	0	8	8	8	8	4	0	5	0	-6	-1	0	-6	8	8	0	5	20	20	20	20	-14	-14	-14	-27
1244	3	13	3	17	-16	-1	0	-5	17	10	-20	0	-20	-20	16	11	-20	-13	17	-20	11	11	11	0	10	7	-18	-6	-20	-10	20	13	10	2
1245	-19	-7	-15	-12	-33	7	10	7	7	3	12	-11	7	7	7	-3	7	7	-24	9	-27	4	7	-11	-15	-7	20	20	-2	-11	4	9	4	-6
1246	0	0	14	0	-11	4	-21	-10	23	23	-10	-10	-10	-10	25	25	-15	-10	0	3	14	0	3	0	14	0	-8	-6	-6	-6	22	11	21	10
1247	0	0	-3	0	-3	-3	-2	0	0	0	-10	-9	-9	-9	0	0	-9	-6	0	0	0	0	0	0	0	0	-5	-4	-5	-2	-5	-5	-5	-5
1250	0	5	0	1	0	0	0	1	6	26	28	28	28	28	55	68	28	28	26	33	6	6	28	28	0	0	37	37	37	37	73	70	64	72
1253	-2	-2	-2	-2	-2	-2	-2	-2	-2	-2	5	6	5	7	-3	-3	5	5	-3	-3	-2	-3	5	7	0	0	22	18	11	11	-3	-3	-3	-3
1255	0	0	0	0	-4	11	-1	-8	0	15	-11	0	-14	0	21	5	-11	-10	1	5	11	3	-8	-14	0	0	0	16	0	-4	85	43	207	86
1258	0	0	0	0	-4	-4	-1	0	-4	0	5	9	5	7	-7	-7	9	9	-7	-7	0	-4	10	2	0	0	13	15	9	13	-16	-17	-12	-16
1259	5	17	-27	5	1	-2	-179	-196	-10	-218	-1	-44	28	-4	-23	-160	-28	2	-1	7	-185	-19	-152	27	-19	26	-179	-170	12	-179	-27	-178	45	19
1260	0	0	0	0	0	0	0	0	0	0	-9	-9	-8	-5	0	0	-3	-3	0	0	0	0	0	-3	0	0	-9	-9	-9	-9	-9	27	-25	-27
1261	0	-2	-9	-2	23	0	2	0	0	0	-4	-4	-4	-3	2	4	-4	-3	-2	2	4	2	-4	-4	-8	2	-17	-14	-8	1	-6	-9	-7	-2
1263	5	3	-13	5	-6	-54	-6	-6	2	2	7	6	2	-42	-40	-6	6	7	-34	6	-38	6	-43	-53	-38	-5	9	10	19	16	-48	-55	-54	-58
1264	11	1	0	1	11	1	0	0	0	0	11	11	0	11	11	0	0	11	1	3	0	1	11	11	0	11	0	11	1	11	11	11	11	11
1265	1	0	0	1	0	0	0	0	1	4	6	6	6	6	4	4	6	6	4	4	4	4	0	0	0	0	14	14	12	13	-9	-2	-9	-1
1266	-5	-5	11	-5	15	-2	-10	-3	-2	0	1	9	2	1	15	12	-5	1	15	15	15	15	21	21	15	15	1	1	12	1	15	-3	15	15
1267	-7	-1	-1	-5	-7	-7	-7	-7	3	20	-13	-12	-16	-10	5	5	-1	-18	8	-3	8	8	-16	-16	-3	-7	-5	-5	-8	-1	-1	-1	-3	-3
1268	0	-2	0	0	9	-5	0	4	32	41	-5	9	4	10	32	41	10	10	1	4	0	7	-1	8	0	9	10	10	10	10	38	37	32	38
1269	5	1	2	8	-7	-7	-7	-7	0	0	11	11	8	11	0	0	11	11	0	-7	-7	0	-7	0	1	1	14	14	4	2	33	34	19	37
1270	-4	-3	-4	-4	24	24	0	-3	24	0	-4	-4	-4	1	11	11	1	-4	2	0	0	0	16	-3	0	0	15	14	19	15	-12	-12	-12	-12
1271	0	0	0	0	0	0	0	0	0	-10	10	10	10	10	-7	-11	0	3	-13	-13	-13	-13	10	10	0	0	10	10	6	3	-11	-13	-17	-13
1272	0	0	0	0	-1	-1	-1	-1	0	0	-1	-1	-2	-2	0	0	-1	-2	0	0	0	0	-1	-1	0	-1	-1	3	-2	-2	0	0	0	0
1275	-6	-6	0	0	2	0	0	0	8	8	-25	-25	-16	-20	9	9	-25	-25	0	0	5	2	-25	-25	8	8	-1	5	10	10	24	24	19	22
1276	-1	0	-4	-3	-3	-4	0	0	0	0	5	5	5	5	0	0	0	0	-3	-4	-1	0	0	0	0	0	8	7	6	7	-4	-4	-4	-4
1277	-7	-7	-7	-7	7	9	16	-2	4	1	-12	-6	-10	-10	22	9	-10	-5	-2	-2	1	1	16	16	16	1	-4	-1	22	16	2	11	19	20
1278	-2	5	2	2	0	-1	8	0	12	-1	-19	-13	-25	-9	2	5	5	25	6	8	6	-6	-11	-2	-2	5	-2	-11	18	-15	-16	-22	-13	-15
1280	2	-1	-3	2	-3	6	-3	-3	25	9	1	1	19	11	2	0	18	18	0	-9	-6	-7	0	17	2	1	11	16	11	19	2	2	2	0
1281	11	0	2	-4	14	0	0	0	10	-4	-10	-10	0	-7	11	8	11	0	1	0	8	3	0	8	1	11	-1	3	-1	0	8	-5	3	10
1282	4	3	0	0	0	-2	-2	2	0	-2	1	1	2	1	0	0	1	4	-2	0	-8	-2	5	4	0	0	1	1	5	1	-16	-10	-24	-35
1284	-1	-4	-1	27	3	16	-4	3	0	3	28	35	31	22	2	4	25	24	3	3	0	7	-4	3	-4	0	15	35	29	30	-4	-4	-7	-7
1285	30	0	-7	0	16	18	5	-4	6	1	-9	4	6	-6	5	5	2	2	0	0	3	0	-8	-2	1	0	8	8	3	2	41	41	11	41
1287	-5	0	0	0	0	0	-3	0	0	0	-15	-12	-14	-17	0	0	-15	-15	0	0	0	0	-9	-9	0	0	5	-1	2	-1	0	0	0	0
1288	0	0	0	0	0	0	0	0	1	1	-1	-1	-17	-7	7	6	-1	-1	1	1	0	0	2	-1	0	0	17	1	2	2	2	6	6	2
1289	5	1	-2	1	0	-5	0	0	3	107	5	5	8	8	1	4	19	8	2	3	0	1	0	0	0	0	7	8	8	8	-5	-5	-16	-16
1291	0	0	0	0	8	-4	0	0	5	2	8	-4	5	5	9	14	8	4	0	1	0	0	-4	-4	0	4	12	5	12	15	0	54	0	0
1292	13	14	38	10	-11	3	-1	-11	10	-9	1	-7	-14	-29	11	10	-1	-2	-9	7	-11	0	-15	-15	-2	-1	-10	-3	-28	-14	2	15	15	0
1295	5	4	1	4	-2	-3	-1	-2	7	7	2	2	2	2	12	12	2	2	7	7	8	7	-2	-2	1	-2	7	7	10	8	7	7	7	7
1296	6	0	3	3	0	-83	8	2	-23	-14	20	0	3	0	2	3	-2	0	0	4	54	4	-5	-83	6	0	-6	22	12	5	-3	-3	28	-3
1297	0	0	0	0	0	-5	0	0	0	0	-9	-3	-3	-3	-3	6	-3	-9	0	0	0	0	-8	-3	-5	-5	-4	9	3	1	8	13	-28	-46
1299	1	5	14	1	-7	-7	-8	-9	8	5	12	12	3	3	4	15	-6	0	3	4	-2	-2	0	-7	-4	-3	14	24	11	7	37	36	25	21
1300	4	0	0	2	0	7	7	0	15	18	13	13	10	11	11	6	13	14	8	3	0	1	11	7	0	0	16	22	18	16	-1	-2	-2	-1
1301	0	0	0	0	3	2	0	0	21	71	-1	-1	-2	-2	79	78	-2	-4	0	0	9	3	1	0	2	58	7	66	8	76	6	2	8	67
1302	0	0	0	0	0	0	0	0	0	0	2	0	0	0	7	7	2	2	-3	-2	1	1	0	0	0	0	5	5	2	2	-2	-5	-2	-2
1303	0	0	0	0	0	0	0	0	5	5	-7	-7	-7	-7	5	11	-6	-3	5	5	5	5	-7	-7	0	0	-6	-6	-5	-6	12	13	13	13
1304	-1	-1	0	-1	0	2	0	0	-6	-7	-16	-16	-15	-14	-6	-6	-15	-14	-6	-6	0	0	-14	-14	0	-5	-14	-11	-15	-14	-15	-15	-4	-6
1305	3	12	0	0	0	12	0	0	0	19	-2	-1	2	2	12	12	5	2	0	0	0	0	0	2	2	2	25	5	30	30	0	0	12	0
1306	-111	-51	-112	6	-3	-104	-53	9	9	9	-72	-72	14	14	-2	4	14	9	-59	-59	6	4	12	8	4	6	-96	-76	-108	-7	-84	-80	-59	-61
1307	22	9	5	5	5	5	0	5	86	88	-6	-10	-8	-6	61	61	-7	5	1	39	0	0	0	0	0	38	5	5	30	10	77	55	79	46
1309	0	11	6	24	-11	-75	-62	0	-9	18	2	33	15	4	0	0	13	18	-7	-6	-75	0	-2	-21	0	0	20	26	41	38	15	51	15	17
1310	4	0	-5	4	-1	-5	0	-5	4	4	-22	-22	-24	-22	4	4	-28	-22	4	1	0	4	-20	-15	-5	0	-18	-18	-20	-18	1	1	4	4
1311	51	3	3	-1	-5	-1	-1	-4	-2	-1	3	-1	-8	-9	-1	0	40	26	-1	22	-1	-1	-5	-1	-1	3	7	7	1	-7	28	0	-7	-4
1312	11	1	0	1	-9	-9	-9	-7	-9	-7	-7	-9	-9	-9	1	17	-9	-9	0	11	0	0	-9	-3	1	1	5	9	7	6	10	-1	2	11
1313	8	38	-13	-8	-1	-22	-33	-15	-14	-11	38	28	13	38	-11	-10	28	7	2	7	-21	-23	41	16	-8	13	15	43	38	16	-8	1	-16	-8
1314	2	2	0	2	0	0	0	0	2	0	-2	-2	-2	-2	2	2	-2	-2	2	3	-1	-1	5	6	0	0	11	10	12	9	0	0	0	-3
1316	0	0	0	0	0	0	0	0	3	3	2	2	2	2	3	3	2	2	-3	-3	-3	-3	3	3	0	0	9	9	5	9	-3	-3	-3	-2
1317	0	0	0	-7	3	-15	0	0	6	6	-21	-21	-21	-21	11	7	-18	0	4	3	0	0	-21	-21	-6	-10	-11	-14	74	3	19	6	2	6
1318	0	0	0	0	0	0	0	0	6	9	4	4	4	3	6	9	4	4	0	0	0	0	6	0	0	0	5	11	6	4	-3	-3	-3	-3
1320	-4	5	36	-11	1	27	5	-54	11	3	0	-10	-7	-7	32	18	-3	-3	60	11	13	-1	-7	-7	5	-1	129	4	47	32	26	0	0	3
1321	1	1	0	1	-1	1	0	0	1	3	-9	-9	-9	-9	24	9	-10	-10	2	9	1	3	-5	-2	-2	-2	-9	-5	-9	-6	31	9	9	9
1323	0	0	0	-4	0	2	0	0	-4	-7	-1	-1	-1	-1	-12	2	-2	-2	-7	2	1	0	-10	-8	0	0	-1	-1	-1	-1	-18	-19	-19	-27
1324	9	10	9	9	-9	-11	1	-7	21	17	-11	-12	-12	-12	21	21	-9	-9	5	24	9	15	-9	-13	0	-6	3	1	5	2	25	19	27	22
1325	-2	-6	-2	-2	-19	3	-6	-6	7	-5	-22	-19	-20	-21	10	-5	29	-23	5	5	3	-2	-18	-18	0	-6	-7	-12	-20	-17	-1	-1	6	-2
1326	5	-3	-2	14	41	29	-1	-3	27	39	-6	-6	-2	-1	27	41	-1	-2	21	31	39	38	22	-2	16	25	-6	-6	-4	5	29	32	36	28
1327	0	-3	-5	0	-5	-6	-7	-6	-6	0	-7	-5	-6	-5	0	0	-5	-7	0	-3	0	0	-3	-3	2	0	2	2	-5	-5	0	0	0	10
1329	0	-2	-6	5	-2	-13	-8	-2	0	-12	14	2	6	4	-20	-21	2	5	-1	-1	-2	-2	-5	5	14	0	33	28	28	24	28	28	28	28
1330	0	6	1	4	0	-2	0	0	4	1	0	0	0	0	6	6	0	10	7	6	6	6	-4	-4	0	0	13	14	3	3	-30	-26	-28	-30
1331	1	1	1	1	2	-2	-2	-1	-4	1	-12	-12	-12	-12	0	8	-12	-12	-7	0	-7	-6	1	1	0	1	-12	-12	-9	-12	12	0	0	0
1332	0	0	0	0	1	-9	8	-3	-10	29	8	8	3	-4	21	8	8	8	-10	0	29	0	3	-3	8	8	24	19	24	15	5	25	1	6
1333	0	0	1	0	1	1	0	0	-1	-4	-3	2	-5	-4	0	0	-6	-6	1	0	0	0	0	1	1	0	-1	0	-2	-2	-8	-8	-15	-15
1334	3	0	0	0	-5	-9	-5	-5	0	0	-2	-8	-14	-14	-3	0	-17	-13	0	0	0	0	0	-2	0	0	4	-2	1	-2	13	13	12	12
1337	-3	2	-1	-3	-1	-3	-5	-8	2	4	1	1	1	1	-5	3	5	-9	5	-3	-8	-5	5	5	5	2	-4	2	0	2	1	7	2	-5
1339	0	0	0	0	0	0	0	0	-2	0	7	7	7	7	-2	-2	8	8	0	0	0	0	8	8	0	0	17	17	14	11	0	0	-2	-2
1341	0	0	0	1	0	0	0	0	0	0	0	0	0	0	0	0	0	0	0	0	0	0	0	0	0	0	0	3	1	1	0	0	0	0
1342	4	4	4	4	-1	-2	4	-2	-4	-18	13	11	8	8	-34	-34	-1	4	18	15	16	15	15	15	-1	-2	-16	-34	-8	-34	4	4	-2	-1
1346	0	0	0	0	0	0	0	0	0	0	-8	-8	-8	-8	0	0	-4	-4	0	0	0	0	-4	-6	0	0	-6	-6	-8	-8	6	6	2	2
1347	-12	-11	-12	-12	2	2	2	2	2	2	-13	-13	-11	-11	2	2	-12	-12	-6	2	2	2	-6	-5	-10	-3	-8	-5	2	-1	65	11	75	75
1348	-9	7	-3	-7	-13	-11	-6	-3	-3	3	-11	-17	-19	-13	12	7	-11	-8	11	-4	2	11	-10	-15	4	10	-2	-2	-13	-6	-3	-11	-11	-5
1349	14	43	12	43	-25	26	-87	-43	-21	-93	-40	-33	-124	33	24	-13	-124	-123	20	-17	-25	-97	-97	-97	10	-21	48	55	53	29	65	73	57	65
1350	7	-5	-13	-23	-10	0	3	-1	0	-6	-54	-15	-17	-44	-14	-10	-15	-14	-4	-3	-4	0	-35	-15	-8	-20	-9	-38	-35	-10	3	-1	5	4
1351	-1	-7	-7	0	-11	-11	-11	-8	-7	-2	-2	-2	-10	-12	0	0	-2	-2	-7	-5	-11	-3	-2	-2	-2	-2	6	2	-2	0	3	-4	-9	-11
1352	-6	-3	-4	-6	22	0	6	6	6	3	3	3	1	-13	6	6	-6	1	-14	7	9	-3	3	3	6	6	-5	-12	-15	-12	1	1	-20	-20
1353	-5	-4	0	2	0	-1	-6	-11	-7	-4	-3	-3	-3	-3	-1	2	-3	-5	-2	-1	-1	2	5	2	-4	0	1	2	-3	-1	-11	-11	-1	-5
1354	0	0	-4	-4	-3	-5	0	-4	0	0	-4	1	-4	-4	-4	0	-3	0	0	0	-1	-5	-3	-9	-5	-5	4	5	3	0	-7	-7	-7	-7
1356	-1	-4	1	0	0	1	0	-4	-4	-4	2	2	2	2	-4	-3	2	2	-4	-4	-4	-4	2	2	-1	-4	2	2	2	2	5	5	-4	-4
1357	0	0	0	0	-5	0	-5	-3	-2	-2	-15	-14	-16	-15	-2	-2	-12	-7	3	3	-4	3	-7	-6	0	0	-7	-9	-4	-7	3	3	-18	-6
1358	4	-1	1	-1	-35	-16	-17	-16	-43	-47	20	8	4	-5	7	9	12	4	-2	3	-4	-4	-22	-18	-1	-1	-1	3	-4	-1	20	-9	5	10
1359	4	-1	0	0	1	-1	4	4	7	4	5	5	6	6	4	4	9	9	4	7	7	7	-1	-1	1	4	20	20	17	17	35	14	20	20
1360	-6	15	2	0	0	0	0	-6	-5	-1	-3	-4	-4	-4	-6	2	0	0	5	3	-2	-6	-1	0	0	-5	3	3	0	3	28	28	16	7
1361	29	29	39	27	-23	-26	-23	-23	-26	-22	28	32	12	18	13	-20	26	18	24	21	-12	21	6	-12	21	34	36	32	32	24	0	-20	33	36
1362	0	0	3	4	1	19	0	-5	-2	-4	2	1	5	2	6	19	2	3	-1	-5	18	-4	16	5	1	-3	2	2	2	2	-4	15	-9	23
1364	1	0	0	1	1	0	0	1	5	5	0	-3	-4	-4	5	1	0	0	1	5	0	1	0	0	0	0	-1	-4	-3	-3	-3	-5	-11	-9
1365	-3	0	-1	0	-1	0	0	-5	5	5	6	3	-4	-1	5	5	-4	-3	5	0	0	0	8	5	-5	-3	-5	2	-5	-2	28	0	0	1
1366	0	0	-3	0	-3	0	0	0	2	15	2	4	7	7	-3	-3	16	15	-3	-3	-3	0	0	-2	0	7	13	13	13	19	-3	-3	-4	-4
1367	-1	-1	2	-1	3	3	3	3	12	3	20	20	-5	-4	12	3	-1	-3	9	9	8	3	-5	-1	0	-1	25	25	24	20	-1	-1	-1	-1
1368	0	8	0	9	-14	-9	-9	-9	-8	-8	-3	-3	-3	1	0	0	10	1	9	16	0	0	-3	-3	6	0	4	4	1	4	21	21	23	21
1369	6	6	6	4	-5	-6	-6	-9	-23	-21	18	13	0	3	1	-1	0	3	0	3	5	-6	-6	-6	-6	3	21	21	13	18	-38	-38	-38	-38
1370	2	2	3	2	0	-1	-1	-6	-5	-6	-5	-5	-6	-1	27	23	-5	-6	11	9	0	5	-1	-6	0	0	-6	-6	-9	-7	34	37	32	35
1371	-6	4	4	6	-13	-17	-11	-13	-8	-7	1	1	-9	-11	-16	-16	-40	-11	-2	-3	-23	-5	-37	-39	4	-10	5	1	5	0	1	1	1	1
1372	6	5	-4	6	-6	-5	-6	-6	4	8	2	-4	-4	20	16	16	16	2	-4	2	10	7	-10	2	6	6	31	23	38	24	6	-4	8	8
1373	-52	-1	-43	7	-17	-2	56	10	51	-32	69	-47	2	3	68	62	4	-73	-23	1	-5	-17	-17	-17	1	-36	-28	72	62	51	-10	5	47	47
1374	-4	-16	6	-3	5	6	3	-4	-9	-19	-23	-5	-13	6	0	-7	-13	-5	-22	-3	-4	-3	-12	6	-4	-6	-13	-17	-17	-13	-7	-21	-11	-7
1375	0	-28	-10	-5	29	-5	65	0	29	172	-6	-5	-15	-7	172	20	168	-7	-7	5	-12	-14	-1	-16	0	-6	10	3	21	-2	0	-2	-5	-3
1376	-3	-3	-3	3	-3	12	3	3	14	-3	-6	-18	-12	-3	-3	12	-18	-16	-3	12	12	12	3	12	-3	3	-22	-18	-22	-12	29	29	33	33
1377	-8	-3	35	6	11	0	4	0	9	6	44	46	38	43	23	29	48	9	1	11	-2	7	38	15	-3	0	42	45	46	80	33	24	24	22
1378	2	2	2	1	0	-4	0	0	2	-2	5	11	-27	4	-6	-6	-27	-27	2	2	-9	-4	4	-6	-6	-8	3	12	1	0	-22	-27	-22	-23
1380	0	-1	0	0	6	25	-12	6	6	-18	0	10	-7	-7	16	-8	-3	-7	6	5	-18	-8	-3	-3	15	-8	15	10	10	6	-12	-14	38	-14
1381	10	-2	4	-5	-1	1	-1	-1	10	10	-1	-1	5	7	112	23	-9	-6	3	9	3	5	-9	-8	-3	-2	0	0	-4	-1	-7	-7	0	0
1382	0	0	5	0	0	0	0	0	8	12	-27	-27	-27	-27	23	27	-27	-27	12	17	0	12	-27	-25	0	0	2	-5	-27	-27	36	27	36	30
1383	22	15	2	0	-4	0	0	0	23	34	26	33	31	68	-4	-3	26	44	0	-4	0	0	26	20	0	0	48	44	38	56	23	15	1	0
1384	0	1	4	1	4	3	4	4	4	-38	-12	-6	-53	-56	4	4	-11	-6	4	5	4	4	-62	-48	0	-2	-6	-3	1	-8	-5	10	7	4
1385	4	-4	0	-4	-4	4	-4	4	4	4	8	4	1	1	-4	4	9	4	-4	-7	-4	3	6	7	4	4	18	21	8	8	-15	-15	-15	-15
1386	-1	-4	0	2	-1	0	5	1	9	5	7	7	7	7	47	46	7	7	-6	-7	3	2	7	1	8	4	8	8	7	11	-7	-9	-6	-4
1389	0	8	-10	8	-15	-15	-15	-15	-13	-4	-15	-13	6	-3	0	0	11	-13	-2	-13	0	-15	0	-14	212	12	10	22	-6	12	-13	3	-7	-13
1390	6	6	6	6	0	4	0	1	6	4	-3	-3	-3	-3	13	6	0	-3	17	17	13	6	-3	-3	0	-1	30	30	30	30	27	27	13	13
1391	-7	-5	-1	-2	0	11	0	-3	-1	0	7	4	7	7	-3	0	-1	-1	7	0	-14	-3	-19	-3	-3	-8	-4	-15	3	-6	-5	0	-21	-19
1392	0	16	17	-4	-1	-8	-21	0	0	4	25	8	8	12	-19	0	8	-18	0	0	-13	-30	4	7	0	4	15	9	8	8	4	8	7	4
1394	8	0	0	0	-2	0	-2	8	8	20	-15	-11	-24	-16	2	20	-16	-16	20	16	5	16	-2	-10	0	0	-7	1	3	-8	20	21	20	20
1395	10	23	16	24	-4	-4	-8	-4	1	1	10	9	0	0	1	1	1	0	9	10	-1	1	-2	3	8	11	9	9	0	0	5	5	9	8
1397	4	0	4	4	0	0	0	-6	4	3	-6	-5	-18	14	-10	0	-18	-33	4	3	-6	0	-25	-18	0	0	61	61	-4	26	71	35	31	35
1398	-8	-8	-17	-8	-8	0	0	0	-6	6	-18	4	1	-7	11	15	14	-18	-8	-8	0	0	-1	6	12	0	-12	-3	-9	-13	22	8	15	15
1399	17	-17	-17	188	-17	30	-13	-17	-9	-17	19	17	30	28	3	36	-15	-19	35	30	25	-3	28	27	21	-4	194	28	31	19	21	16	21	14
1400	6	3	0	0	1	0	0	0	-6	1	-12	5	-8	1	3	3	-4	-8	0	1	0	0	-8	-4	0	0	53	48	-1	-4	13	37	0	0
1403	5	2	5	5	-28	0	-34	-40	-10	-2	5	-9	-9	5	0	2	-4	-13	0	5	0	-34	-13	-11	-14	5	-1	9	9	13	57	20	-49	-49
1405	-7	8	29	16	12	-7	5	-7	-7	-7	10	4	8	5	-5	-7	8	0	52	13	-7	1	-4	4	4	-5	-2	14	4	10	-6	-7	-7	-7
1406	7	-3	30	53	-17	-3	198	-3	-5	16	30	26	12	-3	232	34	4	148	59	35	-9	-5	9	82	69	82	49	26	39	26	7	9	7	-9
1408	12	-2	11	11	-12	9	0	9	24	8	12	13	0	2	10	19	0	-10	17	1	12	10	11	2	0	0	14	-1	12	0	42	42	42	41
1409	24	0	10	35	3	0	22	-18	-26	-18	0	-9	-17	32	10	0	-19	-9	0	30	-9	-9	9	9	-28	0	22	9	-3	-9	-27	-4	-28	-21
1410	0	0	13	0	13	13	0	-16	13	13	-6	-4	-23	-57	13	12	-10	-3	0	0	-34	0	-45	-54	0	-7	-10	-16	10	-13	-18	-34	-2	-73
1411	0	-4	6	-1	0	19	-1	-1	40	9	-1	-3	-1	-4	20	31	-13	-10	2	27	9	2	-7	-4	2	-1	4	2	2	2	40	40	39	39
1413	0	1	0	0	57	93	10	6	43	51	-10	0	0	-45	31	7	0	0	1	1	0	1	-10	0	0	0	-23	-17	-10	-23	0	0	0	0
1414	0	5	0	4	4	-29	-29	-1	-1	19	20	21	21	21	-34	-29	18	21	0	12	-1	-1	-25	18	-28	4	24	32	20	26	1	-11	-6	-6
1417	6	6	6	3	0	0	0	6	8	0	-4	0	-4	-4	8	14	-4	-5	0	8	0	6	8	14	0	0	-8	-8	-10	-8	9	7	1	1
1418	0	0	0	0	0	0	0	0	15	19	4	4	4	4	22	23	-4	-4	9	11	9	12	4	4	0	0	4	4	5	4	21	22	21	21
1419	1	4	0	4	0	0	0	0	-2	-2	-5	1	-2	-6	-2	-2	1	1	0	0	-2	-2	-2	-2	0	0	-1	3	0	-6	-6	-8	-9	-9
1421	-4	-1	-1	4	21	157	30	3	24	6	-4	-1	14	185	24	24	18	32	5	5	22	191	19	4	12	167	-12	23	17	117	2	-4	5	6
1423	11	9	0	16	-5	-5	-5	0	0	0	18	18	16	17	-6	-4	17	18	0	0	-7	-5	0	0	0	0	32	32	29	29	-1	-2	-7	-7
1424	11	2	-8	0	-7	-23	-23	-11	-8	-1	-8	-8	-8	-5	21	8	-5	-16	-8	2	-8	-8	-16	-15	3	0	-8	-5	-5	-5	149	103	163	157
1425	9	23	7	14	-7	-10	-5	0	0	7	-2	-2	-2	-2	7	7	-3	4	22	30	0	0	-3	-3	0	7	5	5	-2	5	18	18	18	19
1426	7	7	3	7	-6	-1	-6	-5	10	8	-4	-4	4	5	9	14	2	-1	7	7	5	3	2	-1	1	-3	2	2	5	5	16	16	16	16
1428	0	0	8	0	-1	0	-1	0	-1	0	0	4	-6	-8	75	99	1	0	4	14	-7	-1	0	-5	0	-1	12	35	10	94	-2	-20	-9	-19
1429	-5	-5	-3	0	0	0	0	-1	42	29	47	53	115	61	51	37	47	4	-8	-8	-8	-10	131	39	-4	0	130	130	123	126	1	-9	-1	-9
1430	2	7	0	13	-5	0	0	5	8	8	1	1	0	1	8	13	0	0	8	8	0	8	1	0	0	0	8	8	13	8	8	8	21	8
1431	14	9	0	14	0	-6	-9	-6	0	0	-32	-34	-38	-38	9	9	-29	-32	9	9	0	9	-38	-38	-3	3	-26	-26	-30	-30	11	10	10	12
1433	-10	-40	-5	-11	-2	9	4	-20	-24	-16	0	7	-31	-7	0	-3	-15	2	-29	-23	-38	-27	-37	-53	-7	-14	1	-36	-19	5	-20	-8	-30	-2
1434	0	0	-2	0	-2	0	-2	0	2	-5	-10	-12	-12	-12	2	-5	-12	-6	-5	-5	2	-5	-6	-6	1	0	-3	-3	-3	-3	-5	-5	-5	-5
1435	-11	-12	16	1	-40	15	-34	2	-26	-41	-16	-4	-49	-49	6	11	-33	-46	5	-22	-9	-3	-25	-26	-22	-3	7	-9	6	-26	-13	-16	-22	-7
1436	0	0	1	0	62	57	13	0	0	0	0	0	13	10	10	10	79	0	0	12	5	5	7	0	16	0	4	3	7	4	6	6	6	6
1437	13	13	25	22	0	1	-2	-4	-1	-1	-19	-23	-45	-45	8	8	-47	-38	13	33	-4	-4	-27	-34	-5	-7	15	4	-4	-17	3	3	3	3
1439	-3	1	1	1	-1	0	-1	-1	-1	-1	-2	0	-2	1	-1	-1	-2	-2	3	4	3	3	0	-2	-1	0	5	5	5	6	6	7	3	1
1440	16	-1	-1	7	7	-1	0	-1	7	11	24	28	3	3	9	11	3	18	0	1	8	9	-1	-1	-1	-1	3	3	3	3	48	0	3	-2
1441	0	0	-5	0	0	0	0	0	0	0	-12	-12	-44	-43	0	0	-44	-44	0	0	0	0	-12	-10	0	-6	-11	6	6	-13	-26	-26	-26	-22
1442	4	11	7	3	-3	-3	-3	-5	0	6	4	3	-6	8	0	11	-1	8	1	-2	-3	-3	-3	-6	-3	-3	10	11	2	1	12	12	0	1
1443	8	9	-11	9	-4	-8	-4	0	-4	10	-9	-9	-9	-9	10	14	-9	-9	10	10	10	10	-9	-9	0	9	4	-3	-9	-9	4	4	4	10
1445	8	16	16	16	-2	-3	-2	-3	6	6	27	24	15	14	7	7	1	9	-2	-3	-3	-3	16	16	-3	-1	29	29	29	27	7	11	11	9
1446	0	0	0	0	0	0	0	0	0	2	-6	-6	-6	-6	2	2	-6	-6	0	0	0	0	-6	0	0	0	4	4	4	4	6	4	-3	4
1447	1	-12	23	2	0	15	7	23	35	8	20	19	19	19	88	8	8	0	45	10	27	32	1	1	18	12	23	23	54	23	-1	1	-1	-1
1448	-3	-8	2	16	-8	-19	7	0	7	12	4	-10	12	10	4	4	12	-15	-3	16	-6	-8	7	15	4	12	12	15	-8	18	-8	20	23	40
1451	-2	-2	4	-2	15	49	32	-3	49	27	4	5	4	4	32	31	2	2	31	5	33	2	31	5	4	-1	22	22	42	22	25	29	21	29
1452	0	0	0	0	1	1	6	1	17	22	23	18	45	56	28	31	52	19	8	8	22	8	31	30	1	4	56	56	65	73	5	1	5	19
1454	1	0	-1	-4	-17	-12	-7	1	5	1	-20	-15	-27	-27	15	0	-10	-27	-9	15	-5	6	-20	-5	1	-10	-15	-15	-15	-14	-7	3	5	34
1455	2	2	-1	-1	-1	2	2	2	2	2	-9	-9	-9	-9	15	18	-9	-1	6	2	-4	2	-1	-1	-1	-1	10	7	11	-1	-8	-8	-8	-8
1456	-1	1	1	1	1	5	1	6	5	-1	3	3	3	3	5	3	3	3	3	6	-3	2	-7	-2	-1	-1	6	5	3	3	-16	-16	-23	-30
1457	0	0	0	0	0	0	0	0	0	0	-3	-9	-9	-7	3	1	-3	-3	0	0	0	0	-3	0	0	0	-6	2	-3	-3	2	-1	2	2
1458	-12	0	-6	3	1	-5	-12	-18	0	-9	-4	-3	14	162	-4	-12	13	-27	-3	-1	13	1	5	-5	5	-2	-3	-1	-4	-10	-6	-5	-1	-7
1460	1	-1	-8	1	-16	-1	-18	-10	10	0	0	8	-1	2	0	0	-8	0	10	2	-8	1	2	1	0	1	14	14	14	0	0	0	-8	-4
1461	0	0	-4	0	-4	-4	-4	0	-4	0	-8	-8	-10	-11	2	-1	-8	-7	-1	-1	-4	-4	-7	-7	2	2	5	5	5	-7	5	4	6	2
1462	-1	-5	0	0	19	0	-1	-1	20	-1	-4	-3	-3	-11	9	-1	3	-3	-4	-6	-5	-5	1	-4	-5	0	-6	-3	4	-6	-12	3	-12	-12
1463	0	0	0	0	0	0	0	0	3	5	3	3	-7	3	5	5	-3	-3	5	0	-1	0	0	0	0	2	13	13	1	0	8	8	3	-3
1464	0	0	9	0	0	0	0	0	0	-2	8	7	3	7	-2	-2	7	-1	0	0	-2	-2	6	2	-2	0	7	9	10	7	-5	-5	-5	-6
1467	-5	0	-29	-31	-3	1	1	-3	6	-8	-30	1	1	-32	6	-25	-28	1	-14	-14	-8	-12	-25	-29	-5	-16	-27	-23	-28	-25	-27	-32	-35	-30
1472	-5	-26	-19	-5	17	-5	0	3	0	5	-57	-37	-30	-14	8	-3	-30	-27	-14	-3	-13	-3	5	-13	8	0	-29	2	-21	-15	2	8	17	10
1473	9	6	6	0	-38	-47	-38	9	15	13	11	8	11	15	9	9	15	12	-95	0	1	9	11	11	6	0	12	13	-92	6	-36	-36	12	-38
1474	2	4	2	0	4	-3	0	0	5	2	-3	-3	-3	1	2	8	1	2	2	2	2	2	-3	-3	0	2	8	6	6	6	-9	-10	-7	-7
1475	2	3	1	2	-7	-6	0	3	32	7	1	-1	-8	-9	32	32	-1	2	32	30	-1	15	1	1	-2	-2	14	13	5	5	23	23	23	23
1477	5	-3	5	5	3	3	1	1	8	8	-5	2	-5	-7	3	3	2	2	8	6	0	7	-3	2	-2	-3	-3	-3	8	-3	-9	-9	-5	-9
1479	0	-4	-4	-1	0	-9	0	-1	5	5	-5	-12	-11	-11	4	4	-14	-15	0	0	0	0	1	4	-8	1	-9	-10	-7	-10	-4	-4	-4	-4
1483	4	-1	15	4	-10	0	-1	0	6	13	-2	1	-7	8	7	18	-4	-10	15	4	6	2	-3	-3	-2	0	3	3	-3	-2	22	15	14	16
1484	2	-3	0	-10	-20	-4	17	37	-15	41	-1	-7	2	2	-2	-2	45	2	-11	-3	3	-1	-4	-1	25	-2	-17	2	28	6	37	30	35	30
1485	0	0	0	0	0	0	0	0	0	0	-9	-11	-11	-11	0	0	-11	-11	0	0	0	0	-9	0	0	0	-16	-11	-10	-11	0	0	0	0
1486	0	0	0	0	0	0	0	0	0	0	0	0	0	-3	0	0	-10	0	0	0	0	0	0	-1	0	0	4	4	-2	1	-1	-5	0	0
1487	0	2	4	0	3	20	4	0	110	2	-4	-4	-4	-4	10	2	-4	-4	1	0	0	0	0	0	0	0	27	18	4	4	110	0	0	0
1488	132	86	-42	124	-32	48	-30	68	182	143	-33	74	158	136	0	189	187	124	137	115	-35	-26	-69	-20	-26	20	136	139	-29	26	179	-18	35	126
1490	2	-2	-2	2	-2	-2	-2	-2	0	4	0	-3	-4	-1	0	-2	0	0	-2	-2	-2	-2	4	4	4	4	1	-1	-1	7	-5	-2	-6	-7
1491	0	0	0	0	0	0	0	0	0	0	-2	-1	4	6	0	0	-2	-1	0	1	0	0	7	0	0	0	7	8	-2	9	-1	-1	-1	-1
1492	9	4	0	4	-1	-2	-2	0	11	11	-8	-7	-8	-8	13	13	-8	-7	11	11	3	6	-8	-7	0	0	7	6	-1	0	15	13	11	15
1494	-1	4	3	1	0	2	-1	0	3	-5	-12	4	3	-16	4	0	3	-13	-5	-20	-3	-7	-9	0	-17	-13	-5	0	-12	-8	19	10	5	12
1495	0	0	0	0	-15	-20	-19	-19	20	5	-19	-20	-20	-4	0	0	-19	-20	3	0	0	0	-3	-4	0	5	-3	-2	-19	6	10	21	21	21
1496	89	5	22	8	-26	-26	0	-9	8	-1	15	25	-27	21	14	16	6	-28	19	32	-33	0	-28	-33	-21	8	-15	13	19	12	-21	152	12	25
1498	12	2	-21	-4	-29	-24	-22	-19	-4	5	-32	-40	-42	-28	5	24	-12	-12	-1	8	2	2	-24	-20	5	5	-19	-14	8	21	-4	-7	-4	-4
1499	-15	-4	-2	2	10	4	3	7	10	17	-28	-28	-28	-28	10	23	-27	14	7	14	3	10	-17	-8	-12	2	-24	-24	7	-24	8	9	8	9
1500	-1	-1	19	2	-1	-1	-1	29	1	-1	8	8	8	16	19	30	36	16	14	-1	19	34	-1	-7	0	19	8	15	34	15	30	19	19	19
1501	-3	-4	-3	0	-2	0	3	-17	-3	-14	2	-6	-6	2	-8	4	-2	-9	-17	-17	-14	-20	-1	-9	-14	6	7	7	5	18	-7	-9	-21	-9
1502	6	7	6	0	1	0	0	1	-1	4	1	5	1	9	6	5	14	13	4	6	0	0	3	1	1	1	13	20	13	17	5	4	0	0
1504	0	0	0	0	-9	-3	-9	-2	-6	-6	-3	-6	-6	-5	-6	-6	-3	0	-6	-6	-6	-6	-6	0	0	0	-6	-11	-6	-6	-1	6	2	6
1505	-7	-14	6	6	-9	6	-14	-7	6	-1	-14	-14	-9	-14	6	6	-2	0	-6	-6	-10	-1	6	6	6	6	-14	-14	-14	-7	-2	9	-2	-10
1506	41	0	59	42	-10	-15	-13	-3	-13	6	74	68	18	28	5	18	28	70	0	16	1	-5	28	21	1	16	45	40	0	38	30	30	30	30
1507	-7	-7	3	1	-13	-19	-18	-13	-12	-9	-18	-8	-12	-22	0	-4	-19	-19	-12	-6	1	0	-9	-15	-1	1	13	3	-9	-16	-15	-10	-10	-10
1508	0	3	4	0	0	0	0	0	0	0	3	9	0	9	0	0	-1	2	0	0	0	0	4	-1	3	3	9	15	1	10	1	0	0	0
1509	0	-5	-10	-5	-2	3	-1	-2	-6	-4	-14	-12	-12	-15	-2	-3	-12	-18	1	1	6	-6	-12	-27	-5	-5	-10	-9	-12	-13	9	14	-1	-1
1510	0	-3	-4	0	-1	-1	-1	-4	0	0	-2	-14	1	-6	1	0	-12	-12	0	0	0	3	10	6	1	-4	13	20	25	10	-1	0	-1	0
1511	0	-5	0	-1	-9	-9	-4	-4	-5	-4	4	6	-4	-1	0	-4	1	0	-4	-2	0	-2	-4	-4	-1	-4	4	4	7	4	-9	-11	8	-12
1512	1	1	11	64	2	0	-8	-8	-9	8	6	-1	12	12	109	109	31	-13	0	2	2	2	-5	2	-16	-16	11	8	20	12	8	2	115	12
1513	-9	-9	0	-6	3	1	2	-9	3	-3	-1	-1	2	-1	5	-10	2	2	-3	-9	-13	-6	2	2	2	0	-1	-1	2	6	-5	-4	-8	-9
1514	-1	-1	7	0	0	-4	-10	4	-4	-4	4	-8	4	4	4	8	-2	-2	7	7	-4	-1	5	2	-1	8	-6	-2	4	4	25	25	26	26
1517	0	0	0	0	-3	-3	-3	-2	0	0	-3	-3	-8	-3	-1	2	-8	-3	0	3	0	1	-1	0	1	0	-1	-1	-3	-3	2	-1	-1	-1
1518	1	1	1	1	-14	-6	-14	-18	7	-18	6	21	-24	1	-18	-23	-30	-25	1	2	-23	-18	1	-17	-13	-14	20	20	21	23	-21	-21	-21	-21
1519	-5	-5	6	6	7	-5	-5	15	0	-5	-19	5	-7	1	9	6	-15	-3	6	-4	1	-5	0	-6	-9	0	5	-9	2	-7	27	43	31	26
1521	0	0	0	0	0	0	0	0	3	0	-9	-15	-9	-17	2	0	-18	-18	0	0	0	0	-9	-9	-5	0	-8	-14	-9	-10	9	4	3	-1
1522	1	-7	2	2	3	2	2	-7	7	3	-16	-6	-22	-22	35	16	-16	-1	3	3	-6	-3	-6	-6	-6	-6	-11	-2	-9	-12	14	15	4	5
1523	14	-2	14	-4	22	13	-2	9	9	14	-2	-2	-5	-2	9	14	-2	-2	-5	9	0	9	-6	0	0	-5	7	7	4	5	17	20	17	19
1525	10	15	16	10	0	0	-11	3	3	3	8	24	-53	9	13	10	-45	33	16	36	0	9	-59	-59	0	13	-4	-9	30	-53	0	-12	-10	0
1527	0	0	0	0	0	0	0	0	0	0	6	6	0	3	1	0	0	18	0	0	0	0	0	0	0	0	7	4	10	14	2	4	1	-3
1528	0	0	0	0	0	5	0	0	6	0	6	1	6	5	8	8	6	6	6	-2	0	8	0	0	0	0	7	6	1	7	4	8	5	8
1529	1	-2	-3	-3	0	0	-11	0	8	-6	49	12	0	0	-6	-6	0	0	-2	31	0	0	-2	50	-3	0	11	18	16	9	-5	-7	-9	-9
1531	-2	-3	0	2	-9	-9	-3	-3	0	0	-4	-10	-8	-8	1	0	-10	-8	3	3	-6	0	-11	-3	-2	-3	18	26	26	17	9	30	20	21
1532	2	1	0	0	0	-3	0	0	0	0	18	18	0	0	-4	0	0	0	0	3	0	0	0	0	0	0	44	44	1	3	0	0	-5	-2
1533	-3	-3	-3	-3	2	2	2	-44	2	-46	-18	-15	-45	-8	2	-44	-3	-8	0	-2	-44	2	-49	-40	-1	-1	-3	-11	-8	-12	2	2	2	2
1535	0	0	0	6	0	7	0	0	31	28	7	7	0	22	15	28	7	41	0	0	24	0	15	8	15	6	11	11	95	7	28	23	24	8
1536	7	4	9	3	0	17	-3	0	-11	-5	-11	-5	-5	11	6	0	3	-8	3	1	1	3	-7	-8	0	-3	5	1	-9	-11	6	1	2	1
1539	0	0	0	0	0	0	0	0	-3	-10	-9	-9	-9	-9	0	-3	-10	-9	-3	0	-10	-3	-3	-8	0	0	-3	1	-3	-9	-20	-20	-20	-24
1541	0	0	0	0	-2	-3	0	0	2	2	5	5	4	5	2	2	2	4	0	0	-3	0	5	2	0	0	14	14	14	14	-3	-3	-3	-3
1543	-3	-4	1	-4	4	4	4	4	4	4	5	5	3	3	4	4	3	21	1	1	4	4	0	0	1	1	29	35	34	8	0	0	-55	-50
1544	0	0	0	0	0	0	0	0	4	1	-10	-10	-10	-10	13	8	-10	-10	4	4	0	1	-9	-9	0	0	-4	-6	-9	-6	17	17	13	17
1545	0	-10	2	0	2	2	2	-5	2	-4	-2	2	1	4	0	-10	6	1	-8	1	-5	-4	6	2	2	0	4	4	9	4	-7	-3	-5	-5
1546	-1	1	2	-3	12	-2	-12	-5	-15	1	-16	-8	-8	-8	12	10	-8	-8	1	4	14	14	-19	-19	6	4	-10	-10	-6	-6	4	1	-22	6
1547	-3	0	0	-3	0	0	0	0	0	0	-13	-13	-14	-14	0	4	-9	-6	0	4	0	0	-14	-13	-3	-3	1	56	-2	-5	111	114	45	45
1549	0	-2	0	0	0	0	0	-10	17	7	6	3	0	0	17	13	1	3	1	-1	-9	-5	5	5	-10	-13	10	14	7	6	7	7	-27	-24
1550	5	0	0	5	26	-1	3	-1	36	42	26	26	42	31	42	48	29	5	17	17	17	17	26	10	3	5	10	26	31	31	29	29	9	0
1551	-26	-7	-35	-35	-11	23	14	-18	14	-22	-18	4	-24	-18	14	-7	-28	4	25	-1	-18	-40	-22	-41	10	-42	-38	-21	-38	-12	-78	-46	-84	-84
1552	-15	-19	-12	-4	-1	-4	13	18	59	33	-21	-11	57	75	144	146	8	109	-25	-18	41	8	13	14	46	13	117	106	123	115	105	106	114	141
1554	0	0	0	0	0	0	0	0	0	0	3	3	-5	-5	0	2	-7	3	0	0	0	0	0	0	0	0	10	10	-2	2	-3	-3	-5	-3
1556	-7	-7	-4	-4	0	0	0	0	10	7	-19	-19	-19	-19	10	10	-19	-19	0	1	7	7	-19	-19	0	-3	-19	-19	-16	-19	10	10	10	10
1557	0	0	-19	0	28	0	6	17	7	-4	-9	6	-4	-4	-1	11	-13	0	0	0	-1	-7	0	-4	0	0	-13	-5	-3	9	-10	-16	-16	0
1559	11	14	-1	2	-1	-13	1	5	17	14	5	18	3	4	14	14	8	2	17	4	-1	14	5	19	14	13	10	10	19	10	10	-3	18	0
1560	0	5	0	7	-14	-8	-20	-8	-6	1	-17	5	-19	-5	20	26	-21	-10	0	5	0	-2	0	-15	-4	5	10	11	13	14	1	28	1	8
1561	4	4	4	4	0	4	0	4	4	4	0	0	0	-6	4	4	0	0	0	4	4	4	0	0	0	0	0	0	-3	-4	0	0	0	0
1562	0	0	0	0	2	2	2	2	0	0	-2	-2	3	-2	1	-2	4	2	0	0	0	0	2	2	0	0	1	1	0	2	-14	-14	-1	-24
1565	2	2	0	2	2	-17	-3	0	2	2	-36	-21	-40	-38	2	6	-21	-38	2	6	1	2	-15	-8	-8	0	-28	-33	-32	-38	-11	-15	-15	-11
1566	-5	-5	0	4	4	-5	10	10	11	14	25	16	25	12	22	16	22	34	4	-9	-6	-13	-5	-4	4	4	4	15	26	-3	-1	-1	-1	-1
1570	-8	6	4	-2	7	0	-3	-8	7	10	-4	-2	-14	-4	6	10	-9	-4	7	4	7	-5	-9	-9	-7	-3	11	2	11	2	1	6	5	6
1571	-24	0	0	0	18	0	0	5	-9	0	0	0	2	0	0	-3	5	0	0	0	0	0	0	5	0	5	-3	-1	-1	-1	14	14	15	15
1572	0	9	0	9	0	9	9	0	116	9	22	22	15	-3	0	-3	12	6	-3	0	0	-3	22	5	0	0	27	22	6	17	-3	-9	-5	-5
1574	5	11	14	4	12	-6	-10	-6	23	25	4	0	-6	0	40	40	18	3	23	34	18	20	13	0	-6	0	0	0	0	20	-10	-10	-10	-10
1575	-9	8	4	11	11	-9	-15	-6	21	21	4	-9	-5	0	28	29	11	-15	21	22	16	26	11	4	-1	4	4	-1	-5	14	-19	-19	-19	-19
1576	-5	-5	-5	-5	2	0	2	2	0	7	9	8	6	8	0	4	-2	-2	-8	-10	-5	-8	-2	-2	2	4	30	30	44	44	11	17	22	22
1577	-7	-31	0	0	0	17	0	2	54	17	56	56	92	56	157	56	56	2	2	94	17	0	-32	-27	0	0	148	-1	1	0	265	68	183	165
1579	42	54	39	18	-9	-9	8	8	17	57	10	3	3	1	19	22	3	42	12	0	-9	1	46	-14	-6	13	5	5	58	26	3	3	3	-12
1581	-5	-1	-3	-5	-3	0	0	-2	-5	-6	-5	0	-1	0	6	3	-1	-3	-6	0	-1	-1	-5	-5	0	-2	0	1	5	3	64	64	64	78
1582	0	0	0	0	-9	-9	-9	-9	0	0	-13	-12	-14	-14	-8	0	-11	-11	0	0	-9	0	-11	-6	0	0	-12	-13	-10	-21	-17	-19	-8	-9
1583	-64	-44	-9	-2	109	109	107	-59	112	111	-6	-5	31	-74	83	0	184	229	-49	-69	-19	-11	-28	-67	34	-8	-7	3	88	-34	-19	-59	0	50
1589	2	2	10	2	-13	-13	-9	-13	-4	-9	8	13	5	23	2	11	8	26	10	10	-13	-3	-4	-4	-4	1	42	47	55	29	-15	-4	-18	-16
1590	3	0	1	3	0	0	0	0	3	3	-2	-1	1	7	6	4	5	0	3	6	3	3	0	0	3	3	6	6	7	6	8	8	8	8
1592	0	0	0	0	0	0	0	0	6	6	-22	-22	-22	-22	9	10	-18	-18	6	6	6	6	-22	-22	0	0	1	2	1	2	10	10	11	11
1593	76	76	75	76	14	11	-89	-98	-91	-91	-97	-99	-99	-97	-92	-92	-99	-99	84	84	-88	-90	-99	-99	-99	-99	-100	-100	-100	-100	-91	-91	-91	-91
1594	0	0	0	0	14	6	6	0	14	9	8	0	3	-4	14	14	0	0	1	8	6	0	6	14	6	1	5	3	10	3	-16	-16	-16	-16
1596	0	0	0	0	0	1	4	0	0	0	-4	-4	-1	-4	6	6	1	-1	0	0	6	0	1	1	1	0	-4	-4	-4	-4	-2	-2	-2	-2
1597	3	0	0	3	0	0	0	0	0	3	3	7	7	3	0	0	7	7	3	8	0	0	12	12	0	0	3	5	5	7	-7	-25	-8	-9
1599	1	0	7	7	0	0	0	-4	7	6	2	10	1	1	47	32	2	2	17	17	0	0	1	2	0	0	28	13	41	4	43	13	43	-2
1600	26	5	54	54	-4	-5	64	-26	68	5	75	72	78	87	-3	16	79	72	42	27	-36	-32	75	75	5	5	35	68	1	73	-10	31	-36	-36
1601	0	0	0	0	0	3	0	1	4	3	6	6	6	6	2	2	10	10	1	0	1	1	4	3	4	1	10	10	14	14	-7	-4	-4	-4
1602	1	1	0	-1	-1	-7	-1	1	8	8	-7	-7	-7	-7	12	8	-7	-7	1	1	0	-1	-2	-1	1	1	-7	-7	-7	-7	-1	0	-1	0
1603	0	0	0	0	0	-2	0	0	0	0	0	0	1	1	0	0	0	0	0	0	0	0	-3	-4	0	-3	6	6	6	6	0	0	0	0
1604	0	2	3	2	0	0	0	0	0	0	-4	-8	-12	-9	3	3	-11	-7	3	11	0	0	-7	-7	0	0	2	2	-1	-3	35	35	11	35
1605	10	3	2	12	-7	-7	-7	-7	-7	-7	-8	-12	-12	4	3	3	-12	-12	-7	3	-7	-7	3	-3	-2	0	12	17	13	13	43	38	37	36
1606	2	2	2	2	0	0	0	0	-1	1	15	15	15	15	2	5	9	9	0	0	0	0	5	11	2	0	24	24	21	15	-3	2	0	-4
1607	16	4	8	21	-1	-5	-5	-5	13	18	7	-1	-7	-7	22	14	-7	-7	18	18	2	-5	-12	-11	-1	-1	25	25	22	23	40	35	34	34
1609	-100	0	-105	-105	-6	0	0	0	0	0	0	0	-6	-8	0	-5	0	-6	-105	-105	0	0	-6	0	0	0	0	0	0	-8	-105	-105	0	0
1611	7	0	9	9	-3	19	-10	-10	10	14	14	6	-2	11	32	8	11	5	4	-5	-3	-4	14	14	-3	-3	18	14	19	14	6	-13	-16	-3
1613	9	9	19	9	-14	-14	-1	-14	42	36	-14	-14	-14	-14	63	62	-13	-14	23	23	9	9	0	-14	4	0	-14	-14	-14	-14	67	53	67	58
1614	0	-1	0	1	0	1	1	1	2	1	-1	-1	0	6	5	5	0	132	-9	-9	-9	-9	2	0	0	0	3	9	9	6	8	1	1	1
1615	-5	4	-1	4	-5	-11	-7	-12	4	4	-1	-1	-1	-1	15	13	-5	-5	-7	2	4	4	-1	-1	4	-6	7	3	3	-1	-7	7	-8	-13
1616	0	0	0	0	0	0	0	0	0	0	17	17	17	17	5	6	17	17	0	0	0	0	0	0	0	0	16	15	17	17	-10	-2	0	0
1617	-1	-3	8	-5	3	5	-9	3	8	14	-33	-29	-72	-72	10	7	-9	-3	6	31	5	8	-60	-60	-9	-6	-51	-51	-65	-70	3	-8	-8	-7
1618	-3	2	0	2	0	0	0	0	47	36	4	1	0	0	43	44	0	0	-10	-10	2	0	4	4	0	0	16	25	13	23	27	19	33	33
1619	-8	-17	-15	-17	-9	-9	-7	0	0	27	-14	-14	-9	13	3	12	-6	-11	-14	0	3	-8	-4	3	3	3	16	11	-28	9	-13	-17	-13	25
1620	0	0	0	0	0	0	0	0	0	0	0	0	0	-8	0	-1	0	0	0	0	0	0	0	0	0	0	-8	-8	-8	-8	-13	-13	-13	-13
1621	15	16	-2	15	-15	0	6	0	15	15	26	26	9	4	-6	0	10	26	0	6	6	5	15	16	0	0	21	30	21	15	24	7	0	7
1622	26	0	10	28	1	25	0	0	28	15	-9	-17	-17	-17	25	28	-9	-17	25	26	25	4	0	0	-6	0	-1	-9	-1	-7	25	25	25	25
1624	0	0	0	0	0	0	0	-1	0	1	-39	-36	-39	-36	6	17	-35	-36	0	1	0	0	-13	-36	0	0	-34	-31	-34	-35	-14	-11	-11	-14
1625	2	2	0	2	0	0	0	0	9	8	4	-1	-2	8	13	11	11	0	5	5	5	4	0	0	0	1	27	27	23	51	11	11	11	11
1626	18	-15	0	10	-12	0	-12	-18	23	23	-39	-23	-39	-26	17	23	-23	-23	15	0	14	14	-15	-17	9	20	-38	-38	-49	-39	23	23	23	23
1627	-2	0	-2	-11	-13	-13	-2	-11	-2	0	-11	-11	-10	-2	1	-1	-6	-6	-2	-2	0	0	-10	-11	-2	0	14	12	5	12	-2	-2	-7	-7
1628	0	0	2	0	-6	-6	-6	4	-2	3	-6	-6	-6	7	-5	-7	-6	-6	-9	-2	-12	-2	4	4	4	-6	6	6	6	6	-10	-10	-10	-10
1629	-8	-2	0	0	0	6	6	0	6	6	-12	-12	-21	-21	7	7	-18	-26	6	0	6	6	-11	-12	0	0	-12	-12	-8	-12	11	11	11	11
1630	0	9	0	12	0	0	0	0	0	0	12	9	3	3	3	0	4	9	3	3	0	0	4	5	0	0	1	6	4	6	9	20	3	3
1631	8	8	15	-1	-2	1	-2	-8	-2	-2	9	9	9	9	-2	-2	8	8	2	-2	-2	-2	15	11	-8	-1	17	17	17	21	-2	-2	-2	-2
1633	0	-1	-2	-2	-1	-1	0	0	-13	-19	6	6	5	5	-7	-11	8	9	3	6	-4	2	-3	-2	0	0	13	13	18	18	15	11	-29	-28
1634	0	7	1	1	-10	-8	-9	-9	0	-7	-6	-2	7	-10	0	-7	-6	1	-1	-5	-8	7	-11	-9	-7	-5	7	-6	7	-2	-14	-14	-14	-16
1637	6	6	6	6	6	0	-1	-1	17	17	-1	-5	-10	-1	17	17	-10	-5	17	14	17	14	-6	-4	-1	-1	9	7	12	10	-7	-5	-9	-7
1638	0	0	0	0	0	0	-6	-6	-6	-6	0	0	-10	-10	-1	2	-10	0	0	0	2	0	-10	-10	-6	-7	5	6	-5	0	22	22	22	22
1640	31	-8	-8	0	-3	55	52	0	-15	-7	26	29	-8	-3	-11	0	-8	23	0	39	-3	0	-8	-16	0	-13	23	55	0	-11	17	-11	-3	-11
1642	0	0	-8	0	0	0	-7	0	0	0	0	0	0	-22	0	-7	0	0	0	0	0	0	0	0	-3	0	-24	0	-15	-7	-40	-40	-26	-40
1643	8	-2	-15	-14	-6	-1	-1	-4	-1	11	-15	-11	-9	-7	-1	16	-3	-10	-9	-1	5	-7	-11	-15	-3	2	-11	-8	-14	-6	4	-1	4	4
1644	5	9	30	-2	9	9	-2	-5	28	-4	-18	-38	-10	-10	30	4	-10	-10	-2	21	-5	-5	-5	-4	-2	-2	-44	-26	-35	-35	-2	9	-2	-2
1647	-18	-19	-19	-18	75	131	132	-17	119	-19	-18	-18	-43	-52	137	67	-30	-30	-17	-15	75	0	-19	-18	119	-18	8	3	-6	-36	67	75	119	75
1649	2	2	10	2	-2	-1	-5	-6	7	6	-4	-3	-4	-4	13	2	-4	-10	8	10	-2	8	-9	-11	-3	5	-2	-2	-5	4	-19	-18	-19	-18
1651	-7	0	-34	-13	30	2	36	197	1	6	-13	-16	28	48	28	34	22	6	-17	-13	22	17	20	2	13	18	-31	-14	-5	11	-13	-14	-11	3
1653	0	0	0	0	0	0	0	0	0	0	6	6	6	0	0	0	8	8	0	0	0	0	6	6	0	0	14	14	6	6	-16	-10	-10	-16
1654	-1	-10	4	-6	-15	0	-15	0	0	-15	-32	-17	-23	-17	0	-15	-10	-16	0	0	-15	-4	-25	-25	-21	-16	-6	1	-29	-3	0	0	0	-21
1655	-11	16	-9	-11	-11	17	-11	11	-11	-11	15	24	32	24	-5	-10	17	18	-11	-10	20	17	-7	-7	20	-11	23	23	29	26	-11	-11	-10	-11
1659	106	35	89	96	-46	-19	-34	-34	-82	-91	37	53	-118	-54	-71	-60	-62	-99	72	75	-60	-41	-91	-35	-28	-48	-2	19	-21	-60	96	73	24	26
1660	-3	-3	-3	-3	81	32	63	39	38	35	-6	-3	6	-3	76	44	0	7	-3	-3	35	35	-6	5	9	67	9	8	9	9	-6	-6	19	35
1661	0	16	16	0	-2	-2	-5	-10	-12	-10	14	-2	-17	-9	-4	-2	-24	-21	0	0	-2	0	2	0	-2	0	-9	7	-16	-15	33	-3	11	-3
1662	0	0	1	0	9	4	4	4	16	7	12	12	12	12	16	16	12	12	4	4	1	4	3	6	1	0	12	12	17	12	-1	-1	-1	-4
1663	0	-3	8	5	0	-3	-3	9	-3	13	-3	-3	-2	-3	14	36	8	8	17	0	5	0	-2	23	13	25	13	13	5	13	14	10	10	26
1664	0	0	0	0	0	0	0	0	2	3	9	9	11	9	16	16	11	10	19	22	9	16	0	0	0	0	15	28	13	12	168	75	16	16
1665	1	8	8	8	-6	-6	-9	-3	-6	-6	-4	0	0	-4	8	-9	3	6	8	-3	-7	-9	3	-10	11	7	-5	-3	-5	0	-16	-16	-16	-16
1667	-12	-12	-2	-10	0	34	9	6	9	6	1	6	6	6	24	-11	6	6	-11	-12	4	0	6	6	6	0	8	9	12	19	-16	-16	-13	-11
1668	28	14	15	0	2	0	-1	2	-1	-1	5	5	5	6	34	24	5	-3	28	3	6	21	4	4	1	0	-7	5	-3	-3	-9	-10	-5	-10
1669	-3	1	3	-2	-3	-3	-4	-2	-4	-4	-10	-3	-9	-91	2	-4	-6	-101	-3	35	-4	-1	2	2	-2	-3	-107	-108	-92	-52	-9	-13	-6	-13
1671	0	-3	-1	0	0	-9	-8	-8	0	-3	-16	-16	-20	-15	0	9	-7	-10	-9	-9	-8	-9	-20	-24	0	0	0	6	6	5	4	8	2	8
1672	-16	-163	-163	52	-164	-176	-175	52	-161	71	-159	-158	-164	60	-154	-21	-173	-163	-158	-23	-10	52	13	-163	62	62	-165	-167	-167	58	40	36	71	71
1674	-5	-5	-3	-5	62	62	61	45	72	-8	-21	-16	-22	-22	69	18	-21	-7	67	72	-8	-1	-22	-21	-3	-7	16	15	93	1	8	6	6	6
1676	0	0	0	0	0	0	0	0	0	1	0	0	0	7	-3	-2	3	-3	1	1	0	0	0	0	0	0	20	13	23	18	5	-3	-3	0
1678	15	8	-4	17	-4	-6	-15	5	7	0	15	16	-15	1	2	22	-13	-11	4	10	-9	-7	-3	4	-4	-6	18	17	10	5	17	17	17	21
1679	0	0	2	0	-9	-6	0	-5	0	0	0	0	2	2	0	0	0	0	0	0	0	0	4	-5	9	0	0	0	0	2	0	0	0	0
1680	50	11	5	-14	0	-14	-12	14	-9	16	56	0	-3	96	5	100	92	-14	0	7	9	0	9	-14	-13	94	-3	7	-12	-3	-9	-14	-19	-18
1681	2	0	0	0	0	0	0	0	2	3	-11	-11	-11	-11	2	12	-11	-11	0	0	2	2	-8	-8	0	0	-11	-13	-11	-11	2	3	-3	9
1683	-3	-4	-2	-7	0	0	0	0	0	0	-6	-31	-16	-26	0	0	-10	-15	2	0	-6	0	-23	-15	-6	0	-30	-28	-35	-28	7	-3	-1	-4
1684	-8	1	-2	-2	1	10	-2	10	14	1	-5	-8	-2	-4	33	29	-4	-2	-2	-2	7	10	-2	-2	1	-2	1	-3	-4	-3	-2	-4	-8	-4
1685	-20	-3	4	-11	4	11	12	4	7	3	-30	-11	84	-16	4	92	-12	-6	-5	7	7	3	-18	-43	0	0	51	-12	3	-8	7	7	3	3
1686	-18	-22	-27	-12	-6	-19	0	0	0	-8	-1	-6	-21	-8	3	6	-21	-19	-19	-19	3	-14	-8	-8	-5	-5	9	25	25	9	3	4	17	22
1687	0	0	9	0	-4	5	-3	0	0	1	3	3	3	-1	4	-1	5	3	5	4	2	4	5	4	0	0	15	9	11	9	16	16	4	4
1688	-7	-9	-1	-4	13	-9	13	8	31	25	-13	-13	-7	-7	22	13	-4	-6	-7	-5	25	-3	2	-7	2	22	1	1	4	4	0	-9	-3	-7
1690	0	0	0	0	0	2	2	0	2	0	-20	-20	-26	-20	17	2	-26	-26	2	19	2	2	-20	-18	0	2	-20	-20	-10	-20	17	2	7	2
1693	-8	-3	-9	-3	1	1	-10	0	-11	-11	10	-10	-7	-7	0	6	-7	-7	-9	-9	0	-7	-12	1	0	-11	1	7	-1	-6	-2	17	-3	-1
1694	38	34	29	39	-35	-29	-35	-37	-23	-23	39	36	-1	0	-19	-18	-31	-23	29	31	17	5	-23	-23	1	13	32	24	-17	30	-9	-11	-40	-27
1696	1	-9	-1	0	2	-1	-3	-1	4	3	-3	-4	-9	-10	3	3	-9	-7	-9	-9	-9	-5	-2	-1	-2	-3	6	5	5	5	-14	-14	-14	-14
1697	-5	15	-8	15	-5	0	0	0	-15	0	23	-8	23	23	0	4	23	7	73	65	0	0	-5	-10	43	28	79	74	79	55	-52	-53	-53	-22
1700	0	16	16	0	0	-2	-3	-3	35	32	-4	7	-3	0	35	64	7	-25	23	16	-2	0	3	-11	6	0	7	11	11	15	16	16	-2	-10
1701	-21	-1	40	39	39	-3	-4	-8	24	-11	5	-1	37	39	44	40	58	-21	39	35	-1	17	39	27	-2	40	37	20	25	4	-56	-62	-82	-47
1704	-60	-75	3	-70	5	5	-19	-81	-64	17	-131	-111	-125	-115	-81	-64	-78	-75	-89	-103	-61	-80	-68	0	-61	-84	-112	-120	4	-115	-125	-117	-125	-119
1705	30	-51	101	63	-62	-22	-54	-34	1	69	43	-41	24	89	75	71	-48	27	44	-44	-42	-50	-61	-46	12	-10	-34	-58	-54	-26	-68	-76	-50	-54
1708	29	6	-7	-10	-1	-6	18	-5	9	9	-8	-2	1	1	18	29	1	1	3	-6	-6	-4	1	-5	0	9	1	1	5	1	18	21	12	3
1709	-3	0	0	0	0	5	0	0	9	9	-6	-6	-6	-6	9	9	-6	-6	9	9	9	9	-3	-3	0	-2	-3	-3	-3	-3	18	1	4	0
1710	-1	1	1	1	1	1	1	-1	1	-1	-1	-1	-3	-3	-1	1	-5	1	1	-1	-1	-1	1	1	-1	-1	8	8	1	4	47	38	53	52
1711	-48	5	5	-24	-3	-3	-3	-7	9	9	-48	-42	-51	-51	9	9	-51	-51	14	5	-44	-3	-51	-51	-44	-41	-42	-42	-50	-51	7	7	7	7
1713	0	0	21	11	0	0	0	0	0	0	3	3	-13	-11	0	0	-12	0	0	0	0	0	3	3	0	0	3	3	3	7	9	9	12	5
1714	0	0	0	0	0	0	0	0	3	3	-9	-9	-11	-11	3	6	-9	-9	3	3	3	3	-9	-9	3	0	0	2	2	1	6	6	3	6
1715	0	0	0	0	7	0	0	0	0	0	0	0	2	7	0	0	8	8	0	0	0	0	3	3	0	0	5	8	7	0	0	0	0	0
1717	0	0	0	0	0	0	0	1	3	7	5	5	5	5	13	15	1	0	0	0	0	0	0	0	0	1	5	5	6	5	2	3	12	16
1718	-9	3	-17	-10	2	57	-4	3	2	4	-5	9	44	36	-11	-9	35	38	-9	35	27	28	49	36	2	3	10	6	2	49	-21	-23	-23	-12
1719	0	3	3	-2	0	-4	-1	0	0	0	-11	-11	-11	-14	-8	0	-7	-9	0	0	0	0	-6	-6	-3	-2	-8	-6	-5	-11	-4	-4	-10	-4
1720	0	0	-1	0	0	-1	-1	-1	0	0	3	3	3	3	11	9	-2	-1	-1	-5	0	-5	0	0	-1	-1	6	4	-2	3	10	6	10	10
1721	0	0	0	0	0	0	-2	0	0	0	0	0	0	21	3	1	0	0	0	0	0	-2	0	0	0	0	19	0	21	21	-11	-11	-11	-11
1722	6	2	2	0	-1	0	1	0	2	1	-6	2	-11	-10	100	105	0	-1	1	-1	0	0	-6	-11	1	2	1	-4	-4	-4	-6	-2	-11	-11
1723	1	-8	-5	0	0	0	-1	0	-5	-5	4	-2	12	8	0	-1	4	4	-3	-3	0	-1	4	4	4	4	6	13	14	14	-8	-4	-2	-2
1724	0	0	2	0	0	0	0	0	0	0	0	5	-10	-3	1	0	8	8	0	0	0	0	-3	-3	0	0	8	8	0	11	0	0	0	1
1725	-4	-3	-8	-17	-9	-1	0	-1	5	10	-15	4	14	14	0	-12	1	3	-32	0	5	5	13	10	5	5	11	15	12	5	-5	-2	10	7
1726	0	0	0	0	0	0	0	0	0	0	0	0	0	0	0	0	0	0	1	8	0	0	0	0	0	0	4	9	0	8	8	16	0	0
1727	14	17	-6	17	-1	-7	5	-5	-3	-6	6	15	-7	17	-4	-4	-3	29	14	14	8	-4	-7	-5	0	25	22	22	-6	-6	27	30	21	21
1728	-2	4	1	-2	-5	-13	-2	1	-6	1	1	1	-6	1	-6	1	1	1	19	-2	-7	1	-10	1	2	6	0	1	6	1	19	12	24	19
1729	3	-1	18	-2	23	73	2	-5	-5	-6	-3	7	-5	3	6	-2	-5	-36	1	-1	1	-4	-2	-1	-4	-3	24	13	-13	2	11	1	5	7
1730	8	8	8	8	-11	-4	-11	-4	-2	-4	6	6	2	11	-2	-2	-2	-2	-4	-4	-4	-4	-1	-2	2	1	18	21	21	18	-2	-2	-2	0
1731	0	0	0	0	0	-3	-8	0	-12	0	-15	-15	-10	-24	0	0	3	-19	0	3	-12	-5	-13	-8	0	0	-15	-15	-16	-15	-1	0	-12	0
1732	0	-4	-4	0	4	0	4	-11	-15	-19	-23	-23	-23	-23	-5	-5	-28	-19	-7	-5	-5	-5	-38	-19	0	0	-22	-18	-23	-19	0	-15	-18	0
1733	0	3	-9	-7	0	4	5	-8	-1	-8	-10	1	1	1	0	-2	7	4	1	-8	1	1	-9	-17	5	1	5	5	5	5	-23	-14	-19	-21
1734	-4	0	0	0	0	2	0	0	0	0	-3	-3	-3	-10	0	0	-5	-7	0	0	0	0	0	-3	0	0	-1	4	4	2	21	8	8	28
1735	-3	-3	-13	1	-4	5	-1	-5	10	-14	12	11	11	11	1	-3	8	-13	-14	-13	-15	-13	10	10	7	-4	12	12	-13	12	-150	-149	-102	-111
1736	0	0	4	4	0	2	3	0	7	9	1	-3	-4	-8	0	1	-4	-4	0	0	0	0	9	4	0	0	9	5	-10	-8	-14	-16	-21	-14
1738	0	0	0	0	-1	-1	-1	-2	2	10	-1	-1	-1	-1	2	2	-1	-1	0	0	0	0	4	4	2	0	3	3	6	6	10	10	10	10
1739	2	2	-2	2	-2	-2	-2	-2	0	2	0	0	0	0	0	2	0	0	2	-1	-1	-1	0	-2	-1	0	-4	0	0	0	1	1	-7	-3
1740	6	3	12	3	-5	-2	-10	-6	-7	-8	-6	11	-25	-25	-10	-7	-10	-7	3	6	-12	-5	-13	-13	0	-7	19	16	19	2	-6	0	-6	-9
1741	14	4	4	15	-21	-29	-29	-19	-36	-41	7	9	-31	-17	0	-12	-18	-22	25	26	-5	-16	-27	-22	3	6	-3	-16	-22	-18	-1	0	-16	0
1742	3	6	-1	3	-1	-1	3	-1	-1	5	12	12	29	35	20	22	27	30	5	23	8	5	3	3	7	0	37	19	17	13	11	21	-1	-3
1744	0	0	-4	-3	0	-4	-3	0	0	0	-2	-2	-4	-11	0	0	-1	-2	0	-4	0	0	-1	0	0	0	-2	-2	-8	-8	-9	-9	-9	-9
1748	4	-2	0	-4	7	23	-7	0	0	7	-4	-1	-2	8	-7	2	13	0	-7	9	7	0	1	0	0	0	19	19	4	19	13	13	9	10
1749	0	0	0	0	0	-1	0	0	1	9	3	3	-3	3	9	9	-10	-4	0	1	0	0	-2	-1	-1	0	6	6	6	6	-6	-7	-7	-4
1750	1	1	1	0	0	13	5	0	5	-4	8	9	0	7	2	0	-4	13	2	5	0	0	-14	-19	0	-4	-5	-13	17	-9	-5	-7	-19	-24
1751	0	0	0	0	-6	-6	-6	0	15	25	-16	-11	-15	-11	15	-6	-11	-16	3	-4	-14	-14	-7	-11	0	-6	-16	-16	-238	-40	-6	29	-48	-195
1752	-4	-7	-5	-5	0	0	-5	3	4	7	-7	-6	-7	-6	2	-6	-7	-5	-7	-5	-7	0	-11	-7	0	3	2	-1	-68	-60	8	7	7	7
1753	-4	-6	-5	-5	0	0	-5	3	4	7	-7	-6	-7	-6	2	-5	-7	-5	-7	-5	-7	1	-11	-7	3	5	2	-1	-68	-60	8	7	7	7
1754	6	-7	2	0	-9	-21	5	-8	0	18	-4	8	-2	12	23	35	-14	-14	1	6	6	2	-10	-9	4	-8	23	16	-14	12	-7	3	-7	-7
1756	-5	5	5	9	-5	5	-5	-3	6	2	7	7	7	6	2	2	5	5	2	4	2	2	5	5	5	-4	7	7	7	7	2	3	2	3
1757	-9	-3	-3	-12	0	0	0	0	0	0	-12	-12	-12	-12	0	0	0	0	0	0	0	0	0	0	0	-12	-3	-11	0	-16	0	0	0	0
1758	-16	-16	16	-16	16	16	16	0	-10	-16	-19	-21	-16	-16	16	16	-16	0	0	0	0	0	-16	-16	-10	-16	-16	-6	16	-16	56	36	16	-5
1759	-4	-2	-9	15	-6	8	-30	7	-14	-6	-15	-9	-3	-27	2	9	-11	-3	-6	-12	2	9	8	8	15	0	14	2	24	23	-9	-17	-14	-17
1760	14	-4	26	-11	-3	2	-104	2	2	2	0	-19	-15	-20	2	2	-15	-15	2	10	2	2	-17	-15	2	2	-20	-2	-132	-19	2	-61	-1	-1
1762	0	0	0	0	0	0	0	0	24	24	0	0	0	0	13	16	0	0	11	11	0	0	0	0	0	0	5	5	5	5	21	21	21	19
1763	0	0	0	0	-7	0	0	-2	0	0	-4	-6	-11	-12	9	-1	-4	-8	0	0	0	0	-8	-8	-5	0	-3	-3	-3	-3	4	6	6	6
1764	0	0	0	4	-6	-6	0	-15	0	0	-6	0	-14	0	0	0	-6	-15	4	0	0	0	0	0	0	0	-1	-6	-6	-15	-8	-13	-8	-8
1766	4	3	8	8	-9	0	-8	-12	-5	0	2	-3	-9	-10	0	-5	-1	-1	6	-8	-1	-17	-8	-11	0	-11	18	8	-11	-17	142	16	0	-6
1767	8	4	6	0	-2	-13	-9	6	-1	-3	-1	-5	-14	-26	27	22	-14	-11	4	-5	-2	-14	-14	-14	0	-2	-8	-1	4	-14	31	21	-14	-2
1768	0	5	3	3	13	0	0	-5	9	0	-7	-3	19	171	15	15	4	-7	13	0	-9	-2	26	13	0	3	171	178	37	5	30	30	10	10
1770	4	6	-4	-4	4	4	-2	-5	-4	-6	-22	-17	-20	-14	3	-4	-14	-14	6	6	0	-6	-10	-18	0	-7	-12	-8	-8	-9	15	20	3	7
1771	0	-3	2	-3	0	152	29	-8	0	-8	23	-8	23	31	153	-5	23	8	-1	2	-3	-3	-5	-8	3	0	36	30	32	6	46	31	18	9
1772	1	2	1	-4	-1	1	-1	-1	-1	-1	-14	-9	-14	-13	-1	-1	-12	-10	0	1	-11	-9	-13	-13	-8	-12	-9	-9	-9	-13	1	-1	-1	-1
1773	0	2	0	0	0	0	0	0	0	0	0	0	0	0	0	0	0	0	0	0	0	0	0	0	0	0	0	0	0	0	0	0	0	0
1775	0	49	4	0	-18	-19	-3	0	0	9	-1	20	25	1	26	0	22	-26	4	10	0	-5	25	-16	4	0	-22	1	-5	16	25	87	4	0
1777	11	-6	-6	-6	-6	0	17	-11	20	24	-16	-16	-16	-16	6	28	-16	-16	26	10	37	17	17	6	17	0	5	2	2	8	29	18	29	29
1778	-3	25	-19	6	46	27	48	43	-42	-47	-17	-1	-42	-47	9	48	-47	0	48	48	-6	-1	-47	-47	-34	-14	-47	-47	-47	-6	-45	-9	-50	-45
1779	-1	0	0	0	1	0	0	0	0	0	2	2	2	2	0	2	2	1	-1	-9	-1	-6	0	0	0	0	2	2	2	2	-10	-10	-10	-10
1780	-12	-2	-2	-12	-12	-1	-2	0	-2	12	-9	-9	2	199	-2	-2	-1	-11	-2	-2	-5	-2	12	0	7	1	-3	12	206	13	-14	-16	-2	-2
1781	33	0	9	9	-6	9	9	0	31	33	3	2	2	2	0	30	9	9	9	9	-2	0	9	3	-7	0	12	-1	2	64	30	30	30	30
1783	4	2	0	10	-15	16	-3	4	-16	4	-14	-10	13	2	6	4	-1	-8	11	0	4	6	5	-4	-8	-4	-7	-4	4	-7	18	22	18	7
1785	-10	0	1	7	16	-26	10	-30	10	9	-29	-24	-23	-24	10	10	-77	-24	10	6	4	0	-26	-26	4	-30	-13	-12	-24	-20	15	14	11	10
1787	-1	0	0	-1	0	1	0	0	4	0	1	1	1	1	3	4	0	1	0	0	0	0	1	1	-1	-1	45	34	19	14	27	32	-7	-6
1788	0	0	1	0	1	2	1	1	5	1	2	2	2	2	6	6	1	1	0	1	1	1	2	2	0	0	49	35	21	15	-4	12	-13	-8
1789	0	0	5	0	0	-5	0	4	34	47	-25	-13	-25	-24	79	73	-25	-25	53	29	-12	0	-25	-25	-12	-12	0	0	-1	-13	13	15	58	35
1790	10	2	-5	-2	-3	3	-5	-5	-23	-25	1	1	-3	-5	-7	-11	-12	-3	-4	-1	-7	-7	-21	-12	1	-1	3	6	-21	-21	-5	-18	-15	-24
1792	10	3	1	0	-9	-6	-6	-6	0	3	-8	-8	-5	-5	11	8	-7	-5	3	11	3	0	-7	-7	1	-2	4	4	-5	3	11	11	8	4
1795	0	0	0	0	-1	0	0	-3	0	0	5	5	5	5	-3	-2	6	5	3	0	1	0	5	0	0	0	5	5	5	5	5	5	5	5
1796	0	-3	-5	-3	3	8	7	0	0	0	-9	-9	-9	-1	3	11	-9	-9	0	0	0	0	-5	-5	0	0	-1	-1	-9	-1	0	0	0	0
1797	0	-12	12	10	28	20	-4	-12	20	-1	0	-1	-30	-32	34	18	-7	-4	14	12	12	14	-6	-11	-4	23	-2	-4	-10	-1	12	21	18	12
1798	1	0	0	-8	-5	-8	-7	-7	0	-8	2	-8	-17	-14	0	-4	-13	-41	0	0	-8	1	-8	-18	1	0	-2	10	11	-4	-9	-2	-3	-9
1799	1	0	1	-6	1	-6	0	-6	1	-1	5	1	7	8	2	2	7	1	2	-5	8	-3	0	1	1	0	14	12	8	8	-4	-5	-5	-5
1800	-9	0	-12	0	4	-3	0	-12	17	9	-3	-9	-13	-31	34	23	-13	-3	4	-1	0	-3	-10	-9	-9	-6	-12	6	-12	-8	16	12	9	9
1801	1	1	1	1	1	-2	-2	-2	-2	1	-7	-3	-7	-3	1	1	-2	-2	1	1	1	1	2	2	-2	-2	5	6	2	2	1	1	1	1
1803	1	-9	18	19	5	6	-9	16	-6	16	-4	-9	-9	-11	16	16	-6	-11	19	42	19	18	-16	-9	-9	7	-5	-3	-5	-3	20	8	10	18
1804	-3	-3	3	10	38	-3	0	0	16	15	-5	-4	-3	-5	14	15	-4	-5	0	0	0	0	-2	-2	8	0	2	0	27	4	21	22	24	14
1805	3	0	-6	3	0	3	0	3	9	5	-27	-22	-16	-11	13	11	-16	-16	3	0	3	3	5	0	0	7	7	8	3	-8	-1	-1	-1	-1
1806	10	6	23	8	18	8	8	-4	24	10	2	6	-6	-2	20	9	6	0	19	14	-2	5	2	-4	2	-4	4	0	-23	-10	9	9	10	9
1808	0	0	0	0	0	-4	-4	0	4	5	4	5	-4	0	5	5	-2	-3	8	8	0	0	0	0	0	0	12	12	12	7	1	-1	-6	-2
1809	0	-2	0	-2	0	0	-1	0	-2	5	-10	-11	-11	-8	9	9	-11	-11	-2	-2	-2	-2	-3	0	0	0	12	13	-5	-2	-2	-2	-2	5
1810	37	-59	47	40	30	34	-10	26	0	-15	46	-15	49	-76	30	30	45	-4	10	-22	-11	35	39	-33	-14	-27	-78	44	49	31	-5	-48	-244	-249
1811	2	0	-1	2	-3	-1	6	0	2	-2	-15	-15	-15	-15	15	6	-14	-15	6	6	0	6	-8	-15	2	0	-15	-11	-11	-15	-8	-17	-3	-18
1813	3	0	3	4	62	20	62	-2	4	-3	-12	-13	-12	-26	-3	3	-12	-12	4	7	4	4	-12	-12	-5	-4	-8	-8	-12	-12	24	58	4	22
1815	6	-1	-6	53	-36	-30	7	37	-39	-15	-18	12	12	98	16	12	-6	-10	9	-1	-1	-4	-22	-33	-21	7	-1	9	-9	-18	34	46	8	-3
1816	0	13	5	0	-3	-3	0	0	-69	-152	-9	-9	-9	-9	3	40	-9	-9	0	-15	-54	0	-9	-3	-9	0	-6	-3	-2	-9	11	0	-173	-3
1817	-1	3	54	-1	3	5	9	3	9	3	6	7	-1	5	3	5	-1	-1	3	3	3	3	-1	-1	-1	-1	167	163	171	4	158	167	134	136
1818	0	1	0	0	3	-6	-11	-5	3	3	0	3	0	16	3	3	10	3	-2	3	3	3	0	1	3	-7	12	16	16	10	-10	-10	-10	-10
1819	8	4	-2	8	57	0	0	0	120	129	1	112	113	113	-90	-56	113	3	56	4	1	4	1	-4	4	0	100	113	115	121	5	2	4	0
1820	0	0	0	0	0	0	0	0	0	0	-18	-18	-18	-18	0	0	-18	-18	0	0	0	0	-7	-7	0	0	-7	-7	-17	-18	9	9	9	10
1821	2	0	-1	0	0	-7	0	2	2	2	-6	-7	-11	-11	2	2	-23	-3	2	0	2	2	-6	0	0	2	-17	-7	-10	-7	6	6	3	2
1822	3	-18	2	-17	-32	-26	-26	2	2	2	-46	-45	-36	-44	3	2	5	0	0	3	2	-1	-21	0	-26	0	-20	-36	-36	-24	4	16	4	16
1823	-32	-30	-21	44	88	88	88	-6	-24	-27	-32	-32	-35	-63	2	-13	-41	-55	-24	-13	-13	-13	-32	-32	-7	-32	19	26	-32	-41	-24	-24	-69	-32
1824	0	-1	-1	1	-4	-7	19	1	-1	1	10	19	-1	-1	19	19	19	-1	1	-1	0	19	19	0	-6	0	-11	-1	-1	-1	25	27	8	8
1825	4	4	7	0	-1	7	2	-1	4	-1	4	13	-5	-1	-1	-1	0	-2	15	15	10	-1	7	17	2	-1	25	29	25	1	39	44	14	14
1826	0	0	5	0	-8	-8	-2	-8	-7	-10	7	7	7	7	-8	-8	7	7	-7	-7	-7	-8	7	7	-7	-7	7	7	7	7	-16	-16	-18	-16
1827	33	-4	4	4	5	-4	-5	-4	1	1	2	3	1	1	11	14	-6	-4	1	1	11	-2	2	2	5	-2	3	3	16	2	23	23	23	23
1828	4	7	-5	4	0	-11	-10	-5	8	7	-5	-5	-20	-23	4	4	-7	-5	8	-9	0	4	-5	-5	0	-4	-5	-5	-6	-5	7	6	8	7
1829	0	0	0	0	0	0	0	0	0	0	11	11	11	11	0	0	11	9	0	0	0	0	2	2	0	0	12	12	12	12	-23	-23	-22	-23
1830	-25	-25	6	-25	4	-16	4	-29	15	-13	-37	-41	-41	-35	21	4	-31	-37	-25	-31	4	-29	30	-34	-3	4	-27	-21	-7	14	21	13	21	13
1832	0	0	-3	-6	-10	-22	3	-4	23	84	5	5	-10	-15	60	57	-5	3	8	-4	8	3	8	5	3	3	5	17	23	20	57	46	60	54
1833	0	-2	0	0	0	-6	-2	0	0	0	-9	-9	-25	-16	3	0	-24	-25	-2	0	-6	-2	-40	-30	-2	0	-9	-10	-14	-20	0	1	0	-2
1834	8	2	1	2	-1	-9	-1	1	1	1	1	-1	-3	-1	4	11	-1	-9	9	17	3	1	-4	-1	-1	2	5	5	-1	5	14	16	20	9
1835	-4	0	-2	3	5	3	0	-5	0	-3	5	7	-5	-3	5	3	1	-7	-7	-7	-7	0	3	1	0	5	10	18	-7	10	-10	-10	-10	-7
1836	0	0	0	0	0	0	0	0	4	0	0	0	0	-3	0	0	0	0	0	1	0	0	3	0	0	0	25	14	6	9	0	28	0	0
1837	0	5	0	-3	-3	-3	0	-3	-1	2	16	11	1	0	3	7	4	8	2	-2	0	-3	2	2	0	5	2	4	2	9	3	3	3	3
1838	-8	-8	0	0	0	-8	0	-8	9	6	0	0	-8	0	1	-2	0	0	-80	0	-8	0	-7	-8	0	1	0	0	0	0	-96	-98	-8	-8
1839	-8	-6	-8	8	8	-8	1	0	-8	6	0	-18	-8	-8	14	1	-6	6	0	2	-11	14	-6	-8	0	14	26	6	0	6	18	18	-7	12
1840	3	-8	-14	0	-13	6	33	27	33	33	-13	6	25	26	40	37	35	35	10	-8	-8	17	-12	-10	0	3	32	16	4	12	-21	-20	-19	-19
1841	0	1	0	5	4	-4	-2	0	12	11	-26	-9	-26	-28	11	12	-28	-28	5	5	5	5	-2	-1	7	2	12	12	13	13	22	22	15	15
1843	0	0	0	0	-10	0	0	-12	36	33	0	0	-11	0	0	0	-11	-11	0	13	-10	-1	0	0	1	28	-10	2	-1	0	62	72	111	106
1844	5	1	5	8	-3	-3	-1	-3	-1	-3	-11	-6	-34	-40	4	10	-17	-34	8	10	10	5	-9	-7	5	1	-7	1	-32	-32	-1	-1	-1	-1
1845	-1	-1	0	-1	-1	0	0	-1	-1	0	-1	-2	-3	0	0	1	0	0	-1	-1	0	-1	0	0	0	0	-1	-3	0	2	0	0	-5	-5
1846	6	5	6	6	0	0	-3	0	4	4	3	3	3	5	0	2	3	0	2	2	2	-2	3	3	0	4	3	5	3	6	-5	-6	-6	-6
1847	1	3	3	1	21	5	2	0	11	0	5	2	0	6	52	21	0	0	1	1	2	0	-3	-1	0	13	11	11	26	15	52	40	57	52
1849	0	0	0	0	0	0	0	0	0	0	7	7	7	7	0	3	7	5	0	0	0	0	6	0	0	0	10	10	10	12	4	3	4	3
1850	8	-1	-5	1	-2	4	-2	-1	-6	1	-3	-3	-3	-1	-2	2	-12	0	-1	-2	1	1	-3	0	3	-5	5	2	5	1	13	17	17	2
1851	9	0	16	16	-3	-14	-4	-11	-4	-11	22	16	-2	15	-11	15	0	9	7	16	4	7	0	0	0	0	24	22	21	24	17	9	5	9
1852	0	27	-3	4	0	33	0	5	5	0	5	5	5	7	0	2	5	2	0	0	3	0	5	2	27	5	25	43	8	5	32	32	39	32
1853	0	0	0	0	0	0	0	0	1	0	0	0	-5	0	0	1	0	0	0	6	0	0	0	0	0	0	4	59	0	7	4	-2	-2	0
1854	-8	-22	21	-10	21	11	18	-28	1	-17	-42	-13	-27	-27	-35	-35	-29	-25	0	-28	11	-4	-29	-17	-10	-6	-19	-19	-11	-19	-29	-17	-38	-31
1855	7	7	-5	7	-5	7	7	7	-5	-8	3	6	3	3	8	11	9	3	4	7	-9	-5	9	4	-12	-12	14	16	42	26	-22	-22	-33	-33
1856	89	89	90	96	-1	-10	-1	6	4	13	4	103	86	3	10	13	1	-7	99	99	89	1	92	89	102	12	13	7	-5	103	89	119	89	89
1858	0	-4	-1	-4	0	0	0	-1	-1	-4	-9	-9	-16	-16	5	5	-9	-9	-4	5	-4	-1	-4	-4	0	0	-9	-4	-14	-18	52	40	56	56
1859	3	5	5	4	2	2	2	-2	4	6	2	2	2	2	7	7	5	5	3	5	2	2	2	5	3	0	5	2	8	3	-3	13	5	-4
1863	0	0	4	0	0	0	0	-2	-1	-1	5	5	4	4	0	-2	4	4	0	0	0	-2	4	4	0	0	6	6	6	6	-2	-2	-2	-2
1864	-5	-9	4	-15	4	20	10	-11	8	6	-12	-12	-12	-12	16	-4	-11	-7	3	16	8	-4	-11	-7	-1	0	0	0	-7	-5	22	22	12	12
1865	-8	-8	-37	-5	0	0	0	0	14	14	-65	-65	-66	-65	21	19	-8	-54	-8	-2	10	3	-67	-67	9	12	-31	-2	4	4	10	10	19	12
1866	0	-9	0	-9	-4	3	0	1	15	16	-16	-13	-7	-4	0	9	-9	-6	0	0	6	8	-2	-4	0	0	-14	-14	-14	-8	43	53	40	43
1868	0	0	0	0	0	0	0	0	0	0	0	0	-9	-7	-2	0	-2	-2	0	0	0	0	-1	0	0	0	0	0	0	6	2	2	-1	0
1869	17	15	-5	16	-4	-10	-3	-12	-10	-8	3	-10	-13	-9	-10	6	-13	-12	-4	14	12	10	14	14	-2	11	-6	-6	-6	3	29	19	19	25
1871	9	11	8	1	-24	-81	0	-4	-28	9	9	10	9	19	-11	22	0	14	9	0	-11	-12	-10	-22	-80	10	22	23	32	24	-96	-96	-117	-117
1873	5	0	0	13	8	0	0	0	5	8	7	6	5	8	13	5	10	8	12	12	8	8	5	5	0	0	5	2	5	2	27	30	9	18
1874	-108	-2	-7	-8	0	-49	0	-53	0	-108	-12	-35	0	-105	-2	-3	0	5	-2	-108	0	-2	0	0	0	-7	-48	-104	-122	-102	-126	-121	-147	-134
1875	-6	-10	-32	-2	-3	-7	-6	0	7	-2	-15	-7	-35	-26	-4	10	-18	-8	-13	-10	-10	4	-3	4	4	-10	-16	-4	7	-11	-16	-16	-16	-16
1876	0	2	0	0	-10	-10	-7	-7	-7	-5	0	-7	0	-7	2	2	0	0	0	2	2	-7	0	0	2	2	-8	-3	0	3	2	2	2	2
1878	2	0	-7	2	-2	-2	-5	-2	-2	-2	0	0	-1	-1	-1	-1	-5	-5	1	1	-1	-3	-5	-5	-2	-5	8	17	0	2	3	5	-2	3
1881	7	3	7	6	-6	14	4	0	10	7	-20	-16	-20	-3	33	30	-16	-16	3	16	14	3	-20	-20	0	0	-11	-11	-37	-16	-5	-5	-13	-7
1882	-4	0	2	2	0	-8	0	-4	1	1	-4	-4	-3	-47	1	1	-4	2	-2	2	-4	-4	-2	-2	0	0	5	-8	6	6	-4	1	-1	-1
1883	-5	-4	9	-21	8	29	17	-8	1	-19	-6	1	-24	-26	11	-15	-23	-25	1	-3	-18	-23	-26	-26	1	-24	3	-2	1	-15	-4	-3	-9	-24
1885	0	0	0	0	0	0	0	0	0	0	-10	-11	-10	-12	0	0	-9	-2	0	0	0	0	0	0	0	0	3	5	6	-2	0	0	0	0
1887	-6	0	-2	0	-6	-2	-6	-12	-10	-2	-4	-11	-12	-9	-2	-9	-12	-12	7	31	-5	0	0	0	0	-4	9	9	-4	9	41	28	37	25
1888	8	4	180	2	-43	-47	-23	2	209	209	7	7	49	193	180	209	205	189	-7	-7	-7	209	205	205	180	209	5	176	199	205	205	205	209	205
1892	-2	-17	-17	7	-8	7	6	7	11	8	7	15	17	7	0	0	20	7	7	-14	0	11	7	10	7	7	2	-2	7	10	3	-91	-227	-229
1893	0	8	0	-4	4	8	0	0	0	0	19	17	16	17	0	4	33	177	84	-5	0	0	13	-98	4	4	17	20	199	17	-13	-108	-111	-117
1895	0	0	0	0	-3	-3	0	-3	0	1	0	0	0	0	2	0	0	0	5	6	4	2	0	0	0	0	0	0	0	0	2	2	3	2
1896	68	2	60	98	0	0	0	0	-1	0	-7	-2	-1	-13	0	3	0	4	55	108	0	-6	-10	0	0	0	78	49	0	1	123	113	75	8
1897	0	0	6	0	0	7	0	0	14	11	-10	-15	-15	-15	19	20	-14	-14	6	10	11	10	-6	-2	0	7	-4	-4	-8	-9	32	29	32	32
1898	26	0	4	27	-38	44	63	219	77	9	-14	-17	65	-9	244	55	-9	-9	7	8	1	3	-21	-21	0	0	-17	-12	-17	-13	33	29	58	59
1899	2	2	-1	0	-8	-7	-8	-8	10	10	-9	-8	-5	-4	8	14	-9	6	6	6	4	6	0	0	-8	-2	-1	-7	-4	6	8	8	8	8
1900	0	0	0	0	-12	-5	0	3	0	16	-36	-36	-41	-36	16	22	-36	-36	11	0	14	14	-36	-24	0	0	-35	-45	-43	-41	0	2	2	2
1901	6	4	3	6	-1	-17	3	0	-17	-1	3	3	-23	-20	2	6	-21	0	2	3	-13	6	-23	-22	-11	3	24	24	24	31	-31	-31	-28	-28
1902	-8	0	-5	1	5	6	1	-8	-18	-25	-30	-29	-34	-25	11	11	-14	-25	5	3	3	0	-29	-29	-5	0	-10	-11	0	-11	-5	-14	-5	-12
1903	12	17	-11	0	-10	-11	-9	0	-1	5	17	17	-2	12	11	4	-2	-2	1	-2	7	-8	-11	-2	-2	5	0	6	0	6	-22	-2	-2	-8
1904	0	37	0	-3	-23	-39	-6	0	-7	37	-5	-8	-8	-8	-6	14	-8	-8	0	0	-19	-29	-7	-8	0	0	31	-10	-7	-7	24	37	17	20
1906	1	17	17	17	-77	-9	-51	-74	-8	-55	-5	14	-10	18	1	17	-8	-2	18	13	-3	7	-65	-29	1	11	11	25	27	17	-85	-85	-57	-85
1907	0	0	0	0	0	0	0	0	1	0	-6	-8	-6	-6	5	8	-6	-6	0	0	0	0	-2	0	0	0	-12	-12	-12	-8	0	-1	-6	-1
1908	8	8	9	8	-2	-2	2	1	2	1	8	8	8	8	2	12	5	12	5	2	2	2	4	8	-2	2	19	16	16	16	2	2	2	2
1909	4	4	1	4	0	0	0	0	6	8	8	3	9	8	8	8	3	3	4	7	4	1	0	0	0	0	9	9	3	3	-4	-6	-4	-4
1910	16	0	0	0	2	0	0	0	1	0	-29	-29	-32	-32	28	6	-19	0	7	0	-22	1	-48	-29	-29	-29	-32	-19	-17	-38	18	12	6	2
1911	0	0	4	-6	0	4	0	4	0	4	-7	-7	-7	-7	4	4	-7	-6	4	4	4	4	-6	-7	0	0	-3	-3	-1	-2	4	4	4	4
1912	0	0	0	-1	35	35	35	30	30	30	-7	-7	0	-7	30	4	2	1	6	0	0	0	0	-13	-5	0	-7	-18	-11	-14	31	10	6	30
1913	0	0	0	0	-3	-5	0	-3	-4	0	-15	-15	-13	-16	0	3	3	-13	-3	0	0	-3	-15	-15	0	0	11	14	-11	7	-2	-2	-4	-4
1916	10	15	3	-2	-8	15	-8	-8	19	17	-8	-12	-22	-22	21	25	-8	-8	13	25	23	25	-12	-10	-2	-8	-8	-8	-12	-12	35	31	35	35
1917	8	3	-5	3	-9	-9	0	0	0	21	-7	-7	-7	-7	22	0	-4	-8	19	3	0	2	-5	-7	0	25	-4	-4	-7	-4	3	10	17	17
1918	11	8	3	8	-7	8	-6	0	3	0	15	23	5	0	15	63	8	0	8	31	0	-5	8	8	-7	-7	23	46	6	5	16	68	50	54
1919	-4	6	11	3	-15	0	0	-4	28	0	12	20	16	2	-2	13	-5	13	6	9	0	-5	15	3	0	1	7	7	7	7	13	16	10	13
1920	7	8	8	8	-6	-6	-6	-4	9	9	-9	-9	-10	-10	12	16	-12	-11	12	12	3	3	-3	-3	0	0	-2	-2	-1	0	16	12	25	22
1921	0	0	0	0	-5	-5	-5	-5	-1	0	-9	-9	-9	-9	-5	-5	-5	-5	-5	-5	-5	-5	-5	-5	0	0	2	1	0	3	-9	-9	-9	-9
1922	4	15	-3	6	-8	-10	-8	-3	8	15	3	3	3	3	16	17	3	3	15	15	13	0	3	3	5	15	16	6	3	10	13	9	-3	6
1923	0	0	0	0	-2	0	-7	0	-1	9	8	8	8	8	1	3	8	8	1	-5	-6	-6	8	8	0	0	24	26	19	31	-12	-12	-12	-12
1924	0	-155	-156	6	-4	-176	-156	-156	-5	-158	-156	-160	-23	-19	-18	-150	-1	-173	-121	0	-156	-55	4	-1	-15	1	-176	-163	-75	-133	-156	-164	-154	-164
1926	1	-9	30	-13	0	11	0	-8	0	0	-8	-9	-29	-29	18	0	-25	-9	0	-16	0	0	-16	-8	0	0	-7	-14	37	-16	11	11	11	0
1927	-8	-3	10	0	-3	-3	0	-3	-3	8	-25	-19	-2	3	-3	-1	1	-3	0	-3	-3	-3	-11	-11	-3	0	4	2	6	3	15	11	12	12
1928	1	8	8	1	1	-1	-1	-1	0	12	4	8	7	8	6	16	4	4	2	5	0	0	4	4	1	4	24	27	15	13	22	15	10	10
1929	10	2	2	-1	-1	-1	-1	2	5	7	-1	5	-1	1	7	7	-1	-1	7	7	7	7	2	2	-1	2	21	21	8	15	7	7	7	7
1931	4	8	-32	4	-25	-1	5	-26	-32	-32	3	-10	-37	-37	-4	5	-37	-37	-2	-2	-30	-2	-38	-38	-4	0	-37	-1	-44	-36	-44	-42	-39	-45
1932	0	-3	-1	5	-10	0	0	0	1	0	-15	-19	-10	-15	-6	12	-10	-10	5	8	12	5	-15	-10	0	5	-15	-19	-21	-19	4	6	6	11
1935	0	0	0	0	-1	-4	-4	0	10	3	5	5	5	5	9	9	5	5	0	0	0	0	0	0	2	2	7	6	19	7	-4	-4	-4	-4
1936	-50	-71	-72	-51	51	66	49	-1	66	46	-65	-59	74	67	63	48	61	-2	-50	-66	65	33	40	49	70	23	-64	-57	60	-5	-27	-47	39	40
1937	0	0	0	0	0	0	0	0	0	1	-6	-6	-6	-6	2	5	-6	-5	0	0	0	0	0	0	0	0	-4	-4	-2	-5	-6	-1	-7	-7
1938	2	4	2	1	-3	-16	-7	-7	2	0	-32	-32	-32	-32	-5	0	-32	-32	2	4	-4	0	-9	-4	0	-3	-7	-6	-16	-9	-9	22	20	24
1939	0	0	0	0	0	0	0	0	0	0	-2	-2	-2	-2	11	11	-2	-2	0	2	0	0	-2	-2	0	0	4	-2	4	-3	1	-5	-10	-10
1940	0	0	0	3	5	0	0	5	5	5	-4	-4	-1	18	5	5	7	3	5	5	5	5	-7	-4	0	5	18	18	16	9	-11	-5	-7	-7
1941	41	0	-1	21	-1	-1	-1	0	-1	0	9	5	5	0	-1	3	0	3	17	5	-1	0	0	0	0	-1	15	5	5	5	4	1	1	4
1942	5	4	2	1	16	12	12	18	16	-11	-5	-13	11	10	1	26	14	12	7	18	26	3	-5	7	0	6	19	34	16	13	1	23	7	2
1944	-14	-7	-12	0	0	0	0	-7	-7	-8	-7	-7	-7	-7	-8	0	-7	-7	0	-13	3	-5	-7	-7	0	-5	-3	1	-3	-3	-9	-12	-13	-4
1945	1	14	0	3	0	0	0	0	0	14	9	11	18	6	0	14	11	0	0	0	0	0	18	3	3	11	6	5	-4	11	19	19	19	19
1946	1	-51	0	-6	12	-3	-8	13	5	5	-9	-7	8	-2	7	5	11	19	-4	-4	7	-6	8	6	6	6	9	-1	5	-5	-8	-20	-11	3
1947	-15	-15	0	0	0	0	3	0	0	-7	-25	-21	-4	-23	0	0	-21	-3	-15	-15	-19	-15	-15	-19	0	-15	-4	0	0	0	-28	-28	-28	-28
1948	0	0	-1	0	6	-6	0	-4	3	3	9	9	9	15	6	6	13	13	-3	3	0	-1	9	26	3	0	3	8	8	7	-7	-7	-7	-7
1949	20	9	0	0	2	0	0	0	0	0	-1	17	-8	17	6	20	2	0	0	0	0	0	0	0	0	0	17	20	0	26	6	15	0	0
1950	8	5	5	-6	-6	-6	-6	-2	4	2	-14	-14	-14	-17	7	5	-14	-11	5	2	-6	2	-14	-10	-6	5	-6	-4	-2	-13	-6	1	-8	1
1951	0	0	0	0	0	-3	-6	-9	0	0	-9	-9	-10	-10	0	0	-8	-10	0	0	0	-9	-9	-9	0	0	-2	-5	-6	-6	0	0	0	0
1952	3	3	3	6	-10	-8	-10	0	3	3	3	3	0	0	6	3	3	0	-7	5	-10	-7	3	3	3	3	0	3	0	0	11	11	9	4
1954	3	3	2	0	0	0	0	0	10	6	-3	-4	-4	-4	10	10	-5	-3	10	10	3	3	0	0	0	0	-5	-5	0	-5	-24	-24	-24	-24
1955	0	0	0	0	1	4	1	1	4	4	1	1	1	1	4	4	2	1	4	4	4	4	1	1	0	0	3	4	4	4	4	4	4	4
1956	-103	-97	-97	-98	-97	-93	-101	-102	81	-101	-105	-110	73	-85	-22	-101	73	-118	-97	-96	-97	66	72	60	77	76	-110	-106	72	-110	-96	-104	85	83
1957	22	8	4	21	1	1	-3	-2	6	15	-1	7	2	7	26	26	-1	-1	1	1	1	1	7	1	-1	-1	7	35	5	37	1	1	1	1
1959	0	5	2	0	0	2	2	0	2	2	1	1	1	1	7	3	1	1	6	9	5	1	1	1	0	3	1	1	1	4	7	0	-8	7
1960	0	0	0	0	0	0	0	0	-1	-1	2	2	2	2	-1	-1	4	4	-1	-1	-1	-1	1	1	0	0	6	6	6	6	-1	-1	-1	-1
1961	6	36	48	9	39	-9	-4	-3	95	50	33	-5	-21	-22	117	114	-15	93	-7	-1	-4	-2	-4	-2	-4	-5	54	114	114	0	120	113	110	110
1962	0	1	0	0	0	0	0	0	0	0	-4	-4	-4	-28	0	0	-8	-30	1	0	0	0	-4	0	0	0	0	0	-30	-8	-1	-2	-1	0
1963	0	0	0	0	0	0	3	0	7	8	-11	-8	-8	-8	8	9	0	-5	0	1	1	0	-5	-5	0	0	5	4	10	6	16	15	19	15
1968	0	0	0	0	0	-3	0	5	0	-8	0	4	-3	-3	-8	-5	2	0	0	0	0	0	0	0	0	0	15	16	15	11	-8	-8	1	-3
1969	13	9	13	13	-3	-3	-3	-3	-3	-1	-3	-3	-3	-3	13	13	-3	-3	13	27	-3	4	-3	-3	-3	4	-1	2	-1	-3	11	7	7	13
1970	-3	0	1	-9	1	17	3	-12	-3	-13	-18	2	-22	2	8	-4	-16	-18	-13	-4	-2	-4	-22	-22	0	-13	3	1	1	2	-16	-16	-4	-16
1972	11	26	35	28	-8	-3	0	-5	36	34	-8	1	-13	-8	38	38	-9	-8	36	35	28	10	-5	-3	-3	-3	4	4	1	-5	45	45	45	51
1974	0	0	0	0	0	0	0	0	0	0	16	16	13	8	0	0	16	16	0	0	0	0	16	8	0	0	16	16	16	16	0	0	0	0
1976	0	0	0	1	0	0	0	0	0	0	17	17	11	14	0	0	14	17	0	0	-5	0	0	0	0	0	22	27	17	14	-5	-5	-5	-5
1977	8	8	-5	8	31	27	-4	0	13	-4	31	22	22	-5	31	13	27	-6	0	40	8	8	1	17	-6	-6	2	18	15	2	32	35	32	35
1978	24	-17	-31	-26	0	0	-5	-2	27	2	9	-46	4	-29	-2	32	-30	-11	0	-40	-21	-9	-21	-21	-15	0	-23	-17	-27	-27	-13	-45	-12	-11
1979	3	-1	2	1	3	-1	0	0	8	1	1	7	22	5	2	2	30	3	-1	-1	-1	2	5	5	1	0	2	8	6	8	26	26	27	26
1980	1	-3	0	7	8	1	-3	2	15	0	-2	1	-2	-3	1	2	0	-2	-1	5	-3	-3	-1	-2	0	0	-2	0	8	-2	10	14	14	12
1982	0	0	0	0	0	0	0	0	0	0	-8	-21	-29	-28	2	0	0	-6	0	13	0	0	-21	0	0	1	-28	-19	9	-18	3	-6	0	0
1983	-5	-11	4	4	-3	-4	0	0	-4	-2	-17	-13	-21	-17	2	2	-21	-21	-4	-3	-8	-4	-16	-16	-4	-4	-1	-1	-1	-4	4	7	4	0
1984	3	-1	3	-7	0	-1	-1	-7	5	2	4	8	6	1	33	5	1	7	2	-1	-7	-1	-5	4	-7	0	14	8	0	8	2	2	-1	-1
1985	6	7	9	6	0	0	0	0	2	6	3	3	-9	-9	6	6	-6	-6	6	6	2	2	-9	-7	0	0	5	11	5	2	5	4	1	1
1987	9	-16	-16	-10	9	-15	16	15	35	26	-9	-12	9	-14	15	35	12	7	-15	-10	-7	-14	-16	-16	-13	-13	11	25	26	26	-24	-24	2	-24
1988	0	0	0	0	0	0	0	0	0	0	1	1	1	1	0	0	1	1	0	0	0	0	0	0	0	0	29	29	37	37	-2	-1	-1	-1
1989	11	7	-24	7	-42	-48	-46	-1	-41	-14	9	3	-166	-160	-49	-49	-141	2	4	10	-35	0	10	9	0	0	-25	-13	-25	-16	0	0	0	0
1992	-2	4	-1	-1	0	2	0	-1	5	0	-1	-5	-6	-6	6	6	-8	-1	1	-7	6	6	-3	-2	-2	3	-5	-2	-2	-4	-4	-8	-12	-54
1993	14	18	41	7	-42	-8	-28	-36	18	-28	-34	-24	-38	-38	31	-19	-41	-38	31	31	-28	10	-35	-38	-27	-36	-34	-24	-24	-34	41	44	40	31
1995	0	1	0	0	3	0	0	0	25	5	7	3	7	3	25	25	7	8	25	31	5	4	0	0	0	0	5	5	5	4	24	24	24	22
1996	0	0	0	0	0	-1	0	0	0	0	0	-1	5	5	4	14	5	5	7	10	1	0	5	1	0	0	2	2	10	20	14	18	10	14
1997	1	-8	-12	-10	1	3	-3	1	-8	-10	-13	-13	-3	-5	1	-7	-5	-4	-8	1	0	1	-2	-2	1	0	-12	-14	-10	-13	28	25	14	70
1998	48	11	-3	17	-6	-5	-6	0	-1	7	16	3	-3	-3	11	17	3	-3	20	49	0	17	-5	0	0	9	1	-3	-3	-3	84	200	81	82
1999	6	4	0	8	-4	-4	-3	-1	0	7	-4	-4	-4	-10	8	11	-4	0	0	11	-2	0	0	-4	-3	0	3	5	-1	-2	11	11	11	11
2001	-6	-5	17	-2	14	30	17	20	20	-34	0	15	-34	-6	55	17	-36	0	0	-2	-20	0	-2	-34	5	-18	112	0	24	-20	123	117	123	117
2002	3	0	0	0	0	0	0	0	3	3	-12	-12	-12	-12	19	7	-12	-12	17	19	0	0	-11	-11	0	0	-8	-4	-4	-4	45	45	52	41
2004	0	-6	33	-7	4	-3	-7	5	9	9	-1	2	2	2	21	7	-1	-10	-1	-3	-7	-10	-7	-1	-3	-5	13	12	37	11	24	27	25	24
2005	6	-9	0	6	-6	-9	3	-3	6	-3	-18	-12	-5	-3	18	8	-17	-3	3	9	0	-2	-3	-7	-6	8	4	-12	-12	-3	2	3	6	4
2006	6	6	8	6	0	0	5	0	5	5	9	5	8	8	5	5	7	-3	0	0	5	5	7	8	0	0	9	9	9	5	-4	2	-9	-9
2007	1	4	0	1	0	0	0	0	0	0	5	3	2	2	0	0	7	5	0	2	0	1	10	7	0	4	16	16	11	16	5	5	2	0
2009	-4	-4	-4	0	10	3	3	-4	0	0	-1	-1	-4	-4	16	14	-4	-4	3	3	0	-3	-4	-4	0	0	-1	-1	-1	-1	8	5	-3	0
2010	-7	-7	-7	0	14	0	0	-8	14	12	1	1	-20	-21	14	14	-3	-9	-7	4	0	14	-9	-9	-7	4	9	8	7	-3	10	10	10	11
2011	6	6	3	6	0	-5	-4	-1	-5	-5	-5	-5	-1	10	3	6	-5	-5	2	3	0	-5	5	5	-5	-5	10	10	10	7	4	6	3	3
2014	0	0	-13	-8	15	5	5	8	16	23	-20	-14	-11	-11	16	27	5	9	5	23	5	16	-13	-13	0	0	-21	-18	-22	-16	37	27	39	37
2015	0	0	0	0	0	0	4	0	0	0	-3	-2	0	4	0	0	9	-2	0	0	0	0	1	-6	1	0	6	9	9	11	3	0	4	3
2016	0	0	0	-3	-1	0	0	0	-3	0	-4	-4	-4	-6	0	0	-4	-17	-1	-1	0	2	-4	-4	0	0	-5	-4	-6	-4	1	-11	2	2
2017	-36	6	11	-5	14	14	2	0	14	14	3	3	-2	13	15	14	-49	3	0	0	3	0	-39	-2	0	27	8	-7	27	27	-25	-26	-24	-25
2019	0	0	-2	2	0	0	0	0	3	2	-6	-38	-7	-1	-4	0	2	-6	-2	0	2	2	4	0	2	2	19	23	-15	18	149	23	25	147
2020	-108	-108	2	-54	0	3	3	3	14	0	-126	-147	-113	-92	3	0	-100	-98	13	135	-6	-108	-98	-97	-75	-69	3	-10	-15	-13	3	-1	122	88
2022	-2	-10	-10	-10	4	-5	-1	4	9	7	-38	-28	-45	-27	5	3	-42	-48	2	6	4	6	-40	-33	0	4	-28	-27	-2	-37	15	11	9	3
2023	0	3	7	7	-8	0	-3	0	-11	0	-1	-1	7	-11	8	9	-1	3	-7	-11	3	6	-5	-8	-9	3	2	-1	-4	-9	-17	-19	-17	-19
2025	0	-7	11	14	-4	11	-11	-7	-7	-15	-7	2	-12	-5	11	11	-8	3	-6	0	14	6	-8	-8	15	15	3	19	-1	-1	21	21	21	21
2026	0	4	0	0	-1	4	3	8	2	2	2	3	1	-3	4	6	-3	-3	0	0	4	4	-3	-3	4	8	41	30	6	6	-4	-7	19	8
2028	0	0	0	0	-5	-3	-6	-6	1	0	-3	-3	-6	-6	14	17	-2	1	0	0	17	17	-6	-6	17	14	5	5	5	5	76	37	73	34
2029	-1	0	15	-1	0	4	2	7	0	0	11	11	-4	-2	2	-3	-2	-2	0	0	-2	0	-4	-4	0	-3	14	11	22	4	-3	-3	-3	-3
2030	3	2	2	-2	-2	-3	-2	2	-2	-2	-8	-8	-3	-13	3	3	-8	-12	-2	-2	-2	-2	-7	-7	-2	-3	3	3	0	-1	3	3	-24	-19
2032	0	0	2	0	0	0	0	0	0	0	0	1	0	0	0	0	0	0	0	0	0	0	0	0	0	0	0	2	0	0	0	1	0	2
2033	-2	0	0	0	0	-2	-2	-2	118	121	-8	-8	-7	108	5	4	-2	-7	7	2	8	2	114	62	117	3	-6	-6	-7	-3	196	184	193	184
2034	0	-5	2	0	2	2	5	-10	1	3	-3	5	-4	3	2	1	2	2	4	-6	1	-5	5	5	2	-5	5	6	12	-2	-2	9	-1	1
2035	0	0	3	10	0	0	0	-7	3	0	-8	2	5	-4	13	3	5	-5	0	13	0	-1	-8	-5	0	0	8	5	8	5	221	0	212	212
2036	0	0	0	0	3	2	3	0	4	4	-2	-2	-2	-2	7	4	0	0	4	2	2	2	-2	-2	1	0	-1	-1	-1	-1	-9	-9	-9	-9
2037	0	0	0	0	-2	0	-2	-3	0	0	-6	-6	-6	-9	0	0	-6	-3	0	0	0	0	-6	-6	0	0	-9	-9	-9	-9	-8	-8	-14	-10
2038	-6	-4	-4	0	-9	5	0	0	2	5	-13	-13	-13	-13	0	0	-9	-9	2	2	5	2	-9	-9	0	0	-13	-11	-12	-12	12	17	7	16
2039	0	0	0	1	-5	-2	-2	0	-2	-4	-4	-4	-4	-4	-2	-2	-4	-4	-1	-2	-3	-4	-26	-23	0	-3	-2	-2	-2	-2	-15	-15	-15	-15
2040	-5	0	-8	-5	-5	-8	-8	0	5	15	23	23	23	23	2	11	23	18	-3	2	15	13	-3	13	5	13	23	23	23	23	-12	-12	2	2
2041	0	0	0	0	0	0	0	0	4	-6	-12	-12	-15	-15	0	0	-12	-12	0	4	0	4	-8	-12	-12	-12	-4	-4	-5	-6	16	3	0	2
2042	5	6	-6	-1	0	0	0	5	5	8	-3	3	-10	-7	0	0	-9	-15	0	0	0	0	-14	-1	0	0	4	19	4	2	0	0	0	0
2043	3	0	-5	3	14	-3	5	-12	3	-2	9	9	44	9	50	5	-6	9	-6	-6	-3	-12	-3	-3	-5	-6	6	9	5	9	-11	-12	-12	-10
2044	-2	0	14	-2	7	14	9	0	7	0	-10	-10	-10	-10	9	3	-10	-10	9	9	7	0	-8	-12	-2	-4	0	-4	-10	-10	13	13	13	13
2045	0	-5	-1	-5	0	0	0	0	0	0	-5	-5	-5	-5	0	0	-5	-5	0	0	0	0	-5	-5	0	0	-5	-5	1	-3	-9	-6	-6	-6
2046	34	-2	15	-8	-2	-2	7	0	40	51	3	3	3	-1	59	40	1	3	-6	19	-12	0	3	3	2	0	4	3	3	3	38	59	55	36
2047	7	7	2	10	-2	0	-1	-1	10	10	-9	-9	-9	-9	16	16	-9	-9	10	7	7	-5	-9	-9	7	0	0	0	-5	0	12	12	12	15
2048	-6	-16	-38	-11	2	0	9	-3	8	2	-23	-30	42	30	26	7	28	-1	-22	-29	17	2	35	4	33	4	-33	-35	35	23	-39	-34	-9	-3
2049	0	-5	1	-7	12	-4	-3	9	-1	-6	-5	-5	1	-8	-1	3	-1	6	-1	-2	-6	4	1	2	-3	2	-4	-2	2	2	-10	-6	-6	-10
2052	10	3	3	14	-76	-72	-27	-18	-20	1	-9	-29	-76	-19	-36	-20	-13	10	-22	0	-21	-4	-10	-13	-47	-24	-31	-13	-80	1	0	-26	5	8
2053	0	0	0	0	0	0	0	0	0	0	0	0	0	0	0	0	0	0	0	0	0	0	0	0	0	0	8	8	8	8	0	0	0	0
2057	9	-1	-3	-1	-1	1	-4	-4	1	9	4	-1	-9	-5	4	8	-1	-4	1	1	-4	2	-1	1	4	4	-5	0	0	0	1	1	1	1
2058	19	10	-9	19	-16	-16	-16	-16	-16	-16	19	15	-16	-16	-13	-9	-16	-16	18	21	10	-9	0	0	10	48	-6	-6	29	10	-8	-17	-8	-6
2059	-7	-1	2	-3	1	1	-4	-15	2	0	-10	-5	-30	-9	1	3	-28	-24	-2	0	-3	0	-21	-19	-3	0	-9	-7	-9	-9	-7	0	-7	-7
2060	0	0	0	0	0	0	0	0	6	1	-8	-7	-8	-8	0	0	0	0	0	6	0	0	0	0	0	0	6	6	6	6	0	0	0	0
2061	6	3	6	6	-4	-1	-3	-2	6	5	3	-1	-5	-4	4	3	-9	-12	6	5	3	-4	-5	-5	0	2	14	12	6	0	25	25	27	10
2062	4	0	-5	4	0	-5	0	4	-3	4	0	0	-2	0	4	4	0	0	4	4	-4	0	0	0	-5	4	4	0	4	2	15	15	14	15
2064	25	23	38	13	-3	-5	-2	-11	7	7	24	31	36	24	7	10	-6	-8	7	-5	7	-5	-11	-9	10	38	27	25	23	23	7	3	7	15
2066	-2	0	-3	-3	-4	-4	0	-4	-4	-4	0	0	0	0	0	-1	-4	-4	0	0	0	0	-4	-4	-3	-4	0	1	0	0	5	5	5	5
2067	5	1	0	0	0	-1	0	0	3	5	1	-6	-6	-4	5	17	-1	-4	0	5	-1	0	1	1	0	0	-3	4	-3	2	13	13	-4	-2
2068	8	3	0	5	0	0	0	0	0	9	5	12	0	5	12	10	-4	-4	8	5	0	0	7	5	4	0	4	-1	1	-1	124	114	15	25
2069	6	0	2	2	1	1	1	0	6	0	4	-1	-4	-4	0	1	-2	-1	6	4	0	0	-4	-4	0	-4	9	9	9	7	6	6	6	2
2070	0	-3	0	0	-3	0	0	0	-3	-3	-3	0	-3	-3	0	0	0	0	0	-9	0	0	0	-3	-3	0	1	6	-3	-5	-4	-4	0	0
2072	-8	1	-8	-8	11	-8	-9	10	4	11	-100	-101	-50	26	12	12	-8	-50	-8	-77	-9	-10	-81	-94	-9	12	-59	-76	-12	23	12	10	11	12
2073	-60	0	-33	0	0	16	16	-19	16	19	-50	-38	0	-63	16	0	6	18	0	16	-28	0	16	16	-44	9	-51	-48	-61	-38	-44	-21	-60	-41
2074	-34	-10	-4	1	-34	-9	-29	-27	-29	-26	-35	-8	-20	-8	-29	1	-38	-21	-29	35	-29	-21	-30	-26	1	-21	10	-8	1	-8	1	-29	-26	1
2076	-43	-24	-25	-31	0	0	3	0	-4	-7	-39	-14	-1	-7	0	0	2	-23	-7	-29	0	0	0	0	0	0	-34	-34	3	-5	-22	-2	0	8
2079	0	4	3	4	0	-9	-1	-9	-20	-19	-7	-7	-10	-10	-2	0	-7	-11	0	0	1	-9	-11	-11	-11	-6	-1	-1	-14	-4	3	-5	-1	-9
2080	0	0	0	0	0	0	3	0	0	0	-1	-3	-2	4	0	6	-1	-1	10	4	0	4	0	-2	0	0	7	0	0	4	0	0	0	-2
2081	9	0	0	0	0	0	0	0	-7	0	16	21	13	16	-7	0	11	21	0	0	0	0	16	0	0	0	21	21	21	21	0	0	-10	0
2082	0	0	0	0	0	0	0	0	0	0	-9	0	0	-9	16	16	-9	-18	0	0	0	0	0	0	0	0	-18	-18	-18	-14	62	59	25	25
2083	0	0	0	0	0	0	0	0	0	0	-9	0	0	-9	16	16	-9	-18	0	0	0	0	0	0	0	0	-18	-18	-18	-14	62	59	25	25
2084	3	8	15	3	-8	-48	-28	2	-20	9	-20	-8	-28	-28	-8	0	-28	4	15	3	1	18	-8	-8	-17	6	-56	-20	-8	-68	-20	-7	-11	-11
2086	0	0	0	0	0	0	0	0	0	0	0	0	0	0	0	3	0	0	1	1	0	0	0	0	0	0	10	8	1	0	19	12	12	3
2089	0	0	3	-23	0	3	-10	0	50	50	-45	-47	-51	-45	53	26	-54	-29	15	14	0	3	-50	-47	-7	-18	70	70	67	72	22	-27	-39	-39
2090	-3	-4	-2	-6	-2	4	4	2	2	-5	-1	-7	2	-6	-3	-5	1	-3	-3	-8	-2	-5	-1	-3	1	-7	8	8	13	8	-9	-9	-5	-8
2091	0	0	5	0	3	12	3	2	9	2	-8	5	5	5	0	7	11	5	3	0	0	0	-3	-3	2	0	-7	-5	11	1	2	6	6	6
2093	0	-47	5	-1	15	4	15	0	6	6	-208	-92	-204	-208	1	-1	-208	-213	-27	-108	2	-5	5	1	-1	-41	-193	-193	-186	-199	-66	11	-34	-26
2094	35	32	32	34	-6	-5	-5	-13	31	57	-12	-13	-13	-13	63	68	-13	-13	24	45	-1	-3	-14	-14	-12	20	-5	-2	-14	-12	76	60	63	63
2095	-1	-1	-1	-1	6	6	6	6	17	6	6	17	19	17	6	6	26	26	-1	-1	-1	-1	-1	-1	17	6	31	31	28	31	-4	-4	-1	-4
2096	-2	-1	-4	1	4	7	0	-2	7	-4	17	8	58	7	2	2	24	7	-2	0	-4	2	-2	-6	-6	0	17	124	127	17	-6	141	-6	-6
2098	0	0	-4	-4	3	0	65	74	77	77	1	3	62	72	30	77	-4	7	0	0	77	0	72	69	0	0	-9	2	3	5	0	0	0	0
2099	0	0	0	0	0	0	-2	4	4	4	0	0	-4	1	0	4	-4	-5	0	-9	0	0	1	0	-2	0	2	2	-14	-4	-11	-11	-8	-6
2100	2	2	2	2	1	0	0	2	4	4	4	4	-1	-1	4	4	-4	-4	5	5	3	3	8	8	0	0	13	13	14	11	0	0	-1	-2
2101	26	38	41	44	96	96	90	15	15	12	-87	-90	-90	-90	47	47	-93	-90	1	-7	1	13	-93	-90	-35	-15	-88	-42	-79	-90	176	188	169	169
2102	-8	-12	-16	-14	2	7	2	-3	-7	-11	-24	-102	-12	-4	-8	3	11	-8	-12	5	-8	3	-2	-3	11	10	-24	-80	-108	-11	-16	3	-7	2
2105	18	0	5	1	0	0	-6	-6	18	5	-57	-54	-58	-58	5	0	-61	-61	1	0	-6	-7	-55	-45	-4	-6	-53	-56	-58	-58	115	177	41	41
2107	42	5	5	5	6	96	57	-11	-16	-16	57	55	-11	5	-16	-16	-11	-10	53	-11	-11	-16	-10	-11	-3	-16	111	134	7	42	168	224	140	138
2108	2	0	-4	0	0	-4	-4	-10	5	0	-1	-1	1	2	-8	5	2	11	1	2	0	-4	5	2	4	0	2	6	6	8	1	2	2	8
2109	-15	-14	0	-15	2	0	2	0	0	-17	-3	-3	0	0	8	-12	0	-5	-17	-17	-17	-17	0	-3	0	-16	0	0	-3	0	-17	-15	-17	-17
2110	24	24	0	25	-20	-11	-26	-39	24	-21	24	24	24	24	30	15	24	24	25	30	12	5	24	0	24	24	30	30	24	24	30	30	24	30
2111	-14	0	-5	-24	-50	-95	-19	0	-72	-44	-140	-63	0	-112	-19	-15	0	-33	-15	-14	-1	-15	6	-26	2	0	-49	-76	-111	-111	12	-47	-25	-30
2112	0	0	0	0	0	0	0	0	4	0	-4	-4	-4	-4	4	4	-4	-4	0	4	4	4	0	0	0	0	5	5	5	9	9	9	9	9
2113	5	7	5	4	-5	0	-9	-5	5	5	-8	-8	-8	-8	12	10	-8	-8	6	6	5	5	-8	-8	0	-2	-7	-6	-6	-8	12	10	6	6
2115	0	1	-15	12	14	3	-45	-36	-15	-15	-11	1	1	-6	9	7	-10	0	15	-16	12	-1	1	-13	-15	0	-9	-9	6	-21	-37	-37	-41	-37
2117	3	-7	-4	2	-5	0	-5	-5	13	0	7	7	7	18	30	13	2	7	-7	5	1	-11	12	10	24	-4	28	26	130	18	8	12	-4	1
2120	3	2	0	0	-2	0	-1	0	5	5	-1	-1	-1	-1	2	2	-1	-1	5	5	2	-2	-1	-1	0	0	5	8	7	7	-2	-2	-18	-2
2121	0	0	0	0	8	8	8	8	8	8	-17	-17	-15	-17	21	21	0	0	8	8	8	14	-9	-17	0	0	-8	-9	-16	-8	8	8	8	8
2122	8	-8	3	3	51	0	-4	23	23	125	-23	-19	-21	-17	101	20	-25	-21	15	-2	-3	6	-21	-23	-8	-13	-2	-5	3	0	11	11	8	8
2123	-4	2	-6	11	-9	-5	-5	-3	-7	1	6	17	32	30	-2	-7	19	1	4	1	0	2	2	-6	0	-4	10	13	10	6	-7	-7	-7	-7
2124	3	-3	0	0	7	-3	-8	-3	0	1	-3	-1	0	-8	4	4	-3	-3	-3	4	-5	-3	-8	-8	4	-3	-3	11	-3	5	2	4	4	4
2126	4	-17	-9	-9	72	67	66	-16	15	1	-10	-17	-13	-7	29	-9	-5	-5	0	18	-5	-9	4	-10	-17	-16	0	0	-7	-4	-8	-26	-14	-27
2127	0	0	3	0	0	3	0	0	0	4	3	5	0	3	12	9	0	0	0	0	0	0	0	0	0	0	23	26	21	23	-1	-2	-2	-1
2128	0	0	0	0	0	0	0	0	0	1	1	3	0	0	0	0	0	0	0	0	0	0	0	0	0	0	6	6	1	6	16	41	1	13
2129	-1	-2	19	99	-14	-13	-8	8	-9	8	8	16	-15	-19	124	25	-12	5	-1	19	0	12	-20	-1	0	0	1	11	0	-5	-7	-9	-8	-10
2130	0	-5	0	0	0	2	-7	0	4	4	4	4	4	4	0	4	4	4	5	-5	0	-5	0	4	4	-5	2	3	15	11	-1	-8	-11	-1
2131	0	0	0	0	-1	-1	0	-1	0	0	0	0	-2	-2	4	1	2	0	-2	6	0	0	0	0	0	0	2	2	2	2	-12	-12	-14	-14
2132	-2	4	-6	-4	66	21	94	18	32	13	37	33	5	-11	27	0	-14	37	-1	-27	-16	11	-5	5	11	12	39	51	62	18	43	40	43	43
2133	-4	0	-4	-4	-4	-6	-2	-2	0	3	-11	-11	-11	-11	2	8	-11	-11	4	4	-4	-4	-7	-4	2	2	-3	2	-4	-11	7	9	4	4
2134	0	0	0	0	0	0	0	0	0	4	9	6	1	10	0	-4	0	1	0	-2	0	-1	19	10	0	0	17	19	19	15	14	15	14	15
2135	2	3	2	2	2	0	-8	-8	-9	-8	-6	-3	-51	-11	0	2	-6	-37	2	2	-8	2	-39	-13	-8	3	-26	0	-36	-29	-1	2	2	2
2136	-1	3	-1	-1	1	1	1	0	10	10	10	9	13	10	10	10	3	-4	2	2	2	2	2	2	11	13	13	13	13	13	7	10	5	5
2137	0	-3	0	1	1	0	0	-3	0	4	0	0	0	1	1	1	0	3	1	1	-3	0	3	0	0	0	3	4	4	4	4	1	4	7
2138	2	2	1	2	-4	-8	-4	-4	9	9	10	10	10	10	-3	0	10	10	-4	2	-7	-7	3	3	0	3	32	34	25	31	-1	2	2	-4
2139	4	5	4	0	0	0	0	0	6	30	-14	-14	-8	-14	18	39	-8	-8	1	0	6	2	5	3	0	0	1	6	17	11	52	52	61	61
2143	-17	0	-17	3	2	3	-1	3	4	4	-20	-24	-9	-1	8	18	-7	-17	-14	4	3	-17	15	-1	-14	-14	-11	-11	-19	-4	8	5	18	14
2145	0	0	0	-1	0	1	0	0	-4	-8	-4	-4	-14	-8	1	1	-8	-8	0	1	-1	-1	0	-1	-3	0	0	-1	-11	-8	2	54	1	4
2146	3	6	46	202	-15	-24	-15	-9	19	3	-1	-1	-12	-18	-11	21	-18	-9	-5	13	31	10	-12	-12	10	6	48	206	-10	-12	255	49	229	208
2148	1	2	6	3	-16	-14	-10	-7	-26	32	-7	-7	-12	-7	-3	17	13	58	2	-2	-7	-7	-20	-20	2	-7	-4	-4	23	-8	-10	-10	-19	-13
2150	-26	-5	-13	9	-26	9	0	9	4	-6	-24	-24	-30	-26	8	21	-30	-16	-4	11	-10	9	-26	-26	-24	0	-17	-17	35	-26	7	9	-3	2
2152	-2	-2	-1	-2	9	-1	8	6	12	6	2	2	9	16	9	9	11	9	-6	3	4	4	6	6	6	6	10	10	3	8	-1	-1	1	-1
2153	-1	-2	0	0	0	9	-1	0	0	-8	-11	-9	-3	-2	1	6	7	7	0	0	-2	1	2	-3	0	-3	-13	-9	-6	-1	10	6	-2	1
2156	-34	-18	-28	-7	22	22	22	17	-74	-41	-80	-80	-71	-67	-10	-13	-46	-96	-66	-10	-13	-71	-74	-18	-73	-18	-77	-70	32	-52	-133	-120	-106	-106
2158	18	16	20	33	-76	-58	-76	-27	-68	24	-84	-91	-91	21	-25	20	-70	22	20	-83	28	15	-80	10	20	-31	-61	-82	29	-72	27	-56	23	27
2159	7	0	-3	7	-2	-2	-2	0	10	7	-13	-7	-3	-4	10	15	-3	-7	6	-7	10	3	-7	-7	10	-3	-4	-7	-4	-4	5	5	15	4
2160	-3	-3	-6	-3	30	11	11	3	29	11	-5	-7	30	30	30	39	22	-2	11	-3	-13	-5	1	-19	-13	-13	18	22	11	-2	-13	-13	-13	-13
2161	3	3	-1	3	-5	-5	-5	-1	-6	-5	3	1	3	3	-5	-5	10	15	-3	-5	3	-5	3	-5	0	0	8	8	11	8	-21	-19	-18	-21
2162	-2	0	3	0	-3	0	0	0	3	0	-12	-12	-13	-13	3	3	-10	-10	3	10	1	0	-8	-8	0	-3	-8	-9	-9	-9	14	14	14	14
2163	-1	-10	-7	-2	-6	-5	-5	-5	-6	-6	-13	-13	-13	-13	-6	-6	-7	-12	-4	-6	-6	-6	-13	-14	2	-2	-13	-13	-4	-12	16	16	9	16
2170	0	0	0	0	31	189	116	44	5	109	-5	-5	177	177	168	206	183	184	0	0	0	0	-5	-10	0	0	-5	-2	1	-4	145	31	88	102
2172	0	-7	0	0	-2	-7	14	-3	-3	-5	-4	-13	-13	-17	19	14	-4	-4	-7	-4	-4	2	-4	-4	-4	0	-16	-13	-11	-6	-11	-1	-38	-40
2173	-7	1	-9	3	2	-14	-7	1	0	8	-7	-7	-2	-2	4	3	-41	-41	-3	-7	-7	-3	2	1	-7	3	2	-31	-32	0	2	7	-9	-13
2174	4	4	0	1	0	0	0	0	4	1	0	0	0	0	1	4	0	0	4	4	1	4	1	1	0	3	3	5	3	6	-21	-22	-23	-23
2175	0	0	0	0	0	1	0	0	0	0	0	0	6	6	0	5	6	6	6	1	6	0	0	0	0	0	6	6	6	6	-11	-15	-8	-11
2176	-4	-3	-4	-4	0	0	3	1	3	3	-5	-5	-5	-5	2	-4	-5	-5	3	3	-5	-3	-5	-5	0	0	-4	-4	1	-4	-5	-5	-5	-5
2177	9	-1	9	0	-40	-3	-13	-13	10	2	-15	-8	-16	-22	13	15	-26	-19	-3	7	7	7	5	-1	-8	0	-15	-8	-15	-15	18	18	13	18
2179	1	-5	0	-10	5	2	6	5	5	-7	-4	-4	-4	-4	11	1	-4	0	0	-7	-6	-7	1	-5	9	10	-6	-5	-6	-4	8	30	8	6
2184	-4	-20	-4	11	0	-14	1	32	-20	-2	-2	-4	32	47	90	92	15	125	-2	-23	15	4	-13	-14	0	15	-8	39	119	23	-40	-35	-20	-20
2186	3	3	0	0	0	3	3	0	9	9	-9	-5	-9	-9	9	9	-9	-9	6	0	3	3	-5	-5	-4	-5	-5	-6	-6	-9	18	4	13	14
2187	-3	-3	0	-3	-3	-10	-10	0	-3	-3	-14	-20	-3	-10	-3	-3	-10	-14	-3	-3	-3	-3	0	0	0	-3	-14	-7	-7	0	-5	-4	-18	-17
2189	1	8	7	5	0	0	0	0	0	1	59	60	59	59	5	1	59	7	5	5	1	5	0	0	1	4	81	81	64	59	-7	-3	-10	-10
2190	0	-135	-5	-6	-1	1	4	4	4	-124	-9	-2	-113	-5	22	-104	2	2	4	-106	-113	-89	-107	-109	-104	-121	-5	-5	10	-136	-117	-132	-124	-140
2193	-3	0	0	0	-3	-3	-1	-3	4	9	-1	-1	-4	-4	5	5	4	4	0	-2	1	2	-8	-1	0	1	11	9	6	6	5	6	4	4
2194	-43	0	8	0	-7	-8	-31	-51	0	-12	0	-47	0	-51	5	8	0	0	0	0	-8	-46	0	0	-4	-43	-38	-39	-36	-51	0	0	-8	-7
2196	15	15	-15	4	-12	-2	-9	-7	0	18	-6	-6	-6	-6	-5	18	-2	-2	12	-11	-5	-5	-4	-4	-9	18	-3	-5	10	8	-12	-27	-12	-12
2197	0	0	18	-7	3	0	1	3	137	137	1	24	0	0	15	10	0	1	0	1	7	10	0	0	0	0	21	1	22	-3	72	137	-7	-7
2198	0	1	1	3	0	0	0	0	5	5	-21	-22	-23	-18	6	19	-21	-44	0	5	1	0	-10	-13	3	3	-9	-7	-14	-7	5	5	8	10
2199	-4	0	7	0	-4	0	0	0	7	6	-8	-8	-8	-8	7	5	-6	-6	0	-2	-4	0	-6	-4	0	0	-8	-8	-8	-8	0	0	0	0
2203	0	-3	-2	0	0	-3	0	-3	8	8	-34	-34	-34	-34	8	8	-34	-34	8	8	8	8	-14	-14	-3	0	-20	-25	-14	-14	4	6	12	12
2205	0	3	0	1	0	0	3	2	4	4	-5	-5	-6	-6	4	4	-5	8	0	-2	0	0	-5	-5	3	0	14	9	142	2	4	2	-3	-4
2207	0	0	24	-2	0	8	29	8	8	-2	21	21	0	0	8	29	0	0	7	12	8	8	0	-3	0	0	18	15	6	0	-7	4	6	0
2210	-61	-62	-61	-38	-1	21	8	5	27	14	-50	-4	-4	1	-61	-61	-1	-4	-61	-35	-24	-21	-6	-1	-18	-64	-4	-8	-23	-49	11	-1	8	10
2211	0	0	-2	3	3	8	1	0	42	30	-5	-5	-5	-6	42	42	-5	-5	16	3	0	0	-5	-5	3	0	-2	-2	-8	-2	42	45	42	48
2212	1	11	30	13	-13	-10	-26	-7	-16	-7	3	0	-24	-11	6	12	-19	-22	-1	13	-5	3	-4	-17	-1	13	0	-11	-2	-10	23	-16	-22	13
2215	4	3	4	4	-42	-42	-39	-42	1	2	14	14	12	14	2	4	13	6	-11	2	-36	-31	9	10	3	3	37	44	115	52	-13	25	3	2
2218	0	0	0	0	3	0	0	0	0	1	-60	-51	131	-54	6	9	132	-60	0	0	-4	0	-48	-57	0	0	-51	-54	-57	-48	-12	-18	-15	-18
2220	2	2	11	6	-16	-24	-23	-23	-4	-4	-40	-33	-42	-45	17	14	-41	-50	2	2	0	0	-12	-16	-7	-2	-28	-32	-20	-32	10	18	11	19
2221	84	55	-2	39	0	-2	10	-2	5	6	2	35	-1	2	0	87	6	-6	37	59	-2	0	-6	-2	-1	0	2	4	4	9	0	-1	0	0
2223	-3	4	-16	-3	10	-44	-16	10	28	28	13	8	-6	23	-16	11	15	10	-3	-3	23	-3	18	10	10	10	-17	3	7	23	10	8	-38	-28
2225	0	0	0	0	1	4	4	0	4	4	-15	-15	-15	-15	4	4	-8	-8	0	0	4	4	-8	-8	0	0	-15	-15	-15	-15	3	6	6	3
2226	-10	0	-13	-10	-13	0	-17	0	0	20	-9	1	22	12	-14	3	1	24	0	0	-17	-16	0	0	-13	-8	15	22	32	14	-5	-2	4	43
2227	29	-65	-77	-54	85	9	9	11	9	66	-65	-76	-77	-18	9	39	-102	-54	-69	-47	-69	-63	-78	-92	-64	-78	-42	-21	-47	-42	-84	-76	-37	37
2228	-12	4	6	4	-11	-14	-8	-6	-7	-6	9	3	-11	-6	-8	-8	-2	-1	6	2	0	0	4	4	-4	0	24	4	-1	1	28	41	2	12
2229	0	0	-3	-3	0	0	0	0	-3	0	2	-1	2	-1	0	0	0	0	-3	-3	0	0	0	0	0	0	-4	-7	-4	-3	0	2	0	0
2230	2	-4	7	2	-5	20	0	0	9	2	2	10	11	10	2	8	10	10	2	3	-9	-8	11	7	-9	4	10	5	-9	10	-1	1	-13	-13
2231	0	1	0	1	1	0	0	0	7	3	21	21	1	1	7	7	-3	21	4	9	3	3	20	46	0	1	45	51	48	28	1	2	2	3
2232	9	-3	0	9	0	-16	-10	0	15	20	0	-10	0	-10	0	13	0	4	0	0	12	4	-10	-10	9	0	-8	4	4	-8	25	20	22	12
2233	0	-3	-12	0	-11	-15	-14	-3	-3	-2	0	-9	1	1	0	-3	0	1	-3	-3	-2	-3	3	-1	-3	-3	-4	-7	4	13	-3	-3	-3	-3
2234	8	5	-14	-8	0	0	2	-18	-14	-35	-18	0	-22	0	-18	-18	-22	-27	2	8	-18	-18	-2	5	8	-18	-20	-15	-13	-25	-14	23	-9	-9
2238	-1	-1	-1	-1	-1	0	-2	-1	0	4	28	28	3	3	-1	0	-1	3	0	-2	2	-2	3	13	0	-1	29	29	20	18	-6	-6	-6	-6
2239	-5	-5	3	-4	18	2	17	-5	2	17	1	4	-18	4	11	18	-2	-18	2	3	2	2	1	-5	2	2	12	16	3	10	11	20	11	11
2240	16	10	-4	8	0	0	0	0	18	12	-1	-3	-11	-9	8	10	-11	-3	20	0	0	8	5	4	3	7	1	1	7	-1	18	11	0	0
2241	0	0	3	0	-1	-1	-1	0	0	0	8	7	3	4	6	-1	3	3	-1	1	-1	-1	3	3	0	0	13	13	8	7	6	6	0	-1
2242	-2	4	5	3	-6	11	-2	-6	-6	5	5	5	5	5	-2	-2	5	5	3	-2	0	-6	5	13	8	11	5	5	4	4	-21	-21	-23	-23
2243	4	2	2	0	-5	-5	0	-5	-6	-7	-5	-3	-3	4	2	0	-3	-5	2	2	-5	2	-5	-9	-4	0	5	4	13	4	0	-5	-1	-5
2245	0	0	4	0	9	22	13	0	1	0	-7	-3	-7	-3	4	0	-3	-3	13	0	4	9	0	0	0	0	20	17	14	6	22	38	9	10
2246	-2	2	0	-2	2	0	2	-2	2	2	-15	-19	-31	-22	16	21	-15	-2	6	2	2	2	-15	-15	0	0	-11	-11	16	-7	1	1	14	1
2247	11	11	11	3	-9	2	-7	1	11	11	-14	-14	-14	-14	11	11	-14	-14	11	-9	-3	2	-8	-9	-4	-9	-14	-12	-13	-13	2	2	2	2
2248	-5	-7	-4	0	0	-9	0	0	14	14	-9	1	-9	-5	14	14	-3	2	14	14	14	14	-7	-9	4	1	1	1	-2	-5	14	14	14	14
2249	4	4	0	4	4	-4	0	-4	0	0	0	0	-2	0	0	0	0	0	-1	-1	-1	0	0	-1	0	0	0	3	0	0	18	-4	-4	-4
2250	0	1	5	0	0	-9	5	5	5	14	6	0	3	6	7	9	6	6	5	7	5	8	8	9	0	0	6	6	9	6	-3	-7	-3	-3
2251	0	3	0	0	0	2	-15	-11	-8	0	3	3	-13	-14	3	-6	3	-5	0	0	0	0	-12	-13	3	3	-14	-14	-5	-8	-6	-6	-3	-4
2252	0	0	0	0	2	1	2	0	-2	-6	4	4	4	0	1	-2	6	-2	3	8	1	2	4	2	0	0	15	15	0	6	-7	-8	-22	-63
2254	12	6	12	9	-3	-1	-1	0	27	27	5	5	-7	17	1	5	-2	20	12	12	1	12	0	9	0	1	38	49	45	49	234	234	231	234
2257	-5	-3	2	0	3	8	6	6	6	10	-2	-4	-1	4	10	18	18	3	-2	4	18	11	3	3	8	6	-2	5	5	5	-3	-2	-2	5
2258	0	0	7	0	0	0	0	0	-2	0	-14	4	-14	-16	9	7	-14	-14	2	0	0	0	0	-2	5	0	-1	-1	3	-1	-6	-6	-6	-8
2259	0	0	0	0	0	0	0	0	0	0	5	5	5	5	-4	0	5	11	0	0	0	0	5	5	0	0	12	12	12	12	-6	-6	-6	-6
2260	0	0	0	0	0	0	0	0	0	0	-5	-5	-11	-11	6	0	-5	-5	14	14	10	10	-5	-5	0	0	8	8	5	4	6	-3	-1	0
2261	-1	-2	-2	-2	16	0	-2	13	-7	-7	11	11	11	11	-5	8	4	11	-14	-2	-2	0	12	13	16	1	11	11	26	11	-15	-23	-7	-7
2263	0	0	0	0	0	0	0	0	4	4	5	4	5	5	6	6	9	9	4	6	4	6	1	-3	0	0	17	15	16	7	3	3	3	3
2264	0	0	0	0	0	0	0	0	0	6	4	7	0	4	6	20	9	4	0	0	0	0	0	0	0	0	16	22	2	7	6	7	6	30
2265	0	-8	0	0	-9	-8	0	0	0	-6	-9	-9	-9	-9	0	0	0	-6	0	0	0	0	-6	0	0	0	-10	-6	0	-6	-29	-26	-29	-29
2266	0	1	0	0	11	1	0	0	18	0	11	11	3	11	0	3	11	0	0	12	3	0	0	3	0	0	11	11	11	11	34	31	34	34
2268	6	13	16	-6	4	28	1	30	-6	-4	4	-1	-29	-29	11	11	-28	31	9	13	-1	13	-22	-25	-13	-5	-41	-41	-50	-39	46	13	45	9
2271	27	42	0	-13	0	-4	0	0	6	27	-25	-1	-4	9	38	3	27	27	32	-13	0	33	11	0	14	6	40	18	-9	11	0	7	-6	2
2272	-3	-9	-9	0	37	25	28	-2	37	17	-9	-9	-9	-9	25	25	-7	-9	0	2	25	23	-9	-9	17	2	-13	-7	-4	-4	-4	-4	21	21
2273	9	9	4	2	-5	5	0	-5	-2	-9	0	4	-25	2	3	2	0	-2	6	8	-5	1	-8	-2	-1	-5	84	93	-4	90	6	-1	-4	-3
2274	0	0	0	0	0	0	0	0	0	0	0	0	0	0	0	0	0	0	0	0	0	0	0	0	0	0	9	8	5	8	0	0	0	0
2276	-9	7	-9	7	7	-1	-8	-1	7	7	-21	-5	-15	-18	11	7	-8	-9	-5	-5	7	7	-13	-13	3	7	-18	-18	-12	-8	-11	-9	-11	-10
2277	-2	-3	-7	-6	0	0	0	5	0	0	0	0	0	0	4	11	0	5	-6	-2	-10	-4	0	0	6	0	-5	6	5	12	43	43	31	31
2278	-1	0	-1	0	-2	-2	-2	19	29	42	-3	-9	-9	-3	35	63	-3	-5	20	20	27	29	-3	-3	4	8	-9	-8	-11	-12	61	62	73	74
2279	16	0	7	0	-4	-1	25	-4	27	29	-4	-4	-4	-5	29	29	-4	-5	28	18	27	28	-4	-4	0	8	-20	-19	-16	-13	22	22	22	20
2280	0	-20	3	-3	34	0	36	27	42	36	14	3	6	48	34	34	-5	6	39	0	-3	31	3	34	0	0	-8	-10	53	48	40	40	40	40
2281	-4	-4	-1	-1	-14	1	-13	-12	-18	-13	-18	-9	-9	-3	14	12	0	-2	-9	-1	-3	-5	-18	-14	-9	9	-4	-4	-1	0	-24	-24	-22	-22
2282	2	14	4	-4	-26	29	-39	16	16	24	0	0	76	83	-3	16	53	-4	18	0	9	27	0	0	-4	4	12	-6	-28	34	27	-2	16	8
2283	-6	-11	-6	-5	0	10	1	1	12	10	-13	-16	-5	-7	3	3	-5	-6	-15	-6	3	8	2	-8	8	-4	-13	-4	4	-1	2	2	18	0
2285	10	17	17	13	-5	-6	-5	-9	-6	-5	19	24	17	29	-23	-4	20	19	0	10	-5	0	19	9	-6	0	53	32	108	6	-55	-70	-69	-72
2286	0	8	0	95	-2	0	-2	-2	0	-2	267	208	90	311	-2	0	232	239	0	0	0	-2	102	-2	0	0	232	108	127	96	-55	-58	-71	-58
2287	5	5	5	-3	-80	-62	0	0	-95	-95	5	5	-95	5	0	5	-91	5	-55	2	-80	-2	0	-56	-82	0	5	11	9	8	-107	-99	-106	-103
2288	20	20	24	17	-1	-3	-7	1	4	4	17	16	-4	-1	4	4	0	0	18	24	-7	2	-2	0	-2	0	20	20	10	-3	4	4	-4	-4
2289	0	0	6	0	7	0	0	0	8	3	-7	-7	-10	-8	12	19	-7	-7	3	11	0	3	-4	0	0	3	-6	-2	-2	-2	16	10	31	31
2290	3	0	0	3	0	0	-3	0	-9	-9	3	-3	-9	-9	-6	-6	-9	-6	5	4	-15	1	-9	-9	0	0	-3	-1	-4	-6	0	4	-9	-9
2291	0	-4	4	0	0	4	0	-1	-6	-10	4	4	4	4	0	3	5	0	-4	-6	-1	-10	4	4	4	0	-4	-2	-4	2	-6	-5	-10	-10
2292	-18	-18	-18	-14	0	0	0	0	-11	-14	3	3	3	3	-10	-16	3	3	-21	-21	-18	-18	3	-4	-1	-1	0	3	3	3	-24	-26	-24	-26
2294	12	1	0	11	-11	22	13	8	-2	-2	13	14	22	22	11	0	13	2	17	16	-2	0	-2	-2	-2	0	48	50	53	30	4	17	-7	0
2295	0	0	0	0	0	-2	-2	0	0	0	-8	-8	-5	2	8	8	-3	2	8	8	0	0	-1	-8	0	0	0	-2	-3	2	15	21	23	24
2297	1	0	0	0	0	0	0	0	7	9	13	13	13	12	3	4	13	13	4	4	3	4	8	8	1	1	12	12	12	12	-2	-3	-2	-2
2298	4	0	0	0	50	15	7	5	5	4	-4	8	216	10	4	6	222	4	0	0	7	5	2	2	0	4	24	7	6	8	15	15	21	15
2299	-23	-16	1	-21	15	23	13	13	27	33	-22	-17	13	-17	15	20	27	25	12	-18	2	16	-17	-26	-23	0	-29	-25	-27	-27	4	0	13	17
2302	-2	-2	-2	-2	0	-1	0	0	-1	-1	7	7	8	7	-1	-1	3	4	0	-3	-1	-1	11	7	0	-1	6	10	17	20	-1	-1	-1	0
2303	4	0	0	0	-2	0	-2	-2	0	0	-2	-2	-2	-2	1	0	-2	-2	4	0	-1	-6	-2	-2	-1	-2	6	6	-2	-2	-6	-10	-10	-12
2306	0	0	0	0	0	0	0	0	0	0	1	2	2	2	0	0	2	2	0	0	0	0	2	2	0	0	9	10	11	14	0	0	0	0
2307	0	0	1	1	0	0	0	-1	-1	0	10	10	7	10	-1	1	1	1	-1	1	-1	-1	4	1	0	0	-3	-3	1	-3	-6	-6	-6	-6
2308	-18	-14	0	-18	2	10	2	0	0	0	2	6	6	2	2	2	5	7	4	6	2	0	-4	-4	-4	-4	-15	-14	-15	-14	10	10	2	10
2309	-2	0	3	-8	-5	-12	0	-2	-1	-2	-2	-3	3	0	0	-2	3	3	0	-8	-2	0	0	3	-2	0	-12	-12	3	0	24	33	15	27
2310	0	0	-9	0	-10	10	0	0	10	0	-3	-5	-3	-11	0	-8	8	4	-3	0	6	-9	0	-37	0	-9	23	6	-36	-36	4	0	6	10
2311	1	0	-6	0	0	2	6	0	5	-4	-6	-6	0	1	5	-6	-10	-35	-6	1	-6	-6	0	-6	-6	-5	-45	4	-49	10	4	-5	-6	-6
2313	0	0	0	0	-14	-14	-11	-11	0	0	3	3	3	6	4	4	3	3	0	-11	0	0	3	3	3	3	2	3	3	4	-33	-33	-33	-33
2314	-74	-15	-9	-15	6	-60	8	-1	-15	-10	7	14	7	7	-89	-85	13	14	-9	-8	-9	-9	8	10	-15	9	7	7	7	7	-9	-5	0	-5
2315	-1	-1	3	-10	15	3	-1	-1	-4	-6	-17	-20	-15	7	3	-6	-29	-6	3	-6	-8	-8	-11	-11	15	3	100	75	65	142	37	45	121	114
2319	0	0	0	0	0	0	0	0	1	1	-1	-1	-1	-1	1	1	-1	-1	1	1	0	0	-1	-1	0	0	21	19	8	6	35	79	35	51
2320	5	5	9	5	1	-2	-11	0	-5	5	-4	-4	-4	-4	8	11	-4	-4	-2	-6	-3	-6	-3	-4	1	1	-8	-8	-8	0	-1	-1	-3	-1
2322	8	5	-2	9	-10	5	-8	-1	8	17	5	17	27	29	5	8	14	5	17	5	15	8	4	15	-2	17	-4	6	8	17	17	17	17	17
2323	6	-42	1	-5	0	-1	11	-46	-53	-62	1	-7	-11	-9	-46	1	-9	-52	-1	13	-1	-48	-47	-48	1	4	1	-2	-52	-11	-1	1	-1	-1
2326	10	10	7	4	0	0	0	3	36	0	0	7	-6	-6	31	24	1	-6	33	33	0	0	-2	-6	-3	-3	26	10	10	0	42	26	39	24
2327	16	23	-39	-7	-40	-44	-43	-43	31	-9	-10	7	22	-6	26	31	49	-4	-4	-4	27	23	-14	25	22	49	-21	-12	-11	46	53	-46	55	55
2330	13	22	-1	19	26	-14	6	2	-12	23	18	23	18	12	2	29	32	23	0	-7	2	-3	-5	-8	-14	-3	26	22	18	18	-45	-20	-45	-45
2331	70	-29	40	46	-14	-2	1	-49	1	-29	-30	-30	-30	-22	6	-4	-22	70	-29	-31	1	-37	-22	-22	-44	-31	27	2	81	-10	35	35	-74	-51
2332	0	0	0	0	1	0	0	0	5	35	-8	-8	-8	-8	35	35	0	-3	14	5	34	31	0	0	0	0	-5	-5	-5	-5	38	32	48	48
2333	0	0	0	0	33	41	1	0	15	3	4	7	4	5	33	15	5	7	-4	0	3	-1	0	0	0	0	15	14	16	16	13	11	25	15
2334	14	15	14	19	3	14	0	-2	3	-6	-3	-6	-6	3	3	0	-1	5	11	-6	-6	-16	-9	-18	0	0	11	9	0	-5	22	0	4	0
2335	-26	-18	2	-11	6	-6	6	-7	-2	-2	-41	-41	-48	-25	11	7	-33	-31	-3	-11	6	5	-24	-24	-3	-2	-26	-12	-44	-23	-31	-24	28	8
2336	-6	0	14	-29	-19	-29	24	-14	-4	0	78	-6	-6	-6	-29	7	-6	-6	-19	-29	-29	-29	-6	-6	0	-29	123	143	-6	24	-37	45	-37	46
2337	5	-28	-119	-65	-17	0	-10	0	-25	-9	-21	-26	-21	1	-8	0	6	-22	-28	-18	-8	0	1	-30	0	0	-21	-30	-21	-17	5	-5	-35	-30
2338	-13	7	-13	0	-13	-13	0	0	-13	6	7	-12	-18	-18	0	3	-18	-18	3	16	7	8	-12	-18	7	16	6	4	-12	-2	9	12	12	12
2340	13	19	0	12	6	-13	-13	-5	-1	12	6	6	-2	-12	2	9	5	-3	-9	12	5	2	6	6	6	2	-10	9	-11	-8	12	23	21	11
2341	-4	0	9	5	-8	-17	0	0	-8	-8	-8	-4	-13	-17	0	0	-8	0	5	9	9	0	0	0	0	0	-11	-9	8	-15	13	13	4	4
2342	74	69	161	19	-23	-35	-28	-20	-15	196	80	19	-7	172	9	5	9	52	30	148	-11	9	4	-15	98	82	181	153	60	153	181	181	176	183
2343	0	0	0	0	0	0	0	0	0	0	0	0	0	7	0	0	0	0	0	0	0	0	0	0	0	0	16	16	9	10	0	0	0	0
2344	0	7	-3	0	4	9	4	0	9	0	-15	-14	-15	-48	6	9	-17	-16	0	4	0	4	2	0	-2	-3	-41	-36	-15	-44	3	3	3	3
2345	2	2	-14	-1	6	11	6	-1	11	2	-14	-12	-13	-46	8	11	-15	-15	2	6	2	6	4	2	0	-8	-43	-39	-13	-42	5	5	5	5
2346	0	0	0	7	0	16	17	4	7	-4	-1	-1	-11	-1	25	7	-12	-1	23	7	0	0	-9	-10	0	0	16	14	5	5	11	17	7	1
2347	-9	12	8	22	-1	-9	-9	-11	131	-13	12	21	19	12	20	-18	8	6	-17	123	-18	-7	12	12	5	1	167	21	66	21	-20	165	26	16
2349	6	10	4	8	3	3	0	0	4	1	8	13	8	9	7	3	6	5	8	8	4	5	0	0	0	0	14	18	10	14	18	19	7	7
2350	0	0	0	0	0	0	0	0	0	0	1	0	-8	4	0	0	-8	0	0	0	0	0	0	0	0	0	4	4	4	-2	0	0	0	0
2351	0	0	0	0	0	0	0	0	-6	0	0	0	0	0	-4	2	0	0	0	0	0	0	-6	-1	0	0	5	0	0	2	4	4	4	4
2352	3	3	3	3	-1	-6	-2	-2	-2	-2	2	20	1	6	-2	-2	9	16	-2	-2	-2	-2	20	18	5	-1	11	16	7	13	24	24	24	24
2353	1	3	3	2	-5	1	-5	-4	-3	-4	7	1	-8	5	-5	-1	1	5	-3	-1	-1	6	1	0	2	5	5	11	11	10	2	2	-1	2
2354	2	2	2	4	0	-4	-4	0	0	0	-2	1	-34	-40	0	0	-36	-31	2	6	0	1	1	1	0	0	1	4	-31	-7	5	4	8	4
2355	0	0	0	-15	0	-4	0	0	7	19	-4	-3	-23	0	-15	10	0	0	0	0	0	0	-7	-7	0	0	-10	0	-5	-10	0	0	0	0
2356	1	1	3	1	0	1	0	0	0	0	-3	-3	-17	-7	2	5	-19	-17	0	2	1	0	-11	-11	1	1	-2	-2	-2	2	-10	-10	-11	-11
2358	16	-17	12	3	-11	9	12	12	9	10	-33	-4	-33	-23	19	16	-16	-45	-8	12	12	12	-5	-1	1	7	-30	-22	-29	-21	15	9	13	14
2359	-7	-2	-2	-2	-2	-2	-2	5	-2	3	-10	-10	-2	-5	-3	7	-5	-10	-2	-2	-4	-2	-5	-12	5	7	1	-1	-2	-2	-8	-3	0	0
2360	6	0	5	4	-1	2	4	4	8	8	6	4	2	7	10	16	4	2	3	4	3	3	2	2	0	6	1	1	7	-2	22	22	22	15
2361	15	15	9	11	-5	-4	-4	-4	1	7	10	2	-2	5	-5	-5	-7	-1	12	1	-1	-4	-1	0	-1	12	15	18	15	16	17	23	21	17
2362	1	0	0	0	3	2	0	0	2	2	-6	-6	-6	-6	3	3	-4	-6	3	3	3	2	0	0	0	0	8	6	7	0	4	4	4	4
2363	2	-6	-15	0	0	-15	-9	-10	0	0	-14	0	-15	-24	-1	8	-15	-14	-7	-10	-7	-7	0	0	0	2	-6	-6	-9	-6	-9	-1	-10	-10
2365	-2	-1	-3	0	-3	-3	0	-3	-3	-3	3	3	3	3	-3	-3	3	3	-7	-6	-3	-7	3	3	0	3	11	11	11	16	-2	1	-7	-6
2366	-5	-5	-3	0	100	-3	88	105	10	-5	1	-15	6	2	-3	0	10	0	-3	-3	-3	-5	-3	-5	10	-5	19	7	19	19	15	-10	-11	-11
2367	1	1	1	1	0	0	-1	-1	-1	-1	5	4	4	0	-1	-1	6	6	1	1	-2	1	4	4	-2	0	9	9	5	4	-1	-1	-1	-1
2368	0	10	-9	-5	16	92	82	-13	10	5	-12	-16	105	117	148	126	103	-7	2	8	7	15	-12	6	-3	5	-18	112	-16	-16	93	95	92	92
2369	1	0	0	0	5	-5	18	0	18	5	0	0	0	0	23	20	1	0	0	0	0	1	0	0	0	0	3	9	9	3	-5	0	-5	-5
2370	-14	-17	1	-14	25	12	25	12	-1	8	2	-16	7	14	8	8	-14	-16	-14	12	12	-8	2	2	12	2	9	10	15	28	8	8	24	20
2371	0	0	0	0	0	0	0	0	0	0	0	0	-2	-3	6	6	0	0	0	2	1	6	0	0	0	0	0	0	0	-3	-13	-8	-10	-10
2372	15	4	11	58	-1	5	-1	-3	0	-1	6	11	6	6	-3	-28	6	6	15	8	11	10	23	6	-1	11	6	6	-1	6	6	2	-2	-6
2373	9	11	15	10	-93	-93	-93	-89	-69	-93	-69	35	39	39	-69	0	39	-69	10	11	-93	35	62	-94	31	11	-65	-71	-90	-65	11	11	11	35
2374	-10	3	0	-6	0	-30	-30	-30	-35	-2	-30	-30	-38	-39	0	0	-37	-30	-18	1	-30	-30	-30	-31	-3	-9	-26	-30	0	-4	-10	-13	-13	-40
2382	14	6	-5	0	6	6	6	-5	6	0	-4	-4	-4	3	12	9	-4	-5	6	9	6	6	-5	-4	-2	-4	2	3	-3	3	0	3	-4	6
2384	3	1	3	3	0	0	3	0	0	0	12	13	13	-7	0	9	6	19	0	0	0	0	0	0	0	0	20	12	12	13	0	0	0	0
2386	-33	-46	6	-44	-81	20	-36	19	20	19	-47	-42	-45	-58	-53	19	-40	-46	-19	-34	25	19	-52	-59	10	-28	-57	-49	-56	-50	22	-36	21	17
2387	-1	0	0	-1	0	0	0	-1	0	-2	-8	-8	-8	-5	-1	-1	-8	-8	-2	-6	0	-1	-8	-8	0	0	-6	0	-6	-5	-2	-16	-15	-7
2388	3	-23	-10	0	-8	0	-10	-2	-5	-2	-10	-25	-10	-23	-6	-1	4	0	-6	-2	-6	-6	0	0	-16	4	-22	-23	-15	-10	-3	-4	-2	-2
2389	19	21	21	17	-26	-26	-26	-26	-1	3	0	7	-36	21	13	22	-34	-35	26	17	-26	-20	7	15	-23	13	25	27	21	21	29	19	20	23
2390	0	0	0	0	-2	-5	-2	0	-12	-6	0	0	-9	-4	20	7	0	0	-5	-7	-7	-12	0	0	0	0	0	1	4	-8	10	10	10	10
2391	3	-1	-1	-1	3	3	2	3	3	3	-4	-4	-4	-4	3	3	1	1	3	3	3	3	-6	-6	-1	-1	-1	-1	-1	-1	3	3	3	3
2392	-8	0	0	0	0	-5	0	2	9	38	18	4	0	18	4	44	0	0	-15	-11	9	2	0	20	2	9	4	13	15	15	-11	-11	-11	-9
2393	0	0	0	4	-5	0	-6	-2	-10	-2	4	4	4	4	-5	3	6	6	0	0	4	0	4	4	8	4	22	20	13	20	-12	-12	-12	-12
2394	-10	0	0	-10	0	4	4	10	1	-10	10	10	10	10	2	7	10	10	-10	-8	2	-6	10	10	10	10	10	10	10	10	-16	-18	-34	-33
2395	12	0	8	10	-14	-14	-14	-14	-5	15	10	0	0	0	7	12	8	0	12	-5	-10	-13	0	0	0	0	20	10	8	8	0	-3	-19	-13
2396	-15	-50	7	-27	17	61	37	9	68	63	-29	-56	-44	-10	15	13	-19	-47	-6	-4	47	-6	-15	-48	20	-29	-23	-33	3	-24	52	71	50	49
2398	1	6	1	1	0	0	0	0	0	0	35	36	-5	0	0	0	-5	6	1	1	0	0	-5	6	0	0	36	34	11	6	0	0	0	0
2399	24	8	11	14	-14	-1	23	0	47	0	64	51	10	-3	0	0	9	-2	-2	14	10	-2	20	2	0	-5	23	64	30	-3	-29	-16	-29	-19
2401	-3	-3	0	0	12	0	-1	1	-1	0	-4	-4	1	-18	58	51	14	0	0	0	0	0	-3	-2	-5	0	-2	5	0	0	-3	-3	-5	-5
2405	7	12	1	7	-19	-25	-14	0	12	34	29	-22	-28	-27	12	20	0	24	10	12	7	12	20	-14	4	20	-16	-15	30	10	10	11	12	12
2406	6	7	3	0	-3	-18	0	0	-21	-9	2	2	-2	0	5	8	0	5	6	1	8	5	3	-4	0	0	2	0	-4	-2	0	0	-3	0
2407	0	0	5	0	-1	-1	-7	0	0	-1	-5	-4	-6	-6	0	-1	-7	-6	0	8	-12	-1	-5	-2	-1	-4	0	2	-1	-5	10	4	11	-9
2413	1	0	3	0	0	0	0	0	0	0	2	2	1	1	12	12	2	5	4	4	3	0	4	4	0	0	2	2	2	2	-3	-2	0	-3
2414	2	2	-1	-8	0	-10	2	1	29	1	-10	-10	-10	-1	208	57	-6	-4	1	2	-2	-5	-10	-10	-1	1	-3	-1	-9	-3	34	30	30	30
2415	3	0	0	0	0	0	0	0	0	5	-5	-4	2	-2	0	3	0	-3	0	0	0	0	5	0	0	1	-4	1	-4	7	8	4	8	8
2416	-4	0	0	0	11	19	16	3	3	-7	-15	-8	-7	-7	-7	-11	9	9	3	3	-7	3	0	8	16	19	39	53	95	47	-17	-17	-17	-17
2418	1	-4	4	-6	4	0	4	5	5	32	-5	-6	-5	-5	5	9	-5	-5	4	4	1	0	-5	-6	1	-6	-2	2	5	5	3	4	4	4
2419	21	-4	4	-10	0	0	0	0	0	0	9	5	22	15	0	0	33	-9	4	0	0	0	7	7	6	4	31	13	28	3	-10	7	0	0
2421	-7	-2	-2	0	0	-4	-4	-2	4	-15	-28	-16	-27	-27	-1	5	-27	-25	-16	-3	0	5	-13	-4	2	0	-15	-21	-21	-20	-14	-16	-16	-6
2422	2	25	6	15	1	0	1	-6	0	32	10	-2	14	8	6	13	5	8	1	-3	17	2	0	-2	0	6	11	10	13	24	22	38	23	29
2423	-9	0	-15	-10	-11	-14	-9	-10	0	-10	-13	-14	0	0	0	0	0	-9	0	-10	-10	-10	-10	-12	0	0	-15	-15	-14	-14	-6	11	14	14
2424	6	6	8	7	-21	-6	-17	-22	23	14	8	8	6	8	23	24	7	6	6	9	-19	9	6	6	-19	-23	11	11	26	34	-45	-43	-47	-47
2425	2	0	0	0	0	0	0	0	2	0	6	5	5	5	0	0	5	5	0	0	0	0	5	5	1	2	11	11	16	11	-12	-12	-12	-12
2427	-7	-6	1	-4	-1	-3	-3	-3	1	1	-3	5	-8	-8	-18	-18	-2	-4	-7	-7	-8	-8	-13	-16	-9	-10	4	3	4	-4	-22	-23	-18	-21
2428	-7	-7	-1	-14	5	-4	1	-1	-15	-24	1	0	-7	-7	1	1	1	1	-9	-14	1	-14	0	-12	-7	-22	-7	-7	5	-6	-14	-1	-43	-51
2429	0	0	1	0	-9	0	-3	4	-2	-12	11	11	11	11	2	-9	5	5	-11	-12	-9	-12	7	1	0	-2	27	25	16	11	-12	-13	-12	-12
2430	3	4	0	4	-3	17	0	0	0	0	-5	-5	-5	-5	-3	-3	-5	4	4	0	0	0	-3	-3	-3	0	-9	-4	4	4	-3	-4	-3	-3
2431	0	0	0	7	-2	-2	0	-2	0	3	-2	0	6	8	3	14	0	5	3	2	0	0	6	0	0	6	9	14	6	14	10	10	-7	-6
2432	10	20	19	19	-3	1	1	0	0	19	23	19	19	23	5	1	8	19	24	23	5	9	19	19	1	0	23	29	28	19	2	0	0	-5
2433	4	0	10	-2	28	-2	10	17	29	25	1	-1	-1	-1	21	21	0	14	23	5	0	-5	26	31	0	-2	14	14	19	14	22	21	25	26
2435	3	0	0	0	0	0	0	0	5	17	-14	-14	-14	-16	63	58	-13	-14	3	17	-3	0	-9	-8	0	0	-9	-13	-12	-13	10	10	9	6
2437	4	4	1	24	1	1	-9	-5	1	5	-17	-16	-17	-7	6	20	-14	-17	21	24	4	13	-17	-9	-9	9	-12	-12	-14	-7	38	30	21	33
2439	3	0	0	0	0	0	0	0	95	86	0	0	-3	62	83	86	4	98	51	10	58	18	4	4	10	25	15	15	109	15	92	102	92	92
2443	4	4	3	10	0	-15	-3	0	-1	18	-8	-5	-11	-8	15	24	-8	-5	11	11	-15	3	-25	-25	-6	-2	-9	3	-9	-8	-2	-2	-2	-2
2445	0	0	0	0	0	0	0	0	0	0	6	6	6	3	6	8	6	6	6	8	0	0	0	0	0	0	7	5	2	38	4	4	4	4
2446	-2	-2	-2	-2	8	16	4	0	-1	-1	15	15	21	23	-4	-4	23	6	-2	-2	-2	-2	-1	-1	7	4	18	18	19	26	-4	-4	-4	-4
2448	8	8	-4	13	19	10	-3	-22	-21	-35	31	10	-12	-37	1	-4	-8	5	14	48	-22	-32	-14	-15	-11	-1	3	18	-19	-32	25	11	-11	-1
2450	1	0	0	0	0	-5	-7	-10	4	6	-7	-4	-4	-4	4	8	-3	-4	0	2	2	2	-8	-8	0	0	15	5	5	5	-11	-11	-11	-11
2451	9	9	9	9	-11	-1	-9	4	-4	-10	13	13	4	3	3	3	4	8	9	12	4	-4	-1	1	-13	9	0	5	6	0	12	5	3	0
2452	6	3	-3	83	6	-3	8	-12	29	8	6	-3	8	1	-11	16	-3	-3	-3	0	6	-11	12	13	3	-3	5	1	14	11	3	5	3	3
2453	-2	-6	4	-4	8	-2	-6	-3	-2	7	-8	-7	-8	-8	11	7	-8	-8	7	9	7	7	-8	-8	2	6	39	40	39	0	7	7	7	5
2454	0	-1	0	2	0	3	0	0	5	5	3	5	2	1	6	3	5	5	-4	-4	0	-3	3	2	0	0	0	-1	-1	-1	0	0	0	0
2455	3	9	-1	3	-1	-1	-1	-1	28	19	1	1	5	2	28	32	0	37	9	9	31	5	35	35	9	9	1	1	35	5	44	30	26	34
2458	0	0	0	0	0	0	0	0	0	0	0	2	2	2	-23	-26	2	0	0	-4	0	-15	-28	-28	0	0	11	11	-1	9	-28	-28	-27	0
2463	0	5	5	5	0	0	5	7	3	-2	5	5	5	5	3	3	5	5	6	5	-2	3	0	0	0	0	12	16	12	11	3	6	6	3
2464	3	0	0	0	0	0	0	0	0	0	2	2	-2	-4	3	5	-6	-3	0	3	0	0	0	1	0	1	-4	0	-6	-4	8	-7	-8	-8
2465	0	0	0	0	0	0	0	0	0	-2	0	0	0	0	-4	-3	0	0	3	3	0	0	0	0	0	0	0	0	0	0	11	7	0	0
2466	-1	5	0	0	-5	-4	-5	-5	0	1	17	17	17	17	0	0	17	17	1	1	-4	-4	-1	11	-1	0	17	17	17	17	-13	-13	-14	-14
2467	0	-7	-10	-8	0	0	2	0	8	3	-17	-17	-17	-17	11	5	-17	-17	-12	-12	-1	-11	-15	-15	0	0	-17	-17	-9	-17	-5	-5	-5	-5
2469	0	0	0	0	0	0	0	0	0	0	0	0	0	1	0	1	0	0	1	0	0	0	0	0	0	0	10	6	8	7	5	5	5	5
2471	70	-9	1	128	-9	-9	-9	-9	-9	-6	25	4	8	4	-10	0	2	-7	-8	-9	-9	0	0	1	0	0	16	8	-9	1	0	-9	-9	-9
2472	26	-16	-15	-6	-6	42	56	-9	-5	0	-22	-9	-25	-9	-28	-5	-9	-9	0	53	-9	-3	-5	-9	-9	10	0	0	-9	-9	-29	-29	-29	-29
2474	0	28	24	22	26	-4	0	-6	0	0	5	0	0	7	0	-2	10	0	22	20	10	22	0	0	0	0	5	23	15	35	8	27	-2	22
2475	50	21	49	50	-10	-16	-17	-16	0	3	-38	-38	-38	-38	15	11	-38	-38	11	41	0	0	-33	-33	-5	3	-44	-38	-33	-37	48	56	59	61
2477	1	-2	-2	1	1	1	1	-5	0	-6	-16	-16	-23	-26	-6	-6	-14	-11	-2	-6	-4	-6	-11	-14	-2	-5	-12	-14	-7	-14	-7	-11	-11	-11
2479	0	0	0	0	0	-1	0	0	0	6	-3	-3	1	1	0	0	-4	0	0	0	0	0	-1	1	0	0	7	7	6	10	-7	-100	-1	-7
2481	40	-4	75	36	-4	-4	40	-12	15	27	-30	49	-19	-26	49	56	-13	-17	36	-2	10	15	-17	-26	-4	18	-39	-42	-30	-42	75	75	56	87
2484	0	0	3	0	3	3	0	0	3	7	0	0	4	0	11	10	15	15	7	7	7	10	0	0	0	0	7	14	7	3	7	7	7	7
2485	3	3	0	-7	-7	-7	-3	0	6	3	-6	-2	3	-3	1	6	2	8	6	2	-7	-5	8	11	2	0	7	4	26	4	-8	-8	-8	-8
2486	0	7	1	0	0	0	0	0	7	7	-7	-7	-6	-6	-3	7	-7	-5	7	7	4	-2	0	0	0	0	-1	-1	5	-3	28	24	33	33
2487	15	3	5	11	5	0	-3	-3	0	7	53	45	14	10	9	7	14	0	15	7	7	7	14	45	0	-1	61	53	14	53	4	1	5	7
2489	-1	0	16	14	-1	0	0	-1	0	-1	-5	-5	-5	-5	-1	0	-5	-5	13	17	0	0	-5	-5	-5	-5	-5	-2	-8	-8	33	-8	-5	-24
2492	0	0	0	0	0	14	0	-1	16	13	-4	-4	-4	-4	13	12	-4	-4	16	16	10	6	-4	-4	-2	-3	-4	-4	-4	-4	7	7	7	7
2493	108	140	21	14	0	8	-9	0	-1	-6	148	145	-20	-20	-5	-6	-20	148	14	133	-6	0	-20	-20	-10	-15	148	148	145	13	59	5	-8	-9
2495	13	-4	-4	28	-4	-4	-4	-3	3	3	-4	-4	-47	-4	0	0	-4	-4	13	-4	0	0	-6	-6	0	-2	-34	-39	-27	-5	36	15	27	61
2497	0	0	0	0	0	0	0	0	3	3	-10	-10	-22	-15	9	11	-15	-10	0	0	0	3	-15	-15	0	0	-7	-2	-5	-4	3	3	0	9
2498	-3	0	3	1	3	0	0	0	2	-4	10	-3	-4	-4	-2	-2	-3	19	-2	-2	-1	0	-6	-3	0	0	15	15	15	14	6	0	6	-3
2499	3	-4	-6	-4	-13	0	0	-4	-6	3	-19	-19	-19	-19	4	5	-9	-13	3	5	3	5	-6	-13	-4	3	-16	-14	-15	-16	13	16	20	20
2501	12	0	-2	0	-12	-14	-12	-9	0	0	7	7	7	7	1	0	7	0	0	12	12	0	0	0	0	0	12	7	6	7	-12	-12	-14	-14
2502	0	0	3	3	0	0	0	0	0	0	4	4	4	4	0	4	4	4	0	0	0	0	2	2	1	4	12	4	12	8	0	0	0	0
2504	0	0	0	0	0	0	0	0	0	0	-9	-9	-9	-9	0	0	-9	-9	6	0	0	4	-9	-9	-2	0	15	15	-1	-2	14	7	1	0
2505	0	0	-3	0	-3	-1	0	-1	3	3	-3	-3	-3	-3	1	1	-1	-1	3	3	3	1	-3	-3	-1	-3	3	3	3	3	0	0	0	0
2506	1	0	-5	3	-1	8	-3	8	11	14	11	2	11	11	8	9	-9	3	-13	0	-5	1	2	0	9	18	6	2	1	1	10	10	10	10
2507	3	-2	2	0	3	3	1	0	10	3	-4	-8	-2	-7	3	3	-4	5	1	1	0	-3	0	-2	-2	-2	18	20	31	13	-13	-17	-13	-17
2508	-34	-29	-29	-38	3	3	3	2	9	3	-47	2	-38	-42	3	0	-38	-36	2	-2	0	-26	-75	-42	4	0	-61	-68	-42	-39	-2	-40	2	-2
2510	3	0	0	4	1	11	0	5	30	30	5	1	-4	0	30	31	1	11	2	29	-4	2	7	5	5	5	6	8	5	9	23	23	23	23
2511	0	0	32	0	0	0	-1	0	0	0	-2	0	-6	-6	4	4	-2	-1	4	0	0	-1	-2	-2	0	-2	-2	-6	-6	-6	23	14	4	4
2512	44	-3	0	0	1	8	8	3	13	8	2	2	17	218	34	80	5	77	6	7	13	8	2	41	8	13	54	69	55	58	5	0	8	13
2513	4	5	5	4	0	3	0	0	8	8	-17	-17	-18	-17	8	8	-22	-6	12	8	8	8	0	-13	0	0	-6	-5	-9	-5	0	0	0	0
2514	-2	3	3	0	-3	-3	3	0	0	9	3	3	3	3	7	15	3	3	3	-5	-3	7	3	3	3	0	-24	-27	-5	-27	15	18	15	15
2515	-3	-3	0	-3	1	2	0	0	2	2	-7	-7	-7	-7	2	2	-7	-7	-12	-12	2	-4	-7	-7	1	0	-4	-4	-4	-7	-20	-22	-22	-23
2516	0	0	0	0	0	0	0	0	0	0	0	0	0	-6	0	0	0	0	0	0	0	0	0	0	0	0	-4	-8	-7	-5	-2	-1	-13	-12
2517	-11	4	-10	17	-11	-18	-20	-13	2	29	-19	-19	-10	-10	21	12	-20	-10	1	9	34	47	5	2	1	10	21	-7	-7	13	-28	97	-11	-5
2518	-13	-21	13	-17	13	20	-13	-13	-125	-136	-136	-8	2	9	14	3	6	9	-125	-13	-60	3	-143	-140	-13	8	21	22	20	18	24	20	28	28
2519	0	0	-3	-3	0	-3	0	0	5	3	-20	-3	0	0	-3	3	2	-3	0	-3	1	3	0	2	-3	-3	-14	2	9	3	0	1	14	4
2520	-14	148	23	-3	-14	0	-14	-14	-5	-3	-2	-8	0	-14	151	124	-2	0	-4	146	-3	25	-14	-3	-3	154	-26	-40	-26	-26	154	-2	131	0
2522	0	8	10	4	-7	-8	0	1	2	10	2	2	19	-1	-1	6	4	-1	-9	-7	-1	7	-1	3	-5	27	-4	16	6	10	22	11	11	18
2524	4	4	0	0	-2	-5	-1	-2	4	4	3	3	3	3	-2	1	3	3	10	10	-1	1	3	3	-1	-3	4	5	4	5	4	4	-2	-2
2527	6	5	10	10	-13	-13	-7	-13	-7	-15	-19	-21	-18	-19	10	3	-19	-25	6	6	-7	-7	-19	-25	-15	-20	-18	-14	-6	-14	8	6	19	12
2528	0	9	0	0	-1	-15	-2	17	5	-2	0	7	0	1	-1	-2	2	-10	-3	-3	0	-4	0	-1	-3	0	13	2	20	2	3	-10	8	7
2529	0	-14	21	0	-14	21	31	21	-6	36	-5	-5	-7	-5	36	5	-6	-14	36	25	28	0	0	21	-14	-14	-8	-3	-4	-5	5	-34	8	5
2531	0	0	-3	0	-4	-6	-4	-4	-1	-1	-6	-6	0	-6	-5	-4	3	-6	1	5	-3	-9	-10	-10	-5	-5	12	0	5	-2	15	9	4	5
2532	0	0	0	0	0	0	0	0	6	6	0	0	2	0	27	17	4	0	0	0	-3	-8	0	0	0	0	2	0	5	0	0	7	-11	-29
2533	8	0	0	0	0	0	0	0	0	0	0	-8	-16	-6	0	0	-8	-6	0	0	14	0	0	-5	0	0	-6	-8	-6	-8	-3	-7	6	-11
2534	6	-2	-2	8	4	3	-2	-2	-17	-17	-20	-16	-10	-16	6	4	-20	-16	0	-2	4	4	-21	-10	-2	4	-12	-12	-2	-8	-3	-4	-23	-17
2535	-1	-3	0	-4	0	6	0	0	215	67	-2	0	1	-8	-1	0	-5	-5	-1	-1	0	0	6	6	0	0	-1	2	3	3	4	1	226	228
2537	-16	-14	-5	-5	1	42	-4	17	-20	-35	-25	-25	-24	-6	30	-9	-24	-16	-7	-5	-5	-5	-45	-34	-19	21	-5	-24	-19	-24	-20	-26	-34	-26
2538	-16	-17	-5	-5	0	-4	0	-23	0	-19	3	-2	-4	-12	0	0	-2	-4	0	0	-19	-19	0	3	0	0	8	-8	7	3	10	-33	-77	-84
2539	1	0	0	0	-6	-6	-8	-9	6	4	0	0	0	0	-2	3	0	0	-3	-11	-14	-8	0	0	-4	0	-1	0	0	0	8	-1	-6	-6
2540	6	-5	-2	0	-11	0	-5	-8	3	0	-8	-8	-24	-14	6	3	-14	-14	0	1	0	0	-8	-11	-10	3	-1	-11	-10	-18	13	3	5	5
2541	0	9	23	14	19	-2	-7	-1	25	-2	-5	-6	-10	0	21	14	-14	-10	-1	14	-1	0	0	-5	-5	0	4	2	27	4	12	12	25	12
2542	151	146	154	143	-29	-26	-26	-11	-11	143	-11	-6	-6	157	29	143	-20	-11	-6	150	-29	38	15	-14	-11	38	155	154	154	171	148	48	148	146
2543	5	-5	0	0	-4	5	5	5	-5	5	-8	-8	-8	-15	1	5	-8	-8	5	5	5	12	-5	-5	0	4	-13	-6	-6	-5	21	5	51	39
2544	-10	19	-16	-10	39	18	33	-17	-10	-2	-48	-33	-41	-41	-10	-5	-50	-50	-13	-2	-17	8	-33	-38	19	4	-21	6	9	-21	-10	-23	-23	-28
2545	1	2	4	4	0	0	0	0	4	5	-1	-1	-6	-14	2	2	-6	4	2	3	0	0	-5	-6	4	0	4	4	-1	-6	0	0	1	1
2546	98	0	6	0	0	4	0	11	0	6	2	5	6	4	10	16	8	3	-6	22	5	0	6	5	7	5	6	9	2	0	5	94	102	17
2547	3	9	-33	2	-16	12	4	-21	-5	-3	-34	-34	-34	-31	6	4	-36	-34	9	4	3	-9	3	-38	-17	0	-11	-9	9	-5	-17	4	-21	-19
2548	0	0	1	0	0	0	0	0	0	0	0	1	-3	2	0	0	0	-1	0	0	0	0	0	0	0	0	8	14	14	14	0	0	0	0
2549	2	-3	0	2	-10	147	-3	-8	6	11	2	-11	-7	1	2	11	-10	-9	-3	2	-3	2	2	2	2	2	-6	10	-3	-7	37	5	42	10
2550	25	10	25	8	0	2	8	0	0	2	-8	-8	-8	-12	27	8	-5	-1	8	8	8	25	-8	-8	0	8	0	-1	-4	0	1	8	0	8
2551	0	0	-4	0	0	0	0	0	0	0	0	0	0	0	0	6	0	0	-3	3	0	0	0	0	0	0	9	6	6	6	-6	-6	-6	1
2552	7	9	27	7	35	34	36	7	13	4	0	7	-1	-7	50	21	-1	0	29	12	6	11	-8	-10	-8	-10	39	36	47	-1	50	190	48	46
2553	28	3	0	3	-6	-11	-1	2	-9	-3	0	0	0	-4	26	4	0	0	0	8	3	-1	0	0	0	0	4	-1	-5	-3	7	14	-4	-3
2554	14	9	9	9	-3	1	-4	-7	9	10	-3	15	1	-3	-1	-1	-3	-3	-10	5	-13	-13	20	43	-7	-7	-10	-1	-9	-13	48	42	42	36
2555	0	0	0	0	17	-3	-3	9	11	11	-3	0	0	-2	11	15	0	-18	-3	11	-1	-2	-3	-3	1	6	20	13	4	20	13	7	13	13
2556	0	-11	1	-11	14	23	26	1	13	-12	0	0	0	0	-2	-13	0	-17	-13	5	-11	-10	-15	0	0	-15	-6	0	-6	-6	15	-3	-11	-29
2557	1	9	-7	9	-15	-15	-14	-3	-7	1	-22	-15	-27	-27	1	9	-27	-27	1	17	-3	1	-27	-6	-3	-3	-27	-26	-27	-22	22	22	22	22
2558	-3	-6	-10	-16	-11	0	-11	4	-7	-11	-30	-41	-30	-30	-7	-3	-25	-30	-11	-11	-11	-11	-15	-20	-7	0	-24	-26	0	-21	-14	-9	-21	-11
2560	4	4	0	4	-3	-3	-6	-8	0	4	-1	-1	-1	-1	4	9	-1	-3	4	4	2	0	-1	-1	-1	3	10	13	3	4	9	-3	15	17
2561	3	0	-17	3	0	-11	0	0	3	21	-11	0	15	0	20	66	6	6	11	12	4	-3	5	0	12	0	9	8	19	0	-1	-10	-22	-7
2564	14	7	14	55	2	-1	-1	-1	2	2	7	-1	-1	-1	2	2	-1	-15	3	32	2	-1	-1	-1	-1	2	10	12	7	8	18	18	2	2
2565	0	0	0	-7	-5	0	-1	-5	0	0	11	6	10	60	-10	-8	11	6	0	0	-5	-14	-15	-13	-6	-14	40	24	34	34	-8	-11	1	-5
2566	8	0	0	4	0	4	0	-6	-12	4	-3	-3	-7	-3	21	8	-3	-8	8	8	-1	-1	-6	-5	-5	-9	-8	-7	15	-7	-1	-1	-8	-14
2567	4	-16	13	8	-4	-7	0	0	5	1	7	0	-16	0	13	5	0	0	38	49	1	7	-4	0	-4	9	-5	-4	-8	-14	5	-5	-3	-3
2569	0	0	-5	0	-2	0	0	-7	1	0	-13	-13	-12	-5	0	1	-13	-13	6	5	0	0	-8	-8	0	-5	5	14	4	10	6	6	6	6
2570	4	0	0	0	4	0	-2	-2	9	9	-2	0	-2	-5	4	0	-5	4	-3	0	0	4	0	0	4	0	13	13	19	10	-7	-7	-3	-9
2571	0	0	0	0	0	0	0	0	0	0	-5	-5	-6	-5	0	0	-5	0	0	3	0	0	-10	-8	0	0	4	0	8	0	18	18	6	-1
2572	0	0	0	0	0	9	0	0	9	7	1	1	1	1	9	8	-6	-6	0	0	9	-1	9	9	0	0	-1	-1	-1	-1	9	9	11	9
2573	1	2	-3	1	-5	1	-2	16	80	24	1	2	10	10	24	8	5	7	24	24	1	2	-5	4	12	-3	10	17	10	10	39	39	12	16
2575	0	9	0	19	-2	-2	9	11	-2	0	-1	-2	-2	-229	19	19	-2	-2	19	9	9	3	-2	-2	0	-2	-227	-229	-229	-233	-187	-208	-205	-208
2576	2	-35	-38	-32	-38	-2	-2	-2	8	3	-7	-7	1	-4	0	6	1	1	-35	-10	4	0	1	1	-2	-2	3	1	-7	-1	14	12	20	16
2578	0	0	0	0	0	0	0	0	5	1	2	5	-1	-1	37	37	0	0	1	1	1	0	0	-1	0	0	15	11	3	10	22	22	20	22
2579	3	1	5	-2	-23	-20	-6	-2	32	35	0	0	-3	0	35	32	3	-15	30	33	5	33	0	0	8	1	20	19	0	15	-16	39	-6	1
2582	-21	-34	0	4	4	4	-8	-62	4	0	-123	-118	-121	-121	-73	-73	-120	-123	4	0	0	0	4	0	4	0	-199	-199	-199	-199	4	4	4	4
2583	0	0	0	0	0	0	0	0	0	0	-9	-9	-9	-9	0	0	-5	0	0	0	0	-2	-6	-6	0	0	-2	-2	1	1	0	0	-2	0
2584	-13	1	-6	3	-6	0	3	-7	-2	-2	-16	-21	-21	-21	1	0	-12	-16	-6	3	-1	1	-13	-13	0	3	-23	-19	-10	-23	3	3	29	3
2585	0	0	4	0	-13	-13	-13	-10	0	0	-4	0	-4	-4	0	0	-4	-2	1	11	-13	0	-4	-1	-5	0	2	4	-1	-1	-9	-9	-9	-17
2586	2	0	3	2	0	0	0	0	2	24	6	7	14	24	27	2	6	5	2	0	0	0	8	20	0	0	21	9	245	27	29	45	27	73
2588	0	0	0	0	8	0	0	-1	8	4	3	3	3	3	8	8	3	3	8	-1	8	-1	2	2	0	0	6	6	4	6	12	7	7	7
2589	0	0	0	0	2	2	0	-5	0	-10	-1	2	2	2	0	-14	2	2	-5	-5	-5	-10	2	2	0	0	7	6	9	9	-18	-18	-18	-18
2591	-2	0	-18	-3	-6	-10	-12	-1	0	0	-10	-6	-2	-2	0	0	-2	-2	-15	4	0	0	9	-2	-2	0	0	8	-2	8	-8	-16	-12	-6
2592	5	-109	-103	-107	-27	8	16	14	14	6	-109	-40	-107	-104	14	14	-109	-109	7	-2	-65	-82	-104	-33	11	-69	38	21	30	26	14	14	14	14
2593	-2	3	-2	3	3	0	3	3	4	6	-2	-5	-5	-5	14	14	-5	-2	5	13	3	3	-5	-5	-2	-2	-2	5	-10	-6	13	14	11	11
2595	-4	16	16	16	-16	-29	-13	-5	23	1	23	-18	-21	-22	25	27	-21	-21	19	23	21	24	31	23	16	24	-21	-21	-21	-21	19	25	28	26
2599	-3	0	14	-19	-3	-11	13	-5	25	27	-32	-33	-32	-31	22	35	-32	-11	6	4	22	7	6	4	6	21	-18	-27	-26	-5	35	35	35	35
2600	0	-8	-21	-4	-13	-13	-13	0	10	0	-1	0	4	1	0	59	4	0	-13	0	4	-4	-13	-13	-4	4	1	1	-4	78	-10	4	0	0
2601	0	-9	-9	-15	-13	-15	-9	-16	0	0	-14	-10	-15	-7	3	0	-4	-13	-19	-15	-6	3	5	2	7	14	1	1	21	6	-13	-9	-13	-9
2603	-2	-4	2	-2	-7	-2	-7	-1	2	2	-14	-14	-14	-14	2	2	-14	-14	2	2	-7	2	-7	-7	-4	-4	8	6	9	0	-1	-1	-1	-1
2605	5	0	-5	3	-4	-5	-5	-3	2	1	7	2	7	2	4	-2	11	15	2	6	-5	-4	5	5	-3	-4	11	11	11	11	-5	-5	-4	-5
2606	-157	9	7	11	-81	2	-1	0	-154	-36	-164	-6	-2	0	-54	-74	1	4	-143	23	11	-113	-168	0	0	7	0	5	3	9	-69	-56	-163	-78
2607	0	0	0	0	0	-4	0	0	0	0	-3	-5	-8	-3	0	0	-3	-3	0	0	0	0	-8	-8	0	0	-3	-3	-3	-3	-6	-6	-13	-7
2609	0	-2	4	0	0	0	9	6	-2	7	8	8	-4	-4	1	0	8	-6	21	0	3	1	8	8	8	8	4	-3	4	5	21	21	23	23
2610	0	21	-10	-12	54	0	-12	-8	83	116	6	-12	8	20	6	46	23	2	21	-12	61	-10	9	58	-10	89	44	-1	-14	15	72	69	69	69
2612	0	0	0	1	0	-2	-2	0	0	-2	2	-6	1	-6	0	8	2	2	0	7	10	0	1	0	0	0	-11	-11	2	-6	13	21	10	13
2613	0	-3	0	-3	0	-9	-6	-6	-1	-6	-3	-3	-3	-3	-14	-20	-19	-9	-11	-6	-20	-17	0	0	0	-4	-24	-24	-24	-24	-20	-22	-22	-22
2614	0	8	-5	0	0	-5	12	8	25	8	-5	-7	-4	-5	12	16	-5	8	8	0	17	8	-5	-5	8	0	1	1	9	6	8	25	10	34
2618	0	0	0	0	0	0	0	0	0	0	6	6	6	6	0	0	3	0	0	0	0	0	6	3	0	0	8	15	8	8	0	0	0	0
2620	-14	-14	2	-13	10	10	10	8	-3	-14	-16	-15	-16	-14	1	-1	-5	-17	-1	1	-2	-2	-23	-23	-14	-14	-20	-23	-14	-17	6	2	-3	2
2623	5	0	-4	0	16	24	19	12	1	-6	1	22	1	17	-11	-6	19	14	-1	4	-7	-6	-4	-1	-3	-7	12	25	0	0	7	-3	-9	-12
2625	0	2	0	2	0	0	0	0	2	24	22	19	13	13	0	2	0	0	20	35	20	9	0	13	2	21	22	23	0	18	48	50	0	20
2626	0	0	0	0	0	0	0	0	5	5	-3	-3	-3	-3	5	5	-3	0	5	5	5	9	-3	-3	0	0	2	2	2	2	14	14	14	14
2627	0	0	0	-3	-2	0	0	0	0	0	4	0	-5	-3	0	0	6	0	-3	-3	0	0	0	0	0	0	-8	-5	6	-5	-17	-18	0	-10
2629	3	-2	1	3	0	0	0	0	0	0	2	2	2	2	0	-1	2	2	0	0	0	0	-1	2	-2	-3	5	8	3	4	4	4	-1	-1
2631	-4	-5	4	-5	-4	-6	-4	-5	3	9	-19	-19	-29	-31	15	11	-29	-20	6	10	5	4	-10	-10	4	3	-25	-25	-27	-25	9	3	10	2
2632	0	0	0	0	0	0	5	0	5	0	-2	-4	4	4	5	8	0	1	9	4	5	9	-5	-5	0	4	11	14	15	15	9	9	4	9
2633	2	0	2	0	0	0	0	0	2	0	2	6	6	7	0	0	8	6	0	2	0	0	4	2	0	0	12	12	9	11	5	5	5	2
2634	3	3	-1	3	1	-1	-1	-1	11	5	-9	-9	-8	-9	15	14	-9	-9	15	14	4	10	-9	-6	3	3	11	11	5	8	20	21	25	21
2635	11	4	0	4	0	0	0	4	5	12	-3	-4	-5	2	5	15	-6	15	14	7	-4	4	-5	-2	1	10	2	5	-2	2	7	13	7	13
2637	0	0	0	0	-6	-6	-6	0	-4	-6	11	8	16	12	-14	-13	16	16	-6	-6	-6	-6	13	2	0	0	12	16	16	14	-15	-15	-15	-15
2638	0	-3	-4	2	2	2	2	0	4	6	-4	-4	-4	-4	4	6	-4	-3	1	-1	8	1	-4	-4	0	0	2	8	2	6	17	18	-9	-11
2639	-11	-13	5	-11	3	3	1	4	3	-3	-31	-15	-32	-94	3	3	-10	-13	3	4	-2	4	-39	-31	-13	-10	-55	-45	-29	-31	-17	-20	-16	-16
2640	1	0	3	0	-11	-12	-10	0	-6	3	9	4	0	-3	0	-3	-3	-3	3	0	-11	-3	-7	2	0	0	9	9	10	13	20	18	18	11
2641	1	2	2	-2	-3	-3	-2	-3	2	3	0	-2	12	-1	10	10	-2	-1	5	11	3	3	12	-2	3	-1	12	12	12	12	-3	3	3	-6
2642	44	-12	8	44	-17	-17	-17	-14	5	33	66	13	-22	-4	44	33	-5	40	16	58	12	-14	-11	-17	-9	2	-6	13	-8	-11	92	44	44	33
2644	4	1	1	8	0	-3	0	0	0	3	6	3	0	3	4	4	3	0	4	4	3	0	0	0	3	4	16	16	5	10	9	7	3	4
2645	2	1	1	5	1	2	-4	-1	-1	-1	4	4	4	4	2	-1	4	0	2	2	-1	-1	2	-5	2	-1	14	14	4	12	6	6	1	1
2646	0	3	0	3	-8	-8	-4	-3	3	0	-4	-4	-4	-4	9	10	-4	-4	0	-1	-3	-1	-4	-4	-4	0	0	12	-4	0	52	59	54	58
2648	3	176	24	-24	0	-2	158	182	167	180	188	200	-63	136	-18	142	-5	174	-19	177	74	174	78	-22	-36	206	202	115	-88	-47	215	216	-55	207
2649	2	2	11	2	-1	1	-2	0	6	6	12	12	12	12	6	6	16	13	6	6	3	3	0	-3	0	0	32	32	32	34	-2	-2	-8	-2
2651	15	0	0	0	11	28	12	-2	5	17	6	9	16	16	35	22	15	7	12	14	13	12	9	9	-2	0	11	11	11	8	34	34	30	27
2652	30	2	24	4	-3	-3	-11	2	-28	-23	-27	-38	-27	-23	-5	-28	-27	-27	46	33	36	-20	-5	36	2	34	-29	-17	-14	-7	-38	-38	-34	-27
2653	0	0	-38	-2	-6	-3	-19	-7	-82	-67	-50	-55	-44	-50	0	0	-86	-82	-50	-36	0	0	-38	-10	0	0	-77	-71	-77	0	-79	-85	-5	-3
2654	4	5	-2	5	-11	-4	-3	-7	-4	-4	0	0	0	-4	4	-2	1	-7	0	-3	-3	0	-3	-4	-1	0	17	33	-1	17	-7	-1	-7	-3
2656	0	0	0	0	0	0	0	0	0	0	-4	-4	-4	-4	0	0	-4	-4	0	0	0	0	0	0	0	0	17	16	0	4	0	0	-3	-3
2660	13	14	9	13	-14	-46	-14	-20	6	19	-163	-147	-163	-148	14	14	-141	-158	4	-6	19	15	-163	-148	5	13	-99	-101	-158	-126	3	-90	-23	-120
2664	3	22	3	-1	-38	-16	-10	-13	3	3	-11	-9	-32	-3	0	1	-22	-32	13	2	0	0	-11	3	5	0	-11	-10	3	-11	-38	-56	-30	-28
2665	-2	-1	0	-7	-3	-1	-1	-1	-9	-8	0	0	2	2	-9	-4	8	2	-1	-7	-3	0	2	0	0	0	-3	-1	2	5	-12	-12	-13	-13
2666	1	4	1	4	-8	-8	-9	-8	-4	-2	-9	-9	-11	-12	-5	-4	-11	-9	4	4	-2	-5	-6	-8	-8	-4	1	3	-8	-2	0	0	-3	-3
2669	0	5	5	8	0	5	0	3	5	5	-7	-7	-8	-7	9	9	-4	-3	7	5	5	5	-4	-5	0	0	1	8	1	1	9	9	5	4
2670	1	5	0	4	1	0	0	0	5	6	3	5	0	0	0	4	3	5	-1	-1	-1	-5	2	3	3	1	7	7	7	2	12	15	1	-1
2672	3	-4	8	0	-4	3	3	0	-10	-10	98	9	9	9	8	0	9	10	0	6	0	-2	9	3	3	3	12	12	9	12	-49	-35	-47	-28
2673	3	7	10	5	-1	-30	-30	0	17	17	-20	-22	-23	-27	27	29	-20	-20	20	39	17	17	-26	-23	7	27	-20	-15	-21	7	32	17	25	19
2674	5	17	5	10	-19	-16	-15	-15	-15	-15	6	1	-5	-13	5	6	-9	-19	-1	5	-1	-1	-13	-14	-15	12	0	4	27	8	6	6	4	6
2675	3	3	3	0	0	-8	1	3	2	2	3	-2	-3	-2	-1	-1	-2	-2	-1	1	0	0	-1	-12	3	0	1	1	2	0	-1	-1	-1	-1
2676	2	2	2	0	0	0	0	0	0	0	2	2	0	0	41	36	2	2	0	5	0	1	0	0	1	0	12	12	12	12	15	15	15	15
2677	-44	-45	-3	-3	-4	0	1	-50	4	4	-48	-50	-48	-48	10	5	-48	-54	-45	-44	1	0	-54	-54	-4	3	-45	-45	-45	-43	9	4	2	2
2679	3	3	3	-4	3	3	-4	-2	3	-4	-12	-12	-3	-7	-4	-7	1	-5	-4	-4	-7	-5	3	3	-2	-4	-18	-18	-28	-8	-5	-1	-9	-9
2680	19	-34	12	3	-53	-31	-62	-34	13	19	-37	13	-46	-47	4	14	-63	-71	27	12	-8	11	4	-38	-44	19	11	12	12	-6	23	13	11	13
2681	0	0	0	0	0	0	0	0	3	3	0	0	-4	-1	4	3	0	0	3	3	3	2	0	0	0	0	8	10	11	10	3	3	3	3
2682	9	9	-4	-7	-47	5	29	-35	8	34	8	-39	34	12	-1	32	-6	39	26	-1	59	-3	-5	39	65	1	-12	-3	53	45	0	36	-17	50
2683	-5	0	-5	0	-5	-8	0	-3	-7	-7	-7	50	-10	-6	-7	0	-8	-4	0	0	-5	-5	0	0	0	0	9	-6	-1	-6	-5	-3	-10	-10
2685	0	0	0	0	0	0	0	0	0	0	-8	-8	-10	-12	0	0	-8	-6	0	0	0	0	0	0	0	0	-8	-3	-8	-8	-8	-8	-8	-8
2686	6	0	7	5	7	-9	-2	0	-15	3	7	13	7	3	0	5	6	2	-6	2	-1	-2	11	3	-9	2	3	12	7	3	-4	-4	-4	-4
2687	-14	-14	-8	-14	0	-1	1	0	0	-11	-9	-1	-9	-12	-14	-5	-1	-6	0	6	0	6	-6	-7	0	-17	29	40	-1	-1	9	9	-14	-14
2689	1	-8	0	0	0	-8	0	0	-1	-7	7	4	1	2	0	-5	-1	-5	-5	-13	-17	0	-5	4	-5	-9	-24	-23	-11	-25	-4	-2	-4	-8
2691	-4	-4	10	-1	-215	-156	-214	-79	-155	-8	0	-2	-47	-58	-71	-62	-207	-28	3	3	-6	-7	-13	-14	-12	-22	-1	-1	-36	-35	-9	-101	-31	-31
2693	3	2	2	3	0	0	0	0	4	8	2	2	2	2	3	4	2	6	2	2	2	2	-6	-4	0	2	42	45	42	42	-4	-4	-4	-2
2695	-11	-15	-14	-11	2	-8	-26	-33	0	9	-26	-7	-22	-12	1	1	-18	-11	-9	10	-6	2	-33	-8	-28	-32	-22	-26	-7	-11	8	4	9	12
2696	-2	0	-4	4	-8	-14	-11	-1	5	15	3	3	3	5	15	39	3	3	-4	2	8	5	7	9	0	7	1	3	8	3	24	24	24	24
2697	0	0	-1	-1	-2	0	0	-1	16	16	1	1	1	1	4	2	2	1	15	16	14	14	0	0	0	0	1	1	1	1	24	24	24	24
2698	-3	-20	-10	-8	15	17	0	15	20	6	-19	-19	-19	-19	16	16	-25	-19	15	9	0	15	-20	-20	0	-10	-15	-16	-6	-16	31	30	34	25
2699	5	5	5	0	-1	1	0	5	4	8	-4	-1	5	-4	8	12	-1	23	4	4	-2	4	0	-1	-2	-1	21	15	22	23	1	1	8	8
2700	-3	-3	-3	1	2	1	2	0	1	2	-6	-3	-3	-6	2	0	0	-3	1	1	2	1	-3	-3	-3	1	-27	-27	-27	-27	0	8	0	8
2701	-8	-27	-31	-27	-1	67	0	-18	63	45	-22	-22	9	-18	57	50	67	69	-27	-29	-2	-8	0	-25	65	-17	-19	-3	94	28	57	57	57	57
2702	0	0	2	-3	12	40	40	0	6	-4	2	2	2	-7	-3	-4	0	1	1	0	-4	-3	2	0	0	0	-13	-13	2	1	-4	-4	-5	-5
2705	-1	-1	1	-1	-1	2	2	-2	22	18	0	0	0	0	22	26	0	0	11	8	10	8	0	0	0	-4	3	3	3	0	24	23	23	23
2706	-29	-33	-34	-25	-27	8	-27	-22	-16	-42	-36	-50	-38	-42	8	-27	-27	-8	3	-2	-19	-4	-15	-27	0	-2	-56	-40	-9	-37	25	18	8	8
2707	3	3	12	5	-13	-14	-6	-11	-2	-3	4	12	-19	1	-2	4	-4	-2	3	11	-2	2	-3	4	1	3	10	0	2	0	-7	-9	-3	-7
2708	0	0	0	0	0	0	0	0	0	0	-5	-1	0	-7	0	0	0	-1	0	0	0	0	0	0	0	0	-12	-7	-2	-4	14	14	11	0
2711	2	9	9	8	-12	-17	-2	6	-4	-12	-94	-91	-91	-91	-6	-4	-87	-94	-12	-6	-87	-12	-88	-90	-16	-82	-78	-11	-94	-88	-4	-2	9	8
2712	0	0	-3	-1	-1	0	-7	0	-1	-1	0	0	0	0	-1	0	-1	-2	-2	-2	-1	0	1	1	0	0	-6	-14	0	0	-16	-1	-27	-31
2713	0	0	0	4	-2	-2	-2	2	10	14	-6	-6	-6	-2	11	14	-2	-6	-3	-10	4	0	-2	-2	1	4	-2	6	-2	17	10	10	23	15
2714	14	10	0	9	0	0	0	0	3	3	16	16	16	16	5	5	16	16	12	14	0	1	16	15	1	0	16	16	15	16	-20	-2	-20	-20
2715	28	14	8	59	-3	24	32	2	-21	38	20	23	-16	-106	22	24	8	-128	43	31	-186	33	-67	-86	-96	10	-51	-12	-146	-168	38	72	48	8
2716	-6	-6	3	-6	-6	-8	-12	-8	-6	-6	-51	-46	-44	-51	51	38	-51	-46	-15	3	1	0	-36	-36	2	0	-30	-27	-35	-6	32	32	15	32
2717	0	0	9	0	-3	0	0	-3	0	7	6	-3	-2	0	10	13	1	-6	0	1	0	0	-3	-3	0	-1	10	8	8	8	11	11	11	11
2719	8	7	-8	0	8	8	-3	-3	-3	6	0	0	-2	-5	7	14	1	0	-3	8	8	8	7	7	-3	-1	-1	-5	-2	-2	-7	-7	-7	-7
2720	0	0	-17	0	-28	0	-1	0	-4	-23	0	0	-60	-52	-23	0	-4	-56	1	0	0	0	-23	-4	0	-27	-69	-54	-60	-67	-70	-9	-53	-9
2721	24	22	18	22	-3	3	-4	0	-2	0	8	14	-5	-5	10	0	-5	-5	24	34	0	10	-3	-5	-4	2	-3	-2	-3	-3	29	36	22	21
2722	-3	-6	-8	-7	3	3	5	2	5	3	-2	-2	-2	0	5	3	0	-2	-3	5	3	3	-2	-2	0	-2	9	7	6	6	-7	-7	9	-7
2723	0	0	0	0	3	-25	-5	3	14	14	0	3	3	-5	4	4	8	8	0	0	0	0	0	0	0	0	-17	-17	8	-17	7	7	6	6
2724	-2	2	-26	1	11	2	10	0	-36	-47	-23	11	11	11	-99	-6	11	-17	-20	3	-33	12	12	12	1	10	15	10	12	12	-108	-50	-59	-54
2725	6	-4	0	0	0	-1	0	0	89	87	12	0	28	49	31	61	46	36	0	6	8	6	6	-1	18	10	176	65	112	88	27	8	10	6
2726	0	-1	0	0	8	25	-1	0	0	33	7	7	7	7	35	71	7	7	-1	-1	-1	-1	7	7	0	0	4	2	7	7	35	-1	70	-3
2728	-2	0	-3	4	-3	-3	-3	-6	8	8	-7	-7	-4	-4	13	13	-7	-4	5	5	8	10	-3	-3	7	5	2	0	4	6	-11	-11	1	-8
2731	0	0	3	3	-7	-7	-7	-7	-2	3	-3	-3	-3	-3	7	3	-3	-3	3	7	3	3	-3	-3	0	-3	6	2	13	-4	23	23	13	16
2733	1	8	-34	8	-29	-56	-55	-55	-11	-13	0	5	-65	-62	5	5	-52	-60	5	8	-29	5	-52	-55	5	5	-26	-25	-57	-44	-3	-29	29	32
2734	0	0	0	0	0	0	0	0	0	-1	0	0	0	0	0	-4	0	0	0	0	0	-1	0	0	0	0	-3	-3	0	0	12	5	-3	-3
2736	-5	1	-2	1	3	-4	1	-4	4	4	3	4	4	3	6	5	-7	-6	3	1	3	1	3	6	-1	1	-5	-3	3	4	10	10	3	5
2737	0	0	-1	0	-1	-1	-9	-6	0	5	-10	1	-18	-6	7	5	-6	-4	0	5	-1	0	-4	-3	-1	0	4	1	-4	-4	12	12	4	12
2738	0	0	0	-3	0	0	0	0	0	0	4	4	4	1	-2	0	4	4	0	0	0	-5	4	4	-3	-12	-64	-64	-66	-66	36	25	40	34
2740	0	0	0	0	0	0	0	0	0	8	0	0	7	5	3	8	8	8	0	1	0	1	3	0	0	0	5	5	7	8	1	3	5	5
2741	0	0	0	21	-4	-1	-5	-2	-4	0	-1	-4	-1	-1	0	21	-4	-1	0	11	-1	-1	-5	-4	0	-1	-4	-1	-1	1	-1	20	-1	-1
2742	19	0	6	-7	1	-3	-7	-2	15	-7	-7	-7	-7	-7	23	4	-7	-7	15	7	6	19	-7	-7	6	0	-7	2	-19	-9	26	26	23	23
2743	-8	-16	-13	0	3	0	2	0	2	-10	-31	-28	-28	-25	-7	-16	-11	-25	10	6	-19	-8	-27	-33	6	-28	-22	-24	-19	-30	199	78	2	10
2744	2	2	2	2	0	-2	2	0	-2	-2	-3	3	-3	6	0	0	-3	-3	0	-6	0	-6	2	2	0	0	7	6	6	6	7	-9	-8	-9
2745	4	1	0	1	0	0	0	0	4	4	6	6	2	2	4	4	6	6	4	4	2	4	14	6	0	2	10	13	13	13	-1	-1	-1	-1
2746	4	4	0	4	0	0	0	0	4	4	9	8	2	2	4	4	6	6	4	4	2	4	14	6	0	2	10	15	13	13	-1	-1	-1	-1
2747	13	16	13	4	5	5	9	5	15	7	6	-9	-9	-9	15	21	-6	-6	10	7	-6	-3	-9	-8	-6	-3	38	27	21	25	5	9	16	5
2748	0	3	8	0	8	8	8	8	8	0	0	8	-4	-2	0	0	-1	8	2	2	-4	-1	-4	-4	-3	-4	21	18	13	11	-5	-13	-4	-6
2749	2	-1	-1	0	4	9	4	-1	9	9	2	1	6	7	9	9	1	1	-1	4	4	-1	-1	-1	4	-1	14	14	14	14	9	9	9	9
2750	49	4	47	5	5	0	3	-1	-1	-7	-15	3	3	1	4	1	4	4	109	33	12	0	4	4	-1	-1	-13	-1	56	-1	52	114	1	-1
2752	-2	0	0	0	24	61	4	-1	35	24	-11	-4	-2	-4	39	37	3	-6	-3	0	-3	-3	3	-2	-1	-3	1	-4	-5	10	6	21	-18	-18
2753	0	8	13	0	0	0	0	0	5	0	6	15	6	15	5	3	6	6	8	6	5	-2	6	15	6	-1	17	23	26	22	2	3	-3	0
2754	5	5	0	5	-1	-1	5	-1	5	0	0	4	4	-1	6	6	0	4	5	5	-3	-1	-4	-3	0	0	7	7	7	7	14	-2	2	5
2755	5	5	0	5	-1	-1	5	-1	5	0	0	4	4	-1	6	6	0	5	5	5	-3	-1	-4	-3	0	0	7	7	7	7	10	-2	5	5
2756	70	0	4	8	29	0	0	7	63	74	0	0	70	41	78	8	101	0	8	70	0	63	0	0	8	0	7	4	0	0	24	16	72	19
2757	2	-6	-17	4	6	-5	-15	-21	3	-1	4	5	2	14	3	9	-3	-8	-8	8	-11	-5	7	-1	-3	-4	8	1	-10	2	0	0	-1	0
2758	0	0	0	-1	-3	3	0	-3	33	31	-3	6	0	8	10	8	1	-2	-3	-2	-3	-3	0	2	-2	0	35	21	39	14	7	8	7	7
2759	0	0	0	0	-2	0	0	0	0	0	-11	-11	-11	-12	-3	0	-11	-11	0	0	0	0	-11	-11	0	0	11	6	-11	5	0	0	0	0
2760	4	3	0	4	0	0	0	0	0	0	-13	-13	-18	-15	0	0	-13	-13	0	4	0	0	-18	-13	0	0	-13	-13	-8	-13	0	3	0	0
2761	3	0	0	1	-2	-2	-2	-2	1	9	-15	-15	-16	-11	3	3	-12	-15	3	3	3	3	-5	-5	-2	-2	5	5	5	4	3	3	3	3
2762	-1	4	-19	7	-2	-13	-36	0	-13	-33	-4	14	-9	7	17	6	3	3	-15	3	-16	-29	14	4	-10	-8	-18	4	17	-4	38	-17	-17	40
2763	16	3	9	0	0	0	0	6	0	0	17	0	17	16	0	1	17	3	0	2	0	0	0	0	0	0	21	18	0	16	3	0	1	30
2764	0	0	0	0	0	-6	0	0	0	-22	-36	-36	-35	-36	0	2	-36	-36	0	0	0	0	-36	-36	0	0	-24	-28	-33	-19	2	0	2	6
2765	90	-14	75	6	204	150	6	85	61	-26	-1	75	1	-6	75	4	-18	-4	185	169	-1	-4	-3	-4	1	-4	168	175	175	159	6	-9	-17	-9
2766	0	0	0	-6	1	-12	3	-12	-147	-12	-130	-120	-151	-156	-21	-12	-151	-136	0	0	-14	-12	-142	-136	-12	0	-137	-127	-122	-132	0	5	0	0
2769	4	0	7	0	0	-1	0	0	7	-1	6	21	-2	1	0	-10	6	-2	2	5	-1	-1	2	0	1	-1	29	19	5	5	-8	-1	7	-1
2770	-2	-12	-9	-13	42	18	19	12	55	32	-8	-10	124	18	14	88	54	47	-3	-5	83	10	88	29	107	15	-9	-3	125	10	-11	-12	79	98
2772	5	1	0	0	-5	-2	-5	0	5	5	-6	-6	-6	-6	-10	-5	-6	-6	5	5	0	-5	-6	-6	0	0	28	28	23	21	-14	-14	-14	-14
2774	0	0	0	0	-1	0	0	0	4	4	-6	-6	-9	-9	0	3	-7	-6	3	0	0	0	-6	-9	0	0	-4	-4	-9	-4	9	12	12	9
2775	4	4	0	7	-2	-1	-2	-3	5	10	-10	-10	-5	-3	5	10	-5	2	6	5	10	5	-3	-8	5	5	-10	-9	-1	-6	-3	0	0	0
2776	5	5	5	8	-5	-5	-5	-1	3	0	5	5	5	5	8	3	5	5	8	14	-5	0	4	0	5	0	-2	-2	1	8	9	24	-7	-3
2778	6	2	-6	-27	1	-9	7	3	34	52	-34	-33	-34	-34	97	34	-33	-33	10	22	9	16	-30	-27	15	4	-31	-25	-21	-17	16	16	45	19
2779	15	1	1	17	-4	-2	-4	-4	15	63	44	39	7	4	15	11	4	4	12	-2	-3	-2	4	4	0	0	44	69	8	8	75	75	24	22
2780	-2	0	0	0	127	44	13	0	122	9	-2	0	-4	29	14	19	-2	13	7	1	-4	5	-33	-6	-2	0	14	17	16	-20	0	0	-2	-2
2781	4	13	0	13	-3	-2	-3	13	-3	13	9	7	4	7	24	29	-9	-10	-3	13	-3	0	11	-4	-3	13	7	19	8	19	-3	-3	-3	-2
2783	0	0	0	0	0	0	0	0	0	0	0	0	0	0	0	0	0	0	0	0	0	0	0	0	0	0	4	8	4	4	-9	-11	-12	-12
2784	-1	1	9	7	-1	-3	-3	-1	7	-2	12	15	12	15	0	1	12	8	-5	7	-19	-5	13	12	-3	1	-19	-8	-19	-8	9	9	7	7
2785	0	0	0	-5	2	3	0	0	0	0	-8	-8	-8	-8	0	0	-1	-4	-1	-3	2	0	-4	-4	3	-4	3	4	2	4	-5	-5	-5	-5
2786	-1	-1	-1	-1	-1	0	0	0	-1	0	-5	-5	-4	-4	1	1	-3	-3	1	0	1	0	1	0	2	0	1	1	-3	4	-10	4	-11	-7
2787	-25	-30	-30	3	2	-33	0	3	4	3	0	1	-2	0	0	3	4	0	4	-28	6	-33	-3	0	3	0	3	1	-3	-3	-13	-22	3	-24
2788	5	4	7	0	0	0	0	-1	0	0	-2	-2	-3	-2	0	5	-5	2	0	0	-3	0	-2	-3	-1	0	6	6	6	-1	-3	2	2	2
2790	3	5	-7	2	-3	-3	-3	-10	0	0	-3	-4	-12	-13	14	5	0	-3	0	0	-6	-12	0	0	14	0	5	3	-7	-9	-5	-7	5	5
2791	-13	-2	-3	-2	-5	-7	-12	-3	11	10	5	19	31	31	6	23	31	23	-6	-1	10	-8	23	23	12	-1	0	0	0	5	15	16	9	12
2793	3	13	0	0	1	-2	0	0	1	-2	22	14	14	25	-2	-2	14	14	-2	-2	-2	-2	14	11	1	1	22	26	30	22	-3	-6	-5	-6
2794	0	0	0	0	0	-6	0	9	38	42	-12	-14	4	-28	38	49	-6	18	0	-4	9	18	-6	-6	0	18	-8	-5	26	2	9	13	18	18
2795	5	3	0	8	0	0	0	-3	0	0	3	0	0	-4	3	0	3	12	0	15	3	3	0	-3	0	0	-2	-2	-1	-2	14	10	-9	7
2796	5	4	5	0	0	8	0	0	7	7	-7	-7	-7	5	-1	0	8	5	3	7	3	3	14	14	0	1	10	14	11	15	-1	-1	-1	-1
2797	1	1	1	4	-6	3	-2	-5	-1	4	-4	3	1	1	9	6	3	3	1	-5	7	-3	14	-3	-1	3	14	9	8	3	-3	-1	-6	-1
2798	5	3	5	5	0	0	0	-10	14	16	-5	-11	-16	-7	5	5	-11	-11	14	5	0	14	-5	-10	-10	9	-1	8	2	8	11	2	0	5
2799	4	10	2	2	-1	-4	-1	-1	10	10	-8	0	-8	-8	6	6	-8	-8	3	3	0	3	-2	-2	2	2	9	13	1	7	3	0	0	1
2800	6	1	5	36	-21	-31	-31	-33	96	96	-31	-31	96	-25	96	98	-22	-33	-25	91	-33	17	-32	-33	96	-31	-28	21	-28	-25	62	6	27	43
2801	13	13	13	32	-15	-23	-23	-15	-14	13	7	13	-23	-23	13	66	-23	-23	13	19	-11	-12	-23	-23	-15	-15	-2	20	28	4	13	37	-11	13
2802	0	0	0	0	-2	-2	-2	-1	-2	-2	-15	-11	-15	-27	4	0	-15	-20	0	-2	0	-2	-13	-13	-1	0	-16	-16	-28	-15	21	21	16	19
2803	-2	-1	5	-1	-3	5	4	-1	-3	-1	0	5	4	5	9	-1	6	5	-1	1	-2	-2	0	-1	-2	-3	5	9	5	4	8	13	2	-5
2805	0	0	-1	0	-2	-1	-1	0	0	0	0	0	6	-1	3	0	6	0	0	0	-1	0	-2	-2	0	0	20	20	20	20	52	51	42	42
2806	7	7	8	15	7	-135	-163	-10	0	0	-9	8	-9	1	3	-3	-9	-11	5	31	8	7	4	-9	4	43	25	-32	-7	-30	40	31	51	49
2807	21	23	0	18	0	21	-4	-4	-4	-4	16	14	21	29	21	18	23	16	0	17	-4	6	-13	-8	-8	-4	22	19	24	26	-6	-10	-41	-27
2808	-2	-18	-5	-5	-13	3	2	2	-10	6	-4	5	10	5	-33	-37	5	10	-13	-44	5	-10	5	5	2	5	9	8	10	5	2	-4	2	5
2809	14	2	-2	14	2	11	11	11	18	27	8	8	10	8	27	27	13	12	20	11	11	27	14	15	11	13	20	20	14	20	4	6	6	6
2811	1	-7	1	-3	12	-9	-13	4	4	14	-23	-31	-38	-16	7	22	-5	-30	-3	-1	7	-7	-25	-25	-13	0	-38	-31	-38	-23	11	13	22	22
2812	36	13	-2	11	-28	4	14	2	6	-7	11	122	161	122	-2	-7	13	113	-5	1	-7	-3	-16	3	-3	-12	20	44	139	70	23	133	8	10
2813	0	0	5	0	-43	-46	-44	-40	3	0	0	0	0	0	-12	0	3	3	4	2	6	2	0	0	-2	0	3	3	3	3	-39	-18	-47	-46
2814	0	0	-13	-10	10	-10	0	5	9	7	-19	-21	-31	-26	9	9	-27	-26	8	6	12	6	-21	-16	-1	-1	-19	-19	-26	-19	6	6	6	6
[truncated: 2,393 more rows]
