# Supplementary material for: Ssl2/TFIIH function in transcription start site scanning by RNA polymerase II in Saccharomyces cerevisiae
Source: eLife. 2021 Oct 15;10:e71013. doi: 10.7554/eLife.71013 (PMC8589449; doi:10.7554/eLife.71013)
Supplement: Figure 5—figure supplement 2—source data 1. [file elife-71013-fig5-figsupp2-data1.csv]

	upshift	dnshift
L225P	433	-1669
N230D	3003	-141
N230I	246	-2145
D522V	2564	-245
R636C	182	-1753
Y750	2108	-398
E1103G	3630	-114
H1085Y	240	-2864
