# Supplementary material for: Ssl2/TFIIH function in transcription start site scanning by RNA polymerase II in Saccharomyces cerevisiae
Source: eLife. 2021 Oct 15;10:e71013. doi: 10.7554/eLife.71013 (PMC8589449; doi:10.7554/eLife.71013)
Supplement: Figure 5—figure supplement 2—source data 3. [file elife-71013-fig5-figsupp2-data3.csv]

	up_sig_shift	dn_sig_shift
E1103G	1451	-15
H1085Y	63	-858
L225P	42	-167
N230D	1949	-28
N230I	28	-265
D522V	590	-31
R636C	10	-202
Y750	318	-56
