# Supplementary material for: Ssl2/TFIIH function in transcription start site scanning by RNA polymerase II in Saccharomyces cerevisiae
Source: eLife. 2021 Oct 15;10:e71013. doi: 10.7554/eLife.71013 (PMC8589449; doi:10.7554/eLife.71013)
Supplement: Figure 5—figure supplement 2—source data 5. [file elife-71013-fig5-figsupp2-data5.csv]

	up_sig_shift	dn_sig_shift
E1103G	3235	-34
H1085Y	118	-2403
L225P	79	-615
N230D	2486	-33
N230I	46	-1004
D522V	1503	-44
R636C	24	-766
Y750	1140	-106
