# Supplementary material for: Ssl2/TFIIH function in transcription start site scanning by RNA polymerase II in Saccharomyces cerevisiae
Source: eLife. 2021 Oct 15;10:e71013. doi: 10.7554/eLife.71013 (PMC8589449; doi:10.7554/eLife.71013)
Supplement: Figure 5—figure supplement 2—source data 8. [file elife-71013-fig5-figsupp2-data8.csv]

	wider_sig_spreadDiff	narrower_sig_spreadDiff
E1103G	576	-200
H1085Y	488	-315
L225P	222	-65
N230D	377	-958
N230I	472	-41
D522V	202	-370
R636C	198	-57
Y750	154	-344
