# Supplementary material for: Ssl2/TFIIH function in transcription start site scanning by RNA polymerase II in Saccharomyces cerevisiae
Source: eLife. 2021 Oct 15;10:e71013. doi: 10.7554/eLife.71013 (PMC8589449; doi:10.7554/eLife.71013)
Supplement: Figure 6—source data 7. [file elife-71013-fig6-data7.zip]

Archive with 2 entries (2 files):
- Figure 6-source data 7.jpeg
- __MACOSX/._Figure 6-source data 7.jpeg
