# Supplementary material for: Ssl2/TFIIH function in transcription start site scanning by RNA polymerase II in Saccharomyces cerevisiae
Source: eLife. 2021 Oct 15;10:e71013. doi: 10.7554/eLife.71013 (PMC8589449; doi:10.7554/eLife.71013)
Supplement: Figure 6—source data 9. [file elife-71013-fig6-data9.csv]

	SSL2 WT
	H1085Y	N1082S	H1085Q	F1086S	F1084I	L1101S	E1103G	G1097D
1		-0.004238944	-0.002944525	0.003022944	0.000675956	0.026744698	0.030844126	0.078055454
2		-0.015627744	-0.011459555	-0.014114296	0.073203609	0.232096599	0.31719778	0.427712565
3		-0.09469295	-0.078243855	-0.120277939	0.112764082	-0.025882283	-0.035897791	-0.205081678
4		0.005057278	0.003028964	0.005588532	-0.008425709	0.003893143	-0.014153789	-0.014207613
5		0.096603287	0.071893897	0.075254904	-0.138962365	-0.22744149	-0.254398299	-0.280433418
6		0.012899074	0.017725073	0.050525855	-0.039255573	-0.009410668	-0.043592028	-0.00604531
