# Supplementary material for: Ssl2/TFIIH function in transcription start site scanning by RNA polymerase II in Saccharomyces cerevisiae
Source: eLife. 2021 Oct 15;10:e71013. doi: 10.7554/eLife.71013 (PMC8589449; doi:10.7554/eLife.71013)
Supplement: Figure 6—source data 10. [file elife-71013-fig6-data10.csv]

	N230I
1	0.006363652
2	-0.004914656
3	-0.122762813
4	0.004443824
5	0.041292468
6	0.075577525
