# Supplementary material for: Ssl2/TFIIH function in transcription start site scanning by RNA polymerase II in Saccharomyces cerevisiae
Source: eLife. 2021 Oct 15;10:e71013. doi: 10.7554/eLife.71013 (PMC8589449; doi:10.7554/eLife.71013)
Supplement: Figure 6—source data 11. [file elife-71013-fig6-data11.csv]

	ssl2 N230I
	H1085Y	N1082S	H1085Q	F1086S	F1084I	L1101S	E1103G	G1097D
1		-0.007194219	-0.005853526	0.004140372	0.00221373	0.039056778	0.037903965	0.096219279
2		-0.030545542	-0.032593872	-0.031063018	0.047910134	0.207384841	0.281958559	0.405583745
3		-0.24289271	-0.22419523	-0.266060477	0.006746403	-0.096827078	-0.075255484	-0.231482375
4		0.006161404	-0.000124607	0.000602402	0.005471697	0.013421967	0.005987316	-0.006296669
5		0.155501358	0.165233714	0.157907126	-0.055209255	-0.190136093	-0.221553172	-0.272079972
6		0.118969709	0.097533521	0.134473596	-0.00713271	0.027099585	-0.029041183	0.008055992
