# Supplementary material for: Ssl2/TFIIH function in transcription start site scanning by RNA polymerase II in Saccharomyces cerevisiae
Source: eLife. 2021 Oct 15;10:e71013. doi: 10.7554/eLife.71013 (PMC8589449; doi:10.7554/eLife.71013)
Supplement: Figure 6—figure supplement 3—source data 2. [file elife-71013-fig6-figsupp3-data2.csv]

rpb1 single mutants
	L1101S			G1097D			F1086S			H1085Q			F1084I			E1103G			N1082S
	Mean	SD		Mean	SD		Mean	SD		Mean	SD		Mean	SD		Mean	SD		Mean	SD		Mean	SD
Bin 1	0.026744698	0.003934		0.078055454	0.007594571		0.003022944	0.003036406		-0.002944525	0.004967802		0.000675956	0.004032557		0.030844126	0.00608859		-0.004238944	0.005702965
Bin 2	0.232096599	0.009844131		0.427712565	0.022816375		-0.014114296	0.002615094		-0.011459555	0.001943202		0.073203609	0.004929352		0.31719778	0.001125696		-0.015627744	0.003399642
Bin 3	-0.025882283	0.007247701		-0.205081678	0.017950655		-0.120277939	0.003234254		-0.078243855	0.013392361		0.112764082	0.006124365		-0.035897791	0.011249394		-0.09469295	0.007211709
Bin 4	0.003893143	0.002504387		-0.014207613	0.002413414		0.005588532	0.00199433		0.003028964	0.005882359		-0.008425709	0.001643307		-0.014153789	0.004653852		0.005057278	0.007967823
Bin 5	-0.22744149	0.002459834		-0.280433418	0.016442238		0.075254904	0.000863248		0.071893897	0.007468507		-0.138962365	0.024015692		-0.254398299	0.025283201		0.096603287	0.02042687
Bin 6	-0.009410668	0.01506461		-0.00604531	0.012595842		0.050525855	0.000555554		0.017725073	0.01941157		-0.039255573	0.013425248		-0.043592028	0.025813246		0.012899074	0.023008564
ssl2 N230I
	N230I
	Mean	SD
Bin 1	0.006363652	0.002387628
Bin 2	-0.004914656	0.001296751
Bin 3	-0.122762813	0.010782539
Bin 4	0.004443824	0.00107332
Bin 5	0.041292468	0.010370886
Bin 6	0.075577525	0.004182636
rpb1 N230I doubles
	L1101S			G1097D			F1086S			H1085Q			F1084I			E1103G			N1082S
	Mean	SD		Mean	SD		Mean	SD		Mean	SD		Mean	SD		Mean	SD		Mean	SD		Mean	SD
Bin 1	0.039056778	0.005309465		0.096219279	0.011063534		0.004140372	0.003320328		-0.005853526	0.006362662		0.00221373	0.005809485		0.037903965	0.006597984		-0.007194219	0.005908279
Bin 2	0.207384841	0.006925328		0.405583745	0.020605352		-0.031063018	0.002662327		-0.032593872	0.00420054		0.047910134	0.006179499		0.281958559	0.006431866		-0.030545542	0.003460483
Bin 3	-0.096827078	0.01015363		-0.231482375	0.009830989		-0.266060477	0.013054352		-0.22419523	0.01352855		0.006746403	0.005422522		-0.075255484	0.008958564		-0.24289271	0.012952405
Bin 4	0.013421967	0.006347112		-0.006296669	0.00982496		0.000602402	0.012874163		-0.000124607	0.01184549		0.005471697	0.006570182		0.005987316	0.006442057		0.006161404	0.011530869
Bin 5	-0.190136093	0.003896624		-0.272079972	0.001731083		0.157907126	0.00941		0.165233714	0.021221832		-0.055209255	0.023892491		-0.221553172	0.023932287		0.155501358	0.022224595
Bin 6	0.027099585	0.004986859		0.008055992	0.016158502		0.134473596	0.004191995		0.097533521	0.022045099		-0.00713271	0.019803199		-0.029041183	0.027191455		0.118969709	0.02384099
