# Supplementary material for: Ssl2/TFIIH function in transcription start site scanning by RNA polymerase II in Saccharomyces cerevisiae
Source: eLife. 2021 Oct 15;10:e71013. doi: 10.7554/eLife.71013 (PMC8589449; doi:10.7554/eLife.71013)
Supplement: Figure 7—source data 2. [file elife-71013-fig7-data2.csv]

ssl2 singles						sua7-1 single		ssl2 sua7-1 doubles
	N230D	V473D	D522V	Y750*		sua7-1		N230D	V473D	D522V	Y750*
Bin 1	-0.000124402	0.00048945	0.005290235	0.0163068		0.007960156		0.002255351	0.03605841	0.02168725	0.0136716
Bin 2	0.01919391	0.01185459	0.02092246	0.04114277		-0.02648084		-0.02047648	-0.004626553	-0.007211638	-0.01637734
Bin 3	0.1725517	0.250896	0.1075144	0.07706162		-0.4322934		-0.3263181	-0.2284168	-0.3832312	-0.3460114
Bin 4	-0.01395555	-0.01914531	-0.007442913	-0.00838478		0.02440297		0.04733776	0.02213308	0.04941785	0.0228255
Bin 5	-0.159158	-0.2330419	-0.1267463	-0.1653364		0.2442114		0.2532203	0.02446677	0.179811	0.2035096
Bin 6	-0.01850765	-0.01105291	0.000462123	0.03920998		0.1821997		0.04398121	0.150385	0.1395268	0.1223821
