# Supplementary material for: Ssl2/TFIIH function in transcription start site scanning by RNA polymerase II in Saccharomyces cerevisiae
Source: eLife. 2021 Oct 15;10:e71013. doi: 10.7554/eLife.71013 (PMC8589449; doi:10.7554/eLife.71013)
Supplement: Figure 7—source data 3. [file elife-71013-fig7-data3.csv]

ssl2 singles					tfg2Æ146-190 single		ssl2 tfg2Æ146-180 doubles
	L225P	N230I	R636C		tfg2Æ146-180		L225P	N230I	R636C
Bin 1	0.004981436	0.001030966	0.002202103		0.014956263		0.024821841	0.015478442	0.016319021
Bin 2	-0.002053438	-0.006258639	-0.006550018		0.222260339		0.177015289	0.17560717	0.157761869
Bin 3	-0.1024796	-0.120110957	-0.106198783		-0.004788767		-0.018345079	-0.052691385	-0.025241113
Bin 4	0.00325607	0.000953089	0.000522264		-0.011304605		-0.003792214	0.006144704	-0.000904169
Bin 5	0.029502655	0.08265617	0.05135273		-0.209133173		-0.208552496	-0.141976191	-0.153766229
Bin 6	0.066792877	0.041729371	0.058671705		-0.011990056		0.02885266	-0.00256274	0.005830621
