# Supplementary material for: Ssl2/TFIIH function in transcription start site scanning by RNA polymerase II in Saccharomyces cerevisiae
Source: eLife. 2021 Oct 15;10:e71013. doi: 10.7554/eLife.71013 (PMC8589449; doi:10.7554/eLife.71013)
Supplement: Figure 7—figure supplement 1—source data 2. [file elife-71013-fig7-figsupp1-data2.csv]

	ssl2 singles
	N230D			V473D			D522V			Y750*
	Mean	SD		Mean	SD		Mean	SD		Mean	SD
Bin 1	-0.000124402	0.005503869		0.00048945	0.00247117		0.005290235	0.01181037		0.0163068	0.0123034
Bin 2	0.01919391	0.004039775		0.01185459	0.003174544		0.02092246	0.005677006		0.04114277	0.002166855
Bin 3	0.1725517	0.01632266		0.250896	0.005786926		0.1075144	0.02721245		0.07706162	0.03784567
Bin 4	-0.01395555	0.004351311		-0.01914531	0.005756203		-0.007442913	0.001320841		-0.00838478	0.001745178
Bin 5	-0.159158	0.007003334		-0.2330419	0.006387864		-0.1267463	0.004036291		-0.1653364	0.001416069
Bin 6	-0.01850765	0.009072047		-0.01105291	0.000610809		0.000462123	0.01812405		0.03920998	0.0297244
	sua7-1 single
	sua7-1
	Mean	SD
Bin 1	0.007960156	0.008026276
Bin 2	-0.02648084	0.003350427
Bin 3	-0.4322934	0.01024835
Bin 4	0.02440297	0.01193449
Bin 5	0.2442114	0.02082404
Bin 6	0.1821997	0.007552199
	ssl2 sua7-1 doubles
	N230D			V473D			D522V			Y750*
	Mean	SD		Mean	SD		Mean	SD		Mean	SD
Bin 1	0.002255351	0.005396558		0.03605841	0.01336269		0.02168725	0.02245381		0.0136716	0.002740109
Bin 2	-0.02047648	0.003639742		-0.004626553	0.01152376		-0.007211638	0.002956782		-0.01637734	0.006739702
Bin 3	-0.3263181	0.01425813		-0.2284168	0.01668575		-0.3832312	0.02749504		-0.3460114	0.003504169
Bin 4	0.04733776	0.01309248		0.02213308	0.01934592		0.04941785	0.02108772		0.0228255	0.02367019
Bin 5	0.2532203	0.01051055		0.02446677	0.009974246		0.179811	0.03863163		0.2035096	0.03712685
Bin 6	0.04398121	0.008994127		0.150385	0.0226816		0.1395268	0.04102524		0.1223821	0.006957608
