# Supplementary material for: Ssl2/TFIIH function in transcription start site scanning by RNA polymerase II in Saccharomyces cerevisiae
Source: eLife. 2021 Oct 15;10:e71013. doi: 10.7554/eLife.71013 (PMC8589449; doi:10.7554/eLife.71013)
Supplement: Figure 7—figure supplement 2—source data 5. [file elife-71013-fig7-figsupp2-data5.csv]

	sub1_			N230D			V473D			D522V			N230D, sub1_			V473D, sub1_			D522V, sub1_
	Mean	SD		Mean	SD		Mean	SD		Mean	SD		Mean	SD		Mean	SD		Mean	SD
Bin 1	0.004298213	0.00201806		0.002668356	0.00114091		0.002246209	0.00204195		0.001262144	0.00338317		0.005749724	0.00239518		0.005811059	0.00645223		0.002323192	0.00325763
Bin 2	-0.010411618	0.00189047		0.021380143	0.00300866		0.012061481	0.00094628		0.027601993	0.00205194		0.007744003	0.0036417		0.006909481	0.00307244		0.00137466	0.00160244
Bin 3	-0.30162157	0.00386523		0.182697843	0.01066839		0.24395988	0.00818031		0.119518226	0.00955307		-0.045768131	0.01544846		0.050767022	0.01486764		-0.044584989	0.00780328
Bin 4	0.009737913	0.00311435		-0.002939051	0.00128133		-0.009280346	0.00068228		-0.000591945	0.00084835		0.006358091	0.00157498		0.005231199	0.00218176		0.005947381	0.00166949
Bin 5	0.232012453	0.00440446		-0.187727248	0.0066627		-0.239850901	0.00961821		-0.13310269	0.00637281		0.026112051	0.0126386		-0.081938525	0.01231105		0.030725859	0.01500293
Bin 6	0.065984609	0.00853126		-0.016080044	0.00759906		-0.009136323	0.00280798		-0.014687728	0.00640023		-0.000195738	0.00386431		0.013219764	0.01466707		0.004213897	0.00611787
	R636C			L225P			N230I			R636C, sub1_			L225P, sub1_			N230I, sub1_
	Mean	SD		Mean	SD		Mean	SD		Mean	SD		Mean	SD		Mean	SD
Bin 1	0.001206654	0.00294363		0.019917887	0.0025668		0.001056359	0.00240575		0.002653728	0.00535324		0.015641019	0.00785804		0.011255497	0.00228724
Bin 2	-0.006184037	0.00014617		0.006764834	0.00217149		-0.003842249	0.00104605		-0.018546207	0.00316296		-0.000460652	0.00372286		-0.000230831	0.01540631
Bin 3	-0.12158838	0.00339266		-0.12882792	0.00650231		-0.129332247	0.0087343		-0.383767883	0.00134476		-0.404504674	0.00162188		-0.416763091	0.0121064
Bin 4	0.004284787	0.0016869		0.00360154	0.00132524		0.000645301	0.00201866		0.008258476	0.00360058		0.03135693	0.01348515		0.0574056	0.05664029
Bin 5	0.063602647	0.00765447		0.008796071	0.00474976		0.088749778	0.00605834		0.218131051	0.01427526		0.210774959	0.02102679		0.209151677	0.05924402
Bin 6	0.058678329	0.00353426		0.089747588	0.00679598		0.042723058	0.00637925		0.173270835	0.00556741		0.147192418	0.00733027		0.139181148	0.00336298
	Y750*			Y750*, sub1_
	Mean	SD		Mean	SD
Bin 1	0.010382205	0.00100084		0.010478558	0.00009454
Bin 2	0.037038649	0.00077131		0.013410811	0.00586069
Bin 3	0.097379457	0.01023014		-0.177037607	0.01139679
Bin 4	0.000870811	0.00106493		0.01106897	0.00399308
Bin 5	-0.182425888	0.00192024		0.111076277	0.00087298
Bin 6	0.036754767	0.01246471		0.031002992	0.00395819
