# Supplementary material for: Ssl2/TFIIH function in transcription start site scanning by RNA polymerase II in Saccharomyces cerevisiae
Source: eLife. 2021 Oct 15;10:e71013. doi: 10.7554/eLife.71013 (PMC8589449; doi:10.7554/eLife.71013)
Supplement: Figure 7—figure supplement 2—source data 6. [file elife-71013-fig7-figsupp2-data6.zip]

Archive with 2 entries (2 files):
- Figure 7-Figure supplement 2-source data 6.tif
- __MACOSX/._Figure 7-Figure supplement 2-source data 6.tif
