# Supplementary material for: Ssl2/TFIIH function in transcription start site scanning by RNA polymerase II in Saccharomyces cerevisiae
Source: eLife. 2021 Oct 15;10:e71013. doi: 10.7554/eLife.71013 (PMC8589449; doi:10.7554/eLife.71013)
Supplement: Figure 9—figure supplement 1—source data 2. [file elife-71013-fig9-figsupp1-data2.csv]

Taf1-Enriched									Taf1-Depleted
Sua7 BOT		Ssl2 BOT		Sua7 TOP		Ssl2 TOP			Sua7 BOT		Ssl2 BOT		Sua7 TOP		Ssl2 TOP
N230D	N230I	N230D	N230I	N230D	N230I	N230D	N230I		N230D	N230I	N230D	N230I	N230D	N230I	N230D	N230I
16	-6	6	-12	8	-5	0	-2		-5	9	-11	5	-19	5	-20	9
0	10	-12	0	5	15	-8	51		-12	0	-3	1	-4	1	-2	5
66	-11	105	46	40	-2	5	-7		-4	-3	8	7	0	0	-4	-5
-21	-10	-33	2	-11	1	-14	-1		-3	-4	-5	-2	-4	-1	-3	0
-8	-4	-1	4	-11	0	-6	10		-5	-2	-3	-3	-10	1	-2	4
-26	17	-22	-2	-10	2	-8	45		-3	-4	-1	-1	-5	-1	0	1
6	-5	-3	-10	8	-12	0	1		2	-4	3	3	3	-2	3	2
-5	1	-17	12	-19	7	-15	21		-1	-5	-4	-5	-1	2	0	2
-6	-2	-16	-4	-4	2	-3	6		21	13	2	-2	2	-1	0	-2
-4	7	1	21	-4	5	-8	9		-3	-5	-7	3	-12	4	-8	7
0	0	-6	-2	-5	-2	-1	1		-3	-2	-6	-6	-2	-3	-2	-2
-97	9	-115	6	-69	21	-48	3		0	4	-3	2	-4	-2	-17	1
-20	13	-13	6	-6	23	-32	38		-1	12	-8	12	-14	8	-9	7
2	-10	5	-3	6	-22	0	0		-35	1	-19	6	-5	3	-7	12
8	-13	14	4	9	-2	6	3		-3	-3	-5	0	-6	0	-4	1
9	-4	-13	-8	2	-1	-8	-2		-1	0	-8	-5	-9	2	-6	13
11	0	0	-1	0	0	-1	-3		-2	-6	-14	-9	-8	2	-1	0
-6	33	-16	20	-31	29	-9	26		2	-3	3	-7	12	-19	1	-4
4	-9	-3	-24	-4	2	-13	-7		-2	-5	0	-3	-10	-4	-6	1
-29	3	-13	11	0	14	-10	16		3	-4	0	-3	0	-1	0	0
4	-7	9	14	4	2	0	4		-2	-6	-3	-10	-6	-3	-2	1
4	-8	3	-4	0	-4	-7	-4		-3	-4	-2	1	-26	-2	-3	2
10	-20	41	13	-8	18	17	4		-21	7	-17	25	-16	15	-14	10
1	2	-2	1	-8	-2	-5	1		3	-8	8	-5	5	-2	3	-6
-8	14	-12	-1	-6	11	-16	0		-18	-9	-20	34	-28	5	-21	2
-1	6	-1	5	-16	6	-4	8		-2	-2	1	0	-6	0	-4	0
-4	4	-9	-10	16	15	4	31		-11	27	10	-26	-2	12	8	-13
1	-4	3	-14	-6	4	3	5		0	-3	0	-1	0	0	0	2
5	8	0	17	-1	4	-1	6		0	-2	-3	1	-1	1	1	6
-3	0	3	8	-6	-3	-1	11		-4	-1	-4	1	-5	0	-5	2
-1	1	2	-5	-18	0	-2	9		-1	-3	4	11	1	-1	-4	-3
2	1	1	3	1	3	1	3		0	4	0	0	0	2	5	5
-1	11	-2	7	-14	14	-8	7		6	32	1	43	-7	16	-6	20
-17	1	-14	-9	-4	0	-1	2		0	-6	-2	-11	-4	1	-2	1
-1	6	-1	5	-3	0	-5	6		-13	2	-22	4	-26	-4	-5	4
-17	1	-12	3	-8	-1	-9	20		12	-18	0	-12	-19	-13	-10	2
2	-2	10	18	-1	-2	-3	-1		9	11	4	2	0	-6	0	0
-9	2	0	5	-9	11	-14	99		-5	-8	-10	10	-3	10	-11	1
8	-2	-3	-6	0	1	-3	-1		2	-19	-1	-15	-3	-17	0	-4
-6	-2	-7	0	-9	5	-8	8		0	-11	-1	-9	-1	-3	0	-6
1	0	2	0	-1	-9	-2	-1		0	-2	2	6	-22	0	-6	9
6	51	-1	25	-9	-4	-23	58		-7	-3	0	6	-5	2	-2	4
5	-3	-15	-17	0	0	-4	-5		-3	-6	-1	-3	-4	-1	0	-3
-3	2	-6	3	-5	0	-5	9		-13	3	-6	2	-14	9	-12	19
2	1	4	-2	0	-4	-2	2		-75	11	-75	14	-30	1	-4	3
-5	5	-7	11	-9	0	-4	7		11	5	-6	-3	5	19	-6	1
-3	14	-3	11	-5	-1	0	5		2	-2	0	-6	-5	-3	-7	-7
-2	5	-22	0	-6	1	-4	6		-4	67	-10	49	-17	3	-77	14
2	-7	-18	-5	-5	6	-13	4		-13	-13	0	-1	-10	-2	-13	1
9	15	19	17	2	27	-7	75		-4	0	14	12	-4	2	5	13
-2	2	0	-5	-7	-2	-6	5		-5	2	0	14	-7	12	0	32
-29	9	-10	13	-23	0	-13	9		-3	-6	-3	-8	-6	-1	-2	-1
7	-17	-7	-10	-19	14	-36	21		3	-6	1	-15	7	-3	6	-9
-4	1	-4	3	-3	7	-9	3		-1	-10	-10	-19	-24	-10	-14	-3
-2	-1	-4	-3	-7	-1	-2	-1		-2	1	0	3	-2	1	-3	20
6	2	-4	6	4	2	0	2		4	-4	-8	17	12	-5	13	17
-13	0	-3	1	-3	1	-3	-2		-3	-1	0	0	-2	-2	0	0
2	19	52	-26	-6	0	-2	-1		1	10	-1	13	-1	12	-5	10
1	-4	-1	0	-5	-3	-14	4		-14	0	-3	-1	-4	1	-10	3
0	-1	0	-62	6	-1	9	-6		-1	1	5	5	-9	-3	-11	5
3	-2	0	-4	6	2	6	6		0	-22	-1	-46	-5	0	-1	0
-6	-3	-6	2	-8	-3	-2	6		0	0	-5	-2	-4	-4	1	0
-13	32	-9	5	-5	11	-3	17		11	5	0	-8	-3	17	10	-11
-3	25	-14	14	-8	10	-2	30		-3	-4	2	4	-4	-6	-6	-5
5	-24	-1	-12	10	-18	3	0		-9	-1	-13	9	-4	-1	-2	17
-5	-1	-4	-20	-4	2	-12	11		-8	-8	8	-11	-1	-3	-2	1
4	16	2	6	1	3	-6	54		41	20	19	14	18	8	17	29
5	2	2	2	4	2	2	1		-4	-4	-8	-11	-21	-3	-3	2
71	36	1	8	-20	1	-16	7		1	-1	-16	-14	-8	-7	-3	-1
63	-16	43	-19	57	-19	8	-31		3	2	1	-5	6	-5	4	-3
0	2	-7	-2	-10	0	-7	5		12	-2	15	12	-5	-8	6	12
-15	-2	-4	6	-2	-1	0	0		-1	-2	0	-1	-2	-1	3	6
-1	15	-2	10	-6	10	-3	11		0	2	0	5	-2	7	-6	6
-35	-15	-109	38	-27	-1	-16	15		-2	-2	-1	0	-7	-2	-2	3
11	-5	-9	-21	2	4	-8	-8		3	2	1	1	0	1	1	7
4	6	0	4	-3	-2	-2	5		-3	4	-6	5	-13	5	-1	4
-7	-8	-4	11	-3	-2	-4	5		0	-20	58	64	1	-6	-1	7
-4	-13	11	-1	3	-14	11	12		15	2	5	5	14	2	22	16
2	-1	7	10	10	-5	4	6		2	7	1	15	0	4	-1	9
-57	-3	-71	-8	-35	70	-49	5		-7	2	-1	6	0	7	-9	1
-5	-17	-32	-3	-13	23	-15	19		4	-6	11	-4	-8	-1	-7	17
1	6	31	-6	-2	23	22	13		-18	2	-22	3	-2	1	-3	0
-4	3	46	51	-11	9	-5	14		1	-4	-1	-3	0	-1	-1	-1
-6	0	-4	0	-5	0	-4	0		2	4	2	4	-12	20	1	4
0	2	1	0	2	1	0	0		-5	1	-4	-1	-12	4	-20	-1
0	2	-12	9	-4	-2	-1	5		-16	-2	-6	10	-2	6	-12	15
-6	4	-6	5	-8	8	-8	6		-7	19	-17	10	-1	16	-6	13
-1	-3	-2	1	0	3	-2	-3		4	-9	7	-14	8	-4	12	-1
5	2	-6	5	14	9	32	13		-1	3	8	6	-4	0	0	-1
98	4	70	22	61	28	49	11		-10	6	-1	8	-9	1	-1	12
1	-10	-2	0	-7	-16	-2	1		57	-12	13	-5	4	-23	27	-118
15	19	-1	2	13	13	42	53		3	9	1	-6	-8	11	-4	3
-7	-3	-8	2	-9	0	-5	7		-30	17	-20	18	-23	2	-28	13
14	6	-1	0	-21	-21	-9	0		24	-5	5	2	4	-1	-9	27
15	20	6	13	-1	0	-5	4		5	-1	5	0	-9	-8	-6	-5
-10	-3	-10	-5	-2	1	-8	2		8	-1	6	-6	11	2	5	0
14	17	-8	-23	-21	6	-22	2		-4	-2	2	0	-14	0	-1	0
-3	1	-1	4	-3	0	0	8		0	1	-1	-1	-6	1	-1	4
-2	4	-2	2	-4	-1	-3	3		-11	0	-12	-2	-8	1	-8	4
5	0	-6	2	1	4	-5	0		1	5	-4	7	3	1	0	-1
-4	-17	-20	-25	4	9	-19	-6		6	4	-6	-7	3	-6	2	-4
0	-2	0	11	-5	2	-23	2		6	-1	-7	19	-2	0	-11	5
-17	18	-31	12	-28	15	-20	13		1	2	-1	11	-8	0	-6	3
-67	10	-12	6	-5	4	-6	1		-5	2	-2	-3	-6	0	-2	-1
-13	11	-63	22	-22	3	-27	5		-2	-2	-2	0	-4	-2	-3	-3
17	-1	15	-40	-2	14	-11	2		0	-5	-16	5	-6	8	-4	28
-2	3	-9	6	-2	7	-6	12		1	-1	0	-2	1	0	0	-1
-1	-1	-1	1	-4	1	-1	4		0	2	-12	0	-6	1	-16	12
-1	-3	-4	-1	-1	-1	1	1		-10	-77	-1	-85	-3	-40	-3	-9
-3	12	-4	5	-8	5	-9	12		-3	10	-13	0	-5	17	-19	5
-7	-11	-2	-2	-5	-5	-2	19		9	-7	4	4	3	9	-8	3
-14	-19	-18	-20	0	2	-15	-1		-4	12	-10	7	-14	7	-2	19
-2	-3	-2	7	-1	0	0	1		-6	19	-40	-13	-6	19	-27	-6
9	3	3	1	3	4	6	10		0	0	2	0	-5	1	-5	0
-114	-25	-1	5	-16	-5	-3	2		0	0	0	10	-5	-2	4	11
-4	-1	-5	-13	-1	4	-8	-6		18	-1	1	-31	14	-10	0	-121
55	5	7	4	12	7	0	0		-4	0	-5	-1	-10	4	-2	4
-8	9	-6	4	-4	11	-9	12		-2	3	-6	1	-1	0	0	-2
-64	-17	-75	27	-38	-3	-85	6		0	9	-6	10	-2	9	-14	13
12	-1	20	2	30	8	3	-1		-1	-1	-2	0	-17	0	0	3
-11	17	-9	13	-9	15	-5	26		1	-15	-3	-29	-15	-14	-21	-40
-8	-8	3	6	-31	-24	-43	-16		17	21	-32	-2	-13	12	-21	9
-2	6	-2	6	-15	8	-2	11		-3	0	-4	-1	-10	-1	-6	0
0	5	2	6	-6	8	-3	6		4	-2	6	-5	6	7	8	1
-2	1	-3	2	-9	-11	11	23		13	-5	2	-13	9	-17	3	0
-6	5	-14	9	-5	-1	0	40		2	2	-6	2	-3	1	-5	6
-2	24	3	16	-4	21	-2	22		-1	3	1	2	0	0	-6	4
1	11	-12	2	-3	14	-2	18		7	-2	-4	10	-1	10	-4	14
7	1	8	-17	0	-6	0	0		4	1	-12	0	-6	-2	-6	0
-9	8	-16	3	-8	1	-3	12		7	8	3	3	2	11	-19	77
2	0	-6	-3	0	-2	2	5		0	-1	0	1	-16	-1	-1	0
-2	0	-13	-5	0	0	-4	13		-7	0	-20	-6	-4	0	-1	9
0	-7	-16	56	-19	-19	-26	46		-16	-14	-13	-6	-5	7	-13	5
3	2	-1	2	-1	-1	-1	1		-3	-2	-7	1	1	8	-4	9
-3	5	-9	4	-5	2	-7	-3		1	-1	0	0	-6	-1	-1	2
-15	8	-14	-6	-6	9	-12	6		4	13	-2	8	-8	9	6	12
6	-7	2	-16	4	-4	6	-8		-5	18	-2	8	-19	38	-8	20
0	2	-2	0	-22	31	-20	13		-9	10	-8	-1	-3	6	-5	4
-1	6	-2	2	-3	5	-1	4		-2	1	-5	-3	-4	0	-4	1
-2	2	-6	13	-17	21	-49	6		18	5	-22	-25	-7	-11	-2	8
-4	-2	3	2	-3	-2	-6	-2		1	-4	1	-3	-7	-1	0	0
-2	9	-9	-11	-3	4	-2	17		-3	-6	-2	-2	-2	0	-4	-3
11	1	2	2	2	13	-2	0		-2	0	-6	10	-4	-9	-15	7
0	-3	-5	-3	-2	-11	1	4		-10	-3	-11	4	-10	0	-12	9
-5	0	0	9	-5	-4	-3	3		18	16	17	36	9	21	12	25
-14	-21	-7	-5	0	5	4	4		-4	20	-2	12	-2	6	-11	5
-13	11	-8	8	0	-3	0	2		1	0	-4	10	-3	-6	-1	2
-1	2	18	9	1	2	-2	1		-17	50	-55	27	-8	9	-5	-2
90	-17	56	1	28	8	3	4		7	0	1	0	2	-1	6	2
-2	5	-9	9	-20	7	-6	0		-1	0	-8	2	-7	0	-10	0
6	-1	-5	0	-9	0	0	3		-29	4	-23	-7	-8	8	-6	3
-5	-2	1	0	-9	2	-3	11		3	1	-4	-3	-1	3	-4	1
1	5	-6	4	6	2	-1	9		-3	-2	-1	4	-2	-1	-1	0
-7	8	-4	1	-28	10	-13	4		2	-4	-2	-4	0	1	0	0
-16	-1	-35	-7	-21	3	-34	2		6	12	-17	-1	-4	7	-1	8
11	9	2	7	2	10	-2	30		-47	17	-66	39	-25	18	-16	6
-2	3	-9	-6	-12	-5	-8	-3		2	35	-20	43	-3	30	-23	36
-1	-4	-6	4	-6	-1	-3	4		-1	8	1	3	-8	-5	-5	0
5	1	4	-1	0	0	-1	5		24	20	25	66	-4	30	-12	4
12	-2	-11	1	-8	12	-4	-4		-1	0	-2	9	-3	3	0	6
0	-1	-7	-4	-6	2	-4	9		-4	0	-6	-3	-12	-2	-4	0
-1	-5	-3	2	-6	1	-3	4		-2	1	-1	0	-5	-2	-2	0
4	-4	-7	1	1	-1	-3	5		-1	1	-2	-3	-3	-1	-3	-3
-31	29	-7	55	-56	49	-24	18		-1	-1	-1	-1	-8	-1	-1	3
-3	-9	0	-14	-2	-7	-1	2		-1	1	8	-5	-8	6	-65	-32
-1	-1	-4	4	0	3	-9	5		-3	-4	-14	-13	-4	-2	0	0
15	-2	12	-5	4	-10	7	-6		5	-1	0	-10	-5	0	1	0
-5	18	-12	-3	2	5	13	-4		-1	-4	3	1	3	1	-2	0
-6	6	-17	-2	-2	5	-6	9		1	1	0	-1	-2	-1	-1	2
-20	-3	-33	-4	-16	3	-19	6		1	-2	0	-1	-8	-1	-2	1
-6	-6	-3	2	-1	2	-4	6		-24	-22	-15	3	-16	-2	-16	4
-5	-4	-28	-7	-13	3	-18	-1		-1	-3	-2	-4	-4	-1	0	0
22	48	14	58	3	-80	50	91		-1	-3	2	-3	-12	-6	-7	-1
1	2	2	4	0	5	2	5		-6	8	-8	4	-3	3	-4	7
11	3	-1	24	5	16	18	25		-4	-1	-17	-6	-11	0	-5	0
23	-18	25	-6	16	0	10	10		19	12	3	6	-2	7	3	4
-19	-6	-27	-8	-39	28	-96	6		-1	-4	-11	16	-6	-9	-1	15
5	-4	-2	-17	-2	-3	1	3		-1	1	-6	1	-5	0	-3	8
-4	12	-3	2	-8	7	-4	4		20	-25	28	-20	11	-5	30	-13
8	7	2	6	-8	2	-4	7		-12	4	-13	6	-9	8	-20	4
19	6	-3	12	5	-22	-16	82		4	-3	-1	-9	-2	1	0	1
-5	-7	-27	-18	1	-2	-37	9		0	1	0	9	0	1	0	6
8	9	5	19	1	2	-1	6		-6	0	-6	0	-4	2	0	4
12	-45	-43	-44	-6	4	-7	2		-1	-4	0	-2	-4	0	4	8
2	-10	39	46	-27	-3	12	25		-5	-11	-5	-8	-6	-1	-3	-3
-2	10	-46	55	-13	-12	-56	31		0	-1	-2	0	-4	2	-3	0
-7	2	-16	6	-20	-3	-18	22		-2	10	-4	18	-4	8	-3	12
21	-11	10	21	-21	-29	12	41		-2	-4	-2	-4	-4	-3	-1	1
-28	63	-25	84	-30	7	-19	10		-29	-9	8	8	-34	25	-54	7
0	-3	3	-6	4	-4	18	-11		-5	3	-18	-5	-10	4	-13	7
9	-8	-5	-14	0	0	-3	-3		-2	0	-5	-1	-5	1	-2	3
0	5	-5	4	-10	7	-1	7		-1	-2	-5	-1	0	1	0	4
1	8	0	16	-1	13	-1	19		-13	4	-11	2	-18	15	-10	10
-8	-2	-7	12	-2	4	-3	9		2	-2	1	0	0	0	1	1
2	14	-6	0	-6	5	-5	1		-8	-1	-1	10	-4	1	-4	11
4	-9	5	14	-31	-61	-27	58		-1	8	-2	2	-7	12	0	7
-43	7	-22	11	-29	-13	-30	-12		0	-12	-6	-16	-3	-2	-2	-1
5	34	6	45	-12	27	-6	69		-1	14	-11	-2	-8	3	-13	3
-4	-7	-1	-6	1	-3	1	4		-1	-2	-5	-2	1	6	-2	1
-3	-8	-2	-8	-18	-12	-29	5		0	2	-22	7	-10	0	-10	-4
-127	8	-5	0	-22	0	2	23		0	2	-15	-6	-7	0	-7	-4
0	2	-7	-3	-4	2	-5	7		-1	3	-4	-2	-6	-1	-6	1
-64	16	-65	11	-64	-3	-3	5		-3	-2	1	1	-10	-1	-2	2
11	-11	-1	-24	9	-5	7	9		-7	11	-5	12	-5	-4	2	7
-3	17	-21	8	-3	6	-5	9		-1	-2	-5	-6	-4	-2	-2	1
-11	1	-51	-7	-26	1	-3	13		-2	-2	-10	-1	-2	-2	-4	0
-7	2	2	9	-7	17	-5	23		-7	0	-2	-3	-8	-1	-6	-3
0	14	-14	16	3	14	3	21		20	-78	17	-21	-5	2	-2	5
-4	8	-9	-2	7	8	-11	0		-102	57	-49	138	-19	2	-10	2
6	4	-3	3	3	1	0	8		1	0	-4	-2	-4	-5	1	1
2	-18	5	-16	3	-8	5	-4		5	1	-2	-1	-2	0	-6	5
-2	-6	-9	-6	-3	1	-7	-2		6	-6	2	-10	3	-3	1	-1
-1	5	11	15	-8	2	-10	10		-5	-1	5	4	-1	2	0	0
67	-2	12	3	18	-9	-6	16		2	6	5	-7	2	15	12	33
1	8	-8	-2	0	8	-7	2		-2	3	-9	-3	-4	1	-2	-1
3	-18	14	2	4	-6	9	9		-2	0	-7	-6	-11	-6	-5	2
-1	5	4	20	0	1	1	13		-19	-33	18	27	-14	12	0	-12
-8	0	-8	3	-13	-2	0	8		0	-11	3	0	-8	-6	-5	0
3	8	15	15	0	4	0	11		2	-1	-4	-1	1	0	8	0
2	-2	-2	0	-1	0	-3	1		-5	20	5	35	-5	5	-16	-3
6	0	2	-5	20	15	2	17		-25	-1	-30	-1	-20	0	-20	1
4	-2	7	1	-5	-3	4	4		-2	-2	-3	-3	-10	0	-3	1
11	15	-8	2	-7	2	-63	18		0	-13	-10	-11	-4	2	3	-10
-2	-1	1	6	-18	-4	-6	2		-43	-13	-55	2	-29	9	-13	5
-2	0	-5	1	-11	-4	-8	3		-74	17	-110	8	-15	0	-13	-3
2	1	-3	-6	-3	-1	-1	-1		67	0	22	-18	-5	4	0	-1
-6	3	-4	1	-8	6	-8	8		0	7	-7	8	-4	-3	-1	-1
33	-2	5	-1	5	0	2	13		1	-9	-9	-8	-1	0	0	0
2	2	0	0	-2	0	-2	7		24	61	28	49	7	64	-10	54
-5	-4	-19	-10	-8	-1	-9	1		-11	12	-13	2	-37	32	-28	12
12	-6	50	45	19	1	1	1		-2	-4	-5	-7	-6	0	-5	0
-33	2	-73	-6	-8	9	-14	18		15	17	-13	-10	-3	7	-20	4
-2	4	-3	4	-3	3	-4	3		5	2	-3	8	-2	-1	0	12
6	5	1	5	5	2	1	12		12	11	4	5	-1	14	0	6
-2	0	-1	0	0	0	-2	2		-1	2	-2	4	-1	3	-4	8
1	12	-1	-4	-2	5	0	2		-29	-2	-2	11	-19	2	-13	-23
-14	5	-31	9	-37	15	-30	1		4	-11	4	-1	-10	-20	0	-22
5	-25	0	-15	2	-1	-2	3		-3	0	-1	3	-3	3	-3	4
-2	4	-3	8	-1	9	-17	122		43	41	15	-62	14	10	4	-99
-3	-5	15	-1	14	-72	2	-13		-3	-15	-21	18	-23	-1	-6	7
8	-4	-1	-6	9	1	1	2		-7	-7	-3	-10	-8	-1	-5	-1
-1	3	-5	2	-4	1	-1	2		-6	-6	5	6	0	1	-1	-1
-6	-23	1	-42	-12	-14	3	-25		0	17	-3	2	-1	40	-57	18
6	7	4	4	-4	-3	-17	16		4	6	-2	-2	-2	5	-1	7
-4	-3	0	-3	-5	-5	-9	1		5	2	1	-1	0	2	3	2
12	12	7	-1	2	1	-10	2		-19	-78	3	-41	-6	-5	-4	-15
-2	0	-6	10	-7	-9	-4	1		1	-23	3	2	-5	0	-19	34
1	-5	-4	-6	-13	2	-7	3		-3	-1	9	9	-4	1	-2	6
-4	6	-14	6	-1	3	-10	10		-5	9	-4	-1	-20	2	-5	-5
4	-3	12	-14	8	8	3	4		-11	8	-2	9	-1	12	-5	3
-3	2	-4	12	-12	2	-3	7		-2	-42	-38	-113	0	1	3	3
-1	-1	-3	3	-2	2	-4	5		-8	0	-2	4	-19	2	-10	3
8	3	4	-7	8	13	0	13		-3	0	-5	4	-18	0	-12	1
6	6	-4	0	4	3	-5	0		0	4	1	1	-5	5	-6	4
-8	-3	1	7	-3	5	-27	38		0	0	-3	-3	-2	1	-1	2
12	-11	22	5	2	-8	3	0		-54	-28	25	-87	-71	-16	12	-100
-18	9	-5	15	-16	14	-61	-2		-3	0	-5	-5	-9	1	-1	1
-4	8	-1	4	-12	34	-109	22		2	-1	-8	-1	0	1	0	0
1	-4	0	-2	-1	-1	-3	0		20	30	5	27	-11	7	1	10
-5	-9	-8	-14	-12	-15	0	-3		-2	0	-5	-4	-2	0	-1	0
4	-5	-4	1	2	5	0	6		0	-6	-4	-6	-4	-1	-4	2
1	-1	4	-1	-3	3	1	5		1	9	-14	-8	-14	-10	-3	2
2	2	0	4	-2	0	-2	5		-1	-8	-4	-4	-2	-2	-3	-3
10	6	-6	-12	-6	-6	5	-4		0	-5	-14	0	6	5	-4	12
1	0	-10	-3	-2	1	-5	4		-12	-16	-1	4	-2	0	1	-4
0	-3	-3	5	-1	-1	-4	0		-4	-2	-4	-4	-6	1	-5	3
-5	10	-4	8	-5	4	-3	5		-2	-1	-3	-1	-5	0	-2	2
0	-7	-16	23	-4	-1	-4	45		4	-8	3	-49	-43	-6	4	0
-5	-6	-5	-6	-17	2	-5	0		-3	1	-8	6	-5	0	-8	7
-4	7	-10	12	-8	9	-7	14		-6	-4	-10	-3	-10	-2	-6	0
-1	-4	-15	6	-10	-6	-6	8		-3	6	-7	2	-11	10	2	9
-2	5	2	1	-7	4	1	5		5	3	-2	4	-19	6	-23	8
-17	1	2	3	-18	0	-2	0		-6	-3	-1	-1	-4	-3	0	0
-1	-8	-6	-9	-4	-4	-4	8		-17	-1	-24	0	-6	5	-7	5
4	-11	19	-18	0	-3	3	-5		0	16	-7	-10	-7	1	-16	1
-22	1	-9	13	-99	22	-10	17		3	-17	14	0	-1	0	0	3
20	-2	5	-7	4	-1	-1	1		-5	-5	-5	-7	-10	-6	-7	-1
53	-14	79	72	0	-20	0	1		7	3	4	0	4	7	3	4
-9	-4	-7	1	-6	0	-19	6		-2	-2	-5	-2	-16	0	-2	1
-18	9	-20	4	-28	9	-12	13		4	2	4	9	-3	15	-10	15
-21	-4	0	52	-36	-11	-5	37		-2	-2	-12	-13	-1	1	-1	1
-3	-4	-5	3	-9	0	-6	3		1	-7	13	2	-2	1	3	2
10	4	0	0	1	2	-1	4		-4	6	1	-3	-5	0	-1	-2
3	0	5	-5	33	5	-16	9		-3	-1	-20	-3	1	0	-2	0
-4	1	-1	-5	-1	-1	-5	2		0	-4	-2	-5	0	0	-3	-3
7	-1	9	5	0	-1	-4	5		-17	-19	-2	-28	-28	-14	-6	-34
-5	2	-10	-4	-10	3	-17	0		-6	-2	-3	-5	-11	1	-3	2
-5	4	-6	10	-7	9	-6	19		-6	-7	-9	-7	-12	-8	-4	2
-2	6	-4	3	-4	6	-2	7		3	-8	2	-3	-2	-1	-2	1
-4	5	-10	3	-2	4	-1	6		3	-9	-2	-5	-9	2	3	10
-6	8	-11	9	-13	6	-1	12		-3	-5	-7	-4	-2	-15	-2	-1
-12	5	-12	-3	-26	3	-8	7		-5	5	-8	3	-7	6	-6	2
73	-11	15	0	30	-1	23	12		-1	0	-4	2	-2	1	-10	0
-4	-6	9	7	-10	-5	-12	3		3	0	6	3	4	1	15	11
23	32	15	-23	-5	37	2	40		-2	-4	-7	-6	-3	1	0	2
-9	-2	4	1	-4	-3	-11	3		2	7	-3	5	-4	1	8	22
6	-5	2	-7	1	-2	3	1		4	4	-2	1	0	0	1	6
24	-1	25	26	11	18	39	40		-7	10	-30	7	-16	20	-62	20
0	1	-6	-3	-4	5	-18	8		4	-27	2	-52	23	-17	-6	-24
-2	6	-6	6	-5	6	-8	4		2	2	-4	11	-2	0	-1	9
-48	20	-15	18	-5	4	-5	11		0	3	-8	3	-2	2	-8	17
23	83	-5	122	-13	0	-2	7		-3	1	-1	7	-4	-3	2	5
-4	-1	-8	3	-4	2	-4	3		1	-2	-3	-2	-1	1	-1	-1
-1	6	-7	4	0	8	-8	9		8	-3	-19	-39	-2	0	3	-16
-10	4	-6	5	-12	5	-13	14		-6	-2	-6	2	-5	-2	-1	3
4	4	5	6	0	11	-2	4		0	0	-1	3	-3	-2	-3	2
-1	-12	5	3	-8	-4	-4	-1		0	15	-8	9	-3	23	-1	32
-11	-1	-4	1	-3	2	-2	2		-10	3	-14	-9	-13	0	-14	-6
7	-9	0	-8	3	-34	3	-4		16	6	-4	9	-4	6	-1	33
-6	5	1	-9	-8	9	-7	4		2	0	-9	1	1	3	0	4
-1	0	6	21	-1	5	-3	3		-9	-1	1	-5	-21	-1	-4	0
0	3	-4	3	-3	6	-7	5		-5	-1	-12	-3	-9	-1	-12	5
-3	8	-7	1	-10	18	-5	13		2	1	-2	1	-6	-2	0	6
7	-3	5	1	81	69	27	40		1	0	-6	-8	-2	-1	-2	-2
-30	-18	-39	-115	-19	-6	-5	-43		-2	1	-2	0	-3	0	-7	9
1	0	27	58	14	22	0	9		-1	-4	0	-5	-5	-5	1	-1
-3	3	-4	8	-7	5	-8	7		-18	11	-7	7	-1	10	-9	12
12	8	-11	0	4	4	1	4		-5	4	-6	1	-5	1	-4	2
-3	0	-6	2	-3	4	-3	14		0	-3	-2	-3	0	-3	0	0
-9	-7	-1	7	-1	3	-23	1		5	1	0	2	1	1	5	6
8	0	-6	7	1	5	-2	3		-46	11	-9	18	-16	11	13	16
-2	2	-6	-6	-3	-2	-9	3		-4	-1	-12	-6	-5	-1	-3	-2
2	0	8	17	-2	-2	9	13		1	1	1	3	2	6	0	7
10	2	0	0	1	13	-1	26		-4	-2	-4	-1	-12	-5	-4	-1
0	6	3	5	-4	3	-3	0		3	0	-4	2	-1	-1	1	2
-6	-2	-12	-2	-15	3	-6	4		3	-1	5	-5	-2	-1	3	2
4	3	3	13	46	62	-2	33		-5	15	-25	0	-6	3	-10	9
7	11	3	11	-3	7	0	14		0	-1	-2	0	0	2	-1	1
0	0	0	2	-1	-10	2	4		5	-3	-3	-6	-2	-2	0	1
2	16	-3	-4	4	7	-6	-6		4	3	1	-17	-9	-3	-21	-12
-14	6	-12	7	-3	1	0	16		-4	-2	-4	-1	-3	0	-7	3
6	-6	0	-3	-3	0	0	3		1	-1	1	-2	-1	4	-2	2
0	7	-10	8	-5	10	-1	11		-39	-52	-1	-92	-7	2	3	-5
22	-1	18	6	7	-1	-6	-31		-3	14	-11	7	-6	10	-3	11
-8	-6	2	4	-12	-10	-1	8		-1	-3	-2	2	-1	1	2	5
-8	0	-20	3	-6	0	-6	6		1	-3	-3	-5	-3	0	0	3
7	-2	4	-6	5	0	4	5		-1	13	-5	10	1	28	-9	16
-1	0	11	20	1	4	-3	6		-6	25	-4	30	-13	5	-13	4
-3	-1	-2	1	-8	2	-5	3		-1	-1	-2	-2	0	6	-2	5
-22	-9	-14	-19	-12	11	-13	18		-2	-5	0	-14	-11	15	-12	0
4	-6	7	7	-4	-1	2	2		-4	2	-8	-1	-10	1	-2	4
-2	-10	-2	12	-6	6	0	30		-15	-20	-10	-80	8	-4	-1	-103
-14	1	-14	-7	-24	-1	-2	4		-9	3	-6	1	-20	-3	-3	0
9	-20	0	15	23	0	16	13		3	0	1	3	1	2	-1	5
44	52	14	26	-7	-5	-2	-3		-3	-1	-7	-6	-3	-2	-1	-3
-5	5	-3	4	-3	1	-1	1		49	25	33	38	-1	5	-2	1
-9	49	-26	39	-18	64	-44	52		7	-10	2	-13	3	-3	-2	2
-5	2	-9	4	-1	3	-6	5		-1	0	-4	-1	-3	-2	0	5
2	0	-3	9	0	2	1	4		-3	-8	-10	-15	-16	-4	-10	-16
-3	1	-5	0	-5	3	-2	2		4	-1	0	2	7	1	4	-3
-13	-13	12	55	-14	-2	-5	47		25	2	-3	2	14	0	2	-6
0	12	-10	8	-1	6	-3	8		-6	-3	-7	3	-16	1	-6	-1
16	16	2	18	-7	5	-9	12		1	-4	-1	-3	-9	-1	0	3
-4	-2	-3	-5	-5	-1	-3	-1		-4	0	0	1	-6	3	-2	2
-12	3	0	9	-9	0	-7	14		-6	-2	0	0	-13	0	0	1
-8	-6	-11	21	-24	9	-21	5		4	1	1	-3	8	8	10	14
-5	-16	3	35	-11	-30	-10	44		-2	-1	-1	0	-2	0	0	7
-4	-4	-13	-10	-11	-1	-8	0		-5	0	-9	0	-6	-4	-2	0
2	2	9	8	-1	-1	0	1		0	2	-2	7	-1	5	-2	8
-10	2	-3	1	-8	-7	-1	3		0	-5	9	-44	-2	0	-4	-14
7	18	-7	15	-5	12	1	40		-1	-2	-2	-4	-5	-2	-2	-2
6	-7	-2	-5	10	-10	2	-3		0	-30	-5	-35	0	-4	-7	-9
4	2	-1	11	-2	4	-1	2		-1	-2	-41	-17	-14	-11	-11	-1
-16	2	0	6	-5	0	-8	8		-6	17	0	18	-27	-5	-3	-146
-7	7	-7	18	-2	1	-2	22		1	-7	-2	-7	-4	-1	-2	-1
9	-33	9	-34	6	-8	0	4		2	4	-2	-1	-2	9	-7	17
10	3	-1	-3	-3	-4	0	5		0	6	5	6	6	-11	-1	3
1	-3	2	1	-5	0	-4	1		1	12	-29	21	-10	10	-6	42
2	2	-6	-6	-4	2	-7	0		6	5	-7	11	4	29	-12	31
7	-2	17	3	2	6	10	9		10	3	2	2	1	3	1	5
3	-15	2	-44	-1	-12	3	-36		-16	5	-32	1	-25	4	-18	4
3	8	-1	4	-1	4	-13	3		-3	5	-8	-1	-4	-1	-7	2
-2	-14	-9	-7	-11	-5	-7	9		-5	0	-13	-3	-5	1	-6	3
-1	7	-4	-1	-5	1	-3	12		0	0	-8	5	-2	2	-3	13
10	5	4	-1	0	1	3	3		14	-7	11	-9	5	-6	5	-3
-1	-3	-4	-4	-11	-6	-4	1		2	2	1	-23	-5	6	-5	12
-5	10	-7	0	-5	3	-7	8		5	21	0	35	-23	15	-11	31
5	0	3	11	0	7	-11	71		-4	5	-13	-8	-8	0	-29	8
-5	0	-3	2	-2	0	0	3		61	-25	50	-21	11	2	1	6
0	-1	0	-5	-16	0	-3	4		-4	-3	-4	-4	-7	-2	-5	-3
10	3	-9	-1	2	0	-3	11		-6	4	-1	1	-5	9	-2	1
-4	1	-15	-4	0	6	-1	10		13	13	10	1	-23	-22	-7	-23
2	1	0	1	1	1	0	2		4	-6	5	-5	-13	10	9	11
-1	-2	-1	3	2	4	-2	13		5	1	4	0	-4	4	-6	0
-6	3	-23	8	0	8	-3	18		-7	21	-14	5	-10	4	-8	11
28	-1	-19	-66	-6	-1	-4	0		13	-2	-3	29	-8	10	-18	6
15	-2	33	-1	-1	-1	0	-1		-8	7	-11	12	-3	4	-1	7
-5	0	-2	11	-12	-2	-1	22		-6	-2	57	74	-1	-3	9	13
-4	-3	-3	-7	-23	7	-15	3		-4	-9	-3	-6	-5	-1	-2	0
12	15	-12	-7	1	9	-1	19		0	-3	0	-1	-1	-2	0	-1
4	-10	3	-26	-5	-10	15	9		-1	-3	0	-1	-3	-2	-2	2
-8	3	-1	1	-1	0	-8	8		2	7	-4	-1	2	8	-8	3
0	1	-6	2	-4	0	0	7		4	-13	-4	-4	12	-3	11	2
-6	0	-10	3	-2	-5	-7	3		1	0	-5	-3	-2	5	-11	4
-76	-8	-40	30	-10	1	-13	7		-3	-3	-2	-1	-6	0	-2	-2
-5	5	-9	9	-8	10	-7	13		-8	4	-6	-2	-9	4	-4	15
-4	-1	-2	0	-11	-7	-6	-3		-2	-1	-5	-1	-6	0	-7	-1
8	2	13	18	-2	-4	1	-1		3	-22	3	-21	9	-23	-2	-5
2	-6	1	2	4	-2	-5	1		8	-5	22	-19	-3	-5	16	-7
47	42	2	11	-9	-2	12	-4		-1	-1	-2	-1	-3	0	-1	0
2	1	6	-2	1	0	7	-4		2	-62	-2	-37	-2	-4	0	-2
-2	13	-13	5	-6	4	-7	5		7	9	-16	6	-6	10	0	7
0	-3	-8	-1	-5	0	-3	1		7	2	2	-1	-1	-2	-6	0
-14	26	-23	30	-7	23	-19	10		5	8	-1	2	-1	3	-2	3
1	1	-7	0	-3	1	-4	1		0	-1	-2	2	0	2	-3	4
11	-3	36	24	-9	-6	1	3		-2	12	-9	12	-10	2	-5	1
5	6	-4	1	-8	3	-5	10		1	5	0	0	-2	0	-4	-3
6	8	-3	7	-2	2	-5	4		-1	-1	1	-2	-5	3	-1	1
-3	4	0	10	-7	-6	-3	8		0	-2	3	-2	-1	0	-1	1
11	6	6	8	7	6	1	10		6	-7	-7	8	-17	-6	-1	17
2	-8	15	-4	-16	-4	-1	-4		3	5	4	21	-2	-1	12	28
-3	6	1	8	-2	8	-2	1		-4	-4	-5	-3	-10	-2	-3	0
3	1	-6	0	-1	0	-7	-6		3	-8	-7	-3	-17	-16	-9	11
4	12	-11	2	-2	0	-3	1		-21	-30	-6	-11	-5	-1	-5	5
-1	-2	-1	14	0	-5	-1	1		-1	-2	-2	-3	-3	1	-2	2
3	4	-13	-4	0	4	-3	2		-1	0	-3	0	-3	1	-5	4
-10	-6	-12	9	-11	0	-3	8		1	2	-4	2	-3	3	-2	6
22	16	2	4	12	-6	2	2		7	0	-8	-2	1	-8	-1	-4
-3	1	-8	7	-9	3	-9	8		1	2	0	5	-9	14	2	11
-14	1	-18	17	-7	15	-12	13		-2	-1	-1	0	-1	-1	-2	0
21	-41	51	-1	29	-2	25	-40		-3	9	-8	-2	-6	7	-6	3
29	-19	-2	-36	0	-14	-10	-9		-13	7	-18	6	-4	5	-9	30
-12	20	-56	14	-15	5	-31	4		-9	1	0	11	-4	1	-2	5
26	-22	11	-68	-4	-39	3	-2		-7	3	-12	0	-12	3	-6	2
4	-8	-4	3	-1	2	-2	0		20	-1	9	-13	-5	1	-3	4
1	1	5	2	5	0	4	2		-21	5	-8	7	-26	2	-8	7
-3	-2	-9	-4	-1	-3	-5	2		0	-2	-3	14	-9	8	-4	6
-3	-5	-7	-6	-5	-1	-7	-8		0	-2	9	0	-5	0	-6	-5
-3	0	-1	9	-3	1	-7	2		-4	-4	-5	-5	-12	-3	-4	-3
4	47	-11	20	-16	25	-20	5		5	5	-1	7	-11	2	-15	3
-89	-3	-113	12	-53	8	-13	6		1	4	-6	0	-2	1	-3	9
102	-10	115	3	10	6	2	-3		9	-3	7	-11	0	-1	6	-3
-11	2	-7	2	-9	3	-10	5		-15	24	-11	11	-9	23	-5	27
6	10	5	11	-8	0	-11	-1		-2	3	-11	-6	-3	5	-6	13
4	1	5	1	5	-1	-6	-7		7	10	4	5	-5	14	-12	16
5	-6	1	15	26	-10	-1	-24		2	-13	1	-4	-9	-3	0	9
11	8	-22	-10	0	0	-6	14		3	-3	3	-3	4	2	2	1
-9	2	0	-7	0	0	-1	4		-2	3	-2	6	-1	2	-1	3
1	-7	-17	-19	-8	-12	-16	17		0	2	-5	2	-2	3	-2	9
11	-21	5	-32	-1	-15	2	1		-2	-3	-8	-10	-12	-6	-1	-2
-1	14	-17	43	-9	41	-16	12		-3	-2	-5	3	-2	-1	-5	7
5	1	-8	-7	-3	-1	0	1		-1	2	-15	10	-4	13	-21	10
11	7	5	12	2	2	-15	12		2	-3	-4	-1	-2	0	0	3
-6	6	2	16	-8	3	-7	4		3	-1	-11	-18	-15	-2	-4	0
7	-5	9	-4	1	5	0	5		16	31	77	88	-7	9	-6	12
23	-9	19	-39	15	-2	10	-14		-2	-2	-5	-3	-3	-3	-8	-6
1	4	-14	-10	7	8	-9	21		2	-4	-4	-3	-12	-5	1	6
-45	30	-79	10	-5	6	-8	5		-3	-5	0	-5	-10	0	-2	0
26	-12	23	8	2	-12	0	1		-18	-1	4	-76	-10	13	-12	4
7	-95	-6	-87	0	-54	-5	-21		3	-6	7	15	-3	-6	10	21
-15	66	-74	36	-75	42	-70	9		-6	-17	-1	1	-2	-22	10	63
-3	3	9	0	-3	1	-4	8		-13	-7	-4	0	-9	2	-3	1
0	15	-12	11	-4	5	-5	20		-6	-2	-6	-4	-5	0	-1	0
-38	-45	-5	16	-50	12	-94	13		0	0	-2	0	0	3	2	5
12	6	11	5	-2	11	-5	7		-4	1	-11	-4	-4	1	-5	2
-5	4	5	14	-15	-1	-3	12		1	-4	-6	-5	1	1	0	2
6	23	-38	-28	5	-9	18	53		0	-4	-4	-9	1	1	1	3
2	2	-3	3	-2	1	-1	6		12	-6	7	-1	5	4	-7	11
11	6	3	10	12	23	-9	24		2	0	4	-3	0	0	0	2
-9	-1	4	4	-8	-2	-1	5		-20	-8	-13	7	-21	2	-13	4
11	22	34	71	10	46	1	10		-29	18	-10	11	-26	11	-8	21
2	-1	-3	-1	-1	-3	2	3		-3	-12	-12	-17	3	-41	-13	-32
3	-5	7	2	-5	1	-2	5		-10	21	-14	-2	-23	8	-15	12
-4	-6	1	-6	-8	-7	-5	-2		1	-1	2	-3	-1	0	0	-1
-1	-7	-7	-8	0	-2	-2	2		-1	0	-3	-3	-5	-1	-1	0
17	12	2	15	-1	8	2	16		-9	7	-31	-19	-10	7	-11	16
-3	3	0	16	-9	6	-6	13		-7	2	-5	-2	-20	0	-17	-6
-8	6	-16	1	-1	17	-7	4		4	-6	7	-8	23	4	13	11
0	-4	5	4	6	-10	-7	0		-2	2	-10	4	-13	1	-4	14
-3	9	-5	7	-3	4	-4	10		-1	0	-3	-5	-4	1	-4	0
7	-4	-4	-1	-1	-6	-1	3		-2	7	-3	7	-2	2	0	3
-14	11	-5	14	-21	67	-57	26		11	9	3	1	5	5	31	30
3	-80	0	-24	-4	-2	-13	0		-3	0	-3	-5	-1	-3	1	-1
10	16	-19	52	62	36	-13	49		-4	-1	0	-4	-6	1	-7	3
-8	-1	1	15	-6	-1	-3	4		0	4	-5	-1	-12	5	-2	6
13	3	-21	-20	-1	-3	0	7		-3	-7	-1	-3	-1	0	-3	-3
-4	9	-2	8	-7	16	-5	14		-4	-5	-4	1	-2	3	-3	8
13	7	2	5	1	3	4	4		7	-9	-11	-17	-2	0	-9	-3
4	44	6	9	25	-29	-8	-86		-1	1	0	-1	0	0	7	5
0	1	-8	0	-1	0	-3	0		3	-5	1	6	-5	8	-1	15
-4	1	13	1	-19	-21	-1	-4		-3	-1	-4	-5	-6	2	-1	-2
-26	2	-35	42	-15	-2	-39	5		-1	-3	-1	-2	-5	-2	1	9
12	2	23	9	10	2	0	5		-6	1	-11	-3	-5	-1	-4	6
5	-3	-1	-7	-2	-2	-11	7		5	12	0	18	-6	2	-9	4
-3	6	-8	13	-4	10	-6	7		2	-4	4	-12	-6	1	-8	2
3	4	-8	6	-14	2	-9	7		-17	-3	4	33	-6	17	11	60
5	0	0	1	-8	0	-11	7		4	10	-2	5	2	2	5	8
-7	-10	2	-6	2	1	8	11		3	-14	-2	-26	5	-21	0	-16
6	-11	5	-12	6	-6	7	-3		-1	-1	-4	4	-6	2	-4	12
-51	-2	-32	6	-61	15	-100	-1		7	6	2	0	0	0	2	4
25	-28	39	-2	8	-4	-1	2		13	-2	-15	-20	-6	14	-1	3
4	0	2	17	-8	4	-11	8		1	0	0	3	-1	-2	-1	-1
-9	-6	-8	6	-2	0	-3	0		-2	1	-3	1	-5	-1	-10	-10
-6	-12	-10	-16	-5	-4	-4	1		0	-4	-2	-5	-4	-2	-1	0
0	1	-1	5	-3	4	-1	10		5	4	0	0	1	3	-3	-2
7	2	4	4	6	6	4	5		21	-44	63	-31	2	3	-5	9
1	-3	-2	-3	-2	-1	-2	3		5	-2	2	-5	7	-4	7	-4
-20	-10	-20	-9	-7	-1	-13	3		-2	2	-9	3	-18	3	-5	6
5	-3	-1	4	-2	-13	1	3		-1	1	-11	0	-2	0	0	4
7	-3	-1	-17	-7	-11	4	0		-5	0	4	22	-8	-8	-8	7
-7	2	-11	3	-5	2	-3	7		-2	-2	-4	-2	-9	0	-4	4
12	19	29	28	-29	19	-58	35		-29	-19	-56	-21	-13	-29	-7	-36
-3	-2	-3	-3	-5	0	-2	2		-2	0	-7	3	-8	2	-12	19
0	-2	10	86	-3	8	-2	16		-4	-4	-6	-3	-4	-2	-1	-1
-2	1	-9	1	-5	1	2	6		-10	-5	-8	-5	-11	-3	-5	1
5	2	-1	2	-2	9	-22	90		-5	2	-10	7	-5	0	-7	10
-1	16	-15	12	-3	16	-7	18		-3	0	-3	3	4	1	5	0
-6	-5	-9	2	-8	11	-1	2		5	-5	2	-5	0	-1	1	-1
1	10	-16	16	-5	0	-6	14		26	-8	3	-51	15	12	0	-14
42	-31	18	-32	9	-28	9	-3		-3	-8	-1	-4	-3	0	1	1
6	5	0	3	-3	2	-4	1		20	-5	17	-22	7	10	0	-10
-1	5	-12	1	0	1	-10	10		-2	-2	-5	-5	0	-2	-1	-3
0	1	-3	3	1	5	0	11		4	-3	-1	-1	1	-2	-2	5
-43	1	-21	14	-48	3	-39	0		1	-2	1	4	1	0	0	4
20	-10	11	-2	-4	6	-4	3		-5	-5	-4	-4	-4	-1	-3	0
-43	62	-13	78	-24	2	-10	13		-2	-3	-2	2	-4	4	-16	3
1	0	0	8	-2	-2	-6	3		-2	3	-13	-1	-16	20	-6	3
5	12	-5	6	2	4	-3	12		0	6	-9	-8	-2	6	-3	2
2	2	0	3	-3	2	1	7		3	-9	8	-2	0	-1	0	4
0	-8	6	0	0	0	-4	7		10	7	-14	-11	14	15	0	-3
7	-16	20	-5	28	11	4	4		12	-3	-10	-28	10	-5	5	-13
-1	2	-6	2	-8	5	-8	2		-4	6	-9	23	-4	8	-4	14
-3	10	-20	0	-13	7	-14	12		3	-5	-8	-4	0	-2	0	0
13	-1	4	0	6	4	0	-2		-4	-9	-3	-11	0	-2	-1	-1
0	-3	-12	-16	-6	1	0	5		0	-4	-3	-5	-3	-4	-1	-2
4	1	-4	0	3	10	1	27		-2	0	-9	-2	-7	-7	0	1
6	2	6	1	-1	-3	-11	13		-6	4	-7	-2	-6	0	-2	0
-3	1	6	3	0	1	-3	8		2	-7	0	-6	-2	-2	3	-3
-2	-1	-6	2	-3	10	-4	7		-2	0	-5	2	-4	0	2	6
-1	2	-2	1	-3	1	-2	11		-10	6	-6	20	-18	6	0	11
-1	2	1	3	-1	-2	-1	4		0	0	-1	-3	-2	1	1	2
0	-9	-3	-5	-6	-11	-2	0		1	-6	5	0	-1	-1	2	3
21	38	-1	14	6	13	6	67		-10	6	-14	3	-13	4	-9	1
19	12	3	64	-27	-10	13	48		3	2	-2	-1	-9	-1	-3	1
-4	2	-9	2	-5	1	-3	2		0	7	-13	11	-20	3	-9	11
-9	0	-10	7	-12	4	-3	1		1	-2	1	-2	0	-1	0	0
1	0	-1	-6	-11	-2	0	0		14	6	-33	20	-3	10	-4	4
-3	-4	-2	-1	-3	1	-6	-5		4	-3	-8	-3	-5	-11	-2	-3
-1	-1	-4	3	-6	-3	-3	3		4	12	2	25	-3	4	0	28
18	6	11	3	15	8	7	-10		-7	29	-1	34	-33	23	-10	9
12	-23	2	-40	-9	-15	3	-12		6	3	-2	-9	0	1	17	6
-3	-18	-1	-37	-8	-34	-2	-32		-3	-6	-1	-2	-1	-1	0	1
-4	26	-5	24	-6	12	-3	17		-4	-3	-3	-1	-3	-3	-1	2
-1	5	-5	11	-7	0	-2	11		-12	21	-26	26	-30	141	-106	37
8	2	49	70	0	0	40	61		-1	-2	-3	1	-2	0	-2	10
-58	-17	-24	18	1	3	-26	-8		-4	-3	-4	-3	0	1	-3	1
-7	17	-66	-27	-24	21	-35	27		7	3	-2	-9	2	0	0	6
1	0	-1	16	-7	-2	-7	11		4	-1	-18	-12	-3	2	1	4
-10	-1	-6	6	-9	0	-4	4		-12	1	-10	-4	-15	1	-1	16
0	22	-16	28	0	20	-7	30		-2	2	-7	3	-4	2	-3	3
-7	9	1	6	-16	5	-13	6		3	-6	4	1	-2	1	-3	-2
-1	-1	-1	0	24	-7	-19	-40		-1	-3	0	-3	-3	-3	-1	1
-1	16	-1	13	-7	10	-3	21		2	6	-3	2	-2	-3	-3	-3
-4	-14	0	17	-5	-6	-2	13		-2	-3	-2	2	-1	3	1	4
-15	-2	-2	3	-4	1	-4	6		-38	-36	-26	-22	-31	-30	-7	-13
0	0	-2	9	-1	0	-1	4		-7	0	-12	3	-3	14	-9	1
6	39	-3	13	-12	17	-4	25		8	-15	9	-9	0	-5	-2	0
3	3	0	2	-2	2	-10	16		4	-8	0	-1	-3	-3	0	0
2	1	13	-1	-2	9	-11	-1		2	-1	-3	-8	-5	-4	-3	-2
0	7	-5	-6	-1	0	-9	1		-1	-2	1	8	-12	-7	-7	-2
1	2	-3	4	-4	0	1	9		-11	9	-11	7	-13	4	-1	9
14	16	2	11	-6	-8	-17	0		9	-64	11	-94	-2	-9	0	-17
2	5	3	9	-2	9	-3	8		-4	-5	-6	-5	-4	0	-1	0
-13	-2	0	22	-3	7	-5	15		5	1	-11	4	-6	1	-1	4
-6	4	-6	7	-14	11	-5	7		-5	5	-15	-1	1	2	-1	3
-71	-2	-89	5	-57	24	-49	13		-10	0	-1	3	-1	-1	-2	4
6	-8	-3	-3	0	-1	-1	6		-2	5	10	21	-6	3	-4	14
-1	1	-4	2	-9	9	-7	17		1	0	-3	-6	-4	0	4	1
0	-4	1	-6	0	-1	0	2		8	-29	-22	-49	7	-13	-7	-13
-2	4	-5	2	-5	6	-9	26		1	18	10	29	-4	6	-4	19
7	7	4	1	3	11	6	14		-10	10	-21	0	-24	28	-31	19
-3	-4	-10	-3	-2	4	-27	10		0	-3	-1	-2	-9	-7	-2	-1
17	35	2	60	-2	16	-3	64		1	-4	-5	0	2	0	-1	0
0	3	-6	0	-7	0	-8	4		-1	-3	-10	-9	-4	2	-2	3
-24	1	-51	-1	-76	-10	-41	1		0	1	0	3	-4	1	-1	3
7	-4	8	-11	-3	-5	5	-24		-3	-3	3	-8	-4	-3	-20	-8
3	-6	12	-2	-6	-29	6	-3		0	-5	-7	-18	-1	-4	-2	10
-4	7	-5	3	-4	3	-7	3		-4	7	-2	14	-14	15	-22	13
-1	1	-14	-18	-3	7	-13	-2		-4	-1	-11	-9	-15	4	-9	2
-9	-4	-5	-12	-1	-2	-6	-1		-9	3	-9	0	-6	3	-1	6
-2	4	-5	10	-4	1	-4	5		1	-2	-1	-9	-4	0	1	-1
62	-12	19	-9	8	-47	10	-63		0	1	0	-2	-3	3	-5	-3
48	-10	22	-12	44	-43	26	-63		-10	-6	-7	-1	-8	-1	-3	0
-22	6	-14	8	-27	1	-16	6		4	-3	1	-2	-1	-2	1	-1
-1	-12	6	-5	-1	-39	-6	-9		-20	2	-16	9	-5	9	-1	8
-31	-67	-7	-7	-30	-4	-10	1		11	11	2	4	3	14	-11	23
-5	3	-14	7	-9	3	-8	14		19	-26	25	-4	3	0	9	-2
-10	2	-5	3	-7	4	-9	-1		2	2	-2	-2	-4	12	-12	19
-3	-2	2	7	-4	-5	-8	19		-82	15	-109	0	-7	16	-6	9
1	7	-3	6	-14	-1	-3	2		4	0	1	1	2	0	1	-2
0	-4	-5	5	-2	-1	-1	0		-3	11	3	16	-5	2	-4	10
22	0	1	3	9	5	4	10		-3	11	3	17	-5	3	-4	10
-24	-8	-105	1	-5	5	-11	4		-5	3	-2	8	-9	9	-2	4
0	0	-5	2	-6	4	-4	20		2	0	11	29	-2	-7	2	5
0	0	-2	2	-2	0	-2	7		-3	-5	-6	-2	-3	2	-2	2
-5	11	1	4	-8	0	-4	21		-9	5	5	29	0	6	-12	40
-3	-6	-1	-3	2	7	-13	11		-3	-13	-14	-23	-55	-41	-6	-28
2	0	20	3	3	-27	-1	-30		-3	-12	-19	-29	-58	-39	-8	-29
1	13	-11	2	-7	5	-7	6		19	-10	17	-18	10	-7	0	-3
4	-6	6	-2	-9	-15	-1	-7		2	-3	1	-1	-1	-1	0	2
-2	2	4	21	-19	11	-13	-6		-2	-2	-15	-5	-8	-8	-10	4
28	0	20	0	12	0	16	3		6	-3	-2	-5	5	0	3	0
-15	0	-47	-3	-48	-4	-11	2		8	9	-12	5	-9	1	-2	3
104	11	58	6	20	4	47	30		-9	-11	-4	-10	-3	0	-2	0
0	1	-10	-7	0	2	0	8		5	49	-45	41	0	21	-17	18
0	3	-3	0	-4	10	-1	23		6	-4	-3	-6	0	0	0	1
-5	11	-9	14	-2	33	-2	57		-9	1	-2	1	-73	8	-10	7
-4	4	-12	-3	-4	1	-7	6		5	6	3	14	9	16	1	8
-35	8	-28	10	-29	24	-44	29		-3	10	-10	3	-1	6	-3	9
-3	0	-18	-2	-1	1	-5	4		18	0	-42	-31	-7	-9	-18	6
-19	-4	-17	6	-9	3	-6	11		4	5	-8	-6	-10	1	-14	-2
0	0	-4	0	0	1	-7	21		-9	18	-6	34	-21	14	-2	23
-27	-57	-9	-15	-2	-36	-20	3		5	-1	8	17	-2	-2	1	4
3	8	-13	-4	-5	5	-9	6		-14	4	-16	-7	-12	-1	-8	4
-12	12	-3	21	-6	8	-13	83		-4	0	-2	1	-9	5	-5	0
3	-7	8	-14	7	3	2	-6		1	1	-6	3	-1	1	-10	15
-7	5	-13	-8	0	-2	-2	0		2	-1	7	13	18	24	16	52
0	-3	-11	8	2	1	0	0		-3	-5	-5	-5	-5	0	-4	0
50	-10	18	-20	-3	6	2	3		-31	25	2	56	-60	23	-9	7
0	-9	2	1	-1	-8	-1	-1		17	-6	3	-5	11	-1	-6	-4
-1	0	-24	-3	-5	3	-5	13		0	1	-8	-4	-5	0	-5	-2
-3	2	0	2	-8	8	-2	9		-9	-10	-9	-8	-11	0	-4	3
-14	-8	-5	4	-7	0	-2	1		-1	3	-3	7	-15	7	-19	16
-3	2	-9	-6	-4	2	-6	5		-1	0	-4	0	-3	0	-7	-2
0	7	-4	5	-4	0	0	5		-15	10	-22	19	-21	14	-12	27
7	0	2	12	-5	-2	-12	0		19	49	-30	-11	-5	-3	-9	-6
0	1	-7	3	-1	-1	-1	18		0	0	12	19	-9	4	3	29
-3	-19	11	7	10	-6	52	58		0	6	1	9	-2	-2	6	18
-5	-3	-3	0	-4	-4	-4	-3		0	0	5	1	-16	-2	-3	3
0	2	-6	0	13	6	-24	8		-33	-10	-43	-19	-14	-10	-3	-2
3	5	0	8	-5	0	-7	5		-9	0	-4	-3	-6	0	-3	3
0	3	3	-2	-4	0	-4	-2		-28	-21	-5	-7	-17	-5	-18	-7
-1	4	0	-1	-4	2	0	4		-6	2	-10	3	-5	2	-8	7
-4	-2	-6	-1	-3	0	-3	7		-1	-2	3	5	-5	1	-1	3
3	3	-1	0	-2	-2	-5	5		0	2	-13	-3	-3	1	-4	4
14	6	-20	-33	-4	-4	-3	1		7	-2	-1	-6	4	-3	0	3
-1	14	-32	1	-5	8	0	16		22	-13	12	-28	1	-49	14	-51
-4	2	-2	3	-4	0	-6	2		-4	-4	-5	-7	-4	-1	-2	-1
0	0	-11	-7	0	1	-3	1		44	32	29	-8	16	10	3	3
-17	23	8	42	2	51	-34	12		-4	-1	-7	-3	-5	0	-4	2
-2	-6	5	6	2	-13	-1	-1		0	6	1	1	4	5	8	8
91	80	-3	69	1	9	1	11		11	2	7	5	4	1	12	12
22	24	14	17	-2	-1	-4	0		0	-4	1	-2	-9	-3	0	0
45	-57	34	-90	10	0	5	-4		22	-19	38	2	30	-31	41	-16
2	4	5	13	2	-16	32	33		-9	-9	-2	2	-8	-2	-3	2
-14	15	-8	41	-17	36	-29	33		0	3	-6	4	-1	0	-2	8
-1	-10	-13	1	-11	-6	-16	-1		7	-1	2	-4	3	1	5	1
17	-8	12	4	-4	2	0	3		2	8	-6	8	0	1	0	4
-19	1	-21	8	-3	8	-22	21		-15	3	-1	-2	-11	-4	-5	-1
5	-3	3	-4	2	-1	10	6		4	3	2	-5	2	-1	-4	0
-6	-7	-13	4	0	-1	0	8		-4	-5	-4	-2	-11	-6	-2	0
4	16	-16	5	-6	-5	-7	2		-10	-14	-24	-10	-2	0	2	11
-15	-10	-19	12	-4	15	-4	32		4	5	-11	-1	-4	0	-6	4
74	89	7	10	-5	12	-1	0		0	0	-3	0	-2	0	0	1
-12	0	-8	7	-6	1	-8	3		3	20	-18	7	-13	1	-14	4
-8	1	2	0	-13	15	-15	18		10	0	3	3	8	-2	6	0
1	-1	3	2	-4	-3	0	-2		2	-6	1	-3	-2	-1	-3	2
12	7	-5	6	-9	2	-6	5		-5	-2	-3	0	-1	-1	0	3
3	-3	-1	9	4	7	-2	6		-1	8	-1	1	-2	0	-5	13
-3	-5	0	0	-5	0	-3	4		-7	-11	-8	-4	-11	1	1	0
-5	4	-4	-1	-15	2	-5	3		-14	3	-9	3	-7	6	-8	7
-5	1	-16	6	-6	-6	-8	13		-17	49	-20	43	-47	8	-83	3
-1	1	-5	10	-7	3	-8	6		-33	-61	-6	-58	-34	-39	11	-16
-5	3	-4	-4	-2	-3	-1	2		-12	12	-7	31	-15	36	-18	34
9	12	-2	9	-1	14	-3	17		-30	10	-20	0	-4	1	-4	0
-4	9	-35	1	-8	9	-3	22		1	-1	-3	-15	-9	7	0	3
4	9	-12	21	-1	11	-3	19		-3	-7	-4	-3	-2	0	-1	2
-3	-3	-4	-3	-3	0	-2	5		-5	3	-12	10	-6	2	-4	7
5	2	-1	-1	6	19	39	58		0	0	-1	1	-8	0	0	0
-3	-15	3	-31	-57	-3	-41	7		13	21	2	13	5	41	20	69
-34	-51	17	-63	-22	-10	1	-14		8	-2	1	-8	-7	-18	3	-4
0	8	-5	8	-2	5	-1	8		3	-2	1	-7	0	0	12	4
1	4	2	17	-4	15	1	18		4	12	13	21	6	20	-3	39
-3	7	-14	16	-9	4	-10	1		1	-15	-1	-12	-10	24	-12	40
5	-3	1	-6	13	12	-1	3		0	1	-2	-1	-5	1	0	2
-4	-1	2	27	-6	11	-11	96		1	14	-13	-5	-7	0	-11	4
-3	0	-19	0	-10	2	-5	3		7	0	10	1	4	-1	5	2
0	2	-8	2	-6	9	-4	2		-22	-5	-54	-6	-15	1	-6	2
-1	3	4	16	3	3	-14	96		-4	-2	-3	-3	-6	-1	-9	0
-10	-2	1	8	-4	1	-5	3		-10	9	-35	14	-28	6	-40	10
17	-1	29	-8	22	-2	32	12		-2	5	-7	14	-8	11	-8	13
-2	0	-4	-3	-9	0	-13	15		-1	-2	-4	-6	-10	-2	-4	-3
-7	4	-17	15	0	2	-4	4		-9	-3	-10	-6	-7	-2	-3	-1
18	4	13	-1	17	2	2	2		-4	-3	-18	-16	-9	-4	-5	-3
2	3	-5	-7	-4	-1	-6	1		2	1	-1	3	-2	1	1	7
-3	-5	-8	5	-11	6	-16	3		2	6	9	21	-6	5	39	43
-5	9	-9	14	-5	7	-5	12		4	-5	-2	-8	-1	1	-6	-5
-6	9	-29	-7	-9	4	-6	15		1	-3	-1	-5	2	-2	2	1
-14	-7	-64	-21	-28	0	-3	0		43	21	-28	-5	73	22	-48	3
62	18	52	52	-5	4	0	5		0	5	4	1	-2	10	-11	2
-1	1	0	0	2	0	3	7		-3	-1	-4	-2	-10	1	-5	2
-6	1	-18	-9	-19	5	-5	7		-9	-12	-7	-10	-24	-6	-4	0
-16	-15	-12	3	-8	1	-11	-2		5	-3	-2	-2	2	-1	1	-1
-49	4	-44	-16	-5	4	-4	2		6	2	18	0	-2	-1	-1	-1
2	12	-58	-41	9	8	-8	7		-9	-16	5	-72	-2	-3	7	2
-6	-1	-14	-14	2	3	-2	18		-3	4	-6	0	-1	7	-6	1
-17	-3	-5	1	-3	0	-3	4		2	-24	7	-25	0	0	0	5
4	-9	0	-10	-1	-1	2	1		2	2	-5	0	-5	1	-1	4
3	-2	3	-5	5	0	-3	1		1	-8	1	1	0	-18	5	3
0	-8	-6	-7	-15	0	0	17		-2	-2	-1	-2	-1	-2	0	-1
0	-1	0	5	0	-8	-2	6		-3	1	0	-1	-11	-1	0	2
1	-2	0	2	-1	-1	2	3		0	0	-1	3	-2	0	-1	2
-8	-14	-12	-88	-1	-4	-12	-14		2	0	1	-2	-2	-2	-1	-4
0	0	2	19	-7	1	0	9		-23	-6	-5	-5	-6	-6	-6	-3
-12	-19	-17	-22	-7	-7	-15	-14		-1	-2	-6	-4	-5	1	-1	4
-19	-8	20	49	-26	6	-13	16		0	-6	8	0	1	0	3	5
7	1	5	4	3	2	9	6		-3	10	-6	7	-8	8	-4	15
15	-14	0	-94	-6	-15	-2	-41		0	15	-9	15	4	20	12	28
11	-14	-12	-25	1	-22	-3	0		-27	25	-61	5	-59	4	-57	8
-8	103	-18	38	-18	6	-11	16		-2	-3	-6	-3	-4	-3	-1	-1
12	-4	6	1	3	-2	0	2		2	-20	8	3	-2	0	-4	-1
1	4	-1	1	-2	3	-2	2		-94	5	-114	5	-85	3	-22	5
0	-2	-5	4	-2	1	-2	7		-5	-1	-10	-3	-13	-5	-1	0
24	-5	20	-2	6	-10	1	-4		-6	2	-14	2	-4	1	-2	2
2	1	1	-2	-7	7	-3	3		-9	-2	-8	0	-10	-2	-9	-5
-12	2	-11	-2	-29	8	-25	6		75	60	33	25	57	55	67	90
4	4	3	-4	2	1	-6	-1		-2	0	-2	-1	-8	0	-3	1
5	-3	3	1	2	0	-2	0		-4	-3	-4	-6	-6	3	-5	0
2	-3	-7	3	-3	3	-5	9		-1	-12	0	0	-8	-4	2	0
1	5	-17	-13	3	-1	-2	-1		21	-4	15	-14	20	8	0	7
-15	22	-4	25	3	-18	-10	15		4	5	0	20	-1	3	-3	11
-6	-22	1	-32	-2	-17	-2	-21		-1	-1	-3	-7	0	-1	-2	-2
-4	5	-8	4	-8	6	-5	4		-2	1	-14	6	0	7	-6	7
-1	-3	-7	11	-3	0	-5	14		-2	4	-6	0	-5	0	-20	40
-1	26	-13	51	-3	29	-5	89		-19	-1	-6	9	-21	1	-26	9
-37	5	-9	14	-2	1	-10	-6		4	6	1	3	-3	1	-4	5
-6	-6	2	2	-2	0	-3	-1		-1	28	-5	35	-12	47	-37	95
19	-17	48	-48	22	-12	19	29		0	-7	-3	-7	0	0	2	-4
-3	1	-7	0	-8	18	-10	10		-10	-3	-8	-8	-18	0	-12	2
-6	1	0	0	-14	8	-11	3		-29	-20	-41	-37	-12	-10	-17	-16
-2	3	-7	4	-5	0	-2	4		0	0	1	-6	-21	-17	-25	-2
-1	0	-2	5	-2	-2	4	7		2	1	2	0	-1	0	0	1
-43	23	-76	27	-20	11	-87	42		6	12	6	5	-2	14	25	15
11	4	3	6	2	9	-5	14		-3	-3	-3	-3	0	0	0	0
1	-3	6	18	1	-2	3	3		3	2	-1	1	4	5	-6	3
-41	-7	-45	-22	-35	5	-35	1		4	-12	0	0	-2	2	-5	0
-14	43	-18	22	-23	9	-26	1		-6	-7	-10	-2	-4	2	-3	3
3	4	83	49	-2	-6	0	1		-1	0	-8	-10	-4	-2	-3	0
3	-12	2	-4	0	0	-5	-2		0	-2	0	-4	-2	-4	1	-1
-6	-7	-10	-6	-9	2	-18	1		-5	7	-3	16	-16	16	0	18
-6	4	-5	5	-6	8	-1	8		-12	2	-14	1	-13	1	-6	1
-6	4	-6	4	-6	8	-1	8		-19	12	-11	14	-17	21	-9	18
-41	6	-5	-27	4	-10	6	18		2	0	-1	3	2	3	-6	0
11	0	4	0	1	4	2	3		25	5	5	18	8	23	6	26
-4	1	-12	1	-7	2	-6	12		5	-1	2	-3	2	1	3	-2
-5	-1	-6	-6	-2	6	-6	-2		1	1	0	1	-4	1	-1	0
3	0	20	8	1	0	-27	13		-14	0	-15	-7	15	17	-9	3
-3	-4	1	-3	-7	-2	-1	1		0	5	-3	4	2	4	0	5
4	3	2	4	-2	1	0	1		0	9	-14	-10	2	10	5	44
30	1	-16	-31	-30	-9	-9	-2		-2	1	-6	2	-9	1	-6	4
16	-1	12	29	-15	2	-10	-1		-7	-4	-5	-2	-12	-2	-6	-1
4	3	-3	9	-2	2	-2	1		-2	-2	1	-1	-3	0	0	2
4	8	-18	-11	-1	6	-17	8		27	-22	43	-18	-6	-10	0	-13
0	0	0	3	-6	2	-4	3		1	-1	0	-1	-2	-1	-1	0
3	-2	-41	18	17	15	-12	-3		-1	0	-7	2	-2	0	0	2
7	1	6	-1	3	2	5	-1		-10	5	2	12	-1	3	-4	6
10	26	-10	8	5	11	-3	2		-13	33	-22	41	-19	14	-21	26
-2	-18	7	2	-15	-12	-3	0		-6	-3	-20	3	-1	3	-2	13
4	4	0	0	-1	-4	-2	5		4	-3	-6	-3	2	0	2	5
-1	-8	-5	4	3	3	-5	16		1	2	-5	11	-3	6	-7	7
1	-1	0	-3	-2	0	-3	4		1	-8	0	-4	-4	3	-5	6
30	34	-14	-5	3	28	-6	1		-4	1	-2	0	-4	6	-1	2
-3	-25	18	12	-17	-27	-1	4		3	-2	-2	-2	-1	0	-1	-1
1	-2	6	3	-2	-1	-1	5		1	4	1	1	-7	4	-9	0
9	-5	-5	-11	-2	-2	-2	2		2	0	4	0	0	0	-1	-1
-8	19	-6	10	-18	80	-48	61		-13	-2	-6	16	-11	-2	-14	19
-8	2	-16	3	-13	2	-6	1		4	1	-10	-5	0	0	-2	-2
0	-1	-7	-5	-5	6	-8	-1		3	3	-1	9	-2	5	-4	4
-4	0	-4	-2	3	4	-13	3		25	1	7	9	9	0	56	84
-5	2	-5	0	-11	5	-15	7		7	-2	10	8	6	-4	1	-1
5	2	9	0	10	18	4	1		-1	0	-2	3	0	2	-5	3
-3	-3	-13	-3	-5	8	-14	19		3	3	-11	-30	-7	-3	-12	-6
56	-18	-1	-26	53	-32	11	11
-2	9	-11	4	-1	8	-4	6
18	50	15	17	-4	13	8	12
-3	-8	-16	-7	-2	-2	-7	0
8	-7	9	-38	0	-11	24	-8
-2	7	-12	8	13	15	-18	4
2	1	-1	13	-7	-1	-4	3
9	0	-9	-13	-5	-8	-4	-6
3	11	-2	5	-3	6	0	11
-3	-1	-6	-1	-5	2	-3	2
9	-1	4	0	16	20	15	18
-1	-13	10	5	-8	0	0	0
-2	-11	7	4	-6	2	-1	2
17	-37	43	15	7	-30	7	1
-12	-22	63	-1	-10	2	-2	0
-6	26	-23	4	-9	-2	-2	7
-8	-3	-18	-5	3	9	-5	10
5	0	2	-3	0	0	5	7
3	2	-4	-3	-2	3	-8	9
2	-12	9	8	11	-1	0	0
0	0	-2	0	-2	-6	-3	3
1	11	-9	2	-11	9	-9	8
77	29	78	26	13	10	15	9
-6	-3	-9	-4	-19	1	-14	-1
0	0	-2	-4	-4	3	-6	6
-21	-3	-12	13	-5	8	-7	4
-3	3	-3	1	-1	0	0	1
-5	-2	1	13	-4	2	5	11
-3	8	-9	8	-7	1	-4	6
5	1	-4	32	0	6	-21	22
-2	0	-3	2	-3	0	-5	0
-3	-2	2	6	-5	-2	-1	3
53	-27	94	19	44	18	2	-13
-49	0	-49	24	-54	7	-23	2
-17	47	5	62	-89	4	-44	16
4	-1	3	26	5	1	-2	5
1	15	-3	-6	-2	39	-18	-4
-2	0	-14	-2	-9	2	-10	9
-2	-1	-10	2	-6	-6	-1	7
-3	7	-10	10	-5	10	-11	25
13	8	0	5	18	15	-2	0
-41	-27	-1	3	-58	-28	-11	2
-2	7	1	8	-1	1	-3	3
-1	4	-14	16	-5	12	-8	20
-9	0	-26	-9	-17	5	-8	20
2	2	9	8	-4	10	-3	8
9	-5	0	-10	-3	2	-20	8
-3	-8	-1	1	-7	1	0	9
9	1	-3	0	-6	14	-2	6
0	0	9	7	0	2	0	-8
-2	3	-7	6	-4	10	-15	8
-1	0	-8	-3	0	0	1	4
-1	5	-5	6	-14	7	-2	7
-6	-5	-7	11	-3	-7	-3	4
-52	-20	-70	38	-8	6	-6	-1
13	9	-21	-8	0	4	0	0
-2	-1	0	0	2	-1	-1	4
0	4	-2	6	5	8	-2	8
0	-18	-11	-45	-8	8	-13	-2
-14	-12	-1	-4	-13	-1	-5	6
10	12	8	10	-2	10	1	9
0	-12	0	-5	0	2	-5	6
-4	5	-18	15	-16	1	-29	1
7	6	-2	19	-5	56	-6	30
1	-4	-5	0	-5	4	-9	3
8	-21	1	20	1	-11	-4	17
-7	-1	-1	77	-4	7	8	60
-5	6	0	20	6	-3	-12	4
-7	3	-7	7	-2	6	-3	14
-7	3	-4	10	0	0	-2	8
-11	1	-2	-3	-6	-3	-9	1
-8	2	-4	6	-6	-2	-2	9
-7	6	-11	13	-5	9	-4	18
3	6	-29	0	-2	-2	-5	-2
18	25	1	-19	-25	3	-7	-3
4	-1	0	-2	-1	0	-2	2
-5	10	-20	6	-9	10	-3	12
-42	1	8	77	-28	27	-38	14
-1	3	-8	8	-8	2	-6	8
-60	9	-13	15	-27	1	-4	3
-3	1	-7	6	-1	3	-4	1
-13	-5	13	21	-1	4	10	15
-3	-2	-4	-6	-5	2	-5	1
2	4	-5	-5	0	1	-5	0
-2	4	-9	9	-7	4	-3	4
1	13	-18	18	-1	7	-19	36
-1	-1	-5	5	-8	-2	-5	-1
-6	-7	19	12	-6	-3	-12	-9
-2	3	-2	4	-8	4	-1	6
-6	10	-12	7	-10	12	-7	10
0	-6	-5	-13	-1	0	-6	3
2	-10	6	-11	1	-2	-5	-1
1	1	-1	0	-2	-2	-5	0
1	9	5	19	-8	8	-5	18
-5	-9	0	3	4	-2	-2	2
-5	5	-11	-11	2	10	-7	18
-3	4	2	1	0	2	2	-4
1	-3	-2	10	-2	-1	-2	4
-3	15	-9	15	-14	20	-16	23
0	-6	10	-15	-3	-12	-4	0
18	11	-11	-13	-23	-11	-21	1
-2	-2	7	18	-9	0	2	32
-4	1	8	19	-10	8	-9	8
1	1	0	3	1	4	0	3
-1	-16	-3	-11	-13	-19	6	-1
-7	-29	-5	-30	0	-4	4	-7
-1	11	-6	28	-3	2	3	6
0	10	0	4	-3	1	-2	3
8	-9	7	-39	18	-1	13	-1
-4	7	-11	-2	-21	14	-24	36
-3	-5	-14	-3	-1	0	-1	1
-10	-9	0	1	-18	-4	-3	2
19	13	3	3	2	9	-21	47
-1	-3	-13	-7	-16	-6	-4	0
-11	-2	1	48	-13	5	-10	18
2	0	-1	-4	-3	0	3	1
1	-6	-9	-7	-20	-17	-2	7
3	12	5	-1	-17	15	-11	-9
-5	-3	-13	-11	-10	0	-4	4
6	6	1	-5	-6	19	-4	-1
-3	1	-13	-2	-6	-3	-5	6
-1	0	0	0	-7	4	-9	8
0	4	2	4	5	7	-1	7
0	5	-3	9	-3	0	-2	3
-6	4	-7	-3	-36	7	-12	-2
0	-6	17	17	0	-1	-2	2
16	-3	36	40	-3	0	0	5
0	5	-7	0	-7	15	-17	-3
4	-3	6	-12	0	-19	-1	-8
2	-10	4	2	0	-6	-10	-12
-17	1	-65	-3	-4	0	-7	-6
85	-1	79	1	26	-35	-6	-5
0	-9	-6	-8	-67	-60	-20	-4
18	17	7	5	-2	11	-3	3
-5	9	-14	16	-8	3	-8	8
0	-3	-17	-17	-6	-3	-15	4
8	-1	-3	0	2	-3	1	0
36	-16	11	-4	11	-15	2	-6
-2	2	-56	18	2	31	-46	12
-70	-1	-31	-8	-49	6	-25	0
17	4	15	-3	-3	26	-12	2
12	4	3	-9	16	0	-2	0
7	3	4	6	-4	-5	2	20
0	-14	3	0	12	0	22	37
-21	4	-15	9	-30	24	-17	13
-1	1	-6	3	-9	-1	-2	5
10	4	-6	-5	12	-9	17	-2
-1	16	-5	18	-17	11	-5	12
-2	5	-32	-21	-66	-6	-62	-10
-56	-2	-111	16	-26	-1	-5	-2
26	0	0	0	11	-3	-14	-11
1	3	2	4	-7	1	-2	1
-65	2	-9	19	-28	27	-24	3
4	6	-2	14	-9	22	-12	26
15	-3	0	-8	0	19	-4	7
7	0	6	2	-5	-3	-1	0
-26	1	44	43	-2	0	-7	5
8	-8	11	-16	4	-9	0	2
-8	6	-7	2	-8	1	-2	14
10	15	7	9	0	10	6	25
6	13	4	8	0	10	6	15
-27	-19	0	48	34	-3	18	1
-4	0	-27	-25	-5	4	-16	-1
5	4	-3	4	-6	3	0	5
0	14	12	44	-21	12	-36	17
-1	1	-3	2	-15	0	-2	6
0	5	5	17	-5	6	-13	17
2	5	-9	5	-1	35	-33	36
5	-2	3	1	0	-2	0	0
-16	1	-36	14	-18	21	-5	40
-22	-49	4	-12	-6	-6	1	7
2	6	-3	0	4	0	-3	4
-2	1	-3	2	0	3	0	3
14	-6	42	-14	7	-8	5	1
1	4	1	5	-1	2	9	1
-2	1	-10	-1	-7	-1	-4	0
6	-1	1	-8	-21	-19	-10	-16
23	16	55	46	-4	0	-1	12
-2	3	-6	4	-7	4	-2	6
-1	5	0	11	-4	0	-4	8
2	0	5	-2	-2	-2	-3	1
33	-50	26	14	-6	-3	-9	6
0	-76	-6	-84	-25	-80	-29	-84
-16	25	-29	-5	-1	-1	2	-22
-1	2	-3	4	-7	3	-6	5
-2	5	-17	-3	-2	4	-9	7
-23	22	-86	57	-13	7	-10	11
28	-91	30	-22	3	-27	-4	-3
-14	-6	-5	-8	-11	-2	-12	4
0	0	0	2	0	3	0	5
-13	3	3	23	-13	11	-4	34
27	3	10	-7	0	15	-5	22
-1	-1	-2	1	-1	4	-4	13
18	10	33	17	-16	-6	-4	8
-2	-2	-2	0	-4	0	-3	7
-6	6	5	5	-12	12	-13	12
-4	22	-9	25	-6	15	-5	20
5	4	14	15	6	33	-7	26
2	-7	-20	-9	-23	2	-8	-2
8	3	4	4	4	14	9	25
-7	13	-8	7	-41	21	-18	10
10	-21	39	3	24	-27	-2	-23
-3	1	-2	-2	-7	1	-3	3
-2	2	-4	-3	-8	2	-2	2
1	15	-1	18	-13	10	-8	14
47	-17	12	-8	16	-15	-9	-56
-4	-8	-2	-2	-2	0	-4	1
2	2	-3	2	-1	7	-1	6
0	0	11	11	-8	-2	-1	4
3	-3	6	-2	0	-3	4	-2
4	-2	5	-6	-3	-1	0	0
-9	2	-3	13	31	-4	16	-21
-9	41	-6	85	-12	55	-5	117
-5	5	-7	2	-6	4	-4	7
-17	14	-10	15	-15	7	-3	19
21	5	1	2	0	3	-1	5
32	10	-39	-26	22	23	-4	8
-2	-4	-3	-12	-5	-1	3	3
0	0	0	8	-6	1	-7	1
25	-6	21	-7	2	-9	0	0
-23	9	-6	16	-60	31	-29	21
-5	3	-19	1	-7	-2	-4	1
5	2	-6	-3	-3	-1	-4	0
0	2	-1	11	-5	6	0	9
-1	2	-1	-1	-4	0	-3	0
-9	1	-6	-1	-16	4	-23	0
4	-1	-2	0	-8	-6	-3	-1
0	-2	-3	3	-4	-4	-1	2
6	-4	10	3	26	-7	-3	0
-20	4	-4	-1	-7	3	-1	2
0	8	-14	12	-26	7	-7	2
-10	21	-12	12	-2	12	-6	20
5	3	5	3	7	7	3	1
-3	11	-8	4	-7	0	-10	3
-5	9	-17	0	-5	-1	-11	12
7	-31	3	-22	0	-2	-1	0
-11	41	3	14	-6	32	-4	49
5	0	14	6	17	0	7	-2
0	-1	1	0	-5	-1	-1	-1
0	-4	31	48	1	-8	2	14
0	-2	-1	-11	-3	1	-1	2
-3	3	-3	8	-7	2	-4	10
0	6	0	0	-9	1	-1	2
0	5	4	8	4	-4	32	40
-4	20	-24	15	-10	30	-5	6
-3	2	-7	-1	-3	-1	-3	0
-5	11	-10	15	-10	16	-4	30
-7	2	-6	3	-8	5	-9	0
-7	3	-8	2	-7	5	-9	1
-3	5	-19	-8	-9	10	-5	5
21	17	10	18	4	8	-7	16
-9	0	-8	-1	-12	2	-10	1
3	3	-11	14	0	0	-3	3
3	-9	23	3	-4	2	-2	-1
1	-15	4	-20	-17	-13	-10	4
-4	-2	-8	-8	-8	23	-4	56
14	-3	4	-11	15	-1	2	5
-33	27	21	49	-17	15	-13	-111
-4	-4	-8	-6	-7	-1	-2	0
3	1	2	1	1	-1	14	0
-5	0	-4	2	-9	1	-5	8
0	0	0	0	0	-1	-1	1
19	5	4	5	33	0	19	18
7	2	-6	8	7	2	-21	30
1	10	6	19	-4	6	-5	9
2	0	1	0	1	2	-3	-2
2	-2	-3	40	-1	3	3	36
-12	-10	-90	-47	-5	7	-21	-3
2	-2	-10	1	-5	1	-3	6
1	-8	-2	-3	2	-20	-2	2
-4	18	0	-8	0	22	-3	26
-5	-1	1	6	-1	1	-1	4
10	-32	5	12	-23	-36	-25	-2
2	10	-7	3	-7	4	-3	3
0	-7	7	-24	6	-8	11	0
-8	-1	-11	1	-9	4	-13	2
3	0	0	13	-4	1	-2	7
-1	-1	5	3	-1	-3	4	12
0	1	-6	2	-7	1	-5	8
-12	-17	4	17	1	0	6	16
6	0	-25	-16	0	5	-40	-21
-3	1	-11	-4	-1	-1	-3	-3
-2	-16	-1	-18	5	-3	2	9
-3	-6	-17	1	2	-2	-9	-9
12	-11	0	15	-3	-10	0	21
-7	-4	18	25	-8	4	6	15
10	8	0	-3	-1	-1	-2	-1
0	7	-4	15	-48	36	-63	9
18	-11	6	-45	19	-11	23	-29
1	3	-13	-5	-4	2	-1	-2
0	9	-12	10	-24	67	-102	-12
-4	-1	-2	6	-6	2	-4	6
-13	4	-13	6	0	2	-2	2
-1	-7	4	-17	-20	-14	-7	-11
3	-1	10	0	26	0	-12	1
1	1	0	1	-2	4	-9	7
-1	-23	24	-76	26	-2	0	-40
5	1	-6	3	1	0	-1	6
-2	-4	3	3	0	-2	-2	-1
1	2	-4	-4	-6	0	-10	6
-7	2	-9	6	-3	-1	-2	4
0	0	-9	-13	-5	4	-13	3
-6	12	-13	-1	-1	0	-10	-7
-7	4	-14	7	-23	3	-16	16
-5	-4	-6	2	-13	0	-3	2
8	-2	0	1	1	-4	5	2
-12	-9	51	50	-2	-2	1	3
1	2	-18	1	13	9	-5	-1
-17	0	-11	-2	-8	1	-12	5
2	0	1	0	-4	0	-3	3
0	-1	-7	1	-3	0	-1	6
2	3	-10	-8	-6	-4	-6	2
0	1	-11	-2	-1	7	-4	6
0	2	-19	61	-11	-10	2	9
10	0	1	-6	-1	1	-7	54
-4	7	-2	7	-11	7	-7	10
7	1	3	25	2	-6	1	15
-5	3	-3	2	-4	1	-4	8
35	-25	18	-26	-12	-13	-7	11
8	1	3	4	0	3	-1	8
14	15	44	42	10	14	0	6
-6	-14	-11	-13	-19	-19	-16	-4
0	-4	-2	-5	0	-1	-5	-3
-1	-3	6	4	-35	-32	-32	-18
6	4	-4	-14	-3	-15	-31	-10
-24	16	-27	14	-26	12	-10	8
-2	-4	6	4	-8	-8	20	2
-3	-6	7	10	-3	-6	-2	-14
-14	-17	-14	3	0	-22	1	-21
-3	-10	1	-15	-17	0	-13	0
-5	17	-4	13	-2	3	-2	7
0	0	-6	-8	-6	-1	-2	6
0	73	-6	131	-29	63	-104	26
9	-26	8	-80	3	-15	2	-23
-6	-1	-3	0	-5	4	-3	1
32	19	19	5	9	25	14	29
-7	-18	5	0	-15	-11	-4	-1
0	1	-2	-4	-2	2	-5	9
-5	2	0	3	0	1	-3	0
-2	-4	-5	-1	-2	-2	-3	4
-15	-13	-9	11	-10	1	-13	-3
-10	4	0	3	-3	5	-4	2
-7	-10	-15	-23	1	1	-2	0
4	9	0	9	1	8	-1	3
4	9	0	10	2	8	-1	4
1	-1	-11	-1	0	0	-4	8
-7	-3	-15	5	-9	6	-6	16
4	1	-3	-7	0	8	-4	7
9	1	5	5	12	3	5	5
-2	-2	-6	-2	3	6	-43	10
2	-3	3	4	0	0	1	3
41	7	7	14	16	-1	9	18
0	2	4	9	-5	1	-1	7
-4	1	-6	1	-6	0	-3	1
-3	0	0	5	-17	2	-4	10
1	1	0	4	-3	1	-2	4
-2	-2	3	6	-1	4	-3	8
4	1	2	1	5	2	4	2
-3	-8	-4	-4	-4	0	-1	2
-1	6	-4	-2	-4	1	-3	4
-18	-2	-8	0	-23	-14	-65	5
1	0	16	15	7	4	-6	3
-14	7	-2	8	-9	3	-1	12
0	0	5	6	-1	0	1	4
-9	6	9	9	0	1	-3	0
-4	0	-11	0	-8	2	-4	3
-3	5	-5	5	-10	-36	-5	-8
17	4	6	2	28	6	35	52
-16	6	-29	-26	-6	-1	-6	5
61	-72	120	13	-5	-5	-8	-9
7	208	0	74	-4	2	-25	6
-1	-21	-25	63	-27	16	-89	-61
6	9	4	-18	-2	18	-2	-13
-3	-2	-7	-5	-13	0	-5	1
-45	16	-54	0	-31	2	-7	9
2	-6	5	-1	10	-1	-6	8
-3	-8	-9	-15	-1	1	-6	-1
-2	0	1	4	17	31	13	70
-1	1	-6	9	0	8	-3	11
2	6	11	10	-1	4	-1	4
6	-13	16	-8	4	5	0	0
-7	3	-2	4	-8	1	-9	9
-10	-5	-12	3	-13	5	0	7
0	-5	1	24	2	-1	6	23
0	-6	0	0	-3	-5	-2	-4
1	1	-6	0	0	1	-1	-1
0	-2	0	7	-15	9	-4	11
-4	17	6	11	-7	20	-1	24
-8	-1	-10	-8	-2	3	-7	1
-4	5	-13	6	-8	10	-2	9
-2	1	-8	1	-5	0	-5	6
-2	0	-7	-6	-3	2	-3	2
-12	-7	1	6	-19	3	-10	-5
0	1	3	5	-10	9	-3	9
-5	-4	-1	-4	-1	-2	-2	-5
26	-70	-12	-80	-11	-25	-15	-11
0	0	-6	-1	-10	0	-4	0
12	0	1	10	1	3	-78	-13
-4	7	0	-4	-3	2	-1	2
-4	3	-7	-4	-5	1	-2	5
-12	-17	-10	-15	-9	-4	-12	3
-19	0	-8	9	-16	2	-2	2
-1	-3	-3	-6	-3	1	-2	-2
30	3	47	13	6	0	1	2
-79	-15	-82	-17	-16	-9	-5	7
-5	5	-11	9	-4	6	-6	14
-10	1	-5	2	-5	8	-7	6
-1	-1	-11	-8	-3	-1	-3	0
-24	8	-47	-9	-63	2	-46	-8
0	-2	-6	-2	-5	-3	-9	7
1	-15	4	2	-2	-11	-3	-2
-2	-1	-7	-2	-6	1	-3	0
-12	-27	-7	-35	-24	-16	-7	-25
5	12	-1	7	-9	6	-12	-2
-3	-3	3	4	-3	0	0	3
-6	-2	-1	-4	-5	2	-5	5
-12	13	-18	9	-5	2	-2	5
0	-9	5	-5	1	3	-2	4
-1	1	4	12	0	0	-1	-3
-7	1	-14	-5	-11	-3	-4	7
0	2	-5	3	-1	3	-5	1
1	3	-3	6	1	2	-5	3
-5	-13	-6	-35	-5	7	-29	-25
-9	-11	-11	0	-3	-3	-3	0
-1	-2	-1	4	-7	-1	-1	0
-5	3	-9	6	-8	1	-8	12
-31	-18	-15	22	-17	15	-5	25
2	3	-9	-17	-5	4	-2	17
0	2	-2	4	-10	3	-19	65
-1	2	-2	1	-6	0	-6	0
-28	-32	-9	-35	-23	-11	5	-13
2	4	-2	0	-1	2	-1	6
-4	10	-13	-3	-6	0	-6	3
10	-1	1	3	-10	5	-20	-3
0	0	-4	-3	-5	0	-3	5
-3	2	-7	0	-5	0	-4	6
-4	-4	-3	-2	-2	-16	-4	0
22	33	-19	47	-19	16	-30	3
-12	7	-9	10	-7	6	-5	9
4	-4	6	3	3	-3	5	3
7	6	23	16	-8	1	-3	4
-22	38	-14	-18	-48	-3	-12	6
-5	13	-7	19	-8	17	-9	11
12	2	1	-7	11	1	9	1
5	-11	2	-44	-5	-16	-20	-36
10	4	2	12	14	9	3	56
14	5	1	10	12	6	3	48
0	2	0	7	0	8	-1	14
-2	-36	-14	2	-6	-6	-20	4
-35	36	13	18	-3	55	-4	9
5	-1	-20	24	-1	0	-2	5
3	7	-5	2	-1	-2	0	0
-32	4	-25	3	-7	-1	-18	-2
5	-8	8	0	25	9	-1	1
-51	-1	-16	-6	-8	37	-49	19
4	-2	9	2	-2	-8	-1	-2
-14	11	-5	5	-39	77	-38	67
3	2	-22	-9	-9	0	-14	5
-1	-6	8	-11	16	7	1	3
-6	-4	-6	0	0	5	-3	10
-9	35	-13	5	-83	12	-17	5
11	-17	61	-27	-1	-1	-14	-2
1	-1	4	8	-7	-6	-4	1
7	-3	-32	10	4	-1	-3	4
-7	-13	0	0	0	-2	-1	8
-51	0	-68	15	-31	3	-68	4
26	-13	28	-15	35	-2	20	-28
1	-5	6	3	-13	-7	-14	-10
2	5	1	17	0	2	-9	19
-8	-7	-3	-4	0	0	1	0
9	-1	-1	-3	9	-10	3	-24
-8	10	-3	23	-9	1	1	3
-7	1	-6	3	-4	0	-5	3
-7	6	-7	7	-5	8	-6	6
-8	4	-8	8	-2	2	-6	9
-3	-4	-4	-14	-4	-2	-2	3
-6	-16	-7	13	-17	12	-10	25
14	14	0	-22	9	77	0	16
0	4	-4	6	-1	0	-1	3
-2	-2	-5	-5	-5	5	-7	6
1	-3	4	0	-9	-1	-12	-3
-6	8	-7	6	-5	5	-4	8
-16	-1	-23	0	-33	4	-14	8
100	-18	13	-7	91	19	-2	-39
-1	-4	0	-7	-6	-6	-1	3
1	8	0	13	-4	0	-13	-2
2	6	-10	-3	1	2	-2	2
2	2	-5	-5	6	-1	15	4
0	0	-1	0	-1	-2	-1	-1
7	-2	2	-2	3	-5	-3	-2
-2	-8	21	26	0	-12	6	17
-12	15	-107	18	-21	9	-12	12
65	-13	56	-4	3	-85	1	1
11	1	0	-9	9	6	1	5
11	-8	9	7	0	-1	-4	3
1	1	0	0	-6	0	-6	-2
8	-2	7	5	15	-20	16	12
0	-3	-3	0	-2	1	-4	0
8	-1	2	1	5	-1	36	-7
-5	0	-3	1	-20	-6	-95	10
-22	-1	-8	-4	-3	-1	-4	-2
-2	-1	-3	3	-1	2	-3	0
-5	4	-5	0	-4	4	-1	8
0	1	3	8	-4	7	1	26
2	6	2	35	-7	-9	-5	6
-4	3	6	-3	-2	0	-4	0
-7	-8	-1	2	-4	-4	-13	10
3	-4	-2	-2	9	3	-6	-8
-4	16	-1	10	-4	3	-1	2
15	-1	3	6	3	-5	-6	10
2	6	0	-5	-22	28	2	-10
-2	5	-10	29	15	18	-9	49
1	0	-3	-5	-2	3	-2	2
13	7	0	0	2	1	4	0
-3	-13	13	10	6	-6	7	-1
-3	-1	-1	3	-3	2	-8	-2
0	-4	29	27	-13	-3	23	39
-33	24	-45	26	-28	13	-5	11
-7	16	24	-46	0	2	29	-26
-5	-5	-19	2	-13	-9	-23	7
15	-8	-13	-21	-5	7	-8	-12
-1	1	0	-2	-5	16	7	19
0	8	0	9	-3	8	-2	11
-21	18	-10	-17	-14	-8	3	-28
32	-15	7	-3	-18	-2	-8	4
-5	5	-2	54	-10	26	-11	26
-1	1	0	3	-14	7	-28	15
11	-3	11	1	4	-11	-2	-1
-1	-1	-4	0	-12	7	-5	14
-4	-2	-2	-4	-10	3	-3	10
-5	-5	3	-6	-1	-1	-1	4
-1	6	-5	3	-4	3	-3	5
-1	5	-21	-6	-3	8	-14	25
5	-12	13	-16	13	-25	4	0
2	7	-5	-2	1	7	-9	14
-8	0	3	5	-3	-15	-1	4
-1	-3	-5	-6	-9	-1	-2	1
10	1	3	0	0	2	5	6
-1	-1	27	41	-6	12	23	53
25	8	52	33	-6	8	1	3
0	-6	-23	-6	-6	-2	-7	6
-10	2	-23	9	-11	1	-17	16
36	6	18	21	-18	-37	-4	1
1	4	-1	-9	-19	-5	-8	-3
0	0	-8	3	-2	-1	-2	0
46	-4	53	-9	41	-1	16	-76
-29	2	-37	28	-46	1	-48	6
-24	-26	-7	-86	4	-24	-18	-66
-1	-3	-3	-3	-1	0	-1	1
1	2	0	2	-1	1	-1	3
-3	-25	-3	6	-20	-18	27	5
-4	-6	21	11	-10	5	-2	7
-1	-1	-1	-1	-1	0	1	-3
17	-66	-3	196	-4	-43	-61	124
4	0	1	3	1	1	2	1
2	-16	-2	-4	0	-9	-5	-5
-2	10	5	3	-7	5	1	4
-3	9	1	1	-4	-3	-4	2
0	5	-4	2	-1	-3	-4	-1
1	-1	2	4	-2	1	2	3
11	8	-5	6	1	9	-1	4
-10	3	0	7	-6	7	-10	15
-2	14	-9	12	-8	11	-8	12
-3	1	-17	-11	-5	1	-14	1
-4	0	-1	-14	-16	-1	-10	-2
2	-3	0	-10	-17	-14	-7	0
25	-9	4	-15	-10	-50	-4	-53
-28	12	-26	18	-20	28	-31	35
25	-16	16	0	35	-23	24	-4
9	-63	55	26	5	3	-2	-1
-6	0	-3	0	-9	4	-6	6
-54	5	-63	5	-14	-2	-9	-9
4	2	10	11	32	-13	29	-1
-14	76	-47	86	-24	12	-3	3
2	2	2	10	-4	2	0	13
-9	-1	-11	0	-4	7	-10	7
-3	3	-7	6	-9	5	-3	14
-14	-7	-17	-5	-16	-2	-13	-2
0	-4	-3	6	-3	-4	-29	12
4	1	-1	12	-3	-2	-18	17
0	-2	-5	-4	0	0	0	2
27	0	37	-3	45	33	13	29
-28	-10	-44	24	-30	16	-12	21
-3	6	1	8	-32	1	-9	4
4	0	-4	-3	9	8	-1	4
-11	-5	0	1	-2	1	-1	10
-10	10	-7	11	-7	9	-7	29
25	-14	15	-22	48	1	-2	-1
-28	1	-72	11	-56	5	-43	15
-1	-1	-13	0	0	2	-2	7
5	3	-4	-3	-5	0	-4	2
15	4	3	-4	-1	-1	-2	4
2	-6	-12	-3	2	-2	0	1
-3	-1	0	5	-4	2	-3	5
-17	-29	-16	-23	10	-47	-1	-13
0	0	-2	-1	-1	1	1	7
-23	3	-21	-4	-50	-2	-39	1
71	9	59	3	56	2	58	58
-56	7	-30	36	-65	3	-68	2
32	-22	88	14	10	-47	-6	6
-19	11	-17	16	-12	7	-8	1
17	-1	13	-6	5	7	17	11
-9	1	-20	9	-9	4	-17	9
0	0	-9	0	-2	-2	-2	0
18	-1	7	2	-10	-1	35	64
-11	-32	-9	-18	1	0	-3	-2
2	-7	37	24	-4	26	-10	-4
2	2	-14	-7	-56	18	-24	3
14	9	1	12	-4	9	-3	25
-6	2	-2	-2	-7	1	-2	9
-7	-2	-10	1	-13	-9	-2	2
-3	-2	-7	11	-4	8	-7	27
-11	2	-7	10	-6	0	-3	3
26	-4	-34	-28	-3	3	-4	6
-7	-15	-2	-18	2	-1	-1	4
1	10	-1	5	-7	15	-1	14
-15	-13	5	-38	-17	-11	-1	1
1	-6	1	1	-4	-1	-1	6
-8	10	-15	13	-13	16	-22	7
-2	0	-2	10	0	1	-2	7
-3	1	-1	0	-5	0	-2	-5
-2	-4	-6	12	-6	-4	-2	17
-1	2	-10	-1	-8	-1	-5	0
-10	-17	-11	-34	-6	-7	5	-19
1	6	-3	3	-4	4	-5	5
0	0	0	5	-18	15	-79	-23
-4	3	5	20	-3	0	-4	4
-3	2	-8	0	-2	-1	-3	-1
-28	-22	9	-39	-4	12	-3	-24
-7	-7	-17	-14	-4	-11	-5	2
6	11	-5	12	-2	4	-1	6
-1	0	0	1	-3	0	0	2
0	9	-5	13	-5	3	-3	8
-3	-47	-1	-41	-11	-35	2	-30
-4	26	1	26	-2	19	2	32
-3	-4	-5	-5	-5	6	-6	18
2	74	6	56	-7	98	6	115
4	0	2	-4	-2	4	3	3
0	-3	2	-4	-5	-3	2	3
-11	7	-13	10	-65	34	-15	5
-30	30	-23	24	-24	12	-80	44
15	-2	18	-2	12	-13	3	2
-2	16	-13	13	-2	6	-3	9
-9	-4	-11	3	-15	2	-4	2
0	4	-9	5	-10	3	-8	15
2	-1	-1	12	-18	-5	-7	1
2	-1	-7	10	-1	0	-6	9
0	4	-9	5	-16	3	-6	4
6	0	5	3	5	0	9	1
0	1	-15	-26	-19	0	-10	-2
0	6	-3	1	-10	8	-8	-2
-3	-6	1	2	-2	1	-4	2
6	2	-6	8	-4	5	-3	5
-15	2	-3	12	-3	3	-4	6
-4	2	-5	-1	-3	0	-3	2
-5	65	0	19	-84	9	-18	14
25	-35	7	-19	0	-5	0	-2
2	-4	9	-10	-5	-5	0	2
0	-8	31	-6	-25	-13	3	-1
-6	-20	-2	-8	-1	-1	-2	1
21	-25	39	-20	12	-15	48	-20
-2	4	-48	20	-36	5	-9	22
4	5	-5	6	-5	0	-5	4
3	2	2	3	-2	0	4	7
-12	1	-12	41	-28	20	-15	38
2	2	2	13	-6	7	-4	4
-32	6	-41	17	-23	-13	-22	-6
5	0	4	2	2	3	2	2
0	1	-5	6	-3	10	-10	26
-2	10	-9	12	-6	4	-4	9
6	-6	3	-10	-1	-18	12	-14
-5	-1	-16	0	-9	5	-13	14
9	10	-37	6	-5	-6	-6	-1
11	18	-14	44	1	1	-12	9
-3	0	0	1	-12	5	-7	4
50	-12	28	28	15	4	-43	1
-25	3	-21	0	-24	45	-31	3
4	3	-3	12	-1	0	-1	5
-3	-7	-19	0	9	-4	-10	24
-4	-2	-4	-1	-4	-1	-2	-2
0	-7	-2	-3	2	-3	-3	1
9	15	-3	5	-8	11	-7	8
-2	-5	-4	-9	-1	-2	-1	-2
57	-74	42	-52	58	-77	54	-72
24	-66	-23	-77	7	-49	-14	-70
-7	2	3	15	-7	-3	-1	4
5	1	1	9	1	14	-6	85
-71	6	21	-84	-6	2	-2	-15
2	2	3	1	4	0	112	3
-10	2	-11	21	-17	12	-20	18
-9	-1	-5	11	-21	-2	-10	1
-74	-37	-76	-41	-7	1	-2	-2
12	6	5	10	24	24	11	9
1	-2	3	6	1	-3	-2	-4
10	5	9	2	-4	5	-1	-1
-8	0	-7	17	-4	1	-8	3
-1	-4	-8	-2	1	-8	4	14
1	9	-8	-21	-5	-8	0	-23
0	15	-4	12	-3	11	0	14
2	0	-3	-6	-3	3	-10	2
8	43	-32	65	-7	35	-9	21
-2	5	-1	6	-6	5	-4	5
11	-38	-14	-35	-9	-23	-20	-23
51	-19	65	-13	5	-26	4	-2
41	-26	10	-11	58	-34	54	-13
18	-7	2	5	-17	-20	-12	-5
-14	-5	-2	2	-8	-3	-4	4
3	0	-3	-2	17	2	-2	0
17	-106	2	-130	-6	-32	-6	-13
-6	3	-27	8	-44	13	-26	10
-10	3	-3	2	-15	-4	-13	-2
0	19	1	49	-1	15	-2	63
2	-3	3	-5	2	-30	-2	-1
-3	-6	0	4	-1	-7	1	3
3	0	-2	2	1	-3	-4	-7
21	-2	-18	-39	4	-8	-23	-26
-2	2	-1	5	-6	3	-9	6
-2	6	-4	9	-17	6	-8	6
4	-12	0	-3	2	4	0	19
-2	6	4	-1	-7	8	-1	9
3	-1	0	-4	-4	0	-3	0
0	9	-7	8	-6	14	-22	12
1	0	-5	-2	-3	-1	-8	0
14	6	8	6	1	3	2	17
0	-1	-1	1	-12	-5	-5	0
-2	-2	-4	-3	0	-2	-12	0
0	-1	7	-17	-2	0	4	0
0	6	-10	1	-4	1	-2	8
0	-13	-2	-10	-2	1	-11	2
-11	-3	-2	0	-1	-1	-6	4
21	-3	9	0	11	-7	7	-5
6	-2	-11	-9	-3	0	-1	8
-22	0	-39	11	-6	1	-6	7
1	2	-16	0	-6	-1	-2	3
-14	4	38	51	-3	-5	9	0
7	-17	24	-1	-12	-3	-7	3
-4	-3	-3	-5	-1	2	-1	1
0	-5	-10	-5	0	0	-2	22
4	12	-17	12	-32	2	-22	5
8	7	3	-4	6	8	-1	0
-43	13	-72	3	-17	8	-11	2
13	-6	14	0	5	-1	13	11
-22	-4	-25	44	-28	5	-2	6
6	1	0	2	-6	2	0	3
-3	1	-17	32	-9	4	1	19
-8	7	-7	2	3	14	16	29
7	0	-9	-16	-6	0	11	4
-6	-7	4	19	-3	6	8	35
-10	0	-22	-6	-8	3	-9	7
0	-5	5	16	-2	-1	-1	12
19	-38	62	34	21	-40	2	4
-8	7	-7	3	-7	16	-5	1
64	-17	75	5	-10	-10	6	3
-7	13	-65	20	-17	2	-16	10
-7	3	-3	8	-9	2	-5	7
0	8	-9	13	-4	2	1	17
10	1	3	1	12	3	10	1
-9	-1	-7	0	-5	0	-1	2
-22	1	-10	9	-21	3	-4	1
70	-9	36	12	-1	-2	-6	1
0	3	-5	7	-3	0	-1	4
2	-2	-9	-12	-20	3	-17	2
-3	0	-9	5	2	7	-2	13
-94	56	-88	29	-10	14	-5	16
59	-14	56	29	-3	-22	-4	1
-1	34	-34	30	-23	4	-9	4
4	0	-8	1	-1	-1	-1	3
3	3	14	15	-4	1	-4	9
-7	12	-46	-28	-12	54	-39	29
-8	15	-5	11	-6	15	-13	3
2	0	-3	-2	4	1	1	1
-4	28	16	65	-1	-11	6	-1
0	3	-1	5	-3	3	0	11
1	13	-6	4	-7	6	-3	10
6	-14	-1	-4	-24	-14	-4	25
-4	-2	7	9	-3	-1	-6	-1
0	1	4	4	0	3	-3	5
-5	25	-2	22	-9	1	-7	8
-4	1	2	-2	-9	-2	-9	5
0	13	-34	20	-4	4	-8	6
11	-8	19	-1	7	2	-16	-14
-229	6	-15	14	-69	2	7	16
35	-24	39	-17	10	-16	4	6
-4	42	-19	4	-38	31	-27	26
7	1	-10	-11	-5	0	-6	-2
-16	-8	-24	0	-3	-6	0	8
10	-3	8	7	-4	16	5	6
0	25	-2	9	-9	24	-5	27
-8	5	-23	-96	-10	-2	-31	-80
-2	3	-13	2	-3	1	-2	4
0	1	-7	-3	-3	-3	-1	4
-2	2	-4	5	-4	0	-5	13
-7	-1	-13	18	-5	1	-7	11
19	-2	6	-10	11	-8	13	-18
-4	-18	13	13	2	1	1	5
1	3	-6	7	-11	0	-7	1
0	-1	-4	-7	-2	1	0	0
-1	8	-4	6	-5	4	-7	8
-1	17	1	16	-5	16	-5	25
21	10	6	-3	14	9	3	2
-68	-45	-10	15	-84	-14	-32	12
-1	3	-6	-1	-11	8	-3	9
-7	5	-8	1	-9	10	-5	4
-8	0	-5	8	4	-8	-25	-32
-2	3	-2	4	-2	4	-1	4
-2	2	-1	6	-14	2	-6	9
16	0	9	2	0	2	-11	-1
0	0	0	10	-3	1	-1	5
2	11	-9	1	-10	4	-13	2
5	-7	8	3	-10	-6	-13	-13
3	-3	3	1	0	2	-1	0
-10	-1	-10	4	-9	0	-11	5
-9	2	-17	8	-6	3	-5	8
0	0	-6	-2	-5	0	-2	1
2	16	1	19	-3	41	-9	37
60	0	50	-4	37	-23	34	-7
-4	8	0	5	-7	-4	-5	6
18	-16	8	-12	-1	-26	3	-11
2	1	5	23	-10	1	1	7
1	1	-5	3	-1	1	-1	4
0	1	0	8	-3	-3	-2	4
-9	18	0	26	-8	10	6	21
0	7	-9	-3	-5	4	-5	5
-1	-3	0	4	-2	3	-2	3
1	-1	0	0	-5	-4	-1	1
-9	-4	-9	8	-4	0	-2	2
-7	-3	-4	9	-2	-1	0	2
0	9	-4	17	-3	6	-3	17
-4	1	-4	2	-11	4	-11	7
-9	7	-3	9	10	-7	0	10
-4	-1	2	7	-8	-1	-4	4
-3	-35	-1	-11	-2	1	-1	3
-13	9	-15	26	-4	26	-49	18
1	-1	8	1	8	-4	-6	-2
1	-5	2	1	-3	-1	-3	-1
4	4	-4	5	0	3	-1	2
32	117	-109	2	0	7	-29	-38
-2	-12	14	-54	-9	-14	3	-1
-3	14	-3	1	-4	-1	-14	3
-55	2	-47	42	-60	9	-37	1
16	-28	51	27	33	9	0	-2
2	-6	-8	1	-9	-9	-6	0
-5	0	-5	-1	-19	-2	-14	4
-3	-11	-4	-10	-7	-6	-5	0
15	-10	7	-12	4	-6	17	7
1	1	0	2	-5	-1	-3	5
0	9	-2	7	-7	1	-2	0
12	4	-6	2	-4	-1	0	0
0	9	-8	3	-10	3	-5	8
13	10	0	-1	4	0	1	9
0	0	-3	0	-4	0	-5	3
1	0	1	2	-2	1	-4	11
6	11	-7	5	-2	13	-79	22
-7	3	-16	-2	-16	1	-7	2
16	2	5	6	3	20	-4	85
10	4	-8	-15	1	-17	-3	4
0	-9	-3	-12	-2	-2	1	-3
3	1	3	3	15	-2	69	-47
-5	-2	-6	0	-3	4	-13	2
5	-9	15	8	-4	6	4	32
-2	-4	-2	-7	-6	-12	-5	-11
0	2	-4	4	-13	5	-4	6
5	-18	5	7	-23	0	0	4
24	-34	22	-17	6	-3	10	-2
-2	-5	-13	-14	-7	1	-6	0
-4	1	-11	3	-4	1	-6	7
4	8	2	18	-3	5	-1	9
2	0	2	3	2	1	0	3
-1	31	-4	-40	6	5	15	-79
-1	2	1	0	1	1	-3	5
-1	4	-13	-5	-17	13	-2	4
0	3	-4	26	-4	5	-4	18
3	1	-21	-21	-7	10	-10	2
-1	-4	9	-15	-13	-8	-7	4
4	14	14	7	-5	10	-3	2
-16	-18	11	11	-23	-5	-21	8
1	18	0	40	-47	28	-12	3
3	1	-4	-4	-4	0	-5	6
4	0	-12	-12	1	3	-13	5
-5	-2	-3	-11	-7	0	-4	4
0	4	-2	16	3	1	-5	11
4	-3	14	-4	0	-8	2	12
-1	3	-15	-14	-15	-14	-13	-1
-3	6	0	10	-9	0	-4	12
-6	4	-9	4	-17	7	-9	9
0	0	-2	-1	0	0	1	3
-4	18	0	34	-3	13	-5	6
5	8	-11	-26	6	15	-5	0
0	5	-2	4	-4	9	-2	12
1	-2	-11	28	0	7	-9	47
13	18	-16	-22	-7	-7	-2	-14
2	10	-11	-4	-27	-14	-22	-33
-10	1	-8	13	-2	-3	-6	2
5	0	-1	-4	0	-7	0	0
-36	43	-16	62	-24	6	-8	15
0	1	-3	4	-1	9	-2	18
30	-53	63	-39	10	-30	1	-7
9	20	20	19	19	33	17	17
-7	-7	-28	-6	-3	0	-16	11
-1	7	-8	3	-6	2	-1	4
-14	-10	-6	32	-43	-23	-34	-13
-16	0	-12	15	-26	-5	1	23
0	0	0	-4	-3	0	-3	-5
2	15	39	37	8	2	4	9
60	-55	35	-77	-10	4	0	16
-3	2	-8	-1	0	0	-1	8
-3	2	-4	5	-25	-2	1	6
2	0	5	-10	12	1	-10	-26
2	1	-2	13	-1	5	-4	6
3	0	2	2	0	6	8	16
-3	0	-9	1	-4	1	-1	3
-6	2	4	0	-1	2	-3	1
5	4	12	12	-15	3	-1	4
0	11	-19	-10	-6	6	-9	7
-21	-15	-73	-8	-26	-5	-39	-3
18	9	76	65	60	62	3	5
-2	8	-3	5	-2	8	-3	16
12	8	69	116	1	4	-1	7
-8	5	-10	9	-2	0	-4	7
-1	0	0	-2	-9	4	1	6
1	-8	0	0	-1	0	-3	5
-1	-22	1	3	-1	-5	1	5
-1	-35	5	-15	-30	-39	-15	-26
-21	-12	-4	-22	-8	-17	-5	-33
-2	21	-5	22	-19	26	-8	26
-11	-6	-8	-5	-4	-3	-8	3
1	4	-1	10	-14	-4	-5	3
10	-1	9	14	12	4	13	63
-1	-3	-4	0	0	1	-2	0
-21	-9	-10	0	-5	11	-6	16
1	-10	9	-3	-2	0	-1	-1
16	-1	-8	-8	-47	-45	-14	8
-9	-3	-6	3	-12	2	-4	4
6	-2	3	-2	6	5	1	-1
-4	0	-10	3	-6	5	-5	7
4	-1	16	1	5	-7	-1	-7
-4	6	1	9	-8	3	-8	4
1	6	-5	5	-2	1	-2	2
-6	0	-8	-4	-16	1	-3	2
-2	1	-6	2	-4	4	-5	5
-4	-1	-7	13	-13	-12	-17	3
2	11	18	12	6	91	9	11
-3	-10	-9	4	-3	0	-10	6
1	-5	-27	-3	0	0	-1	20
-3	2	3	0	-3	1	-2	0
-10	15	-9	7	-14	9	-11	7
10	-6	14	-6	25	-8	29	8
-4	7	0	1	-3	6	-5	16
-7	-7	-5	5	-5	2	-2	2
5	-3	1	-8	-13	-3	-11	-4
0	20	-9	30	-44	67	-19	40
0	4	-7	10	-4	3	-5	4
-8	0	-3	10	-4	19	-21	16
-3	5	-19	3	0	5	-6	12
-20	9	-24	11	-1	-1	3	29
9	-6	3	14	-5	7	4	11
0	-2	0	-5	-6	2	-1	3
4	30	-15	33	-13	-14	25	-75
43	32	8	1	11	8	49	49
4	1	2	4	-1	0	0	1
0	-13	0	0	-3	6	-18	6
3	11	-14	17	-5	0	-23	19
11	7	4	4	-2	-4	-6	2
-3	4	1	7	-1	2	0	4
8	3	6	19	0	2	-2	14
-15	2	-6	8	-16	8	-13	9
-3	0	3	5	-7	0	-6	4
-3	-4	6	-1	-9	-5	-4	-2
11	13	1	5	9	4	-2	16
-8	-4	-13	-5	-22	-1	-8	1
10	6	-2	9	6	3	-3	3
40	0	25	-1	7	11	-33	69
-1	6	-21	16	-11	-3	-17	30
-5	10	-12	2	-13	19	-20	4
41	-88	2	-15	3	-22	0	3
-7	22	-17	6	-13	15	-6	9
-30	15	-15	15	-17	8	-13	-3
34	-18	62	12	87	-21	49	-24
34	-15	7	-41	6	-1	43	-12
0	0	-2	3	-10	7	-1	4
0	4	4	12	-3	0	-5	6
2	-12	-1	-10	-5	0	-2	-2
10	3	-3	5	0	1	0	4
6	-8	4	-11	-7	-4	0	-4
-5	1	-4	3	-4	-2	-7	3
20	3	6	0	1	-1	5	-1
38	11	31	14	-37	6	-16	6
6	26	-21	21	-70	-42	-13	1
6	22	-18	19	-63	-33	-16	2
-1	13	-5	18	-5	16	-6	12
4	-3	17	-15	-6	-7	-5	-12
10	10	-7	14	2	5	5	17
8	-5	17	4	-5	8	-3	-29
-2	1	-7	-1	-6	4	-2	0
2	-5	4	3	-3	-6	-3	5
5	10	2	4	-4	2	-8	4
-39	18	-4	20	-53	4	-13	12
3	13	-12	5	2	4	-2	7
-2	0	1	16	-17	-2	1	38
2	0	-1	-1	-6	-1	-1	2
-47	7	-8	10	-32	113	-35	100
0	1	-1	2	-1	2	0	2
-13	-35	-1	-34	-17	-18	0	-10
0	2	-2	-2	-6	3	-4	7
2	4	-1	4	-1	1	3	0
4	-15	0	-29	11	-9	14	-19
-3	15	-8	18	-14	4	-20	28
5	-1	3	-3	4	0	6	3
7	-18	0	-3	-11	-5	-2	21
1	-6	4	8	-5	0	5	9
5	15	-16	9	4	6	-5	-5
7	-4	29	-33	5	2	-3	-30
-11	3	0	35	0	20	-42	25
19	16	5	8	-1	0	0	-1
3	0	-4	18	-4	1	-2	10
7	-19	4	-25	-15	-26	-7	-13
3	-7	0	-2	0	-25	4	1
-33	-2	13	78	-6	8	-17	17
35	-11	-52	-104	4	10	-5	-51
8	-4	-4	-55	2	-4	-4	-25
-1	5	0	-1	-22	16	-2	14
-3	-9	21	20	-6	-1	0	32
-5	-12	-11	-6	4	5	-6	-6
-8	1	-20	-12	-7	1	-7	2
5	-2	7	3	-33	-18	-27	3
-2	-2	2	6	-2	2	1	11
4	3	1	9	3	0	2	0
-3	4	-5	5	-2	0	-2	2
2	-5	2	1	-5	-8	-2	-28
-55	-29	-24	59	2	-4	33	48
-8	15	-9	19	-11	10	-10	29
1	2	0	5	-92	39	-61	15
35	-2	1	95	-5	11	-38	-10
-1	2	-16	-4	-4	0	-4	1
1	-2	-4	10	0	1	-1	5
-2	1	-2	5	-7	5	-2	12
-2	7	-10	11	-5	3	-2	12
-8	7	1	39	-13	7	-7	14
0	-2	3	2	-2	8	0	20
-6	2	-11	9	-11	27	-1	28
-1	0	-4	2	-4	-1	-3	6
6	-1	-2	-7	-3	0	-11	1
-6	-2	-6	3	-16	4	-5	5
-9	-1	4	11	-3	0	-5	8
-4	11	-1	4	-10	5	-6	18
-6	5	-13	3	-5	12	-7	7
-8	2	-3	10	-4	6	-10	5
18	-3	73	67	1	-4	1	0
0	0	-2	2	-8	1	-2	4
-2	0	0	6	-2	-1	-9	12
0	14	11	14	-12	1	-4	0
-4	-3	-51	-26	-1	8	-26	-20
-1	-15	3	-17	-15	-16	9	-6
-1	13	-7	-1	-2	-2	-5	4
-1	-31	-24	26	1	3	-20	-5
8	0	55	12	0	4	-3	6
9	-23	-11	-24	12	-3	0	0
-1	-5	-3	-7	-2	-1	-8	-2
5	3	15	8	-2	0	-4	4
-15	8	-36	15	-9	1	-12	6
8	1	-4	-6	-9	-1	4	13
-2	-4	0	-1	3	7	-4	13
-3	-5	-1	4	-3	-1	-4	-1
1	2	-8	2	3	0	-4	3
9	-5	24	0	9	-1	0	-15
9	-11	11	-12	-12	-14	4	9
5	4	-4	9	-7	4	-3	21
10	0	5	4	7	-4	8	0
2	2	0	2	3	9	2	11
-1	-1	0	9	1	3	-2	-1
0	8	-12	-1	-8	11	-19	8
-6	1	-13	0	-7	2	-10	9
-5	1	-10	4	0	4	-6	5
5	-3	13	-6	6	-9	-2	-2
-3	2	0	8	-11	33	-93	3
-1	6	-2	0	-2	-3	0	4
5	-4	16	-10	3	-9	-24	4
0	-3	-3	-4	0	0	0	2
2	0	0	-5	-1	5	7	2
9	16	-32	-22	-24	-7	-20	5
-21	-11	8	-7	-21	-4	-19	5
15	-4	20	1	7	-13	-1	-2
0	-5	11	6	6	1	-3	6
-1	5	-20	3	-4	1	-5	9
-4	18	-15	23	-7	10	3	18
6	-17	-8	-17	-1	0	-3	1
-1	3	3	1	-7	2	-2	4
21	50	34	49	12	4	-4	2
-21	43	-32	31	-27	61	-40	56
-8	12	-16	2	-20	27	-47	31
-2	2	-3	2	-12	9	-12	6
-31	-28	-16	-19	-5	-22	7	5
-4	5	-5	4	-1	1	-4	1
8	18	-14	13	-2	29	-21	20
-3	14	-4	14	-5	13	-6	7
-9	7	-30	2	-21	13	-15	19
0	0	0	11	-1	2	-3	1
-1	1	-8	4	-4	-1	-3	4
-23	14	-34	9	-56	7	-60	13
0	-7	1	-9	-2	-3	-1	1
2	2	7	29	1	20	-16	33
-1	-19	-1	-3	-4	-2	-8	1
1	0	0	2	-4	-3	2	7
0	2	-3	4	-3	-1	-3	3
49	102	20	153	6	15	-4	7
8	0	21	18	5	-6	-3	-3
-16	3	3	17	-7	-1	-10	1
-3	3	-9	7	-1	0	-1	2
-4	3	-2	6	-1	4	-7	3
2	-4	2	0	12	1	-29	-5
-2	-11	-9	-7	-2	-4	-6	-3
0	3	-13	-6	-1	-1	-18	7
-2	2	0	4	-13	1	-2	1
-2	-5	0	-5	5	-12	-13	-13
11	4	17	33	1	7	0	35
-8	0	-9	1	-6	-6	-5	2
-1	-12	-1	-36	4	8	-10	-10
0	-1	-5	-7	-6	0	-6	10
19	6	3	4	-2	4	-4	48
0	0	-6	1	-31	-15	-13	-13
0	22	-6	22	-3	11	-1	10
4	31	-18	25	-9	16	-8	42
4	6	-7	9	-1	0	3	9
6	30	12	-11	5	-5	-3	-2
-2	1	0	-1	39	-55	15	-12
4	1	4	0	-4	-3	-3	-1
5	4	2	5	-12	3	-85	-17
2	-14	12	-10	3	0	-13	-16
-11	14	-6	60	-4	61	-73	9
21	-69	44	-77	1	-55	16	-67
-3	29	-3	52	0	38	-26	21
43	-8	26	-10	23	-55	3	-3
-1	20	-13	0	-4	1	-4	3
-9	0	-3	5	-2	9	-4	4
-7	0	0	2	-2	-3	-6	5
-2	-2	-2	-2	-7	-4	-1	0
-11	-7	-16	-26	6	-18	16	16
10	4	0	5	10	-1	10	10
-10	-2	-1	2	-3	-1	-2	-1
-100	35	17	35	-13	5	6	5
-1	12	-6	7	-8	7	-6	9
0	3	-5	23	-13	9	-10	9
1	3	-15	-2	-3	-1	-15	-1
20	-7	1	-8	1	14	18	16
-1	3	-5	3	-1	1	0	3
2	-17	-18	-69	-9	-16	-18	-34
-44	16	-74	2	-13	9	-6	8
30	-59	71	-37	9	-3	-3	4
-1	0	-6	-8	0	1	1	1
-4	0	-10	4	0	1	-1	3
45	-41	22	8	1	-3	6	13
-14	28	-40	-28	-28	11	-3	3
15	-2	0	0	1	-3	-1	9
-7	19	-9	-21	-19	25	-6	12
-1	-3	-2	-1	-3	-6	2	-8
-2	4	-2	-1	-4	-1	-9	1
-7	-4	-20	-2	-9	4	-8	5
7	17	0	99	3	-15	9	-30
-18	-10	-20	-115	-3	-6	-9	-17
3	3	5	4	2	2	3	21
-3	0	-7	-3	-3	3	-4	6
31	-65	52	-18	-11	-51	-11	-87
4	-5	0	-13	0	2	2	5
-3	2	-12	16	-1	7	-2	-3
-1	11	-11	4	-3	2	-5	14
-4	4	0	12	-12	5	-6	6
-6	31	-23	-13	-13	-21	-1	-19
-6	-7	-2	0	-11	-6	-2	4
-9	16	-11	34	41	-45	48	-23
0	6	-5	20	-5	14	-10	2
4	-11	-9	3	-2	0	-1	10
1	-2	5	4	4	-3	7	1
-4	-2	-5	14	-6	-1	-1	2
-4	5	0	1	-1	14	-4	22
2	2	-1	-2	-1	15	-106	-36
-6	-8	-13	-2	-14	-8	0	7
-5	15	-9	8	-6	12	-9	13
-4	0	-5	0	2	1	1	0
-4	2	0	3	-2	3	-2	12
-16	-3	2	0	1	-2	2	18
12	2	3	2	4	9	-3	7
-4	-21	-1	-1	-7	-13	-17	4
2	4	0	10	0	5	0	0
1	8	-5	13	2	10	-2	15
-12	7	-1	1	-3	4	-1	11
6	-52	10	-21	0	-5	11	-2
-20	-12	-22	3	-33	23	-102	-26
4	8	-6	1	-2	0	-3	14
-17	-8	-19	-11	-7	2	-17	8
-6	-4	-13	2	-19	4	-19	4
6	1	2	-1	6	4	9	5
-5	-3	-7	-2	-5	-1	-3	2
7	35	-23	-34	4	39	-2	12
-1	8	-11	0	-2	4	-7	6
-2	3	0	5	-11	0	-5	4
-4	3	-6	3	-7	1	-17	-3
-1	5	-1	1	-3	2	-3	2
-1	1	-2	5	-3	0	0	5
-4	9	-2	5	-8	26	-42	82
-41	6	-42	26	-4	1	-3	4
-5	-3	0	8	-4	-3	-2	2
20	-9	28	-18	0	0	4	2
-3	8	-18	15	-60	7	-11	9
-27	4	-6	18	-11	10	-15	2
-2	-67	0	-61	-3	-11	-10	-10
-6	6	6	13	-8	1	-15	-1
-11	-8	9	13	-5	3	5	29
-8	-2	3	-8	-26	7	-6	18
-11	2	14	7	-22	-4	4	0
-3	-7	7	-28	-17	-12	-1	-29
-14	17	-21	14	-8	29	-2	42
-14	-26	5	-4	-14	-23	10	0
7	15	-4	4	2	14	-3	14
1	-3	-2	-3	-3	1	1	4
111	-3	-40	-69	8	-5	-20	-11
-12	15	-16	2	-15	2	-6	1
-2	0	9	3	4	-39	4	-23
2	5	0	6	-3	0	1	11
0	0	-2	2	1	2	1	2
-52	52	-55	69	-40	7	-17	21
13	-17	28	-10	17	3	4	-2
-11	-4	-5	-3	-9	0	-5	-3
23	-28	21	-13	-3	-43	23	-36
5	6	6	19	-3	0	-1	4
-1	-1	1	13	-5	3	-9	3
[truncated: 187 more rows]
